# Supplementary material for: Skilled motor control of an inverted pendulum implies low entropy of states but high entropy of actions
Source: PLoS Comput Biol. 2023 Jan 6;19(1):e1010810. doi: 10.1371/journal.pcbi.1010810 (PMC9851554; doi:10.1371/journal.pcbi.1010810)
Supplement: S2 File — The dataset within the file contains the data collected during the experiment. Each CSV file named “FRI_p_l.csv” corresponds to a different trial, where “p” stands for an unique numerical participant’s identifier and “l” stands for pendulum length (where “2” corresponds to 0.2, “3” to 0.3 m, “4” to 0.4 m, etc.). In every file, rows correspond to subsequent time steps, sampled with a frequency of 0.017 s. For every recorded time step, each column contains: the action selected by the trial’s participant (“action”). The value 0 corresponds to a “no action”, the value 1 represents an action that pushes the pendulum towards the clockwise direction and the value 2 corresponds to an action that pushes the pendulum towards the anti-clockwise direction.the angular velocity of the pendulum at that time step (“ang. velocity”), measured in rad s−1.the angle of the pendulum at that time step (“angle”), measured in rad with values in the interval [0, 2π) rad. The angle 0 rad corresponds to the pendulum oriented in its upright position.the single utility value associated to the whole trial (“utility”). (ZIP) [file pcbi.1010810.s002.zip]

Archive with 578 entries (577 files):
- ExperimentalData/
- __MACOSX/._ExperimentalData
- ExperimentalData/FRI_35_7.csv
- __MACOSX/ExperimentalData/._FRI_35_7.csv
- ExperimentalData/FRI_13_4.csv
- __MACOSX/ExperimentalData/._FRI_13_4.csv
- ExperimentalData/FRI_28_2.csv
- __MACOSX/ExperimentalData/._FRI_28_2.csv
- ExperimentalData/FRI_11_6.csv
- __MACOSX/ExperimentalData/._FRI_11_6.csv
- ExperimentalData/FRI_7_2.csv
- __MACOSX/ExperimentalData/._FRI_7_2.csv
- ExperimentalData/FRI_22_9.csv
- __MACOSX/ExperimentalData/._FRI_22_9.csv
- ExperimentalData/FRI_31_3.csv
- __MACOSX/ExperimentalData/._FRI_31_3.csv
- ExperimentalData/FRI_1_4.csv
- __MACOSX/ExperimentalData/._FRI_1_4.csv
- ExperimentalData/FRI_15_2.csv
- __MACOSX/ExperimentalData/._FRI_15_2.csv
- ExperimentalData/FRI_3_6.csv
- __MACOSX/ExperimentalData/._FRI_3_6.csv
- ExperimentalData/FRI_3_7.csv
- __MACOSX/ExperimentalData/._FRI_3_7.csv
- ExperimentalData/FRI_15_3.csv
- __MACOSX/ExperimentalData/._FRI_15_3.csv
- ExperimentalData/FRI_1_5.csv
- __MACOSX/ExperimentalData/._FRI_1_5.csv
- ExperimentalData/FRI_31_2.csv
- __MACOSX/ExperimentalData/._FRI_31_2.csv
- ExperimentalData/FRI_22_8.csv
- __MACOSX/ExperimentalData/._FRI_22_8.csv
- ExperimentalData/FRI_7_3.csv
- __MACOSX/ExperimentalData/._FRI_7_3.csv
- ExperimentalData/FRI_11_7.csv
- __MACOSX/ExperimentalData/._FRI_11_7.csv
- ExperimentalData/FRI_28_3.csv
- __MACOSX/ExperimentalData/._FRI_28_3.csv
- ExperimentalData/FRI_13_5.csv
- __MACOSX/ExperimentalData/._FRI_13_5.csv
- ExperimentalData/FRI_35_6.csv
- __MACOSX/ExperimentalData/._FRI_35_6.csv
- ExperimentalData/FRI_13_7.csv
- __MACOSX/ExperimentalData/._FRI_13_7.csv
- ExperimentalData/FRI_35_4.csv
- __MACOSX/ExperimentalData/._FRI_35_4.csv
- ExperimentalData/FRI_5_3.csv
- __MACOSX/ExperimentalData/._FRI_5_3.csv
- ExperimentalData/FRI_11_5.csv
- __MACOSX/ExperimentalData/._FRI_11_5.csv
- ExperimentalData/FRI_17_3.csv
- __MACOSX/ExperimentalData/._FRI_17_3.csv
- ExperimentalData/FRI_1_7.csv
- __MACOSX/ExperimentalData/._FRI_1_7.csv
- ExperimentalData/FRI_33_2.csv
- __MACOSX/ExperimentalData/._FRI_33_2.csv
- ExperimentalData/FRI_20_8.csv
- __MACOSX/ExperimentalData/._FRI_20_8.csv
- ExperimentalData/FRI_3_5.csv
- __MACOSX/ExperimentalData/._FRI_3_5.csv
- ExperimentalData/FRI_3_4.csv
- __MACOSX/ExperimentalData/._FRI_3_4.csv
- ExperimentalData/FRI_20_9.csv
- __MACOSX/ExperimentalData/._FRI_20_9.csv
- ExperimentalData/FRI_33_3.csv
- __MACOSX/ExperimentalData/._FRI_33_3.csv
- ExperimentalData/FRI_1_6.csv
- __MACOSX/ExperimentalData/._FRI_1_6.csv
- ExperimentalData/FRI_17_2.csv
- __MACOSX/ExperimentalData/._FRI_17_2.csv
- ExperimentalData/FRI_11_4.csv
- __MACOSX/ExperimentalData/._FRI_11_4.csv
- ExperimentalData/FRI_5_2.csv
- __MACOSX/ExperimentalData/._FRI_5_2.csv
- ExperimentalData/FRI_35_5.csv
- __MACOSX/ExperimentalData/._FRI_35_5.csv
- ExperimentalData/FRI_13_6.csv
- __MACOSX/ExperimentalData/._FRI_13_6.csv
- ExperimentalData/FRI_13_2.csv
- __MACOSX/ExperimentalData/._FRI_13_2.csv
- ExperimentalData/FRI_28_4.csv
- __MACOSX/ExperimentalData/._FRI_28_4.csv
- ExperimentalData/FRI_5_6.csv
- __MACOSX/ExperimentalData/._FRI_5_6.csv
- ExperimentalData/FRI_24_9.csv
- __MACOSX/ExperimentalData/._FRI_24_9.csv
- ExperimentalData/FRI_7_4.csv
- __MACOSX/ExperimentalData/._FRI_7_4.csv
- ExperimentalData/FRI_31_5.csv
- __MACOSX/ExperimentalData/._FRI_31_5.csv
- ExperimentalData/FRI_17_6.csv
- __MACOSX/ExperimentalData/._FRI_17_6.csv
- ExperimentalData/FRI_19_9.csv
- __MACOSX/ExperimentalData/._FRI_19_9.csv
- ExperimentalData/FRI_1_2.csv
- __MACOSX/ExperimentalData/._FRI_1_2.csv
- ExperimentalData/FRI_33_7.csv
- __MACOSX/ExperimentalData/._FRI_33_7.csv
- ExperimentalData/FRI_15_4.csv
- __MACOSX/ExperimentalData/._FRI_15_4.csv
- ExperimentalData/FRI_15_5.csv
- __MACOSX/ExperimentalData/._FRI_15_5.csv
- ExperimentalData/FRI_33_6.csv
- __MACOSX/ExperimentalData/._FRI_33_6.csv
- ExperimentalData/FRI_1_3.csv
- __MACOSX/ExperimentalData/._FRI_1_3.csv
- ExperimentalData/FRI_19_8.csv
- __MACOSX/ExperimentalData/._FRI_19_8.csv
- ExperimentalData/FRI_17_7.csv
- __MACOSX/ExperimentalData/._FRI_17_7.csv
- ExperimentalData/FRI_31_4.csv
- __MACOSX/ExperimentalData/._FRI_31_4.csv
- ExperimentalData/FRI_7_5.csv
- __MACOSX/ExperimentalData/._FRI_7_5.csv
- ExperimentalData/FRI_24_8.csv
- __MACOSX/ExperimentalData/._FRI_24_8.csv
- ExperimentalData/FRI_5_7.csv
- __MACOSX/ExperimentalData/._FRI_5_7.csv
- ExperimentalData/FRI_28_5.csv
- __MACOSX/ExperimentalData/._FRI_28_5.csv
- ExperimentalData/FRI_13_3.csv
- __MACOSX/ExperimentalData/._FRI_13_3.csv
- ExperimentalData/FRI_35_2.csv
- __MACOSX/ExperimentalData/._FRI_35_2.csv
- ExperimentalData/FRI_26_8.csv
- __MACOSX/ExperimentalData/._FRI_26_8.csv
- ExperimentalData/FRI_28_7.csv
- __MACOSX/ExperimentalData/._FRI_28_7.csv
- ExperimentalData/FRI_5_5.csv
- __MACOSX/ExperimentalData/._FRI_5_5.csv
- ExperimentalData/FRI_11_3.csv
- __MACOSX/ExperimentalData/._FRI_11_3.csv
- ExperimentalData/FRI_9_8.csv
- __MACOSX/ExperimentalData/._FRI_9_8.csv
- ExperimentalData/FRI_7_7.csv
- __MACOSX/ExperimentalData/._FRI_7_7.csv
- ExperimentalData/FRI_17_5.csv
- __MACOSX/ExperimentalData/._FRI_17_5.csv
- ExperimentalData/FRI_31_6.csv
- __MACOSX/ExperimentalData/._FRI_31_6.csv
- ExperimentalData/FRI_15_7.csv
- __MACOSX/ExperimentalData/._FRI_15_7.csv
- ExperimentalData/FRI_33_4.csv
- __MACOSX/ExperimentalData/._FRI_33_4.csv
- ExperimentalData/FRI_3_3.csv
- __MACOSX/ExperimentalData/._FRI_3_3.csv
- ExperimentalData/FRI_3_2.csv
- __MACOSX/ExperimentalData/._FRI_3_2.csv
- ExperimentalData/FRI_33_5.csv
- __MACOSX/ExperimentalData/._FRI_33_5.csv
- ExperimentalData/FRI_15_6.csv
- __MACOSX/ExperimentalData/._FRI_15_6.csv
- ExperimentalData/FRI_31_7.csv
- __MACOSX/ExperimentalData/._FRI_31_7.csv
- ExperimentalData/FRI_17_4.csv
- __MACOSX/ExperimentalData/._FRI_17_4.csv
- ExperimentalData/FRI_7_6.csv
- __MACOSX/ExperimentalData/._FRI_7_6.csv
- ExperimentalData/FRI_9_9.csv
- __MACOSX/ExperimentalData/._FRI_9_9.csv
- ExperimentalData/FRI_11_2.csv
- __MACOSX/ExperimentalData/._FRI_11_2.csv
- ExperimentalData/FRI_5_4.csv
- __MACOSX/ExperimentalData/._FRI_5_4.csv
- ExperimentalData/FRI_28_6.csv
- __MACOSX/ExperimentalData/._FRI_28_6.csv
- ExperimentalData/FRI_26_9.csv
- __MACOSX/ExperimentalData/._FRI_26_9.csv
- ExperimentalData/FRI_35_3.csv
- __MACOSX/ExperimentalData/._FRI_35_3.csv
- ExperimentalData/FRI_32_2.csv
- __MACOSX/ExperimentalData/._FRI_32_2.csv
- ExperimentalData/FRI_21_8.csv
- __MACOSX/ExperimentalData/._FRI_21_8.csv
- ExperimentalData/FRI_2_5.csv
- __MACOSX/ExperimentalData/._FRI_2_5.csv
- ExperimentalData/FRI_16_3.csv
- __MACOSX/ExperimentalData/._FRI_16_3.csv
- ExperimentalData/FRI_10_5.csv
- __MACOSX/ExperimentalData/._FRI_10_5.csv
- ExperimentalData/FRI_36_6.csv
- __MACOSX/ExperimentalData/._FRI_36_6.csv
- ExperimentalData/FRI_12_7.csv
- __MACOSX/ExperimentalData/._FRI_12_7.csv
- ExperimentalData/FRI_34_4.csv
- __MACOSX/ExperimentalData/._FRI_34_4.csv
- ExperimentalData/FRI_4_3.csv
- __MACOSX/ExperimentalData/._FRI_4_3.csv
- ExperimentalData/FRI_4_2.csv
- __MACOSX/ExperimentalData/._FRI_4_2.csv
- ExperimentalData/FRI_34_5.csv
- __MACOSX/ExperimentalData/._FRI_34_5.csv
- ExperimentalData/FRI_12_6.csv
- __MACOSX/ExperimentalData/._FRI_12_6.csv
- ExperimentalData/FRI_36_7.csv
- __MACOSX/ExperimentalData/._FRI_36_7.csv
- ExperimentalData/FRI_10_4.csv
- __MACOSX/ExperimentalData/._FRI_10_4.csv
- ExperimentalData/FRI_16_2.csv
- __MACOSX/ExperimentalData/._FRI_16_2.csv
- ExperimentalData/FRI_2_4.csv
- __MACOSX/ExperimentalData/._FRI_2_4.csv
- ExperimentalData/FRI_21_9.csv
- __MACOSX/ExperimentalData/._FRI_21_9.csv
- ExperimentalData/FRI_32_3.csv
- __MACOSX/ExperimentalData/._FRI_32_3.csv
- ExperimentalData/FRI_14_2.csv
- __MACOSX/ExperimentalData/._FRI_14_2.csv
- ExperimentalData/FRI_2_6.csv
- __MACOSX/ExperimentalData/._FRI_2_6.csv
- ExperimentalData/FRI_23_9.csv
- __MACOSX/ExperimentalData/._FRI_23_9.csv
- ExperimentalData/FRI_30_3.csv
- __MACOSX/ExperimentalData/._FRI_30_3.csv
- ExperimentalData/FRI_36_5.csv
- __MACOSX/ExperimentalData/._FRI_36_5.csv
- ExperimentalData/FRI_10_6.csv
- __MACOSX/ExperimentalData/._FRI_10_6.csv
- ExperimentalData/FRI_6_2.csv
- __MACOSX/ExperimentalData/._FRI_6_2.csv
- ExperimentalData/FRI_34_7.csv
- __MACOSX/ExperimentalData/._FRI_34_7.csv
- ExperimentalData/FRI_12_4.csv
- __MACOSX/ExperimentalData/._FRI_12_4.csv
- ExperimentalData/FRI_29_2.csv
- __MACOSX/ExperimentalData/._FRI_29_2.csv
- ExperimentalData/FRI_29_3.csv
- __MACOSX/ExperimentalData/._FRI_29_3.csv
- ExperimentalData/FRI_12_5.csv
- __MACOSX/ExperimentalData/._FRI_12_5.csv
- ExperimentalData/FRI_34_6.csv
- __MACOSX/ExperimentalData/._FRI_34_6.csv
- ExperimentalData/FRI_6_3.csv
- __MACOSX/ExperimentalData/._FRI_6_3.csv
- ExperimentalData/FRI_10_7.csv
- __MACOSX/ExperimentalData/._FRI_10_7.csv
- ExperimentalData/FRI_36_4.csv
- __MACOSX/ExperimentalData/._FRI_36_4.csv
- ExperimentalData/FRI_30_2.csv
- __MACOSX/ExperimentalData/._FRI_30_2.csv
- ExperimentalData/FRI_23_8.csv
- __MACOSX/ExperimentalData/._FRI_23_8.csv
- ExperimentalData/FRI_2_7.csv
- __MACOSX/ExperimentalData/._FRI_2_7.csv
- ExperimentalData/FRI_14_3.csv
- __MACOSX/ExperimentalData/._FRI_14_3.csv
- ExperimentalData/FRI_14_7.csv
- __MACOSX/ExperimentalData/._FRI_14_7.csv
- ExperimentalData/FRI_32_4.csv
- __MACOSX/ExperimentalData/._FRI_32_4.csv
- ExperimentalData/FRI_2_3.csv
- __MACOSX/ExperimentalData/._FRI_2_3.csv
- ExperimentalData/FRI_16_5.csv
- __MACOSX/ExperimentalData/._FRI_16_5.csv
- ExperimentalData/FRI_30_6.csv
- __MACOSX/ExperimentalData/._FRI_30_6.csv
- ExperimentalData/FRI_10_3.csv
- __MACOSX/ExperimentalData/._FRI_10_3.csv
- ExperimentalData/FRI_8_8.csv
- __MACOSX/ExperimentalData/._FRI_8_8.csv
- ExperimentalData/FRI_6_7.csv
- __MACOSX/ExperimentalData/._FRI_6_7.csv
- ExperimentalData/FRI_34_2.csv
- __MACOSX/ExperimentalData/._FRI_34_2.csv
- ExperimentalData/FRI_27_8.csv
- __MACOSX/ExperimentalData/._FRI_27_8.csv
- ExperimentalData/FRI_29_7.csv
- __MACOSX/ExperimentalData/._FRI_29_7.csv
- ExperimentalData/FRI_4_5.csv
- __MACOSX/ExperimentalData/._FRI_4_5.csv
- ExperimentalData/FRI_4_4.csv
- __MACOSX/ExperimentalData/._FRI_4_4.csv
- ExperimentalData/FRI_29_6.csv
- __MACOSX/ExperimentalData/._FRI_29_6.csv
- ExperimentalData/FRI_27_9.csv
- __MACOSX/ExperimentalData/._FRI_27_9.csv
- ExperimentalData/FRI_34_3.csv
- __MACOSX/ExperimentalData/._FRI_34_3.csv
- ExperimentalData/FRI_6_6.csv
- __MACOSX/ExperimentalData/._FRI_6_6.csv
- ExperimentalData/FRI_8_9.csv
- __MACOSX/ExperimentalData/._FRI_8_9.csv
- ExperimentalData/FRI_10_2.csv
- __MACOSX/ExperimentalData/._FRI_10_2.csv
- ExperimentalData/FRI_30_7.csv
- __MACOSX/ExperimentalData/._FRI_30_7.csv
- ExperimentalData/FRI_16_4.csv
- __MACOSX/ExperimentalData/._FRI_16_4.csv
- ExperimentalData/FRI_2_2.csv
- __MACOSX/ExperimentalData/._FRI_2_2.csv
- ExperimentalData/FRI_32_5.csv
- __MACOSX/ExperimentalData/._FRI_32_5.csv
- ExperimentalData/FRI_14_6.csv
- __MACOSX/ExperimentalData/._FRI_14_6.csv
- ExperimentalData/FRI_32_7.csv
- __MACOSX/ExperimentalData/._FRI_32_7.csv
- ExperimentalData/FRI_14_4.csv
- __MACOSX/ExperimentalData/._FRI_14_4.csv
- ExperimentalData/FRI_30_5.csv
- __MACOSX/ExperimentalData/._FRI_30_5.csv
[truncated: 278 more entries]
