# Supplementary material for: Skilled motor control of an inverted pendulum implies low entropy of states but high entropy of actions
Source: PLoS Comput Biol. 2023 Jan 6;19(1):e1010810. doi: 10.1371/journal.pcbi.1010810 (PMC9851554; doi:10.1371/journal.pcbi.1010810)
Supplement: S2 File — The dataset within the file contains the data collected during the experiment. Each CSV file named “FRI_p_l.csv” corresponds to a different trial, where “p” stands for an unique numerical participant’s identifier and “l” stands for pendulum length (where “2” corresponds to 0.2, “3” to 0.3 m, “4” to 0.4 m, etc.). In every file, rows correspond to subsequent time steps, sampled with a frequency of 0.017 s. For every recorded time step, each column contains: the action selected by the trial’s participant (“action”). The value 0 corresponds to a “no action”, the value 1 represents an action that pushes the pendulum towards the clockwise direction and the value 2 corresponds to an action that pushes the pendulum towards the anti-clockwise direction.the angular velocity of the pendulum at that time step (“ang. velocity”), measured in rad s−1.the angle of the pendulum at that time step (“angle”), measured in rad with values in the interval [0, 2π) rad. The angle 0 rad corresponds to the pendulum oriented in its upright position.the single utility value associated to the whole trial (“utility”). (ZIP) [file pcbi.1010810.s002.zip › ExperimentalData/FRI_35_7.csv]

action	angular vel.	angle	trial utility
0	0	3.2358	-19.4832
0	0	3.2358
0	0	3.2358
0	-0.017	3.2358
0	-0.017	3.2358
0	-0.017	3.2358
0	-0.017	3.2358
0	-0.017	3.2358
0	-0.034	3.2358
0	-0.034	3.2295
0	-0.034	3.2295
0	-0.034	3.2295
0	-0.051	3.2295
0	-0.051	3.2232
0	-0.051	3.2232
0	-0.051	3.2232
0	-0.068	3.2232
0	-0.068	3.217
0	-0.068	3.217
0	-0.068	3.217
0	-0.068	3.2107
0	-0.068	3.2107
0	-0.085	3.2044
0	-0.085	3.2044
0	-0.085	3.1981
0	-0.085	3.1981
0	-0.085	3.1981
0	-0.085	3.1918
0	-0.102	3.1918
0	-0.102	3.1855
0	-0.102	3.1855
0	-0.102	3.1793
0	-0.102	3.1793
0	-0.102	3.173
0	-0.102	3.173
0	-0.102	3.1667
0	-0.102	3.1604
0	-0.102	3.1604
0	-0.102	3.1541
0	-0.102	3.1541
0	-0.102	3.1478
0	-0.102	3.1478
0	-0.102	3.1416
0	-0.102	3.1416
0	-0.102	3.1353
0	-0.102	3.129
0	-0.102	3.129
0	-0.102	3.1227
0	-0.102	3.1227
0	-0.102	3.1164
0	-0.102	3.1164
0	-0.102	3.1101
0	-0.102	3.1101
0	-0.102	3.1038
0	-0.102	3.0976
0	-0.102	3.0976
0	-0.102	3.0913
0	-0.102	3.0913
0	-0.085	3.085
0	-0.085	3.085
0	-0.085	3.085
0	-0.085	3.0787
0	-0.085	3.0787
0	-0.085	3.0724
0	-0.085	3.0724
0	-0.068	3.0661
0	-0.068	3.0661
1	-0.068	3.0661
1	-0.068	3.0599
1	-0.085	3.0599
1	-0.085	3.0536
1	-0.102	3.0536
1	-0.102	3.0473
1	-0.119	3.0473
1	-0.119	3.041
1	-0.136	3.041
1	-0.136	3.0347
1	-0.136	3.0284
1	-0.153	3.0222
1	-0.153	3.0222
1	-0.17	3.0159
1	-0.17	3.0096
1	-0.17	3.0033
1	-0.187	2.997
1	-0.187	2.9908
1	-0.187	2.9845
1	-0.204	2.9782
1	-0.204	2.9719
1	-0.204	2.9656
1	-0.204	2.9593
1	-0.221	2.9531
1	-0.221	2.9468
1	-0.221	2.9405
1	-0.221	2.9342
1	-0.221	2.9279
1	-0.221	2.9216
1	-0.238	2.9154
1	-0.238	2.9091
1	-0.238	2.8965
1	-0.238	2.8902
1	-0.238	2.8839
1	-0.238	2.8777
1	-0.238	2.8714
1	-0.238	2.8651
1	-0.238	2.8525
1	-0.238	2.8462
1	-0.238	2.84
1	-0.238	2.8337
1	-0.238	2.8274
1	-0.221	2.8211
1	-0.221	2.8085
1	-0.221	2.8023
1	-0.221	2.796
1	-0.221	2.7897
1	-0.221	2.7834
1	-0.204	2.7771
1	-0.204	2.7708
1	-0.204	2.7646
1	-0.204	2.7583
1	-0.187	2.752
1	-0.187	2.7457
1	-0.187	2.7394
1	-0.187	2.7332
1	-0.17	2.7269
1	-0.17	2.7206
1	-0.17	2.7206
1	-0.153	2.7143
1	-0.153	2.708
0	-0.136	2.7017
0	-0.119	2.7017
0	-0.102	2.6955
0	-0.085	2.6955
0	-0.051	2.6892
0	-0.034	2.6892
0	-0.017	2.6892
0	0	2.6892
0	0	2.6892
0	0.017	2.6892
0	0.034	2.6892
0	0.051	2.6892
0	0.068	2.6955
0	0.085	2.6955
0	0.102	2.7017
0	0.136	2.7017
0	0.153	2.708
0	0.17	2.7143
0	0.187	2.7143
0	0.204	2.7206
0	0.221	2.7269
0	0.238	2.7394
0	0.255	2.7457
0	0.272	2.752
0	0.289	2.7583
0	0.289	2.7708
0	0.306	2.7771
0	0.323	2.7897
0	0.34	2.796
0	0.357	2.8085
0	0.374	2.8211
0	0.374	2.8337
0	0.391	2.8462
0	0.408	2.8588
0	0.425	2.8714
0	0.425	2.8839
0	0.442	2.8965
0	0.442	2.9091
0	0.459	2.9216
0	0.459	2.9342
0	0.476	2.9531
0	0.476	2.9656
0	0.493	2.9782
0	0.493	2.997
0	0.493	3.0096
0	0.51	3.0284
0	0.51	3.041
0	0.51	3.0536
0	0.51	3.0724
0	0.51	3.085
0	0.527	3.1038
0	0.527	3.1164
0	0.527	3.1353
0	0.527	3.1541
0	0.527	3.1667
0	0.51	3.1855
0	0.51	3.1981
0	0.51	3.217
0	0.51	3.2295
0	0.51	3.2484
0	0.493	3.2609
0	0.493	3.2735
0	0.493	3.2923
0	0.476	3.3049
0	0.476	3.3175
0	0.459	3.3363
0	0.459	3.3489
0	0.442	3.3615
0	0.442	3.374
0	0.425	3.3866
0	0.408	3.3992
0	0.408	3.4117
0	0.391	3.4243
0	0.374	3.4369
0	0.357	3.4494
0	0.357	3.462
0	0.34	3.4683
0	0.323	3.4808
0	0.306	3.4871
0	0.289	3.4997
0	0.272	3.506
0	0.255	3.5185
0	0.238	3.5248
0	0.221	3.5311
0	0.204	3.5374
0	0.187	3.5437
0	0.17	3.5499
0	0.153	3.5562
0	0.136	3.5625
0	0.119	3.5625
0	0.102	3.5688
0	0.085	3.5751
0	0.068	3.5751
0	0.051	3.5751
0	0.034	3.5814
0	0.017	3.5814
0	0	3.5814
0	0	3.5814
0	-0.017	3.5814
0	-0.034	3.5751
0	-0.051	3.5751
0	-0.068	3.5751
0	-0.102	3.5688
0	-0.119	3.5688
0	-0.136	3.5625
0	-0.153	3.5562
0	-0.17	3.5562
0	-0.187	3.5499
0	-0.204	3.5437
0	-0.221	3.5374
0	-0.238	3.5311
0	-0.255	3.5248
0	-0.272	3.5122
0	-0.272	3.506
0	-0.289	3.4997
0	-0.306	3.4871
0	-0.323	3.4808
0	-0.34	3.4683
0	-0.357	3.4557
0	-0.357	3.4431
1	-0.374	3.4369
1	-0.408	3.4243
1	-0.425	3.4117
1	-0.442	3.3992
1	-0.476	3.3803
1	-0.493	3.3677
1	-0.51	3.3552
1	-0.527	3.3363
1	-0.544	3.3238
1	-0.561	3.3049
1	-0.578	3.2861
1	-0.595	3.2672
1	-0.612	3.2484
1	-0.629	3.2295
1	-0.646	3.2107
1	-0.663	3.1918
1	-0.68	3.173
1	-0.697	3.1478
1	-0.697	3.129
1	-0.714	3.1101
1	-0.714	3.085
1	-0.731	3.0661
1	-0.731	3.041
1	-0.748	3.0222
1	-0.748	2.997
1	-0.748	2.9719
1	-0.765	2.9531
1	-0.765	2.9279
1	-0.765	2.9028
1	-0.765	2.8839
1	-0.765	2.8588
1	-0.765	2.8337
1	-0.765	2.8148
1	-0.748	2.7897
1	-0.748	2.7646
1	-0.748	2.7457
1	-0.748	2.7206
1	-0.731	2.7017
1	-0.731	2.6766
1	-0.714	2.6578
1	-0.714	2.6326
1	-0.697	2.6138
1	-0.697	2.5886
1	-0.68	2.5698
1	-0.663	2.5509
1	-0.646	2.5321
1	-0.646	2.507
1	-0.629	2.4881
1	-0.612	2.4693
0	-0.578	2.4567
0	-0.561	2.4378
0	-0.527	2.419
0	-0.493	2.4064
0	-0.476	2.3876
0	-0.442	2.375
0	-0.408	2.3624
0	-0.374	2.3499
0	-0.34	2.3373
0	-0.323	2.331
0	-0.289	2.3185
0	-0.255	2.3122
0	-0.221	2.3059
0	-0.187	2.2996
0	-0.153	2.2933
0	-0.119	2.287
0	-0.102	2.287
0	-0.068	2.2808
0	-0.034	2.2808
0	0	2.2808
2	0.017	2.2808
2	0.068	2.2808
2	0.102	2.2808
2	0.153	2.287
2	0.187	2.2933
2	0.238	2.2996
2	0.289	2.3059
2	0.323	2.3185
2	0.374	2.331
2	0.408	2.3373
2	0.459	2.3562
2	0.493	2.3687
2	0.527	2.3813
2	0.578	2.4001
2	0.612	2.419
2	0.646	2.4378
2	0.697	2.4567
2	0.731	2.4818
2	0.765	2.5007
2	0.799	2.5258
2	0.833	2.5509
2	0.867	2.5761
2	0.901	2.6012
2	0.935	2.6326
2	0.969	2.6578
2	1.003	2.6892
2	1.037	2.7206
2	1.054	2.752
2	1.088	2.7834
2	1.105	2.8148
2	1.139	2.8525
2	1.156	2.8839
2	1.173	2.9216
2	1.19	2.9593
2	1.207	2.9908
2	1.224	3.0284
2	1.241	3.0661
2	1.258	3.1038
2	1.275	3.1416
2	1.275	3.1793
2	1.292	3.2232
2	1.292	3.2609
2	1.292	3.2986
2	1.309	3.3363
2	1.309	3.3803
2	1.309	3.418
2	1.309	3.4557
2	1.292	3.4934
2	1.292	3.5374
2	1.292	3.5751
2	1.275	3.6128
2	1.275	3.6505
2	1.258	3.6882
2	1.241	3.7259
2	1.241	3.7636
2	1.224	3.8013
2	1.207	3.839
2	1.19	3.8767
2	1.173	3.9081
2	1.156	3.9458
2	1.122	3.9772
2	1.105	4.0149
2	1.088	4.0463
2	1.054	4.0777
0	1.02	4.1091
0	0.986	4.1406
0	0.952	4.172
0	0.918	4.1971
0	0.884	4.2222
0	0.833	4.2537
0	0.799	4.2788
0	0.765	4.2976
0	0.714	4.3228
0	0.68	4.3416
0	0.646	4.3605
0	0.595	4.3793
0	0.561	4.3982
0	0.51	4.417
0	0.476	4.4296
0	0.425	4.4421
0	0.391	4.4547
0	0.357	4.4673
0	0.306	4.4798
0	0.272	4.4861
0	0.221	4.4924
0	0.187	4.4987
0	0.136	4.505
0	0.102	4.5113
0	0.051	4.5113
0	0.017	4.5113
0	-0.017	4.5113
0	-0.051	4.5113
0	-0.102	4.5113
0	-0.136	4.505
0	-0.187	4.4987
0	-0.221	4.4924
0	-0.255	4.4861
0	-0.306	4.4798
0	-0.34	4.4673
0	-0.391	4.461
0	-0.425	4.4484
0	-0.476	4.4296
0	-0.51	4.417
0	-0.544	4.3982
0	-0.595	4.3856
0	-0.629	4.3667
0	-0.68	4.3416
0	-0.714	4.3228
0	-0.748	4.3039
1	-0.782	4.2788
1	-0.833	4.2537
1	-0.884	4.2285
1	-0.935	4.1971
1	-0.986	4.172
1	-1.037	4.1406
1	-1.088	4.1091
1	-1.122	4.0777
1	-1.173	4.04
1	-1.207	4.0023
1	-1.258	3.9646
1	-1.292	3.9269
1	-1.343	3.8892
1	-1.377	3.8453
1	-1.411	3.8076
1	-1.462	3.7636
1	-1.496	3.7196
1	-1.53	3.6693
1	-1.547	3.6254
1	-1.581	3.5751
1	-1.615	3.5311
1	-1.632	3.4808
1	-1.666	3.4306
1	-1.683	3.3803
1	-1.7	3.33
1	-1.717	3.2798
1	-1.734	3.2232
1	-1.751	3.173
1	-1.768	3.1227
1	-1.768	3.0661
1	-1.785	3.0159
1	-1.785	2.9593
1	-1.785	2.9028
1	-1.785	2.8525
1	-1.785	2.796
1	-1.785	2.7457
1	-1.768	2.6892
1	-1.768	2.6389
1	-1.751	2.5823
1	-1.734	2.5321
1	-1.717	2.4818
1	-1.7	2.4253
1	-1.683	2.375
1	-1.666	2.3247
1	-1.649	2.2745
1	-1.632	2.2242
1	-1.598	2.1802
1	-1.581	2.13
1	-1.547	2.086
1	-1.53	2.0357
1	-1.496	1.9917
1	-1.462	1.9478
1	-1.445	1.9038
1	-1.411	1.8598
1	-1.377	1.8158
1	-1.343	1.7781
1	-1.309	1.7341
1	-1.292	1.6964
1	-1.258	1.6587
1	-1.224	1.621
1	-1.19	1.5833
1	-1.156	1.5519
1	-1.122	1.5142
1	-1.088	1.4828
1	-1.054	1.4514
1	-1.037	1.42
1	-1.003	1.3886
1	-0.969	1.3572
1	-0.935	1.3257
1	-0.901	1.3006
1	-0.884	1.2755
1	-0.85	1.2441
1	-0.816	1.2189
1	-0.782	1.2001
1	-0.765	1.1749
1	-0.731	1.1498
1	-0.697	1.131
1	-0.68	1.1058
1	-0.646	1.087
1	-0.629	1.0681
1	-0.595	1.0493
1	-0.578	1.0304
1	-0.544	1.0179
1	-0.527	0.99901
1	-0.493	0.98645
1	-0.476	0.9676
1	-0.442	0.95503
1	-0.425	0.94246
1	-0.408	0.9299
1	-0.374	0.91733
1	-0.357	0.90477
0	-0.323	0.8922
0	-0.289	0.88592
0	-0.255	0.87963
0	-0.221	0.86707
0	-0.187	0.86079
0	-0.153	0.86079
0	-0.119	0.8545
0	-0.085	0.84822
0	-0.068	0.84822
0	-0.034	0.84822
0	0	0.84822
0	0.017	0.84822
0	0.051	0.84822
0	0.085	0.84822
0	0.119	0.8545
0	0.153	0.8545
0	0.187	0.86079
0	0.221	0.86707
0	0.255	0.87335
0	0.272	0.88592
0	0.306	0.8922
0	0.34	0.90477
0	0.374	0.91105
0	0.408	0.92362
0	0.442	0.93618
0	0.476	0.95503
0	0.51	0.9676
0	0.561	0.98645
0	0.595	1.0053
0	0.629	1.0179
0	0.663	1.043
0	0.697	1.0618
0	0.731	1.0807
0	0.765	1.1058
0	0.816	1.131
0	0.85	1.1561
0	0.884	1.1812
0	0.935	1.2064
0	0.969	1.2378
0	1.003	1.2692
0	1.054	1.3006
0	1.088	1.332
0	1.139	1.3634
0	1.173	1.4011
0	1.207	1.4325
0	1.258	1.4703
0	1.292	1.5142
2	1.343	1.5519
2	1.394	1.5896
2	1.445	1.6336
2	1.496	1.6776
2	1.547	1.7279
2	1.615	1.7718
2	1.666	1.8221
2	1.717	1.8724
2	1.768	1.9289
2	1.819	1.9792
2	1.87	2.0357
2	1.904	2.0923
2	1.955	2.1488
2	2.006	2.2117
2	2.057	2.2745
2	2.091	2.331
2	2.125	2.4001
2	2.176	2.463
2	2.21	2.5258
2	2.244	2.5949
2	2.278	2.664
2	2.295	2.7332
2	2.329	2.8023
2	2.346	2.8714
2	2.363	2.9405
2	2.38	3.0159
2	2.397	3.085
2	2.414	3.1604
2	2.414	3.2295
2	2.431	3.3049
2	2.431	3.3803
2	2.431	3.4494
2	2.414	3.5248
2	2.414	3.5939
2	2.397	3.6693
2	2.397	3.7384
2	2.38	3.8138
2	2.363	3.883
2	2.346	3.9521
2	2.312	4.0275
2	2.295	4.0966
2	2.261	4.1657
2	2.244	4.2285
2	2.21	4.2976
2	2.176	4.3667
2	2.159	4.4296
2	2.125	4.4924
2	2.091	4.5553
0	2.04	4.6181
0	2.006	4.6809
0	1.955	4.7375
0	1.921	4.8003
0	1.87	4.8568
0	1.836	4.9134
0	1.785	4.9637
0	1.751	5.0202
0	1.7	5.0705
0	1.666	5.1207
0	1.615	5.171
0	1.581	5.2213
1	1.547	5.2652
1	1.496	5.3155
1	1.445	5.3595
1	1.411	5.4035
1	1.36	5.4412
1	1.309	5.4851
1	1.275	5.5228
1	1.241	5.5605
1	1.19	5.5982
1	1.156	5.6297
1	1.122	5.6674
1	1.088	5.6988
1	1.054	5.7302
1	1.02	5.7616
1	0.986	5.793
1	0.952	5.8244
1	0.918	5.8496
1	0.884	5.8747
1	0.867	5.9061
1	0.833	5.9313
1	0.799	5.9564
1	0.782	5.9815
1	0.765	6.0004
1	0.731	6.0255
1	0.714	6.0443
1	0.697	6.0695
1	0.663	6.0883
1	0.646	6.1072
1	0.629	6.126
1	0.612	6.1449
1	0.595	6.1637
1	0.578	6.1826
1	0.561	6.2014
1	0.544	6.2203
1	0.527	6.2328
2	0.527	6.2517
2	0.544	6.2642
2	0.561	0
2	0.561	0.018849
2	0.578	0.037699
2	0.595	0.050265
2	0.612	0.069114
2	0.629	0.087963
2	0.629	0.10681
2	0.646	0.12566
2	0.663	0.15079
2	0.68	0.16964
2	0.714	0.18849
2	0.731	0.21363
2	0.748	0.23247
2	0.765	0.25761
2	0.799	0.28274
2	0.816	0.30787
2	0.833	0.333
2	0.867	0.35814
2	0.901	0.38327
2	0.918	0.4084
2	0.952	0.43982
2	0.986	0.46495
2	1.003	0.49637
2	1.037	0.52778
2	1.071	0.5592
2	1.105	0.59689
2	1.139	0.62831
2	1.19	0.66601
2	1.224	0.69742
2	1.258	0.73512
2	1.309	0.77282
0	1.326	0.8168
0	1.36	0.8545
0	1.394	0.89848
0	1.428	0.94246
0	1.462	0.98645
0	1.496	1.0304
0	1.53	1.0744
0	1.564	1.1184
0	1.615	1.1687
0	1.649	1.2189
0	1.683	1.2692
0	1.734	1.3195
0	1.768	1.376
0	1.819	1.4263
0	1.853	1.4828
0	1.904	1.5394
0	1.938	1.5959
0	1.972	1.6525
0	2.023	1.7153
0	2.057	1.7781
0	2.108	1.841
0	2.142	1.9038
0	2.176	1.9666
0	2.227	2.0357
0	2.261	2.1048
0	2.295	2.174
0	2.329	2.2431
0	2.363	2.3122
0	2.38	2.3813
0	2.414	2.4567
0	2.431	2.5258
0	2.465	2.6012
0	2.482	2.6766
0	2.499	2.752
0	2.499	2.8274
0	2.516	2.9028
0	2.533	2.9782
0	2.533	3.0536
0	2.533	3.129
0	2.533	3.2044
0	2.516	3.2798
0	2.516	3.3552
0	2.499	3.4306
0	2.482	3.506
0	2.465	3.5814
0	2.448	3.6568
0	2.414	3.7322
0	2.397	3.8013
0	2.363	3.8767
0	2.329	3.9458
0	2.295	4.0149
0	2.261	4.084
0	2.227	4.1531
0	2.193	4.216
0	2.159	4.2851
0	2.108	4.3479
0	2.074	4.4107
0	2.023	4.4736
0	1.989	4.5301
0	1.938	4.593
0	1.904	4.6495
0	1.853	4.706
0	1.819	4.7626
0	1.768	4.8129
0	1.717	4.8694
0	1.683	4.9197
0	1.632	4.9699
0	1.598	5.0202
0	1.564	5.0642
0	1.513	5.1144
0	1.479	5.1584
0	1.445	5.2024
0	1.394	5.2464
0	1.36	5.2841
0	1.326	5.3281
0	1.292	5.3658
0	1.258	5.4035
0	1.224	5.4412
0	1.19	5.4789
0	1.156	5.5166
0	1.139	5.548
0	1.105	5.5794
0	1.071	5.6171
0	1.054	5.6485
0	1.02	5.6799
0	1.003	5.7113
0	0.969	5.7365
0	0.952	5.7679
0	0.935	5.7993
0	0.918	5.8244
0	0.901	5.8496
0	0.884	5.881
0	0.867	5.9061
0	0.85	5.9313
0	0.833	5.9564
0	0.816	5.9815
0	0.799	6.0066
0	0.799	6.0318
0	0.782	6.0506
0	0.765	6.0758
0	0.765	6.1009
0	0.748	6.126
0	0.748	6.1449
0	0.748	6.17
0	0.731	6.1889
2	0.731	6.214
2	0.748	6.2391
2	0.748	6.258
2	0.765	0
2	0.782	0.025132
2	0.782	0.043982
2	0.799	0.069114
2	0.816	0.094246
2	0.833	0.11938
2	0.85	0.14451
2	0.867	0.16964
2	0.884	0.19478
2	0.901	0.22619
2	0.935	0.25132
2	0.952	0.28274
2	0.969	0.30787
2	1.003	0.33929
2	1.02	0.3707
2	1.054	0.40212
2	1.088	0.43353
2	1.105	0.46495
2	1.139	0.50265
2	1.173	0.53406
2	1.207	0.57176
2	1.241	0.60946
2	1.275	0.64716
2	1.326	0.68486
2	1.36	0.72884
2	1.394	0.76654
2	1.445	0.81052
2	1.479	0.8545
2	1.53	0.89848
2	1.564	0.94875
2	1.615	0.99901
2	1.666	1.043
2	1.717	1.0995
0	1.751	1.1498
0	1.785	1.2001
0	1.836	1.2566
0	1.87	1.3132
0	1.904	1.3697
0	1.955	1.4263
0	1.989	1.4891
0	2.04	1.5456
0	2.074	1.6085
0	2.125	1.6713
0	2.159	1.7341
0	2.193	1.8033
0	2.244	1.8661
0	2.278	1.9352
0	2.312	2.0043
0	2.346	2.0734
0	2.397	2.1488
0	2.431	2.2179
0	2.448	2.2933
0	2.482	2.3687
0	2.516	2.4441
0	2.533	2.5195
0	2.567	2.5949
0	2.584	2.6703
0	2.601	2.752
0	2.601	2.8274
0	2.618	2.9091
0	2.618	2.9845
0	2.635	3.0661
0	2.635	3.1478
1	2.618	3.2232
1	2.601	3.3049
1	2.584	3.3803
1	2.567	3.462
1	2.533	3.5374
1	2.499	3.6128
1	2.465	3.6882
1	2.431	3.7573
1	2.397	3.8327
1	2.346	3.9018
1	2.312	3.9772
1	2.261	4.0463
1	2.21	4.1091
1	2.159	4.1783
1	2.125	4.2411
1	2.057	4.3039
1	2.006	4.3667
1	1.955	4.4233
1	1.904	4.4861
1	1.853	4.5427
1	1.802	4.593
1	1.734	4.6495
1	1.683	4.6998
1	1.632	4.75
1	1.581	4.8003
1	1.513	4.8443
1	1.462	4.8883
1	1.411	4.9322
1	1.36	4.9762
1	1.309	5.0139
1	1.258	5.0516
1	1.207	5.0893
1	1.156	5.127
1	1.105	5.1584
1	1.054	5.1961
1	1.003	5.2213
1	0.952	5.2527
1	0.901	5.2841
1	0.85	5.3092
1	0.799	5.3343
1	0.765	5.3595
1	0.714	5.3783
1	0.663	5.3972
1	0.629	5.4223
1	0.578	5.4349
1	0.527	5.4537
1	0.493	5.4726
1	0.442	5.4851
1	0.408	5.4977
1	0.357	5.5103
1	0.323	5.5228
1	0.289	5.5291
1	0.238	5.5354
1	0.204	5.5417
1	0.153	5.548
1	0.119	5.5543
1	0.085	5.5605
1	0.034	5.5605
1	0	5.5605
1	-0.017	5.5605
0	-0.051	5.5605
0	-0.085	5.5543
0	-0.102	5.5543
0	-0.136	5.548
0	-0.17	5.548
0	-0.187	5.5417
0	-0.221	5.5354
0	-0.255	5.5228
0	-0.272	5.5166
0	-0.306	5.5103
0	-0.34	5.4977
0	-0.374	5.4851
0	-0.408	5.4789
0	-0.425	5.4663
0	-0.459	5.4474
0	-0.493	5.4349
0	-0.527	5.4223
0	-0.561	5.4035
0	-0.595	5.3846
0	-0.629	5.3658
0	-0.663	5.3469
0	-0.697	5.3281
0	-0.731	5.3029
0	-0.765	5.2841
0	-0.799	5.2589
0	-0.833	5.2338
0	-0.867	5.2087
0	-0.918	5.1836
0	-0.952	5.1521
0	-0.986	5.127
0	-1.02	5.0956
0	-1.071	5.0642
0	-1.105	5.0265
0	-1.139	4.9951
0	-1.19	4.9574
0	-1.224	4.926
0	-1.275	4.8883
0	-1.309	4.8443
0	-1.36	4.8066
0	-1.394	4.7626
0	-1.428	4.7249
0	-1.479	4.6809
0	-1.513	4.6306
0	-1.564	4.5867
0	-1.598	4.5427
0	-1.649	4.4924
0	-1.683	4.4421
0	-1.717	4.3919
0	-1.768	4.3353
0	-1.802	4.2851
0	-1.836	4.2285
0	-1.87	4.172
0	-1.921	4.1154
0	-1.955	4.0589
0	-1.972	3.996
0	-2.006	3.9395
0	-2.04	3.8767
0	-2.057	3.8138
2	-2.091	3.751
2	-2.108	3.6882
2	-2.108	3.6254
2	-2.108	3.5625
2	-2.125	3.4997
2	-2.125	3.4369
2	-2.125	3.3677
2	-2.108	3.3049
2	-2.108	3.2421
2	-2.091	3.1793
2	-2.091	3.1164
2	-2.074	3.0536
2	-2.057	2.9908
2	-2.04	2.9279
2	-2.006	2.8714
2	-1.989	2.8085
2	-1.955	2.752
2	-1.921	2.6892
2	-1.904	2.6326
2	-1.87	2.5761
2	-1.819	2.5195
2	-1.785	2.4693
2	-1.751	2.4127
2	-1.7	2.3624
2	-1.666	2.3122
2	-1.615	2.2619
2	-1.564	2.2117
2	-1.53	2.1677
2	-1.479	2.1237
2	-1.428	2.0797
2	-1.377	2.0357
2	-1.326	1.9917
2	-1.275	1.954
2	-1.224	1.9163
2	-1.173	1.8786
2	-1.122	1.8472
2	-1.071	1.8158
2	-1.003	1.7844
2	-0.952	1.753
2	-0.901	1.7216
2	-0.85	1.6964
2	-0.799	1.6713
2	-0.731	1.6525
2	-0.68	1.6273
2	-0.629	1.6085
2	-0.578	1.5896
2	-0.51	1.5708
2	-0.459	1.5582
2	-0.408	1.5456
2	-0.357	1.5331
2	-0.306	1.5205
2	-0.238	1.5142
2	-0.187	1.5079
2	-0.136	1.5017
2	-0.085	1.5017
2	-0.034	1.4954
2	0.017	1.4954
2	0.068	1.4954
2	0.119	1.5017
2	0.17	1.5079
2	0.221	1.5142
2	0.289	1.5205
2	0.34	1.5268
2	0.391	1.5394
2	0.442	1.5519
2	0.493	1.5708
2	0.544	1.5833
0	0.595	1.6022
0	0.629	1.621
0	0.68	1.6399
0	0.714	1.6587
0	0.765	1.6839
0	0.799	1.709
0	0.85	1.7341
0	0.884	1.7593
0	0.935	1.7844
0	0.969	1.8158
0	1.02	1.8472
0	1.054	1.8786
0	1.088	1.9101
0	1.139	1.9415
2	1.173	1.9792
2	1.224	2.0169
2	1.275	2.0546
2	1.326	2.0923
2	1.36	2.13
2	1.411	2.174
2	1.462	2.2179
2	1.513	2.2619
2	1.547	2.3059
2	1.581	2.3562
2	1.632	2.4001
2	1.666	2.4504
2	1.7	2.5007
2	1.734	2.5572
2	1.768	2.6075
2	1.802	2.664
2	1.836	2.7206
2	1.87	2.7708
2	1.887	2.8274
2	1.904	2.8839
2	1.921	2.9468
2	1.955	3.0033
2	1.955	3.0599
2	1.972	3.1227
2	1.989	3.1793
2	1.989	3.2421
2	1.989	3.2986
2	2.006	3.3615
2	2.006	3.4243
2	1.989	3.4808
2	1.989	3.5437
2	1.989	3.6002
2	1.972	3.6631
2	1.955	3.7196
2	1.955	3.7824
2	1.938	3.839
2	1.921	3.8955
2	1.887	3.9521
2	1.87	4.0086
2	1.853	4.0652
2	1.819	4.1217
2	1.802	4.1783
2	1.768	4.2285
2	1.751	4.2851
2	1.717	4.3353
2	1.683	4.3856
2	1.649	4.4359
2	1.632	4.4861
2	1.598	4.5364
2	1.564	4.5804
2	1.53	4.6306
2	1.496	4.6746
2	1.462	4.7186
2	1.428	4.7626
2	1.411	4.8066
2	1.377	4.8506
2	1.343	4.8883
2	1.309	4.9322
2	1.275	4.9699
2	1.241	5.0076
2	1.224	5.0453
2	1.19	5.083
2	1.156	5.1144
2	1.139	5.1521
2	1.105	5.1836
2	1.071	5.215
2	1.054	5.2527
2	1.02	5.2841
2	1.003	5.3092
2	0.986	5.3406
2	0.952	5.372
2	0.935	5.3972
2	0.918	5.4286
2	0.884	5.4537
2	0.867	5.4789
0	0.833	5.5103
0	0.816	5.5354
0	0.782	5.5543
0	0.748	5.5794
0	0.731	5.6045
0	0.697	5.6234
0	0.68	5.6422
0	0.646	5.6674
0	0.629	5.6862
0	0.595	5.705
0	0.578	5.7239
0	0.544	5.7365
0	0.527	5.7553
0	0.51	5.7679
0	0.493	5.7867
0	0.476	5.7993
0	0.442	5.8119
0	0.425	5.8244
0	0.408	5.8433
0	0.391	5.8496
0	0.374	5.8621
0	0.357	5.8747
0	0.34	5.8873
0	0.323	5.8936
0	0.306	5.9061
0	0.289	5.9124
0	0.272	5.925
0	0.255	5.9313
0	0.255	5.9375
0	0.238	5.9501
0	0.221	5.9564
0	0.204	5.9627
0	0.187	5.9689
0	0.187	5.9752
0	0.17	5.9815
0	0.153	5.9815
0	0.136	5.9878
0	0.136	5.9941
0	0.119	5.9941
0	0.102	6.0004
0	0.085	6.0066
0	0.085	6.0066
0	0.068	6.0066
0	0.051	6.0129
0	0.051	6.0129
0	0.034	6.0129
0	0.017	6.0129
0	0.017	6.0192
0	0	6.0192
0	0	6.0192
0	0	6.0192
0	-0.017	6.0192
0	-0.034	6.0129
0	-0.034	6.0129
0	-0.051	6.0129
0	-0.068	6.0129
0	-0.068	6.0066
0	-0.085	6.0066
0	-0.102	6.0004
0	-0.102	6.0004
0	-0.119	5.9941
0	-0.136	5.9941
0	-0.136	5.9878
0	-0.153	5.9815
0	-0.17	5.9752
0	-0.187	5.9752
0	-0.187	5.9689
0	-0.204	5.9627
0	-0.221	5.9564
2	-0.238	5.9501
2	-0.238	5.9375
2	-0.238	5.9313
2	-0.238	5.925
2	-0.238	5.9187
2	-0.255	5.9124
2	-0.255	5.8998
0	-0.272	5.8936
0	-0.289	5.8873
0	-0.306	5.8747
0	-0.323	5.8684
0	-0.34	5.8559
0	-0.357	5.8433
0	-0.374	5.837
0	-0.391	5.8244
0	-0.408	5.8119
0	-0.425	5.7993
0	-0.442	5.7867
0	-0.476	5.7742
0	-0.493	5.7553
0	-0.51	5.7428
0	-0.527	5.7239
0	-0.561	5.7113
0	-0.578	5.6925
0	-0.595	5.6736
0	-0.629	5.6548
0	-0.646	5.6359
0	-0.68	5.6171
0	-0.697	5.592
0	-0.731	5.5731
0	-0.765	5.548
0	-0.782	5.5291
0	-0.816	5.504
0	-0.85	5.4789
0	-0.884	5.4537
0	-0.901	5.4223
0	-0.935	5.3972
0	-0.969	5.3658
0	-1.003	5.3343
0	-1.037	5.3092
0	-1.071	5.2715
0	-1.105	5.2401
0	-1.156	5.2087
0	-1.19	5.171
0	-1.224	5.1333
0	-1.258	5.0956
0	-1.309	5.0579
0	-1.343	5.0202
0	-1.377	4.9762
0	-1.428	4.9322
0	-1.462	4.8945
0	-1.513	4.8443
0	-1.547	4.8003
0	-1.598	4.7563
0	-1.632	4.706
0	-1.683	4.6558
0	-1.717	4.6055
0	-1.751	4.549
1	-1.802	4.4987
1	-1.853	4.4421
1	-1.904	4.3856
1	-1.955	4.3291
1	-2.006	4.2662
1	-2.057	4.2097
1	-2.108	4.1468
1	-2.142	4.0777
1	-2.193	4.0149
1	-2.227	3.9458
1	-2.278	3.883
1	-2.312	3.8138
1	-2.346	3.7447
1	-2.38	3.6693
1	-2.414	3.6002
1	-2.448	3.5248
1	-2.465	3.4494
1	-2.482	3.374
1	-2.499	3.2986
1	-2.516	3.2232
1	-2.533	3.1478
1	-2.55	3.0724
1	-2.55	2.997
1	-2.55	2.9216
0	-2.533	2.8462
0	-2.533	2.7646
0	-2.499	2.6892
0	-2.482	2.6138
0	-2.465	2.5447
0	-2.431	2.4693
0	-2.414	2.3939
0	-2.38	2.3247
0	-2.346	2.2494
0	-2.312	2.1802
0	-2.261	2.1111
0	-2.227	2.0483
0	-2.193	1.9792
0	-2.142	1.9163
0	-2.108	1.8472
0	-2.057	1.7844
0	-2.023	1.7279
0	-1.972	1.665
0	-1.938	1.6085
0	-1.887	1.5456
0	-1.853	1.4891
0	-1.802	1.4388
0	-1.768	1.3823
0	-1.717	1.332
0	-1.683	1.2817
0	-1.632	1.2315
0	-1.598	1.1812
0	-1.547	1.131
0	-1.513	1.087
0	-1.479	1.043
0	-1.445	0.99901
0	-1.394	0.95503
0	-1.36	0.91105
0	-1.326	0.87335
0	-1.292	0.83565
2	-1.275	0.79167
2	-1.224	0.75397
2	-1.19	0.72256
2	-1.139	0.68486
2	-1.105	0.65344
2	-1.071	0.61574
2	-1.037	0.58433
2	-1.003	0.55291
2	-0.969	0.52778
2	-0.935	0.49637
2	-0.901	0.47123
2	-0.867	0.4461
2	-0.833	0.41469
2	-0.799	0.38955
2	-0.782	0.3707
2	-0.748	0.34557
2	-0.731	0.32044
2	-0.697	0.30159
2	-0.68	0.28274
2	-0.646	0.25761
2	-0.629	0.23876
2	-0.612	0.21991
2	-0.578	0.20106
2	-0.561	0.18849
2	-0.544	0.16964
2	-0.527	0.15079
0	-0.527	0.13823
0	-0.51	0.11938
0	-0.51	0.10681
0	-0.51	0.087963
0	-0.493	0.075397
0	-0.493	0.056548
2	-0.493	0.043982
2	-0.476	0.031415
2	-0.476	0.012566
2	-0.459	0
2	-0.442	6.2705
2	-0.442	6.258
2	-0.425	6.2454
2	-0.408	6.2328
2	-0.408	6.2203
2	-0.391	6.2077
2	-0.391	6.1951
2	-0.374	6.1826
2	-0.374	6.17
2	-0.357	6.1574
2	-0.357	6.1512
2	-0.357	6.1386
2	-0.34	6.126
2	-0.34	6.1135
2	-0.34	6.1072
2	-0.34	6.0946
2	-0.323	6.082
2	-0.357	6.0758
2	-0.374	6.0632
2	-0.391	6.0506
2	-0.408	6.0381
2	-0.442	6.0255
2	-0.459	6.0129
2	-0.476	6.0004
2	-0.51	5.9815
2	-0.527	5.9689
2	-0.544	5.9501
2	-0.561	5.9375
2	-0.578	5.9187
2	-0.595	5.8998
2	-0.612	5.881
2	-0.629	5.8621
2	-0.646	5.8433
2	-0.663	5.8244
2	-0.68	5.8056
2	-0.697	5.7805
2	-0.731	5.7616
2	-0.748	5.7365
2	-0.765	5.7176
1	-0.782	5.6925
1	-0.833	5.6674
1	-0.867	5.6422
1	-0.901	5.6171
1	-0.935	5.5857
1	-0.969	5.5605
1	-1.02	5.5291
1	-1.054	5.4977
1	-1.105	5.4663
1	-1.139	5.4286
1	-1.19	5.3972
1	-1.224	5.3595
1	-1.275	5.3218
1	-1.326	5.2841
1	-1.36	5.2401
1	-1.411	5.1961
1	-1.462	5.1521
1	-1.513	5.1082
1	-1.564	5.0642
1	-1.615	5.0139
1	-1.666	4.9637
0	-1.717	4.9134
0	-1.751	4.8631
0	-1.785	4.8066
0	-1.836	4.7563
0	-1.87	4.6998
0	-1.921	4.6432
0	-1.955	4.5804
0	-2.006	4.5238
0	-2.04	4.461
0	-2.091	4.3982
0	-2.125	4.3353
0	-2.159	4.2725
0	-2.193	4.2097
0	-2.227	4.1406
0	-2.261	4.0714
0	-2.295	4.0023
0	-2.329	3.9332
0	-2.363	3.8641
0	-2.38	3.795
0	-2.414	3.7196
0	-2.431	3.6442
0	-2.448	3.5751
0	-2.465	3.4997
0	-2.482	3.4243
0	-2.482	3.3489
0	-2.499	3.2735
0	-2.499	3.1981
1	-2.499	3.129
1	-2.499	3.0536
1	-2.499	2.9782
1	-2.516	2.9028
1	-2.516	2.8274
1	-2.499	2.7457
1	-2.499	2.6766
1	-2.482	2.6012
1	-2.465	2.5258
1	-2.465	2.4504
1	-2.431	2.375
1	-2.414	2.3059
1	-2.397	2.2305
1	-2.38	2.1614
1	-2.346	2.086
1	-2.312	2.0169
1	-2.295	1.9478
1	-2.261	1.8786
1	-2.227	1.8095
1	-2.193	1.7467
1	-2.159	1.6776
1	-2.125	1.6148
1	-2.108	1.5519
1	-2.074	1.4891
1	-2.04	1.4263
1	-2.006	1.3634
1	-1.972	1.3069
1	-1.938	1.2441
1	-1.921	1.1875
1	-1.887	1.131
1	-1.853	1.0744
1	-1.836	1.0179
1	-1.802	0.9676
1	-1.785	0.91105
1	-1.751	0.8545
1	-1.734	0.80424
1	-1.717	0.75397
1	-1.7	0.70371
1	-1.683	0.64716
1	-1.666	0.59689
1	-1.649	0.54663
1	-1.649	0.49637
1	-1.632	0.45238
1	-1.632	0.40212
1	-1.632	0.35185
1	-1.615	0.30159
1	-1.615	0.25132
1	-1.615	0.20734
1	-1.632	0.15708
1	-1.632	0.10681
1	-1.632	0.056548
1	-1.649	0.0062831
1	-1.632	6.2391
1	-1.632	6.1951
1	-1.615	6.1449
1	-1.615	6.0946
1	-1.615	6.0443
1	-1.615	6.0004
1	-1.615	5.9501
1	-1.632	5.8998
1	-1.649	5.8496
1	-1.666	5.7993
1	-1.683	5.749
1	-1.7	5.6988
0	-1.734	5.6485
0	-1.751	5.592
0	-1.785	5.5417
0	-1.819	5.4851
0	-1.836	5.4349
0	-1.87	5.3783
0	-1.904	5.3218
0	-1.938	5.2589
0	-1.972	5.2024
2	-2.023	5.1396
2	-2.04	5.083
2	-2.074	5.0202
2	-2.108	4.9574
2	-2.125	4.8945
2	-2.159	4.8254
2	-2.193	4.7626
2	-2.227	4.6935
2	-2.244	4.6306
2	-2.278	4.5615
2	-2.312	4.4924
2	-2.346	4.4233
2	-2.363	4.3479
2	-2.397	4.2788
2	-2.414	4.2034
2	-2.448	4.1343
2	-2.465	4.0589
2	-2.482	3.9835
2	-2.499	3.9081
2	-2.516	3.8327
2	-2.533	3.7573
2	-2.55	3.6819
2	-2.55	3.6065
2	-2.55	3.5248
2	-2.55	3.4494
2	-2.55	3.374
2	-2.55	3.2986
2	-2.55	3.2232
2	-2.533	3.1416
2	-2.516	3.0661
2	-2.499	2.9908
2	-2.482	2.9154
2	-2.465	2.84
2	-2.431	2.7708
2	-2.397	2.6955
2	-2.363	2.6263
2	-2.329	2.5509
2	-2.295	2.4818
2	-2.261	2.419
2	-2.21	2.3499
2	-2.176	2.2808
2	-2.125	2.2179
2	-2.074	2.1551
2	-2.023	2.0923
2	-1.972	2.0294
2	-1.921	1.9729
2	-1.87	1.9163
2	-1.819	1.8598
2	-1.768	1.8095
2	-1.717	1.753
2	-1.649	1.7027
2	-1.598	1.6525
2	-1.547	1.6085
2	-1.496	1.5582
2	-1.428	1.5142
2	-1.377	1.4765
2	-1.326	1.4325
2	-1.275	1.3948
2	-1.224	1.3572
2	-1.156	1.3195
2	-1.105	1.288
2	-1.054	1.2566
2	-1.003	1.2252
2	-0.952	1.1938
2	-0.901	1.1624
2	-0.85	1.1372
2	-0.799	1.1121
0	-0.765	1.087
0	-0.714	1.0681
0	-0.68	1.043
0	-0.646	1.0241
0	-0.612	1.0053
0	-0.578	0.98645
0	-0.544	0.97388
0	-0.51	0.95503
0	-0.459	0.94246
0	-0.425	0.9299
0	-0.391	0.91733
0	-0.357	0.90477
0	-0.323	0.8922
0	-0.289	0.87963
0	-0.255	0.87335
0	-0.238	0.86707
0	-0.204	0.86079
0	-0.17	0.8545
0	-0.136	0.84822
0	-0.102	0.84822
0	-0.068	0.84193
0	-0.034	0.84193
0	0	0.84193
0	0.017	0.84193
0	0.051	0.84193
0	0.068	0.84193
0	0.102	0.84822
0	0.136	0.84822
0	0.17	0.8545
0	0.204	0.86079
0	0.238	0.86707
0	0.272	0.87335
0	0.306	0.88592
0	0.34	0.8922
0	0.374	0.90477
0	0.408	0.91733
0	0.442	0.9299
0	0.476	0.94246
0	0.51	0.95503
0	0.544	0.97388
0	0.578	0.99273
0	0.612	1.0116
1	0.646	1.0304
1	0.68	1.0493
1	0.697	1.0681
1	0.731	1.0933
1	0.748	1.1121
1	0.782	1.1372
1	0.799	1.1624
1	0.833	1.1875
1	0.867	1.2126
1	0.884	1.2378
1	0.918	1.2629
1	0.952	1.2943
1	0.969	1.3195
1	1.003	1.3509
1	1.037	1.3823
1	1.071	1.4137
1	1.088	1.4451
1	1.122	1.4828
1	1.156	1.5142
1	1.19	1.5519
1	1.224	1.5896
1	1.241	1.621
1	1.275	1.665
1	1.309	1.7027
1	1.343	1.7404
1	1.377	1.7844
1	1.394	1.8221
1	1.428	1.8661
1	1.462	1.9101
1	1.479	1.954
0	1.53	1.998
0	1.564	2.0483
0	1.598	2.0923
0	1.632	2.1425
0	1.666	2.1928
0	1.7	2.2431
0	1.734	2.2933
2	1.768	2.3499
2	1.802	2.4001
2	1.836	2.4567
2	1.87	2.5132
2	1.921	2.5698
2	1.938	2.6263
2	1.972	2.6892
2	2.006	2.7457
2	2.023	2.8085
2	2.057	2.8714
2	2.074	2.9279
2	2.091	2.9908
2	2.108	3.0599
2	2.125	3.1227
2	2.125	3.1855
2	2.142	3.2484
2	2.142	3.3112
2	2.142	3.3803
2	2.142	3.4431
2	2.142	3.506
2	2.125	3.5688
2	2.125	3.6379
2	2.108	3.7008
2	2.091	3.7636
2	2.091	3.8264
2	2.074	3.8892
2	2.04	3.9521
2	2.023	4.0086
2	2.006	4.0714
2	1.972	4.1343
2	1.955	4.1908
2	1.921	4.2474
2	1.904	4.3102
2	1.87	4.3667
2	1.836	4.417
2	1.802	4.4736
2	1.768	4.5301
2	1.751	4.5804
2	1.717	4.6306
2	1.683	4.6872
2	1.649	4.7375
2	1.615	4.7814
2	1.581	4.8317
2	1.547	4.882
2	1.513	4.926
2	1.496	4.9699
2	1.462	5.0139
2	1.428	5.0579
2	1.394	5.1019
2	1.377	5.1459
2	1.343	5.1836
2	1.309	5.2275
2	1.292	5.2652
2	1.258	5.3029
2	1.241	5.3406
2	1.224	5.3783
2	1.19	5.416
2	1.173	5.4474
2	1.156	5.4851
2	1.139	5.5228
2	1.122	5.5543
2	1.105	5.5857
2	1.088	5.6234
2	1.071	5.6548
2	1.054	5.6862
2	1.037	5.7176
2	1.037	5.749
2	1.02	5.7805
2	1.02	5.8119
2	1.003	5.8433
2	1.003	5.8747
2	1.003	5.8998
2	0.986	5.9313
2	0.986	5.9627
2	0.986	5.9941
2	0.986	6.0192
2	0.986	6.0506
2	0.986	6.082
2	0.986	6.1135
2	1.003	6.1386
2	1.003	6.17
2	1.003	6.2014
2	1.02	6.2328
2	1.02	6.2642
2	1.037	0.012566
2	1.054	0.043982
2	1.071	0.075397
2	1.088	0.10681
2	1.088	0.13823
2	1.122	0.17593
2	1.139	0.20734
2	1.156	0.24504
0	1.156	0.27646
0	1.173	0.31416
0	1.19	0.34557
0	1.207	0.38327
0	1.224	0.42097
0	1.241	0.45867
0	1.258	0.49637
0	1.275	0.53406
0	1.309	0.57176
0	1.326	0.61574
0	1.343	0.65344
0	1.377	0.69742
0	1.394	0.73512
0	1.428	0.7791
0	1.462	0.82309
0	1.496	0.86707
0	1.53	0.91105
0	1.564	0.96131
0	1.598	1.0053
0	1.632	1.0556
0	1.666	1.1058
0	1.7	1.1561
0	1.751	1.2064
0	1.785	1.2629
0	1.819	1.3132
0	1.87	1.3697
0	1.904	1.4263
0	1.955	1.4891
0	1.989	1.5456
0	2.023	1.6085
0	2.074	1.665
0	2.108	1.7279
0	2.159	1.797
0	2.193	1.8598
0	2.227	1.9289
0	2.278	1.998
0	2.312	2.0671
0	2.346	2.1362
0	2.38	2.2054
0	2.414	2.2808
0	2.448	2.3499
0	2.465	2.4253
0	2.499	2.5007
0	2.516	2.5761
0	2.533	2.6515
0	2.55	2.7269
2	2.567	2.8023
2	2.601	2.8839
2	2.618	2.9593
2	2.635	3.041
2	2.635	3.1227
2	2.652	3.1981
2	2.652	3.2798
2	2.669	3.3615
2	2.652	3.4369
2	2.652	3.5185
2	2.652	3.6002
2	2.635	3.6819
2	2.618	3.7573
2	2.601	3.839
2	2.584	3.9144
2	2.567	3.9898
2	2.55	4.0714
2	2.516	4.1468
2	2.499	4.2222
2	2.465	4.2976
2	2.431	4.373
2	2.414	4.4421
2	2.38	4.5175
2	2.346	4.5867
2	2.312	4.6558
2	2.278	4.7249
2	2.244	4.794
2	2.21	4.8631
2	2.176	4.926
2	2.159	4.9888
2	2.125	5.0579
2	2.091	5.1207
2	2.057	5.1836
2	2.04	5.2464
2	2.006	5.3029
2	1.989	5.3658
2	1.972	5.4223
2	1.938	5.4851
2	1.921	5.5417
2	1.904	5.5982
2	1.887	5.6548
2	1.87	5.7113
2	1.87	5.7679
2	1.853	5.8244
2	1.853	5.881
2	1.853	5.9375
2	1.836	5.9941
2	1.836	6.0506
0	1.836	6.1072
0	1.819	6.1574
0	1.819	6.214
0	1.819	6.2705
0	1.819	0.037699
0	1.819	0.094246
0	1.819	0.15079
0	1.836	0.20734
0	1.836	0.26389
0	1.853	0.31416
0	1.87	0.3707
0	1.887	0.42725
0	1.904	0.4838
0	1.921	0.54663
0	1.938	0.60318
0	1.972	0.65973
0	1.989	0.72256
0	2.023	0.7791
0	2.057	0.84193
0	2.091	0.90477
0	2.125	0.9676
0	2.159	1.0304
0	2.193	1.0995
0	2.227	1.1624
0	2.261	1.2315
0	2.312	1.3006
0	2.346	1.3697
0	2.38	1.4388
0	2.431	1.5142
0	2.465	1.5896
0	2.516	1.665
0	2.55	1.7404
0	2.601	1.8158
0	2.635	1.8975
0	2.669	1.9729
0	2.703	2.0546
0	2.737	2.1362
0	2.771	2.2179
0	2.805	2.3059
0	2.839	2.3876
0	2.873	2.4755
0	2.89	2.5635
0	2.907	2.6515
0	2.924	2.7394
0	2.941	2.8274
0	2.941	2.9154
0	2.958	3.0033
0	2.958	3.0913
0	2.958	3.1793
0	2.958	3.2672
0	2.941	3.3552
0	2.924	3.4431
0	2.907	3.5311
0	2.89	3.6191
0	2.873	3.707
0	2.839	3.795
0	2.822	3.8767
0	2.788	3.9646
0	2.754	4.0463
0	2.72	4.128
0	2.669	4.2097
0	2.635	4.2914
0	2.601	4.3667
0	2.55	4.4484
0	2.516	4.5238
0	2.465	4.5992
0	2.414	4.6683
0	2.38	4.7437
0	2.329	4.8129
0	2.295	4.882
0	2.244	4.9511
0	2.21	5.0202
0	2.159	5.083
0	2.125	5.1521
0	2.091	5.215
0	2.04	5.2778
0	2.006	5.3343
1	1.972	5.3972
1	1.938	5.4537
1	1.887	5.5103
1	1.853	5.5668
1	1.802	5.6234
1	1.768	5.6799
1	1.734	5.7302
1	1.7	5.7805
1	1.666	5.8307
1	1.632	5.881
1	1.615	5.9313
1	1.581	5.9815
1	1.564	6.0255
1	1.53	6.0758
1	1.513	6.1197
1	1.496	6.1637
1	1.479	6.2077
1	1.462	6.258
1	1.462	0.018849
1	1.445	0.056548
1	1.428	0.10053
1	1.428	0.14451
1	1.428	0.18849
1	1.428	0.23247
1	1.411	0.27646
1	1.428	0.32044
1	1.428	0.35814
1	1.428	0.40212
1	1.428	0.4461
1	1.445	0.49008
0	1.462	0.53406
0	1.479	0.57805
0	1.496	0.62203
0	1.53	0.66601
0	1.564	0.71627
0	1.581	0.76026
0	1.615	0.81052
0	1.649	0.86079
0	1.683	0.91105
0	1.717	0.96131
0	1.751	1.0116
0	1.785	1.0681
0	1.819	1.1184
0	1.853	1.1749
0	1.904	1.2315
0	1.938	1.288
0	1.972	1.3509
0	2.023	1.4074
0	2.057	1.4703
0	2.108	1.5331
0	2.142	1.5959
0	2.193	1.665
0	2.227	1.7279
0	2.261	1.797
0	2.312	1.8661
0	2.346	1.9352
0	2.38	2.0043
0	2.414	2.0797
0	2.465	2.1551
0	2.499	2.2242
0	2.516	2.3059
0	2.55	2.3813
0	2.584	2.4567
0	2.601	2.5321
0	2.618	2.6138
0	2.635	2.6955
0	2.652	2.7708
0	2.669	2.8525
0	2.686	2.9342
0	2.686	3.0159
0	2.686	3.0976
[truncated: 5,162 more rows]
