# Supplementary material for: Skilled motor control of an inverted pendulum implies low entropy of states but high entropy of actions
Source: PLoS Comput Biol. 2023 Jan 6;19(1):e1010810. doi: 10.1371/journal.pcbi.1010810 (PMC9851554; doi:10.1371/journal.pcbi.1010810)
Supplement: S2 File — The dataset within the file contains the data collected during the experiment. Each CSV file named “FRI_p_l.csv” corresponds to a different trial, where “p” stands for an unique numerical participant’s identifier and “l” stands for pendulum length (where “2” corresponds to 0.2, “3” to 0.3 m, “4” to 0.4 m, etc.). In every file, rows correspond to subsequent time steps, sampled with a frequency of 0.017 s. For every recorded time step, each column contains: the action selected by the trial’s participant (“action”). The value 0 corresponds to a “no action”, the value 1 represents an action that pushes the pendulum towards the clockwise direction and the value 2 corresponds to an action that pushes the pendulum towards the anti-clockwise direction.the angular velocity of the pendulum at that time step (“ang. velocity”), measured in rad s−1.the angle of the pendulum at that time step (“angle”), measured in rad with values in the interval [0, 2π) rad. The angle 0 rad corresponds to the pendulum oriented in its upright position.the single utility value associated to the whole trial (“utility”). (ZIP) [file pcbi.1010810.s002.zip › ExperimentalData/FRI_13_4.csv]

action	angular vel.	angle	trial utility
0	0	3.2358	-7.4259
0	0	3.2358
0	-0.017	3.2358
0	-0.017	3.2358
0	-0.034	3.2358
0	-0.034	3.2358
0	-0.051	3.2358
0	-0.051	3.2295
0	-0.051	3.2295
0	-0.068	3.2295
0	-0.068	3.2232
0	-0.068	3.2232
0	-0.085	3.2232
0	-0.085	3.217
0	-0.102	3.217
0	-0.102	3.2107
0	-0.102	3.2107
0	-0.102	3.2044
0	-0.119	3.1981
0	-0.119	3.1981
0	-0.119	3.1918
0	-0.119	3.1918
0	-0.136	3.1855
0	-0.136	3.1793
0	-0.136	3.1793
0	-0.136	3.173
0	-0.136	3.1667
0	-0.136	3.1604
0	-0.153	3.1604
0	-0.153	3.1541
0	-0.153	3.1478
0	-0.153	3.1416
0	-0.153	3.1416
0	-0.153	3.1353
0	-0.153	3.129
0	-0.153	3.1227
0	-0.153	3.1227
0	-0.136	3.1164
0	-0.136	3.1101
1	-0.136	3.1101
1	-0.153	3.1038
1	-0.17	3.0976
1	-0.187	3.0913
1	-0.204	3.085
1	-0.221	3.0787
1	-0.238	3.0724
1	-0.255	3.0661
1	-0.272	3.0536
1	-0.289	3.0473
1	-0.289	3.041
1	-0.306	3.0284
1	-0.323	3.0222
1	-0.323	3.0096
1	-0.34	2.997
1	-0.357	2.9908
1	-0.357	2.9782
1	-0.357	2.9656
1	-0.374	2.9531
1	-0.374	2.9468
1	-0.391	2.9342
1	-0.391	2.9216
1	-0.391	2.9091
1	-0.391	2.8965
1	-0.391	2.8839
1	-0.391	2.8714
1	-0.391	2.8588
1	-0.391	2.8462
1	-0.391	2.8337
1	-0.391	2.8211
1	-0.391	2.8148
1	-0.374	2.8023
1	-0.374	2.7897
1	-0.374	2.7771
1	-0.357	2.7646
1	-0.357	2.752
0	-0.323	2.7457
0	-0.306	2.7332
0	-0.272	2.7269
0	-0.238	2.7206
0	-0.204	2.7143
0	-0.17	2.708
0	-0.136	2.7017
0	-0.119	2.6955
0	-0.085	2.6955
0	-0.051	2.6892
2	-0.017	2.6892
2	0.017	2.6892
2	0.068	2.6892
2	0.119	2.6955
2	0.187	2.7017
2	0.238	2.708
2	0.289	2.7143
2	0.34	2.7206
2	0.391	2.7332
2	0.425	2.7457
2	0.476	2.7583
2	0.527	2.7771
2	0.578	2.7897
2	0.612	2.8085
2	0.663	2.8274
2	0.697	2.8525
2	0.748	2.8714
2	0.782	2.8965
2	0.816	2.9216
2	0.85	2.9468
2	0.884	2.9719
2	0.918	2.997
2	0.952	3.0284
2	0.969	3.0599
2	1.003	3.085
2	1.02	3.1164
2	1.037	3.1478
2	1.054	3.1793
2	1.071	3.2107
2	1.088	3.2484
2	1.105	3.2798
2	1.105	3.3112
2	1.105	3.3426
2	1.122	3.3803
2	1.122	3.4117
2	1.122	3.4494
2	1.105	3.4808
2	1.105	3.5122
2	1.088	3.5499
2	1.088	3.5814
2	1.071	3.6128
2	1.054	3.6442
2	1.037	3.6756
2	1.02	3.707
2	1.003	3.7384
2	0.969	3.7699
2	0.952	3.795
2	0.918	3.8264
2	0.884	3.8515
2	0.867	3.8767
2	0.833	3.9018
2	0.799	3.9269
2	0.765	3.9521
2	0.731	3.9772
2	0.697	3.996
2	0.646	4.0149
2	0.612	4.0338
2	0.578	4.0526
2	0.544	4.0714
2	0.493	4.0903
0	0.442	4.1029
0	0.374	4.1154
0	0.306	4.1217
0	0.255	4.1343
0	0.187	4.1406
0	0.119	4.1468
1	0.051	4.1468
1	-0.017	4.1468
1	-0.085	4.1468
1	-0.17	4.1406
1	-0.255	4.1343
1	-0.34	4.128
1	-0.425	4.1154
1	-0.51	4.1029
1	-0.595	4.084
1	-0.663	4.0652
1	-0.748	4.04
1	-0.833	4.0212
1	-0.901	3.9898
1	-0.986	3.9646
1	-1.054	3.9332
1	-1.122	3.9018
1	-1.19	3.8641
1	-1.258	3.8264
1	-1.326	3.7887
1	-1.394	3.751
1	-1.462	3.707
1	-1.513	3.6631
1	-1.564	3.6128
1	-1.615	3.5688
1	-1.666	3.5185
1	-1.717	3.462
1	-1.751	3.4117
1	-1.802	3.3615
1	-1.836	3.3049
1	-1.853	3.2484
1	-1.887	3.1918
1	-1.904	3.1353
1	-1.921	3.0787
1	-1.938	3.0222
1	-1.938	2.9593
1	-1.955	2.9028
1	-1.955	2.8462
1	-1.938	2.7834
1	-1.938	2.7269
1	-1.921	2.6703
1	-1.904	2.6138
1	-1.887	2.5572
1	-1.853	2.5007
1	-1.836	2.4441
1	-1.802	2.3876
1	-1.768	2.331
1	-1.734	2.2808
1	-1.7	2.2305
1	-1.649	2.1802
1	-1.615	2.13
1	-1.564	2.0797
1	-1.513	2.0357
1	-1.479	1.9917
1	-1.428	1.9478
1	-1.377	1.9038
1	-1.326	1.8661
1	-1.258	1.8221
1	-1.207	1.7844
1	-1.156	1.753
1	-1.105	1.7153
1	-1.054	1.6839
1	-1.003	1.6525
1	-0.935	1.621
1	-0.884	1.5959
0	-0.816	1.5708
0	-0.731	1.5456
0	-0.663	1.5268
0	-0.578	1.5079
0	-0.51	1.4891
0	-0.442	1.4765
0	-0.357	1.464
0	-0.289	1.4514
2	-0.204	1.4451
2	-0.119	1.4388
2	-0.017	1.4388
2	0.051	1.4388
2	0.153	1.4451
2	0.238	1.4514
2	0.34	1.4577
2	0.442	1.4703
2	0.527	1.4828
2	0.629	1.5017
2	0.714	1.5205
2	0.816	1.5456
2	0.918	1.5708
2	1.003	1.6022
2	1.105	1.6336
2	1.19	1.665
2	1.292	1.7027
2	1.377	1.7467
2	1.479	1.7907
2	1.564	1.8347
2	1.666	1.8849
2	1.751	1.9352
2	1.836	1.9855
2	1.921	2.042
2	2.006	2.1048
2	2.091	2.1677
2	2.176	2.2305
2	2.244	2.2933
2	2.329	2.3624
2	2.397	2.4378
2	2.448	2.507
2	2.516	2.5823
2	2.567	2.6578
2	2.618	2.7394
2	2.669	2.8148
2	2.703	2.8965
2	2.737	2.9782
2	2.771	3.0661
2	2.788	3.1478
2	2.805	3.2295
2	2.822	3.3175
2	2.822	3.3992
2	2.822	3.4871
2	2.805	3.5688
2	2.788	3.6568
2	2.771	3.7384
2	2.737	3.8201
2	2.703	3.9018
2	2.669	3.9835
2	2.635	4.0652
2	2.601	4.1406
2	2.55	4.2222
2	2.499	4.2976
2	2.448	4.373
2	2.397	4.4421
2	2.346	4.5175
2	2.295	4.5867
2	2.227	4.6558
2	2.176	4.7186
2	2.125	4.7814
0	2.04	4.8443
0	1.972	4.9071
0	1.904	4.9637
0	1.819	5.0202
0	1.751	5.0767
0	1.683	5.127
0	1.615	5.1773
0	1.547	5.2275
0	1.479	5.2715
0	1.411	5.3155
0	1.36	5.3532
0	1.292	5.3972
0	1.241	5.4349
0	1.19	5.4726
0	1.122	5.504
0	1.071	5.5417
0	1.02	5.5731
0	0.986	5.5982
0	0.935	5.6297
0	0.884	5.6548
0	0.85	5.6862
0	0.799	5.7113
0	0.765	5.7302
0	0.714	5.7553
0	0.68	5.7742
0	0.646	5.7993
0	0.612	5.8182
0	0.578	5.8307
0	0.544	5.8496
0	0.51	5.8684
0	0.493	5.881
0	0.459	5.8998
0	0.425	5.9124
0	0.408	5.925
0	0.374	5.9375
0	0.357	5.9438
0	0.323	5.9564
0	0.306	5.9689
0	0.289	5.9752
0	0.255	5.9815
0	0.238	5.9941
0	0.221	6.0004
0	0.204	6.0066
0	0.17	6.0129
0	0.153	6.0192
0	0.136	6.0192
0	0.119	6.0255
0	0.102	6.0318
0	0.085	6.0318
0	0.068	6.0318
0	0.051	6.0381
0	0.034	6.0381
0	0.017	6.0381
2	0	6.0381
2	0	6.0381
2	0	6.0381
2	0	6.0381
2	0	6.0381
2	0	6.0381
2	0	6.0381
2	0	6.0381
2	0.017	6.0381
2	0.017	6.0443
2	0.017	6.0443
2	0.017	6.0443
2	0.017	6.0443
2	0.017	6.0443
2	0.034	6.0443
2	0.034	6.0443
2	0.034	6.0506
2	0.034	6.0506
2	0.034	6.0506
2	0.034	6.0506
2	0.051	6.0506
2	0.051	6.0569
2	0.051	6.0569
2	0.051	6.0569
2	0.051	6.0632
2	0.068	6.0632
2	0.068	6.0632
2	0.068	6.0695
2	0.068	6.0695
2	0.085	6.0695
0	0.068	6.0758
0	0.051	6.0758
0	0.034	6.0758
0	0.017	6.082
0	0	6.082
0	0	6.082
0	-0.017	6.082
0	-0.017	6.0758
0	-0.034	6.0758
0	-0.051	6.0758
0	-0.068	6.0758
0	-0.085	6.0695
0	-0.102	6.0695
0	-0.119	6.0632
0	-0.136	6.0632
0	-0.153	6.0569
0	-0.17	6.0506
0	-0.187	6.0443
0	-0.204	6.0381
0	-0.221	6.0318
2	-0.238	6.0255
2	-0.238	6.0192
2	-0.238	6.0129
2	-0.238	6.0066
2	-0.238	6.0004
2	-0.238	5.9878
2	-0.238	5.9815
2	-0.238	5.9752
2	-0.238	5.9689
2	-0.238	5.9627
2	-0.255	5.9501
2	-0.255	5.9438
2	-0.255	5.9375
2	-0.255	5.9313
2	-0.272	5.9187
2	-0.272	5.9124
2	-0.272	5.9061
2	-0.289	5.8936
2	-0.289	5.8873
2	-0.306	5.8747
2	-0.306	5.8684
2	-0.323	5.8559
2	-0.34	5.8496
2	-0.34	5.837
2	-0.357	5.8244
2	-0.374	5.8182
2	-0.391	5.8056
2	-0.391	5.793
2	-0.408	5.7805
2	-0.425	5.7679
0	-0.459	5.7553
0	-0.51	5.7365
0	-0.544	5.7239
0	-0.578	5.705
0	-0.629	5.6862
0	-0.663	5.6674
0	-0.714	5.6485
0	-0.748	5.6234
0	-0.799	5.5982
0	-0.85	5.5731
0	-0.901	5.548
0	-0.952	5.5228
0	-1.003	5.4914
0	-1.054	5.46
0	-1.105	5.4286
0	-1.156	5.3909
0	-1.224	5.3595
0	-1.275	5.3218
0	-1.343	5.2778
0	-1.411	5.2401
0	-1.479	5.1961
0	-1.53	5.1521
0	-1.598	5.1019
0	-1.683	5.0516
0	-1.751	5.0014
0	-1.819	4.9511
0	-1.887	4.8945
0	-1.955	4.8317
0	-2.04	4.7752
0	-2.108	4.7123
0	-2.176	4.6495
0	-2.261	4.5804
0	-2.329	4.5113
0	-2.397	4.4421
0	-2.465	4.3667
0	-2.533	4.2914
0	-2.601	4.216
0	-2.669	4.1343
0	-2.737	4.0526
0	-2.788	3.9709
0	-2.839	3.883
0	-2.89	3.8013
0	-2.924	3.7133
0	-2.958	3.6254
0	-2.992	3.5311
0	-3.026	3.4431
0	-3.043	3.3552
0	-3.043	3.2609
0	-3.043	3.1667
0	-3.043	3.0787
0	-3.043	2.9845
1	-3.026	2.8965
1	-3.026	2.8023
1	-3.009	2.7143
1	-2.992	2.62
1	-2.975	2.5321
1	-2.941	2.4441
1	-2.924	2.3562
1	-2.873	2.2682
1	-2.839	2.1802
1	-2.788	2.0986
1	-2.754	2.0169
1	-2.703	1.9289
1	-2.652	1.8535
1	-2.584	1.7718
1	-2.533	1.6964
1	-2.482	1.621
1	-2.431	1.5456
1	-2.363	1.4765
1	-2.312	1.4011
1	-2.261	1.332
1	-2.21	1.2692
0	-2.142	1.2001
0	-2.057	1.1372
0	-1.989	1.0807
0	-1.938	1.0179
0	-1.87	0.96131
0	-1.802	0.90477
0	-1.751	0.8545
0	-1.683	0.79795
0	-1.632	0.74769
0	-1.581	0.70371
0	-1.53	0.65344
0	-1.496	0.60946
0	-1.445	0.56548
0	-1.411	0.5215
0	-1.377	0.47752
0	-1.343	0.43982
0	-1.309	0.39583
0	-1.275	0.35814
0	-1.258	0.32044
0	-1.224	0.28274
0	-1.207	0.24504
0	-1.19	0.21363
0	-1.173	0.17593
0	-1.156	0.13823
2	-1.156	0.10681
2	-1.122	0.069114
2	-1.105	0.037699
2	-1.071	0.0062831
2	-1.054	6.258
2	-1.037	6.2203
2	-1.02	6.1889
2	-1.02	6.1637
2	-1.003	6.1323
2	-0.986	6.1009
2	-0.986	6.0695
2	-0.986	6.0381
2	-0.986	6.0129
2	-0.986	5.9815
2	-0.986	5.9501
2	-0.986	5.925
2	-0.986	5.8936
2	-1.003	5.8621
2	-1.02	5.8307
2	-1.02	5.7993
2	-1.037	5.7679
2	-1.054	5.7365
2	-1.071	5.705
2	-1.105	5.6736
2	-1.122	5.6359
0	-1.173	5.6045
0	-1.207	5.5668
0	-1.258	5.5291
0	-1.309	5.4914
0	-1.36	5.4537
0	-1.428	5.4097
0	-1.479	5.3658
0	-1.547	5.3218
0	-1.598	5.2715
0	-1.666	5.2213
0	-1.734	5.171
0	-1.802	5.1207
0	-1.87	5.0642
0	-1.938	5.0076
0	-2.006	4.9448
0	-2.074	4.8883
0	-2.159	4.8191
0	-2.227	4.7563
0	-2.295	4.6872
0	-2.38	4.6181
1	-2.448	4.5427
1	-2.533	4.4673
1	-2.635	4.3919
1	-2.72	4.3102
1	-2.805	4.2285
1	-2.89	4.1406
1	-2.975	4.0526
1	-3.043	3.9646
1	-3.111	3.8704
1	-3.179	3.7761
1	-3.247	3.6819
1	-3.298	3.5814
1	-3.349	3.4808
1	-3.383	3.3803
1	-3.417	3.2798
1	-3.451	3.173
0	-3.434	3.0724
0	-3.434	2.9656
0	-3.417	2.8651
0	-3.383	2.7646
0	-3.349	2.6578
0	-3.315	2.5572
0	-3.264	2.463
0	-3.213	2.3624
0	-3.162	2.2682
0	-3.094	2.174
0	-3.043	2.0797
0	-2.975	1.9917
0	-2.89	1.9038
0	-2.822	1.8158
0	-2.754	1.7341
0	-2.669	1.6525
0	-2.601	1.5708
0	-2.516	1.4954
0	-2.448	1.42
0	-2.363	1.3446
0	-2.295	1.2755
0	-2.227	1.2064
0	-2.159	1.1435
0	-2.091	1.0807
0	-2.023	1.0179
0	-1.955	0.95503
0	-1.887	0.89848
0	-1.836	0.84193
0	-1.785	0.79167
0	-1.734	0.73512
0	-1.683	0.68486
0	-1.632	0.63459
2	-1.581	0.58433
2	-1.53	0.54035
2	-1.462	0.49637
2	-1.411	0.45238
2	-1.36	0.4084
2	-1.309	0.3707
2	-1.258	0.333
2	-1.224	0.29531
2	-1.173	0.25761
2	-1.139	0.21991
2	-1.105	0.18849
2	-1.071	0.15708
2	-1.037	0.12566
2	-1.003	0.094246
2	-0.986	0.062831
2	-0.952	0.031415
2	-0.935	0.0062831
2	-0.918	6.258
2	-0.901	6.2328
2	-0.884	6.2077
2	-0.867	6.1826
2	-0.85	6.1512
2	-0.833	6.126
2	-0.833	6.1009
2	-0.833	6.0758
2	-0.816	6.0506
2	-0.816	6.0255
2	-0.816	6.0004
2	-0.816	5.9752
2	-0.816	5.9564
2	-0.833	5.9313
2	-0.833	5.9061
2	-0.833	5.881
2	-0.85	5.8496
2	-0.867	5.8244
2	-0.867	5.7993
2	-0.884	5.7742
2	-0.901	5.749
2	-0.918	5.7176
2	-0.935	5.6925
2	-0.969	5.6611
2	-0.986	5.6297
2	-1.02	5.6045
2	-1.037	5.5731
2	-1.071	5.5417
0	-1.122	5.504
0	-1.173	5.4726
0	-1.224	5.4349
0	-1.275	5.3972
0	-1.343	5.3595
0	-1.394	5.3155
0	-1.462	5.2715
0	-1.53	5.2275
0	-1.598	5.1836
0	-1.666	5.1333
0	-1.734	5.083
0	-1.802	5.0265
0	-1.87	4.9699
0	-1.938	4.9134
0	-2.006	4.8568
0	-2.091	4.794
0	-2.159	4.7312
0	-2.227	4.6621
0	-2.312	4.593
0	-2.38	4.5238
0	-2.448	4.4547
0	-2.516	4.3793
0	-2.584	4.3039
0	-2.652	4.2222
1	-2.72	4.1406
1	-2.805	4.0589
1	-2.873	3.9709
1	-2.958	3.883
1	-3.009	3.795
1	-3.077	3.7008
1	-3.128	3.6128
1	-3.179	3.5122
1	-3.23	3.418
1	-3.264	3.3238
1	-3.298	3.2232
1	-3.315	3.1227
1	-3.332	3.0222
0	-3.315	2.9216
0	-3.298	2.8211
0	-3.264	2.7269
0	-3.23	2.6263
0	-3.179	2.5321
0	-3.145	2.4378
0	-3.094	2.3436
0	-3.026	2.2494
0	-2.975	2.1614
0	-2.907	2.0734
0	-2.839	1.9855
0	-2.754	1.9038
0	-2.686	1.8221
0	-2.618	1.7404
0	-2.533	1.6587
0	-2.465	1.5833
0	-2.38	1.5142
0	-2.312	1.4451
0	-2.227	1.376
0	-2.159	1.3069
0	-2.091	1.2441
0	-2.023	1.1812
0	-1.955	1.1247
0	-1.887	1.0618
0	-1.819	1.0116
2	-1.751	0.95503
2	-1.666	0.90477
2	-1.598	0.8545
2	-1.513	0.81052
2	-1.445	0.76026
2	-1.36	0.72256
2	-1.292	0.67858
2	-1.224	0.64088
2	-1.173	0.60318
2	-1.105	0.57176
2	-1.037	0.54035
2	-0.986	0.50893
2	-0.935	0.47752
2	-0.867	0.45238
2	-0.816	0.42725
2	-0.765	0.40212
2	-0.714	0.37699
2	-0.68	0.35814
2	-0.629	0.33929
2	-0.578	0.32044
2	-0.544	0.30159
2	-0.493	0.28902
2	-0.459	0.27646
2	-0.408	0.25761
2	-0.374	0.25132
2	-0.34	0.23876
2	-0.289	0.22619
2	-0.255	0.21991
2	-0.221	0.21363
2	-0.187	0.20734
2	-0.153	0.20106
2	-0.119	0.19478
2	-0.085	0.19478
2	-0.051	0.18849
2	-0.017	0.18849
2	0	0.18849
2	0.034	0.18849
2	0.068	0.19478
2	0.119	0.19478
2	0.153	0.20106
2	0.187	0.20734
0	0.204	0.21363
0	0.221	0.21991
0	0.238	0.22619
0	0.255	0.23247
0	0.272	0.23876
1	0.289	0.24504
1	0.289	0.25761
1	0.272	0.26389
1	0.272	0.27646
1	0.289	0.28274
1	0.289	0.28902
1	0.289	0.30159
1	0.289	0.30787
1	0.289	0.32044
1	0.289	0.32672
1	0.289	0.333
1	0.306	0.34557
1	0.306	0.35185
1	0.306	0.36442
1	0.323	0.3707
1	0.323	0.38327
1	0.34	0.39583
1	0.34	0.40212
1	0.357	0.41469
1	0.357	0.42725
1	0.374	0.43982
1	0.391	0.4461
1	0.408	0.45867
1	0.408	0.47123
0	0.442	0.4838
0	0.476	0.50265
0	0.527	0.51521
0	0.561	0.53406
0	0.595	0.55291
0	0.629	0.57176
0	0.68	0.59061
0	0.714	0.60946
0	0.765	0.63459
0	0.799	0.65344
0	0.85	0.67858
0	0.901	0.70999
2	0.952	0.73512
2	1.02	0.76654
2	1.088	0.79795
2	1.173	0.82937
2	1.241	0.86707
2	1.326	0.90477
2	1.394	0.94875
2	1.479	0.99273
2	1.564	1.0367
2	1.649	1.087
2	1.734	1.1372
2	1.819	1.1938
2	1.921	1.2503
2	2.006	1.3069
2	2.108	1.3697
2	2.193	1.4325
2	2.295	1.5017
2	2.38	1.5708
2	2.482	1.6462
2	2.567	1.7216
2	2.669	1.797
2	2.754	1.8786
2	2.839	1.9666
2	2.924	2.0483
2	3.009	2.1425
2	3.094	2.2305
2	3.162	2.3247
2	3.23	2.4253
2	3.298	2.5195
2	3.366	2.62
2	3.417	2.7206
2	3.451	2.8274
2	3.502	2.9279
2	3.519	3.0347
2	3.553	3.1416
2	3.57	3.2484
2	3.57	3.3552
2	3.57	3.462
2	3.553	3.5688
2	3.536	3.6756
0	3.502	3.7824
0	3.451	3.8892
0	3.4	3.9898
0	3.332	4.0903
0	3.264	4.1908
0	3.196	4.2914
0	3.128	4.3856
0	3.06	4.4798
0	2.975	4.5678
0	2.907	4.6558
0	2.822	4.7437
0	2.754	4.8254
0	2.669	4.9071
0	2.601	4.9888
0	2.533	5.0642
0	2.465	5.1396
0	2.397	5.215
0	2.329	5.2841
0	2.261	5.3532
0	2.21	5.4223
0	2.142	5.4851
0	2.091	5.548
0	2.04	5.6108
0	1.989	5.6736
0	1.955	5.7302
0	1.921	5.793
0	1.887	5.8496
0	1.853	5.9061
0	1.819	5.9564
0	1.802	6.0129
1	1.785	6.0695
1	1.751	6.1197
1	1.717	6.1763
1	1.7	6.2265
1	1.666	6.2768
1	1.649	0.043982
1	1.632	0.094246
1	1.615	0.13823
1	1.615	0.18849
1	1.615	0.23876
1	1.598	0.28902
1	1.615	0.333
1	1.615	0.38327
1	1.615	0.43353
1	1.632	0.4838
1	1.649	0.53406
1	1.666	0.57805
1	1.683	0.63459
1	1.717	0.68486
1	1.751	0.73512
1	1.768	0.78539
1	1.802	0.84193
0	1.87	0.89848
0	1.921	0.95503
0	1.989	1.0116
0	2.057	1.0744
0	2.108	1.1372
0	2.176	1.2001
0	2.261	1.2692
0	2.329	1.3383
0	2.397	1.4074
0	2.465	1.4828
0	2.55	1.5582
2	2.618	1.6336
2	2.703	1.7153
2	2.805	1.797
2	2.89	1.8849
2	2.975	1.9729
2	3.077	2.0609
2	3.145	2.1551
2	3.23	2.2494
2	3.298	2.3499
2	3.366	2.4504
2	3.434	2.5509
2	3.502	2.6578
2	3.536	2.7646
0	3.57	2.8714
0	3.587	2.9782
0	3.587	3.085
0	3.587	3.1918
0	3.57	3.2986
0	3.553	3.4054
0	3.536	3.5122
0	3.502	3.6191
0	3.451	3.7259
0	3.417	3.8264
0	3.366	3.9332
0	3.298	4.0338
0	3.247	4.128
0	3.179	4.2285
0	3.111	4.3228
0	3.026	4.4107
0	2.958	4.505
0	2.89	4.593
0	2.805	4.6746
0	2.737	4.7563
0	2.652	4.838
0	2.584	4.9197
0	2.499	4.9951
0	2.431	5.0705
0	2.363	5.1396
0	2.295	5.215
0	2.227	5.2778
0	2.159	5.3469
0	2.108	5.4097
0	2.04	5.4726
0	1.989	5.5354
0	1.938	5.592
0	1.904	5.6485
0	1.853	5.705
0	1.819	5.7616
0	1.785	5.8182
1	1.751	5.8684
1	1.7	5.925
1	1.649	5.9752
1	1.615	6.0192
1	1.564	6.0695
1	1.53	6.1135
1	1.496	6.1637
1	1.479	6.2077
1	1.445	6.2517
1	1.428	0.012566
1	1.411	0.056548
1	1.394	0.094246
1	1.377	0.13823
1	1.377	0.18221
1	1.377	0.21991
1	1.36	0.26389
1	1.36	0.30159
1	1.377	0.34557
1	1.377	0.38955
1	1.394	0.42725
1	1.394	0.47123
1	1.411	0.51521
1	1.428	0.5592
1	1.445	0.59689
1	1.479	0.64088
1	1.496	0.69114
1	1.53	0.73512
1	1.564	0.7791
0	1.615	0.82937
0	1.666	0.87963
0	1.717	0.9299
0	1.785	0.98016
0	1.853	1.0367
0	1.921	1.0933
0	1.972	1.1498
0	2.04	1.2126
0	2.125	1.2755
0	2.193	1.3383
0	2.261	1.4074
0	2.329	1.4765
0	2.414	1.5456
0	2.482	1.621
0	2.55	1.6964
0	2.635	1.7781
0	2.703	1.8535
0	2.771	1.9352
0	2.839	2.0232
0	2.907	2.1111
0	2.958	2.1991
0	3.026	2.287
0	3.077	2.3813
0	3.111	2.4693
0	3.162	2.5635
0	3.196	2.664
0	3.23	2.7583
0	3.247	2.8525
0	3.264	2.9531
0	3.281	3.0536
0	3.281	3.1478
0	3.264	3.2484
0	3.264	3.3489
0	3.23	3.4431
0	3.213	3.5437
0	3.179	3.6379
0	3.128	3.7322
0	3.094	3.8264
0	3.043	3.9207
0	2.975	4.0086
0	2.924	4.0966
0	2.856	4.1845
0	2.788	4.2662
0	2.72	4.3542
0	2.635	4.4296
0	2.567	4.5113
0	2.499	4.5867
0	2.414	4.6621
0	2.346	4.7312
0	2.261	4.8003
0	2.193	4.8694
0	2.108	4.9322
0	2.04	4.9951
0	1.972	5.0579
0	1.904	5.1144
0	1.836	5.171
0	1.768	5.2275
2	1.7	5.2778
2	1.649	5.3281
2	1.615	5.3783
2	1.581	5.4223
2	1.53	5.4726
2	1.513	5.5166
2	1.479	5.5605
0	1.428	5.6045
0	1.377	5.6485
0	1.343	5.6925
0	1.292	5.7302
0	1.258	5.7679
0	1.224	5.8056
0	1.19	5.8433
0	1.156	5.8747
0	1.122	5.9124
0	1.105	5.9438
0	1.071	5.9752
0	1.054	6.0129
0	1.037	6.0443
0	1.02	6.0695
0	1.003	6.1009
0	0.986	6.1323
1	0.986	6.1637
1	0.952	6.1951
1	0.918	6.2203
1	0.901	6.2454
1	0.884	6.2768
1	0.85	0.018849
1	0.833	0.043982
1	0.816	0.069114
1	0.816	0.094246
1	0.799	0.11938
1	0.782	0.14451
1	0.782	0.16336
1	0.765	0.18849
1	0.765	0.21363
1	0.765	0.23876
1	0.765	0.25761
1	0.765	0.28274
1	0.765	0.30159
1	0.765	0.32672
1	0.765	0.35185
1	0.765	0.37699
0	0.799	0.39583
0	0.833	0.42097
0	0.867	0.4461
0	0.901	0.47752
0	0.935	0.50265
0	0.969	0.53406
0	1.003	0.5592
0	1.054	0.59061
0	1.088	0.62203
0	1.139	0.65973
0	1.173	0.69114
0	1.224	0.72884
0	1.275	0.76654
0	1.326	0.80424
0	1.394	0.84822
0	1.445	0.8922
0	1.496	0.93618
0	1.564	0.98016
0	1.632	1.0304
0	1.683	1.0807
0	1.751	1.131
0	1.819	1.1875
0	1.887	1.2441
0	1.972	1.3006
0	2.04	1.3572
0	2.108	1.42
0	2.176	1.4891
0	2.261	1.5519
0	2.329	1.621
0	2.397	1.6964
0	2.482	1.7655
0	2.55	1.841
0	2.618	1.9226
0	2.686	1.998
0	2.754	2.0797
0	2.805	2.1677
0	2.873	2.2494
0	2.924	2.3373
0	2.975	2.4253
0	3.026	2.5195
0	3.06	2.6075
0	3.094	2.7017
0	3.128	2.796
0	3.145	2.8902
0	3.162	2.9845
0	3.162	3.0787
0	3.162	3.173
0	3.145	3.2672
0	3.145	3.3615
0	3.111	3.4557
0	3.094	3.5499
0	3.06	3.6442
0	3.009	3.7322
0	2.958	3.8264
0	2.907	3.9144
0	2.856	4.0023
0	2.805	4.084
0	2.737	4.1657
0	2.669	4.2474
0	2.601	4.3291
0	2.533	4.4044
0	2.448	4.4798
0	2.38	4.5553
0	2.295	4.6244
0	2.227	4.6935
0	2.142	4.7563
0	2.074	4.8191
0	2.006	4.882
0	1.921	4.9448
0	1.853	5.0014
0	1.785	5.0516
0	1.7	5.1082
0	1.632	5.1584
0	1.564	5.2024
2	1.513	5.2527
2	1.462	5.2966
2	1.411	5.3406
2	1.377	5.3846
2	1.343	5.4223
2	1.309	5.46
2	1.275	5.504
0	1.224	5.5417
0	1.173	5.5731
0	1.122	5.6108
0	1.071	5.6422
0	1.037	5.6736
0	0.986	5.705
0	0.952	5.7365
0	0.901	5.7616
0	0.867	5.7867
0	0.833	5.8182
0	0.799	5.8433
0	0.765	5.8621
0	0.748	5.8873
0	0.714	5.9124
0	0.68	5.9313
0	0.663	5.9501
0	0.646	5.9689
0	0.612	5.9878
0	0.595	6.0066
0	0.578	6.0255
0	0.561	6.0443
0	0.544	6.0632
0	0.527	6.0758
0	0.51	6.0946
0	0.493	6.1072
0	0.476	6.1197
0	0.476	6.1386
0	0.459	6.1512
2	0.459	6.1637
2	0.459	6.1763
2	0.476	6.1951
2	0.493	6.2077
0	0.493	6.2203
0	0.476	6.2391
0	0.476	6.2517
0	0.476	6.2642
0	0.476	0
0	0.476	0.012566
0	0.476	0.025132
0	0.476	0.043982
0	0.476	0.056548
1	0.493	0.069114
1	0.476	0.087963
1	0.459	0.10053
1	0.442	0.1131
1	0.442	0.12566
1	0.425	0.13823
1	0.425	0.15708
1	0.408	0.16964
1	0.408	0.18221
0	0.425	0.19478
0	0.425	0.20734
0	0.442	0.21991
0	0.459	0.23247
0	0.476	0.24504
0	0.493	0.26389
0	0.527	0.27646
0	0.544	0.29531
0	0.561	0.30787
0	0.595	0.32672
0	0.612	0.34557
0	0.646	0.36442
0	0.663	0.38327
0	0.697	0.40212
0	0.731	0.42725
0	0.748	0.4461
0	0.782	0.47123
0	0.816	0.49637
0	0.867	0.5215
0	0.901	0.54663
0	0.935	0.57805
0	0.986	0.60318
0	1.02	0.63459
0	1.071	0.66601
0	1.122	0.70371
0	1.156	0.73512
0	1.207	0.77282
0	1.275	0.81052
0	1.326	0.84822
0	1.377	0.88592
0	1.445	0.9299
0	1.496	0.97388
0	1.564	1.0241
0	1.632	1.0681
0	1.683	1.1184
0	1.751	1.1687
0	1.819	1.2252
0	1.904	1.2817
0	1.972	1.3383
0	2.04	1.4011
0	2.108	1.464
0	2.193	1.5268
0	2.261	1.5959
0	2.329	1.665
0	2.414	1.7341
0	2.482	1.8095
0	2.55	1.8849
0	2.618	1.9603
0	2.686	2.042
0	2.754	2.1237
0	2.805	2.2054
0	2.873	2.2933
0	2.924	2.3813
0	2.975	2.4693
0	3.009	2.5572
0	3.043	2.6515
0	3.077	2.7394
0	3.111	2.8337
0	3.128	2.9279
0	3.128	3.0222
0	3.128	3.1164
0	3.128	3.2107
0	3.128	3.3049
0	3.111	3.3992
0	3.077	3.4934
0	3.043	3.5814
0	3.009	3.6756
0	2.975	3.7636
0	2.924	3.8515
0	2.873	3.9395
0	2.805	4.0275
0	2.754	4.1091
0	2.686	4.1908
0	2.618	4.2725
0	2.55	4.3479
0	2.465	4.4233
0	2.397	4.4987
0	2.329	4.5678
0	2.244	4.6369
0	2.176	4.706
0	2.091	4.7689
0	2.023	4.8317
0	1.938	4.8883
0	1.87	4.9511
0	1.802	5.0014
0	1.734	5.0579
0	1.649	5.1082
0	1.581	5.1584
2	1.513	5.2024
2	1.479	5.2464
2	1.428	5.2904
2	1.394	5.3343
2	1.343	5.3783
2	1.309	5.416
0	1.258	5.4537
0	1.19	5.4914
0	1.139	5.5291
0	1.088	5.5605
0	1.037	5.592
0	1.003	5.6234
0	0.952	5.6548
0	0.901	5.6799
0	0.867	5.7113
0	0.833	5.7365
0	0.782	5.7616
0	0.748	5.7805
0	0.714	5.8056
0	0.68	5.8244
0	0.646	5.8433
0	0.612	5.8621
0	0.595	5.881
0	0.561	5.8998
0	0.527	5.9187
0	0.51	5.9313
0	0.476	5.9501
0	0.459	5.9627
0	0.425	5.9752
0	0.408	5.9878
0	0.391	6.0004
0	0.374	6.0129
0	0.34	6.0255
0	0.323	6.0318
0	0.306	6.0443
0	0.289	6.0506
0	0.272	6.0632
0	0.255	6.0695
0	0.238	6.0758
0	0.238	6.0883
2	0.221	6.0946
2	0.221	6.1009
2	0.221	6.1072
2	0.238	6.1135
0	0.221	6.1197
0	0.221	6.126
0	0.204	6.1323
0	0.187	6.1386
0	0.187	6.1449
0	0.17	6.1512
0	0.153	6.1574
0	0.153	6.1637
0	0.136	6.1637
0	0.136	6.17
0	0.119	6.1763
0	0.119	6.1763
1	0.119	6.1826
1	0.085	6.1826
1	0.051	6.1889
1	0.034	6.1889
1	0	6.1889
1	0	6.1889
0	-0.017	6.1889
0	-0.017	6.1889
0	-0.034	6.1889
0	-0.034	6.1889
0	-0.034	6.1826
0	-0.051	6.1826
0	-0.051	6.1826
0	-0.068	6.1826
0	-0.068	6.1763
0	-0.085	6.1763
0	-0.085	6.17
0	-0.102	6.17
2	-0.102	6.1637
2	-0.085	6.1637
2	-0.085	6.1574
2	-0.068	6.1574
2	-0.051	6.1574
2	-0.051	6.1512
2	-0.034	6.1512
2	-0.034	6.1512
2	-0.017	6.1512
2	0	6.1512
2	0	6.1512
2	0	6.1512
2	0.017	6.1512
2	0.017	6.1512
2	0.034	6.1512
2	0.034	6.1512
2	0.051	6.1512
2	0.068	6.1574
2	0.068	6.1574
2	0.085	6.1637
2	0.102	6.1637
0	0.085	6.1637
0	0.085	6.17
0	0.068	6.17
0	0.068	6.1763
0	0.051	6.1763
0	0.051	6.1763
0	0.034	6.1826
0	0.034	6.1826
0	0.017	6.1826
0	0.017	6.1826
0	0.017	6.1826
0	0	6.1826
0	0	6.1826
0	0	6.1826
0	0	6.1826
0	-0.017	6.1826
0	-0.017	6.1826
0	-0.017	6.1826
0	-0.034	6.1826
0	-0.034	6.1826
0	-0.051	6.1763
0	-0.051	6.1763
0	-0.068	6.1763
2	-0.068	6.17
2	-0.051	6.17
2	-0.051	6.17
2	-0.034	6.17
2	-0.017	6.1637
2	-0.017	6.1637
2	0	6.1637
2	0	6.1637
2	0.017	6.1637
2	0.017	6.1637
2	0.034	6.17
2	0.051	6.17
2	0.051	6.17
2	0.068	6.17
2	0.085	6.1763
2	0.085	6.1763
0	0.085	6.1826
0	0.085	6.1826
0	0.068	6.1889
0	0.068	6.1889
0	0.051	6.1889
0	0.051	6.1951
0	0.051	6.1951
0	0.034	6.1951
0	0.034	6.1951
0	0.017	6.1951
0	0.017	6.2014
0	0.017	6.2014
0	0	6.2014
0	0	6.2014
0	0	6.2014
0	0	6.2014
0	0	6.2014
0	0	6.2014
0	-0.017	6.2014
0	-0.017	6.2014
0	-0.017	6.2014
0	-0.034	6.1951
0	-0.034	6.1951
2	-0.034	6.1951
2	-0.034	6.1951
2	-0.017	6.1951
2	0	6.1951
2	0	6.1889
2	0.017	6.1951
2	0.017	6.1951
2	0.034	6.1951
0	0.034	6.1951
0	0.017	6.1951
0	0.017	6.1951
0	0.017	6.1951
0	0	6.2014
0	0	6.2014
0	0	6.2014
0	0	6.2014
0	0	6.2014
0	0	6.2014
0	-0.017	6.1951
0	-0.017	6.1951
0	-0.034	6.1951
0	-0.034	6.1951
0	-0.034	6.1951
0	-0.051	6.1951
0	-0.051	6.1889
0	-0.051	6.1889
2	-0.068	6.1889
2	-0.051	6.1826
2	-0.034	6.1826
2	-0.034	6.1826
2	-0.017	6.1826
2	0	6.1826
2	0	6.1826
2	0	6.1826
2	0.017	6.1826
2	0.034	6.1826
2	0.051	6.1826
0	0.034	6.1826
0	0.034	6.1889
0	0.017	6.1889
0	0.017	6.1889
0	0.017	6.1889
0	0	6.1889
2	0	6.1889
2	0.017	6.1889
2	0.017	6.1889
2	0.034	6.1951
2	0.051	6.1951
2	0.068	6.1951
2	0.085	6.2014
2	0.102	6.2014
2	0.102	6.2077
2	0.119	6.2077
2	0.136	6.214
2	0.153	6.2203
2	0.17	6.2203
2	0.187	6.2265
2	0.204	6.2328
0	0.204	6.2391
0	0.204	6.2454
0	0.187	6.2517
0	0.187	6.258
0	0.187	6.2642
0	0.187	6.2705
0	0.187	6.2768
0	0.187	0
0	0.187	0.0062831
0	0.187	0.012566
0	0.187	0.018849
0	0.187	0.025132
0	0.187	0.031415
0	0.204	0.037699
0	0.204	0.043982
0	0.204	0.050265
1	0.204	0.056548
1	0.187	0.062831
1	0.17	0.069114
1	0.17	0.069114
1	0.153	0.075397
1	0.136	0.08168
1	0.119	0.087963
1	0.102	0.087963
1	0.085	0.094246
1	0.085	0.094246
1	0.068	0.10053
1	0.051	0.10053
1	0.034	0.10053
1	0.034	0.10053
1	0.017	0.10053
1	0	0.10681
1	0	0.10681
1	0	0.10681
1	-0.017	0.10681
1	-0.034	0.10053
1	-0.034	0.10053
1	-0.051	0.10053
1	-0.068	0.10053
1	-0.085	0.094246
1	-0.085	0.094246
0	-0.085	0.087963
0	-0.068	0.087963
0	-0.068	0.08168
0	-0.068	0.08168
0	-0.051	0.08168
0	-0.051	0.08168
0	-0.051	0.075397
0	-0.034	0.075397
0	-0.034	0.075397
0	-0.034	0.075397
0	-0.017	0.069114
0	-0.017	0.069114
0	-0.017	0.069114
0	0	0.069114
0	0	0.069114
0	0	0.069114
0	0	0.069114
0	0	0.069114
0	0	0.069114
0	0.017	0.069114
0	0.017	0.069114
0	0.017	0.075397
1	0.034	0.075397
1	0.017	0.075397
1	0	0.075397
1	0	0.075397
1	-0.017	0.075397
1	-0.034	0.075397
1	-0.034	0.075397
1	-0.051	0.069114
1	-0.068	0.069114
1	-0.085	0.062831
1	-0.102	0.062831
0	-0.102	0.056548
0	-0.085	0.056548
0	-0.085	0.056548
0	-0.085	0.050265
0	-0.085	0.050265
0	-0.068	0.043982
0	-0.068	0.043982
0	-0.068	0.037699
0	-0.068	0.037699
0	-0.068	0.037699
0	-0.051	0.031415
0	-0.051	0.031415
0	-0.051	0.031415
0	-0.051	0.031415
0	-0.051	0.025132
0	-0.051	0.025132
0	-0.051	0.025132
0	-0.034	0.025132
0	-0.034	0.018849
0	-0.034	0.018849
0	-0.034	0.018849
0	-0.034	0.018849
0	-0.034	0.012566
0	-0.034	0.012566
0	-0.034	0.012566
0	-0.034	0.012566
2	-0.034	0.012566
2	0	0.012566
2	0	0.0062831
2	0.017	0.012566
2	0.034	0.012566
2	0.068	0.012566
2	0.085	0.012566
2	0.102	0.018849
0	0.102	0.018849
0	0.102	0.025132
0	0.102	0.025132
0	0.119	0.031415
0	0.119	0.037699
0	0.119	0.037699
0	0.119	0.043982
0	0.119	0.043982
0	0.136	0.050265
0	0.136	0.056548
0	0.136	0.056548
0	0.136	0.062831
1	0.153	0.069114
1	0.136	0.075397
1	0.119	0.075397
1	0.102	0.08168
1	0.085	0.08168
1	0.068	0.087963
1	0.068	0.087963
1	0.051	0.087963
1	0.034	0.094246
1	0.017	0.094246
1	0.017	0.094246
1	0	0.094246
1	0	0.094246
1	-0.017	0.094246
1	-0.034	0.094246
1	-0.034	0.094246
1	-0.051	0.087963
1	-0.068	0.087963
1	-0.085	0.087963
1	-0.085	0.08168
1	-0.102	0.08168
1	-0.119	0.075397
1	-0.136	0.069114
1	-0.153	0.069114
1	-0.17	0.062831
1	-0.187	0.056548
0	-0.17	0.050265
0	-0.17	0.043982
0	-0.17	0.037699
0	-0.17	0.031415
0	-0.17	0.031415
0	-0.153	0.025132
0	-0.153	0.018849
0	-0.153	0.012566
0	-0.153	0.0062831
0	-0.153	0.0062831
0	-0.153	0
0	-0.153	6.2768
0	-0.153	6.2705
0	-0.153	6.2642
0	-0.153	6.2642
2	-0.153	6.258
2	-0.136	6.2517
2	-0.119	6.2454
2	-0.102	6.2454
2	-0.085	6.2391
2	-0.068	6.2391
2	-0.051	6.2391
2	-0.034	6.2328
0	-0.034	6.2328
0	-0.034	6.2328
0	-0.051	6.2328
0	-0.051	6.2265
0	-0.051	6.2265
0	-0.051	6.2265
0	-0.068	6.2265
0	-0.068	6.2203
0	-0.068	6.2203
0	-0.068	6.214
0	-0.085	6.214
0	-0.085	6.214
0	-0.085	6.2077
0	-0.102	6.2077
2	-0.102	6.2014
2	-0.085	6.2014
2	-0.068	6.1951
2	-0.051	6.1951
2	-0.051	6.1951
2	-0.034	6.1889
2	-0.017	6.1889
2	0	6.1889
2	0	6.1889
0	0	6.1889
0	0	6.1889
0	-0.017	6.1889
0	-0.017	6.1889
0	-0.017	6.1889
0	-0.034	6.1889
0	-0.034	6.1826
2	-0.051	6.1826
2	-0.034	6.1826
2	-0.017	6.1826
2	0	6.1826
2	0	6.1826
2	0	6.1826
2	0.017	6.1826
2	0.034	6.1826
2	0.034	6.1826
2	0.051	6.1826
2	0.068	6.1889
2	0.085	6.1889
0	0.068	6.1889
0	0.068	6.1951
0	0.051	6.1951
0	0.051	6.1951
0	0.051	6.2014
0	0.034	6.2014
0	0.034	6.2014
0	0.034	6.2014
2	0.017	6.2014
2	0.034	6.2077
2	0.051	6.2077
2	0.068	6.2077
2	0.085	6.214
2	0.102	6.214
0	0.085	6.2203
0	0.085	6.2203
0	0.085	6.2203
0	0.085	6.2265
0	0.068	6.2265
0	0.068	6.2328
0	0.068	6.2328
0	0.068	6.2328
0	0.068	6.2391
0	0.051	6.2391
1	0.051	6.2391
1	0.034	6.2454
1	0.017	6.2454
1	0	6.2454
1	-0.017	6.2454
1	-0.051	6.2454
1	-0.068	6.2391
1	-0.085	6.2391
0	-0.085	6.2328
0	-0.102	6.2328
0	-0.102	6.2265
0	-0.102	6.2265
0	-0.102	6.2203
0	-0.119	6.2203
0	-0.119	6.214
0	-0.119	6.214
0	-0.119	6.2077
0	-0.136	6.2014
0	-0.136	6.2014
0	-0.136	6.1951
0	-0.153	6.1889
0	-0.153	6.1826
2	-0.17	6.1826
2	-0.153	6.1763
2	-0.136	6.17
2	-0.136	6.1637
2	-0.119	6.1637
2	-0.102	6.1574
2	-0.102	6.1574
2	-0.085	6.1512
2	-0.068	6.1512
2	-0.068	6.1449
2	-0.051	6.1449
2	-0.034	6.1449
2	-0.034	6.1449
2	-0.017	6.1386
2	-0.017	6.1386
2	0	6.1386
2	0	6.1386
2	0	6.1386
2	0.017	6.1386
2	0.017	6.1386
2	0.034	6.1449
2	0.034	6.1449
2	0.051	6.1449
2	0.068	6.1449
2	0.068	6.1512
2	0.085	6.1512
2	0.085	6.1512
2	0.102	6.1574
2	0.119	6.1637
2	0.119	6.1637
2	0.136	6.17
0	0.136	6.17
0	0.119	6.1763
0	0.119	6.1826
0	0.102	6.1826
0	0.102	6.1889
0	0.085	6.1889
0	0.085	6.1951
0	0.085	6.1951
0	0.068	6.2014
0	0.068	6.2014
0	0.068	6.2014
0	0.051	6.2077
0	0.051	6.2077
0	0.051	6.2077
0	0.034	6.2077
0	0.034	6.214
0	0.034	6.214
0	0.017	6.214
0	0.017	6.214
0	0.017	6.214
0	0	6.214
0	0	6.214
0	0	6.214
0	0	6.214
0	0	6.214
0	0	6.214
0	0	6.214
0	0	6.214
0	-0.017	6.214
2	-0.017	6.214
2	0	6.214
2	0	6.214
2	0.017	6.214
2	0.034	6.214
2	0.034	6.214
0	0.034	6.2203
0	0.034	6.2203
0	0.034	6.2203
0	0.017	6.2203
0	0.017	6.2203
0	0.017	6.2203
0	0.017	6.2203
0	0	6.2265
0	0	6.2265
0	0	6.2265
0	0	6.2265
0	0	6.2265
0	0	6.2265
0	0	6.2265
0	0	6.2265
0	-0.017	6.2203
0	-0.017	6.2203
0	-0.017	6.2203
0	-0.017	6.2203
0	-0.034	6.2203
0	-0.034	6.2203
2	-0.034	6.2203
2	-0.017	6.214
2	0	6.214
2	0	6.214
2	0	6.214
2	0.017	6.214
2	0.034	6.2203
0	0.034	6.2203
0	0.034	6.2203
0	0.017	6.2203
0	0.017	6.2203
0	0.017	6.2203
0	0.017	6.2265
0	0	6.2265
0	0	6.2265
0	0	6.2265
0	0	6.2265
2	0	6.2265
2	0	6.2265
2	0.017	6.2265
2	0.034	6.2265
2	0.051	6.2265
2	0.068	6.2328
2	0.085	6.2328
2	0.102	6.2391
0	0.102	6.2391
0	0.102	6.2454
0	0.102	6.2454
0	0.102	6.2517
0	0.085	6.2517
0	0.085	6.258
0	0.085	6.258
0	0.085	6.2642
0	0.085	6.2642
0	0.085	6.2642
0	0.085	6.2705
0	0.085	6.2705
0	0.085	6.2768
0	0.085	6.2768
0	0.085	0
0	0.085	0
0	0.085	0.0062831
0	0.085	0.0062831
0	0.085	0.0062831
0	0.085	0.012566
0	0.085	0.012566
0	0.085	0.018849
0	0.085	0.018849
0	0.085	0.025132
0	0.085	0.025132
1	0.102	0.031415
1	0.085	0.031415
1	0.068	0.037699
1	0.051	0.037699
1	0.017	0.037699
1	0	0.037699
1	0	0.037699
1	-0.017	0.037699
1	-0.034	0.037699
1	-0.051	0.037699
0	-0.034	0.037699
0	-0.034	0.031415
0	-0.034	0.031415
0	-0.034	0.031415
0	-0.034	0.031415
0	-0.034	0.031415
0	-0.017	0.025132
0	-0.017	0.025132
0	-0.017	0.025132
0	-0.017	0.025132
0	-0.017	0.025132
0	-0.017	0.025132
0	-0.017	0.025132
0	-0.017	0.025132
0	0	0.018849
0	0	0.018849
0	0	0.018849
0	0	0.018849
0	0	0.018849
0	0	0.018849
0	0	0.018849
0	0	0.018849
0	0	0.018849
0	0	0.018849
0	0	0.018849
0	0	0.018849
0	0	0.018849
0	0	0.018849
0	0	0.018849
0	0	0.018849
0	0	0.018849
0	0	0.018849
0	0	0.018849
0	0	0.018849
0	0.017	0.018849
0	0.017	0.025132
0	0.017	0.025132
0	0.017	0.025132
0	0.017	0.025132
0	0.017	0.025132
0	0.017	0.025132
0	0.017	0.025132
1	0.034	0.025132
1	0	0.031415
1	0	0.031415
1	-0.017	0.031415
1	-0.034	0.025132
1	-0.051	0.025132
1	-0.068	0.025132
0	-0.068	0.025132
0	-0.068	0.018849
0	-0.051	0.018849
0	-0.051	0.018849
0	-0.051	0.012566
0	-0.051	0.012566
0	-0.051	0.012566
0	-0.051	0.0062831
0	-0.051	0.0062831
0	-0.051	0.0062831
0	-0.051	0
0	-0.051	0
0	-0.051	0
0	-0.051	0
0	-0.051	6.2768
0	-0.051	6.2768
0	-0.051	6.2768
0	-0.051	6.2768
0	-0.051	6.2705
0	-0.051	6.2705
2	-0.051	6.2705
2	-0.034	6.2642
2	-0.017	6.2642
2	0	6.2642
2	0	6.2642
2	0.034	6.2642
2	0.051	6.2705
0	0.051	6.2705
0	0.051	6.2705
0	0.051	6.2705
0	0.051	6.2768
0	0.051	6.2768
0	0.034	6.2768
0	0.034	6.2768
0	0.034	0
0	0.034	0
0	0.034	0
[truncated: 5,162 more rows]
