# Supplementary material for: Skilled motor control of an inverted pendulum implies low entropy of states but high entropy of actions
Source: PLoS Comput Biol. 2023 Jan 6;19(1):e1010810. doi: 10.1371/journal.pcbi.1010810 (PMC9851554; doi:10.1371/journal.pcbi.1010810)
Supplement: S2 File — The dataset within the file contains the data collected during the experiment. Each CSV file named “FRI_p_l.csv” corresponds to a different trial, where “p” stands for an unique numerical participant’s identifier and “l” stands for pendulum length (where “2” corresponds to 0.2, “3” to 0.3 m, “4” to 0.4 m, etc.). In every file, rows correspond to subsequent time steps, sampled with a frequency of 0.017 s. For every recorded time step, each column contains: the action selected by the trial’s participant (“action”). The value 0 corresponds to a “no action”, the value 1 represents an action that pushes the pendulum towards the clockwise direction and the value 2 corresponds to an action that pushes the pendulum towards the anti-clockwise direction.the angular velocity of the pendulum at that time step (“ang. velocity”), measured in rad s−1.the angle of the pendulum at that time step (“angle”), measured in rad with values in the interval [0, 2π) rad. The angle 0 rad corresponds to the pendulum oriented in its upright position.the single utility value associated to the whole trial (“utility”). (ZIP) [file pcbi.1010810.s002.zip › ExperimentalData/FRI_28_2.csv]

action	angular vel.	angle	trial utility
0	0	3.2358	-19.8817
0	-0.017	3.2358
0	-0.034	3.2358
0	-0.051	3.2358
0	-0.068	3.2358
0	-0.085	3.2295
0	-0.085	3.2295
0	-0.102	3.2232
0	-0.119	3.2232
0	-0.136	3.217
0	-0.136	3.2107
0	-0.153	3.2107
0	-0.17	3.2044
0	-0.17	3.1981
0	-0.187	3.1918
0	-0.187	3.1855
0	-0.187	3.1793
0	-0.204	3.173
0	-0.204	3.1667
0	-0.204	3.1604
0	-0.204	3.1541
0	-0.221	3.1478
0	-0.221	3.1416
0	-0.221	3.1353
0	-0.221	3.129
0	-0.204	3.1227
0	-0.204	3.1164
0	-0.204	3.1101
0	-0.204	3.1038
0	-0.187	3.0976
0	-0.187	3.0913
0	-0.17	3.085
0	-0.17	3.0787
0	-0.153	3.0724
0	-0.153	3.0661
0	-0.136	3.0661
0	-0.136	3.0599
0	-0.119	3.0536
0	-0.102	3.0536
0	-0.085	3.0473
0	-0.068	3.0473
0	-0.068	3.0473
0	-0.051	3.041
0	-0.034	3.041
0	-0.017	3.041
0	0	3.041
0	0	3.041
0	0	3.041
0	0.017	3.041
0	0.034	3.041
0	0.051	3.041
0	0.068	3.0473
0	0.085	3.0473
0	0.085	3.0536
0	0.102	3.0536
0	0.119	3.0599
0	0.136	3.0599
0	0.136	3.0661
0	0.153	3.0724
0	0.17	3.0724
0	0.17	3.0787
0	0.187	3.085
0	0.187	3.0913
0	0.187	3.0976
0	0.204	3.1038
0	0.204	3.1101
0	0.204	3.1164
0	0.204	3.1227
0	0.204	3.129
0	0.204	3.1353
0	0.204	3.1416
0	0.204	3.1478
0	0.204	3.1541
0	0.204	3.1604
0	0.204	3.1667
0	0.187	3.173
0	0.187	3.1793
0	0.187	3.1855
0	0.17	3.1918
0	0.17	3.1981
0	0.153	3.2044
0	0.153	3.2107
0	0.136	3.2107
0	0.119	3.217
0	0.119	3.217
0	0.102	3.2232
0	0.085	3.2295
0	0.068	3.2295
0	0.068	3.2295
0	0.051	3.2358
0	0.034	3.2358
0	0.017	3.2358
0	0	3.2358
0	0	3.2358
0	-0.017	3.2358
0	-0.017	3.2358
0	-0.034	3.2358
0	-0.051	3.2295
0	-0.068	3.2295
0	-0.085	3.2295
0	-0.102	3.2232
0	-0.102	3.2232
0	-0.119	3.217
0	-0.136	3.217
0	-0.136	3.2107
0	-0.153	3.2044
0	-0.153	3.1981
0	-0.17	3.1981
0	-0.17	3.1918
0	-0.187	3.1855
0	-0.187	3.1793
0	-0.204	3.173
0	-0.204	3.1667
0	-0.204	3.1604
0	-0.204	3.1541
0	-0.204	3.1478
0	-0.204	3.1416
0	-0.204	3.1353
0	-0.204	3.129
0	-0.204	3.1227
1	-0.204	3.1164
1	-0.238	3.1101
1	-0.272	3.0976
1	-0.306	3.0913
1	-0.34	3.0787
1	-0.374	3.0724
1	-0.391	3.0599
1	-0.425	3.0473
1	-0.459	3.0284
1	-0.476	3.0159
1	-0.493	3.0033
1	-0.51	2.9845
1	-0.527	2.9719
1	-0.544	2.9531
1	-0.561	2.9405
1	-0.561	2.9216
1	-0.578	2.9028
1	-0.578	2.8839
1	-0.578	2.8714
1	-0.578	2.8525
1	-0.578	2.8337
1	-0.561	2.8148
1	-0.561	2.796
1	-0.544	2.7834
1	-0.527	2.7646
1	-0.527	2.752
1	-0.493	2.7332
1	-0.476	2.7206
1	-0.459	2.7017
1	-0.442	2.6892
1	-0.408	2.6766
1	-0.391	2.664
1	-0.357	2.6515
1	-0.323	2.6452
1	-0.289	2.6326
1	-0.255	2.6263
1	-0.221	2.62
1	-0.187	2.6138
1	-0.153	2.6075
1	-0.119	2.6012
1	-0.085	2.6012
0	0	2.5949
0	0.051	2.5949
0	0.136	2.6012
0	0.204	2.6075
0	0.289	2.6138
0	0.357	2.6263
2	0.425	2.6326
2	0.544	2.6515
2	0.646	2.6703
2	0.765	2.6892
2	0.867	2.7143
2	0.969	2.7394
2	1.054	2.7708
2	1.156	2.8085
2	1.241	2.84
2	1.309	2.8777
2	1.394	2.9216
2	1.462	2.9656
2	1.53	3.0096
2	1.581	3.0536
2	1.632	3.1038
2	1.666	3.1541
2	1.7	3.2044
2	1.734	3.2546
2	1.751	3.3112
2	1.751	3.3615
2	1.751	3.4117
2	1.751	3.4683
2	1.734	3.5185
2	1.717	3.5751
2	1.7	3.6254
2	1.666	3.6756
2	1.615	3.7259
2	1.581	3.7699
2	1.53	3.8201
2	1.462	3.8641
2	1.411	3.9081
2	1.343	3.9458
2	1.258	3.9898
2	1.19	4.0275
2	1.105	4.0589
2	1.037	4.0903
2	0.952	4.1217
2	0.867	4.1468
2	0.782	4.172
2	0.68	4.1971
2	0.595	4.216
2	0.493	4.2348
2	0.408	4.2474
2	0.306	4.2599
2	0.221	4.2662
2	0.119	4.2725
2	0.034	4.2725
2	-0.051	4.2725
2	-0.153	4.2725
2	-0.238	4.2662
2	-0.34	4.2537
2	-0.425	4.2411
2	-0.527	4.2285
2	-0.612	4.2097
2	-0.782	4.1908
2	-0.952	4.1657
2	-1.122	4.1343
2	-1.292	4.0966
2	-1.445	4.0526
2	-1.598	4.0086
2	-1.751	3.9583
2	-1.904	3.9018
2	-2.04	3.8453
2	-2.176	3.7824
2	-2.295	3.7133
2	-2.414	3.6442
2	-2.516	3.5688
2	-2.618	3.4934
2	-2.703	3.4117
2	-2.771	3.33
2	-2.839	3.2421
2	-2.89	3.1541
2	-2.924	3.0724
2	-2.941	2.9782
2	-2.958	2.8902
2	-2.958	2.8023
2	-2.941	2.7143
2	-2.907	2.6263
2	-2.873	2.5384
2	-2.822	2.4567
2	-2.754	2.3687
2	-2.686	2.287
2	-2.601	2.2117
2	-2.533	2.13
2	-2.431	2.0546
2	-2.346	1.9855
2	-2.244	1.9163
2	-2.142	1.8535
2	-2.023	1.7907
2	-1.921	1.7279
2	-1.819	1.6713
2	-1.7	1.621
2	-1.598	1.5708
2	-1.479	1.5205
2	-1.377	1.4765
2	-1.258	1.4388
2	-1.156	1.4011
2	-1.054	1.3697
2	-0.935	1.3383
2	-0.833	1.3132
2	-0.731	1.288
2	-0.629	1.2692
2	-0.527	1.2503
2	-0.425	1.2378
2	-0.323	1.2252
2	-0.221	1.2189
2	-0.119	1.2126
2	-0.017	1.2064
2	0.068	1.2064
2	0.17	1.2126
2	0.306	1.2189
2	0.442	1.2315
2	0.578	1.2503
2	0.765	1.2692
2	0.952	1.2943
2	1.139	1.3257
2	1.326	1.3634
2	1.513	1.4074
2	1.7	1.4514
2	1.887	1.5079
2	2.074	1.5708
2	2.261	1.6336
2	2.448	1.7027
2	2.635	1.7781
2	2.822	1.8661
2	3.009	1.9478
2	3.179	2.042
2	3.349	2.1425
2	3.519	2.2431
2	3.655	2.3562
2	3.808	2.463
2	3.927	2.5823
2	4.029	2.7017
2	4.131	2.8211
2	4.199	2.9468
2	4.267	3.0787
2	4.301	3.2044
2	4.318	3.3363
2	4.318	3.462
2	4.301	3.5939
2	4.267	3.7259
2	4.216	3.8515
2	4.148	3.9772
2	4.063	4.1029
2	3.978	4.2222
2	3.876	4.3416
2	3.774	4.4547
2	3.672	4.5678
2	3.553	4.6746
2	3.451	4.7814
2	3.332	4.882
2	3.23	4.9825
0	3.077	5.0767
0	2.941	5.1647
0	2.805	5.2527
0	2.686	5.3343
0	2.567	5.416
0	2.448	5.4914
0	2.346	5.5605
0	2.261	5.6297
0	2.176	5.6988
0	2.091	5.7616
0	2.023	5.8244
0	1.955	5.8873
0	1.904	5.9438
0	1.853	6.0004
1	1.819	6.0569
1	1.751	6.1072
1	1.683	6.1574
1	1.632	6.2077
1	1.581	6.258
1	1.53	0.018849
1	1.496	0.069114
1	1.479	0.1131
1	1.445	0.15708
1	1.445	0.20106
1	1.428	0.24504
1	1.428	0.28274
1	1.428	0.32672
1	1.445	0.3707
1	1.462	0.41469
1	1.479	0.45867
1	1.513	0.50265
1	1.547	0.55291
1	1.581	0.59689
1	1.632	0.64716
0	1.734	0.69742
0	1.819	0.75397
0	1.938	0.81052
0	2.04	0.86707
0	2.159	0.9299
0	2.278	0.99901
0	2.414	1.0681
0	2.533	1.1435
0	2.686	1.2189
0	2.822	1.3069
0	2.958	1.3886
0	3.111	1.4828
0	3.264	1.5771
0	3.4	1.6776
0	3.553	1.7844
0	3.689	1.8912
0	3.842	2.0043
0	3.961	2.1237
0	4.08	2.2431
0	4.199	2.3687
0	4.284	2.4944
0	4.369	2.6263
0	4.437	2.7583
0	4.471	2.8902
0	4.505	3.0284
0	4.505	3.1604
0	4.488	3.2986
0	4.454	3.4306
0	4.403	3.5625
0	4.318	3.6945
0	4.233	3.8264
0	4.131	3.9521
0	4.012	4.0714
0	3.893	4.1908
0	3.757	4.3039
0	3.604	4.417
0	3.468	4.5238
0	3.315	4.6244
0	3.162	4.7249
0	3.009	4.8129
0	2.856	4.9008
0	2.703	4.9888
0	2.567	5.0642
0	2.431	5.1396
0	2.295	5.215
0	2.159	5.2778
0	2.04	5.3406
0	1.921	5.4035
0	1.802	5.46
0	1.7	5.5103
0	1.598	5.5605
1	1.496	5.6108
1	1.36	5.6548
1	1.241	5.6925
1	1.122	5.7239
1	1.003	5.7616
1	0.884	5.7867
1	0.782	5.8119
1	0.663	5.837
1	0.561	5.8559
1	0.459	5.8684
1	0.357	5.881
1	0.272	5.8936
1	0.17	5.8998
1	0.068	5.8998
1	0	5.8998
1	-0.102	5.8998
1	-0.204	5.8936
1	-0.289	5.8873
1	-0.391	5.8747
1	-0.493	5.8621
1	-0.595	5.8496
1	-0.697	5.8244
1	-0.816	5.8056
1	-0.918	5.7805
1	-1.037	5.749
1	-1.156	5.7176
1	-1.275	5.6799
0	-1.36	5.6422
0	-1.445	5.5982
0	-1.547	5.5543
0	-1.649	5.504
0	-1.751	5.4537
0	-1.87	5.3972
0	-1.989	5.3406
2	-2.108	5.2778
2	-2.193	5.215
2	-2.295	5.1459
2	-2.38	5.0767
2	-2.482	5.0014
2	-2.584	4.926
2	-2.686	4.8443
2	-2.805	4.7626
2	-2.907	4.6809
2	-3.009	4.5867
2	-3.128	4.4987
2	-3.23	4.3982
2	-3.332	4.3039
2	-3.417	4.2034
2	-3.502	4.0966
2	-3.57	3.9898
2	-3.638	3.883
2	-3.689	3.7699
2	-3.74	3.6631
2	-3.757	3.5499
2	-3.774	3.4369
2	-3.757	3.3238
2	-3.74	3.2107
2	-3.706	3.0976
0	-3.689	2.9845
0	-3.655	2.8777
0	-3.604	2.7646
0	-3.536	2.6578
0	-3.451	2.5509
0	-3.366	2.4504
0	-3.264	2.3499
0	-3.145	2.2556
0	-3.026	2.1614
0	-2.907	2.0734
0	-2.771	1.9855
0	-2.618	1.9038
0	-2.482	1.8284
0	-2.329	1.753
0	-2.176	1.6902
0	-2.04	1.6273
0	-1.887	1.5645
0	-1.734	1.5079
0	-1.581	1.464
0	-1.428	1.4137
0	-1.275	1.376
0	-1.139	1.3383
0	-0.986	1.3069
0	-0.85	1.2755
0	-0.697	1.2566
0	-0.561	1.2378
0	-0.425	1.2189
0	-0.272	1.2126
0	-0.136	1.2064
0	0	1.2001
1	0.119	1.2001
1	0.221	1.2064
1	0.323	1.2189
1	0.425	1.2315
1	0.527	1.2441
1	0.629	1.2629
1	0.731	1.2817
1	0.833	1.3069
1	0.935	1.332
1	1.054	1.3634
1	1.156	1.3948
1	1.258	1.4325
1	1.36	1.4703
1	1.479	1.5142
1	1.581	1.5582
1	1.7	1.6085
1	1.802	1.665
1	1.904	1.7153
1	2.006	1.7781
1	2.125	1.841
1	2.227	1.9038
1	2.312	1.9729
1	2.414	2.042
1	2.499	2.1174
1	2.584	2.1928
1	2.652	2.2745
1	2.72	2.3562
1	2.788	2.4378
1	2.839	2.5195
1	2.873	2.6075
1	2.907	2.6955
1	2.924	2.7834
1	2.924	2.8714
1	2.924	2.9593
1	2.89	3.0473
1	2.856	3.1353
1	2.805	3.217
1	2.754	3.3049
1	2.686	3.3866
1	2.601	3.462
1	2.499	3.5374
1	2.397	3.6128
1	2.278	3.6819
1	2.159	3.751
1	2.023	3.8138
1	1.887	3.8767
1	1.734	3.9269
1	1.598	3.9772
1	1.428	4.0275
1	1.275	4.0652
1	1.122	4.1029
1	0.952	4.1343
1	0.782	4.1594
1	0.612	4.1783
1	0.442	4.1971
1	0.272	4.2097
1	0.102	4.216
1	-0.051	4.216
1	-0.238	4.2097
1	-0.408	4.1971
1	-0.578	4.1845
0	-0.697	4.1657
0	-0.833	4.1406
0	-0.952	4.1154
0	-1.071	4.084
2	-1.19	4.0526
2	-1.275	4.0149
2	-1.343	3.9709
2	-1.411	3.9332
2	-1.479	3.8892
2	-1.53	3.8453
2	-1.581	3.795
2	-1.632	3.7447
2	-1.683	3.6945
2	-1.717	3.6442
2	-1.734	3.5939
2	-1.751	3.5437
2	-1.768	3.4871
2	-1.785	3.4369
2	-1.785	3.3803
2	-1.768	3.33
2	-1.751	3.2735
2	-1.734	3.2232
2	-1.7	3.173
2	-1.649	3.1164
2	-1.598	3.0724
2	-1.547	3.0222
2	-1.496	2.9782
2	-1.428	2.9342
2	-1.343	2.8902
2	-1.258	2.8525
2	-1.173	2.8148
2	-1.088	2.7834
0	-1.037	2.7457
0	-0.969	2.7206
0	-0.901	2.6892
0	-0.833	2.664
0	-0.765	2.6389
0	-0.697	2.6138
0	-0.612	2.5949
0	-0.544	2.5761
0	-0.459	2.5635
0	-0.374	2.5509
0	-0.289	2.5384
0	-0.204	2.5321
0	-0.119	2.5258
0	-0.034	2.5258
0	0.034	2.5258
1	0.119	2.5258
1	0.17	2.5321
1	0.204	2.5384
1	0.255	2.5447
1	0.289	2.5509
1	0.34	2.5635
0	0.425	2.5761
2	0.493	2.5886
2	0.612	2.6075
2	0.731	2.6263
2	0.85	2.6515
2	0.952	2.6766
2	1.054	2.708
2	1.156	2.7394
2	1.258	2.7771
2	1.343	2.8148
2	1.428	2.8588
2	1.496	2.9028
2	1.581	2.9468
2	1.632	2.997
2	1.7	3.0473
2	1.751	3.0976
2	1.785	3.1541
2	1.819	3.2044
2	1.853	3.2609
2	1.87	3.3175
2	1.87	3.374
2	1.87	3.4306
2	1.87	3.4871
2	1.853	3.5437
2	1.819	3.6002
2	1.802	3.6505
2	1.751	3.707
2	1.717	3.7573
2	1.666	3.8076
2	1.615	3.8578
2	1.547	3.9081
2	1.479	3.9521
2	1.411	3.996
2	1.326	4.04
2	1.258	4.0777
2	1.173	4.1154
2	1.088	4.1468
2	1.003	4.1783
2	0.901	4.2097
2	0.816	4.2348
2	0.714	4.2537
2	0.629	4.2788
2	0.527	4.2976
2	0.425	4.3102
2	0.323	4.3228
2	0.238	4.3291
2	0.136	4.3353
2	0.034	4.3353
2	-0.051	4.3353
2	-0.153	4.3353
2	-0.255	4.3291
0	-0.391	4.3165
0	-0.527	4.3039
1	-0.663	4.2851
1	-0.833	4.2662
1	-1.02	4.2348
1	-1.19	4.2034
1	-1.36	4.1657
1	-1.513	4.1217
1	-1.683	4.0714
1	-1.836	4.0212
1	-1.989	3.9646
1	-2.142	3.9018
1	-2.278	3.8327
1	-2.414	3.7636
1	-2.533	3.6882
1	-2.652	3.6128
1	-2.754	3.5311
1	-2.839	3.4431
1	-2.924	3.3615
1	-2.975	3.2672
1	-3.026	3.1793
1	-3.077	3.085
1	-3.094	2.997
1	-3.111	2.9028
1	-3.111	2.8085
1	-3.094	2.7143
1	-3.06	2.62
1	-3.026	2.5321
1	-2.958	2.4378
1	-2.907	2.3499
1	-2.839	2.2682
1	-2.754	2.1802
1	-2.669	2.0986
1	-2.567	2.0232
1	-2.482	1.9478
1	-2.38	1.8724
1	-2.261	1.8033
1	-2.159	1.7341
1	-2.057	1.6713
1	-1.938	1.6148
1	-1.836	1.5582
1	-1.717	1.5017
1	-1.615	1.4514
1	-1.496	1.4074
1	-1.394	1.3634
1	-1.292	1.3195
1	-1.19	1.2817
1	-1.088	1.2503
1	-0.986	1.2189
1	-0.884	1.1875
1	-0.782	1.1624
1	-0.68	1.1435
1	-0.578	1.1247
0	-0.459	1.1058
0	-0.323	1.0933
0	-0.187	1.087
0	-0.051	1.087
0	0.068	1.087
0	0.204	1.087
2	0.34	1.0995
2	0.51	1.1121
2	0.68	1.1247
2	0.85	1.1498
2	1.037	1.1812
2	1.224	1.2126
2	1.394	1.2503
2	1.581	1.3006
2	1.768	1.3509
2	1.955	1.4074
2	2.142	1.464
2	2.329	1.5331
2	2.516	1.6085
2	2.703	1.6839
2	2.89	1.7718
2	3.077	1.8598
2	3.264	1.954
2	3.434	2.0546
2	3.604	2.1614
2	3.757	2.2745
2	3.91	2.3876
2	4.046	2.507
2	4.165	2.6326
2	4.267	2.7583
2	4.352	2.8839
2	4.42	3.0159
2	4.454	3.1478
2	4.488	3.2861
2	4.488	3.418
2	4.488	3.5562
2	4.454	3.6882
2	4.403	3.8201
2	4.335	3.9521
2	4.267	4.084
2	4.165	4.2097
2	4.08	4.3353
2	3.978	4.4547
2	3.859	4.5741
2	3.757	4.6872
0	3.604	4.8003
0	3.451	4.9071
0	3.298	5.0076
0	3.162	5.1019
0	3.026	5.1961
0	2.89	5.2841
0	2.771	5.372
0	2.652	5.4537
0	2.55	5.5291
0	2.448	5.6045
0	2.363	5.6799
0	2.278	5.749
0	2.193	5.8119
0	2.142	5.881
1	2.074	5.9438
1	1.989	6.0066
1	1.921	6.0632
1	1.853	6.1197
1	1.785	6.1763
1	1.734	6.2265
1	1.683	6.2768
1	1.649	0.043982
1	1.615	0.094246
1	1.598	0.14451
1	1.581	0.19478
1	1.564	0.23876
1	1.564	0.28902
1	1.581	0.333
1	1.581	0.38327
1	1.598	0.42725
1	1.632	0.47752
1	1.666	0.52778
1	1.7	0.57805
1	1.734	0.62831
1	1.785	0.68486
1	1.853	0.74141
1	1.904	0.79795
1	1.989	0.8545
1	2.057	0.91733
0	2.176	0.98016
0	2.295	1.043
0	2.431	1.1184
0	2.567	1.1938
0	2.703	1.2692
0	2.856	1.3572
0	3.009	1.4451
0	3.145	1.5331
0	3.298	1.6336
0	3.451	1.7341
0	3.587	1.841
0	3.723	1.9478
0	3.859	2.0671
0	3.995	2.1802
0	4.097	2.3059
0	4.199	2.4316
0	4.301	2.5572
0	4.369	2.6892
0	4.42	2.8211
0	4.454	2.9531
0	4.471	3.085
0	4.471	3.2232
0	4.437	3.3552
0	4.403	3.4871
0	4.335	3.6191
0	4.25	3.751
0	4.165	3.8767
0	4.046	3.996
0	3.927	4.1154
0	3.791	4.2348
0	3.655	4.3479
0	3.519	4.4547
0	3.366	4.5553
0	3.213	4.6558
0	3.06	4.75
0	2.907	4.8443
0	2.771	4.926
0	2.618	5.0076
0	2.482	5.083
0	2.329	5.1584
0	2.21	5.2275
0	2.074	5.2904
0	1.955	5.3532
0	1.836	5.4097
1	1.717	5.46
1	1.564	5.5103
1	1.428	5.5543
1	1.292	5.5982
1	1.156	5.6359
1	1.02	5.6674
1	0.901	5.6988
1	0.782	5.7239
1	0.663	5.7428
1	0.544	5.7616
1	0.425	5.7742
1	0.323	5.7867
1	0.204	5.793
1	0.102	5.7993
1	0	5.8056
1	-0.102	5.7993
1	-0.221	5.793
1	-0.323	5.7867
1	-0.442	5.7742
1	-0.544	5.7616
1	-0.663	5.7428
1	-0.782	5.7176
1	-0.901	5.6925
1	-1.037	5.6674
1	-1.156	5.6297
1	-1.292	5.592
1	-1.428	5.5543
0	-1.53	5.5103
0	-1.632	5.46
0	-1.751	5.4097
0	-1.87	5.3532
0	-1.989	5.2966
2	-2.108	5.2338
2	-2.21	5.171
2	-2.295	5.1019
2	-2.397	5.0328
2	-2.499	4.9574
2	-2.601	4.882
2	-2.703	4.8003
2	-2.822	4.7186
2	-2.924	4.6306
2	-3.026	4.5427
2	-3.145	4.4484
2	-3.23	4.3542
2	-3.332	4.2537
2	-3.417	4.1531
2	-3.502	4.0526
2	-3.57	3.9458
2	-3.638	3.8327
2	-3.689	3.7259
2	-3.723	3.6128
2	-3.74	3.4997
2	-3.74	3.3866
2	-3.723	3.2798
2	-3.689	3.1667
2	-3.655	3.0536
2	-3.587	2.9468
2	-3.502	2.84
2	-3.417	2.7332
2	-3.298	2.6326
2	-3.179	2.5384
2	-3.06	2.4441
2	-2.907	2.3499
2	-2.754	2.2682
2	-2.601	2.1865
0	-2.465	2.1111
0	-2.329	2.0357
0	-2.193	1.9729
0	-2.057	1.9038
0	-1.921	1.8472
0	-1.768	1.7907
0	-1.615	1.7404
0	-1.479	1.6902
0	-1.326	1.6525
0	-1.173	1.6148
0	-1.02	1.5771
0	-0.867	1.5519
0	-0.714	1.5268
0	-0.578	1.5079
0	-0.425	1.4891
0	-0.272	1.4828
0	-0.119	1.4765
0	0.017	1.4765
0	0.153	1.4765
0	0.306	1.4828
0	0.459	1.4954
0	0.612	1.5142
0	0.765	1.5331
0	0.901	1.5582
0	1.054	1.5896
0	1.207	1.621
0	1.36	1.6587
0	1.496	1.7027
0	1.649	1.753
1	1.802	1.8033
1	1.904	1.8598
1	2.006	1.9163
1	2.091	1.9792
1	2.193	2.042
1	2.278	2.1111
1	2.363	2.1802
1	2.448	2.2556
1	2.516	2.331
1	2.584	2.4064
1	2.635	2.4818
1	2.669	2.5635
1	2.703	2.6452
1	2.737	2.7269
1	2.754	2.8085
1	2.754	2.8902
1	2.737	2.9719
1	2.72	3.0536
1	2.686	3.1353
1	2.635	3.217
1	2.567	3.2923
1	2.499	3.374
1	2.414	3.4431
1	2.329	3.5185
1	2.227	3.5877
1	2.108	3.6505
1	1.989	3.7133
1	1.87	3.7699
1	1.734	3.8264
1	1.598	3.8767
1	1.445	3.9207
0	1.343	3.9646
0	1.224	4.0023
0	1.105	4.04
0	0.986	4.0714
2	0.867	4.0966
2	0.782	4.1217
2	0.697	4.1468
2	0.612	4.1657
2	0.527	4.1845
2	0.442	4.1971
2	0.34	4.2097
2	0.255	4.2222
2	0.153	4.2285
2	0.068	4.2285
2	0	4.2285
2	-0.102	4.2285
2	-0.187	4.2222
2	-0.289	4.216
2	-0.374	4.2034
2	-0.459	4.1908
2	-0.561	4.1783
2	-0.646	4.1594
2	-0.731	4.1406
2	-0.816	4.1154
2	-0.901	4.0903
2	-0.969	4.0589
2	-1.054	4.0275
2	-1.122	3.996
2	-1.207	3.9646
2	-1.258	3.9269
2	-1.326	3.883
2	-1.394	3.8453
2	-1.445	3.8013
2	-1.496	3.7573
2	-1.53	3.7133
2	-1.564	3.6631
2	-1.598	3.6191
2	-1.632	3.5688
2	-1.649	3.5185
0	-1.7	3.4683
0	-1.734	3.418
0	-1.768	3.3677
0	-1.802	3.3112
0	-1.819	3.2546
0	-1.836	3.1981
0	-1.836	3.1478
0	-1.836	3.0913
0	-1.819	3.0347
0	-1.802	2.9782
0	-1.785	2.9279
0	-1.734	2.8714
0	-1.7	2.8211
0	-1.649	2.7708
0	-1.581	2.7206
0	-1.53	2.6766
0	-1.445	2.6326
0	-1.377	2.5886
0	-1.292	2.5447
0	-1.207	2.507
0	-1.122	2.4755
0	-1.02	2.4441
0	-0.918	2.4127
0	-0.816	2.3876
0	-0.714	2.3624
0	-0.612	2.3436
0	-0.51	2.3247
0	-0.391	2.3122
0	-0.289	2.2996
0	-0.17	2.2933
0	-0.051	2.2933
0	0.034	2.287
0	0.153	2.2933
0	0.255	2.2996
2	0.374	2.3122
2	0.527	2.3247
2	0.68	2.3436
2	0.816	2.3624
2	0.969	2.3939
2	1.105	2.4253
2	1.241	2.4567
2	1.377	2.4944
2	1.496	2.5384
2	1.615	2.5886
2	1.734	2.6389
2	1.836	2.6892
2	1.938	2.7457
2	2.04	2.8085
2	2.125	2.8714
2	2.193	2.9342
2	2.261	3.0033
2	2.312	3.0724
2	2.363	3.1416
2	2.397	3.217
2	2.414	3.2861
2	2.431	3.3615
2	2.431	3.4306
2	2.414	3.506
2	2.397	3.5751
2	2.363	3.6505
2	2.329	3.7196
2	2.278	3.7887
2	2.227	3.8578
2	2.159	3.9207
2	2.091	3.9898
2	2.023	4.0526
2	1.938	4.1091
2	1.853	4.1657
2	1.751	4.2222
2	1.666	4.2725
2	1.564	4.3228
2	1.462	4.3667
2	1.36	4.4107
2	1.258	4.4484
2	1.156	4.4861
2	1.054	4.5175
2	0.935	4.549
2	0.833	4.5741
2	0.714	4.5992
2	0.612	4.6181
2	0.51	4.6369
2	0.391	4.6495
2	0.289	4.6621
2	0.17	4.6683
2	0.068	4.6746
2	-0.034	4.6746
2	-0.136	4.6683
2	-0.238	4.6621
0	-0.391	4.6558
0	-0.544	4.6369
0	-0.697	4.6181
0	-0.85	4.5992
0	-0.986	4.5678
0	-1.139	4.5364
1	-1.292	4.4987
1	-1.479	4.461
1	-1.649	4.4107
1	-1.836	4.3605
1	-2.023	4.3039
1	-2.193	4.2348
1	-2.363	4.172
1	-2.533	4.0966
1	-2.686	4.0149
1	-2.839	3.9332
1	-2.975	3.8453
1	-3.111	3.7573
1	-3.23	3.6568
1	-3.332	3.5625
1	-3.434	3.462
1	-3.502	3.3552
1	-3.57	3.2484
1	-3.621	3.1416
1	-3.655	3.0284
1	-3.672	2.9216
1	-3.655	2.8085
1	-3.638	2.7017
1	-3.621	2.5949
1	-3.57	2.4818
1	-3.502	2.375
1	-3.434	2.2745
1	-3.366	2.1677
1	-3.264	2.0734
1	-3.179	1.9729
1	-3.077	1.8786
1	-2.958	1.7907
1	-2.856	1.7027
1	-2.754	1.6148
1	-2.635	1.5331
1	-2.533	1.4577
1	-2.414	1.3823
1	-2.312	1.3132
1	-2.21	1.2441
1	-2.108	1.1812
1	-2.006	1.1184
1	-1.921	1.0618
1	-1.819	1.0053
1	-1.734	0.94875
1	-1.666	0.89848
1	-1.581	0.84822
0	-1.479	0.80424
0	-1.36	0.76026
0	-1.258	0.72256
0	-1.173	0.68486
0	-1.071	0.64716
0	-0.986	0.61574
0	-0.901	0.59061
0	-0.816	0.56548
0	-0.731	0.54035
0	-0.663	0.5215
0	-0.578	0.50265
0	-0.51	0.4838
0	-0.442	0.47123
0	-0.374	0.45867
0	-0.306	0.4461
0	-0.238	0.43982
0	-0.187	0.43353
0	-0.119	0.42725
0	-0.051	0.42097
0	0	0.42097
0	0.051	0.42097
0	0.119	0.42725
0	0.17	0.43353
0	0.238	0.43982
0	0.306	0.4461
0	0.374	0.45867
0	0.442	0.47123
0	0.51	0.4838
0	0.578	0.50265
0	0.646	0.51521
0	0.731	0.54035
0	0.799	0.5592
0	0.884	0.59061
0	0.969	0.61574
0	1.054	0.64716
0	1.156	0.67858
0	1.241	0.71627
0	1.343	0.75397
0	1.445	0.79795
0	1.564	0.84193
0	1.683	0.8922
0	1.802	0.94246
0	1.921	0.99901
0	2.04	1.0618
0	2.176	1.1247
0	2.312	1.1938
0	2.448	1.2629
0	2.601	1.3383
0	2.737	1.42
0	2.89	1.5017
0	3.043	1.5896
0	3.179	1.6839
0	3.332	1.7844
0	3.468	1.8849
0	3.621	1.9917
0	3.74	2.1048
0	3.859	2.2179
0	3.978	2.3373
0	4.08	2.4567
0	4.165	2.5823
0	4.233	2.708
0	4.284	2.8337
0	4.318	2.9656
0	4.335	3.0976
0	4.335	3.2232
0	4.301	3.3552
0	4.25	3.4808
0	4.199	3.6128
0	4.114	3.7384
0	4.029	3.8578
0	3.91	3.9772
0	3.791	4.0966
0	3.672	4.2034
0	3.536	4.3165
0	3.383	4.417
0	3.247	4.5175
0	3.094	4.6118
0	2.941	4.706
0	2.788	4.7877
0	2.635	4.8694
0	2.499	4.9511
0	2.346	5.0202
0	2.21	5.0893
0	2.057	5.1521
0	1.938	5.215
0	1.802	5.2715
0	1.683	5.3218
0	1.547	5.372
0	1.445	5.416
0	1.326	5.46
0	1.224	5.4977
0	1.105	5.5354
0	1.003	5.5668
0	0.918	5.592
0	0.816	5.6234
0	0.731	5.6422
0	0.646	5.6674
0	0.561	5.6799
0	0.476	5.6988
0	0.391	5.7113
0	0.306	5.7239
0	0.238	5.7302
0	0.153	5.7365
0	0.068	5.7428
0	0	5.7428
0	-0.068	5.7428
0	-0.136	5.7365
0	-0.221	5.7302
0	-0.289	5.7239
0	-0.374	5.7113
0	-0.459	5.6988
0	-0.544	5.6862
0	-0.629	5.6674
0	-0.714	5.6485
0	-0.799	5.6234
0	-0.884	5.5982
0	-0.986	5.5731
0	-1.088	5.5417
0	-1.19	5.504
0	-1.292	5.4663
0	-1.411	5.4286
0	-1.513	5.3846
0	-1.632	5.3343
0	-1.768	5.2841
0	-1.887	5.2275
0	-2.023	5.171
2	-2.159	5.1082
2	-2.244	5.039
2	-2.346	4.9699
2	-2.465	4.9008
2	-2.567	4.8254
2	-2.669	4.7437
2	-2.788	4.6621
2	-2.89	4.5804
2	-2.992	4.4924
2	-3.094	4.3982
2	-3.196	4.3039
2	-3.281	4.2097
2	-3.366	4.1091
2	-3.451	4.0023
2	-3.519	3.9018
2	-3.57	3.795
2	-3.621	3.6819
2	-3.638	3.5751
2	-3.655	3.4683
2	-3.655	3.3552
0	-3.672	3.2484
0	-3.689	3.1353
0	-3.672	3.0222
0	-3.638	2.9154
0	-3.604	2.8023
0	-3.536	2.6955
0	-3.468	2.5949
0	-3.383	2.4881
0	-3.281	2.3876
0	-3.179	2.2933
0	-3.06	2.1991
0	-2.924	2.1048
0	-2.805	2.0232
0	-2.652	1.9415
0	-2.516	1.8598
0	-2.363	1.7844
0	-2.227	1.7153
0	-2.074	1.6525
0	-1.921	1.5959
0	-1.768	1.5394
0	-1.615	1.4891
0	-1.462	1.4388
0	-1.326	1.3948
0	-1.173	1.3572
0	-1.02	1.3257
0	-0.884	1.3006
0	-0.731	1.2755
0	-0.595	1.2503
0	-0.442	1.2378
0	-0.306	1.2252
0	-0.17	1.2189
0	-0.034	1.2126
0	0.102	1.2189
0	0.238	1.2189
0	0.374	1.2315
0	0.527	1.2441
0	0.663	1.2629
0	0.799	1.2817
0	0.952	1.3132
0	1.088	1.3446
0	1.241	1.376
0	1.394	1.42
0	1.53	1.464
1	1.683	1.5079
1	1.802	1.5645
1	1.904	1.621
1	2.006	1.6776
1	2.125	1.7404
1	2.227	1.8033
1	2.329	1.8724
1	2.431	1.9415
1	2.516	2.0169
1	2.618	2.0986
1	2.703	2.174
1	2.771	2.2556
1	2.839	2.3436
1	2.907	2.4316
1	2.958	2.5195
1	2.992	2.6075
1	3.026	2.6955
1	3.043	2.7897
1	3.043	2.8777
1	3.026	2.9719
1	3.009	3.0599
1	2.975	3.1541
1	2.924	3.2421
1	2.856	3.33
1	2.771	3.4117
1	2.686	3.4934
1	2.584	3.5751
0	2.516	3.6505
0	2.448	3.7259
0	2.346	3.8013
0	2.261	3.8704
0	2.159	3.9332
0	2.04	3.996
0	1.921	4.0589
0	1.802	4.1154
0	1.666	4.1657
0	1.547	4.216
0	1.411	4.2599
0	1.275	4.2976
0	1.139	4.3353
0	0.986	4.3667
0	0.85	4.3982
0	0.697	4.417
0	0.561	4.4359
0	0.408	4.4547
0	0.272	4.461
0	0.119	4.4673
0	0	4.4736
0	-0.153	4.4673
0	-0.289	4.461
0	-0.442	4.4484
0	-0.595	4.4359
0	-0.731	4.417
0	-0.867	4.3919
0	-1.02	4.3605
0	-1.156	4.3291
0	-1.292	4.2914
0	-1.428	4.2537
0	-1.564	4.2034
0	-1.683	4.1594
0	-1.819	4.1029
0	-1.938	4.0463
0	-2.04	3.9898
0	-2.159	3.9269
0	-2.261	3.8578
0	-2.346	3.7887
0	-2.431	3.7196
0	-2.516	3.6442
0	-2.584	3.5688
0	-2.635	3.4871
0	-2.686	3.4054
0	-2.703	3.3238
0	-2.737	3.2421
0	-2.737	3.1604
0	-2.737	3.0787
0	-2.72	2.997
0	-2.686	2.9154
0	-2.652	2.8337
0	-2.601	2.7583
0	-2.533	2.6766
0	-2.465	2.6012
0	-2.38	2.5321
0	-2.295	2.463
0	-2.193	2.3939
0	-2.091	2.331
0	-1.972	2.2682
0	-1.853	2.2117
0	-1.734	2.1551
0	-1.598	2.1048
0	-1.479	2.0609
0	-1.343	2.0169
0	-1.207	1.9792
0	-1.054	1.9415
0	-0.918	1.9163
0	-0.782	1.8849
0	-0.629	1.8661
0	-0.493	1.8472
0	-0.34	1.8347
0	-0.204	1.8284
0	-0.051	1.8221
0	0.068	1.8221
0	0.221	1.8284
0	0.357	1.8347
0	0.51	1.8535
0	0.646	1.8661
0	0.799	1.8912
0	0.935	1.9163
0	1.071	1.9478
0	1.207	1.9792
2	1.343	2.0169
2	1.513	2.0609
2	1.683	2.1111
2	1.853	2.1614
2	2.023	2.2242
2	2.176	2.287
2	2.312	2.3562
2	2.465	2.4253
2	2.601	2.5007
2	2.72	2.5823
2	2.839	2.664
2	2.941	2.752
2	3.026	2.84
2	3.094	2.9342
2	3.162	3.0284
2	3.213	3.1227
2	3.247	3.2232
2	3.264	3.3175
2	3.264	3.418
2	3.264	3.5122
2	3.23	3.6128
2	3.196	3.707
2	3.145	3.8076
2	3.094	3.9018
2	3.026	3.9898
2	2.941	4.0777
2	2.856	4.1657
2	2.771	4.2537
2	2.669	4.3353
2	2.567	4.4107
2	2.465	4.4861
2	2.346	4.5615
2	2.244	4.6306
2	2.125	4.6935
2	2.023	4.7563
2	1.904	4.8191
0	1.768	4.8757
0	1.615	4.926
0	1.462	4.9699
0	1.326	5.0139
0	1.173	5.0516
0	1.037	5.083
0	0.901	5.1144
0	0.765	5.1396
0	0.629	5.1584
0	0.493	5.1773
0	0.357	5.1898
0	0.221	5.2024
0	0.085	5.2024
0	-0.017	5.2087
0	-0.153	5.2024
0	-0.289	5.1961
0	-0.425	5.1836
0	-0.544	5.171
0	-0.68	5.1521
0	-0.816	5.127
0	-0.952	5.1019
0	-1.105	5.0705
0	-1.241	5.0328
0	-1.377	4.9951
0	-1.53	4.9511
0	-1.666	4.9008
0	-1.819	4.8506
0	-1.972	4.794
0	-2.108	4.7312
0	-2.261	4.6683
0	-2.414	4.5992
0	-2.567	4.5238
0	-2.703	4.4421
0	-2.839	4.3605
0	-2.975	4.2725
0	-3.111	4.1783
0	-3.23	4.084
0	-3.349	3.9835
1	-3.451	3.883
1	-3.587	3.7761
1	-3.723	3.6693
1	-3.825	3.5499
1	-3.91	3.4369
1	-3.995	3.3175
1	-4.046	3.1981
1	-4.08	3.0724
1	-4.097	2.9531
1	-4.097	2.8274
1	-4.08	2.708
1	-4.046	2.5823
1	-4.012	2.463
1	-3.944	2.3436
1	-3.876	2.2242
0	-3.74	2.1111
0	-3.604	1.998
0	-3.468	1.8912
0	-3.315	1.7907
0	-3.179	1.6902
0	-3.026	1.6022
0	-2.873	1.5142
0	-2.72	1.4263
0	-2.567	1.3446
0	-2.431	1.2755
0	-2.278	1.2001
0	-2.142	1.1372
0	-2.006	1.0744
0	-1.87	1.0116
0	-1.751	0.96131
0	-1.632	0.91105
0	-1.513	0.86079
0	-1.394	0.8168
0	-1.292	0.7791
0	-1.19	0.74141
0	-1.088	0.70371
0	-0.986	0.67229
0	-0.901	0.64716
0	-0.816	0.61574
0	-0.714	0.59689
0	-0.646	0.57176
0	-0.561	0.5592
0	-0.476	0.54035
0	-0.408	0.52778
0	-0.323	0.51521
0	-0.255	0.50893
0	-0.187	0.50265
0	-0.102	0.49637
0	-0.034	0.49637
0	0.017	0.49008
0	0.085	0.49637
0	0.17	0.49637
0	0.238	0.50265
0	0.306	0.51521
0	0.374	0.5215
0	0.459	0.53406
0	0.544	0.55291
0	0.612	0.57176
0	0.697	0.59061
0	0.782	0.60946
0	0.867	0.63459
0	0.969	0.66601
0	1.054	0.69742
0	1.156	0.72884
0	1.258	0.76654
0	1.36	0.80424
0	1.462	0.84822
0	1.581	0.8922
0	1.7	0.94246
0	1.819	0.99273
0	1.955	1.0556
0	2.091	1.1121
0	2.227	1.1749
0	2.363	1.2441
0	2.499	1.3195
0	2.652	1.3948
0	2.788	1.4765
0	2.941	1.5645
2	3.094	1.6587
2	3.281	1.753
2	3.468	1.8535
2	3.638	1.9603
2	3.825	2.0734
2	3.978	2.1928
2	4.131	2.3122
2	4.284	2.4378
2	4.403	2.5698
2	4.522	2.7017
2	4.607	2.84
2	4.675	2.9782
2	4.726	3.1227
2	4.76	3.2672
0	4.726	3.4054
0	4.675	3.5499
0	4.607	3.6882
0	4.522	3.8264
0	4.42	3.9583
0	4.301	4.0903
0	4.165	4.216
0	4.029	4.3416
0	3.876	4.461
0	3.74	4.5741
0	3.587	4.6872
0	3.434	4.7877
0	3.281	4.8883
0	3.128	4.9888
0	2.992	5.0767
0	2.856	5.1647
0	2.72	5.2527
0	2.584	5.3343
0	2.465	5.4097
0	2.363	5.4789
0	2.261	5.548
0	2.159	5.6171
0	2.074	5.6799
0	1.989	5.7428
0	1.904	5.7993
0	1.836	5.8559
0	1.785	5.9124
0	1.734	5.9627
0	1.683	6.0129
0	1.649	6.0632
0	1.632	6.1135
1	1.598	6.1637
1	1.547	6.214
1	1.496	6.258
1	1.462	0.018849
1	1.428	0.062831
1	1.394	0.10681
1	1.377	0.14451
1	1.36	0.18849
1	1.343	0.22619
1	1.343	0.27017
1	1.343	0.30787
1	1.36	0.35185
1	1.36	0.38955
1	1.394	0.43353
1	1.411	0.47752
1	1.445	0.51521
1	1.479	0.5592
1	1.513	0.60946
1	1.564	0.65344
1	1.615	0.70371
1	1.683	0.75397
1	1.751	0.80424
0	1.853	0.8545
0	1.972	0.91733
0	2.091	0.97388
0	2.21	1.043
0	2.346	1.1121
0	2.482	1.1812
0	2.618	1.2566
0	2.771	1.3383
0	2.907	1.4263
0	3.06	1.5142
0	3.213	1.6085
0	3.349	1.709
0	3.502	1.8095
0	3.638	1.9163
0	3.774	2.0294
0	3.91	2.1425
0	4.029	2.2619
0	4.131	2.3876
0	4.216	2.5132
0	4.301	2.6389
0	4.369	2.7708
0	4.403	2.9028
0	4.437	3.0347
0	4.437	3.1667
0	4.42	3.3049
0	4.386	3.4369
0	4.318	3.5625
0	4.25	3.6945
0	4.165	3.8201
0	4.063	3.9458
0	3.944	4.0652
0	3.808	4.1783
0	3.672	4.2914
0	3.536	4.4044
0	3.383	4.505
0	3.247	4.6055
0	3.094	4.6998
0	2.941	4.794
0	2.788	4.8757
0	2.635	4.9574
0	2.499	5.039
0	2.346	5.1082
0	2.21	5.1773
0	2.091	5.2464
0	1.955	5.3029
0	1.836	5.3595
0	1.717	5.416
0	1.598	5.4663
0	1.496	5.5103
0	1.394	5.5543
0	1.292	5.5982
0	1.207	5.6359
0	1.122	5.6674
0	1.037	5.705
0	0.952	5.7302
0	0.867	5.7616
0	0.799	5.7867
0	0.731	5.8056
0	0.663	5.8307
0	0.595	5.8496
0	0.544	5.8684
0	0.476	5.881
0	0.425	5.8936
0	0.357	5.9061
0	0.306	5.9187
0	0.255	5.925
0	0.204	5.9313
0	0.153	5.9375
0	0.102	5.9438
0	0.051	5.9438
0	0	5.9501
0	-0.017	5.9438
0	-0.068	5.9438
0	-0.119	5.9438
2	-0.17	5.9375
2	-0.187	5.9313
2	-0.187	5.925
2	-0.204	5.9187
2	-0.221	5.9124
2	-0.238	5.9061
2	-0.255	5.8998
2	-0.272	5.8873
2	-0.289	5.881
2	-0.306	5.8747
2	-0.323	5.8621
2	-0.34	5.8559
2	-0.357	5.8433
2	-0.391	5.8307
2	-0.408	5.8182
2	-0.442	5.8056
2	-0.459	5.793
2	-0.493	5.7742
2	-0.527	5.7616
0	-0.612	5.7428
0	-0.68	5.7239
0	-0.765	5.705
0	-0.85	5.6799
0	-0.935	5.6548
0	-1.02	5.6234
0	-1.105	5.592
0	-1.207	5.5543
0	-1.309	5.5166
0	-1.411	5.4789
0	-1.53	5.4286
0	-1.632	5.3846
0	-1.751	5.3343
0	-1.887	5.2778
0	-2.006	5.2213
0	-2.142	5.1584
0	-2.278	5.0893
0	-2.414	5.0202
0	-2.567	4.9448
0	-2.703	4.8631
0	-2.856	4.7814
0	-3.009	4.6935
0	-3.145	4.5992
0	-3.298	4.505
0	-3.434	4.4044
0	-3.587	4.2976
0	-3.706	4.1908
0	-3.842	4.0714
0	-3.944	3.9583
0	-4.046	3.839
0	-4.131	3.7133
0	-4.216	3.5877
0	-4.267	3.462
0	-4.301	3.33
0	-4.318	3.2044
0	-4.318	3.0724
0	-4.301	2.9468
0	-4.25	2.8148
0	-4.199	2.6892
0	-4.114	2.5635
0	-4.029	2.4378
0	-3.927	2.3185
0	-3.808	2.2054
0	-3.672	2.0923
0	-3.536	1.9855
0	-3.4	1.8786
0	-3.247	1.7781
0	-3.111	1.6839
0	-2.958	1.5896
0	-2.805	1.5079
0	-2.652	1.4263
0	-2.499	1.3446
0	-2.363	1.2755
0	-2.21	1.2064
0	-2.074	1.1372
0	-1.938	1.0807
0	-1.802	1.0241
0	-1.683	0.9676
0	-1.564	0.92362
0	-1.445	0.87335
0	-1.326	0.83565
0	-1.207	0.79795
0	-1.105	0.76026
0	-1.003	0.72884
0	-0.901	0.69742
0	-0.816	0.67229
1	-0.714	0.65344
1	-0.663	0.62831
1	-0.612	0.60946
1	-0.578	0.59061
1	-0.527	0.57805
1	-0.493	0.5592
1	-0.459	0.54663
1	-0.408	0.53406
1	-0.374	0.5215
1	-0.34	0.50893
1	-0.306	0.49637
1	-0.289	0.49008
1	-0.255	0.4838
1	-0.221	0.47123
1	-0.204	0.46495
1	-0.17	0.45867
1	-0.136	0.45867
0	-0.068	0.45238
0	-0.017	0.45238
0	0.034	0.45238
0	0.102	0.45238
0	0.17	0.45867
0	0.238	0.46495
0	0.306	0.47123
0	0.374	0.4838
0	0.442	0.49637
0	0.527	0.50893
0	0.595	0.52778
0	0.663	0.54663
0	0.748	0.57176
0	0.833	0.59061
0	0.918	0.62203
0	1.003	0.64716
0	1.105	0.67858
0	1.19	0.71627
0	1.292	0.75397
0	1.394	0.79167
0	1.513	0.83565
0	1.615	0.88592
0	1.734	0.93618
0	1.853	0.98645
0	1.989	1.0493
0	2.125	1.1058
0	2.261	1.1749
0	2.397	1.2441
0	2.533	1.3195
0	2.686	1.3948
0	2.822	1.4828
0	2.975	1.5645
0	3.128	1.6587
0	3.264	1.753
2	3.417	1.8535
2	3.604	1.9603
2	3.774	2.0734
2	3.944	2.1865
2	4.097	2.3059
2	4.233	2.4316
2	4.369	2.5635
2	4.471	2.6955
2	4.573	2.8337
2	4.641	2.9719
2	4.692	3.1101
2	4.726	3.2546
2	4.743	3.3929
2	4.726	3.5374
2	4.692	3.6756
2	4.641	3.8201
0	4.539	3.9583
0	4.42	4.0903
0	4.301	4.2222
0	4.165	4.3479
0	4.012	4.4736
0	3.859	4.593
0	3.706	4.706
0	3.553	4.8129
0	3.417	4.9197
0	3.264	5.0202
0	3.128	5.1144
0	2.992	5.2087
0	2.856	5.2966
0	2.737	5.3783
0	2.618	5.46
0	2.516	5.5354
0	2.414	5.6108
0	2.329	5.6799
0	2.244	5.749
0	2.176	5.8182
0	2.108	5.881
0	2.057	5.9438
1	2.006	6.0066
1	1.921	6.0632
1	1.853	6.1197
1	1.802	6.1763
1	1.734	6.2265
1	1.7	0
1	1.666	0.050265
1	1.632	0.10053
1	1.598	0.14451
1	1.598	0.19478
1	1.581	0.24504
1	1.581	0.28902
1	1.581	0.33929
1	1.598	0.38327
1	1.615	0.43353
1	1.649	0.4838
1	1.683	0.53406
1	1.717	0.58433
1	1.751	0.63459
1	1.802	0.69114
1	1.87	0.74769
1	1.938	0.80424
1	2.006	0.86079
0	2.125	0.92362
0	2.244	0.99273
0	2.363	1.0618
0	2.499	1.131
0	2.635	1.2126
0	2.771	1.2943
0	2.924	1.376
0	3.06	1.4703
0	3.213	1.5645
0	3.366	1.6587
0	3.519	1.7655
0	3.655	1.8724
0	3.791	1.9855
0	3.927	2.0986
0	4.046	2.2179
0	4.165	2.3436
0	4.25	2.4693
0	4.335	2.6012
0	4.403	2.7332
0	4.454	2.8651
0	4.488	2.997
0	4.488	3.1353
0	4.488	3.2672
0	4.454	3.3992
0	4.403	3.5374
0	4.335	3.6693
0	4.25	3.795
0	4.148	3.9207
0	4.029	4.0463
0	3.91	4.1657
0	3.774	4.2788
0	3.621	4.3919
0	3.485	4.4987
0	3.332	4.5992
0	3.179	4.6998
0	3.026	4.7877
0	2.873	4.882
0	2.737	4.9637
0	2.584	5.0453
0	2.448	5.1207
0	2.312	5.1898
0	2.176	5.2589
0	2.057	5.3218
0	1.921	5.3846
0	1.819	5.4412
2	1.7	5.4914
2	1.632	5.5417
2	1.581	5.592
2	1.53	5.6359
2	1.479	5.6862
2	1.445	5.7302
2	1.411	5.7679
2	1.377	5.8119
2	1.343	5.8559
2	1.326	5.8936
2	1.309	5.9313
2	1.309	5.9752
2	1.309	6.0129
0	1.258	6.0506
0	1.241	6.0883
0	1.207	6.126
0	1.19	6.1637
0	1.173	6.1951
0	1.156	6.2328
0	1.156	6.2705
0	1.156	0.018849
0	1.156	0.056548
0	1.173	0.087963
0	1.19	0.12566
0	1.207	0.16336
[truncated: 5,162 more rows]
