# Supplementary material for: Skilled motor control of an inverted pendulum implies low entropy of states but high entropy of actions
Source: PLoS Comput Biol. 2023 Jan 6;19(1):e1010810. doi: 10.1371/journal.pcbi.1010810 (PMC9851554; doi:10.1371/journal.pcbi.1010810)
Supplement: S2 File — The dataset within the file contains the data collected during the experiment. Each CSV file named “FRI_p_l.csv” corresponds to a different trial, where “p” stands for an unique numerical participant’s identifier and “l” stands for pendulum length (where “2” corresponds to 0.2, “3” to 0.3 m, “4” to 0.4 m, etc.). In every file, rows correspond to subsequent time steps, sampled with a frequency of 0.017 s. For every recorded time step, each column contains: the action selected by the trial’s participant (“action”). The value 0 corresponds to a “no action”, the value 1 represents an action that pushes the pendulum towards the clockwise direction and the value 2 corresponds to an action that pushes the pendulum towards the anti-clockwise direction.the angular velocity of the pendulum at that time step (“ang. velocity”), measured in rad s−1.the angle of the pendulum at that time step (“angle”), measured in rad with values in the interval [0, 2π) rad. The angle 0 rad corresponds to the pendulum oriented in its upright position.the single utility value associated to the whole trial (“utility”). (ZIP) [file pcbi.1010810.s002.zip › ExperimentalData/FRI_11_6.csv]

action	angular vel.	angle	trial utility
0	0	3.2358	-17.0834
0	0	3.2358
0	0	3.2358
0	-0.017	3.2358
0	-0.017	3.2358
0	-0.017	3.2358
0	-0.034	3.2358
0	-0.034	3.2358
0	-0.034	3.2295
0	-0.034	3.2295
0	-0.051	3.2295
0	-0.051	3.2295
0	-0.051	3.2232
0	-0.051	3.2232
0	-0.068	3.2232
0	-0.068	3.217
0	-0.068	3.217
0	-0.068	3.217
0	-0.085	3.2107
0	-0.085	3.2107
0	-0.085	3.2044
0	-0.085	3.2044
0	-0.085	3.2044
0	-0.102	3.1981
0	-0.102	3.1981
0	-0.102	3.1918
0	-0.102	3.1918
0	-0.102	3.1855
0	-0.102	3.1793
0	-0.102	3.1793
0	-0.119	3.173
0	-0.119	3.173
0	-0.119	3.1667
0	-0.119	3.1667
0	-0.119	3.1604
0	-0.119	3.1541
0	-0.119	3.1541
0	-0.119	3.1478
0	-0.119	3.1478
0	-0.119	3.1416
0	-0.119	3.1353
0	-0.119	3.1353
0	-0.119	3.129
0	-0.119	3.129
0	-0.119	3.1227
0	-0.119	3.1164
0	-0.119	3.1164
0	-0.119	3.1101
0	-0.119	3.1101
0	-0.119	3.1038
0	-0.102	3.0976
0	-0.102	3.0976
0	-0.102	3.0913
0	-0.102	3.0913
0	-0.102	3.085
0	-0.102	3.085
0	-0.102	3.0787
0	-0.085	3.0787
0	-0.085	3.0724
0	-0.085	3.0724
0	-0.085	3.0661
0	-0.085	3.0661
0	-0.068	3.0661
0	-0.068	3.0599
0	-0.068	3.0599
0	-0.068	3.0599
0	-0.051	3.0536
0	-0.051	3.0536
0	-0.051	3.0536
0	-0.051	3.0473
0	-0.034	3.0473
0	-0.034	3.0473
0	-0.034	3.0473
0	-0.034	3.041
0	-0.017	3.041
0	-0.017	3.041
0	-0.017	3.041
0	0	3.041
0	0	3.041
0	0	3.041
0	0	3.041
0	0	3.041
0	0	3.041
0	0	3.041
0	0.017	3.041
0	0.017	3.041
0	0.017	3.041
0	0.017	3.041
0	0.034	3.0473
0	0.034	3.0473
0	0.034	3.0473
1	0.051	3.0473
1	0.034	3.0473
1	0.017	3.0536
1	0.017	3.0536
1	0	3.0536
1	0	3.0536
1	0	3.0536
1	0	3.0536
1	-0.017	3.0536
1	-0.017	3.0536
1	-0.034	3.0536
1	-0.034	3.0473
1	-0.051	3.0473
1	-0.051	3.0473
1	-0.068	3.041
1	-0.068	3.041
1	-0.085	3.041
1	-0.085	3.0347
1	-0.102	3.0347
1	-0.102	3.0284
1	-0.119	3.0222
1	-0.119	3.0222
1	-0.136	3.0159
1	-0.136	3.0159
1	-0.153	3.0096
1	-0.153	3.0033
1	-0.153	2.997
1	-0.17	2.9908
1	-0.17	2.9908
1	-0.187	2.9845
1	-0.187	2.9782
1	-0.187	2.9719
1	-0.187	2.9656
1	-0.204	2.9593
1	-0.204	2.9531
1	-0.204	2.9468
1	-0.204	2.9405
1	-0.221	2.9342
1	-0.221	2.9279
1	-0.221	2.9216
1	-0.221	2.9154
1	-0.221	2.9028
1	-0.221	2.8965
1	-0.221	2.8902
1	-0.221	2.8839
1	-0.221	2.8777
1	-0.221	2.8714
1	-0.221	2.8651
1	-0.221	2.8588
1	-0.221	2.8462
1	-0.221	2.84
1	-0.221	2.8337
1	-0.221	2.8274
1	-0.221	2.8211
1	-0.221	2.8148
1	-0.221	2.8085
1	-0.221	2.8023
1	-0.204	2.796
1	-0.204	2.7897
1	-0.204	2.7834
1	-0.204	2.7771
1	-0.187	2.7708
1	-0.187	2.7646
1	-0.187	2.7583
1	-0.187	2.752
1	-0.17	2.7457
1	-0.17	2.7394
1	-0.153	2.7332
1	-0.153	2.7269
0	-0.136	2.7269
0	-0.119	2.7206
0	-0.102	2.7206
0	-0.068	2.7143
0	-0.051	2.7143
0	-0.034	2.7143
0	-0.017	2.708
0	0	2.708
0	0.017	2.708
0	0.034	2.7143
0	0.051	2.7143
0	0.068	2.7143
0	0.102	2.7206
0	0.119	2.7206
0	0.136	2.7269
0	0.153	2.7332
0	0.17	2.7332
0	0.187	2.7394
0	0.221	2.7457
0	0.238	2.752
0	0.255	2.7646
0	0.272	2.7708
0	0.289	2.7771
0	0.306	2.7897
0	0.323	2.796
0	0.34	2.8085
0	0.357	2.8211
0	0.374	2.8274
0	0.391	2.84
0	0.391	2.8525
0	0.408	2.8651
0	0.425	2.8777
0	0.442	2.8902
0	0.442	2.9028
0	0.459	2.9154
0	0.476	2.9342
0	0.476	2.9468
0	0.493	2.9593
0	0.493	2.9782
0	0.51	2.9908
0	0.51	3.0096
0	0.51	3.0222
0	0.527	3.041
0	0.527	3.0536
0	0.527	3.0724
0	0.527	3.085
0	0.527	3.1038
0	0.527	3.1164
0	0.527	3.1353
0	0.527	3.1541
0	0.527	3.1667
0	0.527	3.1855
0	0.527	3.1981
0	0.527	3.217
0	0.527	3.2358
0	0.51	3.2484
0	0.51	3.2609
0	0.493	3.2798
0	0.493	3.2923
0	0.493	3.3112
0	0.476	3.3238
0	0.459	3.3363
0	0.459	3.3552
0	0.442	3.3677
0	0.425	3.3803
0	0.425	3.3929
0	0.408	3.4054
0	0.391	3.418
0	0.374	3.4306
0	0.357	3.4431
0	0.357	3.4494
0	0.34	3.462
0	0.323	3.4745
0	0.306	3.4808
0	0.289	3.4934
0	0.272	3.4997
0	0.255	3.506
0	0.221	3.5122
0	0.204	3.5185
0	0.187	3.5248
0	0.17	3.5311
0	0.153	3.5374
0	0.136	3.5437
0	0.119	3.5499
1	0.085	3.5499
1	0.051	3.5499
1	0.034	3.5562
1	0	3.5562
1	-0.017	3.5562
1	-0.051	3.5499
1	-0.085	3.5499
1	-0.119	3.5499
1	-0.153	3.5437
1	-0.187	3.5374
1	-0.221	3.5311
1	-0.255	3.5248
1	-0.289	3.5122
1	-0.323	3.506
1	-0.357	3.4934
1	-0.374	3.4808
1	-0.408	3.4745
1	-0.442	3.4557
1	-0.476	3.4431
1	-0.493	3.4306
1	-0.527	3.4117
1	-0.544	3.3992
1	-0.578	3.3803
1	-0.595	3.3615
1	-0.629	3.3426
1	-0.646	3.3238
1	-0.663	3.3049
1	-0.697	3.2861
1	-0.714	3.2609
1	-0.731	3.2421
1	-0.748	3.217
1	-0.765	3.1981
1	-0.782	3.173
1	-0.799	3.1478
1	-0.799	3.1227
1	-0.816	3.0976
1	-0.833	3.0724
1	-0.833	3.0473
1	-0.85	3.0222
1	-0.85	2.997
1	-0.85	2.9719
1	-0.867	2.9468
1	-0.867	2.9216
1	-0.867	2.8965
1	-0.867	2.8651
1	-0.867	2.84
1	-0.867	2.8148
1	-0.867	2.7897
1	-0.85	2.7646
1	-0.85	2.7394
1	-0.85	2.708
1	-0.833	2.6829
1	-0.833	2.6578
1	-0.816	2.6326
1	-0.799	2.6138
1	-0.799	2.5886
1	-0.782	2.5635
1	-0.765	2.5384
1	-0.748	2.5195
1	-0.731	2.4944
1	-0.714	2.4755
1	-0.697	2.4504
1	-0.68	2.4316
1	-0.663	2.4127
1	-0.629	2.3876
1	-0.612	2.3687
1	-0.595	2.3499
1	-0.578	2.3373
1	-0.544	2.3185
1	-0.527	2.2996
1	-0.493	2.287
1	-0.476	2.2745
1	-0.442	2.2556
1	-0.425	2.2431
1	-0.391	2.2305
1	-0.374	2.2179
1	-0.34	2.2054
1	-0.323	2.1991
1	-0.289	2.1865
1	-0.272	2.1802
1	-0.238	2.174
1	-0.204	2.1677
1	-0.187	2.1614
1	-0.153	2.1551
1	-0.119	2.1488
1	-0.102	2.1488
1	-0.068	2.1425
1	-0.034	2.1425
1	-0.017	2.1425
0	0.017	2.1425
0	0.051	2.1425
0	0.102	2.1425
0	0.136	2.1488
0	0.187	2.1551
0	0.221	2.1614
0	0.272	2.1677
0	0.306	2.174
0	0.34	2.1865
0	0.391	2.1991
0	0.425	2.2117
0	0.459	2.2242
0	0.51	2.2368
0	0.544	2.2556
0	0.578	2.2745
0	0.612	2.287
0	0.663	2.3122
0	0.697	2.331
0	0.731	2.3499
0	0.765	2.375
0	0.799	2.4001
0	0.833	2.419
0	0.867	2.4504
0	0.901	2.4755
0	0.918	2.5007
0	0.952	2.5321
0	0.986	2.5572
0	1.003	2.5886
0	1.037	2.62
0	1.054	2.6515
0	1.071	2.6829
0	1.088	2.7143
0	1.122	2.752
0	1.139	2.7834
0	1.156	2.8211
0	1.156	2.8525
0	1.173	2.8902
0	1.19	2.9216
0	1.19	2.9593
0	1.207	2.997
0	1.207	3.0347
0	1.207	3.0724
0	1.207	3.1038
0	1.207	3.1416
0	1.207	3.1793
0	1.207	3.217
0	1.207	3.2546
0	1.19	3.2861
0	1.19	3.3238
0	1.173	3.3615
0	1.156	3.3992
0	1.156	3.4306
0	1.139	3.4683
0	1.122	3.4997
0	1.105	3.5311
0	1.071	3.5688
0	1.054	3.6002
0	1.037	3.6316
0	1.003	3.6631
0	0.986	3.6882
0	0.952	3.7196
0	0.918	3.751
0	0.901	3.7761
0	0.867	3.8013
0	0.833	3.8264
0	0.799	3.8515
0	0.765	3.8767
0	0.731	3.9018
0	0.697	3.9207
0	0.663	3.9395
0	0.629	3.9646
0	0.595	3.9772
0	0.544	3.996
0	0.51	4.0149
0	0.476	4.0275
0	0.425	4.04
0	0.391	4.0526
0	0.357	4.0652
0	0.306	4.0777
0	0.272	4.084
0	0.238	4.0966
0	0.187	4.1029
0	0.153	4.1029
0	0.102	4.1091
0	0.068	4.1154
0	0.017	4.1154
0	0	4.1154
0	-0.034	4.1154
1	-0.085	4.1091
1	-0.136	4.1091
1	-0.187	4.1029
1	-0.238	4.0966
1	-0.306	4.0903
1	-0.357	4.0777
1	-0.408	4.0652
1	-0.459	4.0526
1	-0.51	4.04
1	-0.561	4.0212
1	-0.612	4.0023
1	-0.663	3.9835
1	-0.714	3.9646
1	-0.765	3.9395
1	-0.816	3.9144
1	-0.867	3.8892
1	-0.918	3.8641
1	-0.952	3.8327
1	-1.003	3.8076
1	-1.037	3.7761
1	-1.088	3.7447
1	-1.122	3.707
1	-1.173	3.6756
1	-1.207	3.6379
1	-1.241	3.6002
1	-1.275	3.5625
1	-1.309	3.5248
1	-1.343	3.4871
1	-1.36	3.4431
1	-1.394	3.4054
1	-1.411	3.3615
1	-1.445	3.3175
1	-1.462	3.2735
1	-1.479	3.2295
1	-1.496	3.1855
1	-1.513	3.1416
1	-1.53	3.0913
1	-1.53	3.0473
1	-1.53	3.0033
1	-1.547	2.9531
1	-1.547	2.9091
1	-1.547	2.8588
1	-1.547	2.8148
1	-1.547	2.7708
1	-1.53	2.7206
1	-1.53	2.6766
1	-1.513	2.6326
1	-1.496	2.5823
1	-1.479	2.5384
1	-1.462	2.4944
1	-1.445	2.4504
1	-1.428	2.4064
1	-1.411	2.3624
1	-1.394	2.3247
1	-1.36	2.2808
1	-1.343	2.2368
1	-1.309	2.1991
1	-1.275	2.1614
1	-1.258	2.1237
1	-1.224	2.086
1	-1.19	2.0483
1	-1.156	2.0106
1	-1.122	1.9792
1	-1.088	1.9415
1	-1.054	1.9101
1	-1.02	1.8786
1	-0.986	1.8472
1	-0.952	1.8221
1	-0.918	1.7907
1	-0.884	1.7655
1	-0.85	1.7404
1	-0.816	1.7153
1	-0.782	1.6902
1	-0.748	1.665
1	-0.697	1.6462
1	-0.663	1.621
1	-0.629	1.6022
1	-0.595	1.5833
1	-0.561	1.5645
1	-0.527	1.5519
1	-0.476	1.5331
1	-0.442	1.5205
1	-0.408	1.5079
1	-0.374	1.4954
1	-0.34	1.4828
1	-0.306	1.4765
1	-0.255	1.464
1	-0.221	1.4577
1	-0.187	1.4514
1	-0.153	1.4451
1	-0.119	1.4451
1	-0.085	1.4388
1	-0.051	1.4388
1	-0.017	1.4388
1	0.017	1.4388
1	0.051	1.4388
1	0.085	1.4388
1	0.119	1.4451
1	0.153	1.4451
1	0.187	1.4514
1	0.221	1.4577
0	0.272	1.464
0	0.323	1.4765
0	0.374	1.4891
0	0.425	1.5017
0	0.476	1.5142
0	0.527	1.5268
0	0.578	1.5456
0	0.629	1.5645
0	0.68	1.5833
0	0.714	1.6022
0	0.765	1.6273
0	0.816	1.6525
0	0.867	1.6776
0	0.918	1.7027
0	0.969	1.7341
0	1.02	1.7593
0	1.071	1.7907
0	1.122	1.8284
0	1.156	1.8598
0	1.207	1.8975
0	1.258	1.9352
0	1.292	1.9729
0	1.343	2.0106
0	1.394	2.0546
0	1.428	2.0986
0	1.479	2.1425
0	1.513	2.1865
0	1.547	2.2305
0	1.598	2.2808
0	1.632	2.3247
0	1.666	2.375
0	1.7	2.4253
0	1.734	2.4818
0	1.751	2.5321
0	1.785	2.5823
0	1.802	2.6389
0	1.836	2.6955
0	1.853	2.752
0	1.87	2.8023
0	1.87	2.8588
0	1.887	2.9154
0	1.904	2.9782
0	1.904	3.0347
0	1.904	3.0913
0	1.904	3.1478
0	1.904	3.2044
0	1.904	3.2609
0	1.887	3.3175
0	1.87	3.374
0	1.87	3.4306
0	1.853	3.4871
0	1.836	3.5437
0	1.802	3.6002
0	1.785	3.6505
0	1.751	3.707
0	1.734	3.7573
0	1.7	3.8076
0	1.666	3.8578
0	1.632	3.9081
0	1.598	3.9583
0	1.547	4.0086
0	1.513	4.0526
0	1.479	4.0966
0	1.428	4.1406
0	1.394	4.1845
0	1.343	4.2222
0	1.292	4.2662
0	1.258	4.3039
0	1.207	4.3416
0	1.156	4.373
0	1.105	4.4107
0	1.054	4.4421
0	1.003	4.4736
0	0.969	4.505
0	0.918	4.5301
0	0.867	4.5615
0	0.816	4.5867
0	0.765	4.6118
0	0.714	4.6306
0	0.663	4.6495
0	0.612	4.6683
0	0.561	4.6872
0	0.51	4.706
0	0.459	4.7186
0	0.408	4.7312
0	0.357	4.7437
0	0.306	4.7563
0	0.255	4.7626
0	0.204	4.7752
1	0.153	4.7752
1	0.102	4.7814
1	0.034	4.7814
1	-0.017	4.7877
1	-0.068	4.7814
1	-0.136	4.7814
1	-0.204	4.7752
1	-0.272	4.7689
1	-0.323	4.7563
1	-0.391	4.7437
1	-0.459	4.7312
1	-0.527	4.7186
1	-0.578	4.6998
1	-0.646	4.6809
1	-0.714	4.6621
1	-0.765	4.6432
1	-0.833	4.6181
1	-0.901	4.5867
1	-0.952	4.5615
1	-1.02	4.5301
1	-1.088	4.4987
1	-1.139	4.4673
1	-1.207	4.4296
1	-1.275	4.3919
1	-1.326	4.3542
1	-1.394	4.3102
1	-1.445	4.2725
1	-1.496	4.2285
1	-1.564	4.1783
1	-1.615	4.1343
1	-1.666	4.084
1	-1.717	4.0338
1	-1.768	3.9772
1	-1.819	3.9269
1	-1.87	3.8704
1	-1.921	3.8138
1	-1.955	3.751
1	-1.989	3.6945
1	-2.04	3.6316
1	-2.074	3.5688
1	-2.108	3.506
1	-2.125	3.4431
1	-2.159	3.3803
1	-2.176	3.3175
1	-2.193	3.2484
1	-2.21	3.1855
1	-2.227	3.1164
1	-2.244	3.0473
1	-2.244	2.9782
1	-2.244	2.9154
1	-2.244	2.8462
1	-2.244	2.7771
1	-2.227	2.708
1	-2.227	2.6452
1	-2.21	2.5761
1	-2.193	2.5132
1	-2.176	2.4441
1	-2.159	2.3813
1	-2.142	2.3122
1	-2.108	2.2494
1	-2.074	2.1865
1	-2.057	2.1237
1	-2.023	2.0671
1	-1.989	2.0043
1	-1.955	1.9415
1	-1.921	1.8849
1	-1.887	1.8284
1	-1.853	1.7718
1	-1.819	1.7153
1	-1.785	1.665
1	-1.734	1.6085
1	-1.7	1.5582
1	-1.666	1.5079
1	-1.632	1.4577
1	-1.598	1.4074
1	-1.547	1.3634
1	-1.513	1.3132
1	-1.479	1.2692
1	-1.445	1.2252
1	-1.411	1.1812
1	-1.377	1.1372
1	-1.343	1.0995
1	-1.326	1.0618
1	-1.292	1.0179
1	-1.258	0.98016
1	-1.224	0.94246
1	-1.207	0.90477
1	-1.173	0.87335
1	-1.156	0.83565
1	-1.122	0.80424
1	-1.105	0.76654
1	-1.088	0.73512
0	-1.054	0.70371
0	-1.02	0.67229
0	-0.986	0.64088
0	-0.952	0.60946
0	-0.935	0.58433
0	-0.901	0.55291
0	-0.867	0.52778
0	-0.85	0.50265
0	-0.833	0.47752
0	-0.799	0.45238
0	-0.782	0.42725
0	-0.765	0.40212
2	-0.748	0.38327
2	-0.714	0.35814
2	-0.68	0.33929
2	-0.646	0.32044
2	-0.612	0.30159
2	-0.595	0.28274
2	-0.561	0.26389
2	-0.544	0.24504
2	-0.51	0.23247
2	-0.493	0.21363
2	-0.459	0.20106
2	-0.442	0.18849
2	-0.408	0.17593
2	-0.391	0.16336
2	-0.374	0.15079
2	-0.357	0.13823
2	-0.323	0.12566
2	-0.306	0.11938
2	-0.289	0.10681
2	-0.272	0.10053
2	-0.255	0.094246
2	-0.238	0.087963
2	-0.221	0.075397
2	-0.204	0.069114
2	-0.187	0.062831
2	-0.17	0.062831
2	-0.153	0.056548
2	-0.136	0.050265
2	-0.119	0.050265
2	-0.102	0.043982
2	-0.085	0.037699
2	-0.068	0.037699
2	-0.051	0.037699
2	-0.034	0.037699
2	-0.017	0.031415
2	0	0.031415
2	0	0.031415
2	0	0.031415
2	0.017	0.031415
2	0.034	0.037699
2	0.051	0.037699
2	0.068	0.037699
2	0.085	0.043982
2	0.102	0.043982
2	0.119	0.050265
2	0.136	0.050265
2	0.153	0.056548
2	0.17	0.062831
2	0.187	0.069114
2	0.204	0.075397
2	0.221	0.08168
2	0.238	0.087963
2	0.255	0.094246
2	0.272	0.10053
2	0.289	0.1131
2	0.306	0.11938
2	0.323	0.13195
2	0.357	0.13823
2	0.374	0.15079
2	0.391	0.16336
2	0.408	0.17593
2	0.408	0.18849
2	0.408	0.20106
2	0.408	0.21363
2	0.391	0.22619
2	0.391	0.23876
2	0.391	0.25132
2	0.391	0.25761
2	0.391	0.27017
2	0.391	0.28274
2	0.391	0.29531
2	0.391	0.30787
2	0.391	0.32044
2	0.408	0.333
2	0.408	0.34557
2	0.408	0.35814
2	0.408	0.3707
2	0.408	0.38327
2	0.425	0.39583
2	0.425	0.4084
2	0.425	0.42097
2	0.442	0.43353
2	0.442	0.4461
2	0.459	0.46495
2	0.459	0.47752
2	0.476	0.49008
2	0.493	0.50265
2	0.493	0.5215
2	0.51	0.53406
2	0.527	0.55291
2	0.527	0.56548
2	0.544	0.58433
2	0.578	0.60318
2	0.595	0.62203
2	0.629	0.64088
2	0.663	0.65973
2	0.697	0.67858
2	0.731	0.69742
2	0.765	0.72256
2	0.782	0.74769
2	0.816	0.77282
2	0.867	0.79795
2	0.901	0.82309
1	0.935	0.84822
1	0.952	0.87963
1	0.986	0.90477
1	1.003	0.93618
1	1.037	0.9676
1	1.054	0.99901
1	1.088	1.0304
1	1.122	1.0681
1	1.156	1.0995
1	1.173	1.1372
1	1.207	1.1749
1	1.241	1.2064
1	1.275	1.2503
1	1.309	1.288
1	1.343	1.3257
1	1.377	1.3697
1	1.411	1.4074
1	1.445	1.4514
1	1.479	1.4954
1	1.513	1.5456
1	1.564	1.5896
1	1.598	1.6336
1	1.632	1.6839
1	1.666	1.7341
1	1.7	1.7844
1	1.734	1.8347
1	1.768	1.8912
1	1.802	1.9415
1	1.836	1.998
1	1.853	2.0546
1	1.887	2.1111
1	1.921	2.1677
1	1.938	2.2242
1	1.972	2.287
1	1.989	2.3436
1	2.006	2.4064
1	2.023	2.463
1	2.04	2.5258
1	2.057	2.5886
1	2.074	2.6515
1	2.074	2.7143
1	2.074	2.7771
1	2.074	2.84
1	2.074	2.9028
1	2.074	2.9656
1	2.074	3.0284
1	2.057	3.085
1	2.04	3.1478
1	2.023	3.2107
1	2.006	3.2735
1	1.989	3.33
1	1.955	3.3929
1	1.938	3.4494
1	1.904	3.506
1	1.87	3.5625
1	1.836	3.6191
1	1.785	3.6756
1	1.751	3.7259
1	1.7	3.7824
1	1.666	3.8327
1	1.615	3.883
1	1.564	3.9269
1	1.513	3.9772
1	1.462	4.0212
1	1.411	4.0652
1	1.36	4.1029
1	1.292	4.1468
1	1.241	4.1845
1	1.19	4.2222
1	1.122	4.2537
1	1.071	4.2851
1	1.003	4.3165
1	0.952	4.3479
1	0.884	4.373
1	0.816	4.4044
1	0.765	4.4233
1	0.697	4.4484
1	0.629	4.4673
1	0.578	4.4861
1	0.51	4.505
1	0.442	4.5175
1	0.391	4.5301
1	0.323	4.5427
1	0.255	4.549
1	0.204	4.5553
1	0.136	4.5615
1	0.068	4.5678
1	0	4.5678
1	-0.034	4.5678
1	-0.102	4.5678
1	-0.17	4.5615
1	-0.221	4.5553
1	-0.289	4.549
1	-0.357	4.5364
1	-0.408	4.5238
1	-0.476	4.5113
1	-0.544	4.4987
1	-0.595	4.4798
0	-0.646	4.461
0	-0.697	4.4421
0	-0.748	4.417
0	-0.799	4.3919
0	-0.833	4.3667
0	-0.884	4.3416
0	-0.935	4.3165
0	-0.969	4.2851
0	-1.02	4.2537
0	-1.071	4.2222
0	-1.105	4.1908
0	-1.156	4.1594
0	-1.19	4.1217
0	-1.241	4.084
0	-1.275	4.0463
0	-1.309	4.0086
0	-1.343	3.9709
0	-1.377	3.9269
1	-1.411	3.883
1	-1.462	3.839
1	-1.513	3.795
1	-1.547	3.751
1	-1.598	3.7008
1	-1.632	3.6568
1	-1.666	3.6065
1	-1.7	3.5562
1	-1.734	3.4997
1	-1.768	3.4494
1	-1.785	3.3992
1	-1.819	3.3426
1	-1.836	3.2861
1	-1.853	3.2295
1	-1.87	3.173
1	-1.887	3.1164
1	-1.887	3.0599
1	-1.904	3.0033
1	-1.904	2.9468
1	-1.904	2.8902
1	-1.904	2.8337
1	-1.904	2.7771
1	-1.887	2.7206
1	-1.887	2.664
1	-1.87	2.6075
1	-1.853	2.5509
1	-1.836	2.4944
1	-1.819	2.4378
1	-1.802	2.3813
1	-1.785	2.331
1	-1.751	2.2745
1	-1.734	2.2242
1	-1.7	2.174
1	-1.666	2.1237
1	-1.649	2.0734
1	-1.615	2.0232
1	-1.581	1.9729
1	-1.547	1.9289
1	-1.513	1.8786
1	-1.479	1.8347
1	-1.445	1.7907
1	-1.394	1.7467
1	-1.36	1.709
1	-1.326	1.665
1	-1.292	1.6273
1	-1.258	1.5896
1	-1.224	1.5519
1	-1.173	1.5142
1	-1.139	1.4828
1	-1.105	1.4451
1	-1.071	1.4137
1	-1.037	1.3823
1	-1.003	1.3509
1	-0.969	1.3195
1	-0.935	1.2943
1	-0.884	1.2629
1	-0.85	1.2378
1	-0.816	1.2126
1	-0.782	1.1875
1	-0.765	1.1624
1	-0.731	1.1435
1	-0.697	1.1184
1	-0.663	1.0995
1	-0.629	1.0807
1	-0.595	1.0618
1	-0.561	1.043
1	-0.544	1.0304
1	-0.51	1.0116
1	-0.476	0.99901
1	-0.459	0.98016
1	-0.425	0.9676
1	-0.391	0.95503
1	-0.374	0.94246
1	-0.34	0.93618
1	-0.306	0.92362
1	-0.289	0.91733
1	-0.255	0.90477
1	-0.238	0.89848
1	-0.204	0.8922
1	-0.187	0.88592
1	-0.153	0.87963
1	-0.136	0.87335
1	-0.102	0.87335
1	-0.085	0.86707
1	-0.051	0.86707
1	-0.034	0.86707
1	-0.017	0.86079
1	0	0.86079
1	0.017	0.86079
1	0.051	0.86707
1	0.068	0.86707
1	0.102	0.86707
1	0.119	0.87335
0	0.153	0.87963
0	0.204	0.88592
0	0.238	0.8922
0	0.272	0.89848
0	0.323	0.90477
0	0.357	0.91733
0	0.391	0.9299
0	0.442	0.94246
0	0.476	0.95503
0	0.51	0.9676
0	0.561	0.98645
0	0.595	1.0053
0	0.646	1.0241
0	0.68	1.043
0	0.731	1.0618
0	0.765	1.087
0	0.816	1.1121
0	0.867	1.1372
0	0.901	1.1624
0	0.952	1.1938
0	1.003	1.2189
0	1.037	1.2503
0	1.088	1.2817
0	1.139	1.3195
0	1.19	1.3509
0	1.241	1.3886
0	1.292	1.4263
0	1.326	1.4703
0	1.377	1.5079
0	1.428	1.5519
0	1.479	1.5959
0	1.53	1.6399
0	1.581	1.6839
0	1.632	1.7341
0	1.683	1.7844
0	1.717	1.8347
0	1.768	1.8912
0	1.819	1.9415
0	1.87	1.998
0	1.904	2.0546
0	1.955	2.1111
0	1.989	2.174
0	2.023	2.2305
0	2.057	2.2933
0	2.108	2.3562
0	2.142	2.419
0	2.159	2.4881
0	2.193	2.5509
0	2.21	2.62
0	2.244	2.6829
0	2.261	2.752
0	2.278	2.8211
0	2.295	2.8902
0	2.295	2.9593
0	2.312	3.0284
0	2.312	3.0976
0	2.312	3.1667
0	2.295	3.2358
0	2.295	3.3049
0	2.278	3.374
0	2.261	3.4431
0	2.244	3.5122
0	2.227	3.5814
0	2.21	3.6442
0	2.176	3.7133
0	2.142	3.7761
0	2.125	3.839
0	2.074	3.9018
0	2.04	3.9646
0	2.006	4.0275
0	1.972	4.084
0	1.921	4.1468
0	1.887	4.2034
0	1.836	4.2599
0	1.785	4.3165
0	1.734	4.3667
0	1.7	4.417
0	1.649	4.4673
0	1.598	4.5175
0	1.547	4.5678
0	1.496	4.6118
0	1.445	4.6558
0	1.394	4.6998
0	1.343	4.7375
0	1.292	4.7814
0	1.241	4.8191
0	1.19	4.8506
0	1.139	4.8883
0	1.088	4.9197
0	1.037	4.9574
0	0.986	4.9825
0	0.952	5.0139
0	0.901	5.0453
0	0.85	5.0705
0	0.799	5.0956
0	0.748	5.1144
0	0.714	5.1396
0	0.663	5.1584
0	0.612	5.1773
0	0.578	5.1961
0	0.527	5.215
0	0.493	5.2275
0	0.442	5.2464
0	0.391	5.2589
0	0.357	5.2715
0	0.306	5.2778
0	0.272	5.2904
0	0.238	5.2966
0	0.187	5.3029
0	0.153	5.3092
0	0.102	5.3092
0	0.068	5.3155
0	0.017	5.3155
0	0	5.3155
0	-0.034	5.3155
0	-0.085	5.3155
0	-0.119	5.3092
0	-0.17	5.3029
0	-0.204	5.3029
0	-0.255	5.2904
0	-0.289	5.2841
0	-0.34	5.2778
0	-0.374	5.2652
0	-0.425	5.2527
0	-0.459	5.2401
0	-0.51	5.2213
0	-0.544	5.2087
0	-0.595	5.1898
0	-0.629	5.171
2	-0.68	5.1521
2	-0.714	5.1333
2	-0.748	5.1082
2	-0.782	5.083
2	-0.799	5.0642
2	-0.833	5.039
2	-0.867	5.0139
2	-0.901	4.9825
2	-0.935	4.9574
2	-0.969	4.926
2	-1.02	4.8945
2	-1.054	4.8631
2	-1.088	4.8317
2	-1.122	4.8003
2	-1.156	4.7689
2	-1.19	4.7312
2	-1.224	4.6935
2	-1.258	4.6558
2	-1.292	4.6181
2	-1.326	4.5804
2	-1.36	4.5364
2	-1.411	4.4924
2	-1.445	4.4547
2	-1.479	4.4107
2	-1.513	4.3667
2	-1.53	4.3165
2	-1.564	4.2725
2	-1.598	4.2222
2	-1.632	4.172
2	-1.649	4.128
2	-1.683	4.0777
2	-1.7	4.0212
2	-1.734	3.9709
2	-1.751	3.9207
2	-1.768	3.8641
2	-1.785	3.8138
2	-1.802	3.7573
2	-1.819	3.7008
2	-1.836	3.6505
2	-1.836	3.5939
2	-1.853	3.5374
2	-1.853	3.4808
2	-1.853	3.4243
2	-1.853	3.3677
2	-1.853	3.3175
2	-1.836	3.2609
2	-1.836	3.2044
2	-1.819	3.1478
2	-1.802	3.0913
2	-1.785	3.041
2	-1.768	2.9845
2	-1.734	2.9342
2	-1.717	2.8839
2	-1.683	2.8337
2	-1.649	2.7771
2	-1.615	2.7332
2	-1.581	2.6829
2	-1.547	2.6326
2	-1.513	2.5886
2	-1.462	2.5447
2	-1.428	2.5007
2	-1.377	2.4567
2	-1.326	2.419
2	-1.292	2.375
2	-1.241	2.3373
2	-1.19	2.3059
2	-1.139	2.2682
2	-1.088	2.2368
2	-1.02	2.2054
2	-0.969	2.174
2	-0.918	2.1425
2	-0.867	2.1174
0	-0.816	2.0923
0	-0.782	2.0671
0	-0.731	2.042
0	-0.68	2.0232
0	-0.646	2.0043
0	-0.595	1.9855
0	-0.544	1.9666
0	-0.493	1.9478
0	-0.459	1.9352
0	-0.408	1.9226
0	-0.357	1.9101
0	-0.306	1.8975
0	-0.272	1.8912
0	-0.221	1.8849
0	-0.17	1.8786
0	-0.119	1.8724
0	-0.068	1.8724
0	-0.034	1.8661
0	0	1.8661
0	0.051	1.8724
0	0.102	1.8724
0	0.153	1.8786
0	0.187	1.8786
0	0.238	1.8849
0	0.289	1.8975
0	0.34	1.9038
0	0.391	1.9163
0	0.425	1.9289
0	0.476	1.9415
0	0.527	1.9603
0	0.561	1.9729
0	0.612	1.9917
0	0.663	2.0106
0	0.697	2.0357
0	0.748	2.0546
0	0.799	2.0797
0	0.833	2.1048
0	0.884	2.13
0	0.918	2.1551
0	0.952	2.1865
0	1.003	2.2117
0	1.037	2.2431
0	1.071	2.2745
0	1.105	2.3122
0	1.156	2.3436
0	1.19	2.3813
0	1.224	2.419
0	1.241	2.4504
0	1.275	2.4881
0	1.309	2.5321
0	1.326	2.5698
0	1.36	2.6138
0	1.377	2.6515
0	1.411	2.6955
0	1.428	2.7394
0	1.445	2.7771
0	1.462	2.8211
0	1.479	2.8651
0	1.479	2.9154
0	1.496	2.9593
0	1.496	3.0033
0	1.496	3.0473
0	1.513	3.0913
0	1.513	3.1416
0	1.513	3.1855
0	1.496	3.2295
0	1.496	3.2735
0	1.479	3.3175
0	1.479	3.3615
0	1.462	3.4117
0	1.445	3.4557
0	1.428	3.4934
0	1.411	3.5374
0	1.394	3.5814
1	1.36	3.6254
1	1.326	3.6631
1	1.292	3.7008
1	1.241	3.7384
1	1.207	3.7761
1	1.156	3.8138
1	1.105	3.8515
1	1.071	3.883
1	1.02	3.9144
1	0.969	3.9458
1	0.918	3.9709
1	0.867	3.996
1	0.816	4.0212
1	0.765	4.0463
1	0.714	4.0714
1	0.646	4.0903
1	0.595	4.1091
1	0.544	4.128
1	0.493	4.1406
1	0.425	4.1594
1	0.374	4.172
1	0.323	4.1783
1	0.255	4.1908
1	0.204	4.1971
1	0.153	4.2034
1	0.085	4.2034
1	0.034	4.2097
1	-0.017	4.2097
1	-0.068	4.2034
1	-0.119	4.2034
1	-0.187	4.1971
1	-0.238	4.1908
1	-0.289	4.1845
1	-0.357	4.172
1	-0.408	4.1594
1	-0.459	4.1468
1	-0.51	4.1343
1	-0.578	4.1154
1	-0.629	4.0966
1	-0.68	4.0777
1	-0.731	4.0589
1	-0.782	4.0338
1	-0.833	4.0086
1	-0.884	3.9835
1	-0.935	3.9583
1	-0.986	3.9269
1	-1.037	3.8955
1	-1.088	3.8641
1	-1.122	3.8327
1	-1.173	3.795
1	-1.224	3.7573
1	-1.258	3.7196
1	-1.292	3.6819
1	-1.343	3.6442
1	-1.377	3.6065
1	-1.411	3.5625
1	-1.445	3.5185
1	-1.462	3.4745
1	-1.496	3.4306
1	-1.53	3.3866
1	-1.547	3.3363
1	-1.564	3.2923
1	-1.581	3.2421
1	-1.598	3.1981
1	-1.615	3.1478
1	-1.632	3.0976
1	-1.632	3.0473
1	-1.649	2.997
1	-1.649	2.9468
1	-1.649	2.9028
1	-1.649	2.8525
1	-1.649	2.8023
1	-1.649	2.752
1	-1.632	2.7017
1	-1.632	2.6515
1	-1.615	2.6012
1	-1.598	2.5572
1	-1.581	2.507
1	-1.564	2.4567
1	-1.547	2.4127
1	-1.53	2.3624
1	-1.496	2.3185
1	-1.479	2.2745
1	-1.462	2.2305
1	-1.428	2.1865
1	-1.394	2.1425
1	-1.36	2.1048
1	-1.343	2.0609
1	-1.309	2.0232
1	-1.275	1.9855
1	-1.241	1.9478
1	-1.207	1.9101
1	-1.173	1.8724
1	-1.139	1.8347
1	-1.105	1.8033
1	-1.071	1.7718
1	-1.037	1.7404
1	-0.986	1.709
1	-0.952	1.6776
1	-0.918	1.6525
1	-0.884	1.621
1	-0.85	1.5959
1	-0.816	1.5708
1	-0.765	1.5456
1	-0.731	1.5268
1	-0.697	1.5017
1	-0.663	1.4828
1	-0.629	1.464
1	-0.595	1.4451
1	-0.544	1.4263
1	-0.51	1.4137
1	-0.476	1.3948
1	-0.442	1.3823
1	-0.408	1.3697
1	-0.374	1.3572
1	-0.34	1.3446
1	-0.306	1.3383
1	-0.272	1.3257
1	-0.238	1.3195
1	-0.204	1.3132
1	-0.153	1.3069
1	-0.119	1.3006
1	-0.085	1.3006
1	-0.051	1.2943
1	-0.017	1.2943
1	0	1.2943
1	0.034	1.2943
1	0.068	1.2943
1	0.102	1.3006
1	0.136	1.3006
1	0.17	1.3069
1	0.204	1.3132
1	0.238	1.3195
1	0.272	1.3257
1	0.306	1.3383
1	0.34	1.3509
0	0.391	1.3572
0	0.442	1.3697
0	0.493	1.3886
0	0.544	1.4011
0	0.595	1.42
0	0.629	1.4388
0	0.68	1.4577
0	0.731	1.4765
0	0.782	1.5017
0	0.833	1.5268
0	0.884	1.5519
0	0.935	1.5833
0	0.986	1.6085
0	1.037	1.6399
0	1.088	1.6713
0	1.139	1.7027
0	1.173	1.7404
0	1.224	1.7781
0	1.275	1.8158
0	1.326	1.8535
0	1.377	1.8912
0	1.411	1.9352
0	1.462	1.9792
0	1.513	2.0232
0	1.547	2.0734
0	1.598	2.1174
0	1.632	2.1677
0	1.666	2.2179
0	1.717	2.2682
0	1.751	2.3185
0	1.785	2.375
0	1.819	2.4253
0	1.853	2.4818
0	1.87	2.5384
0	1.904	2.5949
0	1.921	2.6515
0	1.938	2.7143
0	1.972	2.7708
0	1.972	2.8274
0	1.989	2.8902
0	2.006	2.9531
0	2.006	3.0096
0	2.006	3.0724
0	2.023	3.129
0	2.006	3.1918
0	2.006	3.2546
0	2.006	3.3112
0	1.989	3.374
0	1.972	3.4306
0	1.955	3.4934
0	1.938	3.5499
0	1.921	3.6065
0	1.887	3.6693
0	1.87	3.7259
0	1.836	3.7761
0	1.802	3.8327
0	1.768	3.8892
0	1.734	3.9395
0	1.7	3.9898
0	1.649	4.04
0	1.615	4.0903
0	1.564	4.1406
0	1.53	4.1845
0	1.479	4.2285
0	1.445	4.2788
0	1.394	4.3165
0	1.343	4.3605
0	1.292	4.3982
0	1.241	4.4359
0	1.19	4.4736
0	1.156	4.5113
0	1.105	4.5427
0	1.054	4.5741
0	1.003	4.6055
0	0.952	4.6369
1	0.901	4.6683
1	0.833	4.6935
1	0.765	4.7186
1	0.714	4.7375
1	0.646	4.7563
1	0.578	4.7752
1	0.51	4.794
1	0.459	4.8066
1	0.391	4.8191
1	0.323	4.8317
1	0.255	4.8443
1	0.204	4.8506
1	0.136	4.8568
1	0.068	4.8568
1	0.017	4.8568
1	-0.034	4.8568
1	-0.102	4.8568
1	-0.17	4.8506
1	-0.221	4.8443
1	-0.289	4.838
1	-0.357	4.8254
1	-0.408	4.8191
1	-0.476	4.8003
1	-0.544	4.7877
1	-0.595	4.7689
1	-0.663	4.75
1	-0.731	4.7312
1	-0.799	4.706
1	-0.85	4.6809
1	-0.918	4.6558
1	-0.986	4.6244
1	-1.037	4.593
1	-1.105	4.5615
1	-1.173	4.5301
1	-1.224	4.4924
1	-1.292	4.4547
1	-1.36	4.417
1	-1.411	4.373
1	-1.479	4.3291
1	-1.53	4.2851
1	-1.598	4.2348
1	-1.649	4.1908
1	-1.7	4.1406
1	-1.751	4.084
1	-1.802	4.0338
1	-1.853	3.9772
1	-1.904	3.9207
1	-1.955	3.8641
1	-2.006	3.8013
1	-2.04	3.7384
1	-2.074	3.6819
1	-2.125	3.6128
1	-2.159	3.5499
1	-2.176	3.4871
1	-2.21	3.418
1	-2.227	3.3552
1	-2.261	3.2861
1	-2.278	3.217
1	-2.295	3.1478
1	-2.295	3.0787
1	-2.312	3.0096
1	-2.312	2.9405
1	-2.312	2.8714
1	-2.312	2.8023
1	-2.312	2.7332
1	-2.295	2.664
1	-2.278	2.5949
1	-2.261	2.5258
1	-2.244	2.4567
1	-2.227	2.3876
1	-2.21	2.3247
1	-2.176	2.2556
1	-2.159	2.1928
1	-2.125	2.13
1	-2.091	2.0609
1	-2.057	1.998
1	-2.023	1.9415
1	-1.989	1.8786
1	-1.955	1.8221
1	-1.921	1.7593
1	-1.887	1.7027
1	-1.853	1.6462
1	-1.819	1.5896
1	-1.768	1.5394
1	-1.734	1.4828
1	-1.7	1.4325
1	-1.666	1.3823
1	-1.632	1.332
1	-1.598	1.2817
1	-1.564	1.2378
1	-1.53	1.1875
1	-1.496	1.1435
1	-1.462	1.0995
1	-1.428	1.0556
0	-1.377	1.0116
0	-1.343	0.97388
2	-1.292	0.93618
2	-1.241	0.8922
2	-1.19	0.86079
2	-1.139	0.82309
2	-1.088	0.79167
2	-1.037	0.76026
2	-0.986	0.72884
2	-0.952	0.69742
2	-0.901	0.67229
2	-0.85	0.64088
2	-0.816	0.61574
2	-0.765	0.59061
2	-0.731	0.57176
2	-0.68	0.54663
2	-0.646	0.52778
2	-0.612	0.50893
2	-0.578	0.49008
2	-0.527	0.47752
2	-0.493	0.45867
2	-0.459	0.4461
2	-0.425	0.43353
2	-0.391	0.42097
2	-0.357	0.4084
2	-0.323	0.39583
2	-0.289	0.38955
2	-0.255	0.37699
2	-0.221	0.3707
2	-0.204	0.36442
2	-0.17	0.35814
2	-0.136	0.35185
2	-0.102	0.35185
2	-0.068	0.34557
2	-0.034	0.34557
2	-0.017	0.34557
2	0	0.34557
2	0.034	0.34557
2	0.068	0.34557
2	0.102	0.35185
2	0.119	0.35185
2	0.153	0.35814
2	0.187	0.36442
2	0.221	0.3707
2	0.255	0.37699
2	0.289	0.38327
2	0.323	0.39583
2	0.357	0.40212
0	0.374	0.41469
0	0.391	0.42725
0	0.408	0.43982
0	0.425	0.45238
0	0.459	0.46495
0	0.476	0.47752
1	0.493	0.49637
1	0.51	0.50893
1	0.527	0.52778
1	0.527	0.54035
1	0.544	0.5592
1	0.561	0.57805
1	0.578	0.59061
1	0.595	0.60946
1	0.595	0.62831
1	0.612	0.64716
1	0.629	0.66601
1	0.646	0.68486
1	0.663	0.70371
1	0.697	0.72884
1	0.714	0.74769
0	0.748	0.76654
0	0.782	0.79167
0	0.816	0.8168
0	0.85	0.84193
0	0.884	0.86707
1	0.935	0.89848
1	0.952	0.92362
1	0.986	0.95503
1	1.003	0.98645
1	1.037	1.0116
1	1.071	1.043
1	1.088	1.0807
1	1.122	1.1121
1	1.156	1.1435
1	1.19	1.1812
1	1.224	1.2189
1	1.258	1.2566
1	1.292	1.2943
1	1.326	1.332
1	1.36	1.376
1	1.394	1.4137
1	1.428	1.4577
1	1.462	1.5017
1	1.496	1.5456
1	1.53	1.5896
1	1.564	1.6399
1	1.598	1.6839
1	1.632	1.7341
1	1.666	1.7844
1	1.7	1.8347
1	1.734	1.8849
1	1.768	1.9415
1	1.802	1.9917
1	1.836	2.0483
1	1.87	2.1048
1	1.887	2.1614
1	1.921	2.2179
0	1.955	2.2808
0	1.989	2.3373
0	2.023	2.4001
0	2.057	2.4567
0	2.091	2.5195
0	2.108	2.5823
0	2.142	2.6515
0	2.159	2.7143
0	2.176	2.7771
0	2.193	2.8462
0	2.21	2.9091
0	2.21	2.9782
0	2.21	3.041
0	2.227	3.1101
0	2.21	3.1793
1	2.21	3.2421
1	2.193	3.3112
1	2.159	3.374
1	2.142	3.4431
0	2.125	3.506
0	2.108	3.5688
0	2.074	3.6316
0	2.057	3.6945
0	2.023	3.7573
0	1.989	3.8138
0	1.955	3.8767
0	1.921	3.9332
2	1.887	3.9898
2	1.853	4.0463
2	1.836	4.1029
2	1.802	4.1594
2	1.768	4.2097
2	1.734	4.2662
2	1.7	4.3165
2	1.666	4.3667
2	1.632	4.417
2	1.598	4.4673
2	1.564	4.5175
2	1.53	4.5615
2	1.496	4.6055
2	1.462	4.6495
2	1.411	4.6935
2	1.377	4.7375
2	1.343	4.7752
2	1.309	4.8191
2	1.275	4.8568
2	1.241	4.8945
2	1.19	4.9322
2	1.156	4.9699
2	1.122	5.0014
2	1.088	5.0328
2	1.054	5.0705
2	1.02	5.1019
2	0.986	5.127
2	0.952	5.1584
2	0.935	5.1898
2	0.901	5.215
2	0.867	5.2401
2	0.833	5.2652
2	0.816	5.2904
2	0.782	5.3155
2	0.748	5.3406
2	0.731	5.3658
2	0.697	5.3846
2	0.68	5.4035
2	0.646	5.4223
2	0.629	5.4474
2	0.595	5.4663
2	0.578	5.4789
2	0.561	5.4977
2	0.527	5.5166
1	0.493	5.5291
1	0.459	5.548
1	0.408	5.5605
1	0.357	5.5668
1	0.306	5.5794
1	0.272	5.592
1	0.221	5.5982
1	0.17	5.6045
1	0.136	5.6108
1	0.085	5.6108
1	0.034	5.6108
1	0	5.6171
1	-0.034	5.6108
1	-0.068	5.6108
1	-0.119	5.6108
1	-0.17	5.6045
1	-0.204	5.5982
1	-0.255	5.592
1	-0.306	5.5857
1	-0.34	5.5731
1	-0.391	5.5605
1	-0.442	5.548
1	-0.476	5.5354
1	-0.527	5.5166
1	-0.578	5.504
1	-0.629	5.4851
1	-0.68	5.4663
1	-0.731	5.4412
1	-0.782	5.4223
1	-0.833	5.3972
1	-0.884	5.372
1	-0.935	5.3406
1	-0.986	5.3155
1	-1.037	5.2841
1	-1.105	5.2527
1	-1.156	5.215
1	-1.207	5.1836
1	-1.275	5.1459
1	-1.326	5.1019
1	-1.394	5.0642
1	-1.445	5.0202
1	-1.513	4.9762
1	-1.547	4.9322
1	-1.581	4.882
1	-1.615	4.838
1	-1.649	4.7877
1	-1.683	4.7375
1	-1.717	4.6872
1	-1.751	4.6306
1	-1.785	4.5804
1	-1.819	4.5238
1	-1.853	4.4673
1	-1.887	4.4107
1	-1.921	4.3542
1	-1.955	4.2976
1	-1.989	4.2348
1	-2.023	4.1783
1	-2.04	4.1154
1	-2.074	4.0526
1	-2.091	3.9898
1	-2.125	3.9269
1	-2.142	3.8641
1	-2.159	3.8013
1	-2.176	3.7322
1	-2.176	3.6693
1	-2.193	3.6002
1	-2.193	3.5374
1	-2.21	3.4683
1	-2.227	3.4054
1	-2.244	3.3363
1	-2.244	3.2672
1	-2.244	3.1981
1	-2.244	3.1353
1	-2.244	3.0661
1	-2.244	2.997
1	-2.227	2.9279
1	-2.21	2.8651
1	-2.193	2.796
1	-2.176	2.7332
1	-2.159	2.664
1	-2.125	2.6012
1	-2.108	2.5384
1	-2.074	2.4755
1	-2.04	2.4127
1	-2.006	2.3499
1	-1.972	2.2933
1	-1.921	2.2305
1	-1.887	2.174
1	-1.853	2.1174
1	-1.802	2.0671
1	-1.751	2.0106
1	-1.7	1.9603
1	-1.666	1.9101
1	-1.615	1.8598
1	-1.564	1.8095
1	-1.513	1.7655
1	-1.462	1.7216
1	-1.394	1.6776
1	-1.343	1.6336
1	-1.275	1.5959
1	-1.207	1.5582
1	-1.139	1.5205
1	-1.088	1.4891
1	-1.02	1.4577
1	-0.952	1.4263
1	-0.884	1.4011
1	-0.833	1.376
1	-0.765	1.3509
1	-0.697	1.3257
1	-0.646	1.3069
1	-0.578	1.288
1	-0.51	1.2692
1	-0.459	1.2566
1	-0.391	1.2441
1	-0.323	1.2315
1	-0.272	1.2252
1	-0.204	1.2126
1	-0.153	1.2126
1	-0.085	1.2064
1	-0.034	1.2064
1	0.017	1.2064
1	0.068	1.2064
1	0.136	1.2064
1	0.204	1.2126
1	0.255	1.2189
1	0.323	1.2315
1	0.374	1.2378
1	0.442	1.2503
1	0.493	1.2692
1	0.561	1.2817
1	0.629	1.3006
1	0.68	1.3195
1	0.748	1.3446
1	0.799	1.3634
1	0.867	1.3948
1	0.935	1.42
1	0.986	1.4514
1	1.054	1.4765
1	1.122	1.5142
1	1.19	1.5456
1	1.241	1.5833
1	1.309	1.621
1	1.377	1.665
1	1.428	1.7027
1	1.496	1.7467
1	1.564	1.797
1	1.615	1.841
1	1.683	1.8912
1	1.734	1.9415
1	1.802	1.998
1	1.853	2.0546
1	1.904	2.1111
1	1.972	2.1677
1	2.023	2.2242
1	2.074	2.287
1	2.125	2.3499
1	2.159	2.419
1	2.21	2.4818
1	2.244	2.5509
1	2.295	2.62
1	2.329	2.6892
1	2.363	2.7583
1	2.38	2.8274
1	2.414	2.9028
1	2.431	2.9719
1	2.448	3.0473
1	2.465	3.1227
1	2.465	3.1981
1	2.465	3.2672
1	2.448	3.3426
1	2.431	3.418
1	2.414	3.4934
1	2.397	3.5625
1	2.38	3.6379
1	2.346	3.707
1	2.312	3.7761
1	2.295	3.8453
1	2.261	3.9144
1	2.21	3.9835
1	2.176	4.0463
1	2.142	4.1154
1	2.091	4.1783
1	2.04	4.2411
1	2.006	4.2976
1	1.955	4.3605
1	1.904	4.417
1	1.853	4.4736
1	1.802	4.5301
1	1.751	4.5804
1	1.7	4.6369
1	1.649	4.6872
1	1.598	4.7375
1	1.547	4.7814
1	1.496	4.8254
1	1.428	4.8757
1	1.36	4.9134
1	1.292	4.9574
1	1.241	4.9951
1	1.173	5.0265
1	1.105	5.0642
1	1.054	5.0956
1	0.986	5.127
1	0.935	5.1584
1	0.867	5.1836
1	0.816	5.2087
1	0.765	5.2338
1	0.697	5.2589
1	0.646	5.2778
0	0.595	5.2966
0	0.561	5.3155
0	0.527	5.3281
0	0.476	5.3469
0	0.442	5.3595
0	0.391	5.372
0	0.357	5.3846
[truncated: 5,162 more rows]
