# Supplementary material for: Skilled motor control of an inverted pendulum implies low entropy of states but high entropy of actions
Source: PLoS Comput Biol. 2023 Jan 6;19(1):e1010810. doi: 10.1371/journal.pcbi.1010810 (PMC9851554; doi:10.1371/journal.pcbi.1010810)
Supplement: S2 File — The dataset within the file contains the data collected during the experiment. Each CSV file named “FRI_p_l.csv” corresponds to a different trial, where “p” stands for an unique numerical participant’s identifier and “l” stands for pendulum length (where “2” corresponds to 0.2, “3” to 0.3 m, “4” to 0.4 m, etc.). In every file, rows correspond to subsequent time steps, sampled with a frequency of 0.017 s. For every recorded time step, each column contains: the action selected by the trial’s participant (“action”). The value 0 corresponds to a “no action”, the value 1 represents an action that pushes the pendulum towards the clockwise direction and the value 2 corresponds to an action that pushes the pendulum towards the anti-clockwise direction.the angular velocity of the pendulum at that time step (“ang. velocity”), measured in rad s−1.the angle of the pendulum at that time step (“angle”), measured in rad with values in the interval [0, 2π) rad. The angle 0 rad corresponds to the pendulum oriented in its upright position.the single utility value associated to the whole trial (“utility”). (ZIP) [file pcbi.1010810.s002.zip › ExperimentalData/FRI_7_2.csv]

action	angular vel.	angle	trial utility
2	-0.765	0.24504	-19.9354
2	0	3.2358
2	-0.017	3.2358
2	-0.034	3.2358
2	-0.051	3.2358
2	-0.068	3.2358
2	-0.085	3.2295
2	-0.085	3.2295
2	-0.102	3.2232
2	-0.119	3.2232
2	-0.136	3.217
2	-0.136	3.2107
2	-0.153	3.2107
2	-0.17	3.2044
2	-0.17	3.1981
2	-0.187	3.1918
2	-0.187	3.1855
2	-0.187	3.1793
2	-0.204	3.173
2	-0.204	3.1667
2	-0.204	3.1604
2	-0.204	3.1541
2	-0.221	3.1478
2	-0.221	3.1416
2	-0.221	3.1353
2	-0.221	3.129
2	-0.204	3.1227
2	-0.204	3.1164
2	-0.204	3.1101
2	-0.204	3.1038
2	-0.187	3.0976
2	-0.187	3.0913
2	-0.17	3.085
2	-0.17	3.0787
2	-0.153	3.0724
2	-0.153	3.0661
2	-0.102	3.0661
2	-0.051	3.0599
2	0	3.0599
2	0.034	3.0599
2	0.085	3.0661
2	0.136	3.0661
2	0.187	3.0724
2	0.238	3.0787
2	0.289	3.0913
2	0.34	3.0976
2	0.391	3.1101
2	0.425	3.1227
2	0.476	3.1353
2	0.51	3.1478
2	0.544	3.1667
2	0.578	3.1855
2	0.612	3.2044
2	0.646	3.2232
2	0.663	3.2421
2	0.697	3.2609
2	0.714	3.2861
2	0.731	3.3049
2	0.748	3.33
0	0.714	3.3489
0	0.68	3.3677
0	0.646	3.3929
0	0.595	3.4117
0	0.561	3.4243
0	0.51	3.4431
0	0.476	3.462
0	0.425	3.4745
0	0.374	3.4871
0	0.323	3.4934
0	0.272	3.506
0	0.221	3.5122
0	0.153	3.5185
0	0.102	3.5248
0	0.051	3.5248
0	0	3.5248
0	-0.051	3.5248
0	-0.102	3.5185
0	-0.17	3.5185
0	-0.221	3.5122
0	-0.272	3.506
0	-0.323	3.4934
0	-0.374	3.4808
0	-0.425	3.4745
0	-0.476	3.4557
0	-0.527	3.4431
0	-0.561	3.4243
0	-0.612	3.4054
0	-0.646	3.3866
0	-0.68	3.3677
0	-0.714	3.3489
0	-0.748	3.3238
0	-0.765	3.3049
0	-0.782	3.2798
0	-0.799	3.2546
0	-0.816	3.2295
0	-0.833	3.2044
0	-0.85	3.1793
0	-0.85	3.1541
0	-0.85	3.129
0	-0.85	3.1038
0	-0.833	3.0787
0	-0.816	3.0536
0	-0.816	3.0284
1	-0.782	3.0033
1	-0.816	2.9782
1	-0.816	2.9531
1	-0.833	2.9279
1	-0.833	2.9028
1	-0.85	2.8777
1	-0.85	2.8525
1	-0.833	2.8274
1	-0.833	2.8023
1	-0.816	2.7771
1	-0.799	2.752
1	-0.782	2.7269
1	-0.765	2.708
1	-0.748	2.6829
1	-0.714	2.6578
1	-0.68	2.6389
1	-0.646	2.62
1	-0.612	2.6012
1	-0.578	2.5823
1	-0.544	2.5635
1	-0.493	2.5509
1	-0.459	2.5321
1	-0.408	2.5195
1	-0.357	2.507
1	-0.306	2.5007
1	-0.255	2.4881
1	-0.204	2.4818
1	-0.153	2.4755
1	-0.102	2.4693
1	-0.051	2.4693
1	0	2.4693
1	0.034	2.4693
1	0.085	2.4693
1	0.136	2.4755
1	0.187	2.4818
0	0.289	2.4881
0	0.374	2.4944
0	0.459	2.507
0	0.544	2.5258
0	0.629	2.5447
0	0.714	2.5635
0	0.799	2.5886
0	0.867	2.6138
0	0.952	2.6389
0	1.02	2.6703
0	1.071	2.7017
0	1.139	2.7332
0	1.19	2.7708
0	1.241	2.8085
0	1.292	2.8462
0	1.326	2.8839
0	1.36	2.9279
0	1.394	2.9656
0	1.411	3.0096
0	1.428	3.0536
0	1.445	3.0976
0	1.445	3.1416
0	1.445	3.1855
0	1.428	3.2232
0	1.411	3.2672
0	1.394	3.3112
0	1.36	3.3552
0	1.326	3.3929
0	1.275	3.4306
0	1.241	3.4683
0	1.19	3.506
0	1.122	3.5437
0	1.071	3.5751
0	1.003	3.6065
0	0.935	3.6379
0	0.85	3.6631
0	0.782	3.6882
0	0.697	3.707
0	0.612	3.7322
0	0.527	3.7447
0	0.442	3.7636
0	0.357	3.7761
0	0.272	3.7824
0	0.17	3.7887
0	0.085	3.795
0	0	3.795
0	-0.085	3.795
0	-0.17	3.7887
0	-0.272	3.7824
0	-0.357	3.7761
0	-0.442	3.7636
0	-0.527	3.7447
0	-0.612	3.7322
0	-0.697	3.707
0	-0.782	3.6882
0	-0.85	3.6631
0	-0.918	3.6379
0	-0.986	3.6065
0	-1.054	3.5751
1	-1.122	3.5437
1	-1.224	3.506
1	-1.309	3.4683
1	-1.394	3.4306
1	-1.479	3.3866
1	-1.547	3.3426
1	-1.615	3.2923
1	-1.666	3.2421
1	-1.717	3.1918
1	-1.768	3.1416
1	-1.802	3.085
1	-1.836	3.0284
1	-1.853	2.9719
1	-1.853	2.9216
1	-1.87	2.8651
1	-1.853	2.8085
1	-1.853	2.752
1	-1.819	2.6955
1	-1.802	2.6389
1	-1.768	2.5886
1	-1.717	2.5321
1	-1.666	2.4818
1	-1.615	2.4316
1	-1.547	2.3876
1	-1.496	2.3436
1	-1.411	2.2996
1	-1.343	2.2556
1	-1.275	2.2179
1	-1.19	2.1802
1	-1.105	2.1425
1	-1.02	2.1111
1	-0.918	2.0797
1	-0.833	2.0546
1	-0.748	2.0294
1	-0.646	2.0106
1	-0.544	1.9917
1	-0.459	1.9792
1	-0.357	1.9666
1	-0.255	1.954
1	-0.153	1.9478
1	-0.051	1.9478
1	0.017	1.9478
1	0.119	1.9478
1	0.221	1.954
0	0.357	1.9603
0	0.493	1.9729
0	0.629	1.9917
0	0.765	2.0106
0	0.901	2.0357
0	1.037	2.0671
0	1.173	2.0986
0	1.292	2.1362
0	1.411	2.1802
0	1.53	2.2242
0	1.649	2.2745
0	1.768	2.3247
0	1.87	2.375
0	1.972	2.4378
0	2.057	2.4944
0	2.142	2.5572
0	2.227	2.6263
0	2.295	2.6955
0	2.346	2.7646
0	2.397	2.8337
0	2.431	2.9091
0	2.465	2.9845
0	2.482	3.0536
0	2.482	3.129
0	2.482	3.2044
0	2.465	3.2798
0	2.431	3.3552
0	2.397	3.4243
0	2.346	3.4997
0	2.295	3.5688
0	2.227	3.6379
0	2.142	3.7008
0	2.057	3.7636
0	1.972	3.8264
0	1.87	3.883
0	1.768	3.9395
0	1.649	3.9898
0	1.53	4.04
0	1.411	4.084
0	1.292	4.1217
0	1.156	4.1594
0	1.037	4.1908
0	0.901	4.2222
0	0.765	4.2474
0	0.629	4.2725
0	0.493	4.2851
0	0.357	4.2976
0	0.221	4.3102
0	0.085	4.3165
0	-0.034	4.3165
0	-0.17	4.3102
0	-0.323	4.3039
0	-0.459	4.2914
0	-0.595	4.2788
0	-0.731	4.2537
0	-0.85	4.2348
0	-0.986	4.2034
0	-1.122	4.172
0	-1.241	4.1343
0	-1.377	4.0966
0	-1.496	4.0526
0	-1.598	4.0086
0	-1.717	3.9583
0	-1.819	3.9018
0	-1.921	3.8453
0	-2.023	3.7887
0	-2.108	3.7259
1	-2.176	3.6631
1	-2.295	3.5939
1	-2.397	3.5248
1	-2.482	3.4494
1	-2.567	3.374
1	-2.635	3.2986
1	-2.686	3.217
1	-2.737	3.1353
1	-2.771	3.0536
1	-2.788	2.9656
1	-2.788	2.8839
1	-2.788	2.8023
1	-2.771	2.7143
1	-2.737	2.6326
1	-2.703	2.5509
1	-2.652	2.4693
1	-2.601	2.3939
1	-2.533	2.3122
1	-2.448	2.2368
1	-2.38	2.1677
1	-2.295	2.0986
1	-2.193	2.0294
1	-2.091	1.9666
1	-1.989	1.9038
1	-1.887	1.8472
1	-1.785	1.7907
1	-1.683	1.7341
1	-1.564	1.6902
1	-1.462	1.6399
1	-1.36	1.6022
1	-1.241	1.5582
1	-1.139	1.5268
1	-1.02	1.4891
1	-0.918	1.464
1	-0.799	1.4388
1	-0.697	1.4137
1	-0.595	1.3948
1	-0.476	1.376
1	-0.374	1.3634
1	-0.272	1.3572
0	-0.119	1.3509
0	0.017	1.3446
0	0.153	1.3509
0	0.306	1.3572
0	0.442	1.3697
0	0.595	1.3823
0	0.748	1.4074
0	0.884	1.4325
0	1.037	1.4577
0	1.19	1.4954
0	1.343	1.5331
0	1.479	1.5708
0	1.632	1.621
0	1.785	1.6713
0	1.938	1.7279
0	2.074	1.7907
0	2.227	1.8535
0	2.363	1.9226
0	2.499	1.998
0	2.635	2.0734
0	2.754	2.1551
0	2.873	2.2368
0	2.992	2.3247
0	3.094	2.419
0	3.179	2.5132
0	3.264	2.6075
0	3.332	2.708
0	3.383	2.8085
0	3.434	2.9154
0	3.451	3.0159
0	3.468	3.1227
0	3.451	3.2232
0	3.434	3.33
0	3.4	3.4306
0	3.349	3.5311
0	3.281	3.6316
0	3.196	3.7322
0	3.111	3.8264
0	3.009	3.9144
0	2.89	4.0023
0	2.771	4.0903
0	2.652	4.172
0	2.516	4.2474
0	2.38	4.3228
0	2.227	4.3919
0	2.091	4.4547
0	1.938	4.5175
0	1.785	4.5741
0	1.649	4.6244
0	1.496	4.6746
0	1.343	4.7186
0	1.19	4.7563
0	1.037	4.7877
0	0.884	4.8191
0	0.748	4.8443
0	0.595	4.8631
0	0.442	4.882
0	0.289	4.8883
0	0.153	4.8945
0	0	4.9008
0	-0.136	4.9008
0	-0.272	4.8945
0	-0.425	4.882
0	-0.578	4.8631
0	-0.714	4.8443
0	-0.867	4.8254
0	-1.02	4.794
0	-1.173	4.7626
0	-1.309	4.7249
0	-1.462	4.6809
0	-1.615	4.6369
0	-1.768	4.5867
0	-1.904	4.5301
0	-2.057	4.4673
0	-2.193	4.4044
0	-2.346	4.3353
0	-2.482	4.2662
0	-2.601	4.1908
0	-2.737	4.1091
0	-2.856	4.0212
0	-2.958	3.9395
0	-3.06	3.8453
1	-3.145	3.751
1	-3.264	3.6568
1	-3.383	3.5562
1	-3.468	3.4557
1	-3.553	3.3489
1	-3.604	3.2421
1	-3.655	3.129
1	-3.689	3.0222
1	-3.706	2.9091
1	-3.689	2.796
1	-3.672	2.6892
1	-3.638	2.5761
1	-3.587	2.4693
1	-3.536	2.3624
1	-3.468	2.2556
1	-3.383	2.1551
1	-3.281	2.0546
1	-3.196	1.954
1	-3.094	1.8598
1	-2.992	1.7718
1	-2.873	1.6839
1	-2.771	1.5959
1	-2.652	1.5142
1	-2.55	1.4388
1	-2.431	1.3634
1	-2.329	1.288
1	-2.227	1.2189
1	-2.125	1.1561
1	-2.023	1.0933
1	-1.938	1.0304
1	-1.853	0.97388
1	-1.768	0.92362
0	-1.649	0.87335
0	-1.53	0.82309
0	-1.428	0.7791
0	-1.326	0.73512
0	-1.224	0.69742
2	-1.122	0.65973
2	-1.003	0.62831
2	-0.867	0.60318
2	-0.748	0.57805
2	-0.629	0.5592
2	-0.51	0.54035
2	-0.391	0.52778
2	-0.272	0.51521
2	-0.153	0.50893
2	-0.034	0.50893
2	0.051	0.50893
2	0.17	0.50893
2	0.289	0.51521
2	0.391	0.52778
0	0.476	0.54035
0	0.561	0.5592
0	0.629	0.57176
0	0.714	0.59689
0	0.799	0.61574
0	0.884	0.64088
0	0.986	0.67229
0	1.071	0.70371
0	1.173	0.73512
0	1.275	0.77282
0	1.377	0.8168
0	1.496	0.8545
0	1.615	0.90477
0	1.734	0.95503
0	1.853	1.0116
0	1.989	1.0681
0	2.108	1.131
0	2.244	1.1938
0	2.397	1.2629
0	2.533	1.3383
0	2.686	1.4137
0	2.822	1.5017
0	2.975	1.5896
0	3.128	1.6776
0	3.264	1.7718
0	3.417	1.8724
0	3.553	1.9792
0	3.689	2.086
0	3.808	2.1991
0	3.927	2.3185
0	4.029	2.4378
0	4.114	2.5572
0	4.182	2.6829
0	4.233	2.8085
0	4.284	2.9405
0	4.301	3.0661
0	4.301	3.1981
0	4.267	3.3238
0	4.233	3.4557
0	4.182	3.5814
0	4.097	3.707
0	4.012	3.8264
0	3.91	3.9458
0	3.791	4.0589
0	3.672	4.172
0	3.536	4.2851
0	3.383	4.3856
0	3.247	4.4861
0	3.094	4.5804
0	2.941	4.6746
0	2.788	4.7563
0	2.635	4.838
0	2.499	4.9197
0	2.346	4.9888
0	2.21	5.0579
0	2.057	5.1207
0	1.921	5.1836
0	1.785	5.2401
0	1.666	5.2904
0	1.547	5.3406
0	1.428	5.3846
0	1.309	5.4286
0	1.19	5.4663
0	1.088	5.4977
0	0.986	5.5291
0	0.884	5.5543
0	0.782	5.5794
0	0.68	5.6045
0	0.595	5.6234
0	0.51	5.6422
0	0.408	5.6548
0	0.323	5.6674
0	0.238	5.6736
0	0.153	5.6799
0	0.068	5.6862
0	0	5.6862
0	-0.085	5.6862
0	-0.17	5.6799
2	-0.255	5.6736
2	-0.289	5.6674
2	-0.34	5.6548
2	-0.391	5.6422
2	-0.442	5.6297
2	-0.493	5.6171
2	-0.544	5.6045
2	-0.595	5.5857
2	-0.646	5.5668
2	-0.714	5.548
2	-0.765	5.5228
0	-0.867	5.4977
0	-0.986	5.4726
0	-1.088	5.4412
0	-1.207	5.4035
0	-1.326	5.3658
0	-1.445	5.3218
0	-1.564	5.2778
0	-1.7	5.2275
0	-1.819	5.1773
0	-1.955	5.1207
0	-2.091	5.0579
0	-2.244	4.9951
0	-2.38	4.926
0	-2.533	4.8506
0	-2.669	4.7689
0	-2.822	4.6872
0	-2.975	4.5992
0	-3.111	4.5113
0	-3.264	4.417
0	-3.4	4.3165
0	-3.536	4.2097
0	-3.655	4.1029
0	-3.774	3.9898
0	-3.876	3.8767
0	-3.978	3.7573
0	-4.046	3.6379
0	-4.114	3.5122
0	-4.165	3.3866
1	-4.182	3.2609
1	-4.233	3.1353
1	-4.267	3.0096
1	-4.267	2.8777
1	-4.267	2.752
1	-4.233	2.6263
1	-4.199	2.5007
1	-4.131	2.375
1	-4.063	2.2494
1	-3.978	2.13
1	-3.876	2.0106
1	-3.791	1.8975
1	-3.672	1.7844
1	-3.57	1.6713
1	-3.451	1.5708
1	-3.349	1.464
1	-3.23	1.3697
1	-3.128	1.2692
1	-3.026	1.1812
1	-2.924	1.087
1	-2.839	1.0053
1	-2.754	0.91733
1	-2.686	0.83565
1	-2.618	0.75397
1	-2.55	0.67858
0	-2.465	0.60318
0	-2.38	0.52778
0	-2.312	0.45867
0	-2.244	0.38955
0	-2.193	0.32672
2	-2.142	0.25761
2	-2.074	0.19478
2	-2.006	0.13195
2	-1.938	0.075397
2	-1.887	0.018849
2	-1.853	6.2454
2	-1.819	6.1889
2	-1.802	6.1323
2	-1.785	6.082
2	-1.768	6.0255
2	-1.768	5.9752
2	-1.785	5.9187
2	-1.802	5.8684
2	-1.819	5.8119
2	-1.853	5.7553
2	-1.887	5.6988
2	-1.938	5.6422
2	-1.989	5.5857
2	-2.04	5.5228
2	-2.108	5.46
2	-2.176	5.3972
2	-2.261	5.3281
2	-2.346	5.2589
2	-2.431	5.1898
2	-2.516	5.1144
2	-2.618	5.039
2	-2.72	4.9574
2	-2.822	4.8757
2	-2.924	4.7877
2	-3.043	4.6935
0	-3.196	4.6055
0	-3.332	4.505
0	-3.485	4.4044
0	-3.621	4.2976
0	-3.757	4.1845
0	-3.876	4.0714
0	-3.978	3.9521
0	-4.08	3.8327
0	-4.165	3.707
0	-4.25	3.5814
0	-4.301	3.4494
0	-4.335	3.3238
0	-4.352	3.1918
0	-4.335	3.0599
0	-4.318	2.9279
0	-4.284	2.8023
0	-4.216	2.6766
0	-4.131	2.5509
0	-4.046	2.4253
0	-3.944	2.3059
0	-3.825	2.1865
0	-3.689	2.0734
1	-3.553	1.9666
1	-3.451	1.8598
1	-3.349	1.7593
1	-3.23	1.6587
1	-3.128	1.5645
1	-3.009	1.4703
1	-2.907	1.3823
1	-2.805	1.2943
0	-2.652	1.2126
0	-2.516	1.1372
0	-2.38	1.0618
0	-2.244	0.99273
0	-2.125	0.9299
0	-2.006	0.86707
2	-1.887	0.80424
2	-1.751	0.75397
2	-1.598	0.70371
2	-1.462	0.65344
2	-1.343	0.60946
2	-1.207	0.57176
2	-1.088	0.54035
2	-0.969	0.50893
2	-0.867	0.47752
2	-0.748	0.45238
2	-0.646	0.43353
2	-0.544	0.41469
2	-0.442	0.40212
2	-0.34	0.38955
2	-0.255	0.37699
2	-0.153	0.3707
2	-0.051	0.3707
2	0.017	0.3707
2	0.119	0.3707
2	0.204	0.37699
2	0.306	0.38327
2	0.408	0.39583
2	0.51	0.4084
2	0.612	0.42725
2	0.714	0.4461
2	0.816	0.47123
2	0.918	0.49637
0	1.003	0.5215
0	1.071	0.55291
0	1.156	0.59061
0	1.241	0.62203
1	1.326	0.66601
1	1.377	0.70371
1	1.445	0.74769
1	1.513	0.79167
1	1.581	0.83565
1	1.649	0.88592
1	1.717	0.93618
1	1.802	0.99273
1	1.887	1.0493
1	1.989	1.1058
1	2.074	1.1687
1	2.176	1.2315
1	2.278	1.2943
1	2.38	1.3697
1	2.482	1.4388
0	2.635	1.5205
0	2.788	1.6022
0	2.941	1.6839
0	3.077	1.7781
0	3.23	1.8724
0	3.366	1.9666
0	3.502	2.0734
0	3.621	2.1802
0	3.74	2.287
0	3.842	2.4064
0	3.927	2.5195
0	4.012	2.6389
0	4.08	2.7646
0	4.114	2.8839
0	4.148	3.0096
0	4.148	3.1353
0	4.148	3.2609
0	4.114	3.3803
0	4.063	3.506
0	3.995	3.6254
0	3.927	3.7447
0	3.825	3.8641
0	3.723	3.9772
0	3.604	4.084
0	3.468	4.1908
0	3.332	4.2976
0	3.196	4.3919
0	3.043	4.4861
0	2.907	4.5741
0	2.754	4.6621
0	2.601	4.7437
0	2.448	4.8191
0	2.295	4.8883
0	2.142	4.9574
0	2.006	5.0202
0	1.87	5.0767
0	1.717	5.1333
0	1.581	5.1836
0	1.462	5.2275
0	1.326	5.2715
0	1.19	5.3092
0	1.071	5.3406
0	0.952	5.372
0	0.833	5.3972
0	0.714	5.4223
0	0.612	5.4412
0	0.493	5.46
0	0.391	5.4726
0	0.289	5.4851
0	0.17	5.4914
0	0.068	5.4977
0	-0.017	5.4977
0	-0.119	5.4914
0	-0.238	5.4851
0	-0.34	5.4789
0	-0.442	5.4663
0	-0.561	5.4537
0	-0.663	5.4349
0	-0.782	5.4097
0	-0.901	5.3846
0	-1.02	5.3595
0	-1.139	5.3218
0	-1.258	5.2904
0	-1.377	5.2464
0	-1.513	5.2024
0	-1.649	5.1584
0	-1.785	5.1082
0	-1.921	5.0516
0	-2.057	4.9888
0	-2.21	4.926
0	-2.346	4.8568
0	-2.499	4.7814
0	-2.652	4.706
1	-2.805	4.6244
1	-2.992	4.5364
1	-3.179	4.4421
1	-3.349	4.3479
1	-3.536	4.2411
1	-3.706	4.1343
1	-3.859	4.0212
1	-4.012	3.9018
1	-4.148	3.7824
1	-4.267	3.6505
1	-4.369	3.5248
1	-4.454	3.3929
1	-4.522	3.2546
1	-4.556	3.1164
1	-4.59	2.9845
1	-4.59	2.8462
1	-4.573	2.708
1	-4.539	2.5698
1	-4.488	2.4316
1	-4.42	2.2996
1	-4.352	2.1677
1	-4.25	2.0357
1	-4.165	1.9101
1	-4.046	1.7907
1	-3.944	1.665
0	-3.791	1.5519
0	-3.638	1.4388
0	-3.485	1.332
0	-3.349	1.2315
0	-3.213	1.131
0	-3.077	1.0367
0	-2.941	0.94875
0	-2.822	0.86079
0	-2.72	0.77282
0	-2.618	0.69742
0	-2.516	0.61574
0	-2.431	0.54663
2	-2.363	0.47123
2	-2.261	0.40212
2	-2.159	0.33929
2	-2.074	0.27017
2	-1.989	0.21363
2	-1.921	0.15079
2	-1.87	0.094246
2	-1.802	0.037699
2	-1.768	6.2705
2	-1.734	6.214
2	-1.7	6.1637
2	-1.683	6.1135
2	-1.666	6.0632
2	-1.666	6.0129
2	-1.666	5.9627
2	-1.666	5.9124
2	-1.683	5.8621
2	-1.717	5.8119
2	-1.751	5.7616
2	-1.785	5.705
2	-1.819	5.6485
2	-1.87	5.5982
2	-1.938	5.5354
2	-1.989	5.4789
2	-2.057	5.416
2	-2.142	5.3532
2	-2.21	5.2904
2	-2.312	5.2213
2	-2.397	5.1521
2	-2.499	5.0767
2	-2.601	5.0014
2	-2.703	4.9197
2	-2.805	4.838
0	-2.958	4.75
0	-3.094	4.6621
0	-3.247	4.5678
0	-3.383	4.4673
0	-3.536	4.3605
0	-3.672	4.2537
0	-3.791	4.1406
0	-3.91	4.0275
0	-4.029	3.9081
0	-4.114	3.7824
0	-4.199	3.6568
0	-4.267	3.5311
0	-4.318	3.3992
0	-4.335	3.2735
0	-4.352	3.1416
1	-4.335	3.0096
1	-4.352	2.8777
1	-4.335	2.752
1	-4.301	2.62
1	-4.267	2.4881
1	-4.199	2.3624
1	-4.131	2.2368
1	-4.046	2.1174
1	-3.961	1.9917
1	-3.859	1.8786
1	-3.74	1.7655
1	-3.638	1.6525
0	-3.485	1.5456
0	-3.332	1.4451
0	-3.179	1.3446
0	-3.043	1.2503
0	-2.89	1.1624
0	-2.754	1.0744
2	-2.635	0.99273
2	-2.465	0.91733
2	-2.312	0.84822
2	-2.159	0.7791
2	-2.006	0.71627
2	-1.87	0.65973
2	-1.751	0.60318
2	-1.615	0.55291
2	-1.496	0.50265
2	-1.394	0.45867
2	-1.292	0.42097
2	-1.19	0.38327
2	-1.088	0.35185
2	-1.003	0.32044
2	-0.918	0.28902
2	-0.833	0.26389
2	-0.748	0.23876
2	-0.68	0.21363
2	-0.612	0.19478
2	-0.544	0.18221
2	-0.476	0.16336
2	-0.408	0.15079
2	-0.34	0.13823
2	-0.289	0.13195
2	-0.221	0.11938
2	-0.17	0.1131
2	-0.102	0.1131
2	-0.051	0.10681
2	0	0.10681
2	0.051	0.10681
0	0.068	0.1131
0	0.085	0.1131
0	0.102	0.11938
0	0.119	0.11938
0	0.136	0.12566
0	0.153	0.13195
0	0.17	0.13195
0	0.204	0.13823
0	0.221	0.14451
0	0.238	0.15079
0	0.272	0.16336
0	0.289	0.16964
0	0.323	0.18221
0	0.34	0.18849
0	0.374	0.20106
0	0.408	0.21363
0	0.442	0.22619
0	0.476	0.23876
0	0.51	0.25761
0	0.544	0.27017
1	0.595	0.28902
1	0.595	0.30787
1	0.595	0.32672
1	0.612	0.34557
1	0.629	0.36442
1	0.629	0.38327
1	0.646	0.40212
1	0.68	0.42097
1	0.697	0.43982
1	0.714	0.46495
1	0.748	0.4838
1	0.782	0.50893
1	0.816	0.53406
1	0.85	0.5592
1	0.884	0.58433
1	0.935	0.60946
1	0.986	0.64088
1	1.037	0.67229
1	1.088	0.70371
1	1.139	0.73512
1	1.207	0.77282
1	1.275	0.81052
1	1.343	0.84822
1	1.411	0.8922
0	1.53	0.93618
0	1.666	0.98645
0	1.785	1.0367
0	1.921	1.0933
0	2.04	1.1498
0	2.193	1.2126
0	2.329	1.2817
0	2.465	1.3572
0	2.618	1.4325
0	2.771	1.5142
0	2.907	1.5959
0	3.06	1.6902
0	3.213	1.7844
0	3.349	1.8786
0	3.485	1.9855
0	3.621	2.0923
0	3.74	2.1991
0	3.859	2.3185
0	3.961	2.4316
0	4.046	2.5509
0	4.131	2.6766
0	4.182	2.8023
0	4.216	2.9279
0	4.233	3.0536
0	4.233	3.1793
0	4.216	3.3112
0	4.182	3.4369
0	4.131	3.5625
0	4.063	3.6819
0	3.978	3.8076
0	3.876	3.9207
0	3.757	4.04
0	3.638	4.1468
0	3.502	4.2537
0	3.366	4.3605
0	3.213	4.4547
0	3.06	4.549
0	2.907	4.6432
0	2.771	4.7249
0	2.618	4.8066
0	2.465	4.882
0	2.312	4.9574
0	2.176	5.0265
0	2.023	5.0893
0	1.887	5.1459
0	1.751	5.2024
0	1.615	5.2527
0	1.496	5.2966
0	1.377	5.3406
0	1.258	5.3846
0	1.139	5.416
0	1.02	5.4537
0	0.918	5.4789
0	0.799	5.504
0	0.697	5.5291
0	0.595	5.548
0	0.493	5.5668
0	0.408	5.5794
0	0.306	5.592
0	0.204	5.5982
0	0.119	5.6045
0	0.017	5.6045
0	-0.051	5.6045
0	-0.153	5.6045
0	-0.238	5.5982
0	-0.34	5.5857
0	-0.425	5.5731
0	-0.527	5.5605
0	-0.629	5.5417
0	-0.731	5.5228
0	-0.833	5.4977
0	-0.935	5.4726
0	-1.054	5.4412
0	-1.156	5.4097
0	-1.275	5.372
0	-1.394	5.3343
0	-1.513	5.2904
0	-1.649	5.2401
0	-1.785	5.1898
0	-1.921	5.1333
0	-2.057	5.0705
0	-2.193	5.0076
0	-2.329	4.9385
0	-2.482	4.8694
0	-2.635	4.794
0	-2.771	4.7123
0	-2.924	4.6244
0	-3.077	4.5364
0	-3.213	4.4421
0	-3.349	4.3416
0	-3.485	4.2348
0	-3.621	4.128
1	-3.74	4.0212
1	-3.893	3.9081
1	-4.029	3.7887
1	-4.148	3.6631
1	-4.25	3.5374
1	-4.335	3.4054
1	-4.403	3.2798
1	-4.454	3.1416
1	-4.488	3.0096
1	-4.488	2.8714
1	-4.488	2.7394
1	-4.454	2.6075
1	-4.403	2.4693
1	-4.352	2.3373
0	-4.233	2.2117
0	-4.097	2.086
0	-3.961	1.9666
0	-3.825	1.8472
0	-3.672	1.7341
0	-3.519	1.6273
0	-3.366	1.5205
0	-3.23	1.42
0	-3.077	1.3257
0	-2.924	1.2378
0	-2.788	1.1498
0	-2.652	1.0681
2	-2.516	0.99273
2	-2.363	0.91733
2	-2.193	0.84822
2	-2.04	0.78539
2	-1.904	0.72884
2	-1.768	0.67229
2	-1.632	0.62203
2	-1.513	0.57176
2	-1.394	0.52778
2	-1.275	0.49008
2	-1.156	0.45238
2	-1.054	0.42097
2	-0.952	0.38955
2	-0.867	0.35814
2	-0.765	0.33929
2	-0.68	0.31416
2	-0.595	0.29531
2	-0.51	0.27646
2	-0.425	0.26389
2	-0.34	0.25132
2	-0.272	0.24504
2	-0.187	0.23247
2	-0.119	0.23247
2	-0.051	0.22619
2	0.017	0.22619
2	0.085	0.22619
2	0.17	0.23247
2	0.238	0.23876
2	0.323	0.24504
2	0.391	0.25761
2	0.476	0.27017
2	0.561	0.28902
2	0.646	0.30787
2	0.731	0.32672
0	0.782	0.35185
0	0.833	0.37699
0	0.884	0.40212
0	0.952	0.42725
0	1.02	0.45867
1	1.088	0.49008
1	1.122	0.5215
1	1.156	0.5592
1	1.19	0.59061
1	1.241	0.62831
1	1.292	0.66601
1	1.343	0.70999
1	1.394	0.74769
1	1.462	0.79167
1	1.53	0.83565
1	1.598	0.88592
1	1.683	0.93618
1	1.768	0.98645
1	1.853	1.043
1	1.938	1.0995
1	2.04	1.1561
1	2.125	1.2189
1	2.227	1.288
1	2.329	1.3509
1	2.448	1.4263
1	2.55	1.5017
1	2.652	1.5771
1	2.771	1.6587
1	2.873	1.7467
1	2.975	1.8347
0	3.111	1.9226
0	3.247	2.0232
0	3.383	2.1237
0	3.502	2.2242
0	3.621	2.331
0	3.723	2.4441
0	3.808	2.5572
0	3.876	2.6703
0	3.944	2.7897
0	3.978	2.9091
0	3.995	3.0284
0	4.012	3.1478
0	3.995	3.2672
0	3.961	3.3866
0	3.91	3.506
0	3.859	3.6254
0	3.774	3.7384
0	3.689	3.8515
0	3.57	3.9583
0	3.451	4.0652
0	3.332	4.1657
0	3.196	4.2662
0	3.06	4.3605
0	2.907	4.4484
0	2.771	4.5364
0	2.618	4.6181
0	2.465	4.6935
0	2.312	4.7626
0	2.159	4.8317
0	2.023	4.8945
0	1.87	4.9511
0	1.717	5.0076
0	1.581	5.0579
0	1.445	5.1019
0	1.309	5.1459
0	1.173	5.1836
0	1.037	5.215
0	0.901	5.2464
0	0.765	5.2715
0	0.646	5.2904
0	0.527	5.3092
0	0.391	5.3218
0	0.272	5.3343
0	0.153	5.3406
0	0.034	5.3406
0	-0.068	5.3406
0	-0.187	5.3406
0	-0.306	5.3281
0	-0.442	5.3218
0	-0.561	5.3029
0	-0.68	5.2841
0	-0.816	5.2652
0	-0.935	5.2338
0	-1.071	5.2024
0	-1.207	5.171
0	-1.343	5.1333
0	-1.479	5.0893
0	-1.615	5.0453
0	-1.751	4.9951
0	-1.904	4.9385
0	-2.04	4.882
0	-2.193	4.8129
0	-2.346	4.7437
0	-2.482	4.6746
0	-2.635	4.5992
0	-2.788	4.5175
0	-2.924	4.4296
0	-3.077	4.3416
0	-3.213	4.2474
0	-3.332	4.1468
0	-3.451	4.0463
0	-3.57	3.9395
0	-3.672	3.8327
0	-3.757	3.7196
0	-3.825	3.6065
0	-3.876	3.4871
0	-3.927	3.374
0	-3.944	3.2546
1	-3.961	3.1353
1	-3.978	3.0159
1	-3.995	2.8965
1	-3.995	2.7771
1	-3.961	2.6578
1	-3.927	2.5384
1	-3.876	2.419
1	-3.808	2.3059
1	-3.723	2.1928
1	-3.638	2.0797
1	-3.553	1.9729
1	-3.451	1.8661
1	-3.332	1.7655
1	-3.23	1.665
1	-3.111	1.5708
1	-3.009	1.4765
1	-2.89	1.3886
1	-2.788	1.3006
1	-2.686	1.2189
0	-2.55	1.1435
0	-2.414	1.0681
0	-2.278	0.99901
0	-2.159	0.9299
0	-2.04	0.86707
0	-1.921	0.80424
0	-1.819	0.74769
0	-1.717	0.69742
0	-1.615	0.64716
0	-1.53	0.59689
0	-1.445	0.55291
0	-1.377	0.50893
0	-1.309	0.47123
0	-1.241	0.43353
2	-1.173	0.39583
2	-1.071	0.36442
2	-0.986	0.333
2	-0.901	0.30159
2	-0.816	0.27646
2	-0.731	0.25132
2	-0.646	0.23247
2	-0.578	0.21363
2	-0.51	0.19478
2	-0.442	0.18221
2	-0.374	0.16964
2	-0.306	0.16336
2	-0.238	0.15079
2	-0.17	0.14451
2	-0.119	0.13823
2	-0.051	0.13823
2	0	0.13823
2	0.051	0.13823
2	0.119	0.13823
2	0.187	0.14451
2	0.238	0.15079
2	0.306	0.16336
2	0.374	0.16964
2	0.442	0.18221
2	0.51	0.20106
1	0.544	0.21363
1	0.527	0.23247
1	0.527	0.24504
1	0.527	0.26389
1	0.527	0.27646
1	0.527	0.29531
1	0.527	0.30787
1	0.544	0.32672
1	0.544	0.34557
0	0.595	0.35814
0	0.646	0.37699
0	0.714	0.40212
0	0.765	0.42097
1	0.833	0.4461
1	0.85	0.47123
1	0.884	0.49637
1	0.918	0.52778
1	0.952	0.55291
1	1.003	0.58433
1	1.037	0.61574
1	1.088	0.64716
1	1.139	0.67858
1	1.19	0.71627
1	1.258	0.75397
1	1.326	0.79167
1	1.394	0.83565
1	1.462	0.87335
1	1.53	0.92362
1	1.615	0.9676
1	1.7	1.0179
1	1.785	1.0744
1	1.887	1.1247
1	1.972	1.1875
1	2.074	1.2441
1	2.176	1.3069
1	2.278	1.376
1	2.397	1.4451
1	2.499	1.5205
1	2.601	1.5959
1	2.72	1.6776
0	2.856	1.7593
0	3.009	1.8472
0	3.145	1.9415
0	3.281	2.042
0	3.417	2.1425
0	3.536	2.2431
0	3.638	2.3499
0	3.74	2.463
0	3.825	2.5761
0	3.893	2.6955
0	3.944	2.8085
0	3.978	2.9279
0	4.012	3.0473
0	4.012	3.173
0	3.995	3.2923
0	3.961	3.4117
0	3.91	3.5311
0	3.842	3.6442
0	3.757	3.7573
0	3.672	3.8704
0	3.553	3.9772
0	3.434	4.084
0	3.315	4.1845
0	3.179	4.2851
0	3.026	4.3793
0	2.89	4.4673
0	2.737	4.549
0	2.584	4.6306
0	2.431	4.706
0	2.295	4.7814
0	2.142	4.8443
0	1.989	4.9071
0	1.836	4.9637
0	1.7	5.0202
0	1.547	5.0705
0	1.411	5.1144
0	1.275	5.1521
0	1.139	5.1898
0	1.003	5.2213
0	0.884	5.2527
0	0.748	5.2778
0	0.629	5.2966
0	0.493	5.3155
0	0.374	5.3281
0	0.255	5.3343
0	0.136	5.3406
0	0.017	5.3469
0	-0.085	5.3469
0	-0.204	5.3406
0	-0.34	5.3281
0	-0.459	5.3218
0	-0.578	5.3029
0	-0.697	5.2841
0	-0.833	5.2589
0	-0.952	5.2338
0	-1.088	5.2024
0	-1.224	5.171
0	-1.36	5.127
0	-1.496	5.083
0	-1.632	5.039
0	-1.768	4.9888
0	-1.921	4.9322
0	-2.074	4.8694
0	-2.21	4.8066
0	-2.363	4.7375
0	-2.516	4.6683
0	-2.652	4.5867
0	-2.805	4.505
0	-2.941	4.417
0	-3.094	4.3291
0	-3.23	4.2348
0	-3.349	4.1343
0	-3.468	4.0338
0	-3.587	3.9269
0	-3.689	3.8138
0	-3.774	3.707
2	-3.842	3.5877
2	-3.859	3.4745
2	-3.859	3.3552
2	-3.825	3.2421
2	-3.791	3.129
2	-3.74	3.0159
2	-3.672	2.9028
2	-3.587	2.796
2	-3.485	2.6892
2	-3.383	2.5823
2	-3.247	2.4818
2	-3.111	2.3876
2	-2.958	2.2996
2	-2.805	2.2117
2	-2.635	2.13
2	-2.465	2.0546
2	-2.295	1.9792
2	-2.108	1.9163
2	-1.921	1.8535
2	-1.734	1.797
2	-1.547	1.7467
2	-1.36	1.7027
2	-1.173	1.665
2	-0.986	1.6336
0	-0.833	1.6085
0	-0.68	1.5833
0	-0.527	1.5645
0	-0.374	1.5519
0	-0.221	1.5394
0	-0.085	1.5394
0	0.051	1.5394
0	0.204	1.5394
0	0.357	1.5519
0	0.51	1.5645
0	0.646	1.5771
0	0.799	1.6022
0	0.952	1.6273
0	1.105	1.6587
0	1.258	1.6964
0	1.394	1.7341
0	1.547	1.7781
0	1.683	1.8284
0	1.836	1.8786
0	1.972	1.9415
0	2.108	1.998
0	2.244	2.0671
0	2.38	2.1362
0	2.499	2.2054
0	2.601	2.287
0	2.72	2.3624
0	2.822	2.4504
0	2.907	2.5321
0	2.975	2.6263
0	3.043	2.7143
0	3.111	2.8085
0	3.145	2.9028
0	3.179	2.997
0	3.179	3.0913
0	3.179	3.1855
0	3.162	3.2798
0	3.128	3.3803
0	3.094	3.4683
0	3.043	3.5625
0	2.958	3.6568
0	2.89	3.7447
0	2.788	3.8264
0	2.686	3.9081
0	2.584	3.9898
0	2.465	4.0652
0	2.346	4.1406
0	2.21	4.2034
0	2.074	4.2725
0	1.938	4.3291
0	1.802	4.3856
0	1.649	4.4421
0	1.496	4.4861
0	1.36	4.5301
0	1.207	4.5678
0	1.054	4.6055
0	0.901	4.6306
0	0.765	4.6558
0	0.612	4.6809
0	0.459	4.6935
0	0.306	4.706
0	0.153	4.7123
0	0	4.7186
0	-0.119	4.7123
0	-0.272	4.706
0	-0.425	4.6998
0	-0.578	4.6809
0	-0.731	4.6621
0	-0.867	4.6369
0	-1.02	4.6118
0	-1.173	4.5741
0	-1.326	4.5427
0	-1.462	4.4987
0	-1.615	4.4484
0	-1.751	4.3982
0	-1.887	4.3479
0	-2.04	4.2851
0	-2.159	4.2222
0	-2.295	4.1531
0	-2.414	4.084
0	-2.533	4.0086
0	-2.652	3.9332
1	-2.754	3.8515
1	-2.873	3.7699
1	-3.009	3.6756
1	-3.111	3.5877
1	-3.213	3.4934
1	-3.298	3.3929
1	-3.366	3.2923
1	-3.417	3.1918
1	-3.451	3.085
1	-3.485	2.9845
1	-3.485	2.8777
1	-3.485	2.7771
1	-3.451	2.6703
1	-3.417	2.5635
1	-3.366	2.463
1	-3.315	2.3624
1	-3.247	2.2619
1	-3.162	2.1677
1	-3.077	2.0734
1	-2.975	1.9855
1	-2.873	1.8975
1	-2.771	1.8095
1	-2.669	1.7279
1	-2.55	1.6525
1	-2.448	1.5771
1	-2.329	1.5017
1	-2.227	1.4325
1	-2.108	1.3697
1	-2.006	1.3069
1	-1.904	1.2503
1	-1.802	1.1938
1	-1.7	1.1372
0	-1.564	1.087
0	-1.428	1.043
0	-1.309	1.0053
0	-1.173	0.9676
0	-1.054	0.9299
0	-0.935	0.89848
0	-0.816	0.87335
0	-0.714	0.8545
0	-0.595	0.82937
0	-0.476	0.8168
0	-0.374	0.80424
0	-0.272	0.79167
0	-0.153	0.78539
0	-0.051	0.7791
0	0.034	0.7791
0	0.136	0.78539
0	0.255	0.79167
0	0.357	0.79795
0	0.459	0.81052
0	0.578	0.82937
0	0.68	0.84822
0	0.799	0.86707
0	0.918	0.89848
1	1.037	0.92362
1	1.105	0.95503
1	1.19	0.99273
1	1.275	1.0304
1	1.377	1.0681
1	1.462	1.1121
0	1.598	1.1561
0	1.734	1.2064
0	1.87	1.2629
0	2.023	1.3195
1	2.159	1.3823
1	2.278	1.4514
1	2.38	1.5205
1	2.482	1.5959
1	2.601	1.6713
0	2.737	1.753
0	2.89	1.8347
0	3.026	1.9289
0	3.162	2.0169
0	3.298	2.1174
0	3.417	2.2179
0	3.536	2.3247
0	3.638	2.4316
0	3.723	2.5384
0	3.791	2.6515
0	3.859	2.7708
0	3.91	2.8839
0	3.927	3.0033
0	3.944	3.1227
0	3.927	3.2421
0	3.91	3.3552
0	3.859	3.4745
0	3.808	3.5877
0	3.723	3.7008
0	3.638	3.8138
0	3.536	3.9207
0	3.417	4.0275
0	3.298	4.128
0	3.179	4.2222
0	3.026	4.3165
0	2.89	4.4044
0	2.737	4.4924
0	2.601	4.5741
0	2.448	4.6495
0	2.295	4.7186
0	2.142	4.7877
0	1.989	4.8506
0	1.836	4.9071
0	1.7	4.9574
0	1.547	5.0076
0	1.411	5.0516
0	1.275	5.0956
0	1.122	5.1333
0	0.986	5.1647
0	0.867	5.1898
0	0.731	5.215
0	0.595	5.2338
0	0.459	5.2527
0	0.34	5.2652
0	0.204	5.2715
0	0.085	5.2778
0	-0.017	5.2778
0	-0.153	5.2778
0	-0.272	5.2652
0	-0.408	5.2589
0	-0.527	5.2464
0	-0.663	5.2275
0	-0.799	5.2024
0	-0.935	5.1773
0	-1.054	5.1459
0	-1.19	5.1144
0	-1.343	5.0767
0	-1.479	5.0328
0	-1.615	4.9825
0	-1.768	4.9322
0	-1.904	4.882
0	-2.057	4.8191
0	-2.21	4.7563
0	-2.346	4.6872
0	-2.499	4.6118
0	-2.652	4.5364
0	-2.788	4.4547
0	-2.941	4.3667
0	-3.077	4.2788
0	-3.213	4.1845
0	-3.332	4.084
0	-3.451	3.9835
0	-3.553	3.8767
0	-3.638	3.7699
0	-3.723	3.6568
0	-3.791	3.5437
0	-3.842	3.4306
0	-3.876	3.3175
0	-3.893	3.1981
1	-3.893	3.0787
1	-3.91	2.9656
1	-3.91	2.8462
1	-3.893	2.7269
1	-3.876	2.6138
1	-3.825	2.4944
1	-3.774	2.3813
1	-3.706	2.2682
1	-3.621	2.1614
1	-3.519	2.0546
1	-3.434	1.9478
1	-3.332	1.8472
1	-3.213	1.7467
1	-3.111	1.6525
1	-2.992	1.5582
1	-2.89	1.4703
1	-2.771	1.3886
1	-2.669	1.3069
1	-2.567	1.2252
1	-2.465	1.1498
1	-2.38	1.0807
1	-2.278	1.0053
1	-2.193	0.94246
1	-2.125	0.87335
1	-2.04	0.81052
1	-1.972	0.75397
0	-1.87	0.69114
0	-1.785	0.64088
0	-1.7	0.58433
0	-1.615	0.53406
0	-1.547	0.49008
0	-1.479	0.4461
0	-1.411	0.40212
0	-1.36	0.35814
0	-1.309	0.32044
0	-1.258	0.28274
0	-1.224	0.24504
0	-1.19	0.20734
0	-1.156	0.16964
0	-1.122	0.13823
0	-1.105	0.10053
0	-1.088	0.069114
0	-1.088	0.037699
0	-1.088	0.0062831
0	-1.088	6.2517
0	-1.088	6.2203
0	-1.105	6.1889
0	-1.122	6.1574
2	-1.139	6.1197
2	-1.122	6.0883
2	-1.105	6.0506
2	-1.105	6.0192
2	-1.105	5.9878
2	-1.105	5.9501
2	-1.122	5.9187
2	-1.139	5.8873
2	-1.156	5.8496
2	-1.173	5.8119
2	-1.207	5.7805
2	-1.241	5.7428
2	-1.275	5.705
2	-1.326	5.6674
2	-1.377	5.6234
2	-1.428	5.5794
2	-1.479	5.5354
2	-1.547	5.4914
2	-1.615	5.4474
2	-1.683	5.3972
2	-1.751	5.3406
2	-1.836	5.2904
2	-1.921	5.2338
2	-2.023	5.171
2	-2.108	5.1082
2	-2.21	5.0453
2	-2.312	4.9762
2	-2.414	4.9071
2	-2.516	4.8317
2	-2.635	4.7563
2	-2.737	4.6746
2	-2.839	4.593
2	-2.958	4.505
0	-3.094	4.4107
0	-3.23	4.3165
0	-3.366	4.216
0	-3.502	4.1154
0	-3.621	4.0086
0	-3.723	3.8955
0	-3.808	3.7824
0	-3.893	3.6693
0	-3.961	3.5499
0	-4.012	3.4306
0	-4.046	3.3112
0	-4.063	3.1855
0	-4.063	3.0661
0	-4.029	2.9405
0	-3.995	2.8211
1	-3.944	2.7017
1	-3.91	2.5823
1	-3.859	2.4693
1	-3.791	2.3562
1	-3.723	2.2431
1	-3.638	2.13
1	-3.553	2.0232
1	-3.451	1.9163
1	-3.349	1.8158
1	-3.23	1.7153
1	-3.128	1.621
1	-3.009	1.5268
1	-2.907	1.4388
1	-2.788	1.3509
1	-2.686	1.2692
1	-2.584	1.1938
1	-2.482	1.1121
0	-2.363	1.043
0	-2.227	0.97388
0	-2.108	0.90477
0	-1.989	0.84822
0	-1.87	0.78539
0	-1.768	0.73512
0	-1.666	0.67858
0	-1.581	0.62831
0	-1.496	0.58433
0	-1.411	0.54035
0	-1.343	0.50265
0	-1.275	0.45867
0	-1.207	0.42097
0	-1.139	0.38955
2	-1.088	0.35185
2	-1.003	0.32044
2	-0.901	0.29531
2	-0.833	0.27017
2	-0.748	0.24504
2	-0.663	0.21991
2	-0.595	0.20106
2	-0.527	0.18849
2	-0.459	0.16964
2	-0.391	0.15708
2	-0.323	0.14451
2	-0.272	0.13823
2	-0.204	0.13195
2	-0.153	0.12566
2	-0.085	0.11938
2	-0.034	0.11938
2	0.017	0.11938
2	0.068	0.11938
2	0.136	0.12566
2	0.187	0.12566
2	0.255	0.13823
2	0.306	0.14451
2	0.374	0.15708
2	0.442	0.16964
2	0.51	0.18221
2	0.578	0.20106
2	0.646	0.21363
2	0.731	0.23876
1	0.765	0.25761
1	0.765	0.28274
1	0.765	0.30787
1	0.765	0.32672
1	0.782	0.35185
1	0.799	0.37699
1	0.816	0.40212
1	0.833	0.42725
1	0.85	0.45238
1	0.884	0.47752
1	0.901	0.50265
1	0.935	0.53406
1	0.986	0.5592
1	1.02	0.59061
1	1.071	0.62203
1	1.122	0.65344
1	1.173	0.69114
1	1.224	0.72884
1	1.292	0.76654
1	1.343	0.80424
1	1.411	0.84822
1	1.496	0.8922
1	1.564	0.93618
1	1.649	0.98645
1	1.734	1.0367
1	1.819	1.087
1	1.921	1.1435
1	2.023	1.2064
1	2.125	1.2692
1	2.227	1.332
1	2.329	1.4011
1	2.431	1.4703
1	2.533	1.5456
0	2.686	1.6273
0	2.839	1.709
0	2.992	1.797
0	3.128	1.8912
0	3.264	1.9855
0	3.4	2.086
0	3.519	2.1865
0	3.638	2.2996
0	3.74	2.4064
0	3.825	2.5195
0	3.91	2.6389
0	3.978	2.7583
0	4.012	2.8777
0	4.046	2.997
0	4.063	3.1227
0	4.046	3.2421
0	4.029	3.3615
0	3.978	3.4808
0	3.91	3.6002
0	3.842	3.7196
0	3.757	3.8327
0	3.638	3.9458
0	3.536	4.0526
0	3.4	4.1594
2	3.264	4.2537
2	3.179	4.3542
2	3.06	4.4484
2	2.958	4.5364
2	2.856	4.6244
0	2.703	4.7123
0	2.55	4.7877
0	2.397	4.8631
0	2.244	4.9322
0	2.108	5.0014
0	1.955	5.0579
0	1.819	5.1144
0	1.683	5.171
0	1.547	5.2213
0	1.428	5.2652
0	1.292	5.3029
0	1.173	5.3406
0	1.054	5.372
0	0.935	5.4035
0	0.816	5.4286
0	0.714	5.4537
0	0.595	5.4726
0	0.493	5.4914
0	0.391	5.504
0	0.272	5.5166
0	0.17	5.5228
0	0.068	5.5228
0	-0.017	5.5291
0	-0.119	5.5228
0	-0.221	5.5166
0	-0.323	5.5103
0	-0.425	5.4977
0	-0.527	5.4851
0	-0.646	5.4663
0	-0.748	5.4474
0	-0.867	5.4223
0	-0.969	5.3909
0	-1.088	5.3595
0	-1.207	5.3281
0	-1.343	5.2904
0	-1.462	5.2464
0	-1.598	5.2024
0	-1.734	5.1521
0	-1.87	5.0956
0	-2.006	5.039
0	-2.142	4.9762
0	-2.295	4.9071
0	-2.431	4.838
0	-2.584	4.7626
0	-2.737	4.6809
0	-2.89	4.5992
0	-3.026	4.5113
0	-3.179	4.417
1	-3.315	4.3165
1	-3.485	4.216
1	-3.655	4.1091
1	-3.808	3.996
1	-3.961	3.8767
1	-4.097	3.7573
1	-4.199	3.6316
1	-4.301	3.506
1	-4.386	3.374
1	-4.454	3.2421
1	-4.505	3.1101
1	-4.522	2.9719
1	-4.522	2.8337
1	-4.505	2.7017
1	-4.471	2.5635
1	-4.42	2.4316
1	-4.352	2.2996
1	-4.284	2.1677
1	-4.182	2.042
1	-4.097	1.9163
1	-3.978	1.797
1	-3.876	1.6776
1	-3.757	1.5645
1	-3.655	1.4514
1	-3.536	1.3446
1	-3.434	1.2378
1	-3.332	1.1372
1	-3.247	1.0367
1	-3.162	0.94246
1	-3.077	0.84822
1	-3.009	0.75397
0	-2.907	0.66601
0	-2.822	0.57805
0	-2.737	0.49637
0	-2.669	0.41469
0	-2.618	0.333
2	-2.567	0.25761
2	-2.499	0.18221
2	-2.431	0.10681
2	-2.38	0.037699
2	-2.346	6.2454
2	-2.312	6.1763
2	-2.278	6.1072
2	-2.278	6.0381
2	-2.278	5.9689
2	-2.278	5.8998
2	-2.295	5.8307
2	-2.329	5.7616
2	-2.363	5.6925
2	-2.414	5.6234
2	-2.465	5.548
2	-2.533	5.4726
2	-2.601	5.3972
2	-2.669	5.3155
2	-2.754	5.2338
2	-2.856	5.1521
[truncated: 5,162 more rows]
