# Supplementary material for: Skilled motor control of an inverted pendulum implies low entropy of states but high entropy of actions
Source: PLoS Comput Biol. 2023 Jan 6;19(1):e1010810. doi: 10.1371/journal.pcbi.1010810 (PMC9851554; doi:10.1371/journal.pcbi.1010810)
Supplement: S2 File — The dataset within the file contains the data collected during the experiment. Each CSV file named “FRI_p_l.csv” corresponds to a different trial, where “p” stands for an unique numerical participant’s identifier and “l” stands for pendulum length (where “2” corresponds to 0.2, “3” to 0.3 m, “4” to 0.4 m, etc.). In every file, rows correspond to subsequent time steps, sampled with a frequency of 0.017 s. For every recorded time step, each column contains: the action selected by the trial’s participant (“action”). The value 0 corresponds to a “no action”, the value 1 represents an action that pushes the pendulum towards the clockwise direction and the value 2 corresponds to an action that pushes the pendulum towards the anti-clockwise direction.the angular velocity of the pendulum at that time step (“ang. velocity”), measured in rad s−1.the angle of the pendulum at that time step (“angle”), measured in rad with values in the interval [0, 2π) rad. The angle 0 rad corresponds to the pendulum oriented in its upright position.the single utility value associated to the whole trial (“utility”). (ZIP) [file pcbi.1010810.s002.zip › ExperimentalData/FRI_22_9.csv]

action	angular vel.	angle	trial utility
0	0	3.2358	-18.1822
0	0	3.2358
0	0	3.2358
0	0	3.2358
0	0	3.2358
0	-0.017	3.2358
0	-0.017	3.2358
0	-0.017	3.2358
0	-0.017	3.2358
0	-0.017	3.2358
0	-0.034	3.2295
0	-0.034	3.2295
0	-0.034	3.2295
0	-0.034	3.2295
0	-0.034	3.2295
0	-0.034	3.2232
0	-0.051	3.2232
0	-0.051	3.2232
0	-0.051	3.2232
0	-0.051	3.217
0	-0.051	3.217
0	-0.051	3.217
0	-0.068	3.2107
0	-0.068	3.2107
0	-0.068	3.2107
0	-0.068	3.2044
0	-0.068	3.2044
0	-0.068	3.2044
0	-0.068	3.1981
0	-0.068	3.1981
0	-0.085	3.1918
0	-0.085	3.1918
0	-0.085	3.1918
0	-0.085	3.1855
0	-0.085	3.1855
0	-0.085	3.1793
0	-0.085	3.1793
2	-0.085	3.173
2	-0.085	3.173
2	-0.068	3.1667
2	-0.068	3.1667
2	-0.051	3.1667
2	-0.051	3.1604
2	-0.034	3.1604
2	-0.034	3.1604
2	-0.017	3.1604
2	-0.017	3.1604
2	0	3.1604
2	0	3.1604
2	0	3.1604
2	0	3.1604
2	0.017	3.1604
2	0.017	3.1604
2	0.034	3.1604
2	0.034	3.1604
2	0.034	3.1604
2	0.051	3.1667
2	0.051	3.1667
2	0.068	3.1667
2	0.068	3.173
2	0.085	3.173
2	0.085	3.173
2	0.102	3.1793
2	0.102	3.1793
2	0.119	3.1855
2	0.119	3.1918
2	0.119	3.1918
2	0.136	3.1981
2	0.136	3.2044
2	0.153	3.2044
2	0.153	3.2107
2	0.153	3.217
2	0.17	3.2232
2	0.17	3.2295
2	0.187	3.2295
2	0.187	3.2358
2	0.187	3.2421
2	0.204	3.2484
2	0.204	3.2546
2	0.204	3.2609
2	0.204	3.2672
2	0.221	3.2735
2	0.221	3.2798
2	0.221	3.2923
2	0.221	3.2986
2	0.238	3.3049
2	0.238	3.3112
2	0.238	3.3175
2	0.238	3.3238
2	0.238	3.33
2	0.238	3.3426
2	0.238	3.3489
2	0.255	3.3552
2	0.255	3.3615
2	0.255	3.374
2	0.255	3.3803
2	0.255	3.3866
2	0.255	3.3929
2	0.255	3.4054
2	0.255	3.4117
2	0.255	3.418
2	0.255	3.4243
2	0.255	3.4369
2	0.255	3.4431
2	0.255	3.4494
2	0.255	3.4557
2	0.255	3.462
2	0.238	3.4745
2	0.238	3.4808
2	0.238	3.4871
2	0.238	3.4934
2	0.238	3.4997
2	0.238	3.5122
2	0.221	3.5185
2	0.221	3.5248
2	0.221	3.5311
2	0.221	3.5374
2	0.221	3.5437
2	0.204	3.5499
2	0.204	3.5562
2	0.204	3.5625
2	0.187	3.5688
2	0.187	3.5751
2	0.187	3.5814
2	0.187	3.5877
2	0.17	3.5939
2	0.17	3.6002
2	0.153	3.6065
2	0.153	3.6065
2	0.153	3.6128
2	0.136	3.6191
2	0.136	3.6254
2	0.136	3.6254
2	0.119	3.6316
2	0.119	3.6316
2	0.102	3.6379
2	0.102	3.6442
2	0.102	3.6442
2	0.085	3.6505
2	0.085	3.6505
2	0.068	3.6505
2	0.068	3.6568
2	0.051	3.6568
2	0.051	3.6568
2	0.034	3.6631
2	0.034	3.6631
2	0.034	3.6631
2	0.017	3.6631
2	0.017	3.6631
2	0	3.6631
2	0	3.6631
2	0	3.6631
2	0	3.6631
2	-0.017	3.6631
2	-0.017	3.6631
2	-0.034	3.6631
2	-0.034	3.6631
2	-0.034	3.6631
2	-0.051	3.6568
0	-0.068	3.6568
0	-0.085	3.6568
0	-0.102	3.6505
0	-0.119	3.6505
0	-0.136	3.6442
0	-0.153	3.6379
0	-0.17	3.6379
0	-0.17	3.6316
0	-0.187	3.6254
0	-0.204	3.6191
0	-0.221	3.6128
0	-0.238	3.6065
0	-0.255	3.5939
1	-0.272	3.5877
1	-0.289	3.5814
1	-0.323	3.5688
1	-0.34	3.5625
1	-0.357	3.5499
1	-0.374	3.5374
1	-0.408	3.5248
1	-0.425	3.5122
1	-0.442	3.4997
1	-0.459	3.4871
1	-0.493	3.4745
1	-0.51	3.4557
1	-0.527	3.4431
1	-0.544	3.4243
1	-0.561	3.4054
1	-0.578	3.3929
1	-0.595	3.374
1	-0.612	3.3552
1	-0.629	3.3363
1	-0.646	3.3175
1	-0.663	3.2986
1	-0.663	3.2735
1	-0.68	3.2546
1	-0.697	3.2358
1	-0.697	3.217
1	-0.714	3.1918
1	-0.731	3.173
1	-0.731	3.1478
1	-0.748	3.129
1	-0.748	3.1038
1	-0.765	3.0787
1	-0.765	3.0599
1	-0.765	3.0347
1	-0.782	3.0096
1	-0.782	2.9845
1	-0.782	2.9656
1	-0.782	2.9405
1	-0.782	2.9154
1	-0.782	2.8902
1	-0.782	2.8651
1	-0.782	2.8462
1	-0.782	2.8211
1	-0.782	2.796
1	-0.782	2.7708
1	-0.782	2.752
1	-0.765	2.7269
1	-0.765	2.7017
1	-0.765	2.6766
1	-0.748	2.6578
1	-0.748	2.6326
1	-0.748	2.6138
1	-0.731	2.5886
1	-0.714	2.5635
1	-0.714	2.5447
1	-0.697	2.5258
1	-0.697	2.5007
1	-0.68	2.4818
1	-0.663	2.463
1	-0.663	2.4378
1	-0.646	2.419
1	-0.629	2.4001
1	-0.612	2.3813
1	-0.595	2.3624
1	-0.578	2.3436
1	-0.578	2.331
1	-0.561	2.3122
1	-0.544	2.2933
1	-0.527	2.2808
1	-0.51	2.2619
1	-0.493	2.2494
1	-0.476	2.2305
1	-0.459	2.2179
1	-0.442	2.2054
1	-0.425	2.1928
1	-0.391	2.1802
1	-0.374	2.1677
1	-0.357	2.1551
1	-0.34	2.1425
1	-0.323	2.1362
1	-0.306	2.1237
1	-0.289	2.1174
1	-0.272	2.1048
1	-0.238	2.0986
1	-0.221	2.0923
1	-0.204	2.086
1	-0.187	2.0797
1	-0.17	2.0734
1	-0.153	2.0671
1	-0.119	2.0671
1	-0.102	2.0609
1	-0.085	2.0609
1	-0.068	2.0546
1	-0.051	2.0546
1	-0.017	2.0546
1	0	2.0546
1	0	2.0546
1	0.017	2.0546
1	0.051	2.0546
0	0.068	2.0546
0	0.102	2.0609
0	0.136	2.0609
0	0.153	2.0671
0	0.187	2.0734
0	0.221	2.0797
0	0.255	2.086
0	0.272	2.0923
0	0.306	2.1048
0	0.34	2.1111
0	0.357	2.1237
0	0.391	2.1362
0	0.425	2.1488
0	0.442	2.1614
0	0.476	2.174
0	0.493	2.1865
0	0.527	2.2054
0	0.544	2.2242
0	0.578	2.2368
0	0.595	2.2556
0	0.629	2.2745
2	0.646	2.2933
2	0.68	2.3122
2	0.714	2.3373
2	0.748	2.3562
2	0.782	2.3813
2	0.816	2.4064
2	0.85	2.4316
2	0.867	2.4567
2	0.901	2.4818
2	0.935	2.5132
2	0.969	2.5384
2	0.986	2.5698
2	1.02	2.6012
2	1.037	2.6326
2	1.071	2.664
2	1.088	2.6955
2	1.105	2.7269
2	1.122	2.7646
2	1.156	2.796
2	1.173	2.8337
2	1.19	2.8651
2	1.207	2.9028
2	1.224	2.9405
2	1.241	2.9782
2	1.241	3.0159
2	1.258	3.0536
2	1.275	3.0913
2	1.275	3.129
2	1.292	3.1667
2	1.292	3.2044
2	1.292	3.2484
2	1.309	3.2861
2	1.309	3.3238
2	1.309	3.3615
2	1.309	3.4054
2	1.309	3.4431
2	1.309	3.4808
2	1.292	3.5248
2	1.292	3.5625
2	1.292	3.6002
2	1.275	3.6379
2	1.275	3.6756
2	1.258	3.7133
2	1.258	3.751
2	1.241	3.7887
2	1.224	3.8264
2	1.224	3.8641
2	1.207	3.9018
2	1.19	3.9395
2	1.173	3.9772
2	1.156	4.0086
2	1.139	4.0463
2	1.122	4.0777
2	1.105	4.1091
2	1.088	4.1468
2	1.054	4.1783
2	1.037	4.2097
2	1.02	4.2411
2	1.003	4.2725
2	0.969	4.2976
2	0.952	4.3291
2	0.935	4.3605
2	0.901	4.3856
2	0.884	4.4107
2	0.867	4.4421
2	0.833	4.4673
2	0.816	4.4924
2	0.799	4.5175
2	0.765	4.5364
2	0.748	4.5615
2	0.714	4.5867
2	0.697	4.6055
2	0.663	4.6244
2	0.646	4.6432
2	0.612	4.6621
2	0.595	4.6809
2	0.578	4.6998
2	0.544	4.7186
2	0.527	4.7375
2	0.493	4.75
2	0.476	4.7626
2	0.442	4.7814
2	0.425	4.794
2	0.391	4.8066
2	0.374	4.8191
2	0.357	4.8254
2	0.323	4.838
2	0.306	4.8506
2	0.272	4.8568
2	0.255	4.8631
2	0.221	4.8757
2	0.204	4.882
0	0.17	4.8883
0	0.136	4.8883
0	0.102	4.8945
0	0.068	4.8945
0	0.034	4.9008
0	0	4.9008
0	0	4.9008
0	-0.034	4.9008
0	-0.068	4.8945
0	-0.102	4.8945
0	-0.136	4.8883
0	-0.17	4.8883
0	-0.204	4.882
0	-0.238	4.8757
0	-0.272	4.8631
0	-0.306	4.8568
0	-0.34	4.8443
0	-0.374	4.838
0	-0.408	4.8254
0	-0.442	4.8129
0	-0.459	4.8003
0	-0.493	4.7814
0	-0.527	4.7689
0	-0.561	4.75
0	-0.595	4.7312
0	-0.629	4.7123
0	-0.663	4.6935
0	-0.697	4.6746
0	-0.731	4.6495
0	-0.765	4.6306
0	-0.799	4.6055
0	-0.833	4.5804
0	-0.867	4.5553
0	-0.901	4.5301
0	-0.918	4.4987
0	-0.952	4.4736
0	-0.986	4.4421
0	-1.02	4.4107
0	-1.054	4.3793
0	-1.088	4.3479
0	-1.122	4.3165
0	-1.139	4.2788
0	-1.173	4.2474
0	-1.207	4.2097
0	-1.224	4.172
0	-1.258	4.1343
0	-1.292	4.0966
0	-1.309	4.0589
0	-1.343	4.0212
0	-1.36	3.9772
0	-1.377	3.9395
1	-1.411	3.8955
1	-1.445	3.8515
1	-1.462	3.8076
1	-1.496	3.7636
1	-1.53	3.7196
1	-1.547	3.6693
1	-1.581	3.6254
1	-1.598	3.5751
1	-1.615	3.5248
1	-1.632	3.4808
1	-1.649	3.4306
1	-1.666	3.3803
1	-1.683	3.33
1	-1.7	3.2798
1	-1.717	3.2232
1	-1.717	3.173
1	-1.734	3.1227
1	-1.734	3.0661
1	-1.751	3.0159
1	-1.751	2.9656
1	-1.751	2.9091
1	-1.751	2.8588
1	-1.751	2.8023
1	-1.751	2.752
1	-1.734	2.7017
1	-1.734	2.6452
1	-1.717	2.5949
1	-1.717	2.5447
1	-1.7	2.4944
1	-1.683	2.4441
1	-1.683	2.3876
1	-1.666	2.3373
1	-1.649	2.2933
1	-1.632	2.2431
1	-1.615	2.1928
1	-1.598	2.1425
1	-1.564	2.0986
1	-1.547	2.0483
1	-1.53	2.0043
1	-1.513	1.9603
1	-1.479	1.9101
1	-1.462	1.8661
1	-1.428	1.8221
1	-1.411	1.7781
1	-1.394	1.7404
1	-1.36	1.6964
1	-1.343	1.6587
1	-1.309	1.6148
1	-1.292	1.5771
1	-1.258	1.5394
1	-1.241	1.5017
1	-1.207	1.464
1	-1.19	1.4263
1	-1.156	1.3948
1	-1.139	1.3572
1	-1.122	1.3257
1	-1.088	1.288
1	-1.071	1.2566
1	-1.037	1.2252
1	-1.02	1.1938
1	-1.003	1.1624
1	-0.969	1.1372
1	-0.952	1.1058
1	-0.935	1.0744
1	-0.918	1.0493
1	-0.901	1.0179
1	-0.867	0.99273
1	-0.85	0.9676
1	-0.833	0.94246
1	-0.816	0.91733
1	-0.799	0.8922
1	-0.782	0.86707
1	-0.765	0.84822
1	-0.748	0.82309
1	-0.731	0.79795
1	-0.714	0.7791
1	-0.697	0.75397
1	-0.697	0.73512
1	-0.68	0.71627
1	-0.663	0.69114
1	-0.646	0.67229
1	-0.646	0.65344
1	-0.629	0.63459
1	-0.612	0.61574
1	-0.612	0.59689
1	-0.595	0.57805
1	-0.595	0.5592
1	-0.578	0.54035
1	-0.578	0.52778
1	-0.561	0.50893
0	-0.544	0.49008
0	-0.527	0.47752
0	-0.51	0.45867
0	-0.493	0.4461
0	-0.493	0.42725
0	-0.476	0.41469
0	-0.459	0.40212
0	-0.442	0.38327
0	-0.425	0.3707
0	-0.425	0.35814
0	-0.408	0.34557
0	-0.391	0.333
0	-0.391	0.32044
0	-0.374	0.30787
0	-0.374	0.30159
0	-0.357	0.28902
0	-0.34	0.27646
0	-0.34	0.26389
0	-0.323	0.25761
0	-0.323	0.24504
0	-0.306	0.23876
0	-0.306	0.22619
0	-0.289	0.21991
0	-0.289	0.20734
2	-0.289	0.20106
2	-0.272	0.19478
2	-0.255	0.18221
2	-0.238	0.17593
2	-0.221	0.16964
2	-0.204	0.16336
2	-0.187	0.15708
2	-0.17	0.15079
2	-0.17	0.14451
2	-0.153	0.13823
2	-0.136	0.13823
2	-0.119	0.13195
2	-0.102	0.12566
2	-0.102	0.12566
2	-0.085	0.11938
2	-0.068	0.11938
2	-0.051	0.11938
2	-0.034	0.1131
2	-0.034	0.1131
2	-0.017	0.1131
2	0	0.1131
2	0	0.1131
2	0	0.1131
2	0.017	0.1131
2	0.034	0.1131
2	0.051	0.1131
2	0.051	0.11938
2	0.068	0.11938
2	0.085	0.12566
2	0.102	0.12566
2	0.102	0.13195
2	0.119	0.13195
2	0.136	0.13823
2	0.153	0.13823
2	0.17	0.14451
2	0.17	0.15079
2	0.187	0.15708
2	0.204	0.16336
2	0.221	0.16964
2	0.238	0.17593
2	0.238	0.18221
2	0.238	0.19478
2	0.221	0.20106
2	0.221	0.20734
2	0.221	0.21363
2	0.221	0.21991
2	0.221	0.22619
2	0.221	0.23247
2	0.221	0.23876
2	0.238	0.24504
2	0.238	0.25761
2	0.255	0.26389
2	0.255	0.27017
2	0.272	0.27646
2	0.272	0.28902
2	0.289	0.29531
2	0.306	0.30787
2	0.306	0.31416
2	0.323	0.32672
2	0.323	0.333
2	0.34	0.34557
2	0.357	0.35814
2	0.357	0.36442
2	0.374	0.37699
2	0.391	0.38955
2	0.408	0.40212
2	0.408	0.41469
2	0.425	0.42725
2	0.442	0.43982
2	0.459	0.45238
2	0.476	0.46495
2	0.476	0.4838
2	0.493	0.49637
2	0.51	0.51521
2	0.527	0.52778
2	0.544	0.54663
2	0.561	0.5592
2	0.578	0.57805
2	0.595	0.59689
2	0.595	0.61574
2	0.629	0.63459
2	0.646	0.65344
2	0.663	0.67229
2	0.68	0.69114
2	0.697	0.71627
2	0.731	0.73512
2	0.748	0.76026
2	0.765	0.7791
2	0.799	0.80424
2	0.816	0.82937
2	0.85	0.8545
2	0.867	0.87963
2	0.901	0.91105
2	0.918	0.93618
2	0.952	0.96131
2	0.969	0.99273
2	1.003	1.0241
2	1.037	1.0556
2	1.054	1.087
2	1.088	1.1184
2	1.122	1.1498
2	1.156	1.1875
2	1.173	1.2189
2	1.207	1.2566
2	1.241	1.2943
2	1.275	1.332
2	1.309	1.3697
2	1.343	1.4074
2	1.377	1.4514
2	1.394	1.4954
2	1.428	1.5331
2	1.462	1.5771
2	1.496	1.621
2	1.53	1.6713
2	1.564	1.7153
2	1.598	1.7655
2	1.632	1.8158
2	1.666	1.8598
2	1.683	1.9101
2	1.717	1.9666
2	1.751	2.0169
2	1.785	2.0671
2	1.802	2.1237
2	1.836	2.1802
2	1.853	2.2368
2	1.887	2.2933
2	1.904	2.3499
2	1.921	2.4064
2	1.955	2.463
2	1.972	2.5258
2	1.989	2.5823
2	2.006	2.6452
2	2.023	2.7017
2	2.023	2.7646
2	2.04	2.8274
2	2.04	2.8839
2	2.057	2.9468
2	2.057	3.0096
2	2.057	3.0724
2	2.057	3.1353
2	2.057	3.1981
2	2.057	3.2609
2	2.04	3.3175
2	2.04	3.3803
2	2.023	3.4431
2	2.023	3.506
2	2.006	3.5625
2	1.989	3.6254
2	1.972	3.6819
2	1.955	3.7447
2	1.938	3.8013
2	1.904	3.8578
2	1.887	3.9144
2	1.853	3.9709
2	1.836	4.0275
2	1.802	4.084
2	1.785	4.1406
2	1.751	4.1908
2	1.717	4.2411
2	1.683	4.2976
2	1.649	4.3479
2	1.615	4.3919
2	1.598	4.4421
2	1.564	4.4924
2	1.53	4.5364
2	1.496	4.5804
2	1.462	4.6244
2	1.428	4.6683
2	1.394	4.7123
2	1.36	4.7563
2	1.326	4.794
2	1.292	4.8317
2	1.258	4.8694
2	1.224	4.9071
2	1.19	4.9448
2	1.156	4.9825
2	1.122	5.0139
2	1.088	5.0516
2	1.054	5.083
2	1.02	5.1144
2	1.003	5.1459
2	0.969	5.171
2	0.935	5.2024
2	0.901	5.2275
2	0.867	5.2589
2	0.85	5.2841
2	0.816	5.3092
2	0.799	5.3343
2	0.765	5.3532
2	0.731	5.3783
2	0.714	5.4035
2	0.68	5.4223
2	0.663	5.4412
2	0.646	5.46
2	0.629	5.4851
2	0.629	5.504
2	0.612	5.5228
2	0.595	5.5354
2	0.578	5.5543
2	0.561	5.5731
2	0.561	5.592
2	0.544	5.6045
2	0.527	5.6234
2	0.51	5.6422
2	0.51	5.6548
2	0.493	5.6736
2	0.493	5.6862
2	0.476	5.6988
2	0.476	5.7176
2	0.459	5.7302
2	0.442	5.7428
2	0.442	5.7553
2	0.442	5.7679
2	0.425	5.7805
2	0.425	5.793
2	0.408	5.8119
2	0.408	5.8182
2	0.408	5.8307
2	0.391	5.8433
2	0.391	5.8559
2	0.391	5.8684
2	0.374	5.881
2	0.374	5.8936
2	0.374	5.9061
2	0.374	5.9187
2	0.374	5.925
2	0.374	5.9375
2	0.357	5.9501
2	0.357	5.9627
2	0.357	5.9752
2	0.357	5.9815
2	0.357	5.9941
2	0.357	6.0066
2	0.357	6.0192
2	0.357	6.0255
2	0.357	6.0381
2	0.34	6.0506
2	0.34	6.0569
2	0.323	6.0695
2	0.323	6.082
2	0.306	6.0883
2	0.306	6.1009
2	0.306	6.1072
2	0.289	6.1197
2	0.289	6.126
2	0.289	6.1386
2	0.289	6.1449
2	0.272	6.1512
2	0.272	6.1637
2	0.272	6.17
2	0.272	6.1763
2	0.255	6.1889
2	0.255	6.1951
2	0.255	6.2014
2	0.255	6.2077
2	0.255	6.2203
2	0.255	6.2265
2	0.238	6.2328
2	0.238	6.2391
2	0.238	6.2517
2	0.238	6.258
2	0.238	6.2642
2	0.238	6.2705
2	0.238	6.2768
2	0.238	0.0062831
2	0.238	0.012566
2	0.238	0.018849
2	0.238	0.025132
2	0.221	0.031415
2	0.221	0.037699
2	0.204	0.043982
2	0.204	0.050265
2	0.187	0.056548
2	0.187	0.062831
2	0.187	0.069114
2	0.17	0.075397
2	0.17	0.08168
2	0.17	0.087963
2	0.153	0.094246
2	0.153	0.094246
2	0.153	0.10053
2	0.136	0.10681
2	0.136	0.1131
2	0.136	0.1131
2	0.119	0.11938
2	0.119	0.12566
2	0.119	0.12566
2	0.102	0.13195
2	0.102	0.13195
2	0.102	0.13823
2	0.102	0.13823
2	0.085	0.14451
2	0.085	0.14451
2	0.085	0.15079
2	0.085	0.15079
2	0.068	0.15708
2	0.068	0.15708
2	0.068	0.15708
2	0.068	0.16336
2	0.068	0.16336
2	0.051	0.16336
2	0.051	0.16964
2	0.051	0.16964
2	0.051	0.16964
2	0.051	0.16964
2	0.034	0.17593
2	0.034	0.17593
2	0.034	0.17593
2	0.034	0.17593
2	0.034	0.18221
2	0.034	0.18221
2	0.017	0.18221
2	0.017	0.18221
2	0.017	0.18221
2	0.017	0.18221
2	0.017	0.18221
2	0.017	0.18221
2	0	0.18849
2	0	0.18849
2	0	0.18849
2	0	0.18849
2	0	0.18849
2	0	0.18849
2	0	0.18849
2	0	0.18849
2	0	0.18849
2	0	0.18849
2	0	0.18849
2	0	0.18849
2	-0.017	0.18221
2	-0.017	0.18221
2	-0.017	0.18221
2	-0.017	0.18221
2	-0.017	0.18221
2	-0.017	0.18221
2	-0.034	0.18221
2	-0.034	0.18221
2	-0.034	0.17593
2	-0.034	0.17593
2	-0.034	0.17593
2	-0.034	0.17593
2	-0.051	0.16964
2	-0.051	0.16964
2	-0.051	0.16964
2	-0.051	0.16964
2	-0.051	0.16336
2	-0.068	0.16336
2	-0.068	0.16336
2	-0.068	0.15708
2	-0.068	0.15708
2	-0.068	0.15708
2	-0.085	0.15079
2	-0.085	0.15079
2	-0.085	0.14451
2	-0.085	0.14451
2	-0.102	0.13823
2	-0.102	0.13823
2	-0.102	0.13195
2	-0.102	0.13195
2	-0.119	0.12566
2	-0.119	0.12566
2	-0.119	0.11938
2	-0.119	0.1131
2	-0.136	0.1131
2	-0.136	0.10681
2	-0.136	0.10053
2	-0.153	0.10053
2	-0.153	0.094246
2	-0.136	0.087963
2	-0.136	0.08168
2	-0.119	0.08168
2	-0.102	0.075397
2	-0.102	0.075397
2	-0.085	0.069114
2	-0.068	0.069114
2	-0.068	0.062831
2	-0.051	0.062831
2	-0.034	0.062831
2	-0.034	0.062831
2	-0.017	0.062831
2	0	0.056548
2	0	0.056548
2	0	0.056548
2	0.017	0.056548
2	0.017	0.062831
2	0.017	0.062831
2	0.017	0.062831
2	0.017	0.062831
2	0.017	0.062831
2	0.017	0.062831
2	0.034	0.062831
2	0.034	0.069114
2	0.034	0.069114
2	0.034	0.069114
2	0.034	0.069114
2	0.034	0.069114
2	0.034	0.075397
2	0.051	0.075397
2	0.051	0.075397
2	0.051	0.075397
2	0.051	0.08168
2	0.034	0.08168
2	0.034	0.08168
2	0.017	0.08168
2	0.017	0.08168
2	0.017	0.087963
2	0	0.087963
2	0	0.087963
2	0	0.087963
2	0	0.087963
2	0	0.087963
2	0	0.087963
2	-0.017	0.087963
2	-0.017	0.08168
2	-0.017	0.08168
2	-0.034	0.08168
2	-0.034	0.08168
2	-0.051	0.08168
2	-0.051	0.075397
2	-0.051	0.075397
2	-0.068	0.075397
2	-0.068	0.069114
2	-0.068	0.069114
2	-0.085	0.069114
2	-0.085	0.062831
2	-0.102	0.062831
2	-0.102	0.056548
2	-0.102	0.056548
2	-0.119	0.050265
2	-0.119	0.050265
2	-0.136	0.043982
2	-0.136	0.037699
2	-0.153	0.031415
2	-0.153	0.031415
2	-0.153	0.025132
2	-0.17	0.018849
2	-0.17	0.012566
2	-0.187	0.0062831
2	-0.187	0
2	-0.204	6.2768
2	-0.204	6.2705
2	-0.221	6.2642
2	-0.238	6.258
2	-0.238	6.2517
2	-0.255	6.2454
2	-0.255	6.2391
2	-0.255	6.2265
2	-0.255	6.2203
2	-0.255	6.214
2	-0.255	6.2077
2	-0.238	6.1951
2	-0.238	6.1889
2	-0.238	6.1826
2	-0.221	6.1763
2	-0.221	6.17
2	-0.221	6.1637
2	-0.221	6.1574
2	-0.221	6.1449
2	-0.221	6.1386
2	-0.238	6.1323
2	-0.238	6.126
2	-0.238	6.1197
2	-0.255	6.1135
2	-0.255	6.1009
2	-0.255	6.0946
2	-0.272	6.0883
2	-0.272	6.082
2	-0.272	6.0695
2	-0.289	6.0632
2	-0.289	6.0506
2	-0.306	6.0443
2	-0.306	6.0318
2	-0.323	6.0255
2	-0.323	6.0129
2	-0.34	6.0066
2	-0.34	5.9941
2	-0.357	5.9815
2	-0.357	5.9752
2	-0.374	5.9627
2	-0.374	5.9501
2	-0.391	5.9375
2	-0.408	5.925
2	-0.408	5.9124
2	-0.425	5.8998
2	-0.442	5.8873
2	-0.459	5.8747
2	-0.459	5.8621
2	-0.459	5.8433
2	-0.459	5.8307
2	-0.476	5.8182
2	-0.476	5.8056
2	-0.476	5.7867
2	-0.493	5.7742
2	-0.493	5.7553
2	-0.51	5.7428
2	-0.51	5.7302
2	-0.527	5.7113
2	-0.527	5.6988
2	-0.544	5.6799
2	-0.544	5.6611
2	-0.561	5.6485
2	-0.578	5.6297
2	-0.578	5.6108
2	-0.595	5.592
2	-0.612	5.5731
2	-0.612	5.5543
2	-0.629	5.5354
2	-0.646	5.5166
2	-0.663	5.4977
2	-0.68	5.4789
2	-0.68	5.46
2	-0.697	5.4349
2	-0.714	5.416
2	-0.731	5.3909
2	-0.748	5.372
2	-0.765	5.3469
2	-0.782	5.3218
2	-0.799	5.3029
2	-0.816	5.2778
2	-0.833	5.2527
0	-0.867	5.2213
0	-0.901	5.1961
0	-0.935	5.171
0	-0.952	5.1396
0	-0.986	5.1144
0	-1.02	5.083
0	-1.054	5.0516
0	-1.071	5.0202
0	-1.105	4.9825
0	-1.139	4.9511
0	-1.173	4.9134
0	-1.207	4.882
0	-1.241	4.8443
0	-1.275	4.8066
0	-1.309	4.7689
0	-1.343	4.7249
0	-1.377	4.6872
0	-1.394	4.6432
0	-1.428	4.5992
0	-1.462	4.5553
0	-1.496	4.5113
0	-1.53	4.4673
0	-1.564	4.4233
0	-1.598	4.373
0	-1.615	4.3228
0	-1.649	4.2725
0	-1.683	4.2222
0	-1.717	4.172
0	-1.734	4.1217
0	-1.768	4.0714
0	-1.785	4.0149
0	-1.819	3.9583
0	-1.836	3.9081
0	-1.853	3.8515
0	-1.87	3.795
0	-1.904	3.7384
0	-1.921	3.6819
0	-1.921	3.6191
0	-1.938	3.5625
0	-1.955	3.506
0	-1.972	3.4431
0	-1.972	3.3866
0	-1.972	3.33
0	-1.989	3.2672
0	-1.989	3.2107
0	-1.989	3.1478
0	-1.989	3.085
0	-1.972	3.0284
0	-1.972	2.9656
0	-1.972	2.9091
0	-1.955	2.8525
0	-1.938	2.7897
0	-1.938	2.7332
0	-1.921	2.6766
0	-1.904	2.62
0	-1.887	2.5572
0	-1.87	2.507
0	-1.836	2.4504
0	-1.819	2.3939
0	-1.802	2.3373
0	-1.768	2.287
0	-1.751	2.2305
0	-1.717	2.1802
0	-1.683	2.13
0	-1.649	2.0797
0	-1.632	2.0294
0	-1.598	1.9792
0	-1.564	1.9352
0	-1.53	1.8849
0	-1.496	1.841
0	-1.462	1.797
0	-1.428	1.753
0	-1.394	1.709
0	-1.36	1.665
0	-1.326	1.6273
0	-1.292	1.5833
0	-1.258	1.5456
0	-1.224	1.5079
0	-1.19	1.4765
0	-1.156	1.4388
0	-1.122	1.4011
0	-1.088	1.3697
0	-1.054	1.3383
2	-1.037	1.3069
2	-0.986	1.2755
2	-0.952	1.2441
2	-0.901	1.2189
2	-0.867	1.1938
2	-0.816	1.1624
2	-0.782	1.1435
2	-0.748	1.1184
2	-0.714	1.0933
2	-0.663	1.0744
2	-0.629	1.0556
2	-0.595	1.0367
2	-0.544	1.0179
2	-0.51	1.0053
2	-0.476	0.98645
2	-0.442	0.97388
2	-0.408	0.96131
2	-0.374	0.94875
2	-0.323	0.93618
2	-0.289	0.9299
2	-0.255	0.91733
2	-0.221	0.91105
2	-0.187	0.90477
2	-0.153	0.89848
2	-0.119	0.89848
2	-0.085	0.8922
2	-0.051	0.8922
2	-0.017	0.8922
2	0	0.8922
2	0.034	0.8922
2	0.068	0.8922
2	0.119	0.89848
2	0.153	0.89848
2	0.187	0.90477
2	0.221	0.91105
2	0.255	0.91733
2	0.289	0.9299
2	0.323	0.93618
2	0.357	0.94875
2	0.391	0.96131
2	0.425	0.97388
2	0.459	0.98645
2	0.51	0.99901
2	0.544	1.0179
2	0.578	1.0304
2	0.612	1.0493
2	0.646	1.0681
2	0.697	1.0933
2	0.731	1.1121
2	0.765	1.1372
2	0.816	1.1561
2	0.85	1.1812
2	0.884	1.2126
2	0.935	1.2378
2	0.969	1.2629
2	1.003	1.2943
2	1.054	1.3257
2	1.088	1.3572
2	1.122	1.3948
2	1.173	1.4263
2	1.207	1.464
2	1.258	1.5017
2	1.292	1.5394
2	1.343	1.5771
2	1.377	1.621
2	1.428	1.665
2	1.462	1.7027
2	1.496	1.753
2	1.547	1.797
2	1.581	1.841
2	1.632	1.8912
2	1.666	1.9415
2	1.7	1.9917
2	1.734	2.042
2	1.785	2.0986
2	1.819	2.1488
2	1.853	2.2054
2	1.887	2.2619
2	1.921	2.3185
2	1.955	2.3813
2	1.972	2.4378
2	2.006	2.5007
2	2.04	2.5572
2	2.057	2.62
2	2.091	2.6829
2	2.108	2.7457
2	2.125	2.8085
2	2.142	2.8714
2	2.159	2.9405
2	2.176	3.0033
2	2.176	3.0724
2	2.193	3.1353
2	2.193	3.2044
2	2.21	3.2672
2	2.21	3.3363
2	2.21	3.3992
2	2.21	3.4683
2	2.21	3.5311
2	2.193	3.6002
2	2.193	3.6631
2	2.176	3.7322
2	2.159	3.795
2	2.159	3.8641
2	2.142	3.9269
2	2.125	3.9898
2	2.108	4.0526
2	2.091	4.1154
2	2.057	4.1783
2	2.04	4.2411
2	2.023	4.3039
0	1.989	4.3667
0	1.955	4.4233
0	1.921	4.4798
0	1.887	4.5364
0	1.853	4.593
0	1.819	4.6495
0	1.785	4.706
0	1.751	4.7563
0	1.717	4.8129
0	1.683	4.8631
0	1.649	4.9134
0	1.615	4.9637
0	1.581	5.0076
0	1.547	5.0579
0	1.513	5.1019
0	1.496	5.1521
0	1.462	5.1961
0	1.428	5.2401
0	1.394	5.2778
0	1.377	5.3218
0	1.343	5.3658
0	1.309	5.4035
0	1.292	5.4412
0	1.275	5.4789
0	1.241	5.5166
0	1.224	5.5543
0	1.19	5.592
0	1.173	5.6297
0	1.156	5.6611
0	1.139	5.6988
0	1.122	5.7302
0	1.105	5.7679
0	1.088	5.7993
0	1.071	5.8307
0	1.054	5.8621
0	1.037	5.8936
0	1.02	5.925
0	1.02	5.9564
0	1.003	5.9878
0	1.003	6.0192
1	0.986	6.0506
1	0.969	6.0758
1	0.952	6.1072
1	0.935	6.1386
1	0.935	6.1637
1	0.918	6.1951
1	0.901	6.2203
1	0.884	6.2454
1	0.884	6.2705
1	0.867	0.018849
1	0.867	0.043982
1	0.85	0.069114
1	0.85	0.094246
1	0.85	0.11938
1	0.833	0.14451
1	0.833	0.16964
1	0.833	0.19478
1	0.833	0.21991
1	0.833	0.24504
1	0.833	0.27017
1	0.833	0.29531
1	0.833	0.32044
1	0.833	0.34557
1	0.833	0.3707
1	0.833	0.39583
1	0.833	0.42097
1	0.85	0.4461
1	0.85	0.47123
1	0.85	0.50265
1	0.867	0.52778
1	0.867	0.55291
1	0.884	0.57805
1	0.884	0.60318
1	0.901	0.63459
1	0.901	0.65973
1	0.918	0.68486
1	0.935	0.71627
1	0.952	0.74141
1	0.952	0.77282
1	0.969	0.80424
1	0.986	0.82937
1	1.003	0.86079
1	1.02	0.8922
1	1.037	0.92362
1	1.054	0.95503
1	1.071	0.98645
1	1.088	1.0179
1	1.105	1.0556
1	1.122	1.087
1	1.156	1.1184
1	1.173	1.1561
1	1.19	1.1938
1	1.207	1.2252
1	1.241	1.2629
1	1.258	1.3006
1	1.275	1.3383
1	1.309	1.3823
0	1.343	1.42
0	1.36	1.4577
0	1.394	1.5017
0	1.428	1.5456
0	1.462	1.5896
0	1.496	1.6336
0	1.53	1.6776
0	1.564	1.7279
0	1.598	1.7718
0	1.632	1.8221
0	1.649	1.8724
0	1.683	1.9226
0	1.717	1.9729
0	1.751	2.0232
0	1.768	2.0797
0	1.802	2.13
0	1.836	2.1865
0	1.853	2.2431
0	1.887	2.2996
0	1.904	2.3562
0	1.921	2.4127
0	1.938	2.4693
0	1.972	2.5321
0	1.989	2.5886
0	1.989	2.6515
0	2.006	2.708
0	2.023	2.7708
0	2.04	2.8337
0	2.04	2.8965
0	2.04	2.9531
0	2.057	3.0159
0	2.057	3.0787
0	2.057	3.1416
0	2.057	3.2044
0	2.04	3.2672
0	2.04	3.3238
0	2.04	3.3866
0	2.023	3.4494
0	2.006	3.506
0	1.989	3.5688
0	1.972	3.6316
0	1.955	3.6882
0	1.938	3.7447
0	1.921	3.8076
0	1.904	3.8641
0	1.87	3.9207
0	1.853	3.9772
0	1.819	4.0338
0	1.802	4.084
0	1.768	4.1406
0	1.734	4.1908
0	1.717	4.2474
0	1.683	4.2976
0	1.649	4.3479
0	1.615	4.3982
0	1.581	4.4421
0	1.547	4.4924
0	1.513	4.5364
0	1.479	4.5804
0	1.445	4.6244
0	1.411	4.6683
0	1.377	4.7123
0	1.343	4.75
0	1.309	4.794
0	1.275	4.8317
0	1.241	4.8694
0	1.207	4.9071
0	1.173	4.9448
0	1.139	4.9762
0	1.105	5.0139
0	1.088	5.0453
0	1.054	5.0767
0	1.02	5.1082
0	0.986	5.1396
0	0.952	5.171
0	0.918	5.1961
0	0.901	5.2275
0	0.867	5.2527
0	0.833	5.2778
0	0.816	5.3029
0	0.782	5.3281
0	0.748	5.3469
0	0.731	5.372
0	0.697	5.3972
0	0.68	5.416
0	0.646	5.4349
0	0.629	5.4537
0	0.595	5.4726
0	0.578	5.4914
0	0.544	5.5103
0	0.527	5.5228
0	0.51	5.5417
0	0.476	5.5543
0	0.459	5.5668
0	0.442	5.5857
0	0.425	5.5982
0	0.391	5.6108
0	0.374	5.6234
0	0.357	5.6297
2	0.34	5.6422
2	0.323	5.6548
2	0.306	5.6611
2	0.306	5.6736
2	0.289	5.6799
2	0.289	5.6925
2	0.272	5.6988
2	0.272	5.705
2	0.255	5.7176
2	0.255	5.7239
2	0.238	5.7302
2	0.238	5.7365
2	0.221	5.7428
2	0.221	5.749
2	0.204	5.7553
2	0.204	5.7616
2	0.187	5.7679
2	0.187	5.7742
2	0.17	5.7805
2	0.17	5.7867
0	0.153	5.793
0	0.136	5.7993
0	0.119	5.7993
0	0.102	5.8056
0	0.085	5.8056
0	0.085	5.8119
2	0.068	5.8119
2	0.051	5.8182
2	0.051	5.8182
2	0.051	5.8182
2	0.034	5.8182
2	0.034	5.8244
2	0.034	5.8244
2	0.017	5.8244
2	0.017	5.8244
2	0.017	5.8244
2	0	5.8244
0	0	5.8244
0	-0.017	5.8244
0	-0.017	5.8244
2	-0.034	5.8244
2	-0.051	5.8244
2	-0.051	5.8182
2	-0.051	5.8182
2	-0.068	5.8182
2	-0.068	5.8119
2	-0.068	5.8119
0	-0.085	5.8119
0	-0.102	5.8056
2	-0.119	5.8056
2	-0.119	5.7993
2	-0.136	5.793
2	-0.136	5.793
2	-0.136	5.7867
2	-0.153	5.7805
2	-0.153	5.7742
2	-0.17	5.7742
2	-0.17	5.7679
2	-0.187	5.7616
2	-0.187	5.7553
2	-0.187	5.749
2	-0.204	5.7428
2	-0.204	5.7365
2	-0.221	5.7302
2	-0.221	5.7239
2	-0.238	5.7176
2	-0.238	5.7113
2	-0.255	5.6988
2	-0.255	5.6925
2	-0.272	5.6862
2	-0.289	5.6736
2	-0.289	5.6674
2	-0.306	5.6548
2	-0.306	5.6485
2	-0.323	5.6359
2	-0.34	5.6297
2	-0.34	5.6171
2	-0.357	5.6045
2	-0.374	5.5982
2	-0.374	5.5857
2	-0.391	5.5731
2	-0.408	5.5605
2	-0.425	5.548
2	-0.425	5.5354
2	-0.442	5.5228
2	-0.459	5.5103
2	-0.476	5.4914
2	-0.493	5.4789
0	-0.51	5.4663
0	-0.527	5.4474
0	-0.561	5.4286
0	-0.578	5.416
0	-0.612	5.3972
0	-0.629	5.3783
0	-0.663	5.3595
0	-0.68	5.3343
0	-0.714	5.3155
0	-0.748	5.2904
0	-0.765	5.2715
0	-0.799	5.2464
0	-0.833	5.2213
0	-0.85	5.1961
0	-0.884	5.171
0	-0.918	5.1459
0	-0.952	5.1144
0	-0.969	5.083
0	-1.003	5.0579
0	-1.037	5.0265
0	-1.071	4.9951
0	-1.105	4.9574
0	-1.139	4.926
0	-1.156	4.8945
0	-1.19	4.8568
0	-1.224	4.8191
0	-1.258	4.7814
0	-1.292	4.7437
0	-1.326	4.706
0	-1.36	4.6621
0	-1.394	4.6244
0	-1.428	4.5804
0	-1.462	4.5364
0	-1.479	4.4924
0	-1.513	4.4484
0	-1.547	4.3982
0	-1.581	4.3542
0	-1.615	4.3039
1	-1.632	4.2537
1	-1.683	4.2034
1	-1.717	4.1531
1	-1.751	4.1029
1	-1.785	4.0463
1	-1.819	3.996
1	-1.853	3.9395
1	-1.887	3.883
1	-1.921	3.8264
1	-1.938	3.7699
1	-1.972	3.707
1	-1.989	3.6505
1	-2.023	3.5877
1	-2.04	3.5248
1	-2.057	3.4683
1	-2.074	3.4054
1	-2.091	3.3426
1	-2.108	3.2798
1	-2.125	3.217
1	-2.125	3.1478
1	-2.142	3.085
1	-2.142	3.0222
1	-2.142	2.9593
1	-2.142	2.8902
1	-2.142	2.8274
1	-2.142	2.7646
1	-2.125	2.7017
1	-2.125	2.6326
1	-2.125	2.5698
1	-2.108	2.507
1	-2.091	2.4441
1	-2.074	2.3813
1	-2.057	2.3185
1	-2.04	2.2556
1	-2.023	2.1928
1	-2.006	2.1362
1	-1.989	2.0734
1	-1.972	2.0169
1	-1.938	1.954
1	-1.921	1.8975
1	-1.904	1.841
1	-1.87	1.7844
1	-1.853	1.7279
1	-1.819	1.6713
1	-1.802	1.6148
1	-1.768	1.5645
1	-1.751	1.5079
1	-1.717	1.4577
1	-1.7	1.4074
1	-1.666	1.3572
1	-1.649	1.3069
1	-1.632	1.2566
1	-1.598	1.2064
1	-1.581	1.1624
1	-1.564	1.1121
1	-1.53	1.0681
1	-1.513	1.0179
1	-1.496	0.97388
1	-1.479	0.9299
1	-1.462	0.88592
1	-1.445	0.84193
1	-1.428	0.79795
1	-1.411	0.75397
1	-1.394	0.71627
1	-1.377	0.67229
1	-1.377	0.62831
1	-1.36	0.59061
1	-1.343	0.54663
1	-1.343	0.50893
0	-1.326	0.46495
0	-1.309	0.42725
0	-1.292	0.38955
2	-1.275	0.34557
2	-1.258	0.30787
2	-1.241	0.27017
2	-1.224	0.23247
2	-1.207	0.20106
2	-1.19	0.16336
2	-1.173	0.12566
2	-1.173	0.087963
2	-1.156	0.056548
2	-1.139	0.018849
2	-1.139	6.2705
2	-1.122	6.2328
2	-1.122	6.2014
2	-1.105	6.17
2	-1.105	6.1323
2	-1.105	6.1009
2	-1.105	6.0695
2	-1.088	6.0381
2	-1.088	6.0004
2	-1.088	5.9689
2	-1.088	5.9375
2	-1.105	5.8998
2	-1.105	5.8684
2	-1.105	5.837
2	-1.105	5.8056
2	-1.122	5.7679
2	-1.122	5.7365
2	-1.139	5.6988
2	-1.139	5.6674
2	-1.156	5.6297
2	-1.156	5.5982
2	-1.173	5.5605
2	-1.19	5.5291
2	-1.207	5.4914
2	-1.207	5.4537
2	-1.224	5.416
2	-1.241	5.3783
2	-1.258	5.3406
2	-1.275	5.3029
2	-1.292	5.2652
2	-1.326	5.2275
2	-1.343	5.1836
2	-1.36	5.1459
2	-1.377	5.1019
2	-1.394	5.0579
2	-1.428	5.0202
2	-1.445	4.9762
2	-1.462	4.9322
2	-1.496	4.8883
2	-1.513	4.838
2	-1.53	4.794
2	-1.564	4.75
0	-1.598	4.6998
0	-1.632	4.6495
0	-1.649	4.6055
0	-1.683	4.5553
0	-1.717	4.4987
0	-1.751	4.4484
0	-1.785	4.3982
0	-1.819	4.3416
0	-1.836	4.2851
0	-1.87	4.2285
0	-1.904	4.172
0	-1.921	4.1154
0	-1.955	4.0589
0	-1.972	3.996
0	-2.006	3.9395
0	-2.023	3.8767
0	-2.04	3.8138
0	-2.057	3.751
0	-2.091	3.6882
0	-2.091	3.6254
0	-2.108	3.5625
0	-2.125	3.4997
0	-2.125	3.4369
0	-2.142	3.374
0	-2.142	3.3049
0	-2.142	3.2421
0	-2.159	3.1793
0	-2.159	3.1164
0	-2.142	3.0473
0	-2.142	2.9845
0	-2.142	2.9216
0	-2.125	2.8588
0	-2.108	2.7897
0	-2.108	2.7269
0	-2.091	2.664
0	-2.074	2.6012
0	-2.057	2.5384
0	-2.023	2.4818
0	-2.006	2.419
0	-1.989	2.3562
0	-1.955	2.2996
0	-1.938	2.2431
0	-1.904	2.1802
0	-1.87	2.1237
0	-1.853	2.0671
0	-1.819	2.0169
0	-1.785	1.9603
0	-1.751	1.9038
0	-1.717	1.8535
0	-1.683	1.8033
0	-1.649	1.753
0	-1.615	1.7027
1	-1.581	1.6525
1	-1.564	1.6085
1	-1.53	1.5582
1	-1.513	1.5142
1	-1.479	1.4703
1	-1.462	1.4263
1	-1.428	1.3823
1	-1.411	1.3383
1	-1.394	1.2943
1	-1.36	1.2566
1	-1.343	1.2126
1	-1.326	1.1749
1	-1.292	1.1372
1	-1.275	1.0933
1	-1.258	1.0556
1	-1.224	1.0179
1	-1.207	0.98016
1	-1.19	0.94875
1	-1.173	0.91105
1	-1.156	0.87335
1	-1.139	0.84193
1	-1.122	0.80424
1	-1.105	0.77282
1	-1.088	0.74141
1	-1.088	0.70371
1	-1.071	0.67229
1	-1.054	0.64088
1	-1.037	0.60946
1	-1.037	0.57805
1	-1.02	0.54663
1	-1.02	0.51521
1	-1.003	0.4838
1	-1.003	0.45867
1	-1.003	0.42725
1	-0.986	0.39583
1	-0.986	0.36442
1	-0.986	0.333
1	-0.986	0.30787
1	-0.986	0.27646
1	-0.986	0.24504
1	-0.986	0.21991
1	-0.969	0.18849
1	-0.952	0.15708
1	-0.935	0.13195
1	-0.935	0.10053
1	-0.935	0.075397
1	-0.918	0.043982
1	-0.918	0.018849
1	-0.918	6.2705
1	-0.918	6.2454
1	-0.918	6.214
1	-0.935	6.1889
1	-0.935	6.1574
1	-0.935	6.1323
1	-0.935	6.1072
1	-0.952	6.0758
1	-0.952	6.0443
1	-0.952	6.0192
1	-0.969	5.9878
1	-0.969	5.9564
1	-0.986	5.9313
1	-1.003	5.8998
1	-1.003	5.8684
1	-1.02	5.837
1	-1.037	5.8056
1	-1.054	5.7742
1	-1.071	5.7428
1	-1.088	5.7113
1	-1.105	5.6799
1	-1.122	5.6422
1	-1.139	5.6108
1	-1.156	5.5731
1	-1.19	5.5417
1	-1.207	5.504
1	-1.224	5.4663
1	-1.241	5.4286
1	-1.258	5.3909
1	-1.275	5.3532
1	-1.292	5.3155
1	-1.309	5.2778
1	-1.326	5.2338
1	-1.36	5.1961
1	-1.377	5.1521
1	-1.411	5.1144
1	-1.445	5.0705
1	-1.479	5.0265
1	-1.496	4.9825
1	-1.53	4.9322
1	-1.564	4.8883
1	-1.598	4.838
1	-1.632	4.794
1	-1.666	4.7437
1	-1.7	4.6935
1	-1.734	4.6432
1	-1.768	4.5867
1	-1.785	4.5364
1	-1.819	4.4798
1	-1.853	4.4233
1	-1.887	4.3667
1	-1.921	4.3102
1	-1.938	4.2537
1	-1.972	4.1908
1	-2.006	4.1343
1	-2.023	4.0714
1	-2.057	4.0086
1	-2.074	3.9521
1	-2.091	3.8892
1	-2.125	3.8201
1	-2.142	3.7573
1	-2.159	3.6945
1	-2.176	3.6316
1	-2.193	3.5625
1	-2.193	3.4997
1	-2.21	3.4306
1	-2.21	3.3615
1	-2.227	3.2986
1	-2.227	3.2295
1	-2.227	3.1604
1	-2.227	3.0976
1	-2.227	3.0284
1	-2.21	2.9656
1	-2.21	2.8965
1	-2.193	2.8274
1	-2.176	2.7646
1	-2.176	2.7017
1	-2.159	2.6326
1	-2.142	2.5698
1	-2.108	2.507
1	-2.091	2.4441
1	-2.074	2.3813
1	-2.04	2.3185
1	-2.023	2.2556
1	-1.989	2.1928
1	-1.955	2.1362
1	-1.938	2.0797
1	-1.904	2.0169
1	-1.87	1.9603
1	-1.836	1.9038
1	-1.802	1.8535
1	-1.785	1.797
1	-1.751	1.7467
1	-1.734	1.6902
1	-1.7	1.6399
1	-1.683	1.5896
1	-1.649	1.5394
1	-1.632	1.4891
1	-1.615	1.4388
1	-1.581	1.3948
1	-1.564	1.3446
1	-1.53	1.3006
1	-1.513	1.2503
1	-1.479	1.2064
1	-1.462	1.1624
1	-1.445	1.1184
1	-1.428	1.0744
1	-1.394	1.0304
1	-1.377	0.99273
1	-1.36	0.94875
1	-1.343	0.91105
1	-1.326	0.86707
1	-1.309	0.82937
1	-1.292	0.79167
1	-1.275	0.74769
1	-1.258	0.70999
1	-1.258	0.67229
1	-1.241	0.63459
1	-1.224	0.59689
1	-1.224	0.5592
1	-1.207	0.52778
1	-1.207	0.49008
2	-1.19	0.45238
2	-1.156	0.41469
2	-1.139	0.38327
2	-1.122	0.35185
2	-1.088	0.31416
2	-1.071	0.28274
2	-1.054	0.25132
2	-1.037	0.21991
2	-1.02	0.18849
2	-1.003	0.15708
2	-1.003	0.12566
2	-0.986	0.094246
2	-0.969	0.069114
2	-0.952	0.037699
2	-0.952	0.0062831
2	-0.935	6.2642
2	-0.935	6.2328
2	-0.918	6.2077
2	-0.918	6.1763
2	-0.918	6.1512
2	-0.901	6.126
2	-0.901	6.0946
2	-0.901	6.0695
2	-0.901	6.0443
2	-0.901	6.0129
2	-0.901	5.9878
2	-0.901	5.9627
2	-0.901	5.9313
2	-0.901	5.9061
2	-0.901	5.881
2	-0.901	5.8496
2	-0.918	5.8244
2	-0.918	5.7993
2	-0.918	5.7679
2	-0.935	5.7428
2	-0.935	5.7113
2	-0.952	5.6862
2	-0.952	5.6548
2	-0.969	5.6234
2	-0.986	5.5982
2	-0.986	5.5668
2	-1.003	5.5354
2	-1.02	5.504
2	-1.037	5.4726
2	-1.037	5.4412
2	-1.054	5.4097
2	-1.071	5.3783
2	-1.088	5.3469
2	-1.105	5.3155
2	-1.122	5.2778
2	-1.156	5.2464
2	-1.173	5.2087
2	-1.19	5.1773
2	-1.207	5.1396
2	-1.224	5.1019
2	-1.258	5.0642
2	-1.275	5.0265
2	-1.292	4.9888
2	-1.309	4.9511
2	-1.343	4.9071
2	-1.36	4.8694
2	-1.394	4.8254
2	-1.411	4.7814
2	-1.428	4.7375
2	-1.462	4.6998
0	-1.496	4.6495
0	-1.53	4.6055
0	-1.547	4.5615
0	-1.581	4.5113
0	-1.615	4.4673
[truncated: 5,162 more rows]
