# Supplementary material for: Skilled motor control of an inverted pendulum implies low entropy of states but high entropy of actions
Source: PLoS Comput Biol. 2023 Jan 6;19(1):e1010810. doi: 10.1371/journal.pcbi.1010810 (PMC9851554; doi:10.1371/journal.pcbi.1010810)
Supplement: S2 File — The dataset within the file contains the data collected during the experiment. Each CSV file named “FRI_p_l.csv” corresponds to a different trial, where “p” stands for an unique numerical participant’s identifier and “l” stands for pendulum length (where “2” corresponds to 0.2, “3” to 0.3 m, “4” to 0.4 m, etc.). In every file, rows correspond to subsequent time steps, sampled with a frequency of 0.017 s. For every recorded time step, each column contains: the action selected by the trial’s participant (“action”). The value 0 corresponds to a “no action”, the value 1 represents an action that pushes the pendulum towards the clockwise direction and the value 2 corresponds to an action that pushes the pendulum towards the anti-clockwise direction.the angular velocity of the pendulum at that time step (“ang. velocity”), measured in rad s−1.the angle of the pendulum at that time step (“angle”), measured in rad with values in the interval [0, 2π) rad. The angle 0 rad corresponds to the pendulum oriented in its upright position.the single utility value associated to the whole trial (“utility”). (ZIP) [file pcbi.1010810.s002.zip › ExperimentalData/FRI_31_3.csv]

action	angular vel.	angle	trial utility
0	0	3.2358	-17.0128
0	-0.017	3.2358
0	-0.017	3.2358
0	-0.034	3.2358
0	-0.034	3.2358
0	-0.051	3.2358
0	-0.068	3.2295
0	-0.068	3.2295
0	-0.085	3.2295
0	-0.085	3.2232
0	-0.102	3.2232
0	-0.102	3.217
0	-0.102	3.217
0	-0.119	3.2107
0	-0.119	3.2044
0	-0.136	3.2044
0	-0.136	3.1981
0	-0.136	3.1918
0	-0.153	3.1918
0	-0.153	3.1855
0	-0.153	3.1793
0	-0.153	3.173
0	-0.17	3.1667
0	-0.17	3.1667
0	-0.17	3.1604
0	-0.17	3.1541
0	-0.17	3.1478
0	-0.17	3.1416
0	-0.17	3.1353
0	-0.17	3.129
0	-0.17	3.129
0	-0.17	3.1227
0	-0.17	3.1164
0	-0.17	3.1101
0	-0.17	3.1038
0	-0.153	3.0976
0	-0.153	3.0976
0	-0.153	3.0913
0	-0.136	3.085
0	-0.136	3.0787
0	-0.136	3.0787
0	-0.119	3.0724
2	-0.119	3.0661
2	-0.085	3.0661
2	-0.051	3.0661
2	-0.017	3.0599
2	0	3.0599
2	0.034	3.0599
2	0.068	3.0661
2	0.102	3.0661
2	0.136	3.0724
2	0.17	3.0787
2	0.204	3.085
2	0.238	3.0913
2	0.272	3.0976
2	0.306	3.1038
2	0.323	3.1164
2	0.357	3.1227
2	0.391	3.1353
2	0.408	3.1478
2	0.442	3.1604
2	0.459	3.173
2	0.476	3.1918
0	0.476	3.2044
0	0.476	3.217
0	0.459	3.2358
0	0.442	3.2484
0	0.442	3.2609
0	0.425	3.2735
0	0.408	3.2861
0	0.391	3.2986
0	0.374	3.3112
0	0.357	3.3238
0	0.34	3.33
0	0.323	3.3426
0	0.306	3.3552
0	0.272	3.3615
0	0.255	3.3677
0	0.238	3.3803
0	0.204	3.3866
0	0.187	3.3929
0	0.153	3.3929
0	0.136	3.3992
0	0.102	3.4054
0	0.085	3.4054
0	0.051	3.4117
1	0.017	3.4117
1	-0.017	3.4117
1	-0.068	3.4117
1	-0.119	3.4054
1	-0.17	3.3992
1	-0.221	3.3929
1	-0.272	3.3866
1	-0.323	3.3803
1	-0.374	3.3677
1	-0.425	3.3552
1	-0.476	3.3426
1	-0.527	3.3238
1	-0.561	3.3112
1	-0.612	3.2923
1	-0.646	3.2735
1	-0.697	3.2546
1	-0.731	3.2295
1	-0.765	3.2107
1	-0.799	3.1855
1	-0.816	3.1604
1	-0.85	3.1353
1	-0.884	3.1101
1	-0.901	3.085
1	-0.918	3.0536
1	-0.935	3.0284
1	-0.952	2.997
1	-0.952	2.9719
1	-0.969	2.9405
1	-0.969	2.9091
1	-0.969	2.8839
1	-0.969	2.8525
1	-0.969	2.8211
1	-0.969	2.796
1	-0.952	2.7646
1	-0.952	2.7332
1	-0.935	2.708
1	-0.918	2.6766
1	-0.901	2.6515
1	-0.867	2.6263
1	-0.85	2.6012
1	-0.833	2.5698
1	-0.799	2.5509
1	-0.765	2.5258
1	-0.731	2.5007
1	-0.697	2.4818
1	-0.663	2.4567
1	-0.629	2.4378
1	-0.595	2.419
1	-0.544	2.4064
0	-0.476	2.3876
0	-0.408	2.375
0	-0.34	2.3624
0	-0.272	2.3499
0	-0.204	2.3436
0	-0.136	2.3373
0	-0.068	2.3373
0	0	2.3373
0	0.068	2.3373
0	0.136	2.3373
0	0.204	2.3436
0	0.289	2.3562
2	0.357	2.3624
2	0.442	2.375
2	0.544	2.3876
2	0.629	2.4064
2	0.731	2.4316
2	0.816	2.4504
2	0.901	2.4818
2	1.003	2.507
2	1.088	2.5384
2	1.156	2.5761
2	1.241	2.6075
2	1.309	2.6452
2	1.394	2.6892
2	1.462	2.7332
2	1.513	2.7771
2	1.581	2.8211
2	1.632	2.8714
2	1.683	2.9216
2	1.734	2.9719
2	1.768	3.0284
2	1.802	3.0787
2	1.836	3.1353
2	1.853	3.1918
2	1.87	3.2484
2	1.887	3.3049
2	1.887	3.3615
2	1.887	3.418
2	1.887	3.4745
2	1.887	3.5311
2	1.87	3.5877
2	1.853	3.6442
2	1.819	3.7008
2	1.785	3.751
2	1.751	3.8076
2	1.717	3.8578
2	1.683	3.9081
2	1.632	3.9583
2	1.581	4.0086
2	1.53	4.0589
2	1.479	4.1029
2	1.428	4.1468
2	1.36	4.1845
2	1.309	4.2285
2	1.241	4.2662
2	1.173	4.3039
2	1.105	4.3353
2	1.037	4.3667
2	0.969	4.3982
2	0.901	4.4296
2	0.833	4.4547
0	0.731	4.4798
0	0.646	4.4987
0	0.544	4.5175
0	0.442	4.5301
0	0.34	4.5427
0	0.238	4.5553
0	0.136	4.5615
0	0.051	4.5615
0	-0.034	4.5615
0	-0.136	4.5615
0	-0.238	4.5553
0	-0.34	4.5427
0	-0.425	4.5364
0	-0.527	4.5175
0	-0.629	4.4987
1	-0.731	4.4798
1	-0.85	4.4547
1	-0.969	4.4296
1	-1.088	4.3982
1	-1.207	4.3605
1	-1.326	4.3228
1	-1.445	4.2851
1	-1.564	4.2348
1	-1.683	4.1908
1	-1.802	4.1343
1	-1.904	4.0777
1	-2.006	4.0212
1	-2.108	3.9583
1	-2.21	3.8955
1	-2.295	3.8264
1	-2.38	3.7573
1	-2.465	3.6819
1	-2.533	3.6065
1	-2.601	3.5311
1	-2.669	3.4494
1	-2.72	3.3677
1	-2.771	3.2861
1	-2.805	3.2044
1	-2.822	3.1164
1	-2.856	3.0347
1	-2.856	2.9468
1	-2.856	2.8588
1	-2.856	2.7771
1	-2.839	2.6892
1	-2.822	2.6075
1	-2.788	2.5195
1	-2.754	2.4378
1	-2.72	2.3562
1	-2.669	2.2745
1	-2.618	2.1928
1	-2.55	2.1174
1	-2.499	2.042
1	-2.431	1.9666
1	-2.363	1.8912
1	-2.295	1.8221
1	-2.227	1.753
1	-2.142	1.6902
1	-2.074	1.6273
1	-2.006	1.5645
1	-1.921	1.5079
1	-1.853	1.4514
1	-1.785	1.3948
1	-1.7	1.3446
1	-1.632	1.2943
1	-1.564	1.2441
1	-1.496	1.1938
1	-1.428	1.1498
1	-1.377	1.1121
1	-1.309	1.0681
1	-1.241	1.0304
1	-1.19	0.99273
0	-1.105	0.96131
0	-1.02	0.9299
0	-0.935	0.89848
0	-0.867	0.87335
0	-0.782	0.84822
0	-0.714	0.82309
0	-0.646	0.80424
0	-0.561	0.78539
0	-0.493	0.76654
0	-0.425	0.75397
0	-0.357	0.74141
0	-0.289	0.72884
0	-0.221	0.72256
0	-0.153	0.71627
0	-0.102	0.70999
0	-0.034	0.70999
0	0.017	0.70999
0	0.085	0.70999
0	0.153	0.71627
0	0.221	0.72256
0	0.289	0.72884
2	0.357	0.74141
2	0.442	0.75397
2	0.544	0.76654
2	0.646	0.78539
2	0.731	0.80424
2	0.833	0.82937
2	0.935	0.8545
2	1.037	0.88592
2	1.139	0.91733
2	1.258	0.95503
2	1.36	0.99273
2	1.479	1.0367
2	1.581	1.087
2	1.7	1.131
2	1.819	1.1875
2	1.938	1.2441
2	2.057	1.3069
2	2.193	1.3697
2	2.312	1.4325
2	2.431	1.5079
2	2.567	1.5833
2	2.686	1.6587
2	2.805	1.7467
2	2.941	1.8284
2	3.06	1.9226
2	3.179	2.0169
2	3.281	2.1111
2	3.4	2.2117
2	3.502	2.3185
2	3.587	2.4253
2	3.672	2.5321
2	3.757	2.6452
2	3.825	2.7583
2	3.876	2.8714
2	3.927	2.9908
2	3.961	3.1101
2	3.978	3.2295
2	3.995	3.3489
2	3.995	3.4683
2	3.978	3.5877
2	3.961	3.707
2	3.927	3.8264
2	3.876	3.9458
2	3.825	4.0589
0	3.74	4.172
0	3.655	4.2851
0	3.553	4.3919
0	3.451	4.4987
0	3.366	4.5992
0	3.264	4.6998
0	3.162	4.794
0	3.06	4.8883
0	2.958	4.9825
0	2.856	5.0705
0	2.771	5.1521
0	2.669	5.2338
0	2.584	5.3155
0	2.516	5.3909
0	2.431	5.4663
0	2.363	5.5354
0	2.295	5.6045
0	2.227	5.6736
0	2.176	5.7428
0	2.125	5.8056
0	2.091	5.8684
0	2.04	5.9313
0	2.023	5.9941
0	1.989	6.0506
0	1.972	6.1135
1	1.955	6.17
1	1.921	6.2328
1	1.887	0.0062831
1	1.87	0.062831
1	1.836	0.11938
1	1.836	0.16964
1	1.819	0.22619
1	1.819	0.28274
1	1.819	0.33929
1	1.836	0.38955
1	1.853	0.4461
1	1.87	0.50265
1	1.887	0.5592
1	1.921	0.61574
1	1.938	0.67858
1	1.989	0.73512
1	2.023	0.79795
1	2.074	0.8545
1	2.125	0.91733
1	2.176	0.98645
1	2.227	1.0493
1	2.295	1.1184
1	2.346	1.1875
0	2.448	1.2629
0	2.55	1.3383
0	2.635	1.4137
0	2.737	1.4954
0	2.839	1.5771
0	2.941	1.665
0	3.026	1.753
0	3.128	1.8472
0	3.213	1.9415
0	3.315	2.042
0	3.4	2.1425
0	3.468	2.2431
0	3.553	2.3499
0	3.604	2.4567
0	3.672	2.5698
0	3.723	2.6766
0	3.757	2.7897
0	3.774	2.9028
0	3.791	3.0159
0	3.808	3.1353
0	3.791	3.2484
0	3.774	3.3615
0	3.74	3.4745
0	3.706	3.5877
0	3.655	3.6945
0	3.604	3.8076
0	3.536	3.9144
0	3.451	4.0212
0	3.366	4.1217
0	3.281	4.2222
0	3.196	4.3165
0	3.094	4.4107
2	2.992	4.505
2	2.924	4.593
2	2.856	4.6809
2	2.771	4.7626
0	2.669	4.8443
0	2.567	4.926
0	2.482	5.0014
0	2.38	5.0767
2	2.295	5.1459
2	2.227	5.215
2	2.159	5.2778
2	2.108	5.3469
2	2.057	5.4097
2	2.006	5.4663
0	1.938	5.5291
0	1.87	5.5857
0	1.802	5.6422
0	1.751	5.6925
0	1.7	5.7428
0	1.649	5.793
0	1.598	5.8433
0	1.564	5.8936
0	1.513	5.9375
0	1.496	5.9815
0	1.462	6.0318
1	1.445	6.0758
1	1.394	6.1135
1	1.343	6.1574
1	1.309	6.1951
1	1.275	6.2391
1	1.241	6.2768
1	1.224	0.031415
1	1.207	0.062831
1	1.173	0.10053
1	1.156	0.13823
1	1.156	0.16964
1	1.139	0.20734
1	1.139	0.23876
1	1.139	0.27646
1	1.139	0.30787
1	1.139	0.34557
1	1.156	0.37699
1	1.156	0.41469
1	1.173	0.4461
1	1.19	0.4838
1	1.207	0.5215
1	1.241	0.5592
1	1.258	0.59689
1	1.292	0.63459
1	1.326	0.67229
1	1.36	0.71627
1	1.411	0.75397
1	1.445	0.79795
1	1.496	0.84193
1	1.547	0.8922
1	1.598	0.93618
1	1.649	0.98645
1	1.7	1.0367
0	1.785	1.087
0	1.887	1.1435
0	1.972	1.2001
0	2.074	1.2629
0	2.159	1.3257
0	2.261	1.3948
0	2.363	1.464
0	2.448	1.5331
0	2.55	1.6085
0	2.652	1.6902
0	2.754	1.7718
0	2.839	1.8535
0	2.941	1.9415
0	3.026	2.0294
0	3.111	2.1237
0	3.196	2.2179
0	3.264	2.3185
0	3.332	2.4127
0	3.4	2.5195
2	3.451	2.62
2	3.519	2.7269
2	3.587	2.8337
2	3.638	2.9405
2	3.672	3.0473
2	3.706	3.1604
2	3.723	3.2735
2	3.723	3.3866
2	3.723	3.4934
2	3.706	3.6065
2	3.672	3.7196
0	3.621	3.8264
0	3.553	3.9332
0	3.468	4.04
0	3.383	4.1468
0	3.298	4.2474
0	3.213	4.3416
0	3.111	4.4359
0	3.009	4.5301
0	2.907	4.6181
0	2.805	4.706
0	2.703	4.7877
0	2.601	4.8694
0	2.516	4.9448
0	2.414	5.0202
0	2.312	5.0893
0	2.227	5.1584
0	2.125	5.2275
0	2.04	5.2904
0	1.972	5.3469
0	1.887	5.4035
0	1.802	5.46
0	1.734	5.5166
0	1.666	5.5668
1	1.598	5.6171
1	1.513	5.6611
1	1.428	5.705
1	1.36	5.749
1	1.275	5.7867
1	1.207	5.8244
1	1.139	5.8621
1	1.071	5.8936
1	1.003	5.925
1	0.935	5.9564
1	0.884	5.9815
1	0.833	6.0066
0	0.799	6.0318
0	0.782	6.0569
0	0.765	6.082
0	0.731	6.1009
0	0.714	6.126
0	0.714	6.1449
0	0.697	6.17
0	0.68	6.1889
0	0.68	6.2077
0	0.663	6.2328
0	0.663	6.2517
0	0.663	6.2705
0	0.663	0.0062831
0	0.663	0.031415
0	0.663	0.050265
1	0.68	0.069114
1	0.663	0.087963
1	0.646	0.10681
1	0.629	0.12566
1	0.612	0.14451
1	0.595	0.16336
1	0.595	0.18221
1	0.578	0.20106
1	0.578	0.21991
1	0.578	0.23876
1	0.561	0.25132
1	0.561	0.27017
1	0.561	0.28902
1	0.561	0.30787
1	0.578	0.32044
1	0.578	0.33929
1	0.578	0.35814
1	0.595	0.37699
1	0.612	0.39583
1	0.612	0.41469
1	0.629	0.43353
1	0.646	0.45238
1	0.663	0.47123
1	0.68	0.49008
1	0.697	0.51521
1	0.731	0.53406
1	0.748	0.5592
1	0.782	0.57805
1	0.816	0.60318
1	0.833	0.62831
0	0.901	0.65344
0	0.952	0.68486
0	1.02	0.71627
0	1.088	0.74769
0	1.156	0.7791
0	1.224	0.8168
0	1.309	0.8545
0	1.377	0.8922
0	1.462	0.93618
0	1.547	0.98016
0	1.632	1.0304
0	1.717	1.0807
0	1.802	1.131
0	1.887	1.1875
0	1.989	1.2503
2	2.074	1.3069
2	2.193	1.376
2	2.329	1.4388
2	2.448	1.5142
2	2.584	1.5896
2	2.703	1.665
2	2.822	1.753
2	2.958	1.841
2	3.077	1.9289
2	3.196	2.0232
2	3.298	2.1174
0	3.383	2.2179
0	3.451	2.3247
0	3.519	2.4316
0	3.587	2.5384
0	3.638	2.6452
0	3.672	2.752
0	3.706	2.8651
0	3.723	2.9782
0	3.74	3.0913
0	3.723	3.1981
0	3.723	3.3112
0	3.689	3.4243
0	3.655	3.5374
0	3.604	3.6442
0	3.553	3.751
0	3.485	3.8578
0	3.417	3.9646
0	3.349	4.0652
0	3.264	4.1657
0	3.162	4.2599
0	3.077	4.3542
0	2.975	4.4421
0	2.873	4.5301
0	2.788	4.6181
0	2.686	4.6998
0	2.584	4.7814
0	2.482	4.8568
0	2.38	4.926
0	2.278	5.0014
0	2.176	5.0642
0	2.091	5.127
0	2.006	5.1898
0	1.904	5.2527
0	1.819	5.3092
0	1.751	5.3595
0	1.666	5.4097
0	1.581	5.46
0	1.513	5.5103
0	1.445	5.5543
0	1.377	5.5982
0	1.326	5.6359
0	1.258	5.6736
0	1.207	5.7113
0	1.156	5.749
0	1.105	5.7805
0	1.054	5.8119
0	1.02	5.8433
0	0.969	5.8747
0	0.935	5.9061
0	0.901	5.9313
0	0.867	5.9564
0	0.833	5.9878
0	0.799	6.0066
0	0.782	6.0318
0	0.748	6.0569
0	0.731	6.082
0	0.714	6.1009
0	0.697	6.1197
1	0.68	6.1449
1	0.646	6.1637
1	0.595	6.1826
1	0.561	6.2014
1	0.527	6.2203
1	0.493	6.2328
1	0.476	6.2454
1	0.442	6.2642
1	0.408	6.2768
1	0.391	0.0062831
1	0.357	0.012566
1	0.34	0.025132
1	0.306	0.037699
1	0.289	0.043982
1	0.272	0.050265
1	0.238	0.062831
1	0.221	0.069114
1	0.204	0.075397
0	0.204	0.08168
0	0.221	0.087963
0	0.221	0.094246
0	0.238	0.10053
0	0.255	0.10681
0	0.255	0.11938
1	0.272	0.12566
1	0.255	0.13195
1	0.255	0.14451
1	0.238	0.15079
1	0.221	0.15708
1	0.204	0.16336
1	0.204	0.16964
1	0.187	0.17593
1	0.187	0.18221
1	0.17	0.18849
1	0.17	0.19478
1	0.153	0.20106
1	0.153	0.20106
1	0.153	0.20734
1	0.136	0.21363
1	0.136	0.21991
1	0.136	0.21991
1	0.119	0.22619
1	0.119	0.22619
1	0.119	0.23247
1	0.119	0.23876
1	0.119	0.23876
1	0.102	0.24504
1	0.102	0.24504
1	0.102	0.25132
1	0.102	0.25132
1	0.102	0.25761
1	0.102	0.25761
1	0.102	0.26389
1	0.102	0.27017
1	0.102	0.27017
1	0.102	0.27646
1	0.102	0.27646
1	0.102	0.28274
1	0.102	0.28274
1	0.102	0.28902
1	0.102	0.28902
1	0.102	0.29531
1	0.102	0.29531
1	0.102	0.30159
1	0.119	0.30159
1	0.119	0.30787
1	0.119	0.31416
1	0.119	0.31416
1	0.136	0.32044
1	0.136	0.32044
1	0.136	0.32672
1	0.136	0.333
1	0.153	0.33929
1	0.153	0.33929
1	0.17	0.34557
1	0.17	0.35185
1	0.187	0.35814
1	0.187	0.36442
1	0.204	0.3707
1	0.204	0.37699
1	0.221	0.38327
1	0.221	0.38955
1	0.238	0.39583
1	0.255	0.40212
1	0.255	0.41469
1	0.272	0.42097
1	0.289	0.42725
1	0.306	0.43982
1	0.323	0.4461
1	0.34	0.45867
1	0.357	0.47123
1	0.374	0.47752
1	0.391	0.49008
0	0.442	0.50265
0	0.493	0.5215
0	0.544	0.53406
0	0.595	0.55291
0	0.646	0.57176
0	0.697	0.59061
0	0.765	0.61574
0	0.816	0.63459
0	0.884	0.66601
0	0.935	0.69114
2	1.003	0.72256
2	1.105	0.75397
2	1.19	0.78539
2	1.292	0.82309
2	1.394	0.86707
2	1.496	0.91105
2	1.598	0.95503
2	1.717	1.0053
2	1.819	1.0556
2	1.938	1.1121
2	2.057	1.1749
2	2.176	1.2378
2	2.295	1.3069
2	2.414	1.376
2	2.55	1.4514
2	2.669	1.5331
2	2.805	1.6148
2	2.924	1.6964
2	3.043	1.7907
0	3.145	1.8786
0	3.23	1.9792
0	3.315	2.0734
0	3.4	2.1802
0	3.485	2.2808
0	3.553	2.3876
0	3.621	2.4944
0	3.672	2.6012
0	3.706	2.7143
0	3.74	2.8274
0	3.774	2.9405
0	3.774	3.0536
0	3.791	3.1667
0	3.774	3.2798
0	3.757	3.3929
0	3.723	3.506
0	3.672	3.6191
0	3.621	3.7259
0	3.553	3.8327
0	3.485	3.9395
0	3.417	4.0463
0	3.332	4.1468
0	3.247	4.2474
0	3.145	4.3416
0	3.06	4.4359
0	2.958	4.5238
0	2.856	4.6118
0	2.754	4.6998
0	2.652	4.7814
0	2.55	4.8568
0	2.448	4.9322
0	2.346	5.0076
0	2.261	5.0767
0	2.159	5.1396
0	2.074	5.2024
0	1.989	5.2652
0	1.904	5.3218
0	1.819	5.3783
0	1.751	5.4349
0	1.666	5.4851
0	1.598	5.5354
0	1.53	5.5794
0	1.462	5.6297
0	1.411	5.6736
0	1.36	5.7113
0	1.292	5.7553
0	1.258	5.793
0	1.207	5.8307
0	1.156	5.8621
0	1.122	5.8998
0	1.088	5.9313
0	1.054	5.9627
0	1.02	5.9941
0	1.003	6.0255
0	0.969	6.0569
0	0.952	6.082
0	0.935	6.1135
0	0.918	6.1386
1	0.901	6.17
1	0.867	6.1951
1	0.833	6.2203
1	0.799	6.2454
1	0.765	6.2705
1	0.748	0.012566
1	0.714	0.031415
1	0.697	0.050265
1	0.68	0.075397
1	0.663	0.094246
1	0.646	0.1131
1	0.629	0.13195
1	0.612	0.15079
1	0.595	0.16964
1	0.595	0.18849
1	0.578	0.20734
1	0.578	0.22619
1	0.578	0.23876
1	0.578	0.25761
1	0.578	0.27646
1	0.578	0.29531
1	0.578	0.30787
1	0.578	0.32672
1	0.578	0.34557
1	0.595	0.36442
1	0.595	0.38327
1	0.612	0.40212
1	0.629	0.42097
1	0.646	0.43982
1	0.663	0.45867
1	0.68	0.47752
1	0.697	0.50265
1	0.714	0.5215
1	0.748	0.54035
1	0.765	0.56548
1	0.799	0.59061
1	0.816	0.61574
1	0.85	0.64088
0	0.918	0.66601
0	0.986	0.69742
0	1.037	0.72256
0	1.105	0.76026
0	1.173	0.79167
0	1.258	0.82937
0	1.326	0.86707
0	1.411	0.91105
0	1.479	0.95503
0	1.564	0.99901
0	1.649	1.0493
0	1.734	1.0995
2	1.819	1.1498
2	1.938	1.2064
2	2.074	1.2692
2	2.193	1.332
2	2.312	1.4011
2	2.431	1.4703
2	2.567	1.5456
2	2.686	1.6273
0	2.788	1.709
0	2.89	1.797
0	2.975	1.8849
0	3.077	1.9729
0	3.162	2.0671
0	3.247	2.1614
0	3.315	2.2619
0	3.4	2.3624
0	3.451	2.4693
0	3.519	2.5698
0	3.553	2.6766
0	3.604	2.7834
0	3.621	2.8965
0	3.638	3.0033
0	3.655	3.1101
0	3.638	3.2232
0	3.621	3.33
0	3.604	3.4431
0	3.57	3.5499
0	3.519	3.6568
0	3.468	3.7573
0	3.4	3.8641
0	3.332	3.9646
0	3.247	4.0652
0	3.162	4.1594
0	3.077	4.2537
0	2.992	4.3479
0	2.89	4.4359
0	2.788	4.5175
0	2.686	4.5992
0	2.584	4.6809
0	2.482	4.7563
0	2.38	4.8317
0	2.278	4.9008
0	2.193	4.9699
0	2.091	5.0328
0	1.989	5.0956
0	1.904	5.1521
0	1.819	5.2087
0	1.717	5.2652
0	1.649	5.3155
0	1.564	5.3595
0	1.479	5.4097
0	1.411	5.4474
0	1.326	5.4914
0	1.258	5.5291
0	1.19	5.5668
0	1.122	5.6045
0	1.071	5.6359
0	1.003	5.6674
0	0.952	5.6988
0	0.901	5.7239
0	0.85	5.749
0	0.799	5.7742
0	0.748	5.7993
0	0.697	5.8244
0	0.663	5.8433
0	0.612	5.8621
0	0.578	5.881
0	0.544	5.8998
0	0.493	5.9124
0	0.459	5.925
0	0.425	5.9438
0	0.391	5.9564
0	0.374	5.9689
0	0.34	5.9752
0	0.306	5.9878
0	0.272	5.9941
0	0.255	6.0066
0	0.221	6.0129
0	0.204	6.0192
0	0.17	6.0255
0	0.153	6.0255
0	0.119	6.0318
0	0.102	6.0381
2	0.068	6.0381
2	0.068	6.0443
2	0.085	6.0443
2	0.085	6.0443
2	0.085	6.0506
2	0.085	6.0506
2	0.102	6.0569
2	0.102	6.0569
2	0.102	6.0632
2	0.119	6.0632
0	0.085	6.0695
0	0.068	6.0695
0	0.051	6.0758
0	0.034	6.0758
0	0	6.0758
0	0	6.0758
0	-0.017	6.0758
0	-0.034	6.0758
0	-0.051	6.0758
0	-0.085	6.0695
0	-0.102	6.0695
2	-0.119	6.0632
2	-0.119	6.0632
2	-0.102	6.0569
2	-0.102	6.0506
2	-0.102	6.0506
2	-0.102	6.0443
2	-0.085	6.0443
2	-0.085	6.0381
2	-0.085	6.0381
2	-0.085	6.0381
2	-0.085	6.0318
0	-0.102	6.0318
0	-0.136	6.0255
0	-0.153	6.0192
2	-0.187	6.0129
2	-0.187	6.0129
2	-0.187	6.0066
2	-0.187	6.0004
2	-0.187	5.9941
2	-0.187	5.9878
2	-0.187	5.9815
2	-0.187	5.9752
2	-0.187	5.9689
2	-0.187	5.9627
2	-0.204	5.9564
2	-0.204	5.9501
2	-0.204	5.9438
2	-0.221	5.9375
2	-0.221	5.9313
2	-0.221	5.925
2	-0.238	5.9187
2	-0.238	5.9124
2	-0.255	5.8998
0	-0.289	5.8936
0	-0.323	5.8873
0	-0.374	5.8747
0	-0.408	5.8621
0	-0.442	5.8496
0	-0.493	5.837
0	-0.527	5.8182
0	-0.578	5.7993
0	-0.629	5.7805
0	-0.68	5.7616
0	-0.731	5.7428
0	-0.782	5.7176
0	-0.833	5.6925
0	-0.884	5.6674
0	-0.952	5.6422
0	-1.003	5.6108
0	-1.071	5.5794
0	-1.139	5.548
0	-1.207	5.5103
0	-1.275	5.4726
0	-1.343	5.4349
0	-1.411	5.3972
0	-1.496	5.3469
0	-1.581	5.3029
0	-1.666	5.2527
0	-1.751	5.2024
0	-1.836	5.1521
0	-1.921	5.0956
0	-2.023	5.0328
1	-2.108	4.9699
1	-2.227	4.9071
1	-2.363	4.838
1	-2.482	4.7626
1	-2.618	4.6872
1	-2.737	4.6055
1	-2.856	4.5238
1	-2.992	4.4359
1	-3.111	4.3416
1	-3.213	4.2474
1	-3.332	4.1468
1	-3.434	4.0463
1	-3.536	3.9458
1	-3.638	3.8327
1	-3.723	3.7259
1	-3.791	3.6128
1	-3.859	3.4934
1	-3.91	3.3803
1	-3.961	3.2609
0	-3.961	3.1416
0	-3.961	3.0222
0	-3.944	2.9028
0	-3.91	2.7834
0	-3.859	2.6703
0	-3.808	2.5509
0	-3.757	2.4378
0	-3.672	2.331
0	-3.604	2.2179
0	-3.519	2.1111
0	-3.434	2.0043
0	-3.332	1.9038
0	-3.23	1.8095
0	-3.128	1.709
0	-3.043	1.621
0	-2.941	1.5268
0	-2.839	1.4388
0	-2.737	1.3572
0	-2.635	1.2755
0	-2.533	1.2001
2	-2.448	1.1247
2	-2.329	1.0493
2	-2.21	0.98645
2	-2.108	0.91733
2	-2.006	0.8545
2	-1.904	0.79795
2	-1.802	0.74141
2	-1.7	0.69114
2	-1.615	0.64088
2	-1.53	0.59061
2	-1.445	0.54663
2	-1.377	0.50265
2	-1.292	0.46495
2	-1.224	0.42725
2	-1.156	0.38955
2	-1.088	0.35814
2	-1.037	0.32672
2	-0.969	0.29531
2	-0.918	0.26389
2	-0.867	0.23876
2	-0.816	0.21363
2	-0.765	0.18849
2	-0.731	0.16336
2	-0.68	0.14451
2	-0.646	0.12566
2	-0.595	0.10681
2	-0.561	0.087963
2	-0.527	0.069114
2	-0.493	0.056548
2	-0.459	0.043982
2	-0.425	0.025132
2	-0.408	0.012566
2	-0.374	0
2	-0.34	6.2768
2	-0.323	6.2642
2	-0.289	6.258
2	-0.272	6.2454
2	-0.238	6.2391
2	-0.221	6.2328
2	-0.204	6.2265
2	-0.187	6.2203
2	-0.153	6.214
2	-0.136	6.2077
2	-0.119	6.2077
2	-0.102	6.2014
2	-0.085	6.2014
2	-0.068	6.1951
2	-0.051	6.1951
2	-0.017	6.1951
2	0	6.1951
2	0	6.1951
2	0.017	6.1951
2	0.034	6.1951
2	0.051	6.1951
2	0.068	6.1951
0	0.068	6.2014
0	0.051	6.2014
0	0.051	6.2014
0	0.034	6.2077
0	0.034	6.2077
0	0.017	6.2077
0	0.017	6.2077
0	0	6.2077
0	0	6.2077
0	0	6.2077
0	0	6.2077
0	0	6.2077
0	-0.017	6.2077
0	-0.017	6.2077
0	-0.017	6.2077
0	-0.034	6.2077
0	-0.034	6.2014
0	-0.051	6.2014
0	-0.051	6.2014
0	-0.068	6.2014
0	-0.068	6.1951
0	-0.085	6.1951
0	-0.085	6.1889
0	-0.102	6.1889
0	-0.102	6.1826
0	-0.119	6.1826
0	-0.119	6.1763
0	-0.136	6.1763
2	-0.153	6.17
2	-0.136	6.1637
2	-0.119	6.1574
2	-0.102	6.1574
2	-0.085	6.1512
2	-0.068	6.1512
2	-0.051	6.1512
2	-0.051	6.1449
2	-0.034	6.1449
2	-0.017	6.1449
2	0	6.1449
2	0	6.1449
2	0	6.1449
0	0	6.1449
0	0	6.1449
0	-0.017	6.1449
0	-0.034	6.1449
0	-0.051	6.1386
0	-0.051	6.1386
0	-0.068	6.1386
0	-0.085	6.1323
0	-0.102	6.1323
0	-0.119	6.126
0	-0.136	6.126
0	-0.153	6.1197
0	-0.17	6.1135
0	-0.187	6.1072
0	-0.204	6.1009
0	-0.221	6.0946
0	-0.238	6.0883
2	-0.255	6.082
2	-0.255	6.0758
2	-0.238	6.0695
2	-0.238	6.0569
2	-0.238	6.0506
2	-0.221	6.0443
2	-0.221	6.0381
2	-0.221	6.0318
2	-0.221	6.0255
2	-0.221	6.0192
2	-0.221	6.0129
2	-0.221	6.0066
2	-0.221	6.0004
2	-0.221	5.9878
2	-0.221	5.9815
2	-0.221	5.9752
2	-0.221	5.9689
2	-0.221	5.9627
2	-0.238	5.9564
2	-0.238	5.9501
2	-0.238	5.9438
2	-0.255	5.9313
2	-0.255	5.925
2	-0.272	5.9187
2	-0.272	5.9124
2	-0.289	5.8998
2	-0.289	5.8936
2	-0.306	5.881
2	-0.323	5.8747
2	-0.323	5.8621
2	-0.34	5.8559
2	-0.357	5.8433
2	-0.374	5.8307
2	-0.391	5.8182
2	-0.408	5.8056
2	-0.425	5.793
2	-0.442	5.7805
2	-0.476	5.7679
2	-0.493	5.7553
2	-0.51	5.7365
2	-0.544	5.7239
2	-0.561	5.705
2	-0.595	5.6862
2	-0.629	5.6674
0	-0.68	5.6485
0	-0.748	5.6297
0	-0.799	5.6045
0	-0.867	5.5794
0	-0.935	5.548
0	-1.003	5.5228
0	-1.071	5.4914
0	-1.139	5.46
0	-1.207	5.4223
0	-1.292	5.3846
0	-1.36	5.3469
1	-1.445	5.3029
1	-1.564	5.2589
1	-1.666	5.2087
1	-1.785	5.1584
1	-1.904	5.1019
1	-2.023	5.039
1	-2.142	4.9762
1	-2.261	4.9134
1	-2.397	4.8443
1	-2.516	4.7689
0	-2.618	4.6935
0	-2.72	4.6118
0	-2.805	4.5238
0	-2.907	4.4421
0	-3.009	4.3542
0	-3.094	4.2599
0	-3.179	4.1657
0	-3.264	4.0714
0	-3.332	3.9709
0	-3.4	3.8704
0	-3.468	3.7636
0	-3.519	3.6631
0	-3.553	3.5562
0	-3.587	3.4431
0	-3.621	3.3363
0	-3.638	3.2295
0	-3.638	3.1164
0	-3.621	3.0096
0	-3.604	2.9028
0	-3.57	2.796
0	-3.536	2.6892
0	-3.485	2.5823
0	-3.417	2.4755
0	-3.349	2.375
0	-3.281	2.2745
0	-3.196	2.1802
0	-3.111	2.086
0	-3.026	1.9917
0	-2.924	1.9038
0	-2.839	1.8158
0	-2.737	1.7279
0	-2.635	1.6525
0	-2.533	1.5708
0	-2.431	1.4954
0	-2.329	1.4263
0	-2.227	1.3572
0	-2.125	1.288
0	-2.04	1.2252
0	-1.938	1.1687
0	-1.853	1.1121
0	-1.768	1.0556
0	-1.666	1.0053
0	-1.598	0.95503
0	-1.513	0.91105
0	-1.428	0.86707
0	-1.36	0.82309
0	-1.275	0.78539
0	-1.207	0.74769
0	-1.139	0.70999
0	-1.088	0.67858
0	-1.02	0.64088
0	-0.952	0.61574
0	-0.901	0.58433
0	-0.85	0.5592
0	-0.799	0.53406
0	-0.748	0.50893
0	-0.697	0.49008
0	-0.646	0.47123
1	-0.595	0.45238
1	-0.595	0.43353
1	-0.578	0.41469
1	-0.561	0.39583
1	-0.544	0.37699
1	-0.544	0.36442
1	-0.527	0.34557
1	-0.527	0.333
1	-0.51	0.31416
0	-0.493	0.30159
0	-0.459	0.28274
0	-0.425	0.27017
0	-0.408	0.25761
0	-0.374	0.24504
0	-0.357	0.23876
0	-0.323	0.22619
0	-0.306	0.21363
0	-0.289	0.20734
0	-0.272	0.20106
0	-0.238	0.18849
2	-0.221	0.18221
2	-0.187	0.17593
2	-0.136	0.16964
2	-0.085	0.16964
2	-0.051	0.16336
0	-0.034	0.16336
0	-0.017	0.16336
0	0	0.16336
0	0	0.16336
0	0.017	0.16336
0	0.034	0.16336
0	0.051	0.16964
0	0.068	0.16964
0	0.085	0.16964
1	0.102	0.17593
1	0.102	0.17593
1	0.085	0.18221
1	0.085	0.18221
1	0.068	0.18849
1	0.068	0.18849
1	0.051	0.18849
1	0.051	0.19478
1	0.034	0.19478
1	0.034	0.19478
1	0.017	0.19478
1	0.017	0.19478
1	0	0.19478
1	0	0.19478
1	0	0.19478
1	0	0.19478
1	0	0.19478
1	-0.017	0.19478
1	-0.017	0.19478
1	-0.017	0.19478
1	-0.034	0.19478
1	-0.034	0.19478
1	-0.051	0.18849
0	-0.034	0.18849
0	0	0.18849
0	0	0.18849
0	0.017	0.18849
0	0.034	0.18849
0	0.051	0.19478
0	0.068	0.19478
0	0.085	0.19478
0	0.102	0.20106
1	0.136	0.20106
1	0.119	0.20734
1	0.119	0.21363
1	0.119	0.21363
1	0.102	0.21991
1	0.102	0.21991
1	0.102	0.22619
1	0.102	0.22619
1	0.085	0.23247
1	0.085	0.23247
1	0.085	0.23876
1	0.085	0.23876
1	0.085	0.24504
1	0.068	0.24504
1	0.068	0.24504
1	0.068	0.25132
1	0.068	0.25132
1	0.068	0.25761
1	0.068	0.25761
1	0.068	0.25761
1	0.068	0.26389
1	0.068	0.26389
1	0.068	0.26389
1	0.068	0.27017
1	0.068	0.27017
1	0.068	0.27017
1	0.068	0.27646
1	0.068	0.27646
1	0.068	0.27646
1	0.068	0.28274
1	0.068	0.28274
1	0.068	0.28274
1	0.068	0.28902
1	0.068	0.28902
1	0.068	0.28902
1	0.068	0.29531
1	0.068	0.29531
1	0.085	0.30159
1	0.085	0.30159
1	0.085	0.30159
1	0.085	0.30787
1	0.085	0.30787
1	0.102	0.31416
1	0.102	0.31416
1	0.102	0.32044
1	0.102	0.32044
1	0.119	0.32672
1	0.119	0.333
1	0.119	0.333
1	0.136	0.33929
1	0.136	0.34557
1	0.136	0.34557
1	0.153	0.35185
1	0.153	0.35814
1	0.17	0.36442
1	0.17	0.36442
0	0.221	0.3707
0	0.255	0.38327
0	0.289	0.38955
0	0.323	0.39583
0	0.374	0.4084
0	0.408	0.42097
0	0.442	0.43353
0	0.493	0.4461
0	0.527	0.46495
0	0.578	0.47752
0	0.629	0.49637
2	0.68	0.5215
2	0.748	0.54035
2	0.833	0.56548
2	0.918	0.59061
2	1.003	0.62203
2	1.088	0.65344
2	1.173	0.68486
2	1.258	0.72256
2	1.36	0.76026
2	1.462	0.80424
2	1.547	0.84822
2	1.649	0.89848
2	1.768	0.94875
2	1.87	1.0053
0	1.955	1.0618
0	2.04	1.1247
0	2.142	1.1875
0	2.227	1.2503
0	2.329	1.3195
0	2.414	1.3886
0	2.516	1.464
0	2.618	1.5394
0	2.72	1.621
0	2.805	1.7027
0	2.907	1.7907
0	3.009	1.8786
0	3.094	1.9729
0	3.179	2.0671
0	3.264	2.1614
0	3.349	2.2619
0	3.417	2.3624
0	3.485	2.4693
0	3.536	2.5761
0	3.587	2.6829
0	3.621	2.7897
0	3.655	2.8965
0	3.672	3.0096
0	3.672	3.1227
0	3.672	3.2295
0	3.655	3.3426
0	3.621	3.4494
0	3.587	3.5562
0	3.536	3.6631
0	3.485	3.7699
0	3.417	3.8767
0	3.349	3.9772
0	3.264	4.0777
0	3.179	4.172
0	3.094	4.2662
0	2.992	4.3605
0	2.907	4.4484
0	2.805	4.5364
0	2.703	4.6181
0	2.601	4.6935
0	2.499	4.7752
0	2.397	4.8443
0	2.295	4.9197
0	2.193	4.9825
0	2.108	5.0516
0	2.006	5.1144
0	1.921	5.171
0	1.836	5.2275
0	1.751	5.2841
0	1.666	5.3343
0	1.581	5.3846
0	1.496	5.4286
0	1.428	5.4726
0	1.36	5.5166
0	1.292	5.5543
0	1.224	5.592
0	1.156	5.6297
2	1.105	5.6611
2	1.071	5.6925
2	1.037	5.7239
2	1.02	5.7553
2	0.986	5.7867
2	0.969	5.8182
2	0.952	5.8496
2	0.952	5.8747
0	0.901	5.9061
0	0.867	5.9313
0	0.833	5.9564
0	0.799	5.9815
0	0.782	6.0066
0	0.748	6.0255
0	0.731	6.0506
0	0.697	6.0695
0	0.68	6.0946
0	0.663	6.1135
0	0.646	6.1323
0	0.629	6.1512
0	0.629	6.17
0	0.612	6.1889
0	0.612	6.2077
0	0.595	6.2265
0	0.595	6.2454
0	0.595	6.2642
0	0.595	0
0	0.595	0.018849
0	0.595	0.037699
0	0.595	0.056548
1	0.612	0.069114
1	0.578	0.087963
1	0.561	0.10681
1	0.561	0.12566
1	0.544	0.13823
1	0.527	0.15708
1	0.51	0.17593
1	0.51	0.18849
1	0.493	0.20734
1	0.493	0.21991
1	0.493	0.23247
1	0.493	0.25132
1	0.493	0.26389
1	0.493	0.27646
1	0.493	0.29531
1	0.493	0.30787
1	0.493	0.32672
1	0.493	0.33929
1	0.51	0.35185
1	0.51	0.3707
1	0.527	0.38327
1	0.544	0.40212
1	0.544	0.42097
0	0.595	0.43353
0	0.629	0.45238
0	0.68	0.47752
0	0.731	0.49637
0	0.782	0.5215
0	0.833	0.54035
0	0.884	0.57176
0	0.935	0.59689
0	0.986	0.62831
0	1.054	0.65344
0	1.105	0.69114
0	1.173	0.72256
0	1.241	0.76026
0	1.309	0.79795
0	1.377	0.84193
0	1.462	0.87963
2	1.53	0.9299
2	1.649	0.97388
2	1.751	1.0241
2	1.87	1.0807
2	1.989	1.1372
2	2.108	1.2001
2	2.227	1.2629
2	2.346	1.332
2	2.465	1.4074
0	2.567	1.4828
0	2.669	1.5645
0	2.771	1.6462
0	2.856	1.7279
0	2.958	1.8158
0	3.06	1.9038
0	3.145	1.998
0	3.23	2.0923
0	3.315	2.1928
0	3.383	2.2933
0	3.451	2.4001
0	3.519	2.5007
0	3.57	2.6075
0	3.621	2.7143
0	3.655	2.8274
0	3.672	2.9342
0	3.689	3.0473
0	3.689	3.1604
0	3.689	3.2672
0	3.655	3.3803
0	3.638	3.4871
0	3.587	3.6002
0	3.536	3.707
0	3.485	3.8076
0	3.417	3.9144
0	3.332	4.0149
0	3.247	4.1154
0	3.162	4.2097
0	3.077	4.3039
0	2.975	4.3982
0	2.89	4.4861
0	2.788	4.5678
0	2.686	4.6495
0	2.584	4.7312
0	2.482	4.8066
0	2.38	4.882
0	2.278	4.9511
0	2.176	5.0202
0	2.091	5.083
0	1.989	5.1459
0	1.904	5.2024
0	1.819	5.2589
0	1.734	5.3092
0	1.649	5.3658
0	1.564	5.4097
0	1.496	5.46
0	1.428	5.504
0	1.36	5.5417
0	1.292	5.5857
0	1.224	5.6234
0	1.156	5.6548
0	1.105	5.6925
0	1.054	5.7239
0	1.003	5.7553
0	0.952	5.7867
0	0.901	5.8119
0	0.867	5.8433
0	0.816	5.8684
0	0.782	5.8873
0	0.748	5.9124
0	0.714	5.9375
0	0.68	5.9564
0	0.646	5.9752
0	0.612	5.9941
0	0.578	6.0129
0	0.561	6.0318
0	0.527	6.0443
0	0.51	6.0632
0	0.493	6.0758
0	0.476	6.0946
0	0.459	6.1072
0	0.442	6.1197
0	0.425	6.1323
0	0.408	6.1449
0	0.391	6.1574
0	0.374	6.17
0	0.374	6.1826
0	0.357	6.1951
0	0.357	6.2014
0	0.34	6.214
0	0.34	6.2265
0	0.34	6.2328
0	0.323	6.2454
0	0.323	6.258
0	0.323	6.2642
0	0.323	6.2768
0	0.323	0
0	0.323	0.012566
0	0.323	0.025132
0	0.323	0.031415
0	0.34	0.043982
1	0.34	0.056548
1	0.323	0.062831
1	0.306	0.075397
1	0.272	0.08168
1	0.255	0.087963
1	0.238	0.10053
1	0.221	0.10681
1	0.204	0.1131
1	0.204	0.11938
1	0.187	0.12566
1	0.17	0.13195
1	0.153	0.13823
1	0.136	0.13823
1	0.136	0.14451
1	0.119	0.15079
1	0.102	0.15079
1	0.085	0.15708
1	0.085	0.15708
1	0.068	0.16336
1	0.068	0.16336
1	0.051	0.16336
1	0.034	0.16336
1	0.034	0.16964
1	0.017	0.16964
1	0.017	0.16964
1	0	0.16964
1	0	0.16964
1	0	0.16964
1	-0.017	0.16964
1	-0.017	0.16964
1	-0.034	0.16964
1	-0.051	0.16336
1	-0.051	0.16336
1	-0.068	0.16336
1	-0.068	0.15708
1	-0.085	0.15708
1	-0.102	0.15708
1	-0.102	0.15079
1	-0.119	0.14451
1	-0.136	0.14451
1	-0.136	0.13823
1	-0.153	0.13195
0	-0.136	0.13195
0	-0.136	0.12566
0	-0.119	0.11938
0	-0.102	0.11938
0	-0.102	0.1131
0	-0.085	0.1131
0	-0.068	0.10681
0	-0.068	0.10681
0	-0.051	0.10681
0	-0.034	0.10053
0	-0.034	0.10053
0	-0.017	0.10053
0	0	0.10053
0	0	0.10053
0	0	0.10053
0	0	0.10053
0	0.017	0.10053
0	0.034	0.10053
0	0.034	0.10053
0	0.051	0.10681
0	0.051	0.10681
0	0.068	0.10681
0	0.085	0.1131
1	0.085	0.1131
1	0.085	0.11938
1	0.068	0.11938
1	0.051	0.11938
1	0.034	0.11938
1	0.017	0.12566
1	0	0.12566
1	0	0.12566
1	0	0.12566
1	-0.017	0.12566
1	-0.034	0.11938
1	-0.051	0.11938
0	-0.034	0.11938
0	-0.034	0.11938
0	-0.017	0.11938
0	0	0.11938
0	0	0.11938
0	0	0.11938
0	0.017	0.11938
0	0.034	0.11938
0	0.034	0.11938
0	0.051	0.11938
0	0.068	0.12566
0	0.085	0.12566
0	0.085	0.12566
0	0.102	0.13195
0	0.119	0.13823
0	0.136	0.13823
1	0.153	0.14451
1	0.136	0.15079
1	0.119	0.15079
1	0.119	0.15708
1	0.102	0.15708
1	0.085	0.16336
1	0.085	0.16336
1	0.068	0.16964
1	0.051	0.16964
1	0.051	0.16964
1	0.034	0.17593
0	0.051	0.17593
0	0.068	0.17593
0	0.085	0.18221
0	0.119	0.18221
0	0.136	0.18849
0	0.153	0.19478
1	0.17	0.19478
1	0.17	0.20106
1	0.153	0.20734
1	0.153	0.21363
1	0.136	0.21363
1	0.136	0.21991
1	0.136	0.22619
1	0.136	0.23247
1	0.119	0.23247
1	0.119	0.23876
1	0.119	0.23876
1	0.119	0.24504
1	0.119	0.25132
1	0.119	0.25132
1	0.119	0.25761
1	0.102	0.25761
1	0.102	0.26389
1	0.102	0.26389
1	0.102	0.27017
1	0.102	0.27646
1	0.102	0.27646
1	0.102	0.28274
1	0.102	0.28274
1	0.119	0.28902
1	0.119	0.28902
1	0.119	0.29531
1	0.119	0.29531
1	0.119	0.30159
1	0.119	0.30787
1	0.119	0.30787
1	0.136	0.31416
1	0.136	0.32044
1	0.136	0.32044
1	0.153	0.32672
1	0.153	0.333
1	0.153	0.33929
1	0.17	0.33929
1	0.17	0.34557
1	0.17	0.35185
1	0.187	0.35814
1	0.187	0.36442
1	0.204	0.3707
1	0.221	0.37699
1	0.221	0.38327
1	0.238	0.38955
1	0.238	0.39583
1	0.255	0.4084
1	0.272	0.41469
1	0.289	0.42097
1	0.306	0.43353
1	0.323	0.43982
1	0.323	0.45238
0	0.374	0.46495
0	0.425	0.47752
0	0.459	0.49008
0	0.51	0.50265
0	0.561	0.5215
0	0.612	0.54035
0	0.663	0.5592
0	0.714	0.57805
0	0.782	0.60318
0	0.833	0.62203
0	0.884	0.65344
2	0.952	0.67858
2	1.037	0.70999
2	1.139	0.74141
2	1.224	0.7791
2	1.326	0.8168
2	1.428	0.86079
2	1.53	0.90477
2	1.649	0.94875
2	1.751	0.99901
2	1.87	1.0556
2	1.972	1.1121
2	2.091	1.1749
2	2.21	1.2378
0	2.312	1.3069
0	2.397	1.3823
0	2.499	1.4514
0	2.601	1.5268
0	2.703	1.6085
0	2.805	1.6902
0	2.89	1.7781
0	2.992	1.8661
0	3.077	1.9603
0	3.179	2.0546
0	3.264	2.1488
0	3.332	2.2494
0	3.4	2.3499
0	3.468	2.4504
0	3.536	2.5572
0	3.587	2.664
0	3.621	2.7708
0	3.655	2.8839
0	3.672	2.9908
0	3.672	3.1038
0	3.672	3.2107
0	3.655	3.3238
0	3.621	3.4306
0	3.587	3.5437
0	3.553	3.6505
0	3.485	3.7573
0	3.434	3.8578
0	3.349	3.9583
0	3.281	4.0589
0	3.196	4.1594
0	3.111	4.2537
0	3.009	4.3416
0	2.924	4.4359
0	2.822	4.5175
0	2.72	4.6055
0	2.618	4.6809
0	2.516	4.7626
0	2.414	4.838
0	2.312	4.9071
0	2.21	4.9762
0	2.125	5.039
0	2.023	5.1019
0	1.938	5.1647
0	1.836	5.2213
0	1.751	5.2715
0	1.666	5.3218
0	1.598	5.372
0	1.513	5.4223
0	1.445	5.4663
0	1.36	5.5103
0	1.292	5.548
0	1.224	5.5857
0	1.173	5.6234
0	1.105	5.6548
0	1.054	5.6862
0	1.003	5.7176
0	0.935	5.749
0	0.884	5.7742
0	0.85	5.8056
0	0.799	5.8307
0	0.765	5.8496
0	0.714	5.8747
0	0.68	5.8936
0	0.646	5.9124
0	0.612	5.9313
0	0.578	5.9501
0	0.544	5.9689
0	0.51	5.9878
0	0.476	6.0004
0	0.459	6.0129
0	0.425	6.0255
0	0.408	6.0381
0	0.374	6.0506
0	0.357	6.0632
0	0.34	6.0758
0	0.323	6.082
0	0.306	6.0946
0	0.272	6.1009
0	0.255	6.1135
0	0.238	6.1197
0	0.238	6.126
0	0.221	6.1323
0	0.204	6.1386
0	0.187	6.1449
0	0.17	6.1512
0	0.153	6.1574
0	0.153	6.1637
0	0.136	6.1637
0	0.119	6.17
0	0.119	6.1763
0	0.102	6.1763
0	0.102	6.1826
0	0.085	6.1826
0	0.068	6.1889
0	0.068	6.1889
0	0.051	6.1889
0	0.051	6.1951
0	0.034	6.1951
0	0.034	6.1951
0	0.017	6.1951
0	0.017	6.1951
0	0	6.2014
0	0	6.2014
0	0	6.2014
[truncated: 5,162 more rows]
