# Supplementary material for: Skilled motor control of an inverted pendulum implies low entropy of states but high entropy of actions
Source: PLoS Comput Biol. 2023 Jan 6;19(1):e1010810. doi: 10.1371/journal.pcbi.1010810 (PMC9851554; doi:10.1371/journal.pcbi.1010810)
Supplement: S2 File — The dataset within the file contains the data collected during the experiment. Each CSV file named “FRI_p_l.csv” corresponds to a different trial, where “p” stands for an unique numerical participant’s identifier and “l” stands for pendulum length (where “2” corresponds to 0.2, “3” to 0.3 m, “4” to 0.4 m, etc.). In every file, rows correspond to subsequent time steps, sampled with a frequency of 0.017 s. For every recorded time step, each column contains: the action selected by the trial’s participant (“action”). The value 0 corresponds to a “no action”, the value 1 represents an action that pushes the pendulum towards the clockwise direction and the value 2 corresponds to an action that pushes the pendulum towards the anti-clockwise direction.the angular velocity of the pendulum at that time step (“ang. velocity”), measured in rad s−1.the angle of the pendulum at that time step (“angle”), measured in rad with values in the interval [0, 2π) rad. The angle 0 rad corresponds to the pendulum oriented in its upright position.the single utility value associated to the whole trial (“utility”). (ZIP) [file pcbi.1010810.s002.zip › ExperimentalData/FRI_1_4.csv]

action	angular vel.	angle	trial utility
0	0	3.2358	-12.1792
0	0	3.2358
0	-0.017	3.2358
0	-0.017	3.2358
0	-0.034	3.2358
0	-0.034	3.2358
0	-0.051	3.2358
0	-0.051	3.2295
0	-0.051	3.2295
0	-0.068	3.2295
0	-0.068	3.2232
0	-0.068	3.2232
0	-0.085	3.2232
0	-0.085	3.217
0	-0.102	3.217
0	-0.102	3.2107
0	-0.102	3.2107
0	-0.102	3.2044
0	-0.119	3.1981
0	-0.119	3.1981
0	-0.119	3.1918
0	-0.119	3.1918
0	-0.136	3.1855
0	-0.136	3.1793
0	-0.136	3.1793
0	-0.136	3.173
0	-0.136	3.1667
0	-0.136	3.1604
0	-0.153	3.1604
0	-0.153	3.1541
0	-0.153	3.1478
0	-0.153	3.1416
0	-0.153	3.1416
0	-0.153	3.1353
0	-0.153	3.129
0	-0.153	3.1227
0	-0.153	3.1227
0	-0.136	3.1164
0	-0.136	3.1101
0	-0.136	3.1101
0	-0.136	3.1038
0	-0.136	3.0976
0	-0.136	3.0913
0	-0.136	3.0913
0	-0.119	3.085
0	-0.119	3.085
0	-0.119	3.0787
0	-0.119	3.0724
2	-0.102	3.0724
2	-0.085	3.0661
2	-0.051	3.0661
2	-0.034	3.0661
2	0	3.0661
2	0	3.0661
2	0.034	3.0661
2	0.051	3.0661
2	0.085	3.0661
2	0.102	3.0724
2	0.136	3.0724
2	0.153	3.0787
2	0.187	3.085
2	0.204	3.0913
2	0.238	3.0976
2	0.255	3.1038
2	0.272	3.1164
2	0.289	3.1227
2	0.323	3.1353
2	0.34	3.1416
2	0.357	3.1541
2	0.374	3.1667
0	0.374	3.173
0	0.374	3.1855
0	0.357	3.1981
0	0.357	3.2107
1	0.357	3.2232
1	0.323	3.2295
1	0.306	3.2421
1	0.272	3.2484
1	0.238	3.2546
1	0.221	3.2672
1	0.187	3.2735
1	0.153	3.2735
1	0.119	3.2798
1	0.085	3.2861
1	0.051	3.2861
1	0.034	3.2861
1	0	3.2861
1	-0.017	3.2861
1	-0.051	3.2861
0	-0.068	3.2861
0	-0.068	3.2798
0	-0.085	3.2798
0	-0.085	3.2798
0	-0.102	3.2735
0	-0.119	3.2735
0	-0.119	3.2672
0	-0.136	3.2609
0	-0.136	3.2609
0	-0.153	3.2546
0	-0.153	3.2484
0	-0.17	3.2421
0	-0.17	3.2358
0	-0.187	3.2358
0	-0.187	3.2295
0	-0.187	3.2232
0	-0.204	3.217
0	-0.204	3.2107
0	-0.204	3.2044
0	-0.221	3.1981
0	-0.221	3.1918
2	-0.221	3.1793
2	-0.204	3.173
2	-0.187	3.1667
2	-0.17	3.1667
2	-0.153	3.1604
2	-0.136	3.1541
2	-0.119	3.1478
2	-0.085	3.1478
2	-0.068	3.1416
2	-0.051	3.1416
2	-0.034	3.1416
2	-0.017	3.1416
2	0	3.1416
2	0.017	3.1416
2	0.034	3.1416
2	0.051	3.1416
2	0.068	3.1416
2	0.085	3.1478
2	0.102	3.1478
2	0.136	3.1541
2	0.153	3.1604
2	0.17	3.1604
2	0.187	3.1667
2	0.204	3.173
2	0.221	3.1793
2	0.238	3.1855
2	0.255	3.1981
0	0.255	3.2044
0	0.238	3.2107
0	0.238	3.217
0	0.238	3.2232
1	0.221	3.2358
1	0.204	3.2421
1	0.17	3.2484
1	0.136	3.2484
1	0.102	3.2546
1	0.085	3.2546
1	0.051	3.2609
1	0.017	3.2609
1	0	3.2609
1	-0.017	3.2609
1	-0.051	3.2609
1	-0.085	3.2546
1	-0.102	3.2546
1	-0.136	3.2484
1	-0.17	3.2484
1	-0.187	3.2421
0	-0.204	3.2358
0	-0.204	3.2295
0	-0.221	3.2232
0	-0.221	3.217
0	-0.221	3.2107
0	-0.221	3.1981
0	-0.238	3.1918
0	-0.238	3.1855
0	-0.238	3.1793
0	-0.238	3.173
0	-0.238	3.1667
0	-0.238	3.1541
0	-0.255	3.1478
0	-0.255	3.1416
0	-0.255	3.1353
0	-0.255	3.1227
0	-0.238	3.1164
0	-0.238	3.1101
0	-0.238	3.1038
0	-0.238	3.0976
0	-0.238	3.085
0	-0.238	3.0787
0	-0.221	3.0724
0	-0.221	3.0661
0	-0.221	3.0599
0	-0.204	3.0536
0	-0.204	3.0473
0	-0.187	3.041
0	-0.187	3.0347
0	-0.17	3.0284
0	-0.17	3.0222
0	-0.153	3.0159
0	-0.153	3.0159
0	-0.136	3.0096
0	-0.136	3.0033
0	-0.119	3.0033
0	-0.119	2.997
0	-0.102	2.9908
0	-0.085	2.9908
0	-0.085	2.9845
0	-0.068	2.9845
0	-0.051	2.9845
0	-0.051	2.9782
0	-0.034	2.9782
0	-0.017	2.9782
0	0	2.9782
0	0	2.9782
0	0	2.9782
2	0.017	2.9782
2	0.051	2.9782
2	0.068	2.9782
2	0.102	2.9845
2	0.136	2.9908
2	0.17	2.9908
2	0.204	2.997
2	0.238	3.0033
2	0.255	3.0159
2	0.289	3.0222
2	0.323	3.0284
2	0.34	3.041
2	0.374	3.0536
2	0.391	3.0661
2	0.425	3.0787
2	0.442	3.0913
2	0.476	3.1038
2	0.493	3.1164
2	0.51	3.1353
2	0.527	3.1478
2	0.561	3.1667
2	0.578	3.1855
2	0.578	3.2044
2	0.595	3.217
2	0.612	3.2358
2	0.629	3.2546
2	0.629	3.2735
2	0.646	3.2986
2	0.646	3.3175
2	0.663	3.3363
2	0.663	3.3552
2	0.663	3.374
2	0.663	3.3929
2	0.663	3.418
2	0.663	3.4369
2	0.663	3.4557
2	0.663	3.4745
2	0.646	3.4997
2	0.646	3.5185
2	0.646	3.5374
2	0.629	3.5562
2	0.612	3.5751
2	0.612	3.5939
2	0.595	3.6128
0	0.561	3.6254
0	0.527	3.6442
0	0.476	3.6631
0	0.442	3.6756
0	0.408	3.6882
0	0.374	3.7008
0	0.323	3.707
0	0.289	3.7196
0	0.238	3.7259
0	0.204	3.7322
0	0.153	3.7384
0	0.119	3.7447
0	0.068	3.7447
0	0.034	3.751
1	0	3.751
1	-0.051	3.751
1	-0.119	3.7447
1	-0.187	3.7384
1	-0.255	3.7322
1	-0.306	3.7259
1	-0.374	3.7133
1	-0.425	3.7008
1	-0.493	3.6882
1	-0.544	3.6756
1	-0.612	3.6568
1	-0.663	3.6379
1	-0.714	3.6128
1	-0.765	3.5939
1	-0.816	3.5688
1	-0.867	3.5437
1	-0.918	3.5122
1	-0.969	3.4871
1	-1.02	3.4557
1	-1.054	3.4243
1	-1.088	3.3929
1	-1.139	3.3615
1	-1.173	3.3238
1	-1.207	3.2861
1	-1.224	3.2546
1	-1.258	3.217
1	-1.275	3.1793
1	-1.309	3.1353
1	-1.326	3.0976
1	-1.326	3.0599
1	-1.343	3.0159
1	-1.36	2.9782
1	-1.36	2.9342
1	-1.36	2.8965
1	-1.36	2.8525
1	-1.36	2.8148
1	-1.36	2.7708
1	-1.343	2.7332
1	-1.326	2.6892
1	-1.326	2.6515
1	-1.309	2.6075
1	-1.292	2.5698
1	-1.258	2.5321
1	-1.241	2.4944
1	-1.207	2.4567
1	-1.19	2.419
1	-1.156	2.3876
1	-1.122	2.3499
1	-1.088	2.3185
0	-1.037	2.287
0	-0.969	2.2556
0	-0.918	2.2305
0	-0.85	2.1991
0	-0.799	2.174
0	-0.731	2.1551
0	-0.663	2.13
0	-0.595	2.1111
0	-0.544	2.0986
0	-0.476	2.0797
0	-0.408	2.0671
0	-0.34	2.0546
0	-0.272	2.0483
0	-0.204	2.0357
2	-0.136	2.0357
2	-0.051	2.0294
2	0.017	2.0294
2	0.102	2.0294
2	0.187	2.0357
2	0.289	2.042
2	0.374	2.0546
2	0.459	2.0671
2	0.544	2.0797
2	0.629	2.0986
2	0.714	2.1174
2	0.799	2.1425
2	0.867	2.1677
2	0.952	2.1928
2	1.037	2.2242
2	1.105	2.2556
2	1.19	2.2933
2	1.258	2.331
2	1.343	2.3687
2	1.411	2.4127
2	1.479	2.4567
2	1.547	2.5007
2	1.598	2.5447
2	1.666	2.5949
2	1.717	2.6452
2	1.768	2.7017
2	1.819	2.752
2	1.87	2.8085
2	1.904	2.8651
2	1.955	2.9216
2	1.989	2.9845
2	2.006	3.041
2	2.04	3.1038
2	2.057	3.1667
2	2.074	3.2295
2	2.074	3.2923
2	2.091	3.3552
2	2.091	3.418
2	2.074	3.4808
2	2.074	3.5437
2	2.057	3.6065
2	2.04	3.6631
2	2.023	3.7259
2	2.006	3.7887
2	1.972	3.8453
2	1.938	3.9081
2	1.904	3.9646
2	1.87	4.0212
2	1.836	4.0777
2	1.785	4.1343
2	1.734	4.1845
2	1.7	4.2348
2	1.649	4.2851
2	1.598	4.3353
2	1.547	4.3856
2	1.496	4.4296
2	1.445	4.4736
2	1.394	4.5175
2	1.326	4.5553
2	1.275	4.5992
2	1.224	4.6369
2	1.173	4.6683
2	1.105	4.706
2	1.054	4.7375
2	1.003	4.7689
2	0.952	4.8003
2	0.901	4.8254
2	0.833	4.8506
2	0.782	4.8757
2	0.731	4.9008
2	0.68	4.9197
2	0.629	4.9385
2	0.578	4.9574
2	0.51	4.9762
2	0.459	4.9888
2	0.408	5.0076
2	0.357	5.0139
2	0.306	5.0265
0	0.238	5.0328
0	0.17	5.039
0	0.102	5.0453
0	0.034	5.0453
0	-0.034	5.0453
0	-0.102	5.0453
0	-0.17	5.039
0	-0.238	5.0328
0	-0.306	5.0265
1	-0.374	5.0139
1	-0.476	5.0014
1	-0.561	4.9888
1	-0.663	4.9699
1	-0.748	4.9448
1	-0.85	4.926
1	-0.935	4.8945
1	-1.037	4.8694
1	-1.122	4.8317
1	-1.224	4.8003
1	-1.309	4.7626
1	-1.411	4.7186
1	-1.496	4.6746
1	-1.598	4.6306
1	-1.683	4.5804
1	-1.785	4.5301
1	-1.87	4.4736
1	-1.972	4.417
1	-2.057	4.3542
1	-2.142	4.2914
1	-2.227	4.2222
1	-2.312	4.1531
1	-2.397	4.084
1	-2.482	4.0149
1	-2.55	3.9332
1	-2.618	3.8578
1	-2.686	3.7761
1	-2.754	3.6945
1	-2.805	3.6128
1	-2.856	3.5248
1	-2.907	3.4431
1	-2.941	3.3552
1	-2.975	3.2672
1	-2.992	3.173
1	-3.009	3.085
1	-3.026	2.9908
1	-3.026	2.9028
1	-3.026	2.8085
1	-3.026	2.7206
1	-3.009	2.6326
1	-2.975	2.5384
1	-2.958	2.4504
1	-2.924	2.3624
1	-2.89	2.2745
1	-2.856	2.1865
1	-2.805	2.1048
1	-2.754	2.0169
1	-2.703	1.9352
1	-2.652	1.8535
1	-2.601	1.7781
1	-2.55	1.7027
1	-2.499	1.621
1	-2.431	1.5519
1	-2.38	1.4765
1	-2.329	1.4074
1	-2.278	1.3383
0	-2.193	1.2692
0	-2.125	1.2064
0	-2.057	1.1435
0	-1.989	1.0807
0	-1.921	1.0241
0	-1.853	0.9676
0	-1.802	0.91105
0	-1.734	0.8545
0	-1.683	0.80424
0	-1.632	0.75397
0	-1.581	0.70999
0	-1.53	0.65973
0	-1.479	0.61574
0	-1.428	0.57176
0	-1.394	0.52778
0	-1.36	0.49008
0	-1.326	0.4461
0	-1.292	0.4084
0	-1.258	0.3707
0	-1.241	0.333
0	-1.207	0.29531
0	-1.19	0.25761
0	-1.173	0.21991
0	-1.156	0.18849
0	-1.139	0.15079
0	-1.139	0.11938
0	-1.122	0.08168
0	-1.122	0.050265
0	-1.122	0.018849
2	-1.122	6.2642
2	-1.088	6.2328
2	-1.071	6.2014
2	-1.071	6.17
2	-1.054	6.1323
2	-1.054	6.1009
2	-1.037	6.0695
2	-1.037	6.0381
2	-1.037	6.0066
2	-1.037	5.9752
2	-1.037	5.9438
2	-1.037	5.9124
2	-1.054	5.881
2	-1.054	5.8496
2	-1.071	5.8182
2	-1.088	5.7867
2	-1.105	5.7553
2	-1.122	5.7176
0	-1.156	5.6862
0	-1.207	5.6485
0	-1.241	5.6171
0	-1.292	5.5731
0	-1.343	5.5354
0	-1.394	5.4977
0	-1.445	5.4537
0	-1.496	5.4097
0	-1.564	5.3595
0	-1.615	5.3155
0	-1.683	5.2652
0	-1.751	5.215
0	-1.802	5.1584
0	-1.87	5.1019
0	-1.938	5.0453
0	-2.023	4.9888
0	-2.091	4.926
0	-2.159	4.8631
0	-2.227	4.794
0	-2.312	4.7249
0	-2.38	4.6558
0	-2.448	4.5804
0	-2.533	4.505
0	-2.601	4.4296
0	-2.669	4.3542
0	-2.737	4.2725
0	-2.805	4.1845
0	-2.856	4.1029
0	-2.924	4.0149
0	-2.975	3.9269
0	-3.026	3.8327
0	-3.077	3.7447
0	-3.111	3.6505
0	-3.145	3.5562
0	-3.162	3.462
0	-3.179	3.3677
0	-3.196	3.2735
0	-3.196	3.173
0	-3.196	3.0787
0	-3.196	2.9845
0	-3.179	2.8839
0	-3.145	2.7897
0	-3.111	2.6955
0	-3.077	2.6012
0	-3.043	2.5132
0	-2.992	2.419
0	-2.941	2.331
0	-2.873	2.2431
0	-2.822	2.1614
0	-2.754	2.0734
0	-2.686	1.9917
0	-2.618	1.9163
0	-2.533	1.8347
0	-2.465	1.7593
0	-2.397	1.6902
0	-2.312	1.6148
0	-2.244	1.5456
0	-2.159	1.4828
0	-2.091	1.42
0	-2.006	1.3572
0	-1.938	1.2943
0	-1.87	1.2378
0	-1.802	1.1812
0	-1.717	1.131
0	-1.649	1.0807
0	-1.598	1.0304
0	-1.53	0.98645
0	-1.462	0.93618
0	-1.411	0.89848
0	-1.343	0.8545
0	-1.292	0.8168
0	-1.241	0.7791
0	-1.19	0.74141
0	-1.139	0.70371
0	-1.088	0.67229
0	-1.037	0.64088
0	-0.986	0.60946
0	-0.952	0.57805
0	-0.901	0.55291
0	-0.867	0.5215
0	-0.833	0.49637
0	-0.799	0.47123
0	-0.765	0.45238
0	-0.731	0.42725
0	-0.697	0.4084
0	-0.663	0.38327
0	-0.646	0.36442
0	-0.612	0.34557
0	-0.595	0.32672
2	-0.561	0.30787
2	-0.527	0.29531
2	-0.476	0.27646
2	-0.442	0.26389
2	-0.408	0.25132
2	-0.357	0.23876
2	-0.323	0.22619
2	-0.289	0.21991
2	-0.255	0.21363
2	-0.221	0.20734
0	-0.204	0.19478
0	-0.187	0.19478
0	-0.17	0.18849
0	-0.153	0.18221
0	-0.136	0.17593
0	-0.119	0.16964
0	-0.119	0.16964
0	-0.102	0.16336
0	-0.085	0.16336
0	-0.085	0.15708
1	-0.068	0.15708
1	-0.068	0.15708
1	-0.085	0.15079
1	-0.085	0.15079
1	-0.102	0.14451
1	-0.102	0.14451
1	-0.119	0.13823
1	-0.136	0.13195
1	-0.136	0.13195
1	-0.153	0.12566
0	-0.136	0.11938
0	-0.136	0.11938
0	-0.119	0.1131
0	-0.119	0.10681
0	-0.102	0.10681
0	-0.102	0.10053
0	-0.085	0.10053
0	-0.085	0.094246
0	-0.068	0.094246
0	-0.068	0.094246
0	-0.051	0.087963
0	-0.051	0.087963
0	-0.051	0.087963
0	-0.034	0.087963
0	-0.034	0.08168
0	-0.017	0.08168
0	-0.017	0.08168
0	-0.017	0.08168
0	0	0.08168
0	0	0.08168
0	0	0.08168
0	0	0.08168
0	0	0.08168
0	0.017	0.08168
0	0.017	0.08168
0	0.017	0.08168
0	0.034	0.08168
0	0.034	0.08168
0	0.034	0.087963
0	0.051	0.087963
0	0.051	0.087963
0	0.068	0.094246
0	0.068	0.094246
0	0.085	0.094246
0	0.085	0.10053
0	0.085	0.10053
0	0.102	0.10681
0	0.102	0.10681
0	0.119	0.1131
0	0.119	0.1131
0	0.136	0.11938
1	0.136	0.12566
1	0.136	0.12566
1	0.119	0.13195
1	0.119	0.13823
1	0.102	0.13823
1	0.085	0.14451
1	0.085	0.14451
1	0.068	0.15079
1	0.068	0.15079
1	0.051	0.15079
1	0.051	0.15708
1	0.034	0.15708
1	0.034	0.15708
1	0.017	0.15708
1	0.017	0.15708
1	0	0.16336
1	0	0.16336
1	0	0.16336
1	0	0.16336
1	0	0.16336
1	-0.017	0.15708
1	-0.017	0.15708
1	-0.034	0.15708
1	-0.034	0.15708
1	-0.051	0.15708
0	-0.034	0.15079
0	-0.017	0.15079
0	-0.017	0.15079
0	0	0.15079
0	0	0.15079
0	0	0.15079
0	0.017	0.15079
0	0.034	0.15079
0	0.034	0.15708
0	0.051	0.15708
0	0.068	0.15708
0	0.068	0.16336
1	0.085	0.16336
1	0.085	0.16336
1	0.068	0.16964
1	0.068	0.16964
1	0.051	0.16964
1	0.051	0.17593
1	0.051	0.17593
1	0.034	0.17593
1	0.034	0.17593
1	0.017	0.18221
1	0.017	0.18221
1	0.017	0.18221
1	0	0.18221
1	0	0.18221
1	0	0.18221
1	0	0.18221
1	0	0.18221
1	-0.017	0.18221
1	-0.017	0.18221
1	-0.017	0.18221
1	-0.034	0.17593
1	-0.034	0.17593
0	-0.017	0.17593
0	-0.017	0.17593
0	0	0.17593
0	0	0.17593
0	0.017	0.17593
0	0.034	0.17593
0	0.034	0.17593
0	0.051	0.18221
0	0.068	0.18221
0	0.085	0.18221
0	0.102	0.18849
0	0.102	0.18849
1	0.119	0.19478
1	0.119	0.19478
1	0.119	0.20106
1	0.102	0.20734
1	0.102	0.20734
1	0.102	0.21363
1	0.102	0.21363
1	0.085	0.21991
1	0.085	0.21991
1	0.085	0.22619
1	0.085	0.22619
1	0.068	0.22619
1	0.068	0.23247
1	0.068	0.23247
1	0.068	0.23876
1	0.068	0.23876
1	0.068	0.23876
1	0.068	0.24504
1	0.051	0.24504
1	0.051	0.24504
1	0.051	0.24504
1	0.051	0.25132
1	0.051	0.25132
1	0.051	0.25132
1	0.051	0.25761
1	0.051	0.25761
1	0.051	0.25761
1	0.051	0.25761
1	0.051	0.26389
1	0.051	0.26389
1	0.051	0.26389
1	0.051	0.26389
1	0.051	0.27017
1	0.051	0.27017
1	0.051	0.27017
1	0.051	0.27646
1	0.051	0.27646
1	0.051	0.27646
1	0.051	0.27646
1	0.051	0.28274
1	0.051	0.28274
1	0.051	0.28274
1	0.051	0.28274
1	0.051	0.28902
1	0.051	0.28902
1	0.051	0.28902
1	0.051	0.28902
1	0.051	0.29531
1	0.051	0.29531
1	0.051	0.29531
1	0.068	0.30159
1	0.068	0.30159
1	0.068	0.30159
1	0.068	0.30787
1	0.068	0.30787
1	0.068	0.31416
1	0.068	0.31416
1	0.085	0.31416
0	0.102	0.32044
0	0.119	0.32044
2	0.153	0.32672
2	0.204	0.333
2	0.238	0.33929
2	0.289	0.34557
2	0.34	0.35814
2	0.374	0.3707
2	0.425	0.38327
2	0.476	0.39583
2	0.527	0.4084
2	0.578	0.42725
2	0.629	0.4461
2	0.68	0.46495
2	0.731	0.4838
2	0.799	0.50893
2	0.85	0.53406
2	0.901	0.5592
2	0.969	0.59061
2	1.037	0.62203
2	1.088	0.65344
2	1.156	0.68486
2	1.224	0.72256
2	1.292	0.76026
2	1.377	0.79795
2	1.445	0.84193
2	1.53	0.88592
2	1.598	0.93618
2	1.683	0.98645
2	1.768	1.0367
2	1.853	1.0933
2	1.938	1.1498
2	2.023	1.2064
2	2.125	1.2692
2	2.21	1.3383
2	2.295	1.4011
2	2.397	1.4765
2	2.482	1.5456
0	2.567	1.621
0	2.635	1.7027
0	2.703	1.7844
0	2.788	1.8661
0	2.856	1.9478
0	2.924	2.0357
0	2.975	2.1237
0	3.043	2.2179
0	3.094	2.3059
0	3.145	2.4001
0	3.196	2.4944
0	3.23	2.5949
0	3.264	2.6892
0	3.298	2.7897
0	3.315	2.8902
0	3.332	2.9908
0	3.332	3.0913
0	3.332	3.1918
0	3.332	3.2923
0	3.315	3.3929
0	3.281	3.4871
0	3.247	3.5877
0	3.213	3.6819
0	3.179	3.7824
0	3.128	3.8767
0	3.06	3.9709
0	3.009	4.0589
0	2.941	4.1468
0	2.873	4.2348
0	2.805	4.3228
0	2.737	4.4044
0	2.669	4.4861
0	2.584	4.5678
0	2.516	4.6432
0	2.431	4.7186
0	2.363	4.7877
0	2.278	4.8631
0	2.21	4.926
0	2.142	4.9951
0	2.057	5.0579
0	1.989	5.1207
0	1.921	5.1773
0	1.853	5.2338
0	1.785	5.2904
0	1.734	5.3406
0	1.666	5.3909
0	1.615	5.4412
0	1.564	5.4914
0	1.496	5.5354
0	1.462	5.5794
0	1.411	5.6234
0	1.36	5.6674
1	1.326	5.705
1	1.258	5.7428
1	1.207	5.7805
1	1.139	5.8182
1	1.088	5.8496
1	1.037	5.8873
1	0.986	5.9124
1	0.952	5.9438
1	0.901	5.9752
1	0.867	6.0004
1	0.816	6.0255
1	0.782	6.0506
1	0.748	6.0695
1	0.714	6.0946
1	0.68	6.1135
1	0.646	6.1323
1	0.612	6.1512
1	0.578	6.17
1	0.561	6.1889
1	0.527	6.2077
1	0.493	6.2203
1	0.476	6.2391
1	0.459	6.2517
1	0.425	6.2642
1	0.408	6.2768
1	0.391	0.0062831
1	0.374	0.018849
1	0.357	0.031415
1	0.34	0.037699
1	0.323	0.050265
1	0.306	0.056548
1	0.289	0.069114
1	0.272	0.075397
1	0.255	0.08168
1	0.238	0.094246
1	0.238	0.10053
1	0.221	0.10681
1	0.204	0.1131
1	0.187	0.11938
1	0.187	0.12566
1	0.17	0.13195
1	0.17	0.13823
1	0.153	0.14451
1	0.153	0.14451
1	0.136	0.15079
1	0.119	0.15708
1	0.119	0.15708
1	0.102	0.16336
1	0.102	0.16336
1	0.102	0.16964
1	0.085	0.16964
1	0.085	0.17593
1	0.068	0.17593
1	0.068	0.18221
1	0.068	0.18221
1	0.051	0.18221
1	0.051	0.18849
1	0.034	0.18849
1	0.034	0.18849
1	0.034	0.18849
1	0.017	0.18849
1	0.017	0.19478
1	0.017	0.19478
1	0	0.19478
1	0	0.19478
1	0	0.19478
1	0	0.19478
1	0	0.19478
1	0	0.19478
1	-0.017	0.19478
1	-0.017	0.19478
1	-0.017	0.19478
1	-0.034	0.18849
1	-0.034	0.18849
1	-0.034	0.18849
1	-0.051	0.18849
1	-0.051	0.18221
1	-0.051	0.18221
1	-0.068	0.18221
1	-0.068	0.17593
1	-0.068	0.17593
1	-0.085	0.17593
1	-0.085	0.16964
1	-0.102	0.16964
1	-0.102	0.16336
1	-0.119	0.16336
1	-0.119	0.15708
1	-0.136	0.15079
1	-0.136	0.15079
1	-0.153	0.14451
1	-0.153	0.13823
0	-0.153	0.13195
0	-0.136	0.13195
0	-0.119	0.12566
0	-0.119	0.12566
0	-0.102	0.11938
0	-0.102	0.1131
0	-0.085	0.1131
0	-0.085	0.10681
0	-0.068	0.10681
0	-0.068	0.10681
0	-0.051	0.10053
0	-0.051	0.10053
0	-0.034	0.10053
0	-0.034	0.10053
0	-0.017	0.094246
0	-0.017	0.094246
0	-0.017	0.094246
0	0	0.094246
0	0	0.094246
0	0	0.094246
0	0	0.094246
0	0.017	0.094246
0	0.017	0.094246
0	0.017	0.094246
0	0.034	0.10053
1	0.034	0.10053
1	0.034	0.10053
1	0.017	0.10053
1	0	0.10053
1	0	0.10053
1	0	0.10053
1	-0.017	0.10053
1	-0.034	0.10053
1	-0.034	0.10053
0	-0.034	0.10053
0	-0.034	0.094246
0	-0.017	0.094246
0	-0.017	0.094246
0	0	0.094246
0	0	0.094246
0	0	0.094246
0	0	0.094246
0	0	0.094246
0	0.017	0.094246
0	0.017	0.094246
0	0.034	0.10053
0	0.034	0.10053
0	0.051	0.10053
1	0.051	0.10053
1	0.034	0.10053
1	0.034	0.10681
1	0.017	0.10681
1	0	0.10681
1	0	0.10681
1	0	0.10681
1	-0.017	0.10681
1	-0.034	0.10681
1	-0.034	0.10681
1	-0.051	0.10053
1	-0.068	0.10053
1	-0.068	0.10053
1	-0.085	0.094246
0	-0.085	0.094246
0	-0.068	0.087963
0	-0.068	0.087963
0	-0.068	0.087963
0	-0.051	0.08168
0	-0.051	0.08168
0	-0.034	0.08168
0	-0.034	0.075397
0	-0.034	0.075397
0	-0.017	0.075397
0	-0.017	0.075397
0	-0.017	0.075397
0	0	0.075397
0	0	0.075397
0	0	0.075397
0	0	0.075397
0	0	0.075397
0	0	0.075397
0	0.017	0.075397
0	0.017	0.075397
0	0.017	0.075397
0	0.034	0.075397
0	0.034	0.075397
0	0.034	0.08168
1	0.051	0.08168
1	0.034	0.08168
1	0.017	0.08168
1	0	0.08168
1	0	0.08168
1	0	0.08168
1	-0.017	0.08168
1	-0.034	0.08168
1	-0.051	0.08168
1	-0.068	0.08168
1	-0.068	0.075397
1	-0.085	0.075397
1	-0.102	0.069114
1	-0.119	0.069114
1	-0.136	0.062831
0	-0.119	0.062831
0	-0.119	0.056548
0	-0.119	0.050265
0	-0.119	0.050265
0	-0.119	0.043982
0	-0.102	0.043982
0	-0.102	0.037699
0	-0.102	0.031415
0	-0.102	0.031415
0	-0.102	0.025132
0	-0.085	0.025132
0	-0.085	0.018849
0	-0.085	0.018849
0	-0.085	0.018849
0	-0.085	0.012566
0	-0.085	0.012566
0	-0.085	0.0062831
0	-0.085	0.0062831
0	-0.085	0
0	-0.085	0
0	-0.085	6.2768
2	-0.085	6.2768
2	-0.068	6.2768
2	-0.051	6.2705
2	-0.017	6.2705
2	0	6.2705
2	0	6.2705
2	0.017	6.2705
2	0.034	6.2705
0	0.034	6.2705
0	0.034	6.2768
0	0.034	6.2768
0	0.034	6.2768
0	0.034	6.2768
0	0.034	0
0	0.034	0
0	0.034	0
0	0.034	0
0	0.034	0
0	0.034	0.0062831
0	0.034	0.0062831
0	0.034	0.0062831
0	0.034	0.0062831
0	0.034	0.0062831
0	0.034	0.012566
0	0.034	0.012566
0	0.051	0.012566
0	0.051	0.012566
1	0.051	0.018849
1	0.034	0.018849
1	0	0.018849
1	0	0.018849
0	0	0.018849
0	0	0.018849
0	0	0.018849
0	0	0.018849
0	0	0.018849
0	0	0.018849
0	0	0.018849
0	0	0.018849
0	0	0.018849
0	0	0.018849
0	0.017	0.018849
0	0.017	0.025132
0	0.017	0.025132
0	0.017	0.025132
0	0.017	0.025132
0	0.017	0.025132
0	0.017	0.025132
0	0.017	0.025132
0	0.017	0.025132
0	0.034	0.031415
0	0.034	0.031415
0	0.034	0.031415
1	0.034	0.031415
1	0.017	0.031415
1	0	0.031415
1	0	0.031415
1	-0.017	0.031415
1	-0.034	0.031415
1	-0.051	0.031415
1	-0.068	0.031415
0	-0.068	0.025132
0	-0.068	0.025132
0	-0.068	0.018849
0	-0.068	0.018849
0	-0.068	0.018849
0	-0.051	0.012566
0	-0.051	0.012566
0	-0.051	0.012566
0	-0.051	0.012566
0	-0.051	0.0062831
0	-0.051	0.0062831
0	-0.051	0.0062831
0	-0.051	0
0	-0.051	0
0	-0.051	0
0	-0.051	6.2768
0	-0.051	6.2768
0	-0.051	6.2768
0	-0.051	6.2768
0	-0.051	6.2705
0	-0.051	6.2705
0	-0.051	6.2705
0	-0.051	6.2642
0	-0.051	6.2642
0	-0.051	6.2642
0	-0.051	6.258
0	-0.068	6.258
0	-0.068	6.258
0	-0.068	6.2517
2	-0.068	6.2517
2	-0.051	6.2517
2	-0.034	6.2517
2	-0.017	6.2454
2	0	6.2454
2	0	6.2454
0	0	6.2454
0	0	6.2517
0	0	6.2517
0	0	6.2517
0	0	6.2517
0	0	6.2517
0	0	6.2517
0	0	6.2517
0	0	6.2517
0	0	6.2517
0	0	6.2517
0	0	6.2517
0	0	6.2454
0	-0.017	6.2454
0	-0.017	6.2454
0	-0.017	6.2454
0	-0.017	6.2454
0	-0.017	6.2454
0	-0.017	6.2454
0	-0.017	6.2454
0	-0.034	6.2391
0	-0.034	6.2391
0	-0.034	6.2391
0	-0.034	6.2391
2	-0.034	6.2391
2	-0.017	6.2391
2	0	6.2328
2	0	6.2328
2	0.017	6.2328
2	0.034	6.2391
0	0.034	6.2391
0	0.017	6.2391
0	0.017	6.2391
0	0.017	6.2391
0	0.017	6.2391
0	0.017	6.2391
0	0	6.2391
0	0	6.2454
0	0	6.2454
0	0	6.2454
0	0	6.2454
0	0	6.2454
0	0	6.2454
0	0	6.2454
0	0	6.2454
0	0	6.2454
2	0	6.2454
2	0	6.2454
2	0.017	6.2454
2	0.034	6.2454
2	0.051	6.2454
2	0.068	6.2454
2	0.085	6.2517
2	0.102	6.2517
0	0.102	6.258
0	0.102	6.258
0	0.102	6.2642
0	0.102	6.2642
0	0.102	6.2705
0	0.102	6.2705
0	0.102	6.2768
0	0.102	6.2768
0	0.102	0
0	0.102	0
0	0.102	0.0062831
0	0.102	0.0062831
0	0.102	0.012566
0	0.102	0.012566
0	0.102	0.018849
0	0.102	0.018849
0	0.102	0.025132
0	0.102	0.025132
0	0.102	0.031415
1	0.102	0.031415
1	0.085	0.037699
1	0.068	0.037699
1	0.051	0.043982
1	0.034	0.043982
1	0.017	0.043982
1	0.017	0.043982
1	0	0.043982
1	0	0.043982
1	-0.017	0.043982
0	-0.017	0.043982
0	-0.017	0.043982
0	-0.017	0.043982
0	-0.017	0.043982
0	0	0.043982
0	0	0.043982
0	0	0.043982
0	0	0.043982
0	0	0.043982
0	0	0.043982
0	0	0.043982
0	0	0.043982
0	0	0.043982
0	0	0.043982
0	0.017	0.043982
0	0.017	0.043982
0	0.017	0.043982
0	0.017	0.043982
0	0.017	0.043982
0	0.034	0.050265
0	0.034	0.050265
0	0.034	0.050265
0	0.034	0.050265
1	0.051	0.050265
1	0.034	0.056548
1	0.017	0.056548
1	0	0.056548
1	0	0.056548
1	-0.017	0.056548
1	-0.034	0.056548
1	-0.051	0.050265
1	-0.068	0.050265
0	-0.068	0.050265
0	-0.051	0.043982
0	-0.051	0.043982
0	-0.051	0.043982
0	-0.051	0.037699
0	-0.051	0.037699
0	-0.034	0.037699
0	-0.034	0.037699
0	-0.034	0.037699
0	-0.034	0.031415
0	-0.034	0.031415
0	-0.034	0.031415
0	-0.017	0.031415
0	-0.017	0.031415
0	-0.017	0.031415
0	-0.017	0.025132
0	-0.017	0.025132
0	-0.017	0.025132
0	-0.017	0.025132
0	0	0.025132
0	0	0.025132
0	0	0.025132
0	0	0.025132
0	0	0.025132
0	0	0.025132
0	0	0.025132
0	0	0.025132
0	0	0.025132
0	0	0.025132
0	0	0.025132
0	0	0.025132
0	0	0.025132
0	0	0.025132
0	0	0.025132
0	0	0.025132
0	0	0.025132
0	0.017	0.025132
0	0.017	0.025132
0	0.017	0.025132
1	0.017	0.025132
1	0	0.025132
1	0	0.025132
1	-0.017	0.025132
1	-0.034	0.025132
1	-0.051	0.025132
1	-0.068	0.025132
1	-0.085	0.018849
1	-0.119	0.018849
0	-0.102	0.012566
0	-0.102	0.0062831
0	-0.102	0.0062831
0	-0.102	0
0	-0.102	0
0	-0.102	6.2768
0	-0.102	6.2768
0	-0.102	6.2705
0	-0.102	6.2705
0	-0.102	6.2642
0	-0.119	6.258
0	-0.119	6.258
0	-0.119	6.2517
0	-0.119	6.2517
0	-0.119	6.2454
0	-0.119	6.2391
0	-0.119	6.2391
0	-0.119	6.2328
0	-0.136	6.2328
0	-0.136	6.2265
2	-0.136	6.2203
2	-0.119	6.2203
2	-0.102	6.214
2	-0.085	6.2077
2	-0.085	6.2077
2	-0.068	6.2077
2	-0.051	6.2014
2	-0.034	6.2014
2	-0.017	6.2014
2	0	6.2014
2	0	6.2014
2	0	6.2014
2	0.017	6.2014
2	0.034	6.2014
0	0.034	6.2014
0	0.017	6.2014
0	0.017	6.2077
0	0.017	6.2077
0	0	6.2077
0	0	6.2077
0	0	6.2077
0	0	6.2077
0	0	6.2077
0	0	6.2077
0	-0.017	6.2077
2	-0.017	6.2077
2	0	6.2077
2	0	6.2077
2	0.017	6.2077
2	0.034	6.2077
2	0.034	6.2077
2	0.051	6.2077
2	0.068	6.214
2	0.085	6.214
2	0.102	6.2203
2	0.119	6.2203
2	0.136	6.2265
2	0.153	6.2265
0	0.153	6.2328
0	0.136	6.2391
0	0.136	6.2454
0	0.136	6.2454
0	0.136	6.2517
0	0.136	6.258
0	0.136	6.258
0	0.136	6.2642
0	0.136	6.2705
0	0.136	6.2705
0	0.119	6.2768
0	0.119	0
0	0.119	0
0	0.119	0.0062831
0	0.136	0.012566
0	0.136	0.012566
1	0.136	0.018849
1	0.119	0.018849
1	0.102	0.025132
1	0.068	0.025132
1	0.051	0.031415
1	0.034	0.031415
1	0.017	0.031415
1	0	0.031415
1	0	0.031415
1	-0.017	0.031415
0	-0.017	0.031415
0	0	0.031415
0	0	0.031415
0	0	0.031415
0	0	0.031415
0	0	0.031415
0	0	0.031415
0	0	0.031415
0	0	0.031415
0	0	0.031415
0	0	0.031415
0	0	0.031415
0	0	0.031415
0	0	0.031415
0	0.017	0.031415
0	0.017	0.031415
0	0.017	0.031415
0	0.017	0.037699
0	0.017	0.037699
1	0.017	0.037699
1	0	0.037699
1	0	0.037699
1	-0.017	0.037699
1	-0.034	0.037699
1	-0.051	0.037699
1	-0.068	0.031415
1	-0.085	0.031415
0	-0.085	0.025132
0	-0.068	0.025132
0	-0.068	0.025132
0	-0.068	0.018849
0	-0.068	0.018849
0	-0.068	0.018849
0	-0.068	0.012566
0	-0.068	0.012566
0	-0.068	0.0062831
0	-0.068	0.0062831
0	-0.068	0.0062831
0	-0.068	0
0	-0.068	0
0	-0.068	0
0	-0.068	6.2768
0	-0.068	6.2768
0	-0.068	6.2768
0	-0.068	6.2705
0	-0.068	6.2705
0	-0.068	6.2705
0	-0.068	6.2642
0	-0.068	6.2642
0	-0.068	6.2642
0	-0.068	6.258
0	-0.068	6.258
0	-0.068	6.258
0	-0.068	6.2517
0	-0.068	6.2517
0	-0.085	6.2454
0	-0.085	6.2454
0	-0.085	6.2454
0	-0.085	6.2391
0	-0.085	6.2391
0	-0.085	6.2328
0	-0.102	6.2328
0	-0.102	6.2265
0	-0.102	6.2265
2	-0.102	6.2203
2	-0.085	6.2203
2	-0.085	6.214
2	-0.068	6.214
2	-0.051	6.2077
2	-0.034	6.2077
2	-0.017	6.2077
2	0	6.2077
2	0	6.2077
2	0.017	6.2077
2	0.034	6.2077
2	0.034	6.2077
2	0.051	6.214
2	0.068	6.214
0	0.068	6.214
0	0.068	6.2203
0	0.051	6.2203
0	0.051	6.2203
0	0.051	6.2265
0	0.051	6.2265
0	0.034	6.2265
0	0.034	6.2265
0	0.034	6.2265
0	0.034	6.2328
0	0.017	6.2328
0	0.017	6.2328
0	0.017	6.2328
0	0.017	6.2328
0	0.017	6.2328
0	0	6.2328
0	0	6.2328
0	0	6.2391
0	0	6.2391
0	0	6.2391
0	0	6.2391
0	0	6.2391
0	0	6.2391
0	0	6.2391
0	0	6.2328
0	-0.017	6.2328
0	-0.017	6.2328
0	-0.017	6.2328
0	-0.017	6.2328
0	-0.017	6.2328
0	-0.034	6.2328
0	-0.034	6.2328
0	-0.034	6.2265
2	-0.034	6.2265
2	-0.017	6.2265
2	0	6.2265
2	0	6.2265
2	0.017	6.2265
2	0.034	6.2265
2	0.051	6.2265
0	0.034	6.2328
0	0.034	6.2328
0	0.034	6.2328
0	0.034	6.2328
0	0.017	6.2328
0	0.017	6.2328
0	0.017	6.2391
0	0.017	6.2391
0	0.017	6.2391
0	0.017	6.2391
0	0	6.2391
0	0	6.2391
0	0	6.2391
0	0	6.2391
0	0	6.2391
0	0	6.2391
0	0	6.2391
0	0	6.2391
0	0	6.2391
0	0	6.2391
0	0	6.2391
0	-0.017	6.2391
0	-0.017	6.2391
0	-0.017	6.2391
0	-0.017	6.2328
0	-0.017	6.2328
0	-0.034	6.2328
0	-0.034	6.2328
0	-0.034	6.2328
2	-0.034	6.2328
2	-0.017	6.2265
2	0	6.2265
2	0	6.2265
2	0.017	6.2265
2	0.034	6.2265
2	0.051	6.2328
2	0.068	6.2328
2	0.085	6.2328
2	0.102	6.2391
0	0.085	6.2391
0	0.085	6.2454
0	0.085	6.2454
0	0.085	6.2517
0	0.085	6.2517
0	0.085	6.2517
0	0.085	6.258
0	0.068	6.258
0	0.068	6.2642
0	0.068	6.2642
0	0.068	6.2642
0	0.068	6.2705
0	0.068	6.2705
0	0.068	6.2768
0	0.068	6.2768
0	0.068	6.2768
0	0.068	0
0	0.068	0
0	0.068	0
0	0.068	0.0062831
0	0.068	0.0062831
0	0.068	0.0062831
0	0.068	0.012566
0	0.068	0.012566
0	0.068	0.018849
0	0.068	0.018849
0	0.085	0.018849
0	0.085	0.025132
0	0.085	0.025132
0	0.085	0.031415
1	0.085	0.031415
1	0.068	0.037699
1	0.051	0.037699
1	0.034	0.037699
1	0.017	0.037699
1	0	0.037699
1	0	0.037699
1	-0.017	0.037699
1	-0.034	0.037699
1	-0.051	0.037699
1	-0.068	0.037699
0	-0.068	0.031415
0	-0.068	0.031415
0	-0.068	0.031415
0	-0.051	0.025132
0	-0.051	0.025132
0	-0.051	0.025132
0	-0.051	0.018849
0	-0.051	0.018849
0	-0.051	0.018849
0	-0.051	0.012566
0	-0.051	0.012566
0	-0.051	0.012566
0	-0.051	0.012566
0	-0.051	0.0062831
0	-0.034	0.0062831
0	-0.034	0.0062831
0	-0.034	0.0062831
0	-0.034	0
0	-0.034	0
0	-0.034	0
0	-0.034	0
0	-0.034	0
0	-0.034	6.2768
0	-0.034	6.2768
0	-0.034	6.2768
0	-0.034	6.2768
0	-0.034	6.2705
0	-0.034	6.2705
2	-0.034	6.2705
2	-0.017	6.2705
2	0	6.2705
2	0	6.2705
2	0.017	6.2705
2	0.034	6.2705
2	0.051	6.2705
2	0.085	6.2768
2	0.102	6.2768
2	0.119	0
2	0.136	0
2	0.153	0.0062831
2	0.187	0.012566
0	0.187	0.018849
0	0.187	0.025132
0	0.187	0.031415
0	0.187	0.031415
0	0.187	0.037699
0	0.187	0.043982
0	0.204	0.050265
0	0.204	0.056548
0	0.204	0.062831
0	0.204	0.069114
0	0.221	0.075397
0	0.221	0.087963
0	0.238	0.094246
0	0.238	0.10053
1	0.238	0.10681
1	0.238	0.1131
1	0.221	0.11938
1	0.204	0.12566
1	0.204	0.13195
1	0.187	0.13823
1	0.187	0.14451
1	0.17	0.15079
1	0.17	0.15708
1	0.153	0.16336
1	0.153	0.16964
1	0.136	0.16964
1	0.136	0.17593
1	0.119	0.18221
1	0.119	0.18221
1	0.119	0.18849
1	0.102	0.18849
1	0.102	0.19478
1	0.102	0.20106
1	0.085	0.20106
1	0.085	0.20734
1	0.085	0.20734
1	0.085	0.20734
1	0.068	0.21363
1	0.068	0.21363
1	0.068	0.21991
1	0.068	0.21991
1	0.051	0.21991
1	0.051	0.21991
1	0.051	0.22619
1	0.051	0.22619
1	0.051	0.22619
1	0.034	0.23247
1	0.034	0.23247
1	0.034	0.23247
1	0.034	0.23247
1	0.034	0.23247
1	0.034	0.23876
1	0.017	0.23876
1	0.017	0.23876
1	0.017	0.23876
1	0.017	0.23876
1	0.017	0.23876
1	0.017	0.23876
1	0.017	0.24504
1	0.017	0.24504
1	0	0.24504
1	0	0.24504
1	0	0.24504
1	0	0.24504
1	0	0.24504
1	0	0.24504
1	0	0.24504
1	0	0.24504
1	0	0.24504
1	0	0.24504
1	0	0.24504
1	0	0.24504
1	0	0.24504
1	0	0.24504
1	0	0.24504
1	0	0.24504
1	0	0.24504
1	0	0.24504
1	-0.017	0.24504
1	-0.017	0.24504
1	-0.017	0.23876
1	-0.017	0.23876
1	-0.017	0.23876
1	-0.017	0.23876
1	-0.017	0.23876
1	-0.017	0.23876
1	-0.034	0.23876
1	-0.034	0.23247
1	-0.034	0.23247
1	-0.034	0.23247
1	-0.034	0.23247
1	-0.034	0.23247
1	-0.051	0.22619
1	-0.051	0.22619
1	-0.051	0.22619
1	-0.051	0.22619
1	-0.051	0.21991
1	-0.051	0.21991
1	-0.068	0.21991
1	-0.068	0.21363
1	-0.068	0.21363
0	-0.051	0.21363
0	-0.034	0.20734
0	-0.017	0.20734
0	0	0.20734
0	0	0.20734
0	0	0.20734
0	0.017	0.20734
0	0.034	0.20734
0	0.051	0.21363
0	0.068	0.21363
0	0.085	0.21363
0	0.102	0.21991
0	0.119	0.21991
1	0.136	0.22619
1	0.136	0.23247
1	0.136	0.23247
1	0.119	0.23876
1	0.119	0.24504
1	0.119	0.24504
1	0.119	0.25132
1	0.119	0.25761
1	0.119	0.25761
1	0.119	0.26389
1	0.119	0.26389
1	0.119	0.27017
1	0.119	0.27646
1	0.119	0.27646
1	0.119	0.28274
1	0.119	0.28274
1	0.119	0.28902
1	0.119	0.29531
1	0.119	0.29531
1	0.119	0.30159
1	0.136	0.30159
1	0.136	0.30787
1	0.136	0.31416
1	0.136	0.31416
1	0.136	0.32044
1	0.136	0.32672
1	0.153	0.333
1	0.153	0.333
1	0.153	0.33929
1	0.17	0.34557
1	0.17	0.35185
1	0.17	0.35814
1	0.187	0.36442
1	0.187	0.36442
1	0.187	0.3707
1	0.204	0.37699
1	0.204	0.38327
1	0.221	0.38955
1	0.221	0.40212
1	0.238	0.4084
1	0.238	0.41469
0	0.272	0.42097
0	0.306	0.43353
0	0.34	0.43982
0	0.374	0.45238
0	0.408	0.46495
0	0.442	0.47752
2	0.476	0.49008
2	0.527	0.50265
2	0.578	0.5215
2	0.646	0.54035
2	0.697	0.5592
2	0.765	0.58433
2	0.833	0.60946
2	0.884	0.63459
2	0.952	0.65973
2	1.02	0.69114
2	1.088	0.72256
2	1.156	0.75397
2	1.224	0.79167
2	1.309	0.82937
2	1.377	0.87335
2	1.462	0.91733
2	1.547	0.96131
2	1.615	1.0053
2	1.7	1.0556
2	1.785	1.1121
2	1.887	1.1687
2	1.972	1.2252
2	2.057	1.2817
2	2.159	1.3509
2	2.244	1.4137
2	2.329	1.4828
2	2.431	1.5519
2	2.533	1.6273
2	2.618	1.709
2	2.72	1.7844
2	2.805	1.8724
2	2.89	1.954
2	2.975	2.042
2	3.06	2.1362
0	3.128	2.2305
0	3.179	2.3247
0	3.23	2.419
0	3.281	2.5195
0	3.315	2.6138
0	3.349	2.7143
0	3.366	2.8148
0	3.383	2.9216
0	3.4	3.0222
0	3.4	3.1227
0	3.4	3.2232
0	3.383	3.33
0	3.366	3.4306
0	3.349	3.5311
0	3.315	3.6316
0	3.264	3.7259
0	3.213	3.8264
0	3.162	3.9207
0	3.111	4.0149
0	3.043	4.1091
0	2.992	4.2034
0	2.924	4.2914
0	2.839	4.373
0	2.771	4.461
0	2.703	4.5427
0	2.618	4.6244
0	2.55	4.6998
0	2.465	4.7752
0	2.397	4.8506
0	2.312	4.9197
0	2.244	4.9888
0	2.176	5.0579
0	2.108	5.1207
0	2.04	5.1836
0	1.972	5.2401
0	1.904	5.3029
0	1.836	5.3595
1	1.785	5.4097
1	1.7	5.4663
1	1.632	5.5166
1	1.564	5.5605
1	1.496	5.6108
1	1.428	5.6548
1	1.36	5.6925
1	1.292	5.7365
1	1.241	5.7742
1	1.19	5.8119
1	1.122	5.8433
1	1.071	5.8747
1	1.02	5.9061
1	0.986	5.9375
1	0.935	5.9689
1	0.901	5.9941
1	0.85	6.0255
1	0.816	6.0506
1	0.782	6.0695
1	0.748	6.0946
1	0.714	6.1197
1	0.68	6.1386
1	0.646	6.1574
1	0.612	6.1763
1	0.595	6.1951
1	0.561	6.214
1	0.544	6.2328
1	0.51	6.2454
1	0.493	6.2642
1	0.476	6.2768
1	0.442	0.0062831
1	0.425	0.018849
1	0.408	0.031415
1	0.391	0.043982
1	0.374	0.056548
1	0.357	0.069114
1	0.34	0.08168
1	0.34	0.087963
1	0.323	0.10053
1	0.306	0.10681
1	0.306	0.11938
1	0.289	0.12566
1	0.272	0.13823
1	0.272	0.14451
1	0.255	0.15079
1	0.255	0.16336
1	0.238	0.16964
1	0.238	0.17593
1	0.221	0.18221
1	0.221	0.18849
1	0.221	0.19478
1	0.204	0.20106
1	0.204	0.21363
1	0.204	0.21991
1	0.204	0.22619
1	0.187	0.22619
1	0.187	0.23247
1	0.187	0.23876
1	0.187	0.24504
1	0.187	0.25132
1	0.187	0.25761
1	0.187	0.26389
1	0.187	0.27017
1	0.187	0.27646
1	0.187	0.28274
1	0.187	0.28902
1	0.187	0.29531
1	0.187	0.30159
1	0.187	0.30787
1	0.187	0.31416
1	0.204	0.32044
1	0.204	0.32672
1	0.204	0.333
1	0.204	0.33929
1	0.221	0.34557
1	0.221	0.35185
1	0.221	0.35814
[truncated: 5,162 more rows]
