# Supplementary material for: Skilled motor control of an inverted pendulum implies low entropy of states but high entropy of actions
Source: PLoS Comput Biol. 2023 Jan 6;19(1):e1010810. doi: 10.1371/journal.pcbi.1010810 (PMC9851554; doi:10.1371/journal.pcbi.1010810)
Supplement: S2 File — The dataset within the file contains the data collected during the experiment. Each CSV file named “FRI_p_l.csv” corresponds to a different trial, where “p” stands for an unique numerical participant’s identifier and “l” stands for pendulum length (where “2” corresponds to 0.2, “3” to 0.3 m, “4” to 0.4 m, etc.). In every file, rows correspond to subsequent time steps, sampled with a frequency of 0.017 s. For every recorded time step, each column contains: the action selected by the trial’s participant (“action”). The value 0 corresponds to a “no action”, the value 1 represents an action that pushes the pendulum towards the clockwise direction and the value 2 corresponds to an action that pushes the pendulum towards the anti-clockwise direction.the angular velocity of the pendulum at that time step (“ang. velocity”), measured in rad s−1.the angle of the pendulum at that time step (“angle”), measured in rad with values in the interval [0, 2π) rad. The angle 0 rad corresponds to the pendulum oriented in its upright position.the single utility value associated to the whole trial (“utility”). (ZIP) [file pcbi.1010810.s002.zip › ExperimentalData/FRI_15_2.csv]

action	angular vel.	angle	trial utility
0	0	3.2358	-19.4618
0	-0.017	3.2358
0	-0.034	3.2358
0	-0.051	3.2358
0	-0.068	3.2358
0	-0.085	3.2295
0	-0.085	3.2295
0	-0.102	3.2232
0	-0.119	3.2232
0	-0.136	3.217
0	-0.136	3.2107
0	-0.153	3.2107
0	-0.17	3.2044
0	-0.17	3.1981
0	-0.187	3.1918
0	-0.187	3.1855
0	-0.187	3.1793
0	-0.204	3.173
0	-0.204	3.1667
0	-0.204	3.1604
0	-0.204	3.1541
0	-0.221	3.1478
0	-0.221	3.1416
0	-0.221	3.1353
0	-0.221	3.129
0	-0.204	3.1227
0	-0.204	3.1164
0	-0.204	3.1101
0	-0.204	3.1038
0	-0.187	3.0976
0	-0.187	3.0913
0	-0.17	3.085
0	-0.17	3.0787
0	-0.153	3.0724
0	-0.153	3.0661
0	-0.136	3.0661
0	-0.136	3.0599
0	-0.119	3.0536
0	-0.102	3.0536
0	-0.085	3.0473
0	-0.068	3.0473
0	-0.068	3.0473
0	-0.051	3.041
0	-0.034	3.041
0	-0.017	3.041
0	0	3.041
0	0	3.041
0	0	3.041
0	0.017	3.041
0	0.034	3.041
0	0.051	3.041
0	0.068	3.0473
0	0.085	3.0473
0	0.085	3.0536
0	0.102	3.0536
0	0.119	3.0599
0	0.136	3.0599
0	0.136	3.0661
0	0.153	3.0724
0	0.17	3.0724
2	0.17	3.0787
2	0.221	3.085
2	0.272	3.0913
2	0.306	3.1038
2	0.357	3.1164
2	0.408	3.1227
2	0.442	3.1353
2	0.476	3.1541
2	0.527	3.1667
2	0.561	3.1855
2	0.578	3.1981
2	0.612	3.217
2	0.646	3.2358
2	0.663	3.2609
2	0.68	3.2798
2	0.697	3.2986
2	0.714	3.3238
2	0.731	3.3426
2	0.731	3.3677
2	0.748	3.3866
2	0.748	3.4117
2	0.748	3.4306
2	0.731	3.4557
2	0.731	3.4808
2	0.714	3.4997
2	0.697	3.5185
2	0.68	3.5437
2	0.663	3.5625
2	0.646	3.5814
2	0.612	3.6002
2	0.595	3.6191
2	0.561	3.6379
2	0.527	3.6568
2	0.493	3.6693
2	0.459	3.6819
2	0.408	3.7008
2	0.374	3.707
2	0.34	3.7196
2	0.289	3.7322
2	0.255	3.7384
2	0.204	3.7447
2	0.153	3.751
2	0.119	3.7573
2	0.068	3.7573
2	0.017	3.7573
2	-0.017	3.7573
2	-0.051	3.7573
0	-0.153	3.7573
0	-0.238	3.751
0	-0.323	3.7384
1	-0.408	3.7322
1	-0.527	3.7133
1	-0.646	3.7008
1	-0.765	3.6756
1	-0.884	3.6505
1	-0.986	3.6254
1	-1.105	3.5939
1	-1.207	3.5562
1	-1.309	3.5185
1	-1.394	3.4808
1	-1.479	3.4369
1	-1.564	3.3866
1	-1.632	3.3426
1	-1.7	3.2923
1	-1.751	3.2358
1	-1.802	3.1855
1	-1.853	3.129
1	-1.887	3.0724
1	-1.904	3.0159
1	-1.921	2.9593
1	-1.938	2.8965
1	-1.938	2.84
1	-1.921	2.7834
1	-1.904	2.7269
1	-1.887	2.6703
1	-1.853	2.6138
1	-1.819	2.5572
1	-1.768	2.5007
1	-1.717	2.4504
1	-1.666	2.4001
1	-1.598	2.3499
1	-1.53	2.2996
1	-1.445	2.2556
1	-1.377	2.2179
1	-1.292	2.174
1	-1.207	2.1362
1	-1.122	2.0986
1	-1.02	2.0671
1	-0.935	2.042
1	-0.833	2.0106
1	-0.748	1.9855
1	-0.646	1.9666
1	-0.544	1.9478
1	-0.442	1.9352
1	-0.357	1.9226
1	-0.255	1.9101
1	-0.153	1.9038
1	-0.051	1.9038
0	0.085	1.9038
0	0.221	1.9101
0	0.357	1.9163
0	0.493	1.9289
0	0.646	1.9478
2	0.782	1.9666
2	0.952	1.998
2	1.139	2.0294
2	1.309	2.0609
2	1.479	2.1048
2	1.649	2.1551
2	1.802	2.2054
2	1.955	2.2619
2	2.108	2.3247
2	2.261	2.3876
2	2.397	2.4567
2	2.533	2.5321
2	2.652	2.6075
2	2.754	2.6892
2	2.856	2.7771
2	2.941	2.8651
2	3.009	2.9531
2	3.077	3.041
2	3.111	3.1353
2	3.145	3.2295
2	3.162	3.3238
2	3.179	3.4243
2	3.162	3.5185
2	3.145	3.6128
2	3.111	3.707
2	3.06	3.8013
2	2.992	3.8892
2	2.924	3.9772
2	2.856	4.0652
2	2.771	4.1531
2	2.686	4.2348
2	2.584	4.3102
2	2.482	4.3856
2	2.38	4.461
2	2.261	4.5301
2	2.159	4.5992
2	2.057	4.6621
2	1.938	4.7186
2	1.836	4.7814
2	1.717	4.8317
2	1.615	4.882
2	1.496	4.9322
2	1.394	4.9699
2	1.292	5.0139
2	1.19	5.0516
2	1.088	5.083
2	0.986	5.1144
2	0.901	5.1459
2	0.799	5.171
2	0.714	5.1961
2	0.612	5.215
2	0.527	5.2338
2	0.442	5.2464
2	0.34	5.2589
2	0.255	5.2652
2	0.17	5.2715
2	0.085	5.2778
2	0	5.2778
2	-0.068	5.2778
2	-0.153	5.2778
0	-0.289	5.2715
0	-0.408	5.2589
0	-0.544	5.2464
0	-0.663	5.2275
1	-0.799	5.2024
1	-0.969	5.1773
1	-1.139	5.1459
1	-1.326	5.1082
1	-1.496	5.0642
1	-1.683	5.0139
1	-1.87	4.9637
1	-2.057	4.9071
1	-2.244	4.838
1	-2.431	4.7689
1	-2.618	4.6935
1	-2.805	4.6118
1	-2.992	4.5238
1	-3.179	4.4296
1	-3.366	4.3353
1	-3.536	4.2285
1	-3.706	4.1217
1	-3.859	4.0086
1	-4.012	3.8892
1	-4.148	3.7636
1	-4.267	3.6379
1	-4.369	3.5122
1	-4.454	3.3803
1	-4.505	3.2421
1	-4.556	3.1101
1	-4.573	2.9719
1	-4.573	2.8337
1	-4.556	2.6955
1	-4.522	2.5572
1	-4.471	2.4253
1	-4.403	2.287
1	-4.335	2.1551
1	-4.233	2.0294
1	-4.131	1.9038
1	-4.029	1.7781
1	-3.927	1.6587
0	-3.774	1.5456
0	-3.621	1.4325
0	-3.468	1.3257
0	-3.332	1.2252
0	-3.179	1.1247
0	-3.043	1.0304
0	-2.924	0.94246
0	-2.805	0.8545
0	-2.686	0.77282
0	-2.584	0.69742
0	-2.499	0.61574
0	-2.414	0.54663
0	-2.346	0.47123
0	-2.278	0.40212
0	-2.21	0.333
0	-2.176	0.27017
0	-2.142	0.20734
0	-2.108	0.13823
2	-2.091	0.075397
2	-2.04	0.012566
2	-2.006	6.2391
2	-1.972	6.1763
2	-1.955	6.1197
2	-1.938	6.0632
2	-1.938	6.0004
2	-1.938	5.9438
2	-1.938	5.8873
2	-1.972	5.8244
2	-1.989	5.7679
2	-2.023	5.705
2	-2.074	5.6422
2	-2.125	5.5794
2	-2.176	5.5166
2	-2.244	5.4474
2	-2.329	5.3783
2	-2.397	5.3092
2	-2.482	5.2338
2	-2.584	5.1584
2	-2.669	5.083
2	-2.771	5.0014
0	-2.924	4.9134
0	-3.06	4.8254
0	-3.213	4.7312
0	-3.366	4.6306
0	-3.502	4.5301
1	-3.655	4.4233
1	-3.825	4.3102
1	-3.995	4.1908
1	-4.165	4.0652
1	-4.318	3.9395
1	-4.454	3.8076
1	-4.573	3.6693
1	-4.692	3.5311
1	-4.777	3.3929
1	-4.845	3.2484
1	-4.879	3.0976
1	-4.896	2.9531
1	-4.896	2.8085
0	-4.845	2.6578
0	-4.76	2.5132
0	-4.658	2.375
0	-4.556	2.2368
0	-4.42	2.0986
0	-4.284	1.9666
0	-4.148	1.841
0	-3.995	1.7216
0	-3.842	1.6022
0	-3.689	1.4891
0	-3.536	1.3823
0	-3.4	1.2755
0	-3.247	1.1749
0	-3.111	1.0807
0	-2.975	0.98645
2	-2.856	0.89848
2	-2.703	0.8168
2	-2.55	0.73512
2	-2.414	0.66601
2	-2.295	0.59061
2	-2.159	0.52778
2	-2.057	0.46495
2	-1.955	0.40212
2	-1.853	0.34557
2	-1.768	0.28902
2	-1.683	0.23876
2	-1.615	0.18849
2	-1.547	0.13823
2	-1.479	0.094246
2	-1.428	0.050265
2	-1.377	0.0062831
2	-1.343	6.2517
2	-1.309	6.214
2	-1.275	6.17
2	-1.258	6.1323
2	-1.241	6.0946
2	-1.224	6.0569
2	-1.224	6.0192
2	-1.224	5.9815
2	-1.224	5.9501
2	-1.241	5.9124
2	-1.258	5.8747
2	-1.275	5.8307
2	-1.309	5.793
2	-1.343	5.7553
2	-1.377	5.7113
2	-1.411	5.6736
2	-1.462	5.6297
2	-1.513	5.5857
2	-1.564	5.5354
0	-1.683	5.4851
0	-1.785	5.4349
0	-1.904	5.3783
0	-2.023	5.3218
1	-2.142	5.2589
1	-2.312	5.1898
1	-2.482	5.1207
1	-2.669	5.0453
1	-2.839	4.9574
1	-3.026	4.8694
1	-3.213	4.7752
1	-3.417	4.6746
1	-3.604	4.5741
1	-3.791	4.461
1	-3.961	4.3479
0	-4.097	4.2222
0	-4.233	4.0966
0	-4.335	3.9709
0	-4.437	3.839
0	-4.522	3.7008
0	-4.59	3.5688
0	-4.641	3.4243
0	-4.675	3.2861
0	-4.692	3.1478
0	-4.675	3.0033
0	-4.641	2.8651
0	-4.59	2.7269
0	-4.522	2.5886
0	-4.437	2.4567
0	-4.318	2.3247
0	-4.216	2.1928
0	-4.08	2.0671
2	-3.944	1.9478
2	-3.757	1.8347
2	-3.57	1.7216
2	-3.383	1.621
2	-3.179	1.5205
2	-2.992	1.4263
2	-2.805	1.3383
2	-2.618	1.2566
2	-2.431	1.1812
2	-2.261	1.1121
2	-2.091	1.0493
2	-1.921	0.98645
2	-1.751	0.9299
2	-1.581	0.87963
2	-1.428	0.83565
2	-1.292	0.79167
2	-1.139	0.76026
2	-1.003	0.72256
2	-0.85	0.69742
2	-0.714	0.67229
2	-0.578	0.65344
2	-0.459	0.63459
2	-0.323	0.62831
2	-0.204	0.61574
2	-0.068	0.61574
2	0.034	0.61574
2	0.17	0.61574
2	0.289	0.62203
2	0.425	0.63459
2	0.561	0.64716
2	0.68	0.66601
2	0.816	0.69114
2	0.952	0.71627
0	1.054	0.74769
0	1.156	0.78539
0	1.275	0.8168
1	1.377	0.86079
1	1.462	0.90477
1	1.53	0.94875
1	1.615	0.99273
1	1.7	1.043
1	1.802	1.0995
1	1.887	1.1561
1	1.989	1.2126
1	2.091	1.2755
1	2.193	1.3383
1	2.295	1.4074
1	2.397	1.4765
1	2.516	1.5519
1	2.618	1.6273
1	2.72	1.709
1	2.839	1.7907
1	2.941	1.8786
1	3.026	1.9666
1	3.128	2.0609
1	3.213	2.1551
1	3.298	2.2556
1	3.366	2.3562
1	3.417	2.4567
1	3.468	2.5572
1	3.502	2.664
1	3.519	2.7708
1	3.519	2.8777
0	3.553	2.9845
0	3.57	3.0913
0	3.57	3.1981
0	3.553	3.3049
0	3.519	3.4117
0	3.468	3.5122
0	3.4	3.6191
2	3.315	3.7196
2	3.264	3.8201
2	3.213	3.9144
2	3.145	4.0086
2	3.06	4.1029
2	2.975	4.1971
2	2.873	4.2851
2	2.771	4.3667
2	2.669	4.4484
2	2.567	4.5301
2	2.465	4.6055
2	2.346	4.6746
2	2.244	4.7437
2	2.125	4.8129
2	2.023	4.8757
2	1.904	4.9322
2	1.802	4.9888
2	1.7	5.039
2	1.598	5.0893
2	1.496	5.1396
2	1.411	5.1836
2	1.309	5.2213
2	1.224	5.2589
2	1.139	5.2966
2	1.054	5.3281
2	0.969	5.3595
2	0.901	5.3909
2	0.816	5.416
2	0.748	5.4412
2	0.68	5.46
2	0.612	5.4789
2	0.544	5.4977
2	0.476	5.5103
2	0.408	5.5291
2	0.357	5.5417
2	0.289	5.548
2	0.238	5.5543
2	0.17	5.5605
2	0.119	5.5668
2	0.051	5.5731
2	0	5.5731
2	-0.034	5.5731
2	-0.102	5.5668
2	-0.153	5.5668
2	-0.204	5.5605
0	-0.306	5.548
0	-0.408	5.5417
0	-0.51	5.5228
0	-0.612	5.5103
0	-0.714	5.4914
0	-0.833	5.4663
1	-0.935	5.4412
1	-1.088	5.4097
1	-1.241	5.372
1	-1.411	5.3343
1	-1.564	5.2904
1	-1.734	5.2401
1	-1.904	5.1836
1	-2.091	5.1207
1	-2.261	5.0579
1	-2.448	4.9888
1	-2.635	4.9071
1	-2.822	4.8254
1	-3.009	4.7375
1	-3.196	4.6495
1	-3.383	4.549
1	-3.57	4.4421
1	-3.757	4.3353
1	-3.927	4.216
1	-4.097	4.0966
1	-4.25	3.9709
1	-4.386	3.8453
1	-4.522	3.707
1	-4.624	3.5688
1	-4.726	3.4306
1	-4.794	3.2861
1	-4.845	3.1416
1	-4.862	2.997
0	-4.828	2.8525
0	-4.777	2.708
0	-4.709	2.5635
0	-4.607	2.4253
0	-4.505	2.287
0	-4.386	2.1551
0	-4.25	2.0232
0	-4.114	1.8975
0	-3.961	1.7781
0	-3.808	1.6587
0	-3.655	1.5456
0	-3.502	1.4388
0	-3.366	1.3383
0	-3.213	1.2378
0	-3.077	1.1435
2	-2.941	1.0556
2	-2.771	0.9676
2	-2.601	0.88592
2	-2.448	0.81052
2	-2.312	0.73512
2	-2.159	0.67229
2	-2.04	0.60946
2	-1.904	0.54663
2	-1.802	0.49008
2	-1.683	0.43982
2	-1.581	0.38955
2	-1.496	0.34557
2	-1.394	0.30159
2	-1.309	0.25761
2	-1.241	0.21991
2	-1.173	0.18221
2	-1.105	0.15079
2	-1.037	0.11938
2	-0.986	0.087963
2	-0.935	0.056548
2	-0.884	0.031415
2	-0.833	0.0062831
2	-0.799	6.2642
2	-0.765	6.2391
2	-0.731	6.2203
2	-0.697	6.1951
2	-0.663	6.1763
2	-0.646	6.1574
2	-0.629	6.1386
2	-0.612	6.1197
2	-0.595	6.1009
2	-0.578	6.082
2	-0.578	6.0632
2	-0.561	6.0443
2	-0.561	6.0318
2	-0.561	6.0129
2	-0.561	5.9941
2	-0.561	5.9815
2	-0.561	5.9627
2	-0.578	5.9438
2	-0.578	5.925
2	-0.595	5.9061
2	-0.612	5.8936
2	-0.629	5.8747
2	-0.646	5.8559
2	-0.663	5.8307
2	-0.697	5.8119
2	-0.714	5.793
2	-0.748	5.7679
2	-0.782	5.7428
0	-0.867	5.7176
0	-0.952	5.6925
1	-1.037	5.6611
1	-1.156	5.6297
1	-1.292	5.592
1	-1.428	5.5543
1	-1.564	5.504
1	-1.717	5.46
1	-1.87	5.4035
1	-2.023	5.3469
1	-2.193	5.2841
1	-2.363	5.215
1	-2.533	5.1396
1	-2.703	5.0579
1	-2.89	4.9762
1	-3.077	4.8883
1	-3.264	4.794
1	-3.451	4.6935
1	-3.638	4.5867
1	-3.825	4.4736
1	-4.012	4.3542
0	-4.148	4.2285
0	-4.267	4.1029
0	-4.386	3.9772
0	-4.488	3.839
0	-4.573	3.707
0	-4.641	3.5688
0	-4.692	3.4243
0	-4.726	3.2861
0	-4.726	3.1416
0	-4.726	3.0033
0	-4.692	2.8588
0	-4.641	2.7206
2	-4.556	2.5823
2	-4.437	2.4441
2	-4.284	2.3122
2	-4.131	2.1865
2	-3.961	2.0671
2	-3.774	1.9478
2	-3.587	1.841
2	-3.4	1.7341
2	-3.213	1.6336
2	-3.026	1.5394
2	-2.839	1.4514
2	-2.635	1.3697
2	-2.448	1.2943
2	-2.261	1.2252
2	-2.091	1.1561
2	-1.904	1.0995
2	-1.734	1.043
2	-1.564	0.99273
2	-1.411	0.94875
2	-1.241	0.90477
2	-1.088	0.87335
2	-0.935	0.84193
2	-0.782	0.8168
2	-0.629	0.79167
2	-0.476	0.7791
2	-0.34	0.76654
2	-0.187	0.75397
2	-0.051	0.75397
2	0.085	0.75397
2	0.221	0.76026
2	0.374	0.76654
2	0.51	0.7791
2	0.663	0.79795
2	0.816	0.82309
2	0.952	0.84822
2	1.122	0.87963
2	1.275	0.91733
0	1.394	0.95503
0	1.513	0.99901
0	1.649	1.043
1	1.768	1.0995
1	1.87	1.1498
1	1.972	1.2126
1	2.057	1.2692
1	2.176	1.332
1	2.278	1.4011
1	2.38	1.4703
1	2.482	1.5456
1	2.601	1.621
1	2.703	1.7027
1	2.805	1.7844
1	2.907	1.8724
1	3.009	1.9603
1	3.111	2.0483
1	3.196	2.1488
1	3.281	2.2431
1	3.349	2.3436
1	3.4	2.4441
1	3.451	2.5447
1	3.485	2.6515
1	3.502	2.7583
1	3.519	2.8651
1	3.502	2.9656
1	3.485	3.0724
1	3.434	3.1793
1	3.383	3.2798
1	3.315	3.3803
1	3.23	3.4808
1	3.128	3.5751
0	3.06	3.6693
0	2.975	3.7573
0	2.873	3.8453
0	2.771	3.9332
0	2.669	4.0149
0	2.55	4.0903
0	2.414	4.1657
0	2.278	4.2348
0	2.142	4.3039
2	2.006	4.3667
2	1.904	4.4233
2	1.802	4.4798
2	1.7	4.5364
2	1.581	4.5804
2	1.479	4.6306
2	1.36	4.6746
2	1.258	4.7123
2	1.139	4.75
2	1.037	4.7814
2	0.918	4.8129
2	0.816	4.838
2	0.714	4.8631
2	0.595	4.882
2	0.493	4.8945
2	0.391	4.9071
2	0.272	4.9197
2	0.17	4.926
2	0.068	4.9322
2	-0.017	4.9322
2	-0.136	4.9322
2	-0.238	4.926
2	-0.34	4.9134
2	-0.442	4.9008
2	-0.561	4.8883
2	-0.663	4.8694
2	-0.765	4.8506
2	-0.884	4.8254
2	-0.986	4.794
2	-1.088	4.7626
2	-1.207	4.7312
2	-1.309	4.6935
2	-1.411	4.6495
2	-1.53	4.6055
2	-1.632	4.5553
2	-1.734	4.505
0	-1.887	4.4547
0	-2.023	4.3919
0	-2.176	4.3291
0	-2.312	4.2599
0	-2.431	4.1908
0	-2.567	4.1154
1	-2.686	4.0338
1	-2.839	3.9521
1	-2.975	3.8641
1	-3.111	3.7761
1	-3.23	3.6819
1	-3.349	3.5814
1	-3.434	3.4808
1	-3.519	3.374
1	-3.587	3.2672
1	-3.638	3.1604
1	-3.672	3.0473
1	-3.689	2.9342
1	-3.689	2.8274
1	-3.672	2.7143
1	-3.638	2.6075
1	-3.604	2.4944
1	-3.536	2.3876
1	-3.468	2.2808
1	-3.4	2.1802
1	-3.298	2.0797
1	-3.213	1.9792
1	-3.111	1.8849
1	-3.009	1.797
1	-2.89	1.7027
1	-2.788	1.621
1	-2.669	1.5394
1	-2.567	1.4577
1	-2.448	1.3823
1	-2.346	1.3132
0	-2.21	1.2441
0	-2.057	1.1812
0	-1.921	1.1184
0	-1.785	1.0618
0	-1.666	1.0116
0	-1.53	0.96131
0	-1.411	0.91733
0	-1.292	0.87963
0	-1.173	0.84193
0	-1.071	0.80424
0	-0.952	0.77282
0	-0.85	0.74769
2	-0.748	0.72256
2	-0.612	0.70371
2	-0.476	0.68486
2	-0.34	0.67229
2	-0.204	0.66601
2	-0.068	0.65973
2	0.034	0.65973
2	0.17	0.66601
2	0.306	0.67229
2	0.442	0.68486
2	0.578	0.69742
2	0.714	0.71627
2	0.85	0.74141
2	1.003	0.77282
2	1.156	0.80424
2	1.292	0.84193
0	1.411	0.87963
0	1.53	0.92362
0	1.649	0.97388
0	1.768	1.0241
0	1.904	1.0807
1	2.04	1.1372
1	2.142	1.2001
1	2.227	1.2692
1	2.329	1.3383
1	2.448	1.4074
1	2.55	1.4828
1	2.652	1.5645
1	2.771	1.6462
1	2.873	1.7279
1	2.975	1.8158
1	3.077	1.9101
1	3.179	2.0043
1	3.264	2.0986
1	3.349	2.1991
1	3.417	2.2996
1	3.485	2.4064
1	3.536	2.507
1	3.587	2.6138
1	3.604	2.7269
1	3.621	2.8337
1	3.604	2.9405
1	3.587	3.0473
1	3.553	3.1604
1	3.502	3.2609
1	3.434	3.3677
1	3.349	3.4683
1	3.247	3.5688
1	3.145	3.6631
1	3.009	3.7573
1	2.873	3.8453
1	2.737	3.9332
1	2.584	4.0086
1	2.431	4.084
1	2.261	4.1594
1	2.091	4.2222
0	1.955	4.2851
0	1.819	4.3416
0	1.666	4.3919
0	1.53	4.4421
0	1.377	4.4861
0	1.224	4.5238
0	1.088	4.5615
0	0.935	4.5867
0	0.782	4.6181
2	0.629	4.6369
2	0.527	4.6558
2	0.408	4.6683
2	0.306	4.6809
2	0.187	4.6872
2	0.085	4.6935
2	0	4.6935
2	-0.119	4.6935
2	-0.221	4.6872
2	-0.34	4.6746
2	-0.442	4.6683
2	-0.561	4.6495
2	-0.663	4.6306
2	-0.765	4.6118
2	-0.884	4.5867
2	-0.986	4.5553
2	-1.088	4.5238
2	-1.207	4.4924
2	-1.309	4.4547
2	-1.411	4.4107
2	-1.513	4.3667
2	-1.615	4.3228
2	-1.7	4.2725
2	-1.802	4.216
2	-1.887	4.1657
2	-1.972	4.1029
2	-2.057	4.0463
2	-2.125	3.9835
2	-2.193	3.9144
2	-2.244	3.8515
2	-2.295	3.7824
2	-2.346	3.7133
2	-2.38	3.6379
2	-2.414	3.5688
2	-2.431	3.4934
2	-2.431	3.4243
2	-2.431	3.3489
2	-2.414	3.2798
2	-2.38	3.2044
2	-2.346	3.1353
2	-2.295	3.0661
2	-2.244	2.997
2	-2.176	2.9279
2	-2.091	2.8651
0	-2.04	2.8023
0	-1.989	2.7394
0	-1.921	2.6829
0	-1.853	2.6263
0	-1.785	2.5698
0	-1.7	2.5195
0	-1.598	2.4693
1	-1.513	2.419
1	-1.445	2.375
1	-1.377	2.331
1	-1.309	2.2933
1	-1.241	2.2556
1	-1.156	2.2179
1	-1.071	2.1865
1	-0.986	2.1551
1	-0.901	2.1237
1	-0.816	2.0986
1	-0.731	2.0734
1	-0.629	2.0546
1	-0.544	2.0357
1	-0.442	2.0232
1	-0.357	2.0106
1	-0.255	1.998
1	-0.17	1.9917
1	-0.068	1.9917
1	0.017	1.9855
1	0.102	1.9917
1	0.204	1.9917
1	0.306	2.0043
1	0.391	2.0106
1	0.493	2.0294
1	0.578	2.042
1	0.68	2.0609
1	0.765	2.086
1	0.85	2.1111
1	0.935	2.1362
1	1.02	2.1677
1	1.105	2.1991
1	1.19	2.2305
1	1.258	2.2682
1	1.326	2.3059
1	1.394	2.3499
1	1.462	2.3939
1	1.513	2.4378
1	1.581	2.4818
0	1.666	2.5321
0	1.734	2.5823
0	1.819	2.6389
2	1.887	2.6955
2	1.989	2.752
2	2.074	2.8148
2	2.159	2.8777
2	2.227	2.9405
2	2.295	3.0096
2	2.346	3.0787
2	2.397	3.1541
2	2.431	3.2232
2	2.448	3.2986
2	2.448	3.374
2	2.448	3.4431
2	2.448	3.5185
2	2.414	3.5939
2	2.397	3.6631
2	2.346	3.7384
2	2.295	3.8076
2	2.244	3.8767
2	2.176	3.9395
2	2.108	4.0086
2	2.023	4.0714
2	1.938	4.128
2	1.853	4.1845
2	1.768	4.2411
2	1.666	4.2914
2	1.564	4.3416
2	1.462	4.3856
2	1.36	4.4296
2	1.258	4.4673
2	1.156	4.505
2	1.037	4.5364
2	0.935	4.5678
2	0.833	4.593
2	0.714	4.6181
2	0.612	4.6369
2	0.493	4.6558
2	0.391	4.6683
2	0.272	4.6809
0	0.136	4.6872
0	0	4.6872
0	-0.153	4.6872
0	-0.306	4.6809
0	-0.459	4.6683
0	-0.595	4.6495
0	-0.748	4.6306
0	-0.901	4.6055
1	-1.054	4.5741
1	-1.241	4.5427
1	-1.428	4.4987
1	-1.615	4.4547
1	-1.802	4.4044
1	-1.972	4.3479
1	-2.159	4.2851
1	-2.329	4.216
1	-2.499	4.1468
1	-2.652	4.0652
1	-2.822	3.9835
1	-2.958	3.8955
1	-3.094	3.8076
1	-3.23	3.7133
1	-3.332	3.6128
1	-3.434	3.5122
1	-3.519	3.4054
1	-3.604	3.2986
1	-3.655	3.1918
1	-3.689	3.0787
1	-3.706	2.9656
1	-3.723	2.8588
1	-3.706	2.7457
1	-3.672	2.6326
1	-3.638	2.5258
1	-3.587	2.4127
1	-3.519	2.3059
1	-3.434	2.2054
1	-3.349	2.1048
1	-3.264	2.0043
1	-3.162	1.9038
1	-3.06	1.8095
1	-2.941	1.7216
1	-2.839	1.6336
1	-2.72	1.5519
1	-2.618	1.4703
1	-2.499	1.3948
1	-2.397	1.3195
0	-2.261	1.2503
0	-2.108	1.1812
0	-1.972	1.1247
0	-1.836	1.0618
0	-1.717	1.0116
0	-1.581	0.96131
0	-1.462	0.91733
0	-1.343	0.87335
0	-1.224	0.83565
0	-1.122	0.79795
0	-1.02	0.76654
0	-0.901	0.73512
0	-0.816	0.70999
0	-0.714	0.69114
0	-0.612	0.66601
0	-0.527	0.65344
0	-0.425	0.63459
0	-0.34	0.62203
0	-0.255	0.61574
0	-0.17	0.60946
0	-0.085	0.60318
0	0	0.60318
2	0.068	0.60318
2	0.204	0.60946
2	0.323	0.61574
2	0.459	0.62831
2	0.578	0.64716
2	0.714	0.66601
2	0.85	0.68486
2	0.986	0.71627
2	1.122	0.74769
2	1.275	0.78539
2	1.411	0.82309
2	1.564	0.86707
2	1.734	0.91733
2	1.887	0.97388
2	2.057	1.0304
2	2.227	1.0933
2	2.397	1.1687
2	2.584	1.2378
2	2.754	1.3195
2	2.941	1.4074
2	3.128	1.4954
2	3.332	1.5959
2	3.519	1.6964
2	3.706	1.8095
2	3.876	1.9226
2	4.063	2.042
2	4.216	2.1614
2	4.386	2.2933
2	4.522	2.4253
2	4.658	2.5635
2	4.76	2.708
2	4.862	2.8525
2	4.93	2.997
2	4.964	3.1478
2	4.998	3.2986
2	4.998	3.4494
2	4.981	3.6002
0	4.896	3.7447
0	4.811	3.8892
0	4.692	4.0338
0	4.573	4.172
0	4.437	4.3102
0	4.284	4.4421
0	4.148	4.5678
0	3.995	4.6872
0	3.842	4.8066
0	3.689	4.9197
0	3.536	5.0265
1	3.4	5.1333
1	3.23	5.2338
1	3.06	5.3281
1	2.89	5.416
1	2.737	5.504
1	2.601	5.5794
1	2.465	5.6611
1	2.346	5.7302
1	2.227	5.7993
1	2.125	5.8621
1	2.023	5.925
1	1.938	5.9878
1	1.853	6.0443
1	1.785	6.1009
1	1.717	6.1512
1	1.666	6.2014
1	1.615	6.2517
1	1.564	0.018849
1	1.53	0.062831
1	1.513	0.10681
1	1.479	0.15708
1	1.462	0.20106
1	1.462	0.24504
1	1.462	0.28902
1	1.462	0.333
1	1.479	0.37699
1	1.496	0.42097
1	1.513	0.46495
0	1.581	0.51521
0	1.666	0.5592
0	1.751	0.61574
0	1.836	0.66601
0	1.938	0.72256
0	2.04	0.78539
0	2.142	0.84822
0	2.261	0.91105
0	2.38	0.98016
2	2.499	1.0556
2	2.669	1.131
2	2.856	1.2189
2	3.043	1.3069
2	3.213	1.4011
2	3.417	1.5017
2	3.604	1.6022
2	3.791	1.7153
2	3.978	1.8347
2	4.148	1.954
2	4.318	2.0797
2	4.488	2.2117
2	4.641	2.3499
2	4.777	2.4944
2	4.896	2.6389
2	4.998	2.7897
2	5.083	2.9405
2	5.134	3.0913
2	5.168	3.2484
2	5.168	3.3992
2	5.168	3.5562
2	5.134	3.7133
2	5.083	3.8641
0	4.964	4.0149
0	4.845	4.1657
0	4.709	4.3039
0	4.556	4.4484
0	4.42	4.5804
1	4.267	4.7123
1	4.063	4.838
1	3.876	4.9574
1	3.689	5.0705
1	3.519	5.1773
1	3.349	5.2841
1	3.179	5.3783
1	3.026	5.4726
1	2.873	5.5605
1	2.737	5.6485
1	2.618	5.7302
1	2.499	5.8056
1	2.397	5.881
1	2.295	5.9501
1	2.21	6.0192
1	2.142	6.082
1	2.074	6.1449
1	2.023	6.2077
1	1.972	6.2705
1	1.921	0.043982
1	1.904	0.10053
1	1.87	0.15708
1	1.87	0.21363
1	1.853	0.27017
1	1.87	0.32672
1	1.87	0.38327
1	1.887	0.43982
1	1.921	0.49637
1	1.955	0.55291
1	1.989	0.61574
1	2.04	0.67229
1	2.091	0.73512
1	2.159	0.80424
1	2.227	0.86707
0	2.346	0.93618
0	2.465	1.0116
2	2.601	1.087
2	2.771	1.1687
2	2.958	1.2503
2	3.145	1.3446
2	3.332	1.4388
2	3.519	1.5456
2	3.706	1.6525
2	3.893	1.7655
2	4.063	1.8849
2	4.25	2.0106
0	4.386	2.1425
0	4.488	2.2745
0	4.607	2.4127
1	4.692	2.5509
1	4.726	2.6892
1	4.726	2.8337
1	4.726	2.9782
1	4.692	3.1164
1	4.641	3.2609
1	4.573	3.3992
1	4.488	3.5311
1	4.369	3.6693
1	4.25	3.795
1	4.114	3.9207
1	3.961	4.04
1	3.791	4.1594
1	3.621	4.2725
1	3.434	4.3793
1	3.247	4.4798
1	3.06	4.5741
1	2.873	4.6621
1	2.669	4.7437
1	2.482	4.8191
1	2.295	4.8945
1	2.108	4.9574
1	1.921	5.0202
1	1.734	5.0767
1	1.564	5.127
1	1.377	5.171
1	1.207	5.2087
1	1.037	5.2401
1	0.867	5.2715
1	0.697	5.2966
1	0.527	5.3155
1	0.374	5.3281
1	0.204	5.3343
1	0.051	5.3406
1	-0.102	5.3406
0	-0.221	5.3343
0	-0.34	5.3281
0	-0.459	5.3155
0	-0.595	5.2966
0	-0.714	5.2778
0	-0.85	5.2527
0	-0.969	5.2275
2	-1.105	5.1961
2	-1.19	5.1584
2	-1.292	5.1207
2	-1.394	5.083
2	-1.479	5.039
2	-1.581	4.9951
2	-1.683	4.9448
2	-1.802	4.8883
2	-1.904	4.838
2	-2.006	4.7752
2	-2.125	4.7123
2	-2.227	4.6495
2	-2.329	4.5804
2	-2.448	4.5113
2	-2.55	4.4359
2	-2.652	4.3542
2	-2.737	4.2725
2	-2.839	4.1908
2	-2.924	4.1029
2	-2.992	4.0149
2	-3.06	3.9207
2	-3.128	3.8327
2	-3.179	3.7384
2	-3.213	3.6379
2	-3.23	3.5437
2	-3.247	3.4431
2	-3.247	3.3489
2	-3.213	3.2484
2	-3.196	3.1541
2	-3.145	3.0599
2	-3.077	2.9656
0	-3.043	2.8714
0	-2.992	2.7834
0	-2.941	2.6955
0	-2.873	2.6075
0	-2.788	2.5195
0	-2.686	2.4378
0	-2.584	2.3562
0	-2.482	2.2808
0	-2.363	2.2117
0	-2.227	2.1425
0	-2.108	2.0734
0	-1.972	2.0106
0	-1.836	1.954
0	-1.7	1.9038
0	-1.547	1.8535
0	-1.411	1.8095
0	-1.258	1.7718
0	-1.105	1.7341
0	-0.952	1.7027
0	-0.816	1.6776
1	-0.663	1.6525
1	-0.544	1.6336
1	-0.442	1.621
1	-0.34	1.6085
1	-0.221	1.5959
1	-0.119	1.5959
1	0	1.5896
1	0.085	1.5959
1	0.204	1.5959
1	0.306	1.6022
1	0.425	1.6148
1	0.527	1.6336
1	0.629	1.6462
1	0.748	1.6713
1	0.85	1.6964
1	0.952	1.7216
1	1.071	1.753
1	1.173	1.7844
1	1.275	1.8221
1	1.377	1.8598
1	1.479	1.9038
1	1.581	1.954
1	1.683	1.998
1	1.768	2.0546
1	1.853	2.1048
1	1.938	2.1677
1	2.023	2.2242
1	2.091	2.287
1	2.159	2.3499
1	2.227	2.419
1	2.278	2.4881
0	2.363	2.5572
0	2.448	2.6263
2	2.516	2.7017
2	2.601	2.7771
2	2.703	2.8588
2	2.771	2.9405
2	2.839	3.0284
2	2.89	3.1101
2	2.924	3.1981
2	2.941	3.2861
2	2.958	3.374
2	2.941	3.462
2	2.941	3.5499
2	2.907	3.6379
2	2.873	3.7259
2	2.822	3.8138
2	2.754	3.8955
2	2.686	3.9772
2	2.618	4.0589
2	2.533	4.1343
2	2.448	4.2097
2	2.346	4.2851
2	2.244	4.3542
2	2.142	4.417
2	2.04	4.4798
2	1.938	4.5427
2	1.819	4.5992
2	1.717	4.6495
2	1.598	4.6998
2	1.496	4.75
2	1.377	4.794
2	1.275	4.8317
2	1.156	4.8694
2	1.054	4.9008
2	0.952	4.9322
0	0.799	4.9574
0	0.663	4.9825
0	0.51	5.0014
0	0.374	5.0139
0	0.221	5.0202
0	0.085	5.0265
0	-0.034	5.0265
0	-0.187	5.0265
0	-0.323	5.0139
0	-0.476	5.0014
0	-0.612	4.9888
0	-0.765	4.9637
0	-0.901	4.9385
1	-1.054	4.9134
1	-1.241	4.8757
1	-1.428	4.838
1	-1.615	4.794
1	-1.802	4.7375
1	-1.989	4.6809
1	-2.176	4.6181
1	-2.363	4.549
1	-2.55	4.4798
1	-2.737	4.3982
1	-2.924	4.3102
1	-3.094	4.2222
1	-3.264	4.128
1	-3.417	4.0275
1	-3.57	3.9207
1	-3.706	3.8138
1	-3.842	3.7008
1	-3.944	3.5814
1	-4.046	3.462
1	-4.114	3.3363
1	-4.182	3.2107
1	-4.216	3.085
1	-4.233	2.9593
1	-4.233	2.8337
1	-4.233	2.708
1	-4.199	2.5761
1	-4.148	2.4504
1	-4.08	2.331
1	-4.012	2.2054
1	-3.91	2.086
1	-3.825	1.9729
1	-3.723	1.8598
0	-3.57	1.7467
0	-3.417	1.6462
0	-3.264	1.5456
0	-3.111	1.4451
0	-2.975	1.3572
0	-2.822	1.2692
0	-2.686	1.1875
0	-2.55	1.1058
0	-2.414	1.0304
0	-2.278	0.96131
0	-2.159	0.89848
0	-2.04	0.82937
0	-1.938	0.77282
0	-1.836	0.71627
0	-1.734	0.65973
0	-1.649	0.60946
0	-1.564	0.5592
0	-1.479	0.51521
0	-1.411	0.47123
0	-1.343	0.43353
0	-1.292	0.38955
0	-1.224	0.35185
0	-1.173	0.31416
0	-1.139	0.28274
2	-1.088	0.25132
2	-1.02	0.21363
2	-0.952	0.18849
2	-0.884	0.15708
2	-0.816	0.13195
2	-0.748	0.1131
2	-0.697	0.087963
2	-0.646	0.069114
2	-0.595	0.050265
2	-0.544	0.031415
2	-0.51	0.012566
2	-0.459	0
2	-0.425	6.2705
2	-0.374	6.258
2	-0.34	6.2454
2	-0.306	6.2391
2	-0.272	6.2265
2	-0.238	6.2203
2	-0.221	6.214
2	-0.187	6.2077
2	-0.153	6.2014
2	-0.119	6.1951
2	-0.102	6.1951
2	-0.068	6.1889
2	-0.051	6.1889
2	-0.017	6.1889
2	0	6.1889
2	0.017	6.1889
2	0.051	6.1889
0	0.034	6.1889
0	0.017	6.1889
0	0	6.1889
0	0	6.1889
0	0	6.1889
0	-0.017	6.1889
0	-0.034	6.1889
0	-0.051	6.1889
0	-0.068	6.1889
2	-0.068	6.1826
2	-0.051	6.1826
2	-0.017	6.1826
2	0	6.1826
2	0.017	6.1826
2	0.034	6.1826
2	0.068	6.1826
2	0.085	6.1826
2	0.119	6.1889
2	0.136	6.1951
2	0.17	6.1951
2	0.204	6.2014
2	0.221	6.2077
2	0.255	6.2203
2	0.289	6.2265
2	0.323	6.2328
2	0.357	6.2454
2	0.391	6.258
0	0.391	6.2705
0	0.391	0
0	0.391	0.012566
0	0.391	0.018849
0	0.391	0.031415
0	0.408	0.043982
0	0.408	0.056548
0	0.425	0.069114
0	0.425	0.08168
0	0.442	0.094246
0	0.459	0.1131
0	0.476	0.12566
1	0.493	0.13823
1	0.476	0.15708
1	0.459	0.16964
1	0.459	0.18221
1	0.442	0.19478
1	0.425	0.21363
1	0.425	0.22619
1	0.408	0.23876
1	0.408	0.25132
1	0.408	0.26389
1	0.408	0.27646
1	0.408	0.28902
1	0.408	0.30159
1	0.425	0.31416
1	0.425	0.32672
1	0.425	0.33929
1	0.442	0.35185
1	0.459	0.36442
1	0.476	0.37699
1	0.493	0.39583
1	0.51	0.4084
1	0.527	0.42725
1	0.544	0.43982
1	0.578	0.45867
1	0.595	0.47752
1	0.629	0.49637
1	0.663	0.51521
1	0.697	0.53406
1	0.731	0.5592
1	0.782	0.57805
1	0.816	0.60318
1	0.867	0.62831
1	0.918	0.65344
1	0.969	0.68486
1	1.02	0.71627
1	1.088	0.74769
1	1.139	0.7791
1	1.207	0.8168
1	1.275	0.8545
1	1.36	0.8922
0	1.479	0.93618
0	1.598	0.98016
0	1.717	1.0304
0	1.853	1.087
2	1.989	1.1435
2	2.159	1.2064
2	2.346	1.2755
2	2.533	1.3446
2	2.72	1.4263
2	2.907	1.5079
2	3.094	1.6022
2	3.281	1.6964
2	3.468	1.797
2	3.655	1.9038
2	3.825	2.0169
2	3.995	2.1362
2	4.148	2.2556
2	4.301	2.3813
2	4.437	2.5132
2	4.556	2.6515
2	4.658	2.7897
2	4.726	2.9279
2	4.794	3.0724
2	4.828	3.217
2	4.845	3.3615
2	4.845	3.506
0	4.777	3.6505
0	4.692	3.795
0	4.59	3.9332
0	4.471	4.0714
0	4.335	4.2034
0	4.199	4.3291
0	4.063	4.4547
0	3.91	4.5741
0	3.757	4.6935
0	3.604	4.8003
0	3.451	4.9071
0	3.315	5.0076
0	3.162	5.1082
1	3.026	5.2024
1	2.856	5.2904
1	2.703	5.372
1	2.533	5.4537
1	2.397	5.5228
1	2.244	5.5982
1	2.125	5.6611
1	1.989	5.7239
1	1.87	5.7805
1	1.768	5.837
1	1.666	5.8873
1	1.564	5.9375
1	1.479	5.9815
1	1.394	6.0255
1	1.326	6.0695
1	1.258	6.1072
1	1.19	6.1449
1	1.122	6.1763
1	1.071	6.214
1	1.02	6.2454
1	0.986	6.2768
1	0.952	0.018849
1	0.901	0.050265
1	0.884	0.075397
1	0.85	0.10053
1	0.833	0.12566
1	0.799	0.15079
1	0.799	0.17593
1	0.782	0.20106
1	0.765	0.21991
1	0.765	0.24504
1	0.765	0.27017
1	0.765	0.29531
1	0.765	0.31416
1	0.782	0.33929
1	0.782	0.36442
1	0.799	0.38955
1	0.816	0.4084
1	0.833	0.43353
1	0.867	0.46495
1	0.884	0.49008
1	0.918	0.51521
1	0.952	0.54663
1	1.003	0.57176
1	1.037	0.60318
0	1.122	0.63459
2	1.224	0.67229
2	1.36	0.70999
2	1.496	0.75397
2	1.632	0.80424
2	1.785	0.8545
2	1.938	0.91105
2	2.108	0.97388
2	2.278	1.0367
2	2.448	1.1058
2	2.618	1.1812
2	2.805	1.2629
2	2.992	1.3509
2	3.179	1.4451
2	3.366	1.5456
2	3.553	1.6462
2	3.74	1.7593
2	3.927	1.8724
2	4.097	1.9917
2	4.267	2.1174
2	4.437	2.2494
2	4.573	2.3813
2	4.709	2.5258
0	4.794	2.664
0	4.845	2.8085
1	4.879	2.9593
1	4.845	3.1038
1	4.811	3.2484
1	4.726	3.3929
1	4.641	3.5311
1	4.539	3.6693
1	4.403	3.8076
1	4.267	3.9332
1	4.114	4.0589
1	3.944	4.1845
1	3.757	4.2976
1	3.587	4.4107
1	3.4	4.5113
1	3.196	4.6118
1	3.009	4.706
1	2.822	4.794
1	2.635	4.8757
1	2.431	4.9511
1	2.261	5.0202
1	2.074	5.0893
1	1.887	5.1459
1	1.717	5.2024
1	1.547	5.2527
1	1.377	5.2966
1	1.207	5.3343
1	1.054	5.3658
1	0.884	5.3972
1	0.731	5.4223
1	0.578	5.4412
1	0.425	5.46
1	0.289	5.4663
1	0.136	5.4789
1	0	5.4789
1	-0.153	5.4726
1	-0.289	5.4663
1	-0.442	5.46
0	-0.561	5.4412
0	-0.663	5.4223
0	-0.782	5.4035
2	-0.901	5.3783
2	-0.969	5.3469
2	-1.054	5.3155
2	-1.139	5.2841
2	-1.224	5.2464
2	-1.309	5.2087
2	-1.411	5.171
2	-1.496	5.127
2	-1.598	5.0767
2	-1.7	5.0265
2	-1.802	4.9762
2	-1.904	4.9197
2	-2.006	4.8631
2	-2.125	4.8003
2	-2.227	4.7312
2	-2.329	4.6621
2	-2.448	4.593
2	-2.55	4.5175
2	-2.652	4.4421
2	-2.754	4.3605
2	-2.856	4.2725
2	-2.941	4.1845
2	-3.026	4.0966
2	-3.111	4.0023
2	-3.179	3.9081
2	-3.23	3.8138
2	-3.281	3.7133
2	-3.315	3.6191
2	-3.332	3.5185
2	-3.332	3.418
2	-3.332	3.3175
2	-3.298	3.217
0	-3.298	3.1164
0	-3.298	3.0159
0	-3.264	2.9216
0	-3.23	2.8211
0	-3.162	2.7269
0	-3.094	2.6326
0	-3.026	2.5384
1	-2.924	2.4504
1	-2.873	2.3624
1	-2.805	2.2745
1	-2.72	2.1928
1	-2.635	2.1111
1	-2.55	2.0357
1	-2.448	1.9603
1	-2.346	1.8912
1	-2.244	1.8221
1	-2.125	1.753
1	-2.023	1.6902
1	-1.921	1.6336
1	-1.802	1.5771
1	-1.7	1.5205
1	-1.581	1.4703
1	-1.479	1.4263
1	-1.36	1.3823
1	-1.258	1.3446
1	-1.156	1.3069
1	-1.054	1.2755
1	-0.952	1.2441
1	-0.85	1.2189
1	-0.748	1.1938
1	-0.646	1.1749
1	-0.544	1.1561
1	-0.459	1.1372
1	-0.357	1.1247
1	-0.255	1.1184
1	-0.17	1.1121
1	-0.068	1.1058
1	0	1.1058
1	0.102	1.1058
1	0.187	1.1121
1	0.289	1.1184
1	0.374	1.131
1	0.476	1.1435
1	0.578	1.1561
0	0.714	1.1749
0	0.85	1.2001
0	0.986	1.2315
0	1.139	1.2629
2	1.275	1.3006
2	1.462	1.3383
2	1.649	1.3886
2	1.836	1.4388
2	2.023	1.4954
2	2.21	1.5582
2	2.397	1.6273
2	2.584	1.7027
2	2.771	1.7844
2	2.958	1.8724
2	3.145	1.9666
2	3.315	2.0609
2	3.485	2.1614
2	3.638	2.2682
2	3.791	2.3813
2	3.927	2.5007
2	4.046	2.62
2	4.148	2.7394
2	4.233	2.8651
2	4.301	2.997
2	4.352	3.1227
2	4.386	3.2546
2	4.403	3.3866
2	4.386	3.5185
2	4.369	3.6505
2	4.318	3.7824
2	4.267	3.9144
2	4.182	4.04
2	4.097	4.1657
2	4.012	4.2851
2	3.91	4.4044
2	3.808	4.5238
2	3.689	4.6306
2	3.587	4.7437
2	3.468	4.8506
0	3.315	4.9511
0	3.179	5.0516
0	3.026	5.1396
0	2.907	5.2338
0	2.771	5.3155
0	2.652	5.3972
0	2.533	5.4789
0	2.431	5.548
0	2.329	5.6234
0	2.244	5.6925
0	2.159	5.7553
1	2.091	5.8244
1	1.989	5.881
1	1.887	5.9438
1	1.802	6.0004
1	1.734	6.0506
1	1.649	6.1009
1	1.598	6.1512
1	1.53	6.1951
1	1.479	6.2454
1	1.445	0.0062831
1	1.411	0.050265
1	1.377	0.087963
1	1.343	0.13195
1	1.326	0.16964
1	1.326	0.21363
1	1.309	0.25132
1	1.309	0.28902
1	1.326	0.333
1	1.326	0.3707
1	1.343	0.4084
1	1.36	0.45238
1	1.394	0.49008
1	1.428	0.53406
1	1.462	0.57805
1	1.513	0.62203
1	1.564	0.67229
0	1.649	0.71627
0	1.751	0.77282
0	1.87	0.82309
0	1.972	0.87963
0	2.091	0.94246
0	2.21	1.0116
2	2.346	1.0744
2	2.516	1.1498
2	2.703	1.2315
2	2.873	1.3132
2	3.06	1.4011
2	3.247	1.4954
2	3.434	1.5959
2	3.638	1.7027
2	3.808	1.8158
2	3.995	1.9352
2	4.165	2.0546
2	4.335	2.1865
2	4.488	2.3185
2	4.641	2.4567
2	4.76	2.5949
2	4.862	2.7394
2	4.947	2.8839
2	5.015	3.0347
2	5.049	3.1855
0	5.032	3.3426
0	4.998	3.4934
0	4.93	3.6379
1	4.845	3.7887
1	4.709	3.9332
1	4.539	4.0714
1	4.369	4.2034
1	4.199	4.3353
1	4.012	4.4547
1	3.825	4.5741
1	3.638	4.6872
1	3.434	4.794
1	3.247	4.8945
1	3.06	4.9888
1	2.873	5.0767
1	2.703	5.1584
1	2.516	5.2401
1	2.363	5.3155
1	2.193	5.3846
1	2.04	5.4474
1	1.887	5.504
1	1.751	5.5605
1	1.615	5.6108
1	1.479	5.6548
1	1.343	5.6988
1	1.224	5.7365
1	1.105	5.7742
1	1.003	5.8056
1	0.901	5.8307
1	0.782	5.8621
1	0.68	5.881
1	0.595	5.8998
1	0.493	5.9187
1	0.408	5.9313
1	0.306	5.9438
1	0.221	5.9501
1	0.136	5.9564
1	0.051	5.9564
1	-0.034	5.9627
1	-0.119	5.9564
0	-0.153	5.9501
0	-0.204	5.9501
0	-0.255	5.9375
0	-0.306	5.9313
0	-0.357	5.9187
0	-0.408	5.9061
0	-0.476	5.8936
2	-0.527	5.881
2	-0.544	5.8621
2	-0.561	5.8496
2	-0.595	5.8307
2	-0.612	5.8119
2	-0.646	5.793
2	-0.68	5.7742
2	-0.714	5.749
2	-0.748	5.7302
2	-0.782	5.705
2	-0.833	5.6799
2	-0.867	5.6548
2	-0.918	5.6297
2	-0.969	5.5982
2	-1.02	5.5668
2	-1.088	5.5354
2	-1.139	5.504
2	-1.207	5.4663
2	-1.275	5.4286
2	-1.36	5.3909
2	-1.428	5.3469
2	-1.513	5.3029
2	-1.598	5.2589
2	-1.683	5.2087
2	-1.785	5.1521
2	-1.87	5.1019
2	-1.972	5.0453
2	-2.074	4.9825
2	-2.176	4.9197
2	-2.278	4.8506
0	-2.431	4.7814
0	-2.584	4.706
0	-2.737	4.6244
0	-2.873	4.5364
0	-3.026	4.4484
0	-3.162	4.3542
0	-3.298	4.2599
0	-3.434	4.1594
0	-3.553	4.0526
0	-3.672	3.9458
0	-3.774	3.8327
0	-3.859	3.7196
0	-3.927	3.6002
0	-3.978	3.4808
1	-4.029	3.3615
1	-4.08	3.2421
1	-4.131	3.1164
1	-4.165	2.9908
1	-4.165	2.8651
1	-4.148	2.7394
1	-4.131	2.62
1	-4.08	2.4944
1	-4.029	2.375
1	-3.944	2.2556
1	-3.876	2.1362
1	-3.774	2.0169
[truncated: 5,162 more rows]
