# Supplementary material for: Skilled motor control of an inverted pendulum implies low entropy of states but high entropy of actions
Source: PLoS Comput Biol. 2023 Jan 6;19(1):e1010810. doi: 10.1371/journal.pcbi.1010810 (PMC9851554; doi:10.1371/journal.pcbi.1010810)
Supplement: S2 File — The dataset within the file contains the data collected during the experiment. Each CSV file named “FRI_p_l.csv” corresponds to a different trial, where “p” stands for an unique numerical participant’s identifier and “l” stands for pendulum length (where “2” corresponds to 0.2, “3” to 0.3 m, “4” to 0.4 m, etc.). In every file, rows correspond to subsequent time steps, sampled with a frequency of 0.017 s. For every recorded time step, each column contains: the action selected by the trial’s participant (“action”). The value 0 corresponds to a “no action”, the value 1 represents an action that pushes the pendulum towards the clockwise direction and the value 2 corresponds to an action that pushes the pendulum towards the anti-clockwise direction.the angular velocity of the pendulum at that time step (“ang. velocity”), measured in rad s−1.the angle of the pendulum at that time step (“angle”), measured in rad with values in the interval [0, 2π) rad. The angle 0 rad corresponds to the pendulum oriented in its upright position.the single utility value associated to the whole trial (“utility”). (ZIP) [file pcbi.1010810.s002.zip › ExperimentalData/FRI_3_6.csv]

action	angular vel.	angle	trial utility
0	0	3.2358	-9.4296
0	0	3.2358
0	0	3.2358
0	-0.017	3.2358
0	-0.017	3.2358
0	-0.017	3.2358
0	-0.034	3.2358
0	-0.034	3.2358
0	-0.034	3.2295
0	-0.034	3.2295
0	-0.051	3.2295
0	-0.051	3.2295
0	-0.051	3.2232
0	-0.051	3.2232
0	-0.068	3.2232
0	-0.068	3.217
0	-0.068	3.217
0	-0.068	3.217
0	-0.085	3.2107
0	-0.085	3.2107
0	-0.085	3.2044
0	-0.085	3.2044
0	-0.085	3.2044
0	-0.102	3.1981
0	-0.102	3.1981
0	-0.102	3.1918
0	-0.102	3.1918
0	-0.102	3.1855
0	-0.102	3.1793
0	-0.102	3.1793
0	-0.119	3.173
0	-0.119	3.173
0	-0.119	3.1667
0	-0.119	3.1667
0	-0.119	3.1604
0	-0.119	3.1541
0	-0.119	3.1541
0	-0.119	3.1478
0	-0.119	3.1478
0	-0.119	3.1416
0	-0.119	3.1353
0	-0.119	3.1353
0	-0.119	3.129
0	-0.119	3.129
0	-0.119	3.1227
0	-0.119	3.1164
0	-0.119	3.1164
0	-0.119	3.1101
0	-0.119	3.1101
0	-0.119	3.1038
0	-0.102	3.0976
0	-0.102	3.0976
0	-0.102	3.0913
0	-0.102	3.0913
0	-0.102	3.085
0	-0.102	3.085
0	-0.102	3.0787
0	-0.085	3.0787
0	-0.085	3.0724
0	-0.085	3.0724
0	-0.085	3.0661
0	-0.085	3.0661
0	-0.068	3.0661
0	-0.068	3.0599
0	-0.068	3.0599
0	-0.068	3.0599
0	-0.051	3.0536
0	-0.051	3.0536
0	-0.051	3.0536
0	-0.051	3.0473
0	-0.034	3.0473
0	-0.034	3.0473
0	-0.034	3.0473
0	-0.034	3.041
0	-0.017	3.041
0	-0.017	3.041
0	-0.017	3.041
0	0	3.041
0	0	3.041
0	0	3.041
0	0	3.041
0	0	3.041
0	0	3.041
1	0	3.041
1	0	3.041
1	0	3.041
1	0	3.041
1	0	3.041
1	0.017	3.041
1	0.034	3.041
1	0.051	3.041
1	0.068	3.0473
1	0.085	3.0473
1	0.102	3.0536
1	0.119	3.0536
1	0.136	3.0599
1	0.153	3.0661
1	0.17	3.0724
1	0.187	3.0787
1	0.204	3.085
1	0.221	3.0913
1	0.238	3.0976
1	0.255	3.1038
1	0.272	3.1101
1	0.289	3.1227
1	0.306	3.129
1	0.306	3.1416
1	0.323	3.1478
1	0.34	3.1604
1	0.357	3.1667
1	0.357	3.1793
1	0.374	3.1918
1	0.391	3.2044
1	0.391	3.217
1	0.408	3.2295
1	0.408	3.2421
1	0.425	3.2546
1	0.425	3.2672
1	0.425	3.2798
1	0.442	3.2923
1	0.442	3.3049
1	0.442	3.3175
1	0.459	3.33
1	0.459	3.3489
1	0.459	3.3615
1	0.459	3.374
1	0.459	3.3866
1	0.459	3.4054
1	0.459	3.418
1	0.459	3.4306
1	0.459	3.4431
1	0.459	3.462
1	0.459	3.4745
1	0.459	3.4871
1	0.442	3.4997
1	0.442	3.5122
1	0.442	3.5248
1	0.425	3.5437
1	0.425	3.5562
1	0.425	3.5688
1	0.408	3.5814
1	0.408	3.5939
1	0.391	3.6065
1	0.391	3.6191
1	0.374	3.6254
1	0.357	3.6379
1	0.357	3.6505
1	0.34	3.6631
1	0.323	3.6693
1	0.323	3.6819
1	0.306	3.6882
1	0.289	3.7008
1	0.272	3.707
1	0.255	3.7196
1	0.255	3.7259
1	0.238	3.7322
1	0.221	3.7384
1	0.204	3.7447
1	0.187	3.751
1	0.17	3.7573
1	0.153	3.7636
1	0.136	3.7699
1	0.119	3.7699
1	0.102	3.7761
1	0.085	3.7761
1	0.085	3.7824
1	0.068	3.7824
1	0.051	3.7887
1	0.034	3.7887
1	0.017	3.7887
1	0	3.7887
1	0	3.7887
1	-0.017	3.7887
1	-0.034	3.7887
1	-0.051	3.7824
1	-0.068	3.7824
1	-0.085	3.7824
1	-0.102	3.7761
1	-0.119	3.7699
1	-0.136	3.7699
1	-0.153	3.7636
1	-0.17	3.7573
1	-0.187	3.751
1	-0.204	3.7447
1	-0.221	3.7384
1	-0.221	3.7322
1	-0.255	3.7259
1	-0.289	3.7196
1	-0.306	3.707
1	-0.34	3.7008
1	-0.357	3.6882
1	-0.391	3.6756
1	-0.408	3.6631
1	-0.442	3.6505
1	-0.459	3.6379
1	-0.493	3.6254
1	-0.51	3.6065
1	-0.527	3.5939
1	-0.561	3.5751
1	-0.578	3.5562
1	-0.595	3.5374
1	-0.612	3.5248
1	-0.629	3.506
1	-0.646	3.4808
1	-0.663	3.462
1	-0.68	3.4431
1	-0.697	3.4243
1	-0.714	3.3992
1	-0.714	3.3803
1	-0.731	3.3552
1	-0.731	3.3363
1	-0.748	3.3112
1	-0.748	3.2923
1	-0.765	3.2672
1	-0.765	3.2421
1	-0.765	3.2232
1	-0.782	3.1981
1	-0.782	3.173
1	-0.782	3.1478
1	-0.782	3.129
1	-0.782	3.1038
1	-0.765	3.0787
1	-0.765	3.0536
1	-0.765	3.0347
1	-0.765	3.0096
1	-0.748	2.9845
1	-0.748	2.9656
1	-0.731	2.9405
1	-0.714	2.9216
1	-0.714	2.8965
1	-0.697	2.8777
1	-0.68	2.8588
1	-0.663	2.8337
1	-0.646	2.8148
1	-0.629	2.796
1	-0.612	2.7771
1	-0.595	2.7583
1	-0.578	2.7394
1	-0.561	2.7206
1	-0.544	2.708
1	-0.51	2.6892
1	-0.493	2.6766
1	-0.476	2.6578
1	-0.442	2.6452
1	-0.425	2.6326
1	-0.408	2.62
1	-0.374	2.6075
1	-0.357	2.5949
1	-0.323	2.5886
1	-0.289	2.5761
1	-0.272	2.5698
1	-0.238	2.5572
1	-0.221	2.5509
1	-0.187	2.5447
1	-0.153	2.5384
1	-0.136	2.5384
1	-0.102	2.5321
1	-0.068	2.5321
1	-0.051	2.5258
1	-0.017	2.5258
1	0	2.5258
1	0.017	2.5258
1	0.051	2.5258
1	0.085	2.5321
1	0.102	2.5321
1	0.136	2.5384
1	0.17	2.5447
1	0.187	2.5447
1	0.221	2.5572
1	0.255	2.5635
1	0.272	2.5698
1	0.306	2.5761
1	0.323	2.5886
1	0.357	2.6012
1	0.374	2.6075
1	0.408	2.62
1	0.425	2.6326
1	0.459	2.6515
2	0.476	2.664
2	0.51	2.6766
2	0.544	2.6955
2	0.578	2.708
2	0.612	2.7269
2	0.646	2.7457
2	0.68	2.7708
2	0.714	2.7897
2	0.731	2.8085
2	0.765	2.8337
2	0.799	2.8588
2	0.816	2.8839
2	0.85	2.9091
2	0.867	2.9342
2	0.901	2.9593
2	0.918	2.9908
2	0.935	3.0159
2	0.952	3.0473
2	0.969	3.0724
2	0.986	3.1038
2	1.003	3.1353
2	1.02	3.1667
2	1.02	3.1918
2	1.037	3.2232
2	1.037	3.2546
2	1.054	3.2861
2	1.054	3.3175
2	1.054	3.3489
2	1.054	3.3866
2	1.054	3.418
2	1.054	3.4494
2	1.054	3.4808
2	1.054	3.5122
2	1.037	3.5437
2	1.037	3.5751
2	1.02	3.6065
2	1.02	3.6379
2	1.003	3.6693
2	0.986	3.6945
2	0.969	3.7259
2	0.969	3.7573
2	0.952	3.7824
2	0.935	3.8138
2	0.901	3.839
2	0.884	3.8704
2	0.867	3.8955
2	0.85	3.9207
2	0.816	3.9458
2	0.799	3.9709
2	0.782	3.996
2	0.748	4.0149
2	0.731	4.04
2	0.697	4.0589
2	0.663	4.084
2	0.646	4.1029
2	0.612	4.1217
2	0.595	4.1406
2	0.561	4.1594
2	0.527	4.172
2	0.493	4.1908
2	0.476	4.2034
2	0.442	4.216
2	0.408	4.2285
2	0.374	4.2411
2	0.34	4.2537
2	0.306	4.2662
2	0.272	4.2725
2	0.255	4.2788
2	0.221	4.2914
2	0.187	4.2976
2	0.153	4.2976
2	0.119	4.3039
2	0.085	4.3102
2	0.051	4.3102
2	0.017	4.3102
2	0	4.3102
2	-0.034	4.3102
2	-0.068	4.3102
2	-0.085	4.3039
2	-0.119	4.3039
2	-0.153	4.2976
2	-0.187	4.2914
2	-0.221	4.2851
2	-0.255	4.2788
2	-0.289	4.2725
2	-0.323	4.2599
2	-0.34	4.2537
2	-0.374	4.2411
2	-0.408	4.2285
2	-0.442	4.216
2	-0.476	4.2034
2	-0.493	4.1845
2	-0.527	4.172
2	-0.561	4.1531
2	-0.595	4.1343
2	-0.612	4.1217
2	-0.646	4.1029
2	-0.663	4.0777
2	-0.697	4.0589
2	-0.714	4.04
2	-0.748	4.0149
2	-0.765	3.9898
2	-0.799	3.9709
2	-0.816	3.9458
2	-0.833	3.9207
2	-0.867	3.8955
2	-0.884	3.8641
2	-0.901	3.839
2	-0.918	3.8138
2	-0.935	3.7824
2	-0.952	3.7573
2	-0.969	3.7259
2	-0.969	3.7008
2	-0.986	3.6693
2	-1.003	3.6379
2	-1.003	3.6065
2	-1.02	3.5751
2	-1.02	3.5437
2	-1.02	3.5185
2	-1.037	3.4871
2	-1.037	3.4557
2	-1.037	3.4243
2	-1.037	3.3929
2	-1.037	3.3615
2	-1.02	3.33
2	-1.02	3.2986
2	-1.02	3.2672
2	-1.003	3.2358
0	-1.003	3.2044
0	-1.02	3.173
0	-1.02	3.1416
0	-1.003	3.1164
0	-1.003	3.085
0	-1.003	3.0536
0	-1.003	3.0222
0	-0.986	2.9908
0	-0.986	2.9593
0	-0.969	2.9342
0	-0.969	2.9028
0	-0.952	2.8777
0	-0.935	2.8462
0	-0.918	2.8211
0	-0.901	2.7897
0	-0.884	2.7646
0	-0.867	2.7394
0	-0.85	2.708
0	-0.816	2.6829
0	-0.799	2.664
0	-0.782	2.6389
0	-0.748	2.6138
0	-0.731	2.5886
0	-0.697	2.5698
0	-0.663	2.5509
0	-0.646	2.5321
0	-0.612	2.507
0	-0.578	2.4944
0	-0.544	2.4755
0	-0.527	2.4567
0	-0.493	2.4441
0	-0.459	2.4253
0	-0.425	2.4127
0	-0.391	2.4001
0	-0.357	2.3939
0	-0.323	2.3813
0	-0.289	2.3687
0	-0.255	2.3624
0	-0.221	2.3562
0	-0.187	2.3499
0	-0.153	2.3436
0	-0.102	2.3373
0	-0.068	2.3373
0	-0.034	2.3373
0	0	2.3373
0	0.017	2.3373
0	0.051	2.3373
0	0.085	2.3373
0	0.119	2.3436
0	0.153	2.3436
0	0.204	2.3499
0	0.238	2.3562
0	0.272	2.3687
0	0.306	2.375
0	0.34	2.3876
0	0.374	2.3939
0	0.408	2.4064
0	0.442	2.419
0	0.476	2.4316
2	0.493	2.4504
2	0.544	2.463
2	0.595	2.4818
2	0.629	2.5007
2	0.68	2.5195
2	0.714	2.5384
2	0.765	2.5635
2	0.799	2.5886
2	0.833	2.6138
2	0.867	2.6389
2	0.901	2.664
2	0.952	2.6955
2	0.986	2.7206
2	1.003	2.752
2	1.037	2.7834
2	1.071	2.8148
2	1.105	2.8462
2	1.122	2.8839
2	1.156	2.9154
2	1.173	2.9531
2	1.19	2.9845
2	1.207	3.0222
2	1.241	3.0599
2	1.241	3.0976
2	1.258	3.1353
2	1.275	3.173
2	1.292	3.2107
2	1.292	3.2546
2	1.292	3.2923
2	1.309	3.33
2	1.309	3.3677
2	1.309	3.4117
2	1.309	3.4494
2	1.309	3.4871
2	1.292	3.5248
2	1.292	3.5688
2	1.275	3.6065
2	1.275	3.6442
2	1.258	3.6819
2	1.241	3.7196
2	1.224	3.7573
2	1.207	3.795
2	1.19	3.8327
2	1.173	3.8641
2	1.156	3.9018
2	1.139	3.9332
2	1.105	3.9709
2	1.088	4.0023
2	1.054	4.0338
2	1.037	4.0652
2	1.003	4.0966
2	0.969	4.128
2	0.952	4.1531
2	0.918	4.1845
2	0.884	4.2097
2	0.85	4.2411
2	0.816	4.2662
2	0.782	4.2851
2	0.765	4.3102
2	0.731	4.3353
2	0.697	4.3542
2	0.663	4.373
2	0.629	4.3982
2	0.595	4.4107
2	0.561	4.4296
2	0.527	4.4484
2	0.476	4.461
2	0.442	4.4798
2	0.408	4.4924
2	0.374	4.505
2	0.34	4.5113
2	0.306	4.5238
2	0.272	4.5301
2	0.238	4.5427
2	0.204	4.549
2	0.17	4.5553
2	0.119	4.5553
2	0.085	4.5615
2	0.051	4.5615
2	0.017	4.5615
2	0	4.5615
2	-0.034	4.5615
2	-0.068	4.5615
2	-0.102	4.5615
2	-0.136	4.5553
2	-0.187	4.549
2	-0.221	4.5427
2	-0.255	4.5364
2	-0.289	4.5301
2	-0.323	4.5175
2	-0.357	4.505
2	-0.391	4.4987
2	-0.425	4.4861
2	-0.459	4.4673
2	-0.493	4.4547
2	-0.527	4.4421
2	-0.561	4.4233
2	-0.595	4.4044
2	-0.629	4.3856
2	-0.663	4.3667
2	-0.697	4.3479
2	-0.731	4.3228
2	-0.765	4.3039
2	-0.799	4.2788
2	-0.833	4.2537
2	-0.867	4.2285
2	-0.884	4.2034
2	-0.918	4.172
2	-0.952	4.1468
2	-0.969	4.1154
2	-1.003	4.084
2	-1.037	4.0526
2	-1.054	4.0212
2	-1.071	3.9898
2	-1.105	3.9583
2	-1.122	3.9269
2	-1.139	3.8892
0	-1.173	3.8578
0	-1.207	3.8201
0	-1.241	3.7824
0	-1.275	3.7447
0	-1.292	3.707
0	-1.326	3.6693
0	-1.343	3.6254
0	-1.36	3.5877
0	-1.394	3.5437
0	-1.411	3.4997
0	-1.428	3.462
0	-1.428	3.418
0	-1.445	3.374
0	-1.462	3.33
0	-1.462	3.2861
0	-1.462	3.2421
0	-1.479	3.1981
0	-1.479	3.1541
0	-1.479	3.1101
0	-1.462	3.0661
0	-1.462	3.0222
0	-1.462	2.9782
0	-1.445	2.9342
0	-1.428	2.8902
0	-1.411	2.8462
0	-1.411	2.8023
0	-1.377	2.7583
0	-1.36	2.7206
0	-1.343	2.6766
0	-1.326	2.6389
0	-1.292	2.6012
0	-1.258	2.5572
0	-1.241	2.5195
0	-1.207	2.4818
0	-1.173	2.4504
0	-1.139	2.4127
0	-1.105	2.3813
0	-1.071	2.3499
0	-1.037	2.3122
0	-1.003	2.287
0	-0.952	2.2556
0	-0.918	2.2242
0	-0.884	2.1991
0	-0.833	2.174
0	-0.799	2.1488
0	-0.748	2.1237
0	-0.714	2.1048
0	-0.663	2.0797
0	-0.629	2.0609
0	-0.578	2.042
0	-0.527	2.0294
0	-0.493	2.0106
0	-0.442	1.998
0	-0.391	1.9855
0	-0.357	1.9729
0	-0.306	1.9603
0	-0.255	1.954
0	-0.204	1.9478
0	-0.17	1.9415
0	-0.119	1.9352
0	-0.068	1.9352
0	-0.017	1.9289
0	0	1.9289
0	0.051	1.9289
0	0.102	1.9352
0	0.153	1.9352
0	0.187	1.9415
0	0.238	1.9478
0	0.289	1.9603
2	0.323	1.9666
2	0.391	1.9792
2	0.442	1.9917
2	0.51	2.0043
2	0.561	2.0232
2	0.629	2.042
2	0.68	2.0609
2	0.731	2.0797
2	0.799	2.1048
2	0.85	2.13
2	0.901	2.1551
2	0.952	2.1865
2	1.02	2.2117
2	1.071	2.2431
2	1.122	2.2808
2	1.173	2.3122
2	1.207	2.3499
2	1.258	2.3876
2	1.309	2.4253
2	1.36	2.463
2	1.394	2.507
2	1.445	2.5509
2	1.479	2.5949
2	1.513	2.6389
2	1.547	2.6829
2	1.581	2.7332
2	1.615	2.7834
2	1.649	2.8274
2	1.666	2.8777
2	1.7	2.9279
2	1.717	2.9845
2	1.734	3.0347
2	1.751	3.085
2	1.768	3.1416
2	1.785	3.1918
2	1.785	3.2484
2	1.785	3.2986
2	1.802	3.3552
2	1.802	3.4117
2	1.802	3.462
2	1.785	3.5185
2	1.785	3.5688
2	1.768	3.6254
2	1.768	3.6756
2	1.751	3.7322
2	1.734	3.7824
2	1.717	3.839
2	1.7	3.8892
2	1.666	3.9395
2	1.649	3.9898
2	1.615	4.04
2	1.598	4.084
2	1.564	4.1343
2	1.53	4.1783
2	1.496	4.2285
2	1.479	4.2725
2	1.445	4.3165
2	1.411	4.3605
2	1.377	4.3982
2	1.343	4.4421
2	1.292	4.4798
2	1.258	4.5175
2	1.224	4.5553
2	1.19	4.593
2	1.156	4.6306
2	1.122	4.6621
2	1.088	4.6935
2	1.037	4.7249
2	1.003	4.7563
2	0.969	4.7877
2	0.935	4.8191
2	0.901	4.8443
2	0.867	4.8694
2	0.816	4.8945
2	0.782	4.9197
2	0.748	4.9448
2	0.714	4.9699
2	0.68	4.9888
2	0.646	5.0076
2	0.612	5.0265
2	0.578	5.0453
2	0.544	5.0642
2	0.51	5.0767
2	0.476	5.0956
2	0.442	5.1082
2	0.408	5.1207
2	0.374	5.1333
2	0.34	5.1459
2	0.323	5.1521
2	0.289	5.1647
2	0.255	5.171
2	0.221	5.1773
2	0.187	5.1836
2	0.153	5.1898
2	0.119	5.1961
2	0.102	5.1961
2	0.068	5.2024
2	0.034	5.2024
2	0	5.2024
2	-0.017	5.2024
2	-0.034	5.2024
2	-0.068	5.2024
2	-0.102	5.1961
2	-0.136	5.1961
2	-0.153	5.1898
2	-0.187	5.1836
2	-0.221	5.1773
2	-0.255	5.171
2	-0.289	5.1647
2	-0.323	5.1521
2	-0.34	5.1459
2	-0.374	5.1333
2	-0.408	5.1207
2	-0.442	5.1082
2	-0.476	5.0956
2	-0.51	5.0767
2	-0.544	5.0642
2	-0.578	5.0453
2	-0.612	5.0265
0	-0.663	5.0076
0	-0.697	4.9888
0	-0.748	4.9637
0	-0.799	4.9385
0	-0.85	4.9134
0	-0.901	4.8883
0	-0.952	4.8631
0	-1.003	4.8317
0	-1.037	4.8003
0	-1.088	4.7689
0	-1.139	4.7375
0	-1.19	4.6998
0	-1.241	4.6621
0	-1.292	4.6244
0	-1.343	4.5867
0	-1.394	4.5427
0	-1.445	4.4987
0	-1.479	4.4547
0	-1.53	4.4107
0	-1.581	4.3667
0	-1.632	4.3165
0	-1.666	4.2662
0	-1.717	4.216
0	-1.751	4.1657
0	-1.802	4.1091
0	-1.836	4.0526
0	-1.87	4.0023
0	-1.904	3.9395
0	-1.938	3.883
0	-1.972	3.8264
0	-2.006	3.7636
0	-2.04	3.707
0	-2.057	3.6442
0	-2.074	3.5814
0	-2.091	3.5185
0	-2.108	3.4557
0	-2.125	3.3929
0	-2.142	3.3238
0	-2.142	3.2609
0	-2.142	3.1981
0	-2.142	3.129
0	-2.142	3.0661
0	-2.142	3.0033
0	-2.125	2.9405
0	-2.125	2.8777
0	-2.108	2.8085
0	-2.091	2.7457
0	-2.057	2.6829
0	-2.04	2.6263
0	-2.006	2.5635
0	-1.972	2.5007
0	-1.955	2.4441
0	-1.921	2.3876
0	-1.87	2.331
0	-1.836	2.2745
0	-1.802	2.2179
0	-1.751	2.1614
0	-1.717	2.1111
0	-1.666	2.0609
0	-1.632	2.0106
0	-1.581	1.9603
0	-1.53	1.9163
0	-1.479	1.8724
0	-1.428	1.8284
0	-1.394	1.7844
0	-1.343	1.7404
0	-1.292	1.7027
0	-1.241	1.665
0	-1.19	1.6273
0	-1.139	1.5896
0	-1.088	1.5582
0	-1.037	1.5268
0	-0.986	1.4954
0	-0.935	1.4703
0	-0.884	1.4388
0	-0.833	1.4137
0	-0.782	1.3886
0	-0.731	1.3634
0	-0.68	1.3446
0	-0.629	1.3257
0	-0.595	1.3069
0	-0.544	1.288
0	-0.493	1.2755
0	-0.442	1.2566
0	-0.391	1.2441
0	-0.34	1.2378
0	-0.306	1.2252
0	-0.255	1.2189
0	-0.204	1.2064
0	-0.153	1.2064
0	-0.119	1.2001
0	-0.068	1.1938
0	-0.017	1.1938
0	0.017	1.1938
0	0.051	1.1938
0	0.102	1.2001
0	0.153	1.2001
0	0.204	1.2064
0	0.238	1.2126
2	0.289	1.2252
2	0.357	1.2315
2	0.408	1.2441
2	0.476	1.2566
2	0.527	1.2755
2	0.595	1.288
2	0.663	1.3069
2	0.714	1.332
2	0.782	1.3509
2	0.85	1.376
2	0.901	1.4074
2	0.969	1.4325
2	1.037	1.464
2	1.088	1.4954
2	1.156	1.5268
2	1.224	1.5645
2	1.275	1.6022
2	1.343	1.6399
2	1.411	1.6839
2	1.462	1.7279
2	1.53	1.7718
2	1.598	1.8221
2	1.649	1.8661
2	1.717	1.9163
2	1.768	1.9729
2	1.836	2.0232
2	1.887	2.0797
2	1.938	2.1362
2	1.989	2.1991
2	2.04	2.2619
2	2.091	2.3247
2	2.142	2.3876
2	2.193	2.4504
2	2.227	2.5195
2	2.278	2.5886
2	2.312	2.6578
2	2.346	2.7269
2	2.38	2.796
2	2.397	2.8651
2	2.431	2.9405
2	2.448	3.0159
2	2.465	3.085
2	2.482	3.1604
2	2.482	3.2358
2	2.499	3.3112
2	2.499	3.3866
2	2.499	3.462
2	2.482	3.5374
2	2.482	3.6128
2	2.465	3.6882
2	2.448	3.7573
2	2.431	3.8327
2	2.414	3.9081
2	2.38	3.9772
2	2.363	4.0526
2	2.329	4.1217
2	2.295	4.1908
2	2.278	4.2599
2	2.244	4.3291
2	2.21	4.3919
2	2.159	4.461
2	2.125	4.5238
2	2.091	4.5867
2	2.057	4.6495
2	2.023	4.7123
2	1.989	4.7752
2	1.938	4.8317
2	1.904	4.8883
2	1.87	4.9448
2	1.836	5.0014
2	1.802	5.0579
2	1.768	5.1082
2	1.734	5.1647
2	1.7	5.215
2	1.666	5.2652
2	1.649	5.3155
2	1.615	5.3658
2	1.581	5.416
2	1.564	5.46
2	1.547	5.5103
2	1.513	5.5543
2	1.496	5.5982
2	1.479	5.6422
2	1.462	5.6862
2	1.445	5.7302
0	1.428	5.7742
0	1.394	5.8182
0	1.377	5.8621
0	1.36	5.8998
0	1.343	5.9438
0	1.326	5.9815
0	1.309	6.0255
0	1.292	6.0632
0	1.292	6.1009
1	1.275	6.1386
1	1.258	6.1763
1	1.241	6.214
1	1.224	6.2517
1	1.207	0.0062831
1	1.19	0.043982
1	1.19	0.08168
1	1.173	0.1131
1	1.173	0.15079
1	1.173	0.18849
1	1.156	0.21991
1	1.156	0.25761
1	1.156	0.28902
1	1.156	0.32672
1	1.156	0.36442
1	1.173	0.39583
1	1.173	0.43353
1	1.173	0.46495
1	1.19	0.50265
1	1.207	0.54035
1	1.207	0.57805
0	1.241	0.61574
0	1.275	0.65344
0	1.309	0.69114
0	1.326	0.72884
0	1.36	0.77282
0	1.394	0.81052
0	1.445	0.8545
0	1.479	0.89848
0	1.513	0.94246
0	1.547	0.99273
0	1.598	1.0367
0	1.632	1.087
0	1.683	1.1372
0	1.734	1.1875
0	1.768	1.2378
0	1.819	1.2943
0	1.87	1.3509
0	1.921	1.4074
0	1.972	1.464
0	2.023	1.5268
0	2.057	1.5896
0	2.108	1.6525
0	2.159	1.7153
0	2.21	1.7781
0	2.261	1.8472
0	2.295	1.9163
0	2.346	1.9855
0	2.397	2.0546
0	2.431	2.13
0	2.482	2.2054
0	2.516	2.2808
0	2.55	2.3562
0	2.584	2.4316
0	2.601	2.5132
0	2.635	2.5886
0	2.652	2.6703
0	2.686	2.752
0	2.686	2.8274
0	2.703	2.9091
0	2.72	2.9908
0	2.72	3.0724
0	2.72	3.1541
0	2.72	3.2358
0	2.703	3.3175
0	2.686	3.3992
0	2.669	3.4808
0	2.652	3.5625
0	2.635	3.6442
0	2.601	3.7196
0	2.567	3.8013
0	2.55	3.8767
0	2.499	3.9521
0	2.465	4.0275
0	2.431	4.1029
0	2.38	4.172
0	2.329	4.2411
0	2.295	4.3102
0	2.244	4.3793
0	2.193	4.4484
0	2.142	4.5113
2	2.091	4.5804
2	2.057	4.6369
2	2.023	4.6998
2	1.989	4.7626
2	1.938	4.8191
2	1.904	4.882
2	1.87	4.9385
2	1.836	4.9888
2	1.802	5.0453
2	1.768	5.1019
2	1.734	5.1521
2	1.7	5.2024
2	1.666	5.2527
2	1.649	5.3029
2	1.615	5.3532
2	1.581	5.4035
2	1.564	5.4474
2	1.53	5.4977
2	1.513	5.5417
2	1.496	5.5857
2	1.479	5.6359
2	1.462	5.6799
0	1.428	5.7239
0	1.411	5.7616
0	1.377	5.8056
0	1.36	5.8496
1	1.343	5.8873
1	1.309	5.9313
1	1.275	5.9689
1	1.241	6.0066
1	1.224	6.0443
1	1.19	6.082
1	1.173	6.1135
1	1.156	6.1512
1	1.139	6.1826
1	1.105	6.2203
1	1.105	6.2517
1	1.088	0
1	1.071	0.031415
1	1.054	0.069114
1	1.054	0.10053
1	1.037	0.13195
1	1.037	0.16336
1	1.02	0.19478
1	1.02	0.22619
1	1.02	0.25132
1	1.02	0.28274
1	1.02	0.31416
1	1.02	0.34557
1	1.037	0.37699
1	1.037	0.4084
1	1.037	0.43982
1	1.054	0.47123
1	1.054	0.50265
0	1.088	0.53406
0	1.105	0.57176
0	1.139	0.60318
0	1.173	0.64088
0	1.19	0.67229
0	1.224	0.70999
0	1.258	0.74769
0	1.292	0.78539
0	1.326	0.82937
0	1.36	0.86707
0	1.411	0.91105
0	1.445	0.94875
0	1.479	0.99901
0	1.53	1.043
0	1.564	1.087
0	1.615	1.1372
0	1.666	1.1875
0	1.7	1.2378
0	1.751	1.288
0	1.802	1.3446
0	1.853	1.3948
0	1.904	1.4514
0	1.938	1.5079
0	1.989	1.5708
0	2.04	1.6336
0	2.091	1.6902
0	2.142	1.7593
0	2.193	1.8221
0	2.227	1.8912
0	2.278	1.954
0	2.329	2.0232
0	2.363	2.0986
0	2.414	2.1677
0	2.448	2.2431
0	2.482	2.3185
0	2.516	2.3939
0	2.55	2.4693
0	2.584	2.5447
0	2.601	2.62
0	2.618	2.7017
0	2.635	2.7771
0	2.652	2.8588
0	2.669	2.9405
0	2.669	3.0222
0	2.669	3.1038
0	2.669	3.1793
0	2.669	3.2609
0	2.652	3.3426
0	2.652	3.4243
0	2.635	3.4997
0	2.601	3.5814
0	2.584	3.6568
0	2.55	3.7384
0	2.533	3.8138
0	2.499	3.8892
0	2.448	3.9646
0	2.414	4.0338
0	2.38	4.1091
0	2.329	4.1783
0	2.278	4.2474
0	2.244	4.3165
0	2.193	4.3856
0	2.142	4.4484
0	2.091	4.5113
0	2.04	4.5741
0	1.989	4.6369
0	1.938	4.6935
0	1.887	4.75
0	1.836	4.8066
0	1.785	4.8631
0	1.734	4.9134
0	1.683	4.9699
0	1.632	5.0202
0	1.598	5.0642
0	1.547	5.1144
0	1.496	5.1584
0	1.445	5.2024
0	1.411	5.2464
0	1.36	5.2904
0	1.326	5.3281
0	1.275	5.372
0	1.241	5.4097
0	1.207	5.4412
0	1.173	5.4789
0	1.139	5.5166
0	1.105	5.548
0	1.071	5.5794
0	1.037	5.6108
0	1.003	5.6422
0	0.969	5.6736
0	0.935	5.705
0	0.918	5.7302
0	0.884	5.7553
0	0.867	5.7867
0	0.85	5.8119
0	0.816	5.837
0	0.799	5.8621
0	0.782	5.881
0	0.765	5.9061
0	0.748	5.9313
0	0.731	5.9501
0	0.714	5.9752
0	0.697	5.9941
0	0.68	6.0192
0	0.663	6.0381
0	0.646	6.0569
0	0.646	6.0758
1	0.629	6.0946
1	0.612	6.1135
1	0.595	6.1323
1	0.561	6.1512
1	0.544	6.17
1	0.527	6.1826
1	0.51	6.2014
1	0.493	6.214
1	0.476	6.2328
1	0.459	6.2454
0	0.459	6.258
0	0.459	6.2705
0	0.459	0.0062831
0	0.459	0.018849
0	0.459	0.031415
0	0.459	0.043982
0	0.459	0.056548
0	0.476	0.075397
0	0.476	0.087963
0	0.476	0.10053
0	0.476	0.11938
0	0.493	0.13195
0	0.493	0.14451
0	0.51	0.16336
0	0.51	0.17593
0	0.527	0.19478
0	0.527	0.20734
0	0.544	0.22619
1	0.544	0.24504
1	0.544	0.25761
1	0.544	0.27646
1	0.544	0.29531
1	0.544	0.30787
1	0.561	0.32672
1	0.561	0.34557
1	0.561	0.35814
1	0.561	0.37699
1	0.578	0.39583
1	0.578	0.41469
1	0.578	0.42725
1	0.595	0.4461
1	0.595	0.46495
1	0.612	0.4838
1	0.612	0.50265
1	0.629	0.5215
0	0.646	0.54035
0	0.68	0.5592
0	0.714	0.58433
0	0.731	0.60318
0	0.765	0.62831
0	0.799	0.64716
0	0.816	0.67229
0	0.85	0.69742
0	0.884	0.72884
0	0.918	0.75397
0	0.952	0.7791
0	0.986	0.81052
0	1.02	0.84193
0	1.071	0.87335
0	1.105	0.90477
0	1.139	0.94246
0	1.19	0.97388
0	1.224	1.0116
0	1.258	1.0493
0	1.309	1.087
0	1.36	1.131
0	1.394	1.1687
0	1.445	1.2126
0	1.496	1.2566
0	1.53	1.3006
0	1.581	1.3509
0	1.632	1.4011
0	1.683	1.4451
0	1.734	1.5017
0	1.785	1.5519
0	1.836	1.6085
0	1.87	1.665
0	1.921	1.7216
0	1.972	1.7781
0	2.023	1.841
0	2.074	1.8975
0	2.108	1.9603
0	2.159	2.0294
0	2.21	2.0923
0	2.244	2.1614
0	2.278	2.2305
0	2.312	2.2996
0	2.363	2.3687
0	2.38	2.4378
0	2.414	2.5132
0	2.448	2.5823
0	2.465	2.6578
0	2.482	2.7332
0	2.499	2.8085
0	2.516	2.8839
0	2.533	2.9593
0	2.533	3.0347
0	2.533	3.1101
0	2.533	3.1918
0	2.533	3.2672
0	2.516	3.3426
0	2.499	3.418
0	2.482	3.4934
0	2.465	3.5688
0	2.448	3.6379
0	2.414	3.7133
0	2.38	3.7824
0	2.346	3.8578
0	2.312	3.9269
0	2.278	3.996
0	2.244	4.0652
0	2.193	4.1343
0	2.159	4.1971
0	2.108	4.2599
0	2.057	4.3228
0	2.006	4.3856
0	1.972	4.4484
0	1.921	4.505
0	1.87	4.5615
0	1.819	4.6181
0	1.768	4.6683
0	1.717	4.7249
0	1.666	4.7752
0	1.615	4.8254
0	1.564	4.8694
2	1.513	4.9197
2	1.479	4.9637
2	1.445	5.0076
2	1.411	5.0516
2	1.377	5.0893
2	1.343	5.1333
2	1.309	5.171
2	1.275	5.2087
2	1.241	5.2464
2	1.207	5.2841
2	1.19	5.3218
2	1.156	5.3595
2	1.139	5.3909
2	1.105	5.4286
2	1.088	5.46
2	1.054	5.4914
0	1.02	5.5228
0	0.986	5.5543
0	0.952	5.5857
0	0.918	5.6108
0	0.901	5.6422
0	0.867	5.6674
0	0.833	5.6925
0	0.816	5.7176
0	0.782	5.7428
0	0.748	5.7616
0	0.731	5.7867
0	0.714	5.8056
0	0.68	5.8307
0	0.663	5.8496
0	0.646	5.8684
0	0.629	5.8873
0	0.612	5.9061
0	0.578	5.925
0	0.561	5.9438
0	0.561	5.9627
0	0.544	5.9752
0	0.527	5.9941
0	0.51	6.0066
0	0.493	6.0255
0	0.476	6.0381
0	0.476	6.0569
0	0.459	6.0695
1	0.442	6.082
1	0.425	6.0946
1	0.408	6.1072
1	0.374	6.1197
1	0.357	6.1323
1	0.34	6.1449
1	0.323	6.1512
1	0.306	6.1637
1	0.272	6.17
1	0.255	6.1826
0	0.255	6.1889
0	0.255	6.1951
0	0.255	6.2014
0	0.238	6.214
0	0.238	6.2203
0	0.238	6.2265
0	0.238	6.2328
0	0.238	6.2391
0	0.238	6.2454
0	0.221	6.2517
0	0.221	6.2642
0	0.221	6.2705
0	0.221	6.2768
0	0.221	0
0	0.221	0.0062831
0	0.221	0.012566
0	0.221	0.018849
0	0.221	0.025132
0	0.238	0.037699
0	0.238	0.043982
2	0.238	0.050265
2	0.255	0.056548
2	0.272	0.062831
2	0.289	0.075397
2	0.306	0.08168
2	0.323	0.094246
2	0.34	0.10053
2	0.323	0.1131
2	0.323	0.12566
2	0.323	0.13195
2	0.34	0.14451
2	0.34	0.15079
2	0.357	0.16336
2	0.357	0.17593
2	0.374	0.18849
2	0.374	0.19478
2	0.391	0.20734
2	0.391	0.21991
2	0.408	0.23247
2	0.425	0.24504
2	0.442	0.25761
2	0.442	0.27017
2	0.459	0.28902
2	0.476	0.30159
2	0.493	0.31416
2	0.51	0.333
2	0.527	0.34557
2	0.544	0.36442
2	0.561	0.37699
2	0.578	0.39583
2	0.595	0.41469
2	0.612	0.43353
2	0.646	0.45238
2	0.663	0.47123
2	0.68	0.49008
2	0.714	0.51521
2	0.731	0.53406
2	0.765	0.5592
2	0.782	0.58433
2	0.816	0.60318
2	0.833	0.62831
2	0.867	0.65973
2	0.901	0.68486
2	0.935	0.70999
2	0.969	0.74141
2	1.003	0.77282
2	1.037	0.79795
2	1.071	0.83565
2	1.105	0.86707
2	1.139	0.89848
2	1.19	0.93618
2	1.224	0.97388
2	1.275	1.0116
2	1.309	1.0493
2	1.36	1.087
2	1.394	1.131
2	1.445	1.1749
2	1.479	1.2189
2	1.53	1.2629
2	1.581	1.3069
2	1.632	1.3572
2	1.683	1.4074
2	1.734	1.4577
2	1.768	1.5142
2	1.819	1.5645
2	1.87	1.621
2	1.921	1.6776
2	1.972	1.7341
2	2.023	1.797
2	2.074	1.8598
2	2.108	1.9226
2	2.159	1.9855
2	2.193	2.0546
2	2.244	2.1174
2	2.278	2.1865
2	2.329	2.2556
2	2.363	2.3247
2	2.397	2.4001
2	2.431	2.4693
2	2.448	2.5447
2	2.482	2.62
2	2.499	2.6955
2	2.516	2.7708
2	2.533	2.8462
2	2.55	2.9216
2	2.55	2.997
2	2.55	3.0724
2	2.55	3.1541
2	2.55	3.2295
2	2.55	3.3049
2	2.533	3.3803
2	2.516	3.4557
2	2.499	3.5311
2	2.482	3.6065
2	2.448	3.6819
2	2.431	3.7573
2	2.397	3.8264
2	2.363	3.9018
2	2.312	3.9709
2	2.278	4.04
2	2.244	4.1091
2	2.193	4.172
2	2.159	4.2411
2	2.108	4.3039
2	2.057	4.3667
2	2.006	4.4296
2	1.955	4.4861
2	1.904	4.549
2	1.853	4.6055
2	1.802	4.6558
2	1.751	4.7123
2	1.7	4.7626
2	1.649	4.8129
2	1.598	4.8631
2	1.547	4.9134
2	1.513	4.9574
2	1.462	5.0014
2	1.411	5.0453
2	1.36	5.0893
2	1.309	5.127
2	1.275	5.1647
2	1.224	5.2024
2	1.173	5.2401
2	1.139	5.2778
2	1.088	5.3092
2	1.054	5.3406
2	1.02	5.372
2	1.003	5.4035
2	0.969	5.4349
2	0.952	5.46
2	0.935	5.4914
2	0.901	5.5166
2	0.884	5.548
2	0.867	5.5731
2	0.85	5.5982
0	0.816	5.6234
0	0.782	5.6485
0	0.748	5.6736
0	0.731	5.6925
0	0.697	5.7176
0	0.68	5.7365
0	0.646	5.7553
0	0.629	5.7742
0	0.595	5.793
0	0.578	5.8119
0	0.544	5.8307
0	0.527	5.8433
0	0.51	5.8621
0	0.493	5.8747
0	0.476	5.8936
0	0.442	5.9061
0	0.425	5.9187
0	0.408	5.9313
0	0.391	5.9438
0	0.374	5.9564
0	0.357	5.9689
0	0.357	5.9815
0	0.34	5.9878
0	0.323	6.0004
0	0.306	6.0066
0	0.289	6.0192
0	0.289	6.0255
0	0.272	6.0381
2	0.255	6.0443
2	0.255	6.0506
2	0.255	6.0569
2	0.255	6.0695
2	0.272	6.0758
2	0.272	6.082
2	0.272	6.0946
0	0.272	6.1009
0	0.255	6.1072
0	0.255	6.1197
0	0.238	6.126
0	0.238	6.1323
0	0.221	6.1386
0	0.221	6.1449
0	0.204	6.1512
0	0.204	6.1574
0	0.204	6.1637
0	0.187	6.17
0	0.187	6.1763
0	0.187	6.1826
0	0.17	6.1889
0	0.17	6.1951
0	0.17	6.2014
1	0.17	6.2014
1	0.153	6.2077
1	0.136	6.214
1	0.119	6.2203
1	0.102	6.2203
1	0.085	6.2265
1	0.068	6.2265
1	0.051	6.2265
1	0.034	6.2265
1	0.017	6.2328
1	0	6.2328
0	0	6.2328
0	0	6.2328
0	0	6.2328
0	0	6.2328
0	0	6.2328
0	0	6.2328
0	0	6.2328
0	0	6.2328
0	0	6.2328
0	0	6.2328
0	-0.017	6.2265
0	-0.017	6.2265
0	-0.017	6.2265
0	-0.017	6.2265
0	-0.017	6.2265
0	-0.017	6.2265
0	-0.034	6.2265
0	-0.034	6.2203
0	-0.034	6.2203
2	-0.034	6.2203
2	-0.017	6.2203
2	-0.017	6.2203
2	0	6.2203
2	0	6.2203
2	0	6.2203
2	0.017	6.2203
2	0.017	6.2203
2	0.034	6.2203
2	0.034	6.2203
2	0.051	6.2203
2	0.068	6.2265
2	0.068	6.2265
2	0.085	6.2328
2	0.102	6.2328
0	0.085	6.2391
0	0.085	6.2391
0	0.085	6.2391
0	0.085	6.2454
0	0.085	6.2454
0	0.085	6.2517
0	0.085	6.2517
0	0.085	6.258
0	0.085	6.258
0	0.085	6.2642
0	0.085	6.2642
0	0.085	6.2642
0	0.085	6.2705
0	0.068	6.2705
0	0.068	6.2768
0	0.068	6.2768
0	0.068	6.2768
0	0.068	0
0	0.068	0
0	0.068	0.0062831
0	0.068	0.0062831
0	0.085	0.0062831
0	0.085	0.012566
1	0.085	0.012566
1	0.068	0.018849
1	0.051	0.018849
1	0.034	0.018849
1	0.034	0.018849
1	0.017	0.018849
1	0	0.025132
1	0	0.025132
1	0	0.025132
0	0	0.025132
0	0	0.018849
0	0	0.018849
0	0	0.018849
0	0	0.018849
0	0	0.018849
0	0	0.018849
0	0	0.018849
0	0	0.018849
0	0	0.018849
0	0	0.018849
0	0	0.018849
0	0	0.018849
0	0	0.018849
0	0	0.018849
0	0	0.018849
0	0	0.018849
0	0	0.018849
0	0	0.018849
0	0	0.025132
0	0	0.025132
0	0	0.025132
0	0	0.025132
0	0.017	0.025132
0	0.017	0.025132
0	0.017	0.025132
0	0.017	0.025132
0	0.017	0.025132
0	0.017	0.025132
0	0.017	0.025132
0	0.017	0.031415
0	0.017	0.031415
0	0.017	0.031415
0	0.017	0.031415
0	0.034	0.031415
0	0.034	0.031415
0	0.034	0.031415
0	0.034	0.037699
1	0.034	0.037699
1	0.017	0.037699
1	0.017	0.037699
1	0	0.037699
1	0	0.037699
1	0	0.037699
1	-0.017	0.037699
1	-0.034	0.037699
1	-0.034	0.037699
0	-0.034	0.031415
0	-0.034	0.031415
0	-0.034	0.031415
0	-0.034	0.031415
0	-0.034	0.031415
0	-0.034	0.025132
0	-0.034	0.025132
0	-0.034	0.025132
0	-0.034	0.025132
0	-0.017	0.025132
0	-0.017	0.025132
0	-0.017	0.018849
0	-0.017	0.018849
0	-0.017	0.018849
0	-0.017	0.018849
0	-0.017	0.018849
0	-0.017	0.018849
0	-0.017	0.018849
0	-0.017	0.018849
0	-0.017	0.012566
0	-0.017	0.012566
0	-0.017	0.012566
0	-0.017	0.012566
0	-0.017	0.012566
0	-0.017	0.012566
0	-0.017	0.012566
0	0	0.012566
0	0	0.012566
0	0	0.012566
2	0	0.012566
2	0	0.012566
2	0	0.012566
2	0.017	0.012566
0	0.017	0.012566
0	0.017	0.012566
0	0.017	0.012566
0	0.017	0.012566
0	0.017	0.012566
0	0.017	0.018849
0	0.017	0.018849
0	0.034	0.018849
0	0.034	0.018849
0	0.034	0.018849
0	0.034	0.018849
0	0.034	0.025132
0	0.034	0.025132
0	0.034	0.025132
0	0.034	0.025132
0	0.034	0.025132
0	0.034	0.031415
0	0.034	0.031415
0	0.034	0.031415
0	0.051	0.031415
0	0.051	0.031415
0	0.051	0.037699
1	0.051	0.037699
1	0.034	0.037699
1	0.034	0.037699
1	0.017	0.043982
1	0	0.043982
1	0	0.043982
1	0	0.043982
1	-0.017	0.043982
1	-0.017	0.037699
1	-0.034	0.037699
1	-0.051	0.037699
1	-0.051	0.037699
1	-0.068	0.031415
1	-0.085	0.031415
1	-0.102	0.031415
1	-0.102	0.025132
0	-0.102	0.018849
0	-0.102	0.018849
0	-0.102	0.012566
0	-0.102	0.012566
0	-0.102	0.0062831
0	-0.102	0.0062831
0	-0.102	0
0	-0.102	0
0	-0.102	6.2768
0	-0.102	6.2768
0	-0.102	6.2705
0	-0.102	6.2705
0	-0.102	6.2642
0	-0.102	6.2642
0	-0.102	6.258
0	-0.102	6.258
0	-0.102	6.2517
0	-0.102	6.2517
0	-0.102	6.2454
0	-0.102	6.2391
0	-0.119	6.2391
2	-0.119	6.2328
2	-0.102	6.2328
2	-0.085	6.2265
2	-0.085	6.2265
2	-0.068	6.2203
2	-0.051	6.2203
2	-0.051	6.2203
2	-0.034	6.214
2	-0.034	6.214
2	-0.017	6.214
2	0	6.214
2	0	6.214
2	0	6.214
2	0	6.214
2	0.017	6.214
2	0.034	6.214
2	0.034	6.214
2	0.051	6.2203
2	0.051	6.2203
2	0.068	6.2203
2	0.085	6.2265
2	0.085	6.2265
2	0.102	6.2328
0	0.102	6.2328
0	0.102	6.2391
0	0.085	6.2391
0	0.085	6.2454
0	0.085	6.2454
0	0.085	6.2517
0	0.085	6.2517
0	0.085	6.2517
0	0.085	6.258
0	0.085	6.258
0	0.085	6.2642
0	0.085	6.2642
0	0.085	6.2705
0	0.085	6.2705
0	0.085	6.2705
0	0.085	6.2768
0	0.085	6.2768
0	0.085	0
0	0.085	0
0	0.085	0.0062831
0	0.085	0.0062831
0	0.085	0.0062831
0	0.085	0.012566
0	0.085	0.012566
0	0.085	0.018849
0	0.085	0.018849
0	0.085	0.025132
0	0.085	0.025132
0	0.085	0.025132
0	0.085	0.031415
0	0.085	0.031415
1	0.085	0.037699
1	0.085	0.037699
1	0.068	0.043982
1	0.051	0.043982
1	0.051	0.043982
1	0.034	0.050265
1	0.017	0.050265
1	0.017	0.050265
0	0.017	0.050265
0	0.017	0.050265
0	0.017	0.050265
0	0.017	0.050265
0	0.034	0.056548
0	0.034	0.056548
0	0.034	0.056548
0	0.034	0.056548
0	0.034	0.056548
0	0.051	0.062831
0	0.051	0.062831
0	0.051	0.062831
0	0.051	0.062831
0	0.051	0.069114
0	0.068	0.069114
0	0.068	0.069114
0	0.068	0.075397
0	0.068	0.075397
0	0.068	0.08168
0	0.085	0.08168
0	0.085	0.08168
0	0.085	0.087963
0	0.085	0.087963
0	0.102	0.094246
0	0.102	0.094246
0	0.102	0.10053
0	0.119	0.10053
0	0.119	0.10681
0	0.119	0.1131
0	0.136	0.1131
0	0.136	0.11938
0	0.136	0.12566
0	0.153	0.12566
1	0.153	0.13195
1	0.153	0.13823
1	0.136	0.14451
1	0.136	0.14451
1	0.136	0.15079
1	0.119	0.15708
1	0.119	0.15708
1	0.119	0.16336
1	0.102	0.16336
1	0.102	0.16964
1	0.102	0.16964
1	0.085	0.17593
1	0.085	0.17593
1	0.085	0.18221
1	0.085	0.18221
1	0.068	0.18849
1	0.068	0.18849
1	0.068	0.18849
1	0.068	0.19478
1	0.051	0.19478
1	0.051	0.19478
1	0.051	0.20106
1	0.051	0.20106
1	0.051	0.20106
1	0.034	0.20106
1	0.034	0.20734
1	0.034	0.20734
1	0.034	0.20734
1	0.034	0.20734
1	0.017	0.20734
1	0.017	0.21363
1	0.017	0.21363
1	0.017	0.21363
1	0.017	0.21363
1	0.017	0.21363
1	0	0.21363
1	0	0.21363
1	0	0.21363
1	0	0.21363
1	0	0.21363
1	0	0.21363
1	0	0.21363
1	0	0.21363
1	0	0.21363
1	0	0.21363
1	0	0.21363
1	0	0.21363
1	0	0.21363
1	-0.017	0.21363
1	-0.017	0.21363
1	-0.017	0.21363
1	-0.017	0.21363
1	-0.017	0.21363
1	-0.017	0.20734
1	-0.034	0.20734
1	-0.034	0.20734
1	-0.034	0.20734
1	-0.034	0.20734
1	-0.034	0.20734
1	-0.034	0.20106
1	-0.051	0.20106
1	-0.051	0.20106
1	-0.051	0.19478
1	-0.051	0.19478
1	-0.051	0.19478
0	-0.051	0.19478
0	-0.034	0.18849
0	-0.034	0.18849
0	-0.017	0.18849
0	-0.017	0.18849
0	0	0.18849
0	0	0.18849
0	0	0.18849
0	0.017	0.18849
0	0.017	0.18849
0	0.034	0.18849
0	0.034	0.18849
0	0.051	0.18849
0	0.051	0.19478
0	0.068	0.19478
0	0.085	0.20106
0	0.085	0.20106
0	0.102	0.20106
0	0.102	0.20734
0	0.119	0.21363
0	0.136	0.21363
0	0.136	0.21991
1	0.153	0.22619
1	0.153	0.22619
1	0.153	0.23247
1	0.136	0.23876
1	0.136	0.24504
1	0.136	0.24504
1	0.136	0.25132
1	0.136	0.25761
1	0.136	0.25761
1	0.136	0.26389
1	0.136	0.27017
1	0.136	0.27017
[truncated: 5,162 more rows]
