# Supplementary material for: Skilled motor control of an inverted pendulum implies low entropy of states but high entropy of actions
Source: PLoS Comput Biol. 2023 Jan 6;19(1):e1010810. doi: 10.1371/journal.pcbi.1010810 (PMC9851554; doi:10.1371/journal.pcbi.1010810)
Supplement: S2 File — The dataset within the file contains the data collected during the experiment. Each CSV file named “FRI_p_l.csv” corresponds to a different trial, where “p” stands for an unique numerical participant’s identifier and “l” stands for pendulum length (where “2” corresponds to 0.2, “3” to 0.3 m, “4” to 0.4 m, etc.). In every file, rows correspond to subsequent time steps, sampled with a frequency of 0.017 s. For every recorded time step, each column contains: the action selected by the trial’s participant (“action”). The value 0 corresponds to a “no action”, the value 1 represents an action that pushes the pendulum towards the clockwise direction and the value 2 corresponds to an action that pushes the pendulum towards the anti-clockwise direction.the angular velocity of the pendulum at that time step (“ang. velocity”), measured in rad s−1.the angle of the pendulum at that time step (“angle”), measured in rad with values in the interval [0, 2π) rad. The angle 0 rad corresponds to the pendulum oriented in its upright position.the single utility value associated to the whole trial (“utility”). (ZIP) [file pcbi.1010810.s002.zip › ExperimentalData/FRI_3_7.csv]

action	angular vel.	angle	trial utility
0	0	3.2358	-13.0227
0	0	3.2358
0	0	3.2358
0	-0.017	3.2358
0	-0.017	3.2358
0	-0.017	3.2358
0	-0.017	3.2358
0	-0.017	3.2358
0	-0.034	3.2358
0	-0.034	3.2295
0	-0.034	3.2295
0	-0.034	3.2295
0	-0.051	3.2295
0	-0.051	3.2232
0	-0.051	3.2232
0	-0.051	3.2232
0	-0.068	3.2232
0	-0.068	3.217
0	-0.068	3.217
0	-0.068	3.217
0	-0.068	3.2107
0	-0.068	3.2107
0	-0.085	3.2044
0	-0.085	3.2044
0	-0.085	3.1981
0	-0.085	3.1981
0	-0.085	3.1981
0	-0.085	3.1918
0	-0.102	3.1918
0	-0.102	3.1855
0	-0.102	3.1855
0	-0.102	3.1793
0	-0.102	3.1793
0	-0.102	3.173
0	-0.102	3.173
0	-0.102	3.1667
0	-0.102	3.1604
0	-0.102	3.1604
0	-0.102	3.1541
0	-0.102	3.1541
0	-0.102	3.1478
0	-0.102	3.1478
0	-0.102	3.1416
0	-0.102	3.1416
0	-0.102	3.1353
0	-0.102	3.129
0	-0.102	3.129
0	-0.102	3.1227
0	-0.102	3.1227
0	-0.102	3.1164
0	-0.102	3.1164
0	-0.102	3.1101
2	-0.102	3.1101
2	-0.085	3.1038
2	-0.085	3.1038
2	-0.068	3.0976
2	-0.051	3.0976
2	-0.034	3.0976
2	-0.017	3.0913
2	-0.017	3.0913
2	0	3.0913
2	0	3.0913
2	0.017	3.0913
2	0.034	3.0976
2	0.034	3.0976
2	0.051	3.0976
2	0.068	3.0976
2	0.085	3.1038
2	0.085	3.1038
2	0.102	3.1101
2	0.119	3.1101
2	0.136	3.1164
2	0.136	3.1227
2	0.153	3.1227
2	0.17	3.129
2	0.187	3.1353
2	0.187	3.1416
2	0.204	3.1478
2	0.221	3.1541
2	0.221	3.1604
2	0.238	3.1667
2	0.238	3.173
2	0.255	3.1855
2	0.255	3.1918
2	0.272	3.1981
2	0.289	3.2107
2	0.289	3.217
2	0.289	3.2232
2	0.306	3.2358
2	0.306	3.2421
2	0.323	3.2546
2	0.323	3.2609
2	0.323	3.2735
2	0.34	3.2861
2	0.34	3.2923
2	0.34	3.3049
2	0.357	3.3175
2	0.357	3.3238
2	0.357	3.3363
2	0.357	3.3489
2	0.357	3.3615
2	0.357	3.3677
2	0.357	3.3803
2	0.357	3.3929
2	0.357	3.4054
2	0.357	3.418
2	0.357	3.4243
2	0.357	3.4369
2	0.357	3.4494
2	0.357	3.462
2	0.357	3.4683
2	0.357	3.4808
2	0.357	3.4934
2	0.34	3.506
2	0.34	3.5122
2	0.34	3.5248
2	0.34	3.5374
2	0.323	3.5437
2	0.323	3.5562
2	0.323	3.5625
2	0.306	3.5751
2	0.306	3.5814
2	0.289	3.5939
2	0.289	3.6002
2	0.289	3.6128
2	0.272	3.6191
2	0.272	3.6254
2	0.255	3.6379
2	0.238	3.6442
2	0.238	3.6505
2	0.221	3.6568
2	0.221	3.6631
2	0.204	3.6693
2	0.204	3.6819
2	0.187	3.6819
2	0.17	3.6882
2	0.17	3.6945
2	0.153	3.7008
2	0.136	3.707
2	0.136	3.707
2	0.119	3.7133
2	0.102	3.7196
2	0.085	3.7196
2	0.085	3.7259
2	0.068	3.7259
2	0.051	3.7259
2	0.051	3.7322
2	0.034	3.7322
2	0.017	3.7322
2	0	3.7322
2	0	3.7322
2	0	3.7322
2	-0.017	3.7322
2	-0.017	3.7322
2	-0.034	3.7322
2	-0.051	3.7322
2	-0.068	3.7259
2	-0.068	3.7259
2	-0.085	3.7196
2	-0.102	3.7196
2	-0.102	3.7133
2	-0.119	3.7133
2	-0.136	3.707
2	-0.153	3.7008
2	-0.153	3.7008
2	-0.17	3.6945
2	-0.17	3.6882
2	-0.187	3.6819
2	-0.204	3.6756
2	-0.204	3.6693
2	-0.221	3.6631
2	-0.221	3.6568
2	-0.238	3.6505
2	-0.255	3.6442
2	-0.255	3.6316
2	-0.272	3.6254
2	-0.272	3.6191
2	-0.289	3.6065
2	-0.289	3.6002
2	-0.289	3.5939
2	-0.306	3.5814
2	-0.306	3.5751
2	-0.323	3.5625
0	-0.34	3.5499
0	-0.357	3.5437
0	-0.357	3.5311
0	-0.374	3.5185
0	-0.391	3.506
0	-0.408	3.4934
0	-0.425	3.4808
0	-0.442	3.4683
0	-0.459	3.4557
0	-0.459	3.4431
0	-0.476	3.4306
0	-0.493	3.4117
0	-0.51	3.3992
0	-0.51	3.3803
0	-0.527	3.3677
0	-0.527	3.3489
0	-0.544	3.3363
0	-0.544	3.3175
0	-0.561	3.2986
0	-0.561	3.2861
0	-0.561	3.2672
0	-0.578	3.2484
0	-0.578	3.2295
0	-0.578	3.217
0	-0.578	3.1981
0	-0.578	3.1793
0	-0.578	3.1604
0	-0.578	3.1416
0	-0.578	3.1227
0	-0.578	3.1101
0	-0.578	3.0913
0	-0.578	3.0724
0	-0.578	3.0536
0	-0.578	3.0347
0	-0.561	3.0222
0	-0.561	3.0033
0	-0.561	2.9845
0	-0.544	2.9719
0	-0.544	2.9531
0	-0.527	2.9342
0	-0.527	2.9216
0	-0.51	2.9028
0	-0.493	2.8902
0	-0.493	2.8777
0	-0.476	2.8588
0	-0.459	2.8462
0	-0.459	2.8337
0	-0.442	2.8148
0	-0.425	2.8023
0	-0.408	2.7897
0	-0.391	2.7771
0	-0.374	2.7708
0	-0.357	2.7583
0	-0.34	2.7457
0	-0.323	2.7332
0	-0.306	2.7269
0	-0.289	2.7143
0	-0.272	2.708
0	-0.255	2.6955
0	-0.238	2.6892
0	-0.221	2.6829
0	-0.204	2.6766
0	-0.187	2.6703
0	-0.17	2.664
0	-0.136	2.6578
0	-0.119	2.6578
0	-0.102	2.6515
0	-0.085	2.6515
0	-0.068	2.6452
0	-0.051	2.6452
0	-0.017	2.6452
0	0	2.6452
0	0	2.6452
0	0.017	2.6452
0	0.034	2.6452
0	0.068	2.6452
2	0.085	2.6515
2	0.119	2.6515
2	0.136	2.6578
2	0.17	2.664
2	0.204	2.6703
2	0.238	2.6766
2	0.272	2.6829
2	0.306	2.6892
2	0.323	2.7017
2	0.357	2.708
2	0.391	2.7206
2	0.408	2.7332
2	0.442	2.7457
2	0.476	2.7646
2	0.493	2.7771
2	0.527	2.7897
2	0.544	2.8085
2	0.578	2.8274
2	0.595	2.8462
2	0.629	2.8588
2	0.646	2.8839
2	0.663	2.9028
2	0.68	2.9216
2	0.714	2.9405
2	0.731	2.9656
2	0.748	2.9845
2	0.765	3.0096
2	0.782	3.0347
2	0.799	3.0536
2	0.799	3.0787
2	0.816	3.1038
2	0.833	3.129
2	0.85	3.1541
2	0.85	3.1793
2	0.867	3.2044
2	0.867	3.2358
2	0.867	3.2609
2	0.884	3.2861
2	0.884	3.3112
2	0.884	3.3426
2	0.884	3.3677
2	0.884	3.3929
2	0.884	3.418
2	0.884	3.4494
2	0.884	3.4745
2	0.884	3.4997
2	0.884	3.5311
2	0.867	3.5562
2	0.867	3.5814
2	0.85	3.6065
2	0.85	3.6316
2	0.833	3.6568
2	0.833	3.6819
2	0.816	3.707
2	0.799	3.7322
2	0.799	3.7573
2	0.782	3.7824
2	0.765	3.8076
2	0.748	3.8264
2	0.731	3.8515
2	0.714	3.8704
2	0.697	3.8955
2	0.68	3.9144
2	0.663	3.9332
2	0.646	3.9521
2	0.612	3.9709
2	0.595	3.9898
2	0.578	4.0086
2	0.561	4.0275
2	0.527	4.0463
2	0.51	4.0589
2	0.493	4.0777
2	0.459	4.0903
2	0.442	4.1029
2	0.408	4.1154
2	0.391	4.128
2	0.374	4.1406
2	0.34	4.1531
2	0.323	4.1594
2	0.289	4.172
2	0.272	4.1783
2	0.238	4.1845
2	0.221	4.1971
2	0.187	4.2034
2	0.17	4.2034
2	0.136	4.2097
2	0.102	4.216
2	0.085	4.216
2	0.051	4.2222
2	0.034	4.2222
2	0	4.2222
2	0	4.2222
2	-0.034	4.2222
2	-0.051	4.2222
2	-0.085	4.216
2	-0.102	4.216
2	-0.136	4.2097
2	-0.153	4.2034
2	-0.187	4.2034
2	-0.204	4.1971
2	-0.238	4.1845
2	-0.255	4.1783
2	-0.289	4.172
2	-0.306	4.1594
2	-0.34	4.1531
2	-0.357	4.1406
2	-0.391	4.128
2	-0.408	4.1154
2	-0.442	4.1029
2	-0.459	4.0903
2	-0.476	4.0777
2	-0.51	4.0589
2	-0.527	4.0463
2	-0.544	4.0275
2	-0.561	4.0149
2	-0.595	3.996
2	-0.612	3.9772
2	-0.629	3.9583
2	-0.646	3.9395
2	-0.663	3.9207
2	-0.68	3.8955
2	-0.697	3.8767
2	-0.714	3.8578
2	-0.731	3.8327
2	-0.748	3.8138
2	-0.765	3.7887
2	-0.782	3.7636
2	-0.782	3.7384
2	-0.799	3.7196
2	-0.816	3.6945
2	-0.816	3.6693
2	-0.833	3.6442
2	-0.833	3.6191
2	-0.85	3.5939
2	-0.85	3.5625
2	-0.867	3.5374
2	-0.867	3.5122
2	-0.867	3.4871
2	-0.867	3.462
0	-0.884	3.4369
0	-0.901	3.4054
0	-0.901	3.3803
0	-0.918	3.3552
0	-0.918	3.3238
0	-0.935	3.2986
0	-0.935	3.2672
0	-0.935	3.2421
0	-0.935	3.2107
0	-0.935	3.1855
0	-0.952	3.1541
0	-0.952	3.129
0	-0.935	3.0976
0	-0.935	3.0724
0	-0.935	3.041
0	-0.935	3.0159
0	-0.918	2.9845
0	-0.918	2.9593
0	-0.901	2.9279
0	-0.901	2.9028
0	-0.884	2.8777
0	-0.867	2.8462
0	-0.867	2.8211
0	-0.85	2.796
0	-0.833	2.7708
0	-0.816	2.7457
0	-0.799	2.7206
0	-0.782	2.6955
0	-0.765	2.6766
0	-0.748	2.6515
0	-0.714	2.6263
0	-0.697	2.6075
0	-0.68	2.5886
0	-0.646	2.5698
0	-0.629	2.5447
0	-0.612	2.5258
0	-0.578	2.5132
0	-0.561	2.4944
0	-0.527	2.4755
0	-0.493	2.463
0	-0.476	2.4441
0	-0.442	2.4316
0	-0.408	2.419
0	-0.391	2.4064
0	-0.357	2.3939
0	-0.323	2.3876
0	-0.306	2.375
0	-0.272	2.3687
0	-0.238	2.3562
0	-0.204	2.3499
0	-0.187	2.3436
0	-0.153	2.3373
0	-0.119	2.3373
0	-0.085	2.331
0	-0.051	2.331
0	-0.017	2.331
0	0	2.331
0	0.017	2.331
0	0.051	2.331
0	0.085	2.331
0	0.119	2.3373
0	0.136	2.3373
0	0.17	2.3436
0	0.204	2.3499
0	0.238	2.3562
0	0.272	2.3624
0	0.289	2.375
0	0.323	2.3813
0	0.357	2.3939
2	0.374	2.4064
2	0.425	2.419
2	0.459	2.4316
2	0.493	2.4441
2	0.544	2.463
2	0.578	2.4755
2	0.612	2.4944
2	0.646	2.5132
2	0.68	2.5384
2	0.714	2.5572
2	0.748	2.5823
2	0.782	2.6012
2	0.816	2.6263
2	0.85	2.6515
2	0.884	2.6766
2	0.918	2.708
2	0.935	2.7332
2	0.969	2.7646
2	1.003	2.796
2	1.02	2.8211
2	1.037	2.8525
2	1.071	2.8902
2	1.088	2.9216
2	1.105	2.9531
2	1.122	2.9845
2	1.139	3.0222
2	1.156	3.0536
2	1.173	3.0913
2	1.19	3.129
2	1.19	3.1604
2	1.207	3.1981
2	1.207	3.2358
2	1.224	3.2735
2	1.224	3.3112
2	1.224	3.3426
2	1.224	3.3803
2	1.224	3.418
2	1.224	3.4557
2	1.224	3.4934
2	1.224	3.5311
2	1.207	3.5688
2	1.207	3.6065
2	1.19	3.6379
2	1.19	3.6756
2	1.173	3.7133
2	1.156	3.7447
2	1.139	3.7824
2	1.122	3.8138
2	1.105	3.8515
2	1.088	3.883
2	1.071	3.9144
2	1.054	3.9458
2	1.037	3.9772
2	1.02	4.0086
2	0.986	4.04
2	0.969	4.0714
2	0.952	4.1029
2	0.918	4.128
2	0.901	4.1531
2	0.867	4.1845
2	0.85	4.2097
2	0.816	4.2348
2	0.799	4.2599
2	0.765	4.2851
2	0.731	4.3039
2	0.714	4.3291
2	0.68	4.3479
2	0.646	4.3667
2	0.629	4.3856
2	0.595	4.4044
2	0.561	4.4233
2	0.527	4.4421
2	0.51	4.4547
2	0.476	4.4736
2	0.442	4.4861
2	0.408	4.4987
2	0.374	4.5113
2	0.357	4.5238
2	0.323	4.5301
2	0.289	4.5427
2	0.255	4.549
2	0.221	4.5553
2	0.187	4.5615
2	0.17	4.5678
2	0.136	4.5741
2	0.102	4.5804
2	0.068	4.5804
2	0.034	4.5804
2	0.017	4.5804
2	0	4.5804
2	-0.034	4.5804
2	-0.068	4.5804
2	-0.102	4.5804
2	-0.136	4.5741
2	-0.153	4.5678
2	-0.187	4.5615
2	-0.221	4.5553
2	-0.255	4.549
2	-0.289	4.5427
2	-0.306	4.5301
2	-0.34	4.5238
2	-0.374	4.5113
2	-0.408	4.4987
2	-0.425	4.4861
2	-0.459	4.4736
2	-0.493	4.461
2	-0.527	4.4421
2	-0.544	4.4296
2	-0.578	4.4107
2	-0.612	4.3919
2	-0.646	4.373
2	-0.663	4.3542
2	-0.697	4.3353
2	-0.731	4.3102
2	-0.748	4.2914
2	-0.782	4.2662
2	-0.799	4.2411
2	-0.833	4.216
2	-0.85	4.1908
0	-0.884	4.1657
0	-0.935	4.1343
0	-0.969	4.1091
0	-1.003	4.0777
0	-1.037	4.0463
0	-1.071	4.0149
0	-1.088	3.9835
0	-1.122	3.9521
0	-1.156	3.9144
0	-1.19	3.883
0	-1.207	3.8453
0	-1.241	3.8076
0	-1.258	3.7699
0	-1.292	3.7322
0	-1.309	3.6882
0	-1.326	3.6505
0	-1.36	3.6128
0	-1.377	3.5688
0	-1.394	3.5248
0	-1.394	3.4871
0	-1.411	3.4431
0	-1.428	3.3992
0	-1.428	3.3552
0	-1.445	3.3112
0	-1.445	3.2672
0	-1.445	3.2232
0	-1.462	3.1855
0	-1.462	3.1416
0	-1.462	3.0976
0	-1.445	3.0536
0	-1.445	3.0096
0	-1.445	2.9656
0	-1.428	2.9216
0	-1.411	2.8777
0	-1.411	2.8337
0	-1.394	2.7897
0	-1.377	2.752
0	-1.36	2.708
0	-1.343	2.6703
0	-1.309	2.6263
0	-1.292	2.5886
0	-1.275	2.5509
0	-1.241	2.5132
0	-1.224	2.4755
0	-1.19	2.4378
0	-1.156	2.4064
0	-1.139	2.3687
0	-1.105	2.3373
0	-1.071	2.2996
0	-1.037	2.2682
0	-1.003	2.2368
0	-0.969	2.2117
0	-0.935	2.1802
0	-0.901	2.1551
0	-0.867	2.1237
0	-0.833	2.0986
0	-0.782	2.0734
0	-0.748	2.0546
0	-0.714	2.0294
0	-0.68	2.0106
0	-0.629	1.9917
0	-0.595	1.9729
0	-0.561	1.954
0	-0.51	1.9352
0	-0.476	1.9226
0	-0.425	1.9101
0	-0.391	1.8975
0	-0.357	1.8849
0	-0.306	1.8724
0	-0.272	1.8661
0	-0.221	1.8598
0	-0.187	1.8535
0	-0.153	1.8472
0	-0.102	1.841
0	-0.068	1.841
0	-0.017	1.8347
0	0	1.8347
0	0.051	1.841
0	0.085	1.841
0	0.119	1.841
0	0.17	1.8472
0	0.204	1.8535
0	0.255	1.8598
0	0.289	1.8724
0	0.323	1.8786
0	0.374	1.8912
0	0.408	1.9038
0	0.459	1.9163
0	0.493	1.9289
2	0.527	1.9478
2	0.578	1.9603
2	0.629	1.9792
2	0.68	1.998
2	0.731	2.0232
2	0.782	2.0483
2	0.833	2.0671
2	0.884	2.0986
2	0.935	2.1237
2	0.969	2.1551
2	1.02	2.1802
2	1.071	2.2117
2	1.105	2.2494
2	1.156	2.2808
2	1.207	2.3185
2	1.241	2.3562
2	1.275	2.3939
2	1.326	2.4316
2	1.36	2.4693
2	1.394	2.5132
2	1.428	2.5572
2	1.462	2.6012
2	1.496	2.6452
2	1.53	2.6892
2	1.564	2.7394
2	1.581	2.7834
2	1.615	2.8337
2	1.632	2.8777
2	1.649	2.9279
2	1.666	2.9782
2	1.683	3.0284
2	1.7	3.0787
2	1.717	3.1353
2	1.717	3.1855
2	1.734	3.2358
2	1.734	3.2923
2	1.734	3.3426
2	1.734	3.3929
2	1.734	3.4494
2	1.734	3.4997
2	1.734	3.5499
2	1.717	3.6002
2	1.717	3.6568
2	1.7	3.707
2	1.683	3.7573
2	1.666	3.8076
2	1.649	3.8578
2	1.632	3.9081
2	1.615	3.9583
2	1.598	4.0023
2	1.581	4.0526
2	1.547	4.1029
2	1.53	4.1468
2	1.496	4.1908
2	1.479	4.2348
2	1.445	4.2788
2	1.411	4.3228
2	1.394	4.3667
2	1.36	4.4107
2	1.326	4.4484
2	1.292	4.4861
2	1.258	4.5238
2	1.241	4.5615
2	1.207	4.5992
2	1.173	4.6369
2	1.139	4.6746
2	1.105	4.706
2	1.071	4.7375
2	1.037	4.7689
2	1.003	4.8003
2	0.986	4.8317
2	0.952	4.8631
2	0.918	4.8883
2	0.884	4.9197
2	0.85	4.9448
2	0.833	4.9699
2	0.799	4.9951
2	0.765	5.0139
2	0.731	5.039
2	0.714	5.0642
2	0.68	5.083
2	0.646	5.1019
2	0.629	5.1207
2	0.595	5.1396
2	0.561	5.1584
2	0.544	5.1773
2	0.51	5.1898
2	0.493	5.2087
2	0.459	5.2213
2	0.425	5.2338
2	0.408	5.2464
2	0.374	5.2589
2	0.357	5.2715
2	0.34	5.2841
2	0.306	5.2904
2	0.289	5.3029
2	0.255	5.3092
2	0.238	5.3155
2	0.204	5.3218
2	0.187	5.3281
2	0.17	5.3343
2	0.136	5.3406
2	0.119	5.3469
2	0.102	5.3469
2	0.068	5.3532
2	0.051	5.3532
2	0.034	5.3532
2	0	5.3532
2	0	5.3532
2	-0.017	5.3532
2	-0.051	5.3532
2	-0.068	5.3532
2	-0.085	5.3469
2	-0.119	5.3469
2	-0.136	5.3406
2	-0.153	5.3343
2	-0.187	5.3281
2	-0.204	5.3218
2	-0.238	5.3155
2	-0.255	5.3092
2	-0.272	5.3029
2	-0.306	5.2904
2	-0.323	5.2841
2	-0.357	5.2715
2	-0.374	5.2652
2	-0.391	5.2527
2	-0.425	5.2401
2	-0.442	5.2275
2	-0.476	5.2087
2	-0.493	5.1961
0	-0.544	5.1773
0	-0.578	5.1647
0	-0.612	5.1459
0	-0.646	5.127
0	-0.697	5.1019
0	-0.731	5.083
0	-0.765	5.0579
0	-0.816	5.039
0	-0.85	5.0139
0	-0.901	4.9825
0	-0.935	4.9574
0	-0.969	4.926
0	-1.02	4.9008
0	-1.054	4.8694
0	-1.105	4.8317
0	-1.139	4.8003
0	-1.19	4.7626
0	-1.224	4.7312
0	-1.275	4.6935
0	-1.309	4.6495
0	-1.36	4.6118
0	-1.394	4.5678
0	-1.428	4.5301
0	-1.479	4.4861
0	-1.513	4.4359
0	-1.564	4.3919
0	-1.598	4.3416
0	-1.632	4.2976
0	-1.683	4.2474
0	-1.717	4.1971
0	-1.751	4.1406
0	-1.785	4.0903
0	-1.819	4.0338
0	-1.853	3.9772
0	-1.87	3.9269
0	-1.904	3.8641
0	-1.938	3.8076
0	-1.955	3.751
0	-1.972	3.6882
0	-2.006	3.6316
0	-2.023	3.5688
0	-2.04	3.5122
0	-2.04	3.4494
0	-2.057	3.3866
0	-2.074	3.3238
0	-2.074	3.2609
0	-2.074	3.1981
0	-2.074	3.1353
0	-2.074	3.0724
0	-2.074	3.0096
0	-2.057	2.9468
0	-2.057	2.8902
0	-2.04	2.8274
0	-2.023	2.7646
0	-2.006	2.7017
0	-1.989	2.6452
0	-1.955	2.5823
0	-1.938	2.5258
0	-1.904	2.4693
0	-1.887	2.4127
0	-1.853	2.3562
0	-1.819	2.2996
0	-1.785	2.2431
0	-1.751	2.1928
0	-1.717	2.1425
0	-1.683	2.086
0	-1.632	2.0357
0	-1.598	1.9917
0	-1.564	1.9415
0	-1.513	1.8975
0	-1.479	1.8535
0	-1.428	1.8095
0	-1.394	1.7655
0	-1.343	1.7216
0	-1.309	1.6839
0	-1.258	1.6462
0	-1.224	1.6085
0	-1.173	1.5708
0	-1.139	1.5331
0	-1.088	1.5017
0	-1.037	1.4703
0	-1.003	1.4388
0	-0.952	1.4074
0	-0.918	1.3823
0	-0.867	1.3509
0	-0.833	1.3257
0	-0.782	1.3006
0	-0.748	1.2817
0	-0.714	1.2566
0	-0.663	1.2378
0	-0.629	1.2189
0	-0.578	1.2001
0	-0.544	1.1812
0	-0.51	1.1624
0	-0.459	1.1498
0	-0.425	1.1372
0	-0.391	1.1247
0	-0.34	1.1121
0	-0.306	1.1058
0	-0.272	1.0933
0	-0.238	1.087
0	-0.187	1.0807
0	-0.153	1.0744
0	-0.119	1.0681
0	-0.085	1.0681
0	-0.051	1.0618
0	0	1.0618
0	0.017	1.0618
0	0.051	1.0618
0	0.085	1.0681
0	0.119	1.0681
0	0.17	1.0744
0	0.204	1.0807
2	0.238	1.087
2	0.289	1.0933
2	0.34	1.1058
2	0.391	1.1184
2	0.442	1.131
2	0.493	1.1435
2	0.544	1.1624
2	0.595	1.1749
2	0.646	1.1938
2	0.697	1.2126
2	0.748	1.2378
2	0.799	1.2629
2	0.85	1.288
2	0.901	1.3132
2	0.952	1.3383
2	1.003	1.3697
2	1.054	1.4011
2	1.105	1.4325
2	1.173	1.4703
2	1.224	1.5017
2	1.275	1.5394
2	1.326	1.5833
2	1.377	1.621
2	1.428	1.665
2	1.496	1.709
2	1.547	1.753
2	1.598	1.8033
2	1.649	1.8535
2	1.7	1.9038
2	1.751	1.954
2	1.802	2.0043
2	1.853	2.0609
2	1.904	2.1174
2	1.938	2.174
2	1.989	2.2368
2	2.023	2.2933
2	2.074	2.3562
2	2.108	2.419
2	2.142	2.4818
2	2.193	2.5509
2	2.21	2.6138
2	2.244	2.6829
2	2.278	2.752
2	2.295	2.8211
2	2.329	2.8902
2	2.346	2.9593
2	2.363	3.0284
2	2.38	3.1038
2	2.38	3.173
2	2.397	3.2484
2	2.397	3.3175
2	2.397	3.3929
2	2.397	3.462
2	2.397	3.5374
2	2.38	3.6065
2	2.38	3.6756
2	2.363	3.751
2	2.346	3.8201
2	2.329	3.8892
2	2.312	3.9583
2	2.278	4.0275
2	2.261	4.0966
2	2.244	4.1657
2	2.21	4.2348
2	2.176	4.2976
2	2.159	4.3667
2	2.125	4.4296
2	2.091	4.4924
2	2.057	4.5553
2	2.023	4.6181
2	1.989	4.6746
2	1.955	4.7375
2	1.938	4.794
2	1.904	4.8506
2	1.87	4.9071
2	1.836	4.9637
2	1.802	5.0202
2	1.768	5.0705
2	1.751	5.127
2	1.717	5.1773
2	1.683	5.2275
2	1.666	5.2778
2	1.632	5.3281
2	1.615	5.3783
2	1.598	5.4286
2	1.581	5.4726
0	1.547	5.5228
0	1.513	5.5668
0	1.479	5.6108
0	1.462	5.6611
0	1.428	5.705
0	1.411	5.7428
0	1.394	5.7867
0	1.377	5.8307
1	1.343	5.8684
1	1.326	5.9124
1	1.292	5.9501
1	1.275	5.9878
1	1.241	6.0255
1	1.224	6.0632
1	1.207	6.1009
1	1.19	6.1386
1	1.173	6.17
1	1.156	6.2077
1	1.139	6.2391
1	1.122	6.2768
1	1.105	0.025132
1	1.105	0.056548
1	1.088	0.094246
1	1.088	0.12566
1	1.071	0.15708
1	1.071	0.18849
1	1.071	0.21991
1	1.071	0.25761
1	1.071	0.28902
1	1.071	0.32044
1	1.071	0.35185
0	1.088	0.38327
0	1.105	0.42097
0	1.122	0.45238
0	1.139	0.4838
0	1.156	0.5215
0	1.173	0.55291
0	1.207	0.59061
0	1.224	0.62831
0	1.258	0.66601
0	1.275	0.70371
0	1.309	0.74141
0	1.343	0.78539
0	1.36	0.82309
0	1.394	0.86707
0	1.428	0.91105
0	1.462	0.95503
0	1.496	0.99901
0	1.53	1.043
0	1.564	1.087
0	1.615	1.1372
0	1.649	1.1875
0	1.683	1.2378
0	1.734	1.288
0	1.768	1.3383
0	1.802	1.3948
0	1.853	1.4514
0	1.887	1.5079
0	1.938	1.5645
0	1.972	1.621
0	2.023	1.6839
0	2.057	1.7467
0	2.108	1.8095
0	2.142	1.8724
0	2.176	1.9352
0	2.21	2.0043
0	2.261	2.0671
0	2.295	2.1362
0	2.329	2.2054
0	2.363	2.2808
0	2.38	2.3499
0	2.414	2.419
0	2.448	2.4944
0	2.465	2.5698
0	2.482	2.6452
0	2.499	2.7206
0	2.516	2.796
0	2.533	2.8714
0	2.533	2.9468
0	2.55	3.0222
0	2.55	3.0976
0	2.55	3.173
0	2.533	3.2546
0	2.533	3.33
0	2.516	3.4054
0	2.499	3.4808
0	2.482	3.5562
0	2.465	3.6316
0	2.448	3.707
0	2.414	3.7761
0	2.397	3.8515
0	2.363	3.9207
0	2.329	3.9898
0	2.295	4.0589
0	2.261	4.128
0	2.227	4.1971
0	2.176	4.2662
0	2.142	4.3291
0	2.108	4.3919
0	2.057	4.4547
0	2.023	4.5175
0	1.972	4.5804
0	1.921	4.6369
0	1.887	4.6935
0	1.836	4.75
0	1.802	4.8066
0	1.751	4.8568
0	1.717	4.9134
0	1.666	4.9637
0	1.632	5.0139
0	1.581	5.0579
0	1.547	5.1082
0	1.513	5.1521
0	1.462	5.1961
0	1.428	5.2401
0	1.394	5.2841
0	1.36	5.3281
0	1.326	5.3658
0	1.292	5.4035
0	1.258	5.4412
0	1.224	5.4789
0	1.19	5.5166
0	1.156	5.5543
0	1.139	5.5857
0	1.105	5.6234
0	1.071	5.6548
0	1.054	5.6862
0	1.037	5.7176
0	1.003	5.749
0	0.986	5.7805
0	0.969	5.8056
0	0.952	5.837
0	0.918	5.8684
1	0.901	5.8936
1	0.884	5.9187
1	0.85	5.9438
1	0.833	5.9689
1	0.799	5.9941
1	0.782	6.0192
1	0.765	6.0443
1	0.731	6.0695
1	0.714	6.0883
1	0.697	6.1135
1	0.68	6.1323
1	0.663	6.1512
1	0.646	6.17
1	0.629	6.1889
1	0.612	6.2077
1	0.595	6.2265
1	0.578	6.2454
1	0.578	6.2642
1	0.561	0
1	0.544	0.012566
1	0.544	0.031415
1	0.527	0.050265
1	0.51	0.062831
1	0.51	0.08168
1	0.493	0.094246
1	0.493	0.10681
1	0.493	0.12566
1	0.476	0.13823
1	0.476	0.15079
1	0.476	0.16964
0	0.476	0.18221
0	0.493	0.19478
0	0.493	0.21363
0	0.51	0.22619
0	0.51	0.24504
0	0.527	0.25761
0	0.527	0.27646
0	0.544	0.28902
0	0.561	0.30787
0	0.578	0.32672
0	0.578	0.34557
0	0.595	0.35814
0	0.612	0.37699
0	0.629	0.39583
0	0.646	0.42097
0	0.663	0.43982
0	0.68	0.45867
0	0.697	0.47752
0	0.731	0.50265
0	0.748	0.5215
0	0.765	0.54663
0	0.782	0.57176
0	0.816	0.59689
0	0.833	0.62203
0	0.867	0.64716
0	0.884	0.67229
0	0.918	0.69742
0	0.935	0.72884
0	0.969	0.75397
0	1.003	0.78539
0	1.037	0.8168
0	1.054	0.84822
0	1.088	0.87963
0	1.122	0.91105
0	1.156	0.94875
0	1.19	0.98645
0	1.224	1.0179
0	1.275	1.0556
0	1.309	1.0995
0	1.343	1.1372
0	1.377	1.1812
0	1.428	1.2189
0	1.462	1.2629
0	1.496	1.3069
0	1.547	1.3572
0	1.581	1.4011
0	1.632	1.4514
0	1.666	1.5017
0	1.7	1.5519
0	1.751	1.6022
0	1.785	1.6587
0	1.836	1.709
0	1.87	1.7655
0	1.921	1.8221
0	1.955	1.8849
0	1.989	1.9415
0	2.04	2.0043
0	2.074	2.0609
0	2.108	2.1237
0	2.142	2.1928
0	2.176	2.2556
0	2.21	2.3247
0	2.227	2.3876
0	2.261	2.4567
0	2.278	2.5258
0	2.312	2.5949
0	2.329	2.664
0	2.346	2.7332
0	2.363	2.8023
0	2.363	2.8777
0	2.38	2.9468
0	2.38	3.0222
0	2.38	3.0913
0	2.38	3.1604
0	2.38	3.2358
0	2.38	3.3049
0	2.363	3.3803
0	2.346	3.4494
0	2.329	3.5185
0	2.312	3.5877
0	2.295	3.6568
0	2.278	3.7259
0	2.244	3.795
0	2.227	3.8641
0	2.193	3.9269
0	2.159	3.996
0	2.125	4.0589
0	2.091	4.1217
0	2.057	4.1845
0	2.006	4.2474
0	1.972	4.3039
0	1.921	4.3667
0	1.887	4.4233
0	1.853	4.4798
0	1.802	4.5364
0	1.751	4.5867
0	1.717	4.6369
0	1.666	4.6935
0	1.632	4.7437
0	1.581	4.7877
0	1.547	4.838
0	1.496	4.882
0	1.462	4.926
0	1.411	4.9699
0	1.377	5.0139
0	1.326	5.0516
0	1.292	5.0893
0	1.241	5.1333
0	1.207	5.171
0	1.173	5.2024
0	1.139	5.2401
0	1.088	5.2715
2	1.054	5.3029
2	1.037	5.3343
2	1.02	5.3658
2	0.986	5.3972
2	0.969	5.4286
2	0.952	5.4537
2	0.935	5.4851
2	0.901	5.5103
2	0.884	5.5417
2	0.867	5.5668
2	0.85	5.592
2	0.833	5.6171
2	0.833	5.6422
0	0.799	5.6674
0	0.782	5.6925
0	0.748	5.7176
0	0.731	5.7365
0	0.714	5.7616
0	0.68	5.7805
0	0.663	5.7993
0	0.646	5.8182
0	0.629	5.8433
0	0.612	5.8621
0	0.595	5.8747
0	0.578	5.8936
0	0.561	5.9124
0	0.544	5.9313
0	0.527	5.9438
0	0.51	5.9627
0	0.493	5.9752
0	0.493	5.9941
0	0.476	6.0066
0	0.459	6.0192
0	0.459	6.0381
0	0.442	6.0506
0	0.425	6.0632
0	0.425	6.0758
0	0.408	6.0883
0	0.408	6.1009
0	0.408	6.1135
0	0.391	6.126
1	0.391	6.1386
1	0.374	6.1512
1	0.357	6.1574
1	0.34	6.17
1	0.323	6.1826
1	0.306	6.1889
1	0.289	6.2014
1	0.272	6.2077
1	0.255	6.214
1	0.238	6.2265
1	0.238	6.2328
1	0.221	6.2391
1	0.204	6.2454
0	0.204	6.2517
0	0.204	6.258
0	0.204	6.2642
0	0.204	6.2705
0	0.204	6.2768
0	0.204	0
0	0.204	0.0062831
0	0.204	0.012566
2	0.204	0.018849
2	0.204	0.025132
2	0.221	0.031415
2	0.238	0.037699
2	0.255	0.043982
2	0.272	0.050265
2	0.272	0.062831
2	0.289	0.069114
2	0.306	0.08168
2	0.323	0.087963
2	0.34	0.10053
2	0.357	0.1131
2	0.374	0.11938
2	0.391	0.13195
2	0.408	0.14451
0	0.408	0.15708
0	0.425	0.16964
0	0.425	0.18221
1	0.442	0.19478
1	0.425	0.20734
1	0.425	0.21991
1	0.425	0.23876
1	0.425	0.25132
1	0.425	0.26389
1	0.425	0.27646
1	0.425	0.28902
1	0.425	0.30159
1	0.425	0.31416
1	0.425	0.32672
1	0.425	0.33929
1	0.425	0.35185
1	0.442	0.36442
1	0.442	0.37699
1	0.442	0.39583
1	0.442	0.4084
0	0.459	0.42097
0	0.493	0.43353
0	0.51	0.45238
0	0.527	0.46495
0	0.544	0.4838
0	0.561	0.49637
0	0.578	0.51521
0	0.595	0.53406
0	0.629	0.55291
0	0.646	0.57176
0	0.663	0.59061
0	0.697	0.61574
0	0.714	0.63459
0	0.748	0.65973
0	0.765	0.67858
0	0.799	0.70371
0	0.833	0.72884
0	0.85	0.75397
0	0.884	0.7791
0	0.918	0.81052
0	0.952	0.83565
0	0.986	0.86707
0	1.003	0.8922
0	1.037	0.92362
0	1.071	0.95503
0	1.105	0.99273
0	1.156	1.0241
0	1.19	1.0618
0	1.224	1.0995
0	1.258	1.1372
0	1.292	1.1749
0	1.343	1.2126
0	1.377	1.2566
0	1.411	1.2943
0	1.462	1.3383
0	1.496	1.3823
0	1.547	1.4325
0	1.581	1.4765
0	1.632	1.5268
0	1.666	1.5771
0	1.717	1.6273
0	1.751	1.6776
0	1.785	1.7341
0	1.836	1.7844
0	1.87	1.841
0	1.921	1.8975
0	1.955	1.9603
0	1.989	2.0169
0	2.023	2.0797
0	2.057	2.1362
0	2.091	2.1991
0	2.125	2.2682
0	2.159	2.331
0	2.193	2.3939
0	2.21	2.463
0	2.244	2.5321
0	2.261	2.5949
0	2.278	2.664
0	2.295	2.7332
0	2.312	2.8023
0	2.329	2.8714
0	2.329	2.9468
0	2.346	3.0159
0	2.346	3.085
0	2.346	3.1541
0	2.346	3.2232
0	2.329	3.2986
0	2.329	3.3677
0	2.312	3.4369
0	2.295	3.506
0	2.278	3.5751
0	2.261	3.6442
0	2.244	3.7133
0	2.21	3.7761
0	2.176	3.8453
0	2.159	3.9081
0	2.125	3.9709
0	2.091	4.04
0	2.057	4.0966
0	2.023	4.1594
0	1.972	4.2222
0	1.938	4.2788
0	1.904	4.3353
0	1.853	4.3919
0	1.819	4.4484
2	1.768	4.505
2	1.734	4.5553
2	1.7	4.6055
2	1.683	4.6621
2	1.649	4.706
2	1.615	4.7563
2	1.581	4.8066
2	1.547	4.8506
2	1.513	4.9008
2	1.479	4.9448
2	1.462	4.9888
2	1.428	5.0328
2	1.394	5.0767
2	1.36	5.1144
2	1.343	5.1584
2	1.309	5.1961
2	1.292	5.2338
2	1.258	5.2778
2	1.241	5.3155
2	1.207	5.3469
2	1.19	5.3846
2	1.173	5.4223
2	1.139	5.4537
2	1.122	5.4914
2	1.105	5.5228
2	1.088	5.5605
0	1.054	5.592
0	1.037	5.6234
0	1.003	5.6548
0	0.986	5.6799
0	0.952	5.7113
0	0.935	5.7428
1	0.918	5.7679
1	0.884	5.793
1	0.85	5.8244
1	0.816	5.8496
1	0.782	5.8684
1	0.765	5.8936
1	0.731	5.9187
1	0.697	5.9375
1	0.68	5.9627
1	0.646	5.9815
1	0.629	6.0004
1	0.612	6.0192
1	0.578	6.0381
1	0.561	6.0569
1	0.544	6.0695
1	0.527	6.0883
1	0.493	6.1009
1	0.476	6.1197
1	0.459	6.1323
1	0.442	6.1449
1	0.425	6.1574
1	0.408	6.17
1	0.391	6.1826
1	0.374	6.1951
1	0.357	6.2077
1	0.357	6.2203
1	0.34	6.2265
1	0.323	6.2391
1	0.306	6.2517
1	0.289	6.258
1	0.289	6.2642
1	0.272	6.2768
1	0.255	0
1	0.255	0.0062831
1	0.238	0.018849
1	0.221	0.025132
1	0.221	0.031415
1	0.204	0.037699
1	0.204	0.043982
1	0.187	0.050265
1	0.17	0.056548
1	0.17	0.062831
1	0.153	0.062831
1	0.153	0.069114
1	0.136	0.075397
1	0.136	0.08168
1	0.119	0.08168
1	0.119	0.087963
1	0.102	0.087963
1	0.102	0.094246
1	0.102	0.10053
1	0.085	0.10053
1	0.085	0.10053
1	0.068	0.10681
1	0.068	0.10681
1	0.068	0.1131
1	0.051	0.1131
1	0.051	0.1131
1	0.034	0.1131
1	0.034	0.11938
1	0.034	0.11938
1	0.017	0.11938
1	0.017	0.11938
1	0	0.11938
1	0	0.11938
1	0	0.11938
1	0	0.11938
1	0	0.11938
1	0	0.11938
1	-0.017	0.11938
1	-0.017	0.11938
1	-0.017	0.11938
1	-0.034	0.11938
1	-0.034	0.11938
1	-0.051	0.1131
1	-0.051	0.1131
1	-0.051	0.1131
1	-0.068	0.10681
1	-0.068	0.10681
1	-0.085	0.10681
1	-0.085	0.10053
1	-0.085	0.10053
0	-0.085	0.094246
0	-0.085	0.094246
0	-0.085	0.087963
0	-0.068	0.087963
0	-0.068	0.087963
0	-0.068	0.08168
0	-0.068	0.08168
0	-0.068	0.08168
2	-0.051	0.075397
2	-0.034	0.075397
2	-0.034	0.075397
2	-0.017	0.075397
2	0	0.075397
2	0	0.075397
2	0.017	0.075397
2	0.034	0.075397
2	0.051	0.075397
2	0.068	0.075397
2	0.068	0.08168
2	0.085	0.08168
2	0.102	0.087963
0	0.102	0.087963
0	0.119	0.094246
0	0.119	0.094246
0	0.119	0.10053
0	0.119	0.10681
0	0.136	0.10681
0	0.136	0.1131
0	0.136	0.11938
0	0.153	0.11938
0	0.153	0.12566
0	0.153	0.13195
1	0.17	0.13823
1	0.153	0.13823
1	0.153	0.14451
1	0.153	0.15079
1	0.136	0.15708
1	0.136	0.15708
1	0.136	0.16336
1	0.136	0.16964
1	0.119	0.16964
1	0.119	0.17593
1	0.119	0.18221
1	0.119	0.18221
1	0.102	0.18849
1	0.102	0.18849
1	0.102	0.19478
1	0.102	0.19478
1	0.102	0.20106
1	0.085	0.20106
1	0.085	0.20734
1	0.085	0.20734
1	0.085	0.21363
1	0.085	0.21363
1	0.085	0.21991
1	0.085	0.21991
1	0.068	0.21991
1	0.068	0.22619
1	0.068	0.22619
1	0.068	0.23247
1	0.068	0.23247
1	0.068	0.23247
1	0.068	0.23876
1	0.068	0.23876
1	0.068	0.23876
1	0.068	0.24504
1	0.068	0.24504
1	0.051	0.24504
1	0.051	0.25132
1	0.051	0.25132
1	0.051	0.25132
1	0.051	0.25761
1	0.051	0.25761
1	0.051	0.25761
1	0.051	0.26389
1	0.051	0.26389
1	0.051	0.26389
1	0.051	0.26389
1	0.051	0.27017
1	0.051	0.27017
1	0.051	0.27017
1	0.051	0.27646
1	0.051	0.27646
1	0.051	0.27646
1	0.051	0.28274
1	0.051	0.28274
1	0.051	0.28274
1	0.051	0.28902
1	0.051	0.28902
1	0.051	0.28902
1	0.051	0.28902
1	0.051	0.29531
1	0.068	0.29531
1	0.068	0.29531
1	0.068	0.30159
1	0.068	0.30159
1	0.068	0.30159
1	0.068	0.30787
1	0.068	0.30787
1	0.068	0.31416
1	0.068	0.31416
1	0.068	0.31416
1	0.068	0.32044
1	0.085	0.32044
1	0.085	0.32044
1	0.085	0.32672
1	0.085	0.32672
1	0.085	0.333
1	0.085	0.333
1	0.085	0.33929
1	0.102	0.33929
1	0.102	0.34557
1	0.102	0.34557
1	0.102	0.35185
1	0.102	0.35185
1	0.102	0.35814
1	0.119	0.35814
1	0.119	0.36442
1	0.119	0.3707
1	0.119	0.3707
1	0.136	0.37699
1	0.136	0.37699
1	0.136	0.38327
1	0.136	0.38955
1	0.153	0.39583
1	0.153	0.39583
1	0.153	0.40212
1	0.17	0.4084
1	0.17	0.41469
1	0.17	0.42097
1	0.187	0.42725
1	0.187	0.42725
0	0.204	0.43353
0	0.221	0.43982
1	0.238	0.45238
1	0.255	0.45867
1	0.255	0.46495
1	0.255	0.47123
1	0.272	0.4838
1	0.272	0.49008
1	0.289	0.49637
1	0.289	0.50893
1	0.306	0.51521
1	0.323	0.52778
1	0.323	0.53406
1	0.34	0.54663
1	0.34	0.5592
1	0.357	0.56548
1	0.374	0.57805
1	0.391	0.59061
1	0.391	0.60318
1	0.408	0.61574
1	0.425	0.62831
1	0.442	0.64088
1	0.442	0.65344
1	0.459	0.66601
1	0.476	0.68486
1	0.493	0.69742
1	0.51	0.70999
1	0.527	0.72884
1	0.544	0.74769
0	0.578	0.76026
0	0.595	0.7791
0	0.629	0.79795
0	0.663	0.8168
0	0.697	0.84193
0	0.731	0.86079
0	0.765	0.88592
0	0.799	0.90477
0	0.833	0.9299
0	0.867	0.95503
0	0.901	0.98645
0	0.935	1.0116
0	0.969	1.043
0	1.003	1.0681
0	1.037	1.0995
0	1.088	1.131
0	1.122	1.1687
0	1.156	1.2001
0	1.19	1.2378
0	1.241	1.2755
0	1.275	1.3132
0	1.326	1.3509
0	1.36	1.3886
0	1.394	1.4325
0	1.445	1.4765
0	1.479	1.5205
0	1.53	1.5645
0	1.564	1.6085
0	1.615	1.6587
0	1.649	1.709
0	1.7	1.7593
0	1.734	1.8095
0	1.785	1.8661
0	1.819	1.9163
0	1.853	1.9729
0	1.887	2.0294
0	1.938	2.086
0	1.972	2.1488
0	2.006	2.2054
0	2.04	2.2682
0	2.057	2.331
0	2.091	2.3876
0	2.125	2.4567
0	2.142	2.5195
0	2.159	2.5823
0	2.193	2.6515
0	2.21	2.7143
0	2.227	2.7834
0	2.227	2.8462
0	2.244	2.9154
0	2.244	2.9845
0	2.261	3.0536
0	2.261	3.1164
0	2.261	3.1855
0	2.244	3.2546
0	2.244	3.3238
0	2.227	3.3929
0	2.21	3.4557
0	2.21	3.5248
0	2.176	3.5877
0	2.159	3.6568
0	2.142	3.7196
0	2.108	3.7824
0	2.091	3.8453
0	2.057	3.9081
0	2.023	3.9709
0	1.989	4.0338
0	1.955	4.0903
0	1.921	4.1468
0	1.887	4.2034
0	1.836	4.2599
0	1.802	4.3165
0	1.768	4.373
0	1.717	4.4233
0	1.683	4.4736
0	1.632	4.5238
0	1.598	4.5741
0	1.547	4.6181
0	1.496	4.6683
0	1.462	4.7123
0	1.411	4.7563
0	1.377	4.794
0	1.326	4.838
0	1.292	4.8757
0	1.241	4.9134
0	1.207	4.9511
0	1.156	4.9888
0	1.122	5.0202
0	1.071	5.0579
0	1.037	5.0893
0	1.003	5.1207
0	0.952	5.1459
0	0.918	5.1773
0	0.884	5.2024
0	0.833	5.2275
0	0.799	5.2527
0	0.765	5.2778
0	0.731	5.3029
0	0.697	5.3218
0	0.663	5.3406
0	0.629	5.3595
0	0.595	5.3783
0	0.561	5.3972
0	0.527	5.416
0	0.493	5.4286
0	0.459	5.4474
0	0.425	5.46
0	0.391	5.4726
0	0.357	5.4851
0	0.34	5.4914
0	0.306	5.504
0	0.272	5.5103
0	0.238	5.5228
0	0.221	5.5291
2	0.187	5.5354
2	0.17	5.5417
2	0.153	5.5417
2	0.136	5.548
2	0.119	5.5543
2	0.102	5.5543
2	0.085	5.5605
2	0.068	5.5605
2	0.051	5.5668
2	0.034	5.5668
2	0.017	5.5668
2	0	5.5668
2	0	5.5668
2	-0.017	5.5668
2	-0.034	5.5668
2	-0.051	5.5668
2	-0.068	5.5605
2	-0.085	5.5605
2	-0.102	5.5543
2	-0.119	5.5543
0	-0.136	5.548
0	-0.17	5.5417
0	-0.204	5.5354
0	-0.238	5.5291
0	-0.255	5.5228
0	-0.289	5.5166
0	-0.323	5.504
0	-0.357	5.4977
0	-0.374	5.4851
0	-0.408	5.4726
0	-0.442	5.46
0	-0.476	5.4474
0	-0.51	5.4286
0	-0.544	5.416
0	-0.561	5.3972
0	-0.595	5.3783
0	-0.629	5.3595
0	-0.663	5.3406
0	-0.697	5.3218
0	-0.731	5.2966
0	-0.782	5.2778
0	-0.816	5.2527
0	-0.85	5.2275
0	-0.884	5.2024
0	-0.918	5.171
0	-0.952	5.1459
0	-1.003	5.1144
0	-1.037	5.083
0	-1.071	5.0516
0	-1.122	5.0202
0	-1.156	4.9825
0	-1.19	4.9511
0	-1.241	4.9134
0	-1.275	4.8757
0	-1.326	4.838
0	-1.36	4.794
0	-1.411	4.75
0	-1.445	4.7123
0	-1.496	4.6683
0	-1.53	4.6181
0	-1.581	4.5741
0	-1.615	4.5238
0	-1.649	4.4736
0	-1.7	4.4233
0	-1.734	4.373
0	-1.768	4.3228
0	-1.819	4.2662
0	-1.853	4.2097
0	-1.887	4.1531
0	-1.921	4.0966
0	-1.955	4.04
0	-1.989	3.9772
0	-2.023	3.9207
0	-2.04	3.8578
0	-2.074	3.795
0	-2.091	3.7322
0	-2.125	3.6693
0	-2.142	3.6065
0	-2.159	3.5437
0	-2.176	3.4745
0	-2.176	3.4117
0	-2.193	3.3426
0	-2.193	3.2798
0	-2.193	3.2107
0	-2.193	3.1478
0	-2.193	3.0787
0	-2.193	3.0159
0	-2.193	2.9468
0	-2.176	2.8839
0	-2.159	2.8148
0	-2.142	2.752
0	-2.125	2.6892
0	-2.108	2.6263
0	-2.091	2.5635
0	-2.057	2.5007
0	-2.023	2.4378
0	-2.006	2.375
1	-1.972	2.3185
1	-1.955	2.2556
1	-1.921	2.1991
1	-1.904	2.1425
1	-1.87	2.086
1	-1.853	2.0294
1	-1.819	1.9729
1	-1.785	1.9163
1	-1.751	1.8661
1	-1.734	1.8095
1	-1.7	1.7593
1	-1.666	1.709
1	-1.632	1.6587
1	-1.598	1.6148
1	-1.564	1.5645
1	-1.53	1.5142
1	-1.513	1.4703
1	-1.479	1.4263
1	-1.445	1.3823
1	-1.411	1.3383
1	-1.377	1.2943
1	-1.343	1.2566
1	-1.326	1.2126
1	-1.292	1.1749
1	-1.258	1.1372
1	-1.241	1.0995
1	-1.207	1.0618
1	-1.19	1.0241
1	-1.156	0.99273
1	-1.139	0.95503
1	-1.105	0.92362
1	-1.088	0.8922
1	-1.071	0.8545
1	-1.037	0.82309
1	-1.02	0.79167
1	-1.003	0.76026
1	-0.986	0.73512
1	-0.969	0.70371
1	-0.952	0.67229
1	-0.935	0.64716
0	-0.918	0.61574
0	-0.884	0.59061
0	-0.867	0.56548
0	-0.833	0.54035
0	-0.816	0.51521
0	-0.799	0.49008
0	-0.782	0.46495
0	-0.765	0.43982
2	-0.731	0.42097
2	-0.714	0.39583
2	-0.68	0.37699
2	-0.646	0.35814
[truncated: 5,162 more rows]
