# Supplementary material for: Skilled motor control of an inverted pendulum implies low entropy of states but high entropy of actions
Source: PLoS Comput Biol. 2023 Jan 6;19(1):e1010810. doi: 10.1371/journal.pcbi.1010810 (PMC9851554; doi:10.1371/journal.pcbi.1010810)
Supplement: S2 File — The dataset within the file contains the data collected during the experiment. Each CSV file named “FRI_p_l.csv” corresponds to a different trial, where “p” stands for an unique numerical participant’s identifier and “l” stands for pendulum length (where “2” corresponds to 0.2, “3” to 0.3 m, “4” to 0.4 m, etc.). In every file, rows correspond to subsequent time steps, sampled with a frequency of 0.017 s. For every recorded time step, each column contains: the action selected by the trial’s participant (“action”). The value 0 corresponds to a “no action”, the value 1 represents an action that pushes the pendulum towards the clockwise direction and the value 2 corresponds to an action that pushes the pendulum towards the anti-clockwise direction.the angular velocity of the pendulum at that time step (“ang. velocity”), measured in rad s−1.the angle of the pendulum at that time step (“angle”), measured in rad with values in the interval [0, 2π) rad. The angle 0 rad corresponds to the pendulum oriented in its upright position.the single utility value associated to the whole trial (“utility”). (ZIP) [file pcbi.1010810.s002.zip › ExperimentalData/FRI_15_3.csv]

action	angular vel.	angle	trial utility
1	0.374	0.38955	-17.4342
1	0	3.2358
1	-0.017	3.2358
1	-0.017	3.2358
1	-0.034	3.2358
1	-0.034	3.2358
1	-0.051	3.2358
1	-0.068	3.2295
1	-0.068	3.2295
1	-0.085	3.2295
1	-0.085	3.2232
1	-0.102	3.2232
1	-0.102	3.217
1	-0.102	3.217
1	-0.119	3.2107
1	-0.119	3.2044
1	-0.136	3.2044
1	-0.136	3.1981
1	-0.136	3.1918
1	-0.153	3.1918
1	-0.153	3.1855
1	-0.153	3.1793
1	-0.153	3.173
1	-0.17	3.1667
1	-0.17	3.1667
1	-0.17	3.1604
1	-0.17	3.1541
1	-0.17	3.1478
1	-0.17	3.1416
1	-0.17	3.1353
1	-0.17	3.129
1	-0.17	3.129
1	-0.17	3.1227
1	-0.17	3.1164
1	-0.17	3.1101
1	-0.17	3.1038
1	-0.153	3.0976
1	-0.153	3.0976
1	-0.153	3.0913
1	-0.136	3.085
1	-0.136	3.0787
1	-0.136	3.0787
1	-0.119	3.0724
1	-0.119	3.0661
1	-0.119	3.0661
1	-0.102	3.0599
1	-0.102	3.0599
1	-0.068	3.0536
1	-0.034	3.0536
1	0	3.0536
1	0.034	3.0536
1	0.068	3.0536
1	0.102	3.0599
1	0.136	3.0599
1	0.17	3.0661
1	0.204	3.0724
1	0.238	3.0787
1	0.272	3.085
1	0.306	3.0976
1	0.323	3.1038
1	0.357	3.1164
1	0.391	3.129
1	0.408	3.1416
1	0.442	3.1541
1	0.459	3.1667
1	0.493	3.1793
1	0.51	3.1981
1	0.527	3.2107
1	0.544	3.2295
1	0.561	3.2484
1	0.578	3.2609
1	0.595	3.2798
1	0.612	3.2986
1	0.612	3.3175
1	0.629	3.3363
1	0.629	3.3552
1	0.629	3.374
1	0.629	3.3929
1	0.629	3.4117
1	0.629	3.4306
1	0.629	3.4494
1	0.629	3.4683
1	0.612	3.4871
1	0.612	3.506
1	0.595	3.5248
1	0.595	3.5437
1	0.544	3.5625
1	0.51	3.5814
1	0.459	3.5939
1	0.425	3.6065
1	0.374	3.6191
1	0.323	3.6316
1	0.272	3.6379
1	0.221	3.6442
1	0.187	3.6505
1	0.136	3.6568
1	0.085	3.6631
1	0.034	3.6631
1	0	3.6631
1	-0.051	3.6631
1	-0.136	3.6568
1	-0.204	3.6568
1	-0.289	3.6442
1	-0.357	3.6379
1	-0.425	3.6254
1	-0.51	3.6128
1	-0.578	3.5939
1	-0.646	3.5751
1	-0.714	3.5562
1	-0.782	3.5311
1	-0.85	3.506
1	-0.901	3.4808
1	-0.969	3.4557
1	-1.02	3.4243
1	-1.071	3.3929
1	-1.122	3.3552
1	-1.173	3.3238
1	-1.207	3.2861
1	-1.258	3.2484
1	-1.292	3.2107
1	-1.326	3.173
1	-1.343	3.129
1	-1.377	3.0913
1	-1.394	3.0473
1	-1.411	3.0096
1	-1.411	2.9656
1	-1.428	2.9216
1	-1.428	2.8777
1	-1.428	2.8337
1	-1.411	2.7897
1	-1.411	2.752
1	-1.394	2.708
1	-1.377	2.664
1	-1.36	2.6263
1	-1.326	2.5823
1	-1.309	2.5447
1	-1.275	2.507
1	-1.241	2.4693
1	-1.207	2.4316
1	-1.156	2.3939
1	-1.122	2.3624
1	-1.071	2.3247
1	-1.02	2.2933
1	-0.986	2.2619
1	-0.935	2.2368
1	-0.867	2.2054
1	-0.816	2.1802
1	-0.765	2.1614
1	-0.714	2.1362
0	-0.629	2.1174
0	-0.544	2.0986
0	-0.442	2.086
0	-0.357	2.0734
0	-0.272	2.0609
0	-0.187	2.0546
0	-0.102	2.0483
0	0	2.0483
2	0.068	2.0483
2	0.187	2.0546
2	0.289	2.0609
2	0.408	2.0671
2	0.527	2.086
2	0.629	2.1048
2	0.748	2.1237
2	0.867	2.1488
2	0.969	2.174
2	1.071	2.2054
2	1.19	2.2431
2	1.292	2.2745
2	1.394	2.3185
2	1.479	2.3624
2	1.581	2.4064
2	1.666	2.4567
2	1.751	2.507
2	1.836	2.5635
2	1.921	2.62
2	1.989	2.6766
2	2.057	2.7394
2	2.125	2.8023
2	2.176	2.8651
2	2.227	2.9342
2	2.278	3.0033
2	2.312	3.0724
2	2.329	3.1416
2	2.363	3.2107
2	2.38	3.2798
2	2.38	3.3552
2	2.38	3.4243
2	2.38	3.4934
2	2.363	3.5688
2	2.346	3.6379
2	2.312	3.707
2	2.295	3.7761
2	2.244	3.8453
2	2.21	3.9144
2	2.159	3.9772
2	2.108	4.0463
2	2.057	4.1091
2	2.006	4.1657
2	1.938	4.2285
2	1.87	4.2851
2	1.802	4.3416
2	1.734	4.3919
2	1.666	4.4484
2	1.598	4.4924
2	1.53	4.5427
2	1.462	4.5867
2	1.377	4.6306
2	1.309	4.6683
2	1.241	4.706
2	1.156	4.7437
2	1.088	4.7814
2	1.02	4.8129
2	0.935	4.838
2	0.867	4.8694
2	0.799	4.8945
2	0.731	4.9197
2	0.663	4.9385
0	0.561	4.9574
0	0.459	4.9699
0	0.357	4.9825
0	0.272	4.9951
0	0.17	5.0014
1	0.085	5.0076
1	-0.034	5.0076
1	-0.153	5.0014
1	-0.272	4.9951
1	-0.391	4.9888
1	-0.527	4.9699
1	-0.646	4.9574
1	-0.765	4.9322
1	-0.884	4.9071
1	-1.02	4.882
1	-1.139	4.8443
1	-1.275	4.8129
1	-1.394	4.7689
1	-1.513	4.7249
1	-1.649	4.6809
1	-1.768	4.6244
1	-1.904	4.5741
1	-2.023	4.5113
1	-2.142	4.4484
1	-2.261	4.3856
1	-2.38	4.3102
1	-2.499	4.2411
1	-2.618	4.1594
1	-2.72	4.084
1	-2.822	3.996
1	-2.924	3.9144
1	-3.026	3.8201
1	-3.111	3.7322
1	-3.179	3.6379
1	-3.247	3.5374
1	-3.315	3.4431
1	-3.366	3.3426
1	-3.4	3.2358
1	-3.434	3.1353
1	-3.451	3.0347
1	-3.468	2.9279
1	-3.468	2.8211
1	-3.451	2.7206
1	-3.434	2.6138
1	-3.4	2.5132
1	-3.366	2.4127
0	-3.298	2.3122
0	-3.213	2.2117
0	-3.128	2.1174
0	-3.043	2.0232
0	-2.941	1.9352
0	-2.856	1.8472
0	-2.754	1.7655
0	-2.652	1.6839
0	-2.55	1.6022
0	-2.448	1.5268
0	-2.346	1.4577
0	-2.244	1.3886
0	-2.159	1.3195
0	-2.057	1.2566
0	-1.955	1.2001
0	-1.87	1.1372
0	-1.768	1.087
0	-1.683	1.0304
0	-1.598	0.98645
0	-1.513	0.93618
0	-1.445	0.8922
0	-1.36	0.84822
0	-1.292	0.81052
0	-1.207	0.77282
0	-1.139	0.73512
0	-1.071	0.70371
0	-1.02	0.67229
2	-0.952	0.64088
2	-0.867	0.61574
2	-0.782	0.59061
2	-0.697	0.56548
2	-0.612	0.54663
2	-0.544	0.52778
2	-0.459	0.51521
2	-0.391	0.50265
2	-0.306	0.49008
2	-0.238	0.4838
2	-0.17	0.47752
2	-0.085	0.47123
2	-0.017	0.47123
2	0.034	0.47123
0	0.085	0.47123
0	0.136	0.47752
0	0.17	0.47752
0	0.221	0.4838
0	0.272	0.49008
0	0.323	0.50265
0	0.357	0.51521
1	0.408	0.5215
1	0.442	0.54035
1	0.459	0.55291
1	0.493	0.56548
1	0.51	0.58433
1	0.544	0.59689
1	0.578	0.61574
1	0.612	0.63459
1	0.646	0.65344
1	0.68	0.67229
1	0.714	0.69114
1	0.748	0.71627
1	0.782	0.73512
1	0.833	0.76026
1	0.867	0.78539
0	0.935	0.8168
0	1.02	0.84193
0	1.088	0.87335
0	1.173	0.91105
0	1.241	0.94875
0	1.326	0.98645
0	1.411	1.0241
0	1.496	1.0681
0	1.581	1.1184
0	1.683	1.1687
0	1.768	1.2189
0	1.87	1.2755
0	1.955	1.332
0	2.057	1.3886
0	2.159	1.4577
2	2.244	1.5205
2	2.38	1.5896
2	2.499	1.665
2	2.635	1.7404
2	2.754	1.8221
2	2.873	1.9101
2	2.992	1.998
2	3.111	2.086
2	3.213	2.1802
2	3.315	2.2808
2	3.417	2.3813
2	3.502	2.4881
2	3.587	2.5949
2	3.655	2.7017
2	3.723	2.8148
2	3.774	2.9279
2	3.808	3.041
2	3.842	3.1541
2	3.859	3.2735
2	3.876	3.3866
2	3.859	3.506
2	3.842	3.6191
2	3.825	3.7322
0	3.757	3.8453
0	3.689	3.9583
0	3.604	4.0714
0	3.519	4.1783
0	3.434	4.2851
0	3.332	4.3856
0	3.247	4.4798
0	3.145	4.5804
0	3.043	4.6746
0	2.941	4.7626
0	2.839	4.8506
0	2.737	4.9322
0	2.635	5.0139
0	2.55	5.0893
0	2.448	5.1647
0	2.363	5.2401
0	2.278	5.3092
0	2.193	5.3783
0	2.125	5.4412
0	2.04	5.504
0	1.972	5.5668
1	1.921	5.6234
1	1.819	5.6799
1	1.751	5.7365
1	1.666	5.7867
1	1.598	5.837
1	1.53	5.881
1	1.462	5.925
1	1.394	5.9689
1	1.343	6.0129
1	1.292	6.0506
1	1.241	6.0883
1	1.19	6.126
1	1.156	6.1637
1	1.122	6.1951
1	1.088	6.2265
1	1.054	6.2642
1	1.02	0.012566
1	1.003	0.037699
1	0.986	0.069114
1	0.969	0.10053
1	0.952	0.12566
1	0.935	0.15708
1	0.918	0.18221
1	0.918	0.21363
1	0.918	0.23876
1	0.901	0.27017
1	0.901	0.29531
1	0.918	0.32044
1	0.918	0.35185
1	0.918	0.37699
1	0.935	0.4084
1	0.952	0.43353
1	0.969	0.46495
0	1.02	0.49637
0	1.054	0.52778
0	1.105	0.5592
0	1.173	0.59061
2	1.224	0.62831
2	1.309	0.66601
2	1.394	0.70999
2	1.496	0.75397
2	1.598	0.79795
2	1.683	0.84822
2	1.785	0.89848
2	1.904	0.95503
2	2.006	1.0179
2	2.125	1.0744
2	2.244	1.1435
2	2.363	1.2126
2	2.482	1.2817
2	2.601	1.3634
2	2.72	1.4388
2	2.856	1.5268
2	2.975	1.6148
0	3.077	1.7027
0	3.162	1.797
0	3.264	1.8912
0	3.349	1.9917
0	3.434	2.0923
0	3.519	2.1991
0	3.604	2.3059
0	3.672	2.419
0	3.723	2.5258
0	3.774	2.6389
0	3.825	2.752
0	3.842	2.8714
0	3.876	2.9845
0	3.876	3.1038
0	3.876	3.217
0	3.859	3.3363
0	3.825	3.4494
0	3.791	3.5625
0	3.74	3.6756
0	3.689	3.7887
0	3.621	3.9018
0	3.536	4.0086
0	3.468	4.1154
0	3.383	4.216
1	3.281	4.3165
1	3.162	4.4107
1	3.043	4.505
1	2.907	4.593
1	2.771	4.6809
1	2.652	4.7626
1	2.516	4.838
1	2.397	4.9134
1	2.278	4.9825
1	2.142	5.0516
1	2.023	5.1144
1	1.904	5.171
1	1.785	5.2275
1	1.683	5.2841
1	1.564	5.3281
1	1.462	5.3783
1	1.36	5.416
1	1.258	5.46
1	1.156	5.4977
1	1.054	5.5291
1	0.969	5.5605
0	0.901	5.5857
0	0.833	5.6108
0	0.765	5.6359
0	0.714	5.6611
0	0.663	5.6799
0	0.595	5.6988
0	0.544	5.7176
0	0.493	5.7302
0	0.442	5.749
0	0.391	5.7616
0	0.34	5.7742
0	0.289	5.7805
0	0.238	5.7867
0	0.204	5.793
0	0.153	5.7993
0	0.102	5.8056
0	0.051	5.8056
0	0.017	5.8119
0	-0.017	5.8119
0	-0.068	5.8056
2	-0.102	5.8056
2	-0.119	5.7993
2	-0.136	5.7993
2	-0.17	5.793
2	-0.187	5.7867
2	-0.204	5.7805
2	-0.221	5.7742
2	-0.238	5.7679
2	-0.272	5.7616
2	-0.289	5.749
2	-0.306	5.7428
2	-0.34	5.7302
0	-0.391	5.7176
0	-0.442	5.705
0	-0.493	5.6925
0	-0.561	5.6799
0	-0.612	5.6611
0	-0.663	5.6422
0	-0.731	5.6171
0	-0.799	5.5982
0	-0.85	5.5731
0	-0.918	5.5417
0	-0.986	5.5166
0	-1.054	5.4851
0	-1.139	5.4537
0	-1.207	5.416
0	-1.275	5.3783
0	-1.36	5.3406
0	-1.445	5.2966
0	-1.53	5.2527
0	-1.615	5.2024
0	-1.7	5.1521
0	-1.785	5.1019
0	-1.887	5.0453
0	-1.972	4.9888
0	-2.074	4.926
0	-2.176	4.8631
0	-2.278	4.794
0	-2.363	4.7249
0	-2.465	4.6558
0	-2.567	4.5741
0	-2.669	4.4987
2	-2.754	4.417
2	-2.822	4.3353
2	-2.89	4.2474
2	-2.941	4.1594
2	-3.009	4.0714
2	-3.043	3.9772
2	-3.094	3.8892
2	-3.128	3.795
2	-3.162	3.7008
2	-3.179	3.6002
2	-3.196	3.506
2	-3.196	3.4117
2	-3.179	3.3175
2	-3.162	3.217
2	-3.145	3.1227
2	-3.111	3.0284
2	-3.06	2.9405
2	-3.009	2.8462
2	-2.958	2.7583
2	-2.89	2.6703
2	-2.805	2.5823
2	-2.72	2.5007
2	-2.635	2.419
2	-2.533	2.3436
2	-2.431	2.2682
2	-2.329	2.1928
0	-2.244	2.1237
0	-2.159	2.0609
0	-2.057	1.998
0	-1.972	1.9352
0	-1.87	1.8786
0	-1.768	1.8221
0	-1.683	1.7718
0	-1.581	1.7216
0	-1.479	1.6776
0	-1.377	1.6336
0	-1.275	1.5959
0	-1.173	1.5582
1	-1.071	1.5205
1	-1.003	1.4891
1	-0.935	1.464
1	-0.85	1.4325
1	-0.782	1.4074
1	-0.714	1.3886
1	-0.646	1.3634
1	-0.578	1.3446
1	-0.493	1.332
1	-0.425	1.3195
1	-0.357	1.3069
1	-0.289	1.2943
1	-0.221	1.288
1	-0.153	1.2817
1	-0.085	1.2755
1	-0.017	1.2755
1	0.034	1.2755
1	0.102	1.2755
1	0.17	1.2817
1	0.238	1.288
1	0.306	1.3006
1	0.391	1.3069
1	0.459	1.3195
1	0.527	1.3383
1	0.595	1.3509
1	0.663	1.3697
1	0.731	1.3948
1	0.799	1.42
1	0.884	1.4451
1	0.952	1.4703
0	1.054	1.5017
0	1.156	1.5331
0	1.241	1.5708
0	1.343	1.6085
2	1.445	1.6525
2	1.564	1.6964
2	1.7	1.7467
2	1.819	1.797
2	1.938	1.8535
2	2.057	1.9163
2	2.176	1.9792
2	2.295	2.0483
2	2.414	2.1174
2	2.516	2.1928
2	2.618	2.2682
2	2.72	2.3499
2	2.822	2.4316
2	2.907	2.5195
2	2.992	2.6075
2	3.06	2.7017
2	3.128	2.7897
2	3.179	2.8902
2	3.23	2.9845
2	3.264	3.0787
2	3.281	3.1793
2	3.298	3.2798
2	3.315	3.3803
2	3.298	3.4745
2	3.298	3.5751
2	3.264	3.6756
2	3.247	3.7761
2	3.196	3.8704
2	3.162	3.9646
2	3.111	4.0589
2	3.043	4.1531
2	2.992	4.2411
2	2.924	4.3353
0	2.822	4.417
0	2.72	4.505
0	2.635	4.5804
0	2.533	4.6621
0	2.431	4.7375
0	2.329	4.8066
0	2.227	4.8757
0	2.125	4.9385
0	2.023	5.0014
0	1.938	5.0642
0	1.836	5.1207
0	1.751	5.171
0	1.666	5.2275
0	1.564	5.2715
0	1.479	5.3218
0	1.411	5.3658
0	1.326	5.4035
0	1.258	5.4412
0	1.173	5.4789
0	1.105	5.5166
0	1.037	5.548
0	0.969	5.5794
0	0.901	5.6045
0	0.85	5.6297
0	0.782	5.6548
0	0.731	5.6799
0	0.68	5.6988
0	0.612	5.7239
0	0.561	5.7365
0	0.51	5.7553
0	0.459	5.7679
0	0.408	5.7867
0	0.374	5.793
0	0.323	5.8056
0	0.272	5.8182
0	0.238	5.8244
0	0.187	5.8307
2	0.153	5.837
2	0.136	5.8433
2	0.119	5.8433
2	0.102	5.8496
2	0.085	5.8496
2	0.068	5.8559
2	0.051	5.8559
2	0.034	5.8559
2	0.034	5.8559
2	0.017	5.8621
2	0	5.8621
2	0	5.8621
2	-0.017	5.8621
2	-0.017	5.8559
2	-0.034	5.8559
2	-0.051	5.8559
2	-0.068	5.8559
2	-0.085	5.8496
2	-0.102	5.8496
2	-0.119	5.8433
2	-0.119	5.8433
2	-0.136	5.837
2	-0.153	5.8307
2	-0.17	5.8244
2	-0.187	5.8182
0	-0.238	5.8119
0	-0.289	5.8056
0	-0.323	5.7993
0	-0.374	5.7867
0	-0.425	5.7742
0	-0.476	5.7616
0	-0.527	5.7428
0	-0.578	5.7302
0	-0.629	5.7113
0	-0.68	5.6925
0	-0.731	5.6674
0	-0.799	5.6485
0	-0.85	5.6234
0	-0.918	5.592
0	-0.986	5.5668
0	-1.037	5.5354
0	-1.105	5.504
0	-1.19	5.4663
0	-1.258	5.4286
0	-1.326	5.3909
0	-1.411	5.3532
0	-1.496	5.3092
0	-1.581	5.2589
0	-1.666	5.215
0	-1.751	5.1584
0	-1.836	5.1082
0	-1.938	5.0516
0	-2.023	4.9888
0	-2.125	4.926
0	-2.21	4.8631
0	-2.312	4.794
0	-2.414	4.7249
0	-2.516	4.6495
0	-2.618	4.5741
0	-2.703	4.4924
0	-2.805	4.4107
0	-2.89	4.3228
0	-2.992	4.2348
0	-3.077	4.1468
0	-3.145	4.0526
0	-3.23	3.9521
0	-3.298	3.8578
0	-3.349	3.7573
0	-3.4	3.6568
0	-3.451	3.5499
0	-3.485	3.4494
0	-3.502	3.3426
0	-3.519	3.2358
0	-3.519	3.129
0	-3.519	3.0284
0	-3.502	2.9216
0	-3.468	2.8148
0	-3.434	2.7143
0	-3.383	2.6075
0	-3.332	2.507
1	-3.264	2.4064
1	-3.213	2.3122
1	-3.162	2.2179
1	-3.111	2.1237
1	-3.043	2.0294
1	-2.975	1.9352
1	-2.907	1.8472
1	-2.839	1.7655
1	-2.771	1.6776
1	-2.686	1.5959
1	-2.618	1.5142
1	-2.55	1.4388
1	-2.465	1.3634
1	-2.397	1.288
1	-2.329	1.2189
1	-2.261	1.1498
1	-2.193	1.0807
1	-2.142	1.0179
1	-2.074	0.95503
1	-2.023	0.8922
1	-1.972	0.82937
1	-1.938	0.77282
1	-1.887	0.71627
1	-1.853	0.65973
1	-1.819	0.60318
1	-1.785	0.54663
1	-1.768	0.49637
0	-1.717	0.43982
0	-1.683	0.38955
0	-1.632	0.33929
0	-1.615	0.29531
0	-1.581	0.24504
0	-1.564	0.19478
0	-1.547	0.15079
0	-1.53	0.10681
0	-1.513	0.056548
0	-1.513	0.012566
0	-1.513	6.2517
0	-1.513	6.2077
0	-1.53	6.1574
0	-1.53	6.1135
0	-1.564	6.0632
0	-1.581	6.0192
0	-1.615	5.9689
0	-1.632	5.925
2	-1.683	5.8747
2	-1.683	5.8182
2	-1.7	5.7679
2	-1.734	5.7176
2	-1.751	5.6674
2	-1.785	5.6108
2	-1.819	5.5605
2	-1.87	5.504
2	-1.904	5.4474
2	-1.955	5.3846
2	-2.006	5.3281
2	-2.074	5.2652
2	-2.125	5.2024
0	-2.21	5.1396
0	-2.312	5.0705
0	-2.397	5.0014
0	-2.499	4.926
0	-2.584	4.8506
0	-2.686	4.7689
0	-2.788	4.6872
0	-2.89	4.5992
0	-2.975	4.5113
0	-3.077	4.4233
0	-3.179	4.3291
0	-3.264	4.2285
0	-3.349	4.1343
0	-3.417	4.0275
0	-3.502	3.9269
0	-3.57	3.8201
0	-3.621	3.7133
0	-3.672	3.6002
0	-3.706	3.4934
0	-3.74	3.3803
0	-3.757	3.2672
1	-3.757	3.1541
1	-3.774	3.041
1	-3.791	2.9279
1	-3.791	2.8148
1	-3.774	2.7017
1	-3.757	2.5886
1	-3.723	2.4755
1	-3.672	2.3624
1	-3.621	2.2556
1	-3.57	2.1425
1	-3.519	2.0357
1	-3.451	1.9352
1	-3.383	1.8347
1	-3.298	1.7341
0	-3.196	1.6336
0	-3.094	1.5394
0	-2.992	1.4451
0	-2.907	1.3572
0	-2.805	1.2692
0	-2.703	1.1875
0	-2.618	1.1121
0	-2.516	1.0304
0	-2.431	0.95503
0	-2.363	0.88592
0	-2.278	0.8168
0	-2.21	0.74769
0	-2.142	0.68486
0	-2.074	0.61574
2	-2.023	0.5592
2	-1.938	0.49637
2	-1.87	0.43982
2	-1.802	0.38327
2	-1.734	0.333
2	-1.683	0.27646
2	-1.632	0.22619
2	-1.581	0.18221
2	-1.53	0.13195
2	-1.496	0.087963
2	-1.462	0.043982
2	-1.428	0
2	-1.411	6.2391
2	-1.394	6.1951
2	-1.36	6.1574
2	-1.36	6.1135
2	-1.343	6.0758
2	-1.343	6.0318
2	-1.343	5.9941
2	-1.343	5.9501
2	-1.343	5.9124
2	-1.36	5.8684
2	-1.377	5.8307
2	-1.394	5.7867
2	-1.411	5.749
0	-1.462	5.705
0	-1.513	5.6548
0	-1.581	5.6108
0	-1.649	5.5605
0	-1.7	5.5103
0	-1.785	5.46
0	-1.853	5.4035
0	-1.938	5.3469
0	-2.006	5.2904
0	-2.091	5.2275
0	-2.176	5.1647
1	-2.278	5.0956
1	-2.397	5.0265
1	-2.516	4.9511
1	-2.635	4.8757
1	-2.771	4.794
1	-2.89	4.706
1	-3.009	4.6181
1	-3.145	4.5238
1	-3.264	4.4296
1	-3.383	4.3291
1	-3.502	4.2285
1	-3.604	4.1217
1	-3.706	4.0086
1	-3.808	3.8955
0	-3.876	3.7824
0	-3.927	3.6631
0	-3.978	3.5437
0	-3.995	3.4243
0	-4.029	3.3049
0	-4.029	3.1855
0	-4.029	3.0599
0	-4.012	2.9405
0	-3.978	2.8211
0	-3.944	2.7017
0	-3.893	2.5823
0	-3.842	2.4693
0	-3.774	2.3499
0	-3.689	2.2431
0	-3.604	2.13
0	-3.519	2.0232
0	-3.434	1.9163
0	-3.332	1.8158
0	-3.23	1.7216
0	-3.128	1.621
0	-3.026	1.5331
0	-2.924	1.4388
0	-2.822	1.3572
0	-2.72	1.2692
2	-2.635	1.1875
2	-2.516	1.1121
2	-2.397	1.0367
2	-2.278	0.9676
2	-2.176	0.89848
2	-2.074	0.83565
2	-1.972	0.7791
2	-1.87	0.71627
2	-1.785	0.66601
2	-1.7	0.60946
2	-1.615	0.5592
2	-1.53	0.51521
2	-1.462	0.47123
2	-1.377	0.42725
2	-1.309	0.38327
2	-1.258	0.34557
2	-1.19	0.30787
2	-1.139	0.27646
2	-1.088	0.23876
2	-1.037	0.20734
2	-0.986	0.17593
2	-0.935	0.15079
2	-0.901	0.11938
2	-0.867	0.094246
2	-0.833	0.069114
2	-0.799	0.043982
2	-0.765	0.018849
2	-0.731	0
2	-0.714	6.258
2	-0.68	6.2391
2	-0.663	6.2203
2	-0.646	6.2014
2	-0.629	6.1826
2	-0.612	6.1637
2	-0.595	6.1449
2	-0.578	6.126
2	-0.561	6.1072
2	-0.561	6.0883
2	-0.544	6.0758
2	-0.544	6.0569
2	-0.544	6.0381
2	-0.544	6.0255
2	-0.527	6.0066
2	-0.527	5.9941
2	-0.544	5.9752
2	-0.544	5.9564
2	-0.544	5.9438
2	-0.544	5.925
2	-0.561	5.9061
2	-0.578	5.8936
2	-0.578	5.8747
0	-0.629	5.8559
0	-0.663	5.837
0	-0.714	5.8182
0	-0.748	5.793
0	-0.799	5.7679
1	-0.85	5.7428
1	-0.935	5.7176
1	-1.003	5.6862
1	-1.088	5.6548
1	-1.173	5.6234
1	-1.275	5.5857
1	-1.36	5.548
1	-1.462	5.504
1	-1.547	5.46
1	-1.649	5.4097
1	-1.751	5.3595
1	-1.87	5.3029
1	-1.972	5.2464
1	-2.091	5.1836
1	-2.21	5.1207
1	-2.329	5.0516
1	-2.448	4.9825
1	-2.567	4.9071
1	-2.686	4.8254
1	-2.822	4.7437
1	-2.941	4.6558
1	-3.06	4.5678
1	-3.196	4.4736
1	-3.315	4.373
1	-3.434	4.2725
1	-3.536	4.1657
0	-3.621	4.0589
0	-3.706	3.9521
0	-3.774	3.839
0	-3.825	3.7259
0	-3.876	3.6065
0	-3.91	3.4934
0	-3.944	3.374
0	-3.961	3.2546
0	-3.961	3.1353
0	-3.944	3.0159
0	-3.927	2.8965
0	-3.893	2.7771
0	-3.859	2.664
0	-3.808	2.5509
0	-3.74	2.4378
0	-3.672	2.3247
0	-3.587	2.2117
0	-3.502	2.1048
0	-3.417	2.0043
0	-3.315	1.9038
2	-3.23	1.8033
2	-3.094	1.709
2	-2.975	1.6148
2	-2.839	1.5268
2	-2.72	1.4451
2	-2.584	1.3634
2	-2.465	1.288
2	-2.346	1.2189
2	-2.21	1.1498
2	-2.091	1.087
2	-1.989	1.0241
2	-1.87	0.9676
2	-1.768	0.91105
2	-1.666	0.86079
2	-1.564	0.81052
2	-1.462	0.76654
2	-1.36	0.72256
2	-1.275	0.68486
2	-1.173	0.64716
2	-1.088	0.60946
2	-1.003	0.57805
2	-0.935	0.55291
2	-0.85	0.5215
2	-0.765	0.49637
2	-0.697	0.47752
2	-0.629	0.45867
2	-0.561	0.43982
2	-0.493	0.42097
2	-0.425	0.4084
0	-0.374	0.39583
0	-0.34	0.38327
0	-0.306	0.37699
0	-0.272	0.36442
0	-0.221	0.35814
0	-0.187	0.35185
0	-0.153	0.34557
0	-0.119	0.33929
0	-0.085	0.33929
0	-0.051	0.33929
0	-0.017	0.333
0	0	0.333
0	0.017	0.333
0	0.051	0.33929
0	0.085	0.33929
0	0.119	0.33929
1	0.153	0.34557
1	0.17	0.35185
1	0.17	0.35814
1	0.187	0.36442
1	0.187	0.3707
1	0.204	0.37699
1	0.204	0.38327
1	0.221	0.38955
1	0.238	0.39583
1	0.238	0.40212
1	0.255	0.4084
1	0.272	0.42097
1	0.289	0.42725
1	0.306	0.43353
1	0.323	0.4461
1	0.34	0.45867
1	0.357	0.46495
0	0.391	0.47752
0	0.442	0.49008
0	0.493	0.50265
0	0.544	0.5215
0	0.595	0.54035
0	0.646	0.5592
0	0.697	0.57805
0	0.748	0.59689
0	0.816	0.62203
2	0.867	0.64716
2	0.952	0.67858
2	1.054	0.70371
2	1.139	0.74141
2	1.241	0.77282
2	1.326	0.81052
2	1.428	0.8545
2	1.53	0.89848
2	1.649	0.94875
2	1.751	0.99901
2	1.87	1.0556
2	1.972	1.1121
2	2.091	1.1749
2	2.21	1.2378
2	2.329	1.3069
2	2.465	1.376
2	2.584	1.4514
2	2.703	1.5331
2	2.839	1.6148
2	2.958	1.7027
2	3.077	1.797
2	3.213	1.8912
2	3.332	1.9855
2	3.434	2.0923
2	3.553	2.1928
2	3.655	2.3059
2	3.74	2.4127
2	3.825	2.5258
2	3.91	2.6452
2	3.978	2.7646
2	4.029	2.8839
2	4.08	3.0033
2	4.114	3.129
0	4.097	3.2546
0	4.08	3.374
0	4.046	3.4997
0	4.012	3.6191
0	3.961	3.7384
0	3.893	3.8578
0	3.825	3.9709
0	3.74	4.084
0	3.655	4.1971
0	3.57	4.3039
0	3.468	4.4107
0	3.366	4.5113
0	3.264	4.6118
0	3.162	4.7123
0	3.06	4.8066
0	2.958	4.8945
0	2.873	4.9825
0	2.771	5.0705
0	2.669	5.1521
0	2.584	5.2275
0	2.499	5.3029
0	2.414	5.3783
0	2.346	5.4537
0	2.261	5.5228
0	2.21	5.5857
0	2.142	5.6548
1	2.091	5.7176
1	2.006	5.7805
1	1.938	5.837
1	1.87	5.8936
1	1.802	5.9501
1	1.734	6.0066
1	1.683	6.0569
1	1.649	6.1072
1	1.598	6.1574
1	1.564	6.2014
1	1.53	6.2517
1	1.496	0.012566
1	1.479	0.056548
1	1.462	0.10053
1	1.445	0.14451
1	1.428	0.18849
1	1.428	0.23247
1	1.411	0.27017
1	1.428	0.31416
1	1.428	0.35814
1	1.428	0.40212
1	1.445	0.4461
1	1.462	0.49008
0	1.513	0.53406
0	1.564	0.57805
0	1.632	0.62831
0	1.683	0.67858
0	1.751	0.72884
0	1.819	0.78539
0	1.887	0.84193
0	1.972	0.89848
2	2.04	0.96131
2	2.159	1.0241
2	2.261	1.087
2	2.38	1.1561
2	2.499	1.2315
2	2.618	1.3069
2	2.754	1.3886
2	2.873	1.4765
2	2.992	1.5645
2	3.128	1.6525
2	3.247	1.753
2	3.366	1.8472
2	3.485	1.954
2	3.604	2.0609
2	3.723	2.1677
2	3.825	2.2808
2	3.91	2.4001
2	3.995	2.5195
2	4.08	2.6389
2	4.148	2.7646
2	4.199	2.8902
0	4.216	3.0159
0	4.233	3.1416
0	4.216	3.2672
0	4.199	3.3929
0	4.165	3.5185
0	4.114	3.6442
0	4.063	3.7699
0	3.995	3.8892
0	3.927	4.0086
0	3.842	4.128
0	3.757	4.2411
0	3.655	4.3542
1	3.553	4.461
1	3.434	4.5678
1	3.298	4.6683
1	3.179	4.7626
1	3.043	4.8568
1	2.924	4.9448
1	2.805	5.0328
1	2.669	5.1144
1	2.55	5.1961
1	2.448	5.2715
1	2.329	5.3406
1	2.227	5.4097
1	2.125	5.4726
1	2.023	5.5354
1	1.938	5.5982
1	1.836	5.6548
1	1.751	5.7113
1	1.683	5.7616
1	1.598	5.8119
1	1.53	5.8559
1	1.462	5.8998
1	1.394	5.9438
1	1.343	5.9878
1	1.292	6.0255
1	1.241	6.0632
1	1.19	6.1009
1	1.139	6.1386
1	1.105	6.17
1	1.071	6.2014
1	1.037	6.2328
1	1.003	6.2642
1	0.986	0.012566
1	0.952	0.043982
1	0.935	0.069114
1	0.918	0.10053
1	0.901	0.12566
1	0.884	0.15079
1	0.867	0.18221
1	0.867	0.20734
1	0.867	0.23247
1	0.85	0.25761
1	0.85	0.28274
1	0.867	0.30787
1	0.867	0.33929
1	0.867	0.36442
1	0.884	0.38955
0	0.918	0.41469
0	0.969	0.4461
0	1.003	0.47123
0	1.054	0.50265
0	1.105	0.54035
0	1.156	0.57176
2	1.207	0.60946
2	1.292	0.64716
2	1.377	0.68486
2	1.479	0.72884
2	1.564	0.77282
2	1.666	0.82309
2	1.768	0.87335
2	1.87	0.9299
2	1.989	0.98645
2	2.091	1.0493
2	2.21	1.1121
2	2.329	1.1812
2	2.448	1.2566
2	2.567	1.332
2	2.686	1.4074
2	2.822	1.4891
2	2.941	1.5771
2	3.06	1.665
2	3.196	1.7593
2	3.315	1.8598
2	3.434	1.9603
2	3.553	2.0671
2	3.655	2.174
0	3.74	2.287
0	3.808	2.4001
0	3.859	2.5132
0	3.91	2.6326
0	3.961	2.752
0	3.995	2.8714
0	4.012	2.9908
0	4.012	3.1101
0	4.012	3.2295
0	3.995	3.3489
0	3.961	3.4683
0	3.927	3.5877
1	3.876	3.707
1	3.791	3.8201
1	3.689	3.9332
1	3.587	4.04
1	3.468	4.1468
1	3.366	4.2537
1	3.23	4.3479
1	3.111	4.4484
1	2.992	4.5364
1	2.856	4.6244
1	2.737	4.7123
1	2.601	4.7877
1	2.482	4.8694
1	2.346	4.9385
1	2.227	5.0076
1	2.108	5.0767
1	1.989	5.1333
1	1.87	5.1961
1	1.751	5.2464
1	1.632	5.2966
1	1.53	5.3469
1	1.428	5.3909
1	1.309	5.4349
1	1.207	5.4726
1	1.122	5.504
1	1.02	5.5354
0	0.952	5.5668
0	0.884	5.5982
0	0.833	5.6234
0	0.765	5.6485
0	0.714	5.6674
0	0.646	5.6862
0	0.595	5.705
0	0.544	5.7239
0	0.493	5.7428
0	0.442	5.7553
0	0.391	5.7679
2	0.34	5.7805
2	0.323	5.7867
2	0.306	5.7993
2	0.272	5.8056
2	0.255	5.8182
2	0.238	5.8244
2	0.221	5.8307
2	0.204	5.837
2	0.187	5.8433
2	0.187	5.8496
2	0.17	5.8559
2	0.153	5.8621
2	0.136	5.8621
2	0.119	5.8684
2	0.119	5.8747
2	0.102	5.8747
2	0.085	5.881
2	0.068	5.881
0	0.034	5.8873
0	0	5.8873
0	-0.017	5.8873
0	-0.068	5.881
0	-0.102	5.881
0	-0.136	5.8747
0	-0.187	5.8684
0	-0.221	5.8621
0	-0.255	5.8559
2	-0.306	5.8496
2	-0.323	5.837
2	-0.34	5.8307
2	-0.357	5.8182
2	-0.374	5.8056
2	-0.391	5.7993
2	-0.408	5.7867
2	-0.425	5.7742
2	-0.442	5.7553
2	-0.476	5.7428
2	-0.493	5.7302
2	-0.527	5.7113
2	-0.544	5.6988
2	-0.578	5.6799
2	-0.612	5.6611
2	-0.646	5.6422
2	-0.663	5.6234
2	-0.697	5.6045
0	-0.765	5.5794
0	-0.833	5.5543
0	-0.901	5.5291
0	-0.969	5.504
0	-1.037	5.4726
0	-1.105	5.4412
0	-1.19	5.4035
0	-1.258	5.3658
0	-1.343	5.3281
0	-1.428	5.2841
1	-1.513	5.2401
1	-1.632	5.1961
1	-1.734	5.1459
1	-1.853	5.0893
1	-1.972	5.0328
1	-2.091	4.9699
1	-2.227	4.9071
1	-2.346	4.838
1	-2.465	4.7626
1	-2.601	4.6872
1	-2.72	4.6055
1	-2.856	4.5238
1	-2.975	4.4359
1	-3.094	4.3479
1	-3.213	4.2537
1	-3.315	4.1531
1	-3.434	4.0526
1	-3.536	3.9458
1	-3.621	3.839
1	-3.706	3.7259
1	-3.791	3.6191
1	-3.859	3.4997
1	-3.91	3.3866
1	-3.944	3.2672
1	-3.978	3.1478
1	-3.995	3.0284
1	-4.012	2.9091
1	-4.012	2.7834
1	-3.995	2.664
1	-3.961	2.5447
1	-3.927	2.4253
0	-3.859	2.3122
0	-3.774	2.1928
0	-3.689	2.086
0	-3.604	1.9729
0	-3.502	1.8661
0	-3.4	1.7655
0	-3.315	1.665
0	-3.213	1.5645
0	-3.111	1.4703
0	-3.009	1.376
0	-2.907	1.288
0	-2.805	1.2001
0	-2.72	1.1184
0	-2.618	1.0367
0	-2.533	0.96131
0	-2.465	0.88592
0	-2.38	0.81052
2	-2.312	0.74141
2	-2.21	0.67229
2	-2.125	0.60946
2	-2.04	0.54663
2	-1.972	0.4838
2	-1.904	0.42725
2	-1.836	0.3707
2	-1.768	0.31416
2	-1.717	0.26389
2	-1.666	0.21363
2	-1.615	0.16336
2	-1.564	0.11938
2	-1.53	0.069114
2	-1.496	0.025132
2	-1.479	6.2642
2	-1.445	6.2203
2	-1.428	6.1763
2	-1.411	6.1323
2	-1.394	6.0883
2	-1.394	6.0506
2	-1.394	6.0066
2	-1.394	5.9627
2	-1.394	5.9187
2	-1.411	5.881
2	-1.428	5.837
2	-1.445	5.793
2	-1.462	5.749
2	-1.479	5.705
2	-1.513	5.6611
2	-1.547	5.6108
2	-1.581	5.5668
2	-1.615	5.5166
2	-1.666	5.4663
2	-1.717	5.416
2	-1.768	5.3658
2	-1.819	5.3092
0	-1.887	5.2589
0	-1.989	5.1961
0	-2.074	5.1396
0	-2.159	5.0705
0	-2.261	5.0076
0	-2.346	4.9385
0	-2.448	4.8631
1	-2.55	4.7877
1	-2.669	4.7123
1	-2.788	4.6306
1	-2.924	4.5427
1	-3.043	4.4547
1	-3.162	4.3605
1	-3.281	4.2599
1	-3.4	4.1657
1	-3.502	4.0589
1	-3.604	3.9521
1	-3.706	3.8453
1	-3.791	3.7322
1	-3.859	3.6128
1	-3.927	3.4997
1	-3.978	3.3803
1	-4.029	3.2609
1	-4.063	3.1353
1	-4.08	3.0159
0	-4.046	2.8902
0	-4.029	2.7708
0	-3.978	2.6515
0	-3.927	2.5321
0	-3.859	2.4127
0	-3.791	2.2996
0	-3.706	2.1865
0	-3.621	2.0797
0	-3.536	1.9666
2	-3.434	1.8661
2	-3.315	1.7655
2	-3.179	1.665
2	-3.06	1.5708
2	-2.924	1.4828
2	-2.805	1.3948
2	-2.669	1.3132
2	-2.55	1.2378
2	-2.431	1.1624
2	-2.312	1.087
2	-2.193	1.0241
2	-2.074	0.95503
2	-1.972	0.89848
2	-1.87	0.83565
2	-1.768	0.78539
2	-1.666	0.72884
2	-1.581	0.68486
2	-1.496	0.63459
2	-1.394	0.59061
2	-1.326	0.55291
2	-1.241	0.51521
2	-1.173	0.47752
2	-1.088	0.43982
2	-1.02	0.4084
2	-0.952	0.38327
2	-0.901	0.35185
2	-0.833	0.32672
2	-0.782	0.30159
2	-0.714	0.27646
2	-0.663	0.25761
2	-0.612	0.23876
2	-0.561	0.21991
2	-0.51	0.20106
2	-0.459	0.18849
2	-0.425	0.17593
2	-0.374	0.16336
2	-0.34	0.15079
2	-0.289	0.14451
2	-0.255	0.13195
2	-0.204	0.12566
2	-0.17	0.11938
2	-0.136	0.11938
0	-0.119	0.1131
0	-0.102	0.10681
0	-0.102	0.10681
1	-0.085	0.10053
1	-0.102	0.10053
1	-0.119	0.094246
1	-0.136	0.094246
1	-0.153	0.087963
1	-0.17	0.08168
1	-0.187	0.075397
0	-0.187	0.069114
0	-0.17	0.062831
0	-0.17	0.056548
0	-0.17	0.056548
0	-0.153	0.050265
0	-0.153	0.043982
0	-0.153	0.037699
0	-0.136	0.037699
0	-0.136	0.031415
0	-0.136	0.025132
0	-0.136	0.018849
0	-0.136	0.018849
0	-0.136	0.012566
0	-0.136	0.0062831
2	-0.119	0.0062831
2	-0.102	0
2	-0.068	0
2	-0.051	6.2768
2	-0.017	6.2768
2	0	6.2768
2	0.017	6.2768
2	0.051	6.2768
2	0.068	0
2	0.102	0
2	0.119	0.0062831
2	0.153	0.0062831
2	0.187	0.012566
2	0.204	0.018849
2	0.238	0.025132
2	0.272	0.037699
2	0.306	0.043982
2	0.34	0.056548
2	0.374	0.062831
2	0.408	0.075397
2	0.442	0.087963
2	0.476	0.10681
2	0.51	0.11938
2	0.561	0.13823
0	0.561	0.15079
0	0.578	0.16964
0	0.595	0.18849
0	0.612	0.20734
1	0.646	0.22619
1	0.646	0.24504
1	0.629	0.26389
1	0.629	0.28274
1	0.646	0.30159
1	0.646	0.32044
1	0.646	0.33929
1	0.663	0.36442
1	0.663	0.38327
1	0.68	0.40212
1	0.68	0.42097
1	0.697	0.4461
1	0.714	0.46495
1	0.731	0.49008
1	0.765	0.50893
1	0.782	0.53406
1	0.799	0.5592
1	0.833	0.58433
1	0.867	0.60946
1	0.901	0.63459
1	0.935	0.65973
1	0.969	0.69114
1	1.003	0.72256
1	1.037	0.75397
1	1.088	0.78539
1	1.122	0.8168
1	1.173	0.8545
1	1.224	0.88592
1	1.275	0.92362
1	1.326	0.9676
1	1.377	1.0053
1	1.496	1.0493
1	1.615	1.0933
1	1.734	1.1435
1	1.836	1.2001
1	1.972	1.2566
1	2.091	1.3195
1	2.21	1.3823
1	2.329	1.4514
1	2.465	1.5268
1	2.584	1.6022
1	2.703	1.6776
1	2.839	1.7655
1	2.958	1.8472
1	3.077	1.9415
1	3.196	2.0357
1	3.315	2.13
1	3.417	2.2368
1	3.519	2.3373
1	3.604	2.4441
1	3.689	2.5572
1	3.774	2.6703
1	3.842	2.7834
1	3.893	2.8965
1	3.927	3.0159
1	3.961	3.1353
1	3.978	3.2546
1	3.995	3.374
1	3.961	3.4934
1	3.91	3.6128
1	3.859	3.7259
1	3.808	3.8453
1	3.74	3.9583
1	3.655	4.0652
1	3.57	4.1783
1	3.485	4.2851
1	3.383	4.3856
1	3.281	4.4861
1	3.179	4.5804
1	3.077	4.6746
1	2.975	4.7689
1	2.873	4.8568
1	2.788	4.9448
1	2.686	5.0265
1	2.584	5.1019
1	2.499	5.1836
1	2.414	5.2527
1	2.329	5.3281
1	2.244	5.3972
1	2.159	5.46
1	2.091	5.5228
1	2.023	5.5857
1	1.972	5.6485
1	1.904	5.705
1	1.819	5.7616
1	1.751	5.8182
1	1.683	5.8684
1	1.615	5.9187
1	1.547	5.9627
1	1.496	6.0129
1	1.445	6.0569
1	1.394	6.1009
1	1.36	6.1386
1	1.309	6.1826
1	1.275	6.2203
1	1.241	6.258
1	1.224	0.012566
1	1.19	0.050265
1	1.173	0.08168
1	1.156	0.11938
1	1.139	0.15708
1	1.139	0.18849
1	1.122	0.21991
1	1.122	0.25761
1	1.122	0.28902
1	1.122	0.32672
1	1.139	0.35814
1	1.139	0.39583
1	1.156	0.42725
1	1.173	0.46495
1	1.19	0.49637
1	1.207	0.53406
1	1.241	0.57176
1	1.258	0.60946
1	1.292	0.64716
1	1.326	0.68486
1	1.36	0.72884
1	1.411	0.77282
1	1.445	0.81052
0	1.53	0.86079
0	1.598	0.90477
2	1.683	0.95503
2	1.785	1.0053
2	1.904	1.0618
2	2.023	1.1247
2	2.142	1.1812
2	2.261	1.2503
2	2.38	1.3195
2	2.499	1.3948
2	2.618	1.4703
2	2.754	1.5519
2	2.873	1.6336
2	3.009	1.7216
2	3.128	1.8158
2	3.247	1.9101
2	3.366	2.0106
2	3.468	2.1174
2	3.587	2.2179
2	3.689	2.331
2	3.774	2.4441
2	3.859	2.5572
2	3.944	2.6766
2	3.995	2.796
2	4.063	2.9154
0	4.063	3.0347
0	4.08	3.1604
0	4.063	3.2798
0	4.046	3.4054
0	4.012	3.5248
1	3.961	3.6442
1	3.876	3.7636
1	3.791	3.8767
1	3.689	3.9898
1	3.587	4.0966
1	3.468	4.2034
1	3.349	4.3102
1	3.23	4.4044
1	3.094	4.4987
1	2.975	4.593
1	2.839	4.6809
1	2.72	4.7626
1	2.584	4.8443
1	2.465	4.9197
1	2.329	4.9951
1	2.21	5.0579
1	2.091	5.127
1	1.972	5.1836
1	1.853	5.2464
1	1.751	5.2966
1	1.632	5.3469
1	1.53	5.3972
1	1.428	5.4412
1	1.326	5.4851
1	1.224	5.5228
1	1.139	5.5605
1	1.037	5.592
1	0.952	5.6234
1	0.867	5.6485
1	0.782	5.6736
1	0.697	5.6925
1	0.612	5.7176
1	0.527	5.7302
1	0.459	5.749
1	0.374	5.7616
1	0.306	5.7679
1	0.221	5.7805
1	0.153	5.7867
1	0.068	5.7867
1	0	5.7867
1	-0.051	5.7867
1	-0.136	5.7867
0	-0.187	5.7805
0	-0.221	5.7742
0	-0.272	5.7679
0	-0.323	5.7553
0	-0.374	5.749
0	-0.425	5.7365
2	-0.476	5.7176
2	-0.51	5.705
2	-0.527	5.6925
2	-0.561	5.6736
2	-0.595	5.6548
2	-0.629	5.6359
2	-0.663	5.6171
2	-0.697	5.5982
2	-0.731	5.5731
2	-0.765	5.5543
2	-0.799	5.5291
2	-0.85	5.504
2	-0.901	5.4789
2	-0.935	5.4474
2	-0.986	5.4223
2	-1.037	5.3909
2	-1.088	5.3595
2	-1.139	5.3218
2	-1.19	5.2904
2	-1.258	5.2527
2	-1.309	5.215
2	-1.377	5.171
2	-1.428	5.1333
2	-1.496	5.0893
2	-1.564	5.039
2	-1.632	4.9951
2	-1.7	4.9448
2	-1.768	4.8883
2	-1.836	4.838
0	-1.938	4.7814
0	-2.04	4.7186
0	-2.142	4.6558
0	-2.244	4.5867
0	-2.329	4.5238
0	-2.431	4.4484
0	-2.516	4.373
0	-2.618	4.2976
0	-2.703	4.216
0	-2.788	4.1343
0	-2.873	4.0526
0	-2.941	3.9646
0	-3.009	3.8704
2	-3.077	3.7824
2	-3.111	3.6882
2	-3.128	3.5939
2	-3.128	3.4997
2	-3.128	3.4054
2	-3.128	3.3112
2	-3.111	3.217
2	-3.094	3.1227
2	-3.06	3.0347
2	-3.009	2.9405
2	-2.958	2.8525
2	-2.89	2.7646
2	-2.822	2.6766
2	-2.754	2.5949
2	-2.669	2.5132
2	-2.584	2.4316
2	-2.482	2.3562
2	-2.38	2.2808
2	-2.278	2.2117
2	-2.159	2.1488
2	-2.057	2.0797
2	-1.938	2.0232
2	-1.819	1.9666
2	-1.7	1.9101
2	-1.564	1.8661
2	-1.445	1.8158
2	-1.326	1.7781
2	-1.19	1.7404
2	-1.071	1.7027
2	-0.935	1.6713
2	-0.816	1.6462
2	-0.697	1.621
2	-0.561	1.6022
2	-0.442	1.5896
2	-0.306	1.5771
2	-0.187	1.5708
2	-0.051	1.5645
2	0.051	1.5645
2	0.187	1.5708
2	0.306	1.5771
2	0.442	1.5896
2	0.561	1.6085
2	0.697	1.6273
2	0.816	1.6462
2	0.935	1.6713
2	1.071	1.7027
2	1.19	1.7404
2	1.326	1.7781
2	1.445	1.8158
2	1.564	1.8661
2	1.683	1.9101
2	1.802	1.9666
2	1.921	2.0232
2	2.04	2.0797
2	2.142	2.1425
2	2.261	2.2117
2	2.363	2.2808
2	2.465	2.3499
2	2.55	2.4253
2	2.635	2.507
2	2.72	2.5886
2	2.805	2.6703
2	2.856	2.752
2	2.924	2.84
2	2.975	2.9279
2	3.009	3.0222
2	3.043	3.1101
2	3.077	3.2044
2	3.094	3.2986
2	3.094	3.3929
2	3.094	3.4808
2	3.077	3.5751
2	3.06	3.6693
2	3.026	3.7573
2	2.992	3.8515
2	2.941	3.9395
2	2.89	4.0275
2	2.839	4.1154
2	2.788	4.1971
2	2.72	4.2788
2	2.652	4.3605
2	2.584	4.4421
2	2.516	4.5175
2	2.431	4.593
2	2.363	4.6621
2	2.295	4.7312
2	2.21	4.8003
2	2.142	4.8694
2	2.074	4.9322
2	2.006	4.9951
0	1.904	5.0516
0	1.802	5.1082
0	1.717	5.1584
0	1.632	5.2087
0	1.547	5.2589
0	1.462	5.3029
0	1.377	5.3469
0	1.292	5.3846
0	1.224	5.4223
0	1.139	5.46
0	1.071	5.4914
0	1.003	5.5228
0	0.935	5.5543
1	0.867	5.5794
1	0.782	5.6045
1	0.68	5.6297
1	0.595	5.6485
1	0.51	5.6674
1	0.425	5.6799
1	0.34	5.6925
1	0.255	5.6988
1	0.187	5.705
1	0.102	5.7113
1	0.017	5.7113
1	-0.051	5.7113
1	-0.119	5.7113
1	-0.204	5.705
1	-0.289	5.6988
1	-0.374	5.6862
1	-0.459	5.6736
1	-0.544	5.6611
1	-0.629	5.6422
1	-0.714	5.6234
[truncated: 5,162 more rows]
