# Supplementary material for: Skilled motor control of an inverted pendulum implies low entropy of states but high entropy of actions
Source: PLoS Comput Biol. 2023 Jan 6;19(1):e1010810. doi: 10.1371/journal.pcbi.1010810 (PMC9851554; doi:10.1371/journal.pcbi.1010810)
Supplement: S2 File — The dataset within the file contains the data collected during the experiment. Each CSV file named “FRI_p_l.csv” corresponds to a different trial, where “p” stands for an unique numerical participant’s identifier and “l” stands for pendulum length (where “2” corresponds to 0.2, “3” to 0.3 m, “4” to 0.4 m, etc.). In every file, rows correspond to subsequent time steps, sampled with a frequency of 0.017 s. For every recorded time step, each column contains: the action selected by the trial’s participant (“action”). The value 0 corresponds to a “no action”, the value 1 represents an action that pushes the pendulum towards the clockwise direction and the value 2 corresponds to an action that pushes the pendulum towards the anti-clockwise direction.the angular velocity of the pendulum at that time step (“ang. velocity”), measured in rad s−1.the angle of the pendulum at that time step (“angle”), measured in rad with values in the interval [0, 2π) rad. The angle 0 rad corresponds to the pendulum oriented in its upright position.the single utility value associated to the whole trial (“utility”). (ZIP) [file pcbi.1010810.s002.zip › ExperimentalData/FRI_1_5.csv]

action	angular vel.	angle	trial utility
0	0	3.2358	-12.4236
0	0	3.2358
0	-0.017	3.2358
0	-0.017	3.2358
0	-0.017	3.2358
0	-0.034	3.2358
0	-0.034	3.2358
0	-0.034	3.2358
0	-0.051	3.2295
0	-0.051	3.2295
0	-0.051	3.2295
0	-0.068	3.2232
0	-0.068	3.2232
0	-0.068	3.2232
0	-0.068	3.217
0	-0.085	3.217
0	-0.085	3.2107
0	-0.085	3.2107
0	-0.085	3.2107
0	-0.102	3.2044
0	-0.102	3.2044
0	-0.102	3.1981
0	-0.102	3.1918
0	-0.119	3.1918
0	-0.119	3.1855
0	-0.119	3.1855
0	-0.119	3.1793
0	-0.119	3.1793
0	-0.119	3.173
0	-0.119	3.1667
0	-0.119	3.1667
0	-0.136	3.1604
0	-0.136	3.1541
0	-0.136	3.1541
0	-0.136	3.1478
0	-0.136	3.1416
0	-0.136	3.1416
0	-0.136	3.1353
0	-0.136	3.129
0	-0.136	3.129
0	-0.136	3.1227
0	-0.136	3.1164
0	-0.119	3.1164
0	-0.119	3.1101
0	-0.119	3.1038
0	-0.119	3.1038
0	-0.119	3.0976
0	-0.119	3.0976
0	-0.119	3.0913
0	-0.119	3.085
0	-0.102	3.085
0	-0.102	3.0787
0	-0.102	3.0787
0	-0.102	3.0724
0	-0.085	3.0724
0	-0.085	3.0661
0	-0.085	3.0661
0	-0.085	3.0599
0	-0.068	3.0599
0	-0.068	3.0599
0	-0.068	3.0536
0	-0.068	3.0536
0	-0.051	3.0536
2	-0.051	3.0473
2	-0.034	3.0473
2	0	3.0473
2	0	3.0473
2	0.017	3.0473
2	0.034	3.0473
2	0.068	3.0473
2	0.085	3.0536
2	0.102	3.0536
2	0.119	3.0599
2	0.153	3.0661
2	0.17	3.0661
2	0.187	3.0724
2	0.204	3.0787
2	0.221	3.085
2	0.238	3.0976
2	0.272	3.1038
2	0.289	3.1101
2	0.306	3.1227
2	0.323	3.129
2	0.34	3.1416
2	0.357	3.1478
2	0.357	3.1604
2	0.374	3.173
2	0.391	3.1855
2	0.408	3.1981
2	0.425	3.2107
2	0.425	3.2232
2	0.442	3.2358
2	0.442	3.2484
2	0.459	3.2609
2	0.459	3.2798
2	0.476	3.2923
2	0.476	3.3049
2	0.493	3.3175
2	0.493	3.3363
2	0.493	3.3489
2	0.493	3.3677
2	0.493	3.3803
2	0.493	3.3929
2	0.493	3.4117
2	0.493	3.4243
2	0.493	3.4431
2	0.493	3.4557
2	0.493	3.4745
2	0.493	3.4871
2	0.476	3.4997
2	0.476	3.5185
2	0.476	3.5311
2	0.459	3.5437
2	0.459	3.5562
2	0.442	3.5751
2	0.442	3.5877
2	0.425	3.6002
2	0.408	3.6128
2	0.408	3.6254
0	0.374	3.6379
0	0.34	3.6505
0	0.323	3.6568
0	0.289	3.6693
0	0.255	3.6756
0	0.221	3.6819
0	0.187	3.6882
0	0.153	3.6945
0	0.136	3.7008
0	0.102	3.7008
0	0.068	3.707
0	0.034	3.707
0	0	3.707
0	-0.017	3.707
0	-0.051	3.707
0	-0.085	3.707
0	-0.119	3.7008
0	-0.136	3.6945
0	-0.17	3.6945
0	-0.204	3.6882
0	-0.238	3.6819
0	-0.272	3.6693
0	-0.306	3.6631
0	-0.323	3.6505
0	-0.357	3.6442
0	-0.391	3.6316
0	-0.408	3.6191
0	-0.442	3.6065
0	-0.459	3.5939
2	-0.493	3.5751
2	-0.51	3.5625
2	-0.51	3.5499
2	-0.51	3.5311
2	-0.527	3.5185
2	-0.527	3.4997
2	-0.527	3.4808
2	-0.527	3.4683
2	-0.544	3.4494
2	-0.578	3.4369
2	-0.612	3.418
2	-0.629	3.3992
2	-0.663	3.3803
2	-0.68	3.3552
2	-0.697	3.3363
2	-0.697	3.3175
2	-0.714	3.2923
2	-0.714	3.2735
2	-0.731	3.2484
2	-0.731	3.2295
2	-0.731	3.2044
2	-0.748	3.1855
2	-0.748	3.1604
2	-0.748	3.1353
2	-0.748	3.1164
2	-0.731	3.0913
2	-0.731	3.0724
2	-0.731	3.0473
2	-0.731	3.0284
2	-0.714	3.0033
2	-0.714	2.9845
2	-0.697	2.9593
2	-0.68	2.9405
2	-0.68	2.9216
2	-0.663	2.8965
2	-0.646	2.8777
2	-0.629	2.8588
2	-0.612	2.84
2	-0.595	2.8211
2	-0.578	2.8085
2	-0.544	2.7897
2	-0.527	2.7708
2	-0.51	2.7583
2	-0.493	2.7394
2	-0.493	2.7269
2	-0.493	2.708
2	-0.476	2.6955
2	-0.459	2.6829
2	-0.442	2.6703
2	-0.408	2.6578
2	-0.374	2.6452
2	-0.357	2.6326
2	-0.323	2.62
2	-0.289	2.6138
2	-0.255	2.6012
2	-0.238	2.5949
2	-0.204	2.5886
2	-0.17	2.5823
2	-0.136	2.5761
2	-0.102	2.5761
2	-0.068	2.5698
2	-0.034	2.5698
2	0	2.5698
2	0	2.5698
2	0.034	2.5698
2	0.068	2.5698
2	0.102	2.5761
2	0.136	2.5761
2	0.17	2.5823
2	0.204	2.5886
2	0.238	2.5949
2	0.255	2.6012
2	0.289	2.6138
2	0.323	2.62
2	0.357	2.6326
2	0.391	2.6452
2	0.442	2.6578
2	0.476	2.6703
2	0.527	2.6829
2	0.561	2.7017
2	0.612	2.7206
2	0.646	2.7394
2	0.68	2.7583
2	0.731	2.7771
2	0.765	2.8023
2	0.799	2.8274
2	0.833	2.8525
2	0.867	2.8777
2	0.884	2.9028
2	0.918	2.9279
2	0.952	2.9593
2	0.969	2.9845
2	1.003	3.0159
2	1.02	3.0473
2	1.037	3.0787
2	1.054	3.1101
2	1.071	3.1416
2	1.088	3.173
2	1.105	3.2107
2	1.105	3.2421
2	1.122	3.2735
2	1.122	3.3112
2	1.139	3.3426
2	1.139	3.3803
2	1.139	3.4117
2	1.139	3.4494
2	1.122	3.4808
2	1.122	3.5122
2	1.122	3.5499
2	1.105	3.5814
2	1.088	3.6128
2	1.088	3.6505
2	1.071	3.6819
2	1.054	3.7133
2	1.037	3.7447
2	1.02	3.7761
2	0.986	3.8076
0	0.952	3.8327
0	0.918	3.8641
0	0.884	3.8892
0	0.833	3.9144
0	0.782	3.9395
0	0.748	3.9646
0	0.697	3.9898
0	0.663	4.0086
0	0.612	4.0275
0	0.561	4.0463
0	0.51	4.0589
0	0.459	4.0777
0	0.425	4.0903
0	0.374	4.1029
0	0.323	4.1091
0	0.272	4.1217
0	0.221	4.128
0	0.17	4.1343
0	0.119	4.1406
0	0.068	4.1406
0	0.017	4.1468
0	-0.017	4.1468
0	-0.068	4.1406
1	-0.119	4.1406
1	-0.187	4.1343
1	-0.255	4.128
1	-0.323	4.1217
1	-0.391	4.1091
1	-0.442	4.0966
1	-0.51	4.0777
1	-0.578	4.0652
1	-0.646	4.0463
1	-0.697	4.0275
1	-0.765	4.0023
1	-0.833	3.9772
1	-0.884	3.9521
1	-0.952	3.9269
1	-1.003	3.8955
1	-1.054	3.8641
1	-1.122	3.8327
1	-1.173	3.795
1	-1.224	3.7636
1	-1.275	3.7259
1	-1.309	3.6819
1	-1.36	3.6442
1	-1.411	3.6002
1	-1.445	3.5562
1	-1.479	3.5122
1	-1.513	3.4683
1	-1.547	3.4243
1	-1.581	3.374
1	-1.615	3.33
1	-1.632	3.2798
1	-1.666	3.2295
1	-1.683	3.1793
1	-1.7	3.129
1	-1.717	3.0787
1	-1.717	3.0222
1	-1.734	2.9719
1	-1.734	2.9216
1	-1.734	2.8651
1	-1.734	2.8148
1	-1.717	2.7646
1	-1.717	2.7143
1	-1.7	2.6578
1	-1.7	2.6075
1	-1.683	2.5572
1	-1.649	2.507
1	-1.632	2.4567
1	-1.615	2.4064
1	-1.581	2.3624
1	-1.564	2.3122
1	-1.53	2.2682
1	-1.496	2.2242
1	-1.462	2.174
1	-1.428	2.13
1	-1.394	2.0923
1	-1.36	2.0483
1	-1.326	2.0106
0	-1.258	1.9666
0	-1.207	1.9289
0	-1.156	1.8975
0	-1.088	1.8598
0	-1.037	1.8284
0	-0.969	1.797
0	-0.918	1.7718
0	-0.85	1.7467
0	-0.799	1.7216
0	-0.731	1.6964
0	-0.68	1.6713
0	-0.612	1.6525
0	-0.561	1.6336
0	-0.493	1.621
0	-0.442	1.6085
2	-0.374	1.5959
2	-0.306	1.5833
2	-0.221	1.5771
2	-0.153	1.5708
2	-0.068	1.5645
2	0	1.5645
2	0.068	1.5645
2	0.136	1.5708
2	0.221	1.5771
2	0.289	1.5833
2	0.374	1.5896
2	0.442	1.6022
2	0.527	1.621
2	0.595	1.6336
2	0.663	1.6525
2	0.748	1.6776
2	0.816	1.7027
2	0.901	1.7279
2	0.969	1.753
2	1.054	1.7844
2	1.122	1.8158
2	1.19	1.8535
2	1.258	1.8912
2	1.343	1.9289
2	1.411	1.9729
2	1.479	2.0169
2	1.547	2.0609
2	1.615	2.1048
2	1.683	2.1551
2	1.751	2.2117
2	1.802	2.2619
2	1.87	2.3185
2	1.921	2.375
2	1.989	2.4316
2	2.04	2.4944
2	2.091	2.5572
2	2.125	2.62
2	2.176	2.6829
2	2.21	2.752
2	2.244	2.8211
2	2.278	2.8839
2	2.312	2.9531
2	2.329	3.0284
2	2.346	3.0976
2	2.363	3.1667
2	2.38	3.2421
2	2.38	3.3112
2	2.397	3.3803
2	2.38	3.4557
2	2.38	3.5248
2	2.38	3.6002
2	2.363	3.6693
2	2.346	3.7384
2	2.329	3.8076
2	2.295	3.883
2	2.278	3.9458
2	2.244	4.0149
2	2.21	4.084
2	2.176	4.1468
2	2.142	4.216
2	2.091	4.2788
2	2.057	4.3416
2	2.023	4.4044
2	1.972	4.461
2	1.938	4.5238
2	1.887	4.5804
2	1.836	4.6369
2	1.802	4.6872
2	1.751	4.7437
2	1.717	4.794
2	1.666	4.8443
2	1.615	4.8945
2	1.581	4.9448
2	1.53	4.9888
2	1.496	5.039
2	1.445	5.083
2	1.411	5.127
2	1.377	5.1647
2	1.343	5.2087
2	1.292	5.2464
2	1.258	5.2841
2	1.224	5.3218
2	1.19	5.3595
2	1.173	5.3972
2	1.139	5.4286
2	1.105	5.4663
2	1.071	5.4977
2	1.054	5.5291
2	1.037	5.5605
2	1.003	5.592
2	0.986	5.6234
0	0.952	5.6548
0	0.918	5.6799
0	0.884	5.705
0	0.85	5.7302
0	0.816	5.7553
0	0.782	5.7805
0	0.765	5.8056
0	0.731	5.8307
0	0.697	5.8496
0	0.68	5.8684
0	0.663	5.8936
0	0.629	5.9124
0	0.612	5.9313
0	0.595	5.9501
0	0.578	5.9689
0	0.561	5.9815
0	0.544	6.0004
0	0.527	6.0192
0	0.51	6.0318
0	0.493	6.0443
0	0.476	6.0632
0	0.459	6.0758
0	0.459	6.0883
0	0.442	6.1009
0	0.425	6.1197
0	0.425	6.1323
0	0.408	6.1449
0	0.408	6.1574
0	0.391	6.17
0	0.391	6.1826
0	0.391	6.1889
0	0.374	6.2014
0	0.374	6.214
0	0.374	6.2265
0	0.374	6.2391
0	0.374	6.2517
1	0.357	6.258
1	0.34	6.2705
1	0.323	0
1	0.306	0.0062831
1	0.306	0.018849
1	0.289	0.025132
1	0.272	0.037699
1	0.255	0.043982
1	0.238	0.050265
1	0.238	0.056548
1	0.221	0.062831
1	0.204	0.069114
1	0.187	0.075397
1	0.187	0.08168
1	0.17	0.087963
1	0.153	0.094246
1	0.153	0.10053
1	0.136	0.10681
1	0.136	0.10681
1	0.119	0.1131
1	0.119	0.11938
1	0.102	0.11938
1	0.102	0.12566
1	0.085	0.12566
1	0.085	0.13195
1	0.068	0.13195
1	0.068	0.13195
1	0.051	0.13823
1	0.051	0.13823
1	0.034	0.13823
1	0.034	0.13823
1	0.017	0.13823
1	0.017	0.14451
1	0	0.14451
1	0	0.14451
1	0	0.14451
1	0	0.14451
1	0	0.14451
1	-0.017	0.14451
1	-0.017	0.14451
1	-0.034	0.13823
1	-0.034	0.13823
1	-0.051	0.13823
1	-0.051	0.13823
1	-0.051	0.13195
1	-0.068	0.13195
1	-0.068	0.13195
1	-0.085	0.12566
1	-0.085	0.12566
1	-0.102	0.11938
1	-0.102	0.11938
1	-0.119	0.1131
1	-0.136	0.10681
1	-0.136	0.10681
1	-0.153	0.10053
1	-0.153	0.094246
1	-0.17	0.094246
1	-0.17	0.087963
0	-0.17	0.08168
0	-0.17	0.075397
0	-0.17	0.069114
0	-0.153	0.062831
0	-0.153	0.056548
0	-0.153	0.056548
0	-0.153	0.050265
0	-0.153	0.043982
0	-0.136	0.037699
0	-0.136	0.037699
0	-0.136	0.031415
0	-0.136	0.025132
0	-0.136	0.025132
0	-0.136	0.018849
0	-0.136	0.012566
0	-0.136	0.012566
0	-0.136	0.0062831
0	-0.136	0
2	-0.136	0
2	-0.119	6.2768
2	-0.102	6.2768
2	-0.085	6.2705
2	-0.068	6.2705
2	-0.051	6.2642
2	-0.034	6.2642
2	-0.017	6.2642
2	0	6.2642
2	0	6.2642
2	0.017	6.2642
2	0.034	6.2642
2	0.034	6.2642
2	0.051	6.2705
0	0.051	6.2705
0	0.051	6.2705
0	0.051	6.2768
0	0.051	6.2768
0	0.051	6.2768
0	0.051	6.2768
0	0.051	0
0	0.051	0
0	0.051	0
0	0.051	0.0062831
1	0.051	0.0062831
1	0.034	0.0062831
1	0.017	0.0062831
1	0.017	0.012566
1	0	0.012566
1	0	0.012566
1	-0.017	0.0062831
1	-0.034	0.0062831
1	-0.051	0.0062831
1	-0.068	0.0062831
1	-0.085	0
1	-0.102	0
1	-0.119	6.2768
1	-0.136	6.2768
1	-0.153	6.2705
1	-0.17	6.2642
0	-0.17	6.258
0	-0.17	6.258
0	-0.17	6.2517
0	-0.17	6.2454
0	-0.17	6.2391
0	-0.17	6.2328
0	-0.17	6.2265
0	-0.187	6.2203
0	-0.187	6.214
0	-0.187	6.214
0	-0.187	6.2077
0	-0.204	6.2014
0	-0.204	6.1951
0	-0.204	6.1889
0	-0.221	6.1826
0	-0.221	6.17
2	-0.221	6.1637
2	-0.221	6.1574
2	-0.204	6.1512
2	-0.204	6.1449
2	-0.187	6.1386
2	-0.187	6.1323
2	-0.17	6.126
2	-0.17	6.126
2	-0.17	6.1197
2	-0.153	6.1135
2	-0.153	6.1072
2	-0.136	6.1009
2	-0.136	6.1009
2	-0.136	6.0946
2	-0.119	6.0883
2	-0.119	6.0883
2	-0.119	6.082
2	-0.119	6.0758
2	-0.102	6.0758
2	-0.102	6.0695
2	-0.102	6.0695
2	-0.102	6.0632
2	-0.102	6.0632
2	-0.085	6.0569
2	-0.085	6.0569
2	-0.085	6.0506
2	-0.085	6.0506
2	-0.085	6.0506
2	-0.085	6.0443
2	-0.068	6.0443
2	-0.068	6.0381
2	-0.068	6.0381
2	-0.068	6.0381
2	-0.068	6.0318
2	-0.068	6.0318
2	-0.068	6.0255
2	-0.068	6.0255
2	-0.068	6.0255
2	-0.068	6.0192
2	-0.068	6.0192
2	-0.068	6.0192
2	-0.068	6.0129
2	-0.068	6.0129
2	-0.068	6.0129
2	-0.068	6.0066
2	-0.051	6.0066
2	-0.051	6.0066
2	-0.068	6.0004
2	-0.068	6.0004
2	-0.068	6.0004
2	-0.068	5.9941
2	-0.068	5.9941
2	-0.068	5.9941
2	-0.068	5.9878
2	-0.068	5.9878
2	-0.068	5.9878
2	-0.068	5.9815
2	-0.068	5.9815
2	-0.068	5.9815
2	-0.068	5.9752
2	-0.068	5.9752
2	-0.068	5.9752
2	-0.068	5.9689
2	-0.085	5.9689
2	-0.085	5.9627
2	-0.085	5.9627
2	-0.085	5.9564
2	-0.085	5.9564
2	-0.085	5.9564
2	-0.102	5.9501
2	-0.102	5.9501
2	-0.102	5.9438
2	-0.102	5.9375
2	-0.102	5.9375
2	-0.119	5.9313
2	-0.119	5.9313
2	-0.119	5.925
2	-0.119	5.925
2	-0.136	5.9187
2	-0.136	5.9124
2	-0.136	5.9124
2	-0.153	5.9061
0	-0.17	5.8998
0	-0.187	5.8936
0	-0.221	5.8873
1	-0.238	5.881
1	-0.272	5.8747
1	-0.323	5.8621
1	-0.357	5.8559
1	-0.391	5.8433
1	-0.442	5.8307
1	-0.476	5.8119
1	-0.527	5.7993
1	-0.578	5.7805
1	-0.612	5.7679
1	-0.663	5.7428
1	-0.714	5.7239
1	-0.748	5.705
1	-0.799	5.6799
1	-0.85	5.6548
1	-0.901	5.6297
1	-0.952	5.5982
1	-1.02	5.5668
1	-1.071	5.5354
1	-1.122	5.504
1	-1.19	5.4663
1	-1.241	5.4349
1	-1.309	5.3972
1	-1.36	5.3532
1	-1.428	5.3092
1	-1.496	5.2652
1	-1.564	5.2213
1	-1.632	5.171
1	-1.7	5.1207
1	-1.768	5.0705
1	-1.853	5.0139
1	-1.921	4.9574
1	-1.989	4.9008
1	-2.074	4.838
1	-2.142	4.7752
1	-2.21	4.7123
1	-2.295	4.6432
1	-2.363	4.5741
1	-2.448	4.4987
1	-2.516	4.4233
1	-2.584	4.3479
1	-2.652	4.2662
1	-2.72	4.1908
1	-2.788	4.1029
1	-2.856	4.0212
1	-2.907	3.9332
1	-2.975	3.8453
1	-3.026	3.7573
1	-3.06	3.6631
0	-3.094	3.5688
0	-3.111	3.4808
0	-3.128	3.3866
0	-3.145	3.2923
0	-3.145	3.1981
0	-3.145	3.0976
0	-3.128	3.0033
0	-3.128	2.9091
0	-3.111	2.8211
0	-3.077	2.7269
0	-3.06	2.6326
0	-3.026	2.5384
0	-2.992	2.4504
0	-2.941	2.3624
0	-2.89	2.2745
0	-2.856	2.1865
0	-2.805	2.1048
0	-2.737	2.0169
0	-2.686	1.9352
0	-2.635	1.8598
0	-2.567	1.7781
0	-2.516	1.7027
0	-2.448	1.6273
0	-2.38	1.5582
0	-2.329	1.4828
0	-2.261	1.4137
0	-2.21	1.3509
0	-2.142	1.2817
0	-2.091	1.2189
0	-2.023	1.1561
0	-1.972	1.0933
0	-1.921	1.0367
0	-1.87	0.98016
0	-1.819	0.92362
0	-1.768	0.87335
0	-1.734	0.8168
0	-1.683	0.76654
0	-1.649	0.71627
0	-1.598	0.66601
0	-1.564	0.62203
0	-1.53	0.57176
0	-1.496	0.52778
0	-1.462	0.4838
0	-1.445	0.43982
0	-1.411	0.39583
2	-1.394	0.35185
2	-1.36	0.31416
2	-1.326	0.27017
2	-1.292	0.23247
2	-1.258	0.19478
2	-1.241	0.15708
2	-1.207	0.11938
2	-1.19	0.08168
2	-1.156	0.043982
2	-1.139	0.012566
2	-1.122	6.258
2	-1.122	6.2265
2	-1.105	6.1951
2	-1.088	6.1574
2	-1.088	6.126
2	-1.071	6.0946
2	-1.071	6.0632
2	-1.071	6.0318
2	-1.071	6.0004
2	-1.071	5.9627
2	-1.071	5.9313
2	-1.071	5.8998
2	-1.088	5.8684
2	-1.088	5.837
2	-1.105	5.7993
2	-1.105	5.7679
2	-1.122	5.7365
2	-1.139	5.6988
2	-1.156	5.6674
2	-1.173	5.6297
2	-1.19	5.592
0	-1.241	5.5605
0	-1.275	5.5228
0	-1.309	5.4789
0	-1.36	5.4412
0	-1.411	5.3972
0	-1.445	5.3595
0	-1.496	5.3092
0	-1.547	5.2652
0	-1.598	5.2213
0	-1.649	5.171
0	-1.7	5.1207
0	-1.751	5.0642
0	-1.819	5.0139
0	-1.87	4.9574
0	-1.921	4.9008
0	-1.989	4.8443
0	-2.04	4.7814
0	-2.108	4.7186
0	-2.159	4.6558
0	-2.227	4.5867
0	-2.278	4.5175
0	-2.329	4.4484
0	-2.397	4.3793
0	-2.448	4.3039
0	-2.499	4.2348
0	-2.55	4.1531
0	-2.601	4.0777
0	-2.652	4.0023
0	-2.686	3.9207
0	-2.72	3.839
0	-2.771	3.7573
0	-2.788	3.6693
0	-2.822	3.5877
0	-2.839	3.4997
0	-2.856	3.418
0	-2.873	3.33
0	-2.873	3.2421
0	-2.89	3.1541
0	-2.873	3.0661
1	-2.873	2.9845
1	-2.873	2.8965
1	-2.873	2.8085
1	-2.873	2.7206
1	-2.856	2.6389
1	-2.839	2.5509
1	-2.822	2.4693
1	-2.788	2.3813
1	-2.771	2.2996
1	-2.737	2.2179
1	-2.703	2.1362
1	-2.669	2.0546
1	-2.618	1.9729
1	-2.584	1.8975
1	-2.533	1.8158
1	-2.499	1.7404
1	-2.448	1.665
1	-2.414	1.5959
1	-2.363	1.5205
1	-2.312	1.4514
0	-2.261	1.3823
0	-2.193	1.3195
0	-2.142	1.2503
0	-2.074	1.1875
0	-2.023	1.1247
0	-1.972	1.0681
0	-1.921	1.0053
0	-1.87	0.94875
0	-1.819	0.8922
0	-1.768	0.84193
0	-1.734	0.78539
0	-1.683	0.73512
0	-1.649	0.68486
0	-1.598	0.63459
0	-1.564	0.59061
0	-1.53	0.54035
0	-1.513	0.49637
2	-1.479	0.45238
2	-1.428	0.4084
2	-1.394	0.36442
2	-1.36	0.32672
2	-1.326	0.28274
2	-1.292	0.24504
2	-1.258	0.20734
2	-1.224	0.16964
2	-1.207	0.13195
2	-1.19	0.094246
2	-1.156	0.056548
2	-1.139	0.025132
2	-1.122	6.2705
2	-1.105	6.2391
2	-1.088	6.2077
2	-1.088	6.1763
2	-1.071	6.1386
2	-1.071	6.1072
2	-1.054	6.0758
2	-1.054	6.0443
2	-1.054	6.0129
2	-1.054	5.9815
2	-1.054	5.9501
2	-1.054	5.9187
2	-1.071	5.881
2	-1.071	5.8496
2	-1.088	5.8182
2	-1.088	5.7867
0	-1.122	5.7553
0	-1.156	5.7176
0	-1.19	5.6799
0	-1.224	5.6485
0	-1.258	5.6108
0	-1.292	5.5731
0	-1.326	5.5291
0	-1.377	5.4914
0	-1.411	5.4474
0	-1.462	5.4035
0	-1.513	5.3595
0	-1.547	5.3155
0	-1.598	5.2652
0	-1.649	5.215
0	-1.7	5.1647
0	-1.768	5.1144
0	-1.819	5.0579
0	-1.87	5.0014
0	-1.921	4.9448
0	-1.989	4.8883
0	-2.04	4.8254
0	-2.108	4.7626
0	-2.159	4.6998
0	-2.227	4.6369
0	-2.278	4.5678
0	-2.346	4.4987
0	-2.397	4.4233
0	-2.448	4.3542
0	-2.499	4.2788
0	-2.55	4.2034
0	-2.601	4.1217
0	-2.652	4.0463
0	-2.703	3.9646
0	-2.737	3.883
0	-2.771	3.8013
0	-2.805	3.7133
0	-2.839	3.6316
0	-2.873	3.5437
0	-2.89	3.4557
0	-2.907	3.374
0	-2.907	3.2861
0	-2.907	3.1981
0	-2.907	3.1101
0	-2.907	3.0222
0	-2.89	2.9342
0	-2.873	2.8462
0	-2.856	2.7583
0	-2.839	2.6766
0	-2.805	2.5886
0	-2.771	2.507
0	-2.737	2.4253
0	-2.686	2.3436
0	-2.635	2.2619
0	-2.584	2.1802
0	-2.533	2.1048
0	-2.482	2.0294
0	-2.431	1.954
0	-2.38	1.8849
0	-2.312	1.8158
0	-2.261	1.7467
0	-2.193	1.6776
0	-2.125	1.6148
0	-2.074	1.5519
0	-2.006	1.4891
0	-1.955	1.4263
0	-1.887	1.3697
0	-1.836	1.3132
0	-1.768	1.2566
0	-1.717	1.2064
0	-1.666	1.1561
0	-1.598	1.1058
0	-1.547	1.0618
0	-1.496	1.0116
0	-1.445	0.9676
0	-1.394	0.92362
0	-1.343	0.88592
0	-1.309	0.84193
0	-1.258	0.80424
0	-1.207	0.76654
0	-1.173	0.73512
0	-1.139	0.69742
0	-1.088	0.66601
0	-1.054	0.62831
0	-1.02	0.59689
0	-0.986	0.57176
0	-0.952	0.54035
0	-0.918	0.50893
0	-0.901	0.4838
0	-0.867	0.45867
0	-0.833	0.43353
0	-0.816	0.4084
0	-0.799	0.38327
0	-0.765	0.35814
0	-0.748	0.333
0	-0.731	0.31416
0	-0.714	0.28902
0	-0.697	0.27017
0	-0.68	0.25132
0	-0.663	0.22619
0	-0.646	0.20734
0	-0.646	0.18849
0	-0.629	0.16964
0	-0.612	0.15079
0	-0.612	0.13195
0	-0.595	0.1131
0	-0.595	0.094246
2	-0.595	0.075397
2	-0.561	0.062831
2	-0.544	0.043982
2	-0.527	0.025132
2	-0.51	0.012566
2	-0.493	6.2768
2	-0.476	6.2642
2	-0.459	6.2517
2	-0.442	6.2328
2	-0.442	6.2203
2	-0.425	6.2077
2	-0.408	6.1951
2	-0.408	6.1826
2	-0.391	6.17
2	-0.374	6.1574
2	-0.374	6.1512
2	-0.357	6.1386
2	-0.357	6.126
2	-0.357	6.1135
2	-0.34	6.1072
2	-0.34	6.0946
2	-0.34	6.082
2	-0.323	6.0758
2	-0.323	6.0632
2	-0.323	6.0506
2	-0.323	6.0443
2	-0.323	6.0318
2	-0.306	6.0255
2	-0.306	6.0129
2	-0.306	6.0066
2	-0.306	5.9941
2	-0.306	5.9878
2	-0.323	5.9752
0	-0.34	5.9689
0	-0.357	5.9564
0	-0.374	5.9438
0	-0.391	5.9313
0	-0.408	5.9187
0	-0.425	5.9061
0	-0.459	5.8936
0	-0.476	5.881
0	-0.493	5.8621
0	-0.527	5.8496
0	-0.544	5.8307
0	-0.578	5.8182
0	-0.612	5.7993
0	-0.629	5.7805
0	-0.663	5.7616
0	-0.697	5.7365
0	-0.714	5.7176
0	-0.748	5.6925
0	-0.782	5.6736
0	-0.816	5.6485
0	-0.85	5.6234
0	-0.901	5.592
0	-0.935	5.5668
0	-0.969	5.5354
0	-1.02	5.5103
0	-1.054	5.4789
0	-1.105	5.4474
0	-1.139	5.4097
1	-1.19	5.3783
1	-1.258	5.3406
1	-1.309	5.2966
1	-1.377	5.2589
1	-1.445	5.215
1	-1.513	5.171
1	-1.581	5.127
1	-1.666	5.0767
1	-1.734	5.0265
1	-1.802	4.9699
1	-1.87	4.9134
1	-1.955	4.8568
0	-2.006	4.8003
0	-2.074	4.7375
0	-2.125	4.6746
0	-2.193	4.6118
0	-2.244	4.5427
0	-2.295	4.4736
0	-2.363	4.4044
0	-2.414	4.3291
0	-2.465	4.2599
0	-2.516	4.1845
0	-2.567	4.1091
0	-2.618	4.0275
0	-2.669	3.9458
0	-2.703	3.8704
0	-2.737	3.7887
0	-2.771	3.7008
0	-2.805	3.6191
0	-2.822	3.5374
0	-2.839	3.4494
0	-2.856	3.3615
0	-2.873	3.2798
0	-2.873	3.1918
0	-2.873	3.1038
0	-2.856	3.0159
0	-2.856	2.9342
0	-2.839	2.8462
0	-2.822	2.7646
0	-2.788	2.6766
0	-2.754	2.5949
0	-2.72	2.5132
0	-2.686	2.4316
0	-2.652	2.3499
0	-2.601	2.2682
0	-2.55	2.1928
0	-2.499	2.1174
0	-2.448	2.042
0	-2.397	1.9729
0	-2.329	1.8975
0	-2.278	1.8284
0	-2.21	1.7593
0	-2.159	1.6964
0	-2.091	1.6336
0	-2.04	1.5708
0	-1.972	1.5079
0	-1.904	1.4514
0	-1.853	1.3948
0	-1.785	1.3383
0	-1.734	1.288
0	-1.666	1.2378
0	-1.615	1.1875
0	-1.564	1.1372
0	-1.513	1.0933
0	-1.445	1.0493
0	-1.394	1.0053
0	-1.343	0.96131
0	-1.309	0.92362
0	-1.258	0.88592
0	-1.207	0.84822
0	-1.156	0.81052
0	-1.122	0.77282
0	-1.071	0.74141
0	-1.037	0.70999
0	-1.003	0.67858
0	-0.952	0.65344
0	-0.918	0.62203
0	-0.884	0.59689
0	-0.85	0.56548
0	-0.816	0.54035
0	-0.799	0.51521
0	-0.765	0.49637
0	-0.731	0.47123
2	-0.714	0.45238
2	-0.663	0.42725
2	-0.629	0.4084
2	-0.578	0.38955
2	-0.544	0.37699
2	-0.51	0.35814
2	-0.476	0.34557
2	-0.425	0.32672
2	-0.391	0.31416
2	-0.357	0.30787
2	-0.323	0.29531
2	-0.289	0.28274
2	-0.255	0.27646
2	-0.221	0.27017
2	-0.187	0.26389
2	-0.17	0.25761
2	-0.136	0.25132
2	-0.102	0.25132
2	-0.068	0.24504
2	-0.034	0.24504
2	0	0.24504
2	0	0.24504
2	0.034	0.24504
0	0.051	0.24504
0	0.068	0.24504
0	0.085	0.25132
0	0.102	0.25132
0	0.119	0.25761
1	0.119	0.25761
1	0.119	0.26389
1	0.119	0.27017
1	0.119	0.27017
1	0.119	0.27646
1	0.119	0.28274
1	0.119	0.28274
1	0.136	0.28902
1	0.136	0.28902
1	0.136	0.29531
1	0.136	0.30159
1	0.136	0.30159
1	0.136	0.30787
1	0.136	0.31416
1	0.136	0.32044
1	0.136	0.32044
1	0.153	0.32672
1	0.153	0.333
1	0.153	0.33929
1	0.153	0.33929
1	0.153	0.34557
1	0.17	0.35185
1	0.17	0.35814
1	0.17	0.36442
1	0.187	0.3707
1	0.187	0.3707
1	0.187	0.37699
1	0.204	0.38327
1	0.204	0.38955
1	0.204	0.39583
1	0.221	0.40212
0	0.238	0.41469
0	0.272	0.42097
0	0.289	0.42725
0	0.323	0.43982
0	0.34	0.4461
0	0.374	0.45867
0	0.391	0.47123
0	0.425	0.4838
0	0.459	0.49637
0	0.476	0.50893
0	0.51	0.52778
0	0.544	0.54035
0	0.578	0.5592
0	0.612	0.57805
0	0.646	0.59689
0	0.68	0.61574
0	0.714	0.63459
0	0.748	0.65973
0	0.782	0.68486
0	0.816	0.70371
0	0.85	0.72884
1	0.901	0.76026
1	0.918	0.78539
1	0.952	0.8168
1	0.969	0.84193
1	1.003	0.87335
1	1.037	0.90477
1	1.071	0.93618
1	1.105	0.9676
1	1.139	1.0053
1	1.173	1.0367
1	1.207	1.0744
1	1.241	1.1121
1	1.275	1.1498
1	1.309	1.1875
1	1.36	1.2252
1	1.394	1.2692
1	1.428	1.3132
1	1.479	1.3572
1	1.513	1.4011
1	1.564	1.4451
1	1.598	1.4954
1	1.649	1.5456
1	1.683	1.5959
1	1.734	1.6462
1	1.768	1.6964
1	1.819	1.753
1	1.853	1.8095
0	1.921	1.8661
0	1.972	1.9226
0	2.023	1.9855
0	2.074	2.0483
0	2.125	2.1111
0	2.176	2.174
0	2.227	2.2431
0	2.278	2.3059
0	2.312	2.375
2	2.346	2.4441
2	2.397	2.5195
2	2.448	2.5886
2	2.499	2.664
2	2.533	2.7394
2	2.567	2.8211
2	2.601	2.8965
2	2.635	2.9782
2	2.652	3.0536
2	2.669	3.1353
2	2.686	3.217
2	2.686	3.2986
2	2.686	3.3803
2	2.686	3.4557
2	2.686	3.5374
2	2.669	3.6191
2	2.652	3.7008
2	2.635	3.7824
2	2.618	3.8578
2	2.584	3.9395
2	2.567	4.0149
2	2.533	4.0903
2	2.499	4.1657
2	2.448	4.2411
2	2.414	4.3165
2	2.38	4.3856
2	2.329	4.461
2	2.295	4.5301
2	2.244	4.5992
2	2.193	4.6621
2	2.159	4.7312
2	2.108	4.794
2	2.074	4.8568
2	2.023	4.9197
2	1.972	4.9762
0	1.921	5.039
0	1.87	5.0956
0	1.802	5.1521
0	1.751	5.2024
0	1.7	5.2527
0	1.649	5.3029
0	1.598	5.3532
0	1.547	5.4035
0	1.513	5.4474
0	1.462	5.4914
0	1.411	5.5354
0	1.377	5.5794
0	1.343	5.6171
0	1.309	5.6611
0	1.275	5.6988
0	1.241	5.7365
0	1.207	5.7742
0	1.173	5.8119
0	1.156	5.8433
0	1.122	5.881
0	1.105	5.9124
0	1.088	5.9438
0	1.054	5.9752
1	1.037	6.0066
1	1.02	6.0381
1	0.986	6.0695
1	0.952	6.1009
1	0.935	6.126
1	0.901	6.1574
1	0.884	6.1826
1	0.85	6.2077
1	0.833	6.2328
1	0.816	6.258
1	0.799	0
1	0.782	0.025132
1	0.765	0.050265
1	0.765	0.075397
1	0.748	0.094246
1	0.731	0.11938
1	0.731	0.13823
1	0.714	0.16336
1	0.714	0.18221
1	0.714	0.20734
1	0.714	0.22619
1	0.714	0.25132
1	0.697	0.27017
1	0.697	0.28902
1	0.714	0.31416
1	0.714	0.333
1	0.714	0.35814
1	0.714	0.37699
1	0.731	0.40212
0	0.748	0.42097
0	0.765	0.4461
0	0.799	0.47123
0	0.833	0.49637
0	0.85	0.5215
0	0.884	0.54663
0	0.918	0.57176
0	0.952	0.60318
0	0.986	0.62831
0	1.02	0.65973
0	1.054	0.69114
0	1.105	0.72256
0	1.139	0.76026
0	1.173	0.79167
0	1.224	0.82937
0	1.258	0.86707
0	1.309	0.90477
0	1.36	0.94875
0	1.411	0.98645
0	1.462	1.0304
0	1.513	1.0744
0	1.564	1.1247
0	1.615	1.1687
0	1.666	1.2189
0	1.734	1.2692
0	1.785	1.3257
0	1.836	1.376
2	1.904	1.4325
2	1.972	1.4954
2	2.057	1.5519
2	2.125	1.6148
2	2.193	1.6839
2	2.278	1.7467
2	2.346	1.8221
2	2.414	1.8912
2	2.499	1.9666
2	2.567	2.042
0	2.618	2.1174
0	2.669	2.1991
0	2.703	2.2808
0	2.754	2.3624
0	2.788	2.4441
0	2.822	2.5258
0	2.856	2.6138
0	2.873	2.7017
0	2.907	2.7897
0	2.924	2.8777
0	2.924	2.9656
0	2.941	3.0536
0	2.941	3.1416
0	2.941	3.2295
0	2.924	3.3175
0	2.907	3.4054
0	2.89	3.4934
0	2.873	3.5751
0	2.839	3.6631
0	2.805	3.751
0	2.771	3.8327
0	2.72	3.9144
0	2.686	3.996
0	2.635	4.0777
0	2.584	4.1531
0	2.533	4.2285
0	2.465	4.3039
0	2.414	4.3793
0	2.346	4.4484
0	2.295	4.5238
0	2.227	4.5867
0	2.176	4.6558
0	2.108	4.7186
0	2.057	4.7814
0	1.989	4.8443
0	1.938	4.9008
0	1.87	4.9574
0	1.819	5.0139
0	1.751	5.0705
0	1.7	5.1207
0	1.649	5.171
0	1.581	5.2213
0	1.53	5.2652
1	1.479	5.3155
1	1.428	5.3595
1	1.36	5.3972
1	1.292	5.4412
1	1.241	5.4789
1	1.173	5.5166
1	1.122	5.548
1	1.054	5.5794
1	1.003	5.6108
1	0.952	5.6422
1	0.901	5.6674
1	0.85	5.6988
1	0.799	5.7239
1	0.748	5.7428
1	0.714	5.7679
1	0.663	5.7867
1	0.612	5.8056
1	0.578	5.8244
1	0.527	5.8433
1	0.493	5.8559
1	0.442	5.8747
1	0.408	5.8873
1	0.374	5.8998
1	0.34	5.9061
1	0.289	5.9187
1	0.255	5.925
1	0.221	5.9313
1	0.187	5.9375
1	0.153	5.9438
1	0.119	5.9501
1	0.068	5.9501
1	0.034	5.9564
0	0.017	5.9564
0	0	5.9564
0	0	5.9564
0	-0.017	5.9564
0	-0.034	5.9564
0	-0.051	5.9564
0	-0.068	5.9501
0	-0.102	5.9501
0	-0.119	5.9438
0	-0.136	5.9438
0	-0.153	5.9375
0	-0.17	5.9313
0	-0.204	5.925
0	-0.221	5.9187
2	-0.238	5.9124
2	-0.238	5.9061
2	-0.255	5.8936
2	-0.255	5.8873
2	-0.255	5.881
2	-0.272	5.8747
2	-0.272	5.8621
2	-0.289	5.8559
2	-0.289	5.8496
2	-0.306	5.837
2	-0.306	5.8307
2	-0.323	5.8182
2	-0.34	5.8056
2	-0.34	5.7993
2	-0.357	5.7867
2	-0.374	5.7742
2	-0.374	5.7616
2	-0.391	5.749
2	-0.408	5.7428
2	-0.425	5.7239
2	-0.442	5.7113
2	-0.459	5.6988
2	-0.476	5.6862
2	-0.493	5.6736
2	-0.51	5.6548
2	-0.527	5.6422
2	-0.544	5.6234
2	-0.561	5.6045
2	-0.595	5.592
2	-0.612	5.5731
2	-0.629	5.5543
0	-0.68	5.5291
0	-0.714	5.5103
0	-0.765	5.4914
0	-0.799	5.4663
0	-0.85	5.4412
0	-0.884	5.416
0	-0.935	5.3846
0	-0.986	5.3595
0	-1.037	5.3281
0	-1.071	5.2966
0	-1.122	5.2589
1	-1.173	5.2275
1	-1.241	5.1898
1	-1.309	5.1521
1	-1.394	5.1082
1	-1.462	5.0705
1	-1.53	5.0202
1	-1.598	4.9762
1	-1.683	4.926
1	-1.751	4.8757
1	-1.819	4.8191
1	-1.904	4.7626
1	-1.972	4.706
1	-2.057	4.6432
1	-2.125	4.5804
1	-2.193	4.5175
1	-2.278	4.4484
1	-2.346	4.3793
1	-2.414	4.3102
1	-2.482	4.2348
1	-2.55	4.1594
1	-2.618	4.084
1	-2.686	4.0023
1	-2.737	3.9207
1	-2.788	3.839
1	-2.839	3.751
0	-2.873	3.6693
0	-2.907	3.5814
0	-2.924	3.4934
0	-2.941	3.4054
0	-2.958	3.3175
0	-2.958	3.2232
0	-2.958	3.1353
0	-2.958	3.0473
0	-2.941	2.9593
0	-2.924	2.8714
0	-2.907	2.7834
0	-2.89	2.6955
0	-2.856	2.6075
0	-2.822	2.5258
0	-2.788	2.4378
0	-2.737	2.3562
0	-2.703	2.2745
0	-2.652	2.1928
0	-2.601	2.1111
0	-2.55	2.0357
0	-2.482	1.9603
0	-2.431	1.8849
0	-2.38	1.8158
0	-2.312	1.7467
0	-2.261	1.6776
0	-2.193	1.6085
0	-2.125	1.5456
0	-2.074	1.4765
0	-2.006	1.42
0	-1.955	1.3572
0	-1.887	1.3006
0	-1.836	1.2441
0	-1.768	1.1875
0	-1.717	1.1372
0	-1.666	1.087
0	-1.615	1.0367
0	-1.564	0.98645
0	-1.513	0.94246
0	-1.462	0.89848
0	-1.411	0.8545
0	-1.36	0.81052
0	-1.326	0.77282
0	-1.275	0.73512
0	-1.241	0.69742
0	-1.207	0.65973
0	-1.173	0.62203
0	-1.139	0.58433
0	-1.105	0.55291
0	-1.071	0.5215
0	-1.037	0.49008
0	-1.003	0.45867
0	-0.986	0.42725
0	-0.952	0.39583
0	-0.935	0.3707
2	-0.918	0.33929
2	-0.884	0.31416
2	-0.85	0.28902
2	-0.816	0.26389
2	-0.782	0.23876
2	-0.748	0.21363
2	-0.714	0.19478
2	-0.697	0.16964
2	-0.663	0.15079
2	-0.646	0.13195
2	-0.612	0.1131
2	-0.595	0.094246
2	-0.578	0.075397
2	-0.544	0.056548
2	-0.527	0.043982
2	-0.51	0.025132
2	-0.493	0.012566
2	-0.476	0
2	-0.459	6.2642
2	-0.442	6.2517
2	-0.425	6.2391
2	-0.425	6.2265
2	-0.408	6.214
2	-0.391	6.2014
2	-0.374	6.1889
2	-0.374	6.1763
2	-0.357	6.1637
2	-0.357	6.1574
2	-0.34	6.1449
2	-0.34	6.1323
2	-0.323	6.126
2	-0.323	6.1135
2	-0.323	6.1009
2	-0.306	6.0946
2	-0.306	6.082
2	-0.306	6.0758
2	-0.289	6.0632
2	-0.289	6.0569
2	-0.289	6.0506
2	-0.289	6.0381
2	-0.289	6.0318
0	-0.306	6.0192
0	-0.323	6.0129
0	-0.34	6.0004
0	-0.357	5.9941
0	-0.374	5.9815
0	-0.391	5.9689
0	-0.408	5.9564
0	-0.425	5.9438
0	-0.442	5.9313
0	-0.459	5.9187
0	-0.493	5.8998
0	-0.51	5.8873
0	-0.527	5.8684
0	-0.561	5.8559
0	-0.578	5.837
0	-0.612	5.8182
0	-0.629	5.7993
0	-0.663	5.7805
0	-0.697	5.7616
0	-0.714	5.7365
0	-0.748	5.7176
0	-0.782	5.6925
0	-0.816	5.6674
0	-0.85	5.6422
0	-0.884	5.6171
0	-0.918	5.592
0	-0.969	5.5605
0	-1.003	5.5354
0	-1.037	5.504
0	-1.088	5.4726
0	-1.122	5.4349
0	-1.173	5.4035
0	-1.224	5.3658
0	-1.258	5.3281
0	-1.309	5.2904
0	-1.36	5.2464
0	-1.411	5.2087
0	-1.462	5.1647
0	-1.53	5.1207
0	-1.581	5.0705
0	-1.632	5.0202
0	-1.683	4.9699
0	-1.751	4.9197
0	-1.802	4.8694
0	-1.87	4.8129
0	-1.921	4.7563
0	-1.989	4.6935
0	-2.04	4.6369
0	-2.108	4.5741
0	-2.159	4.5113
0	-2.21	4.4421
0	-2.278	4.373
0	-2.329	4.3039
0	-2.38	4.2348
0	-2.431	4.1657
0	-2.482	4.0903
0	-2.533	4.0149
0	-2.567	3.9395
0	-2.601	3.8578
0	-2.652	3.7824
0	-2.686	3.7008
0	-2.703	3.6191
0	-2.737	3.5374
0	-2.754	3.4557
0	-2.771	3.374
0	-2.771	3.2861
0	-2.788	3.2044
0	-2.788	3.1227
0	-2.771	3.0347
0	-2.771	2.9531
0	-2.754	2.8714
0	-2.737	2.7897
0	-2.703	2.708
0	-2.686	2.6263
0	-2.652	2.5447
0	-2.601	2.4693
0	-2.567	2.3876
0	-2.533	2.3122
0	-2.482	2.2368
1	-2.431	2.1614
1	-2.397	2.0923
1	-2.346	2.0169
1	-2.312	1.9478
1	-2.278	1.8786
1	-2.227	1.8095
1	-2.193	1.7467
1	-2.142	1.6776
1	-2.091	1.6148
1	-2.057	1.5519
0	-1.989	1.4954
0	-1.938	1.4325
0	-1.87	1.376
0	-1.819	1.3195
0	-1.751	1.2692
0	-1.7	1.2126
0	-1.632	1.1624
0	-1.581	1.1184
0	-1.53	1.0681
0	-1.479	1.0241
0	-1.428	0.98016
0	-1.377	0.93618
0	-1.326	0.89848
0	-1.275	0.8545
0	-1.241	0.8168
0	-1.19	0.78539
0	-1.156	0.74769
0	-1.105	0.71627
0	-1.071	0.67858
0	-1.037	0.64716
0	-1.003	0.61574
0	-0.952	0.59061
0	-0.935	0.5592
0	-0.901	0.53406
0	-0.867	0.50265
0	-0.833	0.47752
0	-0.816	0.45238
0	-0.782	0.43353
0	-0.765	0.4084
2	-0.731	0.38327
2	-0.697	0.36442
2	-0.663	0.34557
2	-0.629	0.32044
2	-0.578	0.30787
2	-0.544	0.28902
2	-0.51	0.27017
2	-0.493	0.25761
2	-0.459	0.23876
2	-0.425	0.22619
2	-0.391	0.21363
2	-0.357	0.20106
2	-0.34	0.19478
2	-0.306	0.18221
2	-0.289	0.17593
2	-0.255	0.16336
2	-0.221	0.15708
2	-0.204	0.15079
2	-0.17	0.14451
2	-0.153	0.13823
2	-0.136	0.13823
2	-0.102	0.13195
2	-0.085	0.13195
2	-0.051	0.12566
2	-0.034	0.12566
2	0	0.12566
2	0	0.12566
2	0.017	0.12566
2	0.051	0.12566
2	0.068	0.12566
2	0.102	0.13195
2	0.119	0.13195
2	0.136	0.13823
2	0.17	0.14451
2	0.187	0.15079
2	0.221	0.15708
2	0.238	0.16336
2	0.238	0.16964
2	0.238	0.17593
2	0.221	0.18221
2	0.221	0.18849
2	0.221	0.20106
2	0.221	0.20734
2	0.204	0.21363
2	0.204	0.21991
2	0.204	0.22619
2	0.204	0.23247
2	0.204	0.23876
2	0.204	0.24504
2	0.204	0.25132
2	0.187	0.25761
2	0.187	0.26389
2	0.187	0.27017
2	0.187	0.27646
2	0.187	0.28274
2	0.187	0.28902
2	0.187	0.29531
2	0.204	0.29531
2	0.204	0.30159
2	0.204	0.30787
2	0.204	0.31416
2	0.204	0.32044
2	0.204	0.333
2	0.204	0.33929
2	0.221	0.34557
2	0.221	0.35185
2	0.221	0.35814
2	0.238	0.36442
2	0.272	0.3707
2	0.289	0.38327
2	0.306	0.38955
2	0.34	0.40212
2	0.357	0.4084
2	0.391	0.42097
2	0.408	0.43353
2	0.442	0.4461
2	0.459	0.45867
2	0.493	0.47752
2	0.51	0.49008
2	0.544	0.50893
2	0.578	0.5215
2	0.595	0.54035
1	0.629	0.5592
1	0.646	0.57805
1	0.663	0.59689
1	0.68	0.62203
1	0.697	0.64088
1	0.731	0.66601
1	0.748	0.68486
1	0.765	0.70999
1	0.782	0.72884
1	0.816	0.75397
1	0.833	0.7791
1	0.867	0.80424
1	0.901	0.83565
1	0.918	0.86079
1	0.952	0.8922
1	0.986	0.91733
1	1.02	0.94875
1	1.054	0.98016
1	1.088	1.0116
1	1.122	1.043
1	1.156	1.0807
1	1.19	1.1121
1	1.224	1.1498
1	1.258	1.1875
0	1.326	1.2252
0	1.377	1.2692
0	1.428	1.3132
0	1.496	1.3572
0	1.547	1.4011
0	1.598	1.4451
0	1.666	1.4954
0	1.717	1.5456
0	1.785	1.6022
0	1.836	1.6587
2	1.904	1.7153
2	1.972	1.7718
2	2.04	1.8284
2	2.125	1.8912
2	2.193	1.9603
2	2.261	2.0232
2	2.329	2.0923
2	2.397	2.1677
2	2.465	2.2368
2	2.516	2.3122
2	2.584	2.3939
2	2.635	2.4693
0	2.669	2.5509
0	2.703	2.6326
0	2.72	2.7143
0	2.737	2.796
0	2.754	2.8777
0	2.771	2.9593
0	2.771	3.041
0	2.771	3.129
0	2.771	3.2107
0	2.771	3.2923
0	2.754	3.374
0	2.737	3.462
0	2.72	3.5437
0	2.686	3.6254
0	2.652	3.7008
0	2.618	3.7824
0	2.584	3.8578
0	2.533	3.9395
0	2.499	4.0149
0	2.448	4.0903
0	2.397	4.1594
0	2.346	4.2285
0	2.278	4.3039
0	2.227	4.3667
0	2.176	4.4359
0	2.108	4.4987
0	2.057	4.5615
0	1.989	4.6244
0	1.921	4.6809
0	1.87	4.7375
0	1.802	4.794
0	1.751	4.8506
0	1.683	4.9008
0	1.632	4.9511
0	1.564	5.0014
0	1.513	5.0453
0	1.445	5.0893
0	1.394	5.1333
0	1.343	5.171
0	1.292	5.215
0	1.241	5.2527
0	1.19	5.2904
0	1.139	5.3218
0	1.088	5.3595
0	1.037	5.3909
0	0.986	5.4223
0	0.952	5.4474
0	0.901	5.4789
0	0.85	5.504
2	0.816	5.5291
2	0.799	5.5543
2	0.765	5.5794
2	0.748	5.5982
2	0.731	5.6234
2	0.697	5.6422
2	0.68	5.6674
2	0.663	5.6862
2	0.646	5.705
2	0.629	5.7239
2	0.612	5.7428
2	0.595	5.7616
2	0.595	5.7805
2	0.578	5.7993
2	0.561	5.8182
2	0.561	5.8307
2	0.544	5.8496
2	0.544	5.8684
2	0.527	5.881
2	0.527	5.8998
2	0.51	5.9124
2	0.51	5.9313
2	0.51	5.9438
0	0.493	5.9627
0	0.476	5.9752
0	0.459	5.9878
0	0.442	6.0004
0	0.425	6.0129
0	0.408	6.0255
0	0.391	6.0381
0	0.374	6.0506
[truncated: 5,162 more rows]
