# Supplementary material for: Skilled motor control of an inverted pendulum implies low entropy of states but high entropy of actions
Source: PLoS Comput Biol. 2023 Jan 6;19(1):e1010810. doi: 10.1371/journal.pcbi.1010810 (PMC9851554; doi:10.1371/journal.pcbi.1010810)
Supplement: S2 File — The dataset within the file contains the data collected during the experiment. Each CSV file named “FRI_p_l.csv” corresponds to a different trial, where “p” stands for an unique numerical participant’s identifier and “l” stands for pendulum length (where “2” corresponds to 0.2, “3” to 0.3 m, “4” to 0.4 m, etc.). In every file, rows correspond to subsequent time steps, sampled with a frequency of 0.017 s. For every recorded time step, each column contains: the action selected by the trial’s participant (“action”). The value 0 corresponds to a “no action”, the value 1 represents an action that pushes the pendulum towards the clockwise direction and the value 2 corresponds to an action that pushes the pendulum towards the anti-clockwise direction.the angular velocity of the pendulum at that time step (“ang. velocity”), measured in rad s−1.the angle of the pendulum at that time step (“angle”), measured in rad with values in the interval [0, 2π) rad. The angle 0 rad corresponds to the pendulum oriented in its upright position.the single utility value associated to the whole trial (“utility”). (ZIP) [file pcbi.1010810.s002.zip › ExperimentalData/FRI_31_2.csv]

action	angular vel.	angle	trial utility
0	0	3.2358	-17.5235
0	-0.017	3.2358
0	-0.034	3.2358
0	-0.051	3.2358
0	-0.068	3.2358
0	-0.085	3.2295
0	-0.085	3.2295
0	-0.102	3.2232
0	-0.119	3.2232
0	-0.136	3.217
0	-0.136	3.2107
0	-0.153	3.2107
0	-0.17	3.2044
0	-0.17	3.1981
0	-0.187	3.1918
0	-0.187	3.1855
0	-0.187	3.1793
0	-0.204	3.173
0	-0.204	3.1667
0	-0.204	3.1604
0	-0.204	3.1541
0	-0.221	3.1478
0	-0.221	3.1416
0	-0.221	3.1353
0	-0.221	3.129
0	-0.204	3.1227
0	-0.204	3.1164
0	-0.204	3.1101
0	-0.204	3.1038
0	-0.187	3.0976
0	-0.187	3.0913
0	-0.17	3.085
0	-0.17	3.0787
0	-0.153	3.0724
0	-0.153	3.0661
0	-0.136	3.0661
0	-0.136	3.0599
0	-0.119	3.0536
0	-0.102	3.0536
0	-0.085	3.0473
0	-0.068	3.0473
0	-0.068	3.0473
0	-0.051	3.041
0	-0.034	3.041
0	-0.017	3.041
0	0	3.041
0	0	3.041
0	0	3.041
0	0.017	3.041
0	0.034	3.041
0	0.051	3.041
0	0.068	3.0473
0	0.085	3.0473
0	0.085	3.0536
0	0.102	3.0536
0	0.119	3.0599
1	0.136	3.0599
1	0.102	3.0661
1	0.068	3.0661
1	0.034	3.0724
1	0.017	3.0724
1	0	3.0724
1	-0.034	3.0724
1	-0.068	3.0661
1	-0.085	3.0661
1	-0.119	3.0599
1	-0.153	3.0599
1	-0.187	3.0536
1	-0.204	3.0473
1	-0.238	3.041
1	-0.255	3.0347
1	-0.289	3.0222
1	-0.306	3.0159
1	-0.323	3.0033
1	-0.34	2.997
1	-0.357	2.9845
1	-0.374	2.9719
1	-0.391	2.9593
1	-0.408	2.9468
1	-0.425	2.9342
1	-0.425	2.9216
1	-0.442	2.9091
1	-0.442	2.8965
1	-0.442	2.8839
1	-0.442	2.8714
1	-0.442	2.8588
1	-0.442	2.84
1	-0.442	2.8274
1	-0.425	2.8148
1	-0.425	2.8023
1	-0.408	2.7897
1	-0.408	2.7771
1	-0.391	2.7646
1	-0.374	2.752
1	-0.357	2.7394
1	-0.34	2.7332
1	-0.323	2.7206
1	-0.289	2.7143
1	-0.272	2.7017
1	-0.255	2.6955
1	-0.221	2.6892
1	-0.204	2.6829
1	-0.17	2.6766
1	-0.153	2.6703
1	-0.119	2.664
1	-0.085	2.664
1	-0.068	2.6578
1	-0.034	2.6578
1	0	2.6578
1	0	2.6578
1	0.034	2.6578
0	0.102	2.6578
0	0.17	2.664
0	0.238	2.6703
0	0.306	2.6829
0	0.374	2.6892
0	0.442	2.7017
2	0.493	2.7143
2	0.595	2.7332
2	0.697	2.752
2	0.799	2.7771
2	0.884	2.8023
2	0.969	2.8274
2	1.054	2.8588
2	1.139	2.8902
2	1.207	2.9279
2	1.275	2.9656
2	1.343	3.0033
2	1.394	3.0473
2	1.445	3.0913
2	1.496	3.1353
2	1.53	3.1793
2	1.564	3.2232
2	1.581	3.2735
2	1.598	3.3238
2	1.598	3.3677
2	1.615	3.418
2	1.598	3.4683
2	1.598	3.5122
2	1.564	3.5625
2	1.547	3.6065
2	1.513	3.6568
2	1.479	3.7008
2	1.428	3.7447
2	1.394	3.7887
2	1.326	3.8264
2	1.275	3.8704
2	1.207	3.9081
2	1.139	3.9395
2	1.071	3.9772
2	1.003	4.0086
2	0.935	4.0338
2	0.85	4.0652
2	0.765	4.084
2	0.68	4.1091
2	0.595	4.128
2	0.51	4.1468
2	0.425	4.1594
2	0.34	4.172
2	0.255	4.1783
2	0.17	4.1845
2	0.068	4.1908
2	0	4.1908
0	-0.136	4.1908
0	-0.255	4.1845
0	-0.391	4.172
0	-0.51	4.1594
0	-0.646	4.1406
0	-0.765	4.1217
0	-0.901	4.0966
0	-1.02	4.0652
0	-1.139	4.0338
1	-1.241	3.996
1	-1.394	3.9583
1	-1.547	3.9144
1	-1.683	3.8641
1	-1.819	3.8138
1	-1.955	3.7573
1	-2.074	3.6945
1	-2.193	3.6316
1	-2.295	3.5625
1	-2.397	3.4934
1	-2.482	3.418
1	-2.55	3.3426
1	-2.618	3.2672
1	-2.669	3.1855
1	-2.72	3.1038
1	-2.737	3.0222
1	-2.754	2.9405
1	-2.754	2.8588
1	-2.754	2.7708
1	-2.737	2.6892
1	-2.703	2.6075
1	-2.652	2.5321
1	-2.601	2.4504
1	-2.55	2.375
1	-2.482	2.2933
1	-2.397	2.2242
1	-2.312	2.1488
1	-2.227	2.086
1	-2.142	2.0169
1	-2.04	1.954
1	-1.938	1.8975
1	-1.836	1.841
1	-1.734	1.7844
1	-1.615	1.7341
1	-1.513	1.6839
1	-1.394	1.6399
1	-1.292	1.6022
1	-1.19	1.5645
1	-1.071	1.5331
1	-0.969	1.5017
1	-0.85	1.4703
0	-0.697	1.4514
0	-0.561	1.4263
0	-0.408	1.4137
0	-0.255	1.4074
0	-0.102	1.4011
0	0.017	1.3948
0	0.17	1.4011
0	0.323	1.4074
0	0.459	1.42
0	0.612	1.4388
0	0.765	1.4577
0	0.918	1.4828
0	1.054	1.5142
0	1.207	1.5456
2	1.36	1.5833
2	1.547	1.6273
2	1.734	1.6776
2	1.921	1.7341
2	2.108	1.797
2	2.295	1.8598
2	2.482	1.9352
2	2.652	2.0106
2	2.822	2.0923
2	2.992	2.1802
2	3.145	2.2745
2	3.298	2.3687
2	3.434	2.4693
2	3.553	2.5761
2	3.672	2.6829
2	3.774	2.796
2	3.842	2.9091
2	3.91	3.0284
2	3.961	3.1478
2	3.995	3.2672
2	3.995	3.3866
2	3.995	3.506
2	3.961	3.6254
2	3.927	3.7447
2	3.876	3.8641
2	3.808	3.9772
2	3.723	4.0903
2	3.638	4.2034
2	3.553	4.3102
2	3.451	4.417
2	3.332	4.5175
2	3.23	4.6181
2	3.111	4.7123
2	3.009	4.8066
2	2.89	4.8945
2	2.788	4.9762
2	2.686	5.0579
2	2.584	5.1396
2	2.499	5.215
2	2.397	5.2904
2	2.312	5.3595
2	2.244	5.4286
2	2.176	5.4977
0	2.074	5.5605
0	1.972	5.6234
0	1.887	5.6799
0	1.802	5.7365
0	1.734	5.7867
0	1.666	5.837
0	1.598	5.8873
0	1.547	5.9375
0	1.496	5.9815
0	1.445	6.0255
0	1.411	6.0695
0	1.394	6.1135
0	1.36	6.1512
0	1.343	6.1951
0	1.343	6.2328
0	1.326	6.2768
0	1.326	0.031415
1	1.343	0.069114
1	1.309	0.1131
1	1.292	0.15079
1	1.275	0.18849
1	1.275	0.22619
1	1.258	0.26389
1	1.258	0.30159
1	1.275	0.34557
1	1.292	0.38327
1	1.309	0.42097
1	1.326	0.45867
1	1.36	0.50265
1	1.394	0.54035
1	1.428	0.58433
1	1.479	0.62831
1	1.513	0.67229
1	1.581	0.71627
1	1.632	0.76654
1	1.7	0.8168
1	1.768	0.87335
1	1.853	0.92362
1	1.938	0.98016
1	2.023	1.043
1	2.108	1.1058
1	2.193	1.1687
1	2.295	1.2378
1	2.397	1.3069
1	2.499	1.3823
0	2.652	1.4577
0	2.805	1.5394
0	2.958	1.6273
0	3.094	1.7153
0	3.247	1.8158
0	3.383	1.9101
0	3.519	2.0169
0	3.655	2.1237
0	3.774	2.2368
0	3.876	2.3499
0	3.978	2.4693
0	4.063	2.5886
0	4.131	2.7143
2	4.182	2.84
2	4.25	2.9656
2	4.318	3.0913
2	4.352	3.2232
2	4.369	3.3552
2	4.352	3.4871
2	4.335	3.6191
2	4.301	3.7447
2	4.25	3.8767
2	4.182	4.0023
2	4.097	4.128
2	3.995	4.2474
2	3.91	4.3667
2	3.791	4.4798
0	3.655	4.593
0	3.502	4.6998
0	3.349	4.8066
0	3.196	4.9008
0	3.043	4.9951
0	2.907	5.0893
0	2.771	5.171
0	2.635	5.2527
0	2.499	5.3281
0	2.38	5.4035
0	2.278	5.4726
0	2.176	5.5417
0	2.074	5.6045
0	1.972	5.6674
0	1.887	5.7239
0	1.819	5.7805
0	1.751	5.8307
0	1.683	5.8873
0	1.632	5.9375
0	1.581	5.9815
0	1.547	6.0318
1	1.513	6.0758
1	1.445	6.1197
1	1.377	6.1637
1	1.326	6.2077
1	1.275	6.2454
1	1.224	0
1	1.19	0.037699
1	1.156	0.069114
1	1.139	0.10681
1	1.105	0.13823
1	1.088	0.16964
1	1.071	0.20734
1	1.071	0.23876
1	1.071	0.27017
1	1.071	0.30159
1	1.071	0.333
1	1.088	0.36442
1	1.105	0.40212
1	1.122	0.43353
1	1.139	0.47123
1	1.173	0.50265
1	1.207	0.54035
1	1.241	0.57805
1	1.292	0.61574
1	1.343	0.65344
1	1.394	0.69742
1	1.445	0.74141
1	1.513	0.78539
1	1.581	0.82937
1	1.649	0.87963
1	1.734	0.9299
1	1.819	0.98016
1	1.904	1.0367
1	1.989	1.0995
0	2.125	1.1561
0	2.261	1.2252
0	2.397	1.2943
0	2.55	1.3697
0	2.686	1.4514
0	2.839	1.5331
0	2.992	1.621
0	3.145	1.709
0	3.281	1.8095
0	3.417	1.9101
0	3.57	2.0169
0	3.689	2.1237
0	3.808	2.2368
0	3.927	2.3499
0	4.012	2.4693
0	4.097	2.5949
0	4.165	2.7206
0	4.216	2.8462
0	4.25	2.9719
0	4.267	3.0976
0	4.267	3.2295
0	4.233	3.3552
0	4.199	3.4808
0	4.131	3.6065
0	4.046	3.7322
0	3.961	3.8515
0	3.859	3.9709
0	3.74	4.084
0	3.604	4.1908
0	3.468	4.2976
0	3.332	4.4044
0	3.179	4.4987
0	3.026	4.593
0	2.89	4.6809
0	2.737	4.7689
0	2.584	4.8443
0	2.431	4.9197
0	2.278	4.9951
0	2.142	5.0579
0	2.006	5.1207
0	1.87	5.1836
0	1.734	5.2338
0	1.598	5.2841
0	1.479	5.3343
0	1.36	5.372
0	1.241	5.416
0	1.122	5.4474
0	1.02	5.4851
0	0.918	5.5103
0	0.816	5.5354
0	0.714	5.5605
0	0.612	5.5794
0	0.51	5.5982
0	0.425	5.6108
0	0.323	5.6234
0	0.238	5.6359
0	0.153	5.6359
0	0.051	5.6422
0	-0.017	5.6422
0	-0.102	5.6422
0	-0.187	5.6359
0	-0.289	5.6297
0	-0.374	5.6171
0	-0.459	5.6045
2	-0.561	5.592
2	-0.612	5.5731
2	-0.68	5.5543
2	-0.731	5.5291
2	-0.799	5.5103
2	-0.867	5.4851
2	-0.935	5.4537
2	-1.003	5.4286
2	-1.071	5.3972
2	-1.156	5.3595
2	-1.224	5.3281
0	-1.36	5.2841
0	-1.479	5.2464
0	-1.615	5.1961
0	-1.751	5.1459
0	-1.887	5.0956
0	-2.023	5.0328
0	-2.159	4.9699
0	-2.312	4.9008
0	-2.448	4.8317
0	-2.601	4.7563
0	-2.754	4.6746
0	-2.89	4.593
0	-3.043	4.4987
0	-3.196	4.4044
0	-3.332	4.3102
0	-3.468	4.2097
0	-3.587	4.1029
0	-3.706	3.9898
0	-3.808	3.8767
0	-3.893	3.7636
0	-3.978	3.6442
0	-4.046	3.5248
0	-4.08	3.3992
0	-4.114	3.2798
1	-4.131	3.1541
1	-4.165	3.0284
1	-4.165	2.9028
1	-4.165	2.7771
1	-4.148	2.6515
1	-4.097	2.5321
1	-4.046	2.4064
1	-3.978	2.287
1	-3.893	2.1677
1	-3.808	2.0546
1	-3.706	1.9415
1	-3.604	1.8284
1	-3.502	1.7216
1	-3.383	1.621
1	-3.281	1.5205
1	-3.162	1.42
1	-3.06	1.3257
1	-2.958	1.2378
1	-2.856	1.1498
1	-2.754	1.0681
1	-2.669	0.98645
1	-2.584	0.90477
1	-2.516	0.82937
1	-2.448	0.75397
1	-2.38	0.67858
0	-2.295	0.60946
0	-2.21	0.54035
0	-2.142	0.47752
0	-2.074	0.41469
0	-2.006	0.35185
0	-1.972	0.28902
0	-1.921	0.23247
0	-1.887	0.17593
0	-1.87	0.11938
0	-1.853	0.062831
0	-1.853	0.0062831
2	-1.853	6.2328
2	-1.819	6.1763
2	-1.802	6.126
2	-1.785	6.0695
2	-1.768	6.0192
2	-1.768	5.9627
2	-1.785	5.9124
2	-1.802	5.8559
2	-1.819	5.7993
2	-1.853	5.749
2	-1.904	5.6925
2	-1.938	5.6297
2	-1.989	5.5731
2	-2.057	5.5103
2	-2.125	5.4474
2	-2.193	5.3846
2	-2.278	5.3155
2	-2.346	5.2464
2	-2.448	5.1773
2	-2.533	5.1019
2	-2.635	5.0202
2	-2.737	4.9385
2	-2.839	4.8568
0	-2.992	4.7689
0	-3.145	4.6746
0	-3.281	4.5804
0	-3.434	4.4798
0	-3.57	4.373
0	-3.706	4.2662
0	-3.842	4.1531
0	-3.961	4.0338
0	-4.08	3.9144
0	-4.165	3.7887
0	-4.25	3.6631
0	-4.318	3.5311
0	-4.369	3.4054
0	-4.386	3.2735
0	-4.403	3.1416
0	-4.386	3.0096
0	-4.352	2.8777
0	-4.301	2.7457
0	-4.233	2.62
0	-4.148	2.4881
0	-4.046	2.3687
0	-3.944	2.2494
0	-3.808	2.13
0	-3.689	2.0169
0	-3.536	1.9101
0	-3.4	1.8033
0	-3.247	1.7027
0	-3.094	1.6085
0	-2.941	1.5205
0	-2.788	1.4325
0	-2.652	1.3509
0	-2.499	1.2755
0	-2.363	1.2001
0	-2.21	1.131
0	-2.074	1.0681
0	-1.955	1.0053
0	-1.819	0.94875
0	-1.7	0.89848
0	-1.581	0.84822
0	-1.479	0.79795
0	-1.377	0.76026
1	-1.275	0.71627
1	-1.207	0.67858
1	-1.156	0.64716
1	-1.105	0.60946
1	-1.071	0.57805
1	-1.02	0.54663
1	-0.986	0.51521
1	-0.952	0.4838
1	-0.935	0.45867
1	-0.901	0.42725
1	-0.884	0.40212
1	-0.867	0.37699
1	-0.85	0.35185
1	-0.85	0.32672
1	-0.833	0.29531
1	-0.833	0.27017
1	-0.833	0.24504
1	-0.833	0.21991
1	-0.85	0.19478
1	-0.867	0.16964
1	-0.884	0.14451
1	-0.901	0.11938
1	-0.918	0.087963
1	-0.952	0.062831
0	-0.935	0.031415
0	-0.935	0.0062831
0	-0.935	6.258
0	-0.935	6.2328
0	-0.952	6.2014
2	-0.969	6.1763
2	-0.935	6.1449
2	-0.918	6.1197
2	-0.901	6.0883
2	-0.901	6.0632
2	-0.884	6.0381
2	-0.884	6.0066
2	-0.884	5.9815
2	-0.901	5.9564
2	-0.901	5.925
2	-0.918	5.8998
2	-0.935	5.8747
2	-0.952	5.8433
2	-0.969	5.8119
2	-1.003	5.7867
2	-1.037	5.7553
2	-1.071	5.7239
2	-1.105	5.6862
2	-1.156	5.6548
2	-1.207	5.6171
2	-1.258	5.5794
2	-1.309	5.5417
2	-1.377	5.504
2	-1.445	5.46
2	-1.513	5.416
2	-1.598	5.3658
2	-1.666	5.3218
2	-1.751	5.2652
2	-1.836	5.215
2	-1.938	5.1584
2	-2.023	5.0956
2	-2.125	5.0328
2	-2.227	4.9699
2	-2.329	4.9008
2	-2.448	4.8254
2	-2.55	4.75
2	-2.652	4.6746
2	-2.771	4.593
2	-2.873	4.5113
0	-3.009	4.417
0	-3.162	4.3291
0	-3.298	4.2285
0	-3.417	4.128
0	-3.536	4.0275
0	-3.638	3.9144
0	-3.74	3.8076
0	-3.825	3.6945
0	-3.893	3.5751
0	-3.944	3.4557
0	-3.995	3.3363
0	-4.012	3.217
0	-4.012	3.0976
0	-3.995	2.9782
0	-3.961	2.8588
0	-3.91	2.7394
0	-3.842	2.62
0	-3.757	2.507
0	-3.655	2.4001
0	-3.553	2.287
0	-3.434	2.1865
0	-3.298	2.086
0	-3.162	1.9855
0	-3.026	1.8912
0	-2.873	1.8033
0	-2.72	1.7216
0	-2.584	1.6399
0	-2.431	1.5645
0	-2.278	1.4954
0	-2.125	1.4263
0	-1.972	1.3634
0	-1.836	1.3069
1	-1.683	1.2566
1	-1.581	1.2064
1	-1.479	1.1624
1	-1.394	1.1184
1	-1.292	1.0744
1	-1.207	1.0367
1	-1.122	1.0053
1	-1.02	0.97388
1	-0.952	0.94246
0	-0.833	0.91733
0	-0.714	0.8922
0	-0.595	0.87335
0	-0.476	0.8545
0	-0.357	0.84193
0	-0.255	0.83565
0	-0.136	0.82937
0	-0.034	0.82309
1	0.068	0.82309
1	0.136	0.82937
1	0.204	0.83565
1	0.272	0.84193
1	0.34	0.84822
1	0.425	0.86079
1	0.493	0.87335
1	0.578	0.8922
1	0.646	0.91105
1	0.731	0.9299
1	0.799	0.95503
1	0.884	0.98016
1	0.969	1.0116
1	1.054	1.0367
1	1.156	1.0744
0	1.292	1.1121
0	1.428	1.1498
0	1.564	1.1938
0	1.7	1.2441
0	1.836	1.3006
0	1.989	1.3572
0	2.125	1.42
0	2.278	1.4828
0	2.431	1.5519
0	2.584	1.6273
0	2.72	1.709
0	2.873	1.7907
0	3.009	1.8849
0	3.145	1.9729
0	3.281	2.0734
0	3.417	2.174
0	3.536	2.2745
0	3.638	2.3813
2	3.723	2.4944
2	3.859	2.6075
2	3.961	2.7269
2	4.046	2.8462
2	4.114	2.9719
2	4.182	3.0913
2	4.216	3.2232
2	4.233	3.3489
2	4.233	3.4745
2	4.199	3.6002
2	4.165	3.7259
2	4.114	3.8515
2	4.046	3.9772
2	3.978	4.0966
2	3.876	4.216
2	3.791	4.3291
2	3.689	4.4421
2	3.57	4.549
2	3.468	4.6558
2	3.349	4.7563
2	3.247	4.8568
2	3.128	4.9511
2	3.026	5.0453
2	2.924	5.1333
2	2.839	5.2213
0	2.703	5.3029
0	2.584	5.3846
0	2.465	5.46
0	2.363	5.5354
0	2.261	5.6045
0	2.176	5.6736
0	2.091	5.7365
0	2.023	5.7993
0	1.955	5.8559
0	1.887	5.9124
0	1.836	5.9689
0	1.802	6.0255
0	1.768	6.082
1	1.734	6.1323
1	1.683	6.1826
1	1.615	6.2328
1	1.581	0
1	1.547	0.043982
1	1.513	0.087963
1	1.479	0.13823
1	1.462	0.18221
1	1.462	0.22619
1	1.462	0.27017
1	1.462	0.31416
1	1.462	0.35814
1	1.479	0.40212
1	1.496	0.4461
1	1.53	0.49008
1	1.564	0.54035
1	1.598	0.58433
1	1.649	0.63459
1	1.7	0.68486
1	1.751	0.73512
1	1.819	0.79167
1	1.887	0.84822
1	1.955	0.90477
1	2.04	0.9676
1	2.125	1.0241
1	2.21	1.0933
0	2.346	1.1624
0	2.482	1.2315
0	2.618	1.3132
0	2.771	1.3886
0	2.924	1.4765
0	3.06	1.5645
0	3.213	1.6587
0	3.366	1.7593
0	3.502	1.8661
0	3.638	1.9729
0	3.774	2.0797
0	3.893	2.1991
0	4.012	2.3185
0	4.114	2.4378
0	4.199	2.5635
0	4.267	2.6892
2	4.335	2.8211
2	4.403	2.9531
2	4.454	3.085
2	4.488	3.2232
2	4.505	3.3552
2	4.505	3.4934
2	4.488	3.6254
2	4.437	3.7636
2	4.386	3.8955
2	4.318	4.0275
0	4.199	4.1531
0	4.063	4.2788
0	3.91	4.3982
0	3.774	4.5113
0	3.621	4.6244
0	3.468	4.7312
0	3.315	4.8317
0	3.162	4.9322
0	3.026	5.0202
0	2.873	5.1082
1	2.737	5.1961
1	2.567	5.2778
1	2.414	5.3532
1	2.244	5.4223
1	2.091	5.4851
1	1.955	5.548
1	1.819	5.6045
1	1.683	5.6548
1	1.547	5.705
1	1.428	5.749
1	1.326	5.793
1	1.207	5.8307
1	1.105	5.8621
1	1.003	5.8998
1	0.918	5.925
1	0.816	5.9501
1	0.731	5.9752
1	0.646	5.9941
1	0.561	6.0129
1	0.493	6.0318
1	0.408	6.0443
1	0.34	6.0569
1	0.272	6.0632
1	0.187	6.0758
1	0.119	6.0758
1	0.051	6.082
1	0	6.082
1	-0.068	6.082
1	-0.136	6.0758
1	-0.221	6.0695
1	-0.289	6.0632
0	-0.323	6.0569
0	-0.357	6.0443
0	-0.391	6.0318
0	-0.425	6.0192
0	-0.459	6.0066
0	-0.51	5.9941
0	-0.544	5.9752
0	-0.595	5.9564
0	-0.646	5.9375
2	-0.697	5.9187
2	-0.714	5.8998
2	-0.731	5.8747
2	-0.748	5.8559
2	-0.765	5.8307
2	-0.799	5.8056
2	-0.816	5.7805
2	-0.85	5.7553
2	-0.884	5.7302
2	-0.935	5.705
2	-0.969	5.6736
2	-1.02	5.6422
2	-1.071	5.6108
2	-1.122	5.5794
2	-1.173	5.5417
2	-1.241	5.5103
2	-1.309	5.4726
2	-1.377	5.4286
2	-1.445	5.3846
2	-1.53	5.3406
2	-1.615	5.2966
2	-1.7	5.2464
2	-1.785	5.1898
2	-1.87	5.1396
2	-1.972	5.0767
0	-2.108	5.0202
0	-2.261	4.9511
0	-2.397	4.882
0	-2.55	4.8066
0	-2.703	4.7249
0	-2.856	4.6432
0	-2.992	4.5553
0	-3.145	4.461
0	-3.281	4.3667
0	-3.417	4.2662
0	-3.553	4.1594
0	-3.672	4.0526
0	-3.791	3.9395
0	-3.876	3.8264
0	-3.978	3.707
0	-4.046	3.5877
0	-4.097	3.462
0	-4.131	3.3426
0	-4.148	3.217
0	-4.148	3.0913
0	-4.131	2.9656
0	-4.097	2.8462
0	-4.046	2.7206
0	-3.978	2.6012
0	-3.893	2.4818
0	-3.791	2.3687
0	-3.672	2.2556
0	-3.553	2.1488
0	-3.417	2.042
0	-3.281	1.9415
0	-3.145	1.841
0	-2.992	1.753
0	-2.839	1.665
0	-2.686	1.5833
0	-2.533	1.5017
0	-2.38	1.4263
0	-2.244	1.3572
0	-2.091	1.2943
0	-1.955	1.2315
0	-1.802	1.1749
0	-1.666	1.1247
0	-1.53	1.0744
0	-1.411	1.0304
0	-1.275	0.99273
0	-1.156	0.95503
0	-1.037	0.91733
0	-0.918	0.8922
1	-0.799	0.86707
1	-0.714	0.84193
1	-0.646	0.82309
1	-0.578	0.80424
1	-0.51	0.78539
1	-0.442	0.77282
1	-0.391	0.76026
1	-0.323	0.74769
1	-0.255	0.74141
1	-0.204	0.72884
1	-0.136	0.72884
1	-0.085	0.72256
1	-0.017	0.72256
1	0.017	0.72256
1	0.085	0.72256
1	0.136	0.72884
1	0.204	0.72884
1	0.255	0.73512
1	0.323	0.74769
1	0.374	0.76026
1	0.442	0.77282
1	0.51	0.78539
1	0.578	0.80424
1	0.646	0.82309
1	0.714	0.84193
1	0.782	0.86079
0	0.901	0.88592
0	1.02	0.91733
0	1.139	0.94875
0	1.258	0.98645
0	1.394	1.0241
0	1.513	1.0681
0	1.649	1.1184
0	1.785	1.1687
0	1.921	1.2252
0	2.074	1.288
0	2.21	1.3509
0	2.363	1.42
0	2.499	1.4954
0	2.652	1.5708
0	2.805	1.6525
0	2.958	1.7404
0	3.094	1.8284
0	3.23	1.9226
0	3.366	2.0232
0	3.502	2.13
0	3.621	2.2368
0	3.74	2.3436
0	3.825	2.4567
0	3.91	2.5761
0	3.995	2.6955
0	4.046	2.8148
0	4.08	2.9405
0	4.097	3.0599
0	4.097	3.1855
0	4.08	3.3049
0	4.046	3.4306
0	3.995	3.5499
0	3.927	3.6693
0	3.842	3.7887
0	3.74	3.9018
0	3.621	4.0086
0	3.502	4.1154
0	3.366	4.2222
0	3.23	4.3228
0	3.094	4.417
0	2.941	4.505
0	2.805	4.593
0	2.652	4.6746
0	2.499	4.75
0	2.346	4.8254
0	2.193	4.8945
0	2.04	4.9574
0	1.904	5.0139
0	1.768	5.0705
0	1.615	5.1207
0	1.479	5.171
0	1.343	5.215
0	1.224	5.2527
0	1.088	5.2841
0	0.969	5.3155
0	0.85	5.3469
0	0.731	5.3658
0	0.612	5.3909
0	0.493	5.4035
0	0.374	5.416
0	0.255	5.4286
0	0.153	5.4349
0	0.034	5.4412
0	-0.051	5.4349
0	-0.17	5.4349
0	-0.289	5.4286
0	-0.391	5.416
0	-0.51	5.4035
0	-0.629	5.3846
0	-0.748	5.3658
0	-0.867	5.3406
0	-0.986	5.3155
0	-1.105	5.2841
0	-1.241	5.2464
0	-1.36	5.2087
0	-1.496	5.1647
0	-1.632	5.1144
0	-1.768	5.0642
0	-1.921	5.0076
0	-2.057	4.9511
0	-2.21	4.8883
0	-2.346	4.8191
0	-2.499	4.7437
0	-2.652	4.6683
0	-2.788	4.5867
0	-2.941	4.4987
0	-3.077	4.4107
0	-3.23	4.3102
1	-3.349	4.216
1	-3.519	4.1091
1	-3.689	4.0023
1	-3.825	3.8892
1	-3.961	3.7699
1	-4.08	3.6505
1	-4.182	3.5248
1	-4.267	3.3992
1	-4.335	3.2735
1	-4.386	3.1416
1	-4.42	3.0096
1	-4.42	2.8714
1	-4.42	2.7394
1	-4.386	2.6075
1	-4.335	2.4755
1	-4.284	2.3499
1	-4.199	2.2179
1	-4.114	2.0923
1	-4.029	1.9729
1	-3.927	1.8535
1	-3.808	1.7341
1	-3.706	1.621
1	-3.587	1.5142
1	-3.485	1.4074
0	-3.332	1.3069
0	-3.196	1.2064
0	-3.043	1.1121
0	-2.924	1.0241
0	-2.788	0.93618
0	-2.669	0.8545
0	-2.567	0.77282
0	-2.465	0.69742
0	-2.363	0.62831
2	-2.278	0.5592
2	-2.159	0.49008
2	-2.057	0.42725
2	-1.955	0.36442
2	-1.87	0.30787
2	-1.785	0.25761
2	-1.7	0.20106
2	-1.632	0.15079
2	-1.581	0.10053
2	-1.513	0.056548
2	-1.479	0.012566
2	-1.428	6.2517
2	-1.394	6.2077
2	-1.377	6.1637
2	-1.36	6.126
2	-1.343	6.082
2	-1.326	6.0443
2	-1.326	6.0066
2	-1.326	5.9627
2	-1.343	5.925
2	-1.343	5.881
2	-1.377	5.8433
2	-1.394	5.7993
2	-1.428	5.7553
2	-1.462	5.7176
2	-1.496	5.6674
2	-1.547	5.6234
2	-1.598	5.5794
2	-1.666	5.5291
2	-1.734	5.4789
2	-1.802	5.4223
2	-1.87	5.3658
0	-1.989	5.3092
0	-2.108	5.2464
0	-2.244	5.1836
0	-2.38	5.1144
0	-2.516	5.039
0	-2.669	4.9637
0	-2.805	4.882
0	-2.958	4.794
0	-3.094	4.6998
0	-3.247	4.6055
0	-3.4	4.505
0	-3.536	4.4044
0	-3.672	4.2914
0	-3.808	4.1783
1	-3.927	4.0652
1	-4.08	3.9458
1	-4.233	3.8201
1	-4.352	3.6882
1	-4.454	3.5562
1	-4.556	3.4243
1	-4.624	3.2861
1	-4.675	3.1416
1	-4.692	3.0033
1	-4.709	2.8651
0	-4.658	2.7206
0	-4.573	2.5823
0	-4.488	2.4441
0	-4.386	2.3122
0	-4.267	2.1802
0	-4.131	2.0546
0	-3.995	1.9352
0	-3.859	1.8158
0	-3.706	1.7027
0	-3.553	1.5959
0	-3.4	1.4891
0	-3.247	1.3886
0	-3.111	1.2943
0	-2.958	1.2001
0	-2.822	1.1184
0	-2.686	1.0304
0	-2.567	0.95503
0	-2.431	0.87963
0	-2.329	0.80424
0	-2.227	0.73512
0	-2.125	0.67229
0	-2.023	0.60946
2	-1.938	0.55291
2	-1.836	0.49637
2	-1.717	0.43982
2	-1.615	0.38955
2	-1.53	0.34557
2	-1.428	0.29531
2	-1.343	0.25761
2	-1.275	0.21363
2	-1.207	0.17593
2	-1.139	0.14451
2	-1.071	0.1131
2	-1.02	0.075397
2	-0.969	0.050265
2	-0.918	0.018849
2	-0.884	6.2768
2	-0.85	6.2517
2	-0.816	6.2265
2	-0.782	6.2014
2	-0.748	6.1763
2	-0.731	6.1574
2	-0.714	6.1323
2	-0.697	6.1135
2	-0.68	6.0883
2	-0.663	6.0695
2	-0.663	6.0506
2	-0.646	6.0318
2	-0.646	6.0129
2	-0.646	5.9941
2	-0.646	5.9689
2	-0.663	5.9501
2	-0.663	5.9313
2	-0.68	5.9124
2	-0.697	5.8936
2	-0.714	5.8684
2	-0.731	5.8496
2	-0.748	5.8244
2	-0.782	5.7993
2	-0.816	5.7805
2	-0.85	5.7553
2	-0.884	5.7239
2	-0.918	5.6988
2	-0.969	5.6736
2	-1.003	5.6422
2	-1.054	5.6108
2	-1.105	5.5794
2	-1.173	5.5417
2	-1.224	5.504
2	-1.292	5.4663
2	-1.36	5.4286
2	-1.445	5.3846
0	-1.564	5.3406
0	-1.683	5.2904
0	-1.802	5.2401
0	-1.938	5.1836
0	-2.074	5.1207
0	-2.21	5.0579
0	-2.346	4.9888
0	-2.499	4.9134
0	-2.635	4.838
0	-2.788	4.7563
0	-2.941	4.6683
1	-3.094	4.5804
1	-3.281	4.4861
1	-3.451	4.3856
1	-3.638	4.2788
1	-3.808	4.1657
1	-3.961	4.0463
1	-4.114	3.9269
1	-4.25	3.8013
1	-4.386	3.6693
1	-4.488	3.5374
1	-4.573	3.3992
1	-4.641	3.2609
1	-4.692	3.1227
1	-4.709	2.9845
1	-4.709	2.84
0	-4.658	2.7017
0	-4.59	2.5572
0	-4.488	2.4253
0	-4.386	2.287
0	-4.267	2.1614
0	-4.131	2.0357
0	-3.995	1.9101
0	-3.842	1.7907
0	-3.689	1.6776
0	-3.553	1.5708
0	-3.4	1.464
0	-3.247	1.3697
2	-3.094	1.2692
2	-2.907	1.1812
2	-2.737	1.0933
2	-2.567	1.0179
2	-2.397	0.94246
2	-2.244	0.87335
2	-2.091	0.80424
2	-1.938	0.74769
2	-1.802	0.69114
2	-1.666	0.64088
2	-1.53	0.59061
2	-1.411	0.54663
2	-1.292	0.50265
2	-1.19	0.46495
2	-1.071	0.43353
2	-0.969	0.40212
2	-0.867	0.37699
2	-0.782	0.35185
2	-0.697	0.32672
2	-0.595	0.30787
2	-0.51	0.28902
2	-0.425	0.27646
2	-0.357	0.26389
2	-0.272	0.25132
2	-0.187	0.24504
2	-0.119	0.23876
2	-0.034	0.23876
2	0.017	0.23876
2	0.102	0.23876
2	0.17	0.24504
2	0.255	0.25132
2	0.323	0.25761
2	0.408	0.27017
2	0.493	0.28274
2	0.578	0.30159
2	0.663	0.32044
2	0.748	0.33929
2	0.765	0.36442
2	0.782	0.38955
2	0.833	0.41469
2	0.901	0.43982
2	0.969	0.46495
2	1.037	0.49637
2	1.105	0.52778
2	1.19	0.56548
2	1.258	0.60318
2	1.36	0.64088
2	1.445	0.68486
2	1.547	0.72884
2	1.649	0.7791
2	1.751	0.82937
2	1.87	0.87963
2	1.989	0.94246
2	2.108	0.99901
2	2.227	1.0681
2	2.363	1.1372
2	2.499	1.2064
2	2.635	1.288
2	2.788	1.3697
2	2.941	1.4514
2	3.077	1.5456
2	3.23	1.6399
2	3.383	1.7404
2	3.519	1.841
2	3.655	1.9478
2	3.791	2.0609
2	3.927	2.1802
2	4.046	2.2996
2	4.148	2.419
2	4.233	2.5447
2	4.301	2.6766
2	4.352	2.8085
2	4.403	2.9405
2	4.42	3.0724
2	4.42	3.2044
2	4.386	3.3363
2	4.352	3.4683
2	4.284	3.5939
2	4.216	3.7259
2	4.114	3.8515
1	4.012	3.9709
1	3.859	4.0903
1	3.689	4.2034
1	3.502	4.3102
1	3.332	4.417
1	3.145	4.5113
1	2.941	4.6055
1	2.754	4.6872
1	2.567	4.7689
1	2.38	4.8443
1	2.193	4.9134
1	1.989	4.9762
1	1.819	5.0328
1	1.632	5.083
0	1.496	5.1333
0	1.36	5.1773
0	1.224	5.215
0	1.088	5.2464
0	0.969	5.2778
0	0.833	5.3092
0	0.714	5.3281
0	0.595	5.3532
0	0.476	5.3658
0	0.357	5.3783
0	0.238	5.3909
0	0.119	5.3972
0	0	5.3972
0	-0.102	5.3972
0	-0.204	5.3909
1	-0.323	5.3846
1	-0.493	5.372
1	-0.646	5.3532
1	-0.799	5.3281
1	-0.969	5.3029
1	-1.139	5.2715
1	-1.309	5.2338
1	-1.479	5.1961
1	-1.649	5.1459
0	-1.785	5.0956
0	-1.921	5.039
0	-2.057	4.9762
0	-2.21	4.9134
0	-2.363	4.8443
0	-2.499	4.7752
0	-2.652	4.6935
0	-2.805	4.6118
0	-2.941	4.5238
2	-3.094	4.4359
2	-3.196	4.3416
2	-3.281	4.2411
2	-3.383	4.1406
2	-3.451	4.04
2	-3.536	3.9332
2	-3.587	3.8264
0	-3.672	3.7196
1	-3.74	3.6065
1	-3.842	3.4934
1	-3.927	3.374
1	-3.995	3.2546
1	-4.046	3.1353
1	-4.063	3.0159
1	-4.08	2.8902
1	-3.995	2.7708
1	-3.927	2.6515
1	-3.842	2.5321
1	-3.757	2.419
1	-3.655	2.3059
1	-3.536	2.1991
1	-3.451	2.0986
1	-3.349	1.9917
1	-3.247	1.8912
1	-3.145	1.797
1	-3.043	1.7027
1	-2.924	1.6148
1	-2.822	1.5268
1	-2.618	1.4451
1	-2.482	1.3697
1	-2.329	1.3006
1	-2.176	1.2315
1	-2.04	1.1687
1	-1.904	1.1058
1	-1.819	1.0493
1	-1.717	0.99901
1	-1.632	0.94875
1	-1.564	0.89848
1	-1.479	0.8545
1	-1.411	0.81052
1	-1.343	0.76654
1	-1.275	0.72884
1	-1.224	0.69114
1	-1.173	0.65344
1	-1.122	0.62203
1	-1.071	0.58433
1	-1.037	0.55291
1	-1.003	0.5215
1	-0.969	0.49637
1	-0.935	0.46495
1	-0.901	0.43982
1	-0.884	0.4084
1	-0.867	0.38327
1	-0.85	0.35814
1	-0.833	0.333
1	-0.833	0.30787
1	-0.833	0.28274
1	-0.833	0.25761
1	-0.833	0.23247
1	-0.833	0.20734
1	-0.85	0.18221
1	-0.867	0.15708
1	-0.884	0.12566
1	-0.901	0.10053
1	-0.935	0.075397
1	-0.969	0.043982
1	-1.003	0.012566
0	-1.003	6.2642
0	-1.003	6.2391
0	-1.003	6.2077
0	-1.02	6.1763
0	-1.037	6.1449
2	-1.054	6.1135
2	-1.054	6.082
2	-1.037	6.0506
2	-1.037	6.0192
2	-1.037	5.9878
2	-1.037	5.9564
2	-1.054	5.925
2	-1.054	5.8936
2	-1.088	5.8621
2	-1.105	5.8244
2	-1.122	5.793
2	-1.156	5.7553
2	-1.19	5.7239
2	-1.241	5.6862
2	-1.275	5.6485
2	-1.326	5.6108
2	-1.394	5.5668
2	-1.445	5.5228
2	-1.513	5.4789
2	-1.581	5.4349
2	-1.649	5.3846
2	-1.734	5.3343
2	-1.819	5.2841
2	-1.904	5.2275
2	-1.989	5.1647
2	-2.091	5.1082
0	-2.227	5.039
0	-2.363	4.9699
0	-2.516	4.9008
0	-2.652	4.8191
1	-2.805	4.7375
1	-2.992	4.6495
1	-3.179	4.5553
1	-3.366	4.461
1	-3.553	4.3542
1	-3.723	4.2474
1	-3.893	4.1343
0	-4.012	4.0149
0	-4.114	3.8892
0	-4.216	3.7636
0	-4.301	3.6379
1	-4.352	3.506
1	-4.437	3.374
1	-4.505	3.2421
1	-4.539	3.1038
1	-4.573	2.9656
1	-4.573	2.8274
1	-4.556	2.6955
1	-4.437	2.5572
1	-4.352	2.4253
1	-4.233	2.2996
1	-4.114	2.174
1	-3.978	2.0483
1	-3.842	1.9289
1	-3.706	1.8158
1	-3.553	1.709
1	-3.451	1.6022
1	-3.332	1.5017
1	-3.23	1.4011
1	-3.111	1.3069
1	-3.009	1.2126
1	-2.907	1.1247
1	-2.822	1.043
1	-2.652	0.96131
1	-2.482	0.87963
1	-2.329	0.81052
1	-2.193	0.74141
1	-2.04	0.67858
1	-1.921	0.61574
1	-1.87	0.5592
1	-1.836	0.50265
1	-1.802	0.4461
1	-1.785	0.39583
1	-1.768	0.33929
1	-1.768	0.28902
1	-1.768	0.23247
1	-1.768	0.18221
1	-1.785	0.13195
1	-1.802	0.075397
1	-1.836	0.018849
1	-1.887	6.2454
0	-1.887	6.1889
0	-1.904	6.1323
0	-1.938	6.0758
0	-1.972	6.0192
0	-2.006	5.9564
0	-2.057	5.8936
0	-2.108	5.8307
0	-2.176	5.7679
0	-2.261	5.6988
0	-2.346	5.6297
0	-2.431	5.5605
0	-2.533	5.4851
0	-2.652	5.4097
2	-2.771	5.3281
2	-2.856	5.2401
2	-2.941	5.1521
2	-3.043	5.0642
2	-3.145	4.9699
2	-3.247	4.8757
2	-3.349	4.7752
2	-3.451	4.6746
2	-3.57	4.5678
2	-3.672	4.461
2	-3.774	4.3479
2	-3.859	4.2348
2	-3.944	4.1154
2	-4.029	3.996
2	-4.097	3.8704
2	-4.148	3.751
2	-4.182	3.6254
2	-4.199	3.4997
2	-4.199	3.374
2	-4.182	3.2484
2	-4.148	3.1227
2	-4.097	2.997
2	-4.012	2.8714
2	-3.927	2.752
2	-3.825	2.6389
2	-3.706	2.5258
2	-3.57	2.4127
2	-3.417	2.3122
2	-3.264	2.2117
2	-3.094	2.1174
2	-2.924	2.0232
2	-2.737	1.9415
2	-2.567	1.8598
2	-2.38	1.7844
2	-2.176	1.7153
2	-1.989	1.6525
2	-1.802	1.5959
2	-1.615	1.5456
2	-1.411	1.5017
2	-1.224	1.4577
2	-1.037	1.4263
2	-0.85	1.3948
2	-0.663	1.376
2	-0.476	1.3572
2	-0.289	1.3446
2	-0.102	1.3383
2	0.068	1.3383
2	0.255	1.3446
2	0.442	1.3509
2	0.629	1.3697
2	0.816	1.3886
2	1.003	1.42
2	1.19	1.4514
2	1.377	1.4891
2	1.581	1.5331
2	1.768	1.5833
2	1.955	1.6399
2	2.142	1.7027
2	2.329	1.7718
2	2.516	1.841
2	2.703	1.9226
2	2.873	2.0043
2	3.043	2.0923
2	3.213	2.1865
2	3.366	2.287
2	3.519	2.3939
2	3.638	2.5007
2	3.774	2.6075
2	3.876	2.7269
2	3.961	2.8462
2	4.046	2.9656
2	4.097	3.085
2	4.131	3.2107
2	4.148	3.3363
2	4.148	3.462
2	4.131	3.5814
2	4.097	3.707
2	4.046	3.8327
2	3.978	3.9521
2	3.91	4.0714
2	3.825	4.1845
2	3.723	4.2976
0	3.587	4.4107
0	3.434	4.5175
0	3.281	4.6181
0	3.128	4.7123
0	2.992	4.8066
0	2.839	4.8945
0	2.686	4.9762
0	2.55	5.0516
0	2.397	5.127
0	2.261	5.1961
0	2.142	5.2652
0	2.006	5.3281
0	1.887	5.3846
0	1.768	5.4412
0	1.666	5.4914
0	1.564	5.5417
0	1.462	5.5857
0	1.36	5.6297
0	1.275	5.6674
0	1.19	5.705
0	1.105	5.7428
0	1.037	5.7742
0	0.969	5.8056
0	0.901	5.8307
0	0.833	5.8621
0	0.782	5.881
0	0.714	5.9061
0	0.663	5.925
2	0.612	5.9438
2	0.612	5.9627
2	0.595	5.9815
2	0.595	6.0004
2	0.595	6.0192
0	0.561	6.0381
0	0.527	6.0569
0	0.493	6.0695
0	0.459	6.082
0	0.442	6.1009
0	0.408	6.1135
0	0.391	6.126
0	0.357	6.1323
0	0.34	6.1449
0	0.323	6.1574
0	0.306	6.1637
0	0.289	6.1763
0	0.272	6.1826
1	0.255	6.1889
1	0.204	6.2014
1	0.153	6.2014
1	0.102	6.2077
1	0.051	6.214
1	0	6.214
1	-0.034	6.214
1	-0.085	6.2077
1	-0.136	6.2077
1	-0.187	6.2014
0	-0.204	6.1951
0	-0.221	6.1889
0	-0.221	6.1826
0	-0.238	6.1763
0	-0.255	6.1637
0	-0.272	6.1574
0	-0.289	6.1512
0	-0.323	6.1386
0	-0.34	6.1323
0	-0.357	6.1197
0	-0.391	6.1072
0	-0.408	6.0946
0	-0.442	6.082
2	-0.476	6.0695
2	-0.459	6.0506
2	-0.459	6.0381
2	-0.459	6.0255
2	-0.459	6.0129
2	-0.459	6.0004
2	-0.459	5.9815
2	-0.459	5.9689
2	-0.459	5.9564
2	-0.476	5.9438
2	-0.476	5.925
2	-0.493	5.9124
2	-0.51	5.8998
2	-0.527	5.881
2	-0.544	5.8684
2	-0.561	5.8496
2	-0.578	5.8307
2	-0.612	5.8119
2	-0.646	5.793
2	-0.663	5.7742
2	-0.697	5.7553
2	-0.731	5.7302
2	-0.782	5.7113
2	-0.816	5.6862
2	-0.867	5.6611
2	-0.918	5.6297
2	-0.969	5.6045
2	-1.02	5.5731
2	-1.071	5.5417
2	-1.139	5.5103
2	-1.207	5.4726
2	-1.275	5.4349
2	-1.343	5.3972
2	-1.428	5.3532
2	-1.496	5.3092
2	-1.581	5.2652
0	-1.717	5.215
0	-1.853	5.1584
0	-1.989	5.1019
0	-2.125	5.039
0	-2.261	4.9762
0	-2.414	4.9071
0	-2.55	4.8317
0	-2.703	4.75
0	-2.856	4.6683
0	-3.009	4.5804
0	-3.145	4.4861
0	-3.298	4.3919
0	-3.434	4.2914
0	-3.553	4.1845
0	-3.689	4.0777
0	-3.791	3.9646
0	-3.893	3.8453
0	-3.995	3.7259
0	-4.063	3.6065
0	-4.114	3.4871
0	-4.165	3.3615
0	-4.182	3.2358
0	-4.182	3.1101
0	-4.165	2.9845
0	-4.131	2.8588
0	-4.08	2.7332
0	-4.012	2.6138
0	-3.927	2.4944
0	-3.825	2.375
0	-3.723	2.2619
0	-3.587	2.1551
0	-3.468	2.0483
0	-3.332	1.9478
0	-3.179	1.8472
0	-3.043	1.753
0	-2.89	1.665
0	-2.737	1.5771
0	-2.584	1.5017
0	-2.431	1.4263
0	-2.278	1.3509
0	-2.142	1.288
0	-1.989	1.2252
0	-1.853	1.1687
0	-1.717	1.1121
0	-1.581	1.0618
0	-1.445	1.0179
0	-1.326	0.97388
0	-1.207	0.93618
0	-1.088	0.90477
0	-0.969	0.87335
0	-0.85	0.84193
0	-0.731	0.82309
0	-0.629	0.79795
0	-0.527	0.7791
0	-0.408	0.76654
0	-0.306	0.75397
0	-0.204	0.74769
0	-0.102	0.74141
0	0	0.74141
0	0.085	0.74141
0	0.187	0.74769
0	0.289	0.75397
0	0.391	0.76654
0	0.493	0.7791
0	0.595	0.79167
0	0.714	0.8168
0	0.816	0.83565
0	0.935	0.86079
0	1.037	0.8922
0	1.156	0.9299
0	1.292	0.96131
0	1.411	1.0053
0	1.53	1.0493
0	1.666	1.0995
0	1.802	1.1498
0	1.938	1.2064
0	2.074	1.2692
0	2.227	1.332
0	2.363	1.4011
0	2.516	1.4765
0	2.669	1.5519
0	2.822	1.6336
0	2.958	1.7216
0	3.111	1.8095
0	3.247	1.9101
2	3.383	2.0106
2	3.553	2.1111
2	3.723	2.2242
2	3.876	2.3373
2	4.012	2.4567
2	4.131	2.5761
2	4.25	2.7017
2	4.335	2.8337
2	4.42	2.9656
2	4.471	3.0976
2	4.505	3.2295
2	4.522	3.3677
2	4.505	3.506
2	4.488	3.6379
2	4.454	3.7761
2	4.386	3.9081
2	4.318	4.04
2	4.233	4.1657
0	4.097	4.2914
0	3.961	4.4107
0	3.808	4.5301
0	3.655	4.6432
0	3.502	4.75
0	3.349	4.8506
0	3.196	4.9511
0	3.06	5.0453
0	2.924	5.1333
0	2.788	5.2213
0	2.652	5.3029
0	2.533	5.3783
0	2.414	5.4537
0	2.312	5.5228
1	2.21	5.592
1	2.074	5.6548
1	1.955	5.7176
1	1.836	5.7742
1	1.717	5.8307
1	1.615	5.881
1	1.513	5.925
1	1.428	5.9689
1	1.343	6.0129
1	1.275	6.0506
1	1.19	6.0883
1	1.122	6.126
1	1.071	6.1574
1	1.02	6.1889
1	0.952	6.2203
1	0.918	6.2454
1	0.867	6.2768
1	0.833	0.018849
1	0.799	0.043982
1	0.765	0.062831
1	0.731	0.087963
1	0.697	0.10681
1	0.68	0.13195
1	0.663	0.15079
1	0.646	0.16964
1	0.629	0.18849
1	0.629	0.20734
1	0.612	0.22619
1	0.612	0.24504
1	0.612	0.26389
1	0.612	0.28274
1	0.612	0.30159
1	0.612	0.32044
1	0.629	0.33929
1	0.629	0.35814
1	0.646	0.37699
1	0.663	0.39583
1	0.68	0.42097
1	0.714	0.43982
1	0.731	0.45867
1	0.765	0.4838
1	0.782	0.50893
1	0.816	0.53406
1	0.867	0.5592
1	0.901	0.58433
1	0.952	0.60946
1	0.986	0.64088
1	1.037	0.67229
1	1.105	0.70371
1	1.156	0.74141
1	1.224	0.77282
1	1.292	0.81052
1	1.36	0.8545
1	1.428	0.8922
0	1.547	0.93618
0	1.666	0.98645
0	1.802	1.043
0	1.921	1.0933
0	2.057	1.1561
0	2.193	1.2189
0	2.346	1.288
0	2.482	1.3634
0	2.635	1.4388
0	2.788	1.5205
0	2.924	1.6085
0	3.077	1.6964
0	3.23	1.7907
0	3.366	1.8912
0	3.502	1.9917
0	3.638	2.0986
0	3.757	2.2117
0	3.876	2.3247
0	3.978	2.4441
0	4.063	2.5635
0	4.131	2.6892
0	4.182	2.8148
0	4.216	2.9405
0	4.233	3.0661
0	4.233	3.1918
0	4.216	3.3238
0	4.182	3.4494
0	4.131	3.5751
0	4.046	3.6945
0	3.961	3.8138
0	3.859	3.9332
0	3.74	4.0463
0	3.621	4.1594
0	3.485	4.2662
0	3.349	4.3667
2	3.196	4.4673
2	3.094	4.5615
2	2.975	4.6558
2	2.873	4.7437
2	2.754	4.8254
2	2.652	4.9071
0	2.499	4.9825
0	2.363	5.0579
0	2.227	5.127
0	2.091	5.1898
0	1.955	5.2527
0	1.819	5.3092
0	1.7	5.3658
0	1.581	5.4097
0	1.479	5.46
0	1.36	5.504
0	1.258	5.5417
0	1.156	5.5794
0	1.071	5.6108
0	0.969	5.6422
0	0.884	5.6674
0	0.799	5.6988
0	0.714	5.7176
0	0.646	5.7428
0	0.561	5.7553
0	0.493	5.7742
2	0.425	5.7867
2	0.391	5.7993
2	0.357	5.8119
2	0.34	5.8244
2	0.306	5.8307
2	0.289	5.8433
2	0.255	5.8496
2	0.238	5.8559
2	0.221	5.8621
2	0.204	5.8684
2	0.187	5.8747
2	0.17	5.881
2	0.153	5.8873
0	0.085	5.8936
0	0.034	5.8936
0	0	5.8936
[truncated: 5,162 more rows]
