# Supplementary material for: Skilled motor control of an inverted pendulum implies low entropy of states but high entropy of actions
Source: PLoS Comput Biol. 2023 Jan 6;19(1):e1010810. doi: 10.1371/journal.pcbi.1010810 (PMC9851554; doi:10.1371/journal.pcbi.1010810)
Supplement: S2 File — The dataset within the file contains the data collected during the experiment. Each CSV file named “FRI_p_l.csv” corresponds to a different trial, where “p” stands for an unique numerical participant’s identifier and “l” stands for pendulum length (where “2” corresponds to 0.2, “3” to 0.3 m, “4” to 0.4 m, etc.). In every file, rows correspond to subsequent time steps, sampled with a frequency of 0.017 s. For every recorded time step, each column contains: the action selected by the trial’s participant (“action”). The value 0 corresponds to a “no action”, the value 1 represents an action that pushes the pendulum towards the clockwise direction and the value 2 corresponds to an action that pushes the pendulum towards the anti-clockwise direction.the angular velocity of the pendulum at that time step (“ang. velocity”), measured in rad s−1.the angle of the pendulum at that time step (“angle”), measured in rad with values in the interval [0, 2π) rad. The angle 0 rad corresponds to the pendulum oriented in its upright position.the single utility value associated to the whole trial (“utility”). (ZIP) [file pcbi.1010810.s002.zip › ExperimentalData/FRI_22_8.csv]

action	angular vel.	angle	trial utility
0	0	3.2358	-18.4848
0	0	3.2358
0	0	3.2358
0	0	3.2358
0	-0.017	3.2358
0	-0.017	3.2358
0	-0.017	3.2358
0	-0.017	3.2358
0	-0.017	3.2358
0	-0.034	3.2358
0	-0.034	3.2295
0	-0.034	3.2295
0	-0.034	3.2295
0	-0.034	3.2295
0	-0.051	3.2232
0	-0.051	3.2232
0	-0.051	3.2232
0	-0.051	3.2232
0	-0.051	3.217
0	-0.068	3.217
0	-0.068	3.217
0	-0.068	3.2107
0	-0.068	3.2107
0	-0.068	3.2107
0	-0.068	3.2044
0	-0.068	3.2044
0	-0.085	3.1981
0	-0.085	3.1981
0	-0.085	3.1981
0	-0.085	3.1918
0	-0.085	3.1918
0	-0.085	3.1855
0	-0.085	3.1855
0	-0.085	3.1793
0	-0.102	3.1793
0	-0.102	3.173
0	-0.102	3.173
0	-0.102	3.1667
0	-0.102	3.1667
0	-0.102	3.1604
0	-0.102	3.1604
0	-0.102	3.1541
0	-0.102	3.1541
0	-0.102	3.1478
0	-0.102	3.1478
0	-0.102	3.1416
0	-0.102	3.1416
0	-0.102	3.1353
0	-0.102	3.1353
0	-0.102	3.129
0	-0.102	3.1227
0	-0.102	3.1227
0	-0.102	3.1164
0	-0.102	3.1164
0	-0.102	3.1101
0	-0.102	3.1101
0	-0.102	3.1038
0	-0.102	3.1038
0	-0.085	3.0976
2	-0.085	3.0976
2	-0.085	3.0913
2	-0.068	3.0913
2	-0.051	3.0913
2	-0.051	3.085
2	-0.034	3.085
2	-0.017	3.085
2	0	3.085
2	0	3.085
2	0	3.085
2	0.017	3.085
2	0.017	3.085
2	0.034	3.085
2	0.051	3.0913
2	0.068	3.0913
2	0.068	3.0913
2	0.085	3.0976
2	0.102	3.0976
2	0.102	3.1038
2	0.119	3.1038
2	0.136	3.1101
2	0.136	3.1164
2	0.153	3.1164
2	0.17	3.1227
2	0.17	3.129
2	0.187	3.1353
2	0.187	3.1416
2	0.204	3.1478
2	0.221	3.1541
2	0.221	3.1604
2	0.238	3.1667
2	0.238	3.173
2	0.255	3.1793
2	0.255	3.1918
2	0.272	3.1981
2	0.272	3.2044
2	0.272	3.217
2	0.289	3.2232
2	0.289	3.2295
2	0.306	3.2421
2	0.306	3.2484
2	0.306	3.2609
2	0.323	3.2672
2	0.323	3.2798
2	0.323	3.2861
2	0.323	3.2986
2	0.34	3.3112
2	0.34	3.3175
2	0.34	3.33
2	0.34	3.3426
2	0.34	3.3489
2	0.34	3.3615
2	0.34	3.374
2	0.357	3.3803
2	0.357	3.3929
2	0.357	3.4054
2	0.357	3.418
2	0.357	3.4243
2	0.357	3.4369
2	0.34	3.4494
2	0.34	3.4557
2	0.34	3.4683
2	0.34	3.4808
2	0.34	3.4871
2	0.34	3.4997
2	0.34	3.5122
2	0.323	3.5185
2	0.323	3.5311
2	0.323	3.5437
2	0.306	3.5499
2	0.306	3.5625
2	0.306	3.5688
2	0.306	3.5814
2	0.289	3.5877
2	0.289	3.5939
2	0.272	3.6065
2	0.272	3.6128
2	0.272	3.6254
2	0.255	3.6316
2	0.255	3.6379
2	0.238	3.6442
2	0.238	3.6505
2	0.221	3.6631
2	0.221	3.6693
2	0.204	3.6756
2	0.204	3.6819
2	0.187	3.6882
2	0.17	3.6945
2	0.17	3.6945
2	0.153	3.7008
2	0.153	3.707
2	0.136	3.7133
2	0.119	3.7133
2	0.119	3.7196
2	0.102	3.7259
2	0.102	3.7259
2	0.085	3.7322
2	0.068	3.7322
2	0.068	3.7322
2	0.051	3.7384
2	0.034	3.7384
2	0.034	3.7384
2	0.017	3.7384
2	0	3.7384
2	0	3.7384
2	0	3.7384
2	-0.017	3.7384
2	-0.017	3.7384
0	-0.034	3.7384
0	-0.068	3.7384
0	-0.085	3.7322
0	-0.102	3.7322
0	-0.119	3.7259
0	-0.153	3.7259
0	-0.17	3.7196
0	-0.187	3.7133
0	-0.204	3.707
0	-0.221	3.7008
0	-0.255	3.6945
1	-0.272	3.6882
1	-0.289	3.6756
1	-0.323	3.6693
1	-0.357	3.6568
1	-0.374	3.6442
1	-0.408	3.6316
1	-0.442	3.6191
1	-0.459	3.6065
1	-0.493	3.5939
1	-0.51	3.5751
1	-0.544	3.5625
1	-0.561	3.5437
1	-0.595	3.5248
1	-0.612	3.506
1	-0.646	3.4871
1	-0.663	3.4683
1	-0.68	3.4494
1	-0.697	3.4243
1	-0.731	3.4054
1	-0.748	3.3866
1	-0.765	3.3615
1	-0.782	3.3363
1	-0.799	3.3112
1	-0.816	3.2861
1	-0.833	3.2672
1	-0.833	3.2421
1	-0.85	3.2107
1	-0.867	3.1855
1	-0.884	3.1604
1	-0.884	3.1353
1	-0.901	3.1101
1	-0.901	3.0787
1	-0.918	3.0536
1	-0.918	3.0222
1	-0.918	2.997
1	-0.918	2.9719
1	-0.935	2.9405
1	-0.935	2.9154
1	-0.935	2.8839
1	-0.935	2.8588
1	-0.935	2.8274
1	-0.918	2.8023
1	-0.918	2.7708
1	-0.918	2.7457
1	-0.918	2.7143
1	-0.901	2.6892
1	-0.901	2.664
1	-0.884	2.6326
1	-0.884	2.6075
1	-0.867	2.5823
1	-0.867	2.5572
1	-0.85	2.5321
1	-0.833	2.5007
1	-0.833	2.4755
1	-0.816	2.4567
1	-0.799	2.4316
1	-0.782	2.4064
1	-0.765	2.3813
1	-0.748	2.3562
1	-0.731	2.3373
1	-0.714	2.3122
1	-0.697	2.2933
1	-0.68	2.2745
1	-0.663	2.2494
1	-0.646	2.2305
1	-0.629	2.2117
1	-0.595	2.1928
1	-0.578	2.174
1	-0.561	2.1551
1	-0.544	2.1425
1	-0.51	2.1237
1	-0.493	2.1111
1	-0.476	2.0923
1	-0.442	2.0797
1	-0.425	2.0671
1	-0.408	2.0546
1	-0.374	2.042
1	-0.357	2.0294
1	-0.34	2.0232
1	-0.306	2.0106
1	-0.289	2.0043
1	-0.255	1.9917
1	-0.238	1.9855
1	-0.221	1.9792
1	-0.187	1.9729
1	-0.17	1.9666
1	-0.136	1.9603
1	-0.119	1.9603
1	-0.085	1.954
1	-0.068	1.954
1	-0.034	1.9478
1	-0.017	1.9478
1	0	1.9478
1	0.017	1.9478
1	0.034	1.9478
0	0.068	1.954
0	0.119	1.954
0	0.153	1.9603
0	0.187	1.9666
0	0.221	1.9729
0	0.255	1.9792
0	0.289	1.9855
0	0.323	1.998
0	0.357	2.0043
0	0.391	2.0169
0	0.425	2.0294
0	0.459	2.042
0	0.476	2.0546
0	0.51	2.0734
0	0.544	2.086
0	0.578	2.1048
0	0.612	2.1237
0	0.646	2.1425
0	0.68	2.1614
2	0.714	2.1865
2	0.748	2.2054
2	0.782	2.2305
2	0.816	2.2556
2	0.867	2.2808
2	0.901	2.3059
2	0.935	2.331
2	0.969	2.3624
2	1.003	2.3939
2	1.037	2.4253
2	1.071	2.4567
2	1.105	2.4881
2	1.139	2.5258
2	1.173	2.5572
2	1.207	2.5949
2	1.224	2.6326
2	1.258	2.6703
2	1.292	2.708
2	1.309	2.7457
2	1.326	2.7834
2	1.36	2.8274
2	1.377	2.8651
2	1.394	2.9091
2	1.411	2.9531
2	1.428	2.9908
2	1.445	3.0347
2	1.445	3.0787
2	1.462	3.1227
2	1.479	3.1667
2	1.479	3.2107
2	1.479	3.2609
2	1.496	3.3049
2	1.496	3.3489
2	1.496	3.3929
2	1.496	3.4369
2	1.496	3.4808
2	1.479	3.5248
2	1.479	3.5751
2	1.479	3.6191
2	1.462	3.6631
2	1.445	3.707
2	1.445	3.751
2	1.428	3.795
2	1.411	3.8327
2	1.394	3.8767
2	1.377	3.9207
2	1.36	3.9583
2	1.343	4.0023
2	1.326	4.04
2	1.309	4.084
2	1.292	4.1217
2	1.258	4.1594
2	1.241	4.1971
2	1.224	4.2348
2	1.19	4.2725
2	1.173	4.3039
2	1.139	4.3416
2	1.122	4.373
2	1.088	4.4107
2	1.071	4.4421
2	1.037	4.4736
2	1.003	4.505
2	0.986	4.5364
2	0.952	4.5615
2	0.935	4.593
2	0.901	4.6181
2	0.867	4.6495
2	0.85	4.6746
2	0.816	4.6998
2	0.799	4.7249
2	0.765	4.7437
2	0.731	4.7689
2	0.714	4.794
2	0.68	4.8129
2	0.646	4.8317
2	0.629	4.8506
2	0.595	4.8694
2	0.578	4.8883
2	0.544	4.9071
2	0.51	4.9197
2	0.493	4.9385
2	0.459	4.9511
2	0.442	4.9637
2	0.408	4.9762
2	0.391	4.9888
2	0.357	5.0014
2	0.34	5.0139
2	0.306	5.0202
2	0.289	5.0328
2	0.255	5.039
2	0.238	5.0453
2	0.204	5.0516
2	0.187	5.0579
2	0.153	5.0642
0	0.119	5.0705
0	0.085	5.0705
0	0.051	5.0767
0	0.017	5.0767
0	0	5.0767
0	-0.034	5.0767
0	-0.068	5.0767
0	-0.102	5.0705
0	-0.136	5.0642
0	-0.187	5.0642
0	-0.221	5.0579
0	-0.255	5.0453
0	-0.289	5.039
0	-0.323	5.0328
0	-0.357	5.0202
0	-0.391	5.0076
0	-0.425	4.9951
0	-0.459	4.9825
0	-0.493	4.9699
0	-0.527	4.9511
0	-0.578	4.9385
0	-0.612	4.9197
0	-0.646	4.9008
0	-0.68	4.8757
1	-0.714	4.8568
1	-0.765	4.838
1	-0.816	4.8129
1	-0.85	4.7877
0	-0.901	4.7563
0	-0.935	4.7312
0	-0.969	4.706
0	-1.003	4.6746
0	-1.037	4.6432
0	-1.071	4.6118
0	-1.122	4.5741
0	-1.156	4.5427
0	-1.19	4.505
1	-1.224	4.4736
1	-1.275	4.4359
1	-1.309	4.3919
1	-1.36	4.3542
1	-1.411	4.3102
1	-1.445	4.2662
1	-1.496	4.2222
1	-1.53	4.1783
1	-1.581	4.1343
1	-1.615	4.084
1	-1.649	4.0338
1	-1.7	3.9835
1	-1.734	3.9332
1	-1.768	3.883
1	-1.802	3.8264
1	-1.836	3.7699
1	-1.853	3.7133
1	-1.887	3.6568
1	-1.921	3.6002
1	-1.938	3.5437
1	-1.972	3.4871
1	-1.989	3.4243
1	-2.006	3.3677
1	-2.023	3.3049
1	-2.04	3.2421
0	-2.04	3.1793
0	-2.04	3.1227
0	-2.04	3.0599
0	-2.023	2.997
0	-2.023	2.9405
0	-2.006	2.8777
0	-2.006	2.8148
0	-1.989	2.7583
0	-1.972	2.6955
0	-1.955	2.6389
0	-1.938	2.5761
0	-1.904	2.5195
0	-1.887	2.463
0	-1.853	2.4064
0	-1.836	2.3499
0	-1.802	2.2996
0	-1.785	2.2431
0	-1.751	2.1928
0	-1.717	2.1362
0	-1.683	2.086
0	-1.649	2.0357
0	-1.615	1.9855
0	-1.581	1.9415
0	-1.547	1.8912
0	-1.513	1.8472
0	-1.462	1.8033
0	-1.428	1.7593
0	-1.394	1.7153
0	-1.36	1.6713
0	-1.309	1.6336
0	-1.275	1.5959
0	-1.241	1.5582
0	-1.207	1.5205
0	-1.156	1.4828
0	-1.122	1.4514
0	-1.088	1.4137
0	-1.054	1.3823
0	-1.02	1.3509
0	-0.969	1.3195
0	-0.935	1.2943
0	-0.901	1.2629
0	-0.867	1.2378
0	-0.833	1.2126
0	-0.799	1.1875
0	-0.765	1.1624
0	-0.731	1.1435
0	-0.697	1.1184
0	-0.663	1.0995
0	-0.629	1.0807
0	-0.595	1.0618
0	-0.561	1.043
0	-0.527	1.0241
0	-0.493	1.0116
0	-0.459	0.99901
0	-0.425	0.98016
0	-0.391	0.9676
0	-0.374	0.96131
0	-0.34	0.94875
0	-0.306	0.93618
0	-0.272	0.9299
0	-0.238	0.92362
0	-0.221	0.91105
0	-0.187	0.90477
0	-0.153	0.90477
0	-0.119	0.89848
0	-0.102	0.8922
0	-0.068	0.8922
0	-0.034	0.8922
0	-0.017	0.88592
0	0	0.88592
0	0.034	0.88592
0	0.068	0.8922
0	0.085	0.8922
0	0.119	0.89848
1	0.153	0.89848
1	0.17	0.90477
1	0.187	0.91105
1	0.204	0.91733
1	0.221	0.92362
1	0.238	0.9299
1	0.272	0.94246
1	0.289	0.94875
1	0.306	0.95503
1	0.323	0.9676
1	0.34	0.98016
1	0.374	0.98645
1	0.391	0.99901
1	0.408	1.0116
1	0.442	1.0241
1	0.459	1.0367
1	0.476	1.0556
1	0.493	1.0681
1	0.527	1.0807
1	0.544	1.0995
0	0.578	1.1184
0	0.612	1.1372
0	0.646	1.1561
0	0.68	1.1749
0	0.714	1.1938
0	0.748	1.2189
0	0.782	1.2441
0	0.816	1.2629
0	0.85	1.288
0	0.884	1.3195
0	0.935	1.3446
0	0.969	1.376
0	1.003	1.4011
0	1.037	1.4325
0	1.071	1.464
0	1.105	1.5017
0	1.139	1.5331
0	1.19	1.5708
0	1.224	1.6022
0	1.258	1.6399
0	1.292	1.6776
0	1.326	1.7216
0	1.36	1.7593
0	1.411	1.8033
0	1.445	1.8472
0	1.479	1.8912
0	1.513	1.9352
0	1.547	1.9792
0	1.581	2.0294
0	1.615	2.0734
0	1.632	2.1237
0	1.666	2.174
0	1.7	2.2242
0	1.734	2.2745
2	1.751	2.331
2	1.785	2.3813
2	1.819	2.4378
2	1.853	2.4944
2	1.887	2.5509
2	1.921	2.6075
2	1.938	2.664
2	1.972	2.7206
2	1.989	2.7834
2	2.006	2.8462
2	2.04	2.9028
2	2.057	2.9656
2	2.057	3.0284
2	2.074	3.0913
2	2.091	3.1541
2	2.091	3.217
2	2.091	3.2798
2	2.108	3.3426
2	2.108	3.4054
2	2.091	3.4683
2	2.091	3.5311
2	2.091	3.5939
2	2.074	3.6568
2	2.074	3.7196
2	2.057	3.7824
2	2.04	3.8453
2	2.023	3.9081
2	2.006	3.9646
2	1.989	4.0275
2	1.972	4.084
2	1.955	4.1468
2	1.921	4.2034
2	1.904	4.2599
2	1.87	4.3165
2	1.853	4.373
2	1.819	4.4296
2	1.802	4.4861
2	1.768	4.5364
0	1.734	4.593
0	1.7	4.6432
0	1.649	4.6935
0	1.615	4.7437
0	1.581	4.7877
0	1.547	4.838
0	1.496	4.882
0	1.462	4.926
0	1.428	4.9699
0	1.394	5.0139
0	1.36	5.0516
0	1.309	5.0956
0	1.275	5.1333
0	1.241	5.171
0	1.207	5.2087
0	1.173	5.2464
0	1.156	5.2778
0	1.122	5.3155
0	1.088	5.3469
0	1.054	5.3783
0	1.02	5.4097
0	1.003	5.4412
0	0.969	5.4726
0	0.935	5.504
0	0.918	5.5291
0	0.884	5.5543
0	0.867	5.5857
0	0.833	5.6108
0	0.816	5.6359
0	0.799	5.6611
0	0.765	5.6799
0	0.748	5.705
0	0.731	5.7302
0	0.714	5.749
0	0.697	5.7742
0	0.68	5.793
0	0.663	5.8119
0	0.646	5.8307
1	0.629	5.8496
1	0.595	5.8684
1	0.578	5.8873
1	0.544	5.9061
1	0.527	5.9187
1	0.51	5.9375
1	0.476	5.9501
1	0.459	5.9689
1	0.442	5.9815
1	0.408	5.9941
1	0.391	6.0066
1	0.374	6.0192
1	0.357	6.0255
1	0.34	6.0381
1	0.306	6.0506
1	0.289	6.0569
1	0.272	6.0695
1	0.255	6.0758
1	0.238	6.082
1	0.221	6.0883
1	0.204	6.0946
1	0.187	6.1009
1	0.17	6.1072
1	0.153	6.1135
1	0.136	6.1197
1	0.119	6.126
1	0.102	6.126
1	0.085	6.1323
1	0.085	6.1323
1	0.068	6.1323
1	0.051	6.1386
1	0.034	6.1386
1	0.017	6.1386
1	0	6.1386
1	0	6.1386
1	-0.017	6.1386
1	-0.034	6.1386
1	-0.051	6.1386
1	-0.068	6.1323
1	-0.068	6.1323
1	-0.085	6.1323
1	-0.102	6.126
1	-0.119	6.126
1	-0.136	6.1197
0	-0.153	6.1135
0	-0.153	6.1072
0	-0.153	6.1072
0	-0.17	6.1009
0	-0.17	6.0946
0	-0.17	6.0883
0	-0.187	6.082
2	-0.187	6.0758
2	-0.187	6.0695
2	-0.187	6.0632
2	-0.187	6.0569
2	-0.187	6.0506
2	-0.187	6.0506
2	-0.187	6.0443
2	-0.187	6.0381
2	-0.17	6.0318
2	-0.17	6.0255
2	-0.17	6.0192
2	-0.17	6.0129
2	-0.17	6.0066
2	-0.17	6.0004
2	-0.17	6.0004
2	-0.17	5.9941
2	-0.17	5.9878
2	-0.17	5.9815
2	-0.187	5.9752
2	-0.187	5.9689
2	-0.187	5.9627
2	-0.187	5.9564
2	-0.187	5.9501
2	-0.187	5.9438
2	-0.187	5.9438
2	-0.187	5.9375
2	-0.187	5.9313
2	-0.204	5.925
2	-0.204	5.9187
2	-0.204	5.9124
2	-0.204	5.9061
2	-0.204	5.8998
2	-0.221	5.8936
2	-0.221	5.881
2	-0.221	5.8747
2	-0.221	5.8684
2	-0.238	5.8621
2	-0.238	5.8559
2	-0.238	5.8496
2	-0.255	5.8433
2	-0.255	5.8307
2	-0.255	5.8244
2	-0.272	5.8182
2	-0.272	5.8119
2	-0.272	5.7993
2	-0.289	5.793
2	-0.289	5.7805
2	-0.306	5.7742
2	-0.306	5.7616
2	-0.323	5.7553
2	-0.323	5.7428
2	-0.34	5.7365
2	-0.34	5.7239
2	-0.357	5.7113
2	-0.357	5.705
2	-0.374	5.6925
2	-0.391	5.6799
2	-0.391	5.6674
2	-0.408	5.6548
2	-0.425	5.6422
2	-0.425	5.6297
2	-0.442	5.6171
2	-0.459	5.6045
2	-0.476	5.5857
2	-0.493	5.5731
2	-0.493	5.5605
2	-0.51	5.5417
2	-0.527	5.5291
2	-0.544	5.5103
2	-0.561	5.4914
2	-0.578	5.4789
2	-0.595	5.46
2	-0.612	5.4412
2	-0.629	5.4223
2	-0.646	5.4035
2	-0.663	5.3846
2	-0.68	5.3595
2	-0.697	5.3406
2	-0.731	5.3218
2	-0.748	5.2966
2	-0.765	5.2715
2	-0.782	5.2527
2	-0.816	5.2275
2	-0.833	5.2024
2	-0.85	5.1773
2	-0.884	5.1521
2	-0.901	5.1207
2	-0.918	5.0956
0	-0.952	5.0642
0	-0.986	5.039
0	-1.037	5.0076
0	-1.071	4.9762
0	-1.105	4.9448
0	-1.139	4.9071
0	-1.173	4.8757
0	-1.207	4.838
0	-1.241	4.8003
0	-1.275	4.7626
0	-1.326	4.7249
0	-1.36	4.6809
0	-1.394	4.6432
0	-1.428	4.5992
0	-1.462	4.5553
0	-1.496	4.5113
0	-1.53	4.461
0	-1.581	4.417
0	-1.615	4.3667
0	-1.649	4.3228
0	-1.683	4.2725
0	-1.7	4.2222
0	-1.734	4.1657
0	-1.768	4.1154
0	-1.802	4.0589
0	-1.836	4.0086
0	-1.853	3.9521
0	-1.887	3.8955
0	-1.904	3.839
0	-1.921	3.7761
0	-1.955	3.7196
0	-1.972	3.6631
0	-1.989	3.6002
0	-2.006	3.5437
0	-2.006	3.4808
0	-2.023	3.418
0	-2.023	3.3615
0	-2.04	3.2986
0	-2.04	3.2358
0	-2.04	3.173
0	-2.04	3.1164
0	-2.04	3.0536
0	-2.04	2.9908
0	-2.023	2.9279
0	-2.023	2.8714
0	-2.006	2.8085
0	-1.989	2.752
0	-1.972	2.6892
0	-1.955	2.6326
0	-1.938	2.5698
0	-1.904	2.5132
0	-1.887	2.4567
0	-1.87	2.4001
0	-1.836	2.3436
0	-1.802	2.287
0	-1.785	2.2368
0	-1.751	2.1802
0	-1.717	2.13
0	-1.683	2.0797
0	-1.649	2.0294
0	-1.615	1.9792
0	-1.581	1.9289
0	-1.547	1.8849
0	-1.513	1.841
0	-1.462	1.7907
0	-1.428	1.7467
0	-1.394	1.709
0	-1.36	1.665
0	-1.309	1.6273
0	-1.275	1.5833
0	-1.241	1.5456
0	-1.207	1.5142
0	-1.156	1.4765
0	-1.122	1.4388
0	-1.088	1.4074
0	-1.054	1.376
0	-1.02	1.3446
0	-0.969	1.3132
0	-0.935	1.2817
0	-0.901	1.2566
0	-0.867	1.2315
0	-0.833	1.2064
0	-0.799	1.1812
0	-0.765	1.1561
0	-0.731	1.131
0	-0.697	1.1121
0	-0.663	1.0933
0	-0.629	1.0744
0	-0.595	1.0556
0	-0.561	1.0367
0	-0.527	1.0179
0	-0.493	1.0053
0	-0.459	0.98645
0	-0.425	0.97388
0	-0.408	0.96131
0	-0.374	0.94875
0	-0.34	0.94246
0	-0.306	0.9299
0	-0.272	0.91733
0	-0.255	0.91105
0	-0.221	0.90477
0	-0.187	0.89848
0	-0.153	0.8922
0	-0.136	0.88592
0	-0.102	0.88592
1	-0.068	0.87963
1	-0.051	0.87963
1	-0.034	0.87963
1	-0.017	0.87963
1	0	0.87963
1	0	0.87963
1	0.017	0.87963
1	0.034	0.87963
1	0.068	0.87963
1	0.085	0.87963
1	0.102	0.88592
1	0.119	0.8922
1	0.136	0.8922
1	0.153	0.89848
1	0.17	0.90477
1	0.187	0.91105
1	0.221	0.91733
1	0.238	0.92362
1	0.255	0.9299
1	0.272	0.93618
1	0.289	0.94875
1	0.306	0.95503
1	0.34	0.9676
1	0.357	0.97388
1	0.374	0.98645
1	0.391	0.99901
1	0.425	1.0116
1	0.442	1.0241
1	0.459	1.0367
1	0.476	1.0556
1	0.51	1.0681
1	0.527	1.087
1	0.544	1.0995
0	0.578	1.1184
0	0.612	1.1372
0	0.646	1.1561
0	0.68	1.1749
0	0.714	1.2001
0	0.748	1.2189
0	0.799	1.2441
0	0.833	1.2692
0	0.867	1.2943
0	0.901	1.3195
0	0.935	1.3509
0	0.969	1.376
0	1.003	1.4074
0	1.037	1.4388
0	1.088	1.4703
0	1.122	1.5017
0	1.156	1.5394
0	1.19	1.5708
0	1.224	1.6085
0	1.258	1.6462
0	1.309	1.6839
0	1.343	1.7279
0	1.377	1.7655
0	1.411	1.8095
0	1.445	1.8535
0	1.479	1.8975
2	1.513	1.9415
2	1.564	1.9855
2	1.598	2.0357
2	1.649	2.086
2	1.683	2.1362
2	1.734	2.1865
2	1.768	2.2368
2	1.802	2.2933
2	1.836	2.3436
2	1.87	2.4001
2	1.904	2.4567
2	1.938	2.5195
2	1.972	2.5761
2	2.006	2.6389
2	2.023	2.6955
2	2.057	2.7583
2	2.074	2.8211
2	2.091	2.8839
2	2.108	2.9468
2	2.125	3.0096
2	2.142	3.0724
2	2.142	3.1353
2	2.159	3.2044
2	2.159	3.2672
2	2.159	3.33
2	2.159	3.3992
2	2.159	3.462
2	2.159	3.5311
2	2.159	3.5939
2	2.142	3.6568
0	2.125	3.7196
0	2.091	3.7887
0	2.074	3.8515
0	2.04	3.9081
0	2.023	3.9709
0	1.989	4.0338
0	1.955	4.0903
0	1.921	4.1531
0	1.887	4.2097
0	1.853	4.2662
0	1.819	4.3228
0	1.785	4.373
0	1.751	4.4296
0	1.717	4.4798
0	1.683	4.5301
0	1.632	4.5804
0	1.598	4.6306
0	1.564	4.6809
0	1.53	4.7249
0	1.479	4.7689
0	1.445	4.8129
0	1.411	4.8568
0	1.377	4.9008
0	1.343	4.9385
0	1.292	4.9825
0	1.258	5.0202
0	1.224	5.0579
0	1.19	5.0956
0	1.156	5.127
0	1.122	5.1647
0	1.088	5.1961
0	1.054	5.2275
0	1.02	5.2589
0	0.986	5.2904
0	0.952	5.3218
0	0.918	5.3469
0	0.901	5.3783
0	0.867	5.4035
0	0.833	5.4286
0	0.816	5.4537
0	0.782	5.4789
0	0.748	5.4977
0	0.731	5.5228
0	0.697	5.5417
0	0.68	5.5668
0	0.646	5.5857
0	0.629	5.6045
0	0.612	5.6234
0	0.578	5.6422
0	0.561	5.6611
0	0.544	5.6736
0	0.51	5.6925
0	0.493	5.705
0	0.476	5.7239
0	0.459	5.7365
0	0.442	5.749
0	0.408	5.7616
0	0.391	5.7742
0	0.374	5.7867
0	0.357	5.7993
0	0.34	5.8119
0	0.323	5.8182
0	0.306	5.8307
0	0.289	5.837
0	0.272	5.8496
0	0.255	5.8559
0	0.255	5.8621
0	0.238	5.8684
0	0.221	5.881
0	0.204	5.8873
0	0.187	5.8936
0	0.17	5.8998
0	0.153	5.8998
0	0.153	5.9061
0	0.136	5.9124
0	0.119	5.9124
2	0.102	5.9187
2	0.102	5.925
2	0.102	5.925
2	0.102	5.9313
2	0.102	5.9313
2	0.085	5.9375
2	0.085	5.9375
2	0.085	5.9438
2	0.085	5.9438
2	0.085	5.9438
2	0.085	5.9501
0	0.068	5.9501
0	0.051	5.9564
0	0.051	5.9564
0	0.034	5.9564
0	0.017	5.9564
2	0	5.9564
2	0	5.9564
2	0	5.9564
2	0	5.9564
2	0	5.9627
2	0	5.9627
2	0	5.9627
2	0	5.9627
2	0	5.9627
2	0	5.9627
2	0	5.9627
2	0	5.9627
2	0	5.9627
2	0	5.9627
2	0	5.9627
2	0	5.9564
2	0	5.9564
2	0	5.9564
2	0	5.9564
2	0	5.9564
2	-0.017	5.9564
2	-0.017	5.9564
2	-0.017	5.9564
2	-0.017	5.9564
2	-0.017	5.9564
2	-0.017	5.9564
2	-0.017	5.9501
2	-0.017	5.9501
2	-0.017	5.9501
2	-0.034	5.9501
2	-0.034	5.9501
2	-0.034	5.9501
2	-0.034	5.9438
2	-0.034	5.9438
2	-0.034	5.9438
2	-0.034	5.9438
2	-0.034	5.9438
2	-0.051	5.9375
2	-0.051	5.9375
2	-0.051	5.9375
2	-0.051	5.9375
2	-0.051	5.9313
2	-0.051	5.9313
2	-0.051	5.9313
2	-0.068	5.925
2	-0.068	5.925
2	-0.068	5.925
2	-0.068	5.9187
2	-0.068	5.9187
2	-0.085	5.9124
2	-0.085	5.9124
2	-0.085	5.9124
2	-0.085	5.9061
2	-0.085	5.9061
2	-0.102	5.8998
2	-0.102	5.8998
2	-0.102	5.8936
2	-0.102	5.8936
2	-0.102	5.8873
2	-0.119	5.8873
2	-0.119	5.881
2	-0.119	5.8747
2	-0.119	5.8747
2	-0.136	5.8684
2	-0.136	5.8621
2	-0.136	5.8621
2	-0.153	5.8559
2	-0.153	5.8496
2	-0.153	5.8433
0	-0.17	5.8433
0	-0.187	5.837
0	-0.204	5.8307
0	-0.221	5.8244
0	-0.238	5.8119
0	-0.255	5.8056
0	-0.272	5.7993
0	-0.289	5.793
0	-0.306	5.7805
0	-0.323	5.7742
0	-0.34	5.7616
0	-0.357	5.749
0	-0.374	5.7365
0	-0.408	5.7239
0	-0.425	5.7113
0	-0.442	5.6988
0	-0.459	5.6862
0	-0.476	5.6736
0	-0.51	5.6548
0	-0.527	5.6422
0	-0.544	5.6234
0	-0.578	5.6108
0	-0.595	5.592
0	-0.612	5.5731
0	-0.646	5.5543
0	-0.663	5.5354
0	-0.697	5.5103
0	-0.714	5.4914
0	-0.748	5.4726
0	-0.765	5.4474
0	-0.799	5.4223
0	-0.833	5.3972
0	-0.85	5.372
0	-0.884	5.3469
0	-0.918	5.3218
0	-0.952	5.2904
0	-0.969	5.2589
0	-1.003	5.2338
0	-1.037	5.2024
0	-1.071	5.171
0	-1.105	5.1333
0	-1.139	5.1019
0	-1.173	5.0642
0	-1.207	5.0328
0	-1.241	4.9951
0	-1.275	4.9574
0	-1.309	4.9134
0	-1.36	4.8757
0	-1.394	4.8317
0	-1.428	4.794
0	-1.462	4.75
0	-1.496	4.706
0	-1.53	4.6558
0	-1.581	4.6118
0	-1.615	4.5615
0	-1.649	4.5113
0	-1.683	4.461
0	-1.717	4.4107
0	-1.751	4.3605
0	-1.785	4.3102
0	-1.819	4.2537
0	-1.853	4.1971
0	-1.887	4.1406
0	-1.904	4.084
0	-1.938	4.0275
0	-1.972	3.9646
0	-1.989	3.9081
0	-2.023	3.8453
0	-2.04	3.7887
0	-2.057	3.7259
0	-2.074	3.6631
0	-2.091	3.6002
0	-2.108	3.5374
0	-2.125	3.4745
0	-2.142	3.4054
0	-2.142	3.3426
0	-2.142	3.2798
0	-2.142	3.217
0	-2.142	3.1478
0	-2.142	3.085
0	-2.142	3.0222
0	-2.142	2.9531
0	-2.125	2.8902
0	-2.125	2.8274
0	-2.108	2.7646
0	-2.091	2.7017
0	-2.074	2.6389
0	-2.057	2.5761
0	-2.023	2.5132
0	-2.006	2.4567
0	-1.972	2.3939
0	-1.955	2.3373
0	-1.921	2.2745
0	-1.887	2.2179
0	-1.853	2.1614
0	-1.836	2.1048
0	-1.802	2.0546
0	-1.768	1.998
0	-1.717	1.9478
0	-1.683	1.8975
1	-1.649	1.841
1	-1.632	1.797
1	-1.598	1.7467
1	-1.564	1.6964
1	-1.547	1.6525
1	-1.513	1.6022
1	-1.479	1.5582
1	-1.462	1.5142
1	-1.428	1.4703
1	-1.394	1.4263
1	-1.377	1.3886
1	-1.343	1.3446
1	-1.326	1.3069
1	-1.292	1.2692
1	-1.275	1.2252
1	-1.241	1.1875
1	-1.224	1.1498
1	-1.19	1.1184
1	-1.173	1.0807
1	-1.139	1.043
1	-1.122	1.0116
1	-1.105	0.98016
1	-1.071	0.94246
1	-1.054	0.91105
1	-1.037	0.87963
1	-1.02	0.84822
1	-1.003	0.8168
1	-0.986	0.79167
1	-0.969	0.76026
1	-0.952	0.72884
1	-0.935	0.70371
1	-0.918	0.67229
1	-0.901	0.64716
1	-0.901	0.62203
0	-0.867	0.59061
0	-0.85	0.56548
0	-0.833	0.54035
0	-0.816	0.51521
0	-0.799	0.49008
2	-0.782	0.46495
2	-0.748	0.4461
2	-0.731	0.42097
2	-0.697	0.40212
2	-0.68	0.37699
2	-0.646	0.35814
2	-0.629	0.33929
2	-0.595	0.32044
2	-0.578	0.30159
2	-0.561	0.28902
2	-0.544	0.27017
2	-0.51	0.25132
2	-0.493	0.23876
2	-0.476	0.21991
2	-0.459	0.20734
2	-0.442	0.19478
2	-0.425	0.18221
2	-0.408	0.16964
2	-0.391	0.15708
2	-0.374	0.14451
2	-0.357	0.13195
2	-0.34	0.11938
2	-0.323	0.1131
2	-0.323	0.10053
2	-0.306	0.094246
2	-0.289	0.08168
2	-0.272	0.075397
2	-0.255	0.069114
2	-0.255	0.056548
2	-0.238	0.050265
2	-0.221	0.043982
2	-0.221	0.037699
2	-0.204	0.031415
2	-0.187	0.025132
2	-0.187	0.018849
2	-0.17	0.012566
2	-0.153	0.0062831
2	-0.153	0
2	-0.136	0
2	-0.119	6.2768
2	-0.119	6.2705
2	-0.102	6.2705
2	-0.102	6.2642
2	-0.085	6.2642
2	-0.085	6.258
2	-0.068	6.258
2	-0.051	6.258
2	-0.051	6.2517
2	-0.034	6.2517
2	-0.034	6.2517
2	-0.017	6.2517
2	-0.017	6.2517
2	0	6.2517
2	0	6.2517
2	0	6.2517
2	0	6.2517
2	0.017	6.2517
2	0.017	6.2517
2	0.034	6.2517
2	0.034	6.2517
2	0.051	6.2517
2	0.068	6.258
2	0.068	6.258
2	0.085	6.258
2	0.085	6.2642
2	0.102	6.2642
2	0.102	6.2705
2	0.119	6.2705
2	0.119	6.2768
2	0.136	0
2	0.153	0
2	0.153	0.0062831
2	0.17	0.012566
2	0.17	0.018849
2	0.17	0.025132
2	0.153	0.031415
2	0.153	0.031415
2	0.136	0.037699
2	0.136	0.043982
2	0.119	0.050265
2	0.119	0.050265
2	0.119	0.056548
2	0.119	0.056548
2	0.119	0.062831
2	0.119	0.069114
2	0.136	0.069114
2	0.136	0.075397
2	0.136	0.08168
2	0.136	0.08168
2	0.136	0.087963
2	0.136	0.094246
2	0.153	0.094246
2	0.153	0.10053
2	0.153	0.10681
2	0.153	0.1131
2	0.17	0.11938
2	0.17	0.11938
2	0.17	0.12566
2	0.17	0.13195
2	0.187	0.13823
2	0.187	0.14451
2	0.187	0.15079
2	0.204	0.15708
2	0.204	0.16336
2	0.204	0.16964
2	0.221	0.17593
2	0.221	0.18221
2	0.238	0.18849
2	0.238	0.19478
2	0.255	0.20734
2	0.255	0.21363
2	0.255	0.21991
2	0.255	0.22619
2	0.255	0.23876
2	0.255	0.24504
2	0.255	0.25132
2	0.255	0.25761
2	0.238	0.27017
2	0.238	0.27646
2	0.238	0.28274
2	0.255	0.28902
2	0.255	0.29531
2	0.255	0.30787
2	0.255	0.31416
2	0.255	0.32044
2	0.255	0.32672
2	0.255	0.33929
2	0.255	0.34557
2	0.255	0.35185
2	0.255	0.35814
2	0.272	0.3707
2	0.272	0.37699
2	0.272	0.38327
2	0.272	0.39583
2	0.289	0.40212
2	0.289	0.4084
2	0.289	0.42097
2	0.289	0.42725
2	0.306	0.43982
2	0.306	0.4461
2	0.323	0.45867
2	0.323	0.46495
2	0.323	0.47752
2	0.34	0.49008
2	0.34	0.49637
2	0.357	0.50893
2	0.357	0.5215
2	0.374	0.53406
2	0.374	0.54035
2	0.391	0.55291
2	0.408	0.56548
2	0.425	0.57805
2	0.442	0.59061
2	0.476	0.60318
2	0.493	0.62203
2	0.51	0.63459
2	0.527	0.65344
2	0.561	0.66601
2	0.578	0.68486
2	0.595	0.70371
2	0.629	0.72256
2	0.646	0.74141
2	0.68	0.76026
2	0.697	0.78539
2	0.731	0.80424
2	0.765	0.82937
2	0.782	0.84822
2	0.816	0.87335
2	0.85	0.89848
2	0.867	0.92362
2	0.901	0.95503
2	0.935	0.98016
2	0.969	1.0116
2	0.986	1.0367
2	1.02	1.0681
2	1.054	1.0995
2	1.088	1.131
2	1.122	1.1687
2	1.156	1.2001
2	1.19	1.2378
2	1.224	1.2755
2	1.258	1.3132
2	1.309	1.3509
2	1.343	1.3886
2	1.377	1.4325
2	1.411	1.4703
2	1.445	1.5142
2	1.479	1.5582
2	1.513	1.6085
2	1.564	1.6525
2	1.598	1.6964
2	1.632	1.7467
2	1.666	1.797
2	1.7	1.8472
2	1.734	1.8975
2	1.768	1.954
2	1.802	2.0043
2	1.836	2.0609
2	1.87	2.1174
2	1.904	2.174
2	1.921	2.2305
2	1.955	2.2933
2	1.989	2.3499
2	2.006	2.4127
2	2.023	2.4693
2	2.057	2.5321
2	2.074	2.5949
2	2.091	2.6578
2	2.108	2.7206
2	2.108	2.7834
2	2.125	2.8462
2	2.142	2.9091
2	2.142	2.9782
2	2.142	3.041
2	2.142	3.1038
2	2.142	3.1667
2	2.159	3.2358
2	2.159	3.2986
2	2.159	3.3615
2	2.159	3.4306
2	2.159	3.4934
2	2.142	3.5562
2	2.142	3.6254
2	2.125	3.6882
2	2.125	3.751
2	2.108	3.8138
2	2.091	3.8767
2	2.074	3.9395
2	2.057	4.0023
2	2.04	4.0652
2	2.023	4.128
2	1.989	4.1845
2	1.972	4.2474
2	1.938	4.3039
2	1.921	4.3667
2	1.887	4.4233
2	1.87	4.4798
2	1.836	4.5364
2	1.802	4.5867
2	1.785	4.6432
2	1.751	4.6935
2	1.717	4.75
2	1.7	4.8003
2	1.666	4.8506
2	1.649	4.9008
2	1.615	4.9511
2	1.581	4.9951
2	1.564	5.0453
2	1.53	5.0893
2	1.513	5.1396
2	1.479	5.1836
2	1.462	5.2275
2	1.445	5.2715
2	1.411	5.3155
2	1.394	5.3595
2	1.377	5.3972
2	1.36	5.4412
2	1.343	5.4789
2	1.326	5.5228
2	1.309	5.5605
2	1.292	5.5982
2	1.275	5.6359
0	1.258	5.6736
0	1.241	5.7113
0	1.207	5.749
0	1.19	5.7867
0	1.173	5.8244
1	1.156	5.8559
1	1.139	5.8936
1	1.105	5.925
1	1.088	5.9627
1	1.071	5.9941
1	1.037	6.0255
1	1.02	6.0569
1	1.003	6.0883
1	0.986	6.1197
1	0.969	6.1449
1	0.952	6.1763
1	0.952	6.2077
1	0.935	6.2328
1	0.918	6.2642
1	0.901	0.0062831
1	0.901	0.031415
1	0.884	0.062831
1	0.884	0.087963
1	0.884	0.1131
1	0.867	0.13823
1	0.867	0.16964
1	0.867	0.19478
1	0.867	0.21991
1	0.85	0.24504
1	0.85	0.27017
1	0.85	0.29531
1	0.85	0.32044
1	0.867	0.35185
1	0.867	0.37699
1	0.867	0.40212
1	0.867	0.42725
1	0.884	0.45238
1	0.884	0.4838
1	0.884	0.50893
1	0.901	0.53406
1	0.901	0.5592
1	0.918	0.59061
1	0.935	0.61574
1	0.935	0.64716
1	0.952	0.67229
1	0.969	0.70371
1	0.986	0.73512
1	1.003	0.76026
1	1.003	0.79167
1	1.02	0.82309
1	1.037	0.8545
1	1.071	0.88592
1	1.088	0.91733
1	1.105	0.95503
1	1.122	0.98645
1	1.139	1.0179
1	1.156	1.0556
1	1.19	1.0933
0	1.224	1.1247
0	1.258	1.1624
0	1.292	1.2001
0	1.326	1.2441
0	1.36	1.2817
0	1.394	1.3257
0	1.428	1.3697
0	1.462	1.4137
0	1.496	1.4577
0	1.53	1.5017
0	1.581	1.5456
0	1.615	1.5959
0	1.649	1.6462
0	1.683	1.6964
0	1.717	1.7467
0	1.751	1.797
0	1.785	1.8535
0	1.819	1.9101
0	1.853	1.9603
0	1.887	2.0169
0	1.921	2.0797
0	1.955	2.1362
0	1.989	2.1928
0	2.023	2.2556
0	2.04	2.3185
0	2.074	2.375
0	2.091	2.4378
0	2.108	2.507
0	2.142	2.5698
0	2.159	2.6326
0	2.176	2.6955
0	2.176	2.7646
0	2.193	2.8274
0	2.21	2.8965
0	2.21	2.9593
0	2.21	3.0284
0	2.21	3.0976
0	2.21	3.1604
0	2.21	3.2295
0	2.21	3.2923
0	2.193	3.3615
0	2.193	3.4306
0	2.176	3.4934
0	2.159	3.5562
0	2.142	3.6254
0	2.125	3.6882
0	2.108	3.751
0	2.074	3.8138
0	2.057	3.8767
0	2.023	3.9395
0	1.989	3.996
0	1.972	4.0589
0	1.938	4.1154
0	1.904	4.172
0	1.87	4.2285
0	1.836	4.2851
0	1.802	4.3416
0	1.768	4.3982
0	1.717	4.4484
0	1.683	4.4987
0	1.649	4.549
0	1.615	4.5992
0	1.581	4.6495
0	1.53	4.6935
0	1.496	4.7375
0	1.462	4.7814
0	1.428	4.8254
0	1.377	4.8694
0	1.343	4.9134
0	1.309	4.9511
0	1.275	4.9888
0	1.241	5.0265
0	1.207	5.0642
0	1.156	5.1019
0	1.122	5.1333
0	1.088	5.171
0	1.054	5.2024
2	1.02	5.2338
2	1.003	5.2652
2	0.986	5.2966
2	0.969	5.3218
2	0.935	5.3532
2	0.918	5.3783
2	0.901	5.4097
2	0.884	5.4349
2	0.867	5.46
2	0.85	5.4851
2	0.833	5.5103
2	0.816	5.5354
2	0.799	5.5605
2	0.782	5.5857
2	0.765	5.6108
2	0.765	5.6359
2	0.748	5.6548
2	0.731	5.6799
2	0.714	5.6988
2	0.714	5.7239
2	0.697	5.7428
2	0.697	5.7616
2	0.68	5.7867
1	0.663	5.8056
1	0.646	5.8244
1	0.612	5.8433
1	0.595	5.8621
1	0.561	5.881
1	0.544	5.8998
1	0.51	5.9124
1	0.493	5.9313
1	0.459	5.9438
1	0.442	5.9564
1	0.425	5.9689
1	0.408	5.9815
1	0.374	5.9941
1	0.357	6.0066
1	0.34	6.0192
1	0.323	6.0255
1	0.306	6.0381
1	0.272	6.0443
1	0.255	6.0506
1	0.238	6.0632
1	0.221	6.0695
1	0.204	6.0758
1	0.187	6.082
1	0.17	6.0883
1	0.153	6.0946
1	0.136	6.0946
1	0.119	6.1009
1	0.102	6.1072
1	0.085	6.1072
1	0.068	6.1072
1	0.051	6.1135
1	0.034	6.1135
1	0.017	6.1135
1	0	6.1135
1	0	6.1135
1	-0.017	6.1135
1	-0.034	6.1135
1	-0.051	6.1135
1	-0.068	6.1135
1	-0.085	6.1072
1	-0.102	6.1072
1	-0.119	6.1009
1	-0.119	6.1009
1	-0.136	6.0946
1	-0.153	6.0883
1	-0.17	6.082
1	-0.17	6.0758
1	-0.17	6.0758
1	-0.17	6.0695
1	-0.17	6.0632
1	-0.17	6.0569
1	-0.17	6.0506
1	-0.17	6.0443
1	-0.153	6.0443
1	-0.153	6.0381
1	-0.153	6.0318
1	-0.153	6.0255
1	-0.153	6.0192
1	-0.153	6.0192
1	-0.153	6.0129
1	-0.153	6.0066
1	-0.153	6.0004
1	-0.153	5.9941
1	-0.153	5.9941
1	-0.153	5.9878
1	-0.153	5.9815
1	-0.153	5.9752
1	-0.153	5.9689
1	-0.153	5.9689
1	-0.17	5.9627
1	-0.17	5.9564
1	-0.17	5.9501
1	-0.17	5.9438
1	-0.17	5.9438
1	-0.17	5.9375
1	-0.17	5.9313
1	-0.17	5.925
1	-0.187	5.9187
1	-0.187	5.9124
1	-0.187	5.9061
1	-0.187	5.8998
1	-0.187	5.8936
1	-0.204	5.8873
1	-0.204	5.881
1	-0.204	5.8747
1	-0.204	5.8684
1	-0.221	5.8621
1	-0.221	5.8559
1	-0.221	5.8496
1	-0.238	5.8433
1	-0.238	5.837
1	-0.238	5.8244
1	-0.255	5.8182
1	-0.255	5.8119
1	-0.272	5.8056
1	-0.272	5.793
1	-0.272	5.7867
1	-0.289	5.7805
1	-0.289	5.7679
1	-0.306	5.7616
1	-0.306	5.749
1	-0.323	5.7428
1	-0.323	5.7302
1	-0.34	5.7176
1	-0.34	5.7113
1	-0.357	5.6988
1	-0.374	5.6862
1	-0.374	5.6736
1	-0.391	5.6674
1	-0.408	5.6548
1	-0.408	5.6422
1	-0.425	5.6297
1	-0.442	5.6171
1	-0.459	5.5982
1	-0.459	5.5857
1	-0.476	5.5731
1	-0.493	5.5543
1	-0.51	5.5417
1	-0.527	5.5291
1	-0.544	5.5103
1	-0.578	5.4914
1	-0.595	5.4726
1	-0.629	5.4537
1	-0.663	5.4349
1	-0.68	5.416
1	-0.714	5.3972
1	-0.748	5.372
1	-0.765	5.3532
1	-0.799	5.3281
1	-0.833	5.3029
1	-0.867	5.2778
1	-0.884	5.2527
1	-0.918	5.2213
1	-0.952	5.1961
1	-0.986	5.1647
1	-1.02	5.1333
1	-1.054	5.1019
1	-1.088	5.0705
1	-1.122	5.039
1	-1.156	5.0014
1	-1.19	4.9637
1	-1.241	4.9322
1	-1.275	4.8945
1	-1.309	4.8506
1	-1.343	4.8129
1	-1.377	4.7752
1	-1.411	4.7312
1	-1.445	4.6872
1	-1.496	4.6432
1	-1.53	4.5992
1	-1.564	4.549
1	-1.598	4.505
1	-1.632	4.4547
1	-1.666	4.4044
1	-1.7	4.3542
1	-1.734	4.3039
1	-1.768	4.2474
1	-1.802	4.1971
1	-1.836	4.1406
1	-1.87	4.084
1	-1.887	4.0275
1	-1.921	3.9709
1	-1.938	3.9144
1	-1.972	3.8515
1	-1.989	3.795
1	-2.023	3.7322
1	-2.057	3.6693
1	-2.074	3.6065
1	-2.108	3.5437
1	-2.125	3.4808
1	-2.142	3.418
1	-2.159	3.3552
1	-2.176	3.2861
1	-2.193	3.2232
1	-2.21	3.1541
1	-2.21	3.0913
1	-2.227	3.0222
1	-2.227	2.9531
1	-2.227	2.8902
1	-2.227	2.8211
1	-2.227	2.752
1	-2.21	2.6892
1	-2.21	2.62
1	-2.193	2.5509
1	-2.176	2.4881
1	-2.176	2.4253
1	-2.159	2.3562
1	-2.125	2.2933
1	-2.108	2.2305
1	-2.091	2.1677
1	-2.074	2.1048
1	-2.04	2.042
1	-2.023	1.9792
1	-1.989	1.9163
1	-1.972	1.8598
1	-1.938	1.8033
1	-1.921	1.7404
1	-1.887	1.6839
1	-1.853	1.6273
1	-1.836	1.5708
0	-1.785	1.5205
0	-1.751	1.464
0	-1.717	1.4137
0	-1.683	1.3634
0	-1.632	1.3132
0	-1.598	1.2629
0	-1.564	1.2126
0	-1.53	1.1687
0	-1.496	1.1247
0	-1.462	1.0807
0	-1.428	1.0367
0	-1.394	0.99273
0	-1.36	0.94875
0	-1.326	0.91105
0	-1.309	0.86707
0	-1.275	0.82937
0	-1.241	0.79167
0	-1.224	0.75397
0	-1.19	0.71627
0	-1.173	0.68486
0	-1.139	0.64716
0	-1.122	0.61574
0	-1.105	0.57805
0	-1.088	0.54663
0	-1.054	0.51521
0	-1.037	0.4838
0	-1.02	0.45238
0	-1.003	0.42097
0	-0.986	0.38955
0	-0.986	0.35814
0	-0.969	0.333
2	-0.952	0.30159
2	-0.935	0.27646
2	-0.918	0.24504
2	-0.884	0.21991
2	-0.867	0.19478
2	-0.85	0.16336
2	-0.833	0.13823
2	-0.833	0.1131
2	-0.816	0.087963
2	-0.799	0.062831
2	-0.782	0.043982
2	-0.765	0.018849
2	-0.765	6.2768
2	-0.748	6.258
2	-0.748	6.2328
2	-0.731	6.2077
2	-0.731	6.1889
2	-0.714	6.1637
2	-0.714	6.1449
2	-0.714	6.1197
2	-0.697	6.1009
2	-0.697	6.082
2	-0.697	6.0569
2	-0.697	6.0381
2	-0.697	6.0129
2	-0.697	5.9941
2	-0.697	5.9752
2	-0.697	5.9501
2	-0.697	5.9313
2	-0.697	5.9124
2	-0.697	5.8873
2	-0.714	5.8684
2	-0.714	5.8433
2	-0.714	5.8244
2	-0.731	5.7993
2	-0.731	5.7805
2	-0.748	5.7553
2	-0.748	5.7365
2	-0.765	5.7113
2	-0.765	5.6862
2	-0.782	5.6674
2	-0.799	5.6422
2	-0.799	5.6171
2	-0.816	5.592
2	-0.833	5.5668
2	-0.85	5.5417
2	-0.867	5.5166
2	-0.867	5.4914
2	-0.884	5.4663
2	-0.901	5.4349
2	-0.918	5.4097
2	-0.952	5.3783
2	-0.969	5.3532
2	-0.986	5.3218
2	-1.003	5.2904
0	-1.037	5.2589
0	-1.071	5.2275
0	-1.105	5.1961
0	-1.139	5.1647
0	-1.173	5.127
0	-1.207	5.0956
0	-1.241	5.0579
0	-1.275	5.0202
[truncated: 5,162 more rows]
