# Supplementary material for: Skilled motor control of an inverted pendulum implies low entropy of states but high entropy of actions
Source: PLoS Comput Biol. 2023 Jan 6;19(1):e1010810. doi: 10.1371/journal.pcbi.1010810 (PMC9851554; doi:10.1371/journal.pcbi.1010810)
Supplement: S2 File — The dataset within the file contains the data collected during the experiment. Each CSV file named “FRI_p_l.csv” corresponds to a different trial, where “p” stands for an unique numerical participant’s identifier and “l” stands for pendulum length (where “2” corresponds to 0.2, “3” to 0.3 m, “4” to 0.4 m, etc.). In every file, rows correspond to subsequent time steps, sampled with a frequency of 0.017 s. For every recorded time step, each column contains: the action selected by the trial’s participant (“action”). The value 0 corresponds to a “no action”, the value 1 represents an action that pushes the pendulum towards the clockwise direction and the value 2 corresponds to an action that pushes the pendulum towards the anti-clockwise direction.the angular velocity of the pendulum at that time step (“ang. velocity”), measured in rad s−1.the angle of the pendulum at that time step (“angle”), measured in rad with values in the interval [0, 2π) rad. The angle 0 rad corresponds to the pendulum oriented in its upright position.the single utility value associated to the whole trial (“utility”). (ZIP) [file pcbi.1010810.s002.zip › ExperimentalData/FRI_7_3.csv]

action	angular vel.	angle	trial utility
0	0	3.2358	-19.7848
0	-0.017	3.2358
0	-0.017	3.2358
0	-0.034	3.2358
0	-0.034	3.2358
0	-0.051	3.2358
0	-0.068	3.2295
0	-0.068	3.2295
0	-0.085	3.2295
0	-0.085	3.2232
0	-0.102	3.2232
0	-0.102	3.217
0	-0.102	3.217
0	-0.119	3.2107
0	-0.119	3.2044
0	-0.136	3.2044
0	-0.136	3.1981
0	-0.136	3.1918
0	-0.153	3.1918
0	-0.153	3.1855
0	-0.153	3.1793
0	-0.153	3.173
0	-0.17	3.1667
0	-0.17	3.1667
0	-0.17	3.1604
0	-0.17	3.1541
0	-0.17	3.1478
0	-0.17	3.1416
0	-0.17	3.1353
0	-0.17	3.129
0	-0.17	3.129
0	-0.17	3.1227
0	-0.17	3.1164
0	-0.17	3.1101
0	-0.17	3.1038
0	-0.153	3.0976
0	-0.153	3.0976
0	-0.153	3.0913
0	-0.136	3.085
0	-0.136	3.0787
0	-0.136	3.0787
0	-0.119	3.0724
0	-0.119	3.0661
0	-0.119	3.0661
2	-0.102	3.0599
2	-0.068	3.0599
2	-0.034	3.0599
2	0	3.0536
2	0.017	3.0536
2	0.051	3.0599
2	0.085	3.0599
2	0.119	3.0661
2	0.153	3.0661
2	0.187	3.0724
2	0.221	3.0787
2	0.255	3.085
2	0.289	3.0976
2	0.323	3.1038
2	0.34	3.1164
2	0.374	3.129
2	0.408	3.1416
2	0.425	3.1541
2	0.459	3.1667
2	0.476	3.1793
2	0.493	3.1918
2	0.527	3.2107
2	0.544	3.2232
2	0.561	3.2421
2	0.578	3.2609
2	0.578	3.2798
0	0.578	3.2923
0	0.561	3.3112
0	0.544	3.33
0	0.51	3.3426
0	0.493	3.3615
0	0.476	3.374
0	0.442	3.3866
0	0.425	3.4054
0	0.391	3.4117
0	0.374	3.4243
0	0.34	3.4369
0	0.306	3.4494
0	0.272	3.4557
0	0.238	3.462
0	0.204	3.4745
0	0.187	3.4745
0	0.153	3.4808
0	0.119	3.4871
0	0.085	3.4871
0	0.051	3.4934
0	0	3.4934
0	-0.017	3.4934
0	-0.051	3.4934
0	-0.085	3.4871
0	-0.119	3.4871
0	-0.153	3.4808
0	-0.187	3.4745
0	-0.221	3.4683
0	-0.238	3.462
0	-0.272	3.4557
0	-0.306	3.4494
0	-0.34	3.4369
0	-0.374	3.4243
0	-0.391	3.4117
0	-0.425	3.3992
1	-0.442	3.3866
1	-0.493	3.374
1	-0.544	3.3615
1	-0.595	3.3426
1	-0.646	3.3238
1	-0.68	3.3049
1	-0.731	3.2798
1	-0.765	3.2609
1	-0.799	3.2358
1	-0.833	3.2107
1	-0.867	3.1855
1	-0.901	3.1541
1	-0.935	3.129
1	-0.952	3.1038
1	-0.969	3.0724
1	-0.986	3.041
1	-1.003	3.0096
1	-1.02	2.9845
1	-1.02	2.9531
1	-1.037	2.9216
1	-1.037	2.8902
1	-1.037	2.8588
1	-1.037	2.8274
1	-1.037	2.796
1	-1.02	2.7646
1	-1.003	2.7332
1	-0.986	2.7017
1	-0.969	2.6703
1	-0.952	2.6452
1	-0.935	2.6138
1	-0.918	2.5886
1	-0.884	2.5572
1	-0.85	2.5321
1	-0.816	2.507
1	-0.782	2.4818
0	-0.731	2.463
0	-0.663	2.4378
0	-0.595	2.419
0	-0.527	2.4001
0	-0.459	2.3876
0	-0.391	2.375
0	-0.323	2.3624
0	-0.255	2.3562
0	-0.187	2.3499
0	-0.119	2.3436
0	-0.034	2.3373
0	0.017	2.3373
0	0.085	2.3436
0	0.153	2.3436
0	0.221	2.3499
0	0.306	2.3624
0	0.374	2.3687
0	0.442	2.3813
0	0.51	2.3939
0	0.578	2.4127
0	0.646	2.4316
0	0.697	2.4504
0	0.765	2.4755
0	0.816	2.5007
0	0.884	2.5258
0	0.935	2.5509
0	0.986	2.5823
0	1.037	2.6138
0	1.088	2.6452
0	1.139	2.6766
0	1.173	2.7143
0	1.224	2.7457
0	1.258	2.7834
0	1.292	2.8274
0	1.309	2.8651
0	1.343	2.9028
0	1.36	2.9468
0	1.377	2.9845
0	1.394	3.0284
0	1.394	3.0724
0	1.394	3.1101
0	1.394	3.1541
0	1.394	3.1981
0	1.394	3.2358
0	1.377	3.2798
0	1.36	3.3238
0	1.343	3.3615
0	1.309	3.3992
0	1.292	3.4431
0	1.258	3.4808
0	1.224	3.5185
0	1.173	3.5562
0	1.139	3.5877
0	1.088	3.6191
0	1.037	3.6568
0	0.986	3.6819
0	0.935	3.7133
0	0.884	3.7384
0	0.816	3.7699
0	0.765	3.7887
0	0.697	3.8138
0	0.629	3.8327
0	0.578	3.8515
0	0.51	3.8704
0	0.442	3.883
0	0.374	3.8955
0	0.306	3.9081
0	0.221	3.9144
0	0.153	3.9207
0	0.085	3.9207
0	0.017	3.9269
0	-0.034	3.9269
0	-0.102	3.9207
0	-0.17	3.9207
0	-0.255	3.9144
0	-0.323	3.9018
0	-0.391	3.8892
0	-0.459	3.8767
0	-0.527	3.8641
0	-0.578	3.8453
0	-0.646	3.8264
0	-0.714	3.8076
0	-0.765	3.7887
0	-0.833	3.7636
0	-0.884	3.7384
0	-0.935	3.707
0	-1.003	3.6756
0	-1.037	3.6505
1	-1.088	3.6128
1	-1.156	3.5814
1	-1.224	3.5437
1	-1.292	3.506
1	-1.36	3.4683
1	-1.411	3.4243
1	-1.462	3.3803
1	-1.513	3.3363
1	-1.564	3.2923
1	-1.598	3.2421
1	-1.632	3.1918
1	-1.666	3.1478
1	-1.683	3.0913
1	-1.7	3.041
1	-1.717	2.9908
1	-1.717	2.9405
1	-1.734	2.8902
1	-1.734	2.8337
1	-1.717	2.7834
1	-1.717	2.7332
1	-1.7	2.6829
1	-1.683	2.6326
1	-1.649	2.5823
1	-1.615	2.5321
1	-1.581	2.4818
1	-1.547	2.4316
1	-1.513	2.3876
1	-1.462	2.3436
1	-1.428	2.2996
1	-1.377	2.2556
1	-1.326	2.2179
1	-1.258	2.1802
1	-1.207	2.1425
1	-1.156	2.1048
0	-1.071	2.0734
0	-0.969	2.042
0	-0.884	2.0106
0	-0.799	1.9855
0	-0.697	1.9666
0	-0.612	1.9415
0	-0.51	1.9289
0	-0.425	1.9101
0	-0.323	1.9038
0	-0.238	1.8912
0	-0.136	1.8849
0	-0.034	1.8849
0	0.034	1.8849
0	0.136	1.8849
0	0.221	1.8912
0	0.323	1.9038
0	0.408	1.9101
0	0.51	1.9289
0	0.595	1.9415
0	0.697	1.9603
0	0.782	1.9855
0	0.884	2.0106
0	0.969	2.0357
0	1.054	2.0671
0	1.139	2.1048
0	1.224	2.1362
0	1.309	2.174
0	1.394	2.2179
0	1.462	2.2619
0	1.547	2.3059
0	1.615	2.3499
0	1.683	2.4001
0	1.751	2.4567
0	1.802	2.507
0	1.853	2.5635
0	1.904	2.62
0	1.955	2.6766
0	2.006	2.7394
0	2.04	2.796
0	2.057	2.8588
0	2.091	2.9216
0	2.108	2.9845
0	2.108	3.0473
0	2.125	3.1101
0	2.125	3.1793
0	2.108	3.2421
0	2.091	3.3049
0	2.074	3.3677
0	2.04	3.4306
0	2.023	3.4871
0	1.972	3.5499
0	1.938	3.6065
0	1.887	3.6693
0	1.836	3.7196
0	1.768	3.7761
0	1.717	3.8327
0	1.649	3.883
0	1.581	3.9269
0	1.496	3.9772
0	1.428	4.0212
0	1.343	4.0589
0	1.258	4.1029
0	1.173	4.1343
0	1.088	4.172
0	1.003	4.2034
0	0.918	4.2348
0	0.833	4.2599
0	0.731	4.2851
0	0.646	4.3039
0	0.561	4.3228
0	0.459	4.3353
0	0.374	4.3479
0	0.272	4.3605
0	0.17	4.3667
0	0.085	4.373
0	0	4.373
0	-0.085	4.373
0	-0.187	4.3667
0	-0.272	4.3605
0	-0.374	4.3479
0	-0.459	4.3353
0	-0.561	4.3228
0	-0.646	4.3039
0	-0.731	4.2851
0	-0.833	4.2599
0	-0.918	4.2348
0	-1.003	4.2034
0	-1.088	4.172
0	-1.173	4.1343
0	-1.258	4.1029
0	-1.343	4.0589
0	-1.411	4.0212
0	-1.496	3.9772
0	-1.564	3.9269
0	-1.632	3.883
0	-1.7	3.8327
0	-1.751	3.7761
0	-1.819	3.7259
1	-1.87	3.6693
1	-1.938	3.6128
1	-2.006	3.5499
1	-2.074	3.4934
1	-2.125	3.4306
1	-2.176	3.3615
1	-2.227	3.2986
1	-2.261	3.2295
1	-2.295	3.1604
1	-2.329	3.0913
1	-2.346	3.0222
1	-2.346	2.9468
1	-2.346	2.8777
1	-2.346	2.8085
1	-2.346	2.7394
1	-2.329	2.664
1	-2.295	2.5949
1	-2.278	2.5258
1	-2.244	2.463
1	-2.193	2.3939
1	-2.159	2.331
1	-2.108	2.2619
1	-2.057	2.1991
1	-1.989	2.1425
1	-1.938	2.0797
1	-1.87	2.0232
1	-1.802	1.9666
1	-1.751	1.9163
1	-1.683	1.8598
1	-1.598	1.8158
1	-1.53	1.7655
1	-1.462	1.7216
1	-1.394	1.6776
1	-1.309	1.6399
1	-1.241	1.5959
1	-1.173	1.5645
1	-1.088	1.5268
1	-1.02	1.4954
1	-0.952	1.464
0	-0.85	1.4388
0	-0.748	1.4137
0	-0.646	1.3948
0	-0.544	1.376
0	-0.459	1.3572
0	-0.357	1.3446
0	-0.255	1.3383
0	-0.153	1.332
0	-0.068	1.3257
0	0.017	1.3257
0	0.119	1.332
0	0.204	1.332
0	0.306	1.3446
0	0.408	1.3509
0	0.51	1.3697
0	0.595	1.3823
0	0.697	1.4011
0	0.799	1.4263
0	0.901	1.4514
0	1.003	1.4828
0	1.088	1.5142
0	1.19	1.5456
0	1.292	1.5833
0	1.394	1.6273
0	1.496	1.6713
0	1.598	1.7153
0	1.683	1.7655
0	1.785	1.8158
0	1.887	1.8724
0	1.972	1.9289
0	2.057	1.9917
0	2.159	2.0546
0	2.244	2.1237
0	2.329	2.1928
0	2.397	2.2619
0	2.465	2.3373
0	2.533	2.4127
0	2.601	2.4881
0	2.652	2.5635
0	2.703	2.6452
0	2.754	2.7269
0	2.788	2.8148
0	2.805	2.8965
0	2.839	2.9845
0	2.839	3.0661
0	2.839	3.1541
0	2.839	3.2358
0	2.822	3.3238
0	2.788	3.4054
0	2.771	3.4934
0	2.72	3.5751
0	2.669	3.6568
0	2.618	3.7322
0	2.567	3.8138
0	2.499	3.8892
0	2.431	3.9646
0	2.346	4.0338
0	2.261	4.1029
0	2.176	4.172
0	2.091	4.2348
0	2.006	4.2976
0	1.904	4.3542
0	1.802	4.4107
0	1.717	4.4673
0	1.615	4.5175
0	1.513	4.5615
0	1.411	4.6055
0	1.309	4.6495
0	1.207	4.6872
0	1.122	4.7249
0	1.02	4.7563
0	0.918	4.7814
0	0.816	4.8066
0	0.714	4.8317
0	0.612	4.8506
0	0.51	4.8694
0	0.408	4.882
0	0.323	4.8945
0	0.221	4.9008
0	0.119	4.9071
0	0.017	4.9134
0	-0.051	4.9134
0	-0.153	4.9071
0	-0.255	4.9008
0	-0.357	4.8945
0	-0.442	4.882
0	-0.544	4.8631
0	-0.646	4.8443
0	-0.748	4.8254
0	-0.85	4.8003
0	-0.952	4.7752
0	-1.037	4.7437
0	-1.139	4.7123
0	-1.241	4.6746
0	-1.343	4.6369
0	-1.445	4.593
0	-1.547	4.549
0	-1.632	4.4987
0	-1.734	4.4484
0	-1.836	4.3982
0	-1.921	4.3416
0	-2.006	4.2788
0	-2.108	4.216
0	-2.193	4.1531
0	-2.261	4.0903
0	-2.346	4.0149
1	-2.414	3.9458
1	-2.516	3.8704
1	-2.601	3.795
1	-2.686	3.7133
1	-2.771	3.6316
1	-2.839	3.5499
1	-2.89	3.462
1	-2.958	3.374
1	-2.992	3.2861
1	-3.026	3.1918
1	-3.06	3.1038
1	-3.077	3.0096
1	-3.077	2.9154
1	-3.077	2.8274
1	-3.077	2.7332
1	-3.06	2.6389
1	-3.026	2.5509
1	-2.992	2.4567
1	-2.958	2.3687
1	-2.907	2.2808
1	-2.856	2.1928
1	-2.788	2.1111
1	-2.737	2.0232
1	-2.669	1.9478
1	-2.601	1.8661
1	-2.533	1.7907
1	-2.448	1.7153
1	-2.38	1.6399
1	-2.312	1.5708
1	-2.227	1.5017
1	-2.159	1.4325
1	-2.091	1.3697
1	-2.023	1.3069
1	-1.938	1.2503
1	-1.87	1.1938
1	-1.819	1.1372
1	-1.751	1.0807
1	-1.683	1.0304
1	-1.632	0.98016
1	-1.581	0.9299
1	-1.513	0.88592
1	-1.462	0.84193
1	-1.428	0.79795
1	-1.377	0.75397
1	-1.343	0.71627
1	-1.292	0.67229
1	-1.258	0.63459
1	-1.241	0.59689
1	-1.207	0.5592
1	-1.173	0.52778
0	-1.122	0.49008
0	-1.088	0.45867
0	-1.037	0.42725
0	-1.003	0.39583
0	-0.969	0.36442
0	-0.918	0.333
0	-0.901	0.30787
0	-0.867	0.28274
0	-0.833	0.25761
0	-0.816	0.23247
0	-0.782	0.20734
0	-0.765	0.18221
0	-0.748	0.15708
0	-0.731	0.13823
0	-0.731	0.1131
0	-0.714	0.094246
0	-0.697	0.069114
0	-0.697	0.050265
0	-0.697	0.031415
2	-0.697	0.0062831
2	-0.663	6.2705
2	-0.629	6.2517
2	-0.612	6.2328
2	-0.595	6.214
2	-0.578	6.1951
2	-0.561	6.1763
2	-0.544	6.1637
2	-0.527	6.1449
2	-0.51	6.1323
2	-0.493	6.1135
2	-0.493	6.1009
2	-0.476	6.0883
2	-0.476	6.0695
2	-0.459	6.0569
2	-0.459	6.0443
2	-0.459	6.0255
2	-0.459	6.0129
2	-0.459	6.0004
2	-0.459	5.9878
2	-0.459	5.9752
2	-0.459	5.9564
2	-0.476	5.9438
2	-0.476	5.9313
2	-0.476	5.9124
2	-0.493	5.8998
2	-0.51	5.8873
2	-0.51	5.8684
2	-0.527	5.8559
2	-0.544	5.837
2	-0.561	5.8182
2	-0.578	5.8056
2	-0.595	5.7867
2	-0.612	5.7679
2	-0.646	5.749
2	-0.663	5.7302
2	-0.697	5.705
2	-0.714	5.6862
2	-0.748	5.6674
2	-0.782	5.6422
2	-0.816	5.6171
2	-0.85	5.592
2	-0.884	5.5668
2	-0.918	5.5417
2	-0.969	5.5103
2	-1.003	5.4789
2	-1.054	5.4474
2	-1.105	5.416
2	-1.156	5.3846
2	-1.207	5.3469
2	-1.258	5.3092
2	-1.309	5.2715
2	-1.36	5.2338
2	-1.428	5.1898
2	-1.496	5.1459
2	-1.547	5.1019
2	-1.615	5.0516
2	-1.683	5.0014
2	-1.751	4.9511
2	-1.819	4.8945
2	-1.887	4.838
2	-1.972	4.7814
2	-2.04	4.7186
2	-2.108	4.6621
2	-2.176	4.593
2	-2.244	4.5301
2	-2.329	4.461
2	-2.397	4.3856
0	-2.482	4.3165
0	-2.567	4.2411
0	-2.652	4.1594
0	-2.737	4.0777
0	-2.822	3.996
0	-2.89	3.9081
0	-2.958	3.8201
0	-3.009	3.7322
0	-3.06	3.6379
0	-3.111	3.5499
0	-3.145	3.4557
0	-3.162	3.3615
0	-3.179	3.2609
0	-3.179	3.1667
0	-3.179	3.0724
0	-3.162	2.9782
0	-3.145	2.8839
0	-3.111	2.7897
0	-3.077	2.6955
0	-3.026	2.6012
0	-2.975	2.5132
0	-2.907	2.4253
0	-2.839	2.3373
0	-2.754	2.2556
0	-2.686	2.174
0	-2.584	2.0923
0	-2.499	2.0169
0	-2.414	1.9415
0	-2.312	1.8724
0	-2.21	1.8033
0	-2.125	1.7341
0	-2.023	1.6776
0	-1.921	1.6148
0	-1.819	1.5582
0	-1.717	1.5079
0	-1.615	1.4577
0	-1.513	1.4074
0	-1.411	1.3634
0	-1.326	1.3257
0	-1.224	1.2817
0	-1.122	1.2503
0	-1.037	1.2189
0	-0.935	1.1875
0	-0.85	1.1624
0	-0.748	1.1372
0	-0.663	1.1121
0	-0.578	1.0933
0	-0.476	1.0807
0	-0.391	1.0681
0	-0.306	1.0556
0	-0.221	1.0493
0	-0.136	1.043
0	-0.051	1.0367
1	0.017	1.0367
1	0.085	1.043
1	0.136	1.043
1	0.204	1.0493
1	0.255	1.0556
1	0.323	1.0681
1	0.391	1.0744
1	0.442	1.087
1	0.51	1.1058
1	0.561	1.1184
1	0.629	1.1372
0	0.731	1.1561
0	0.816	1.1812
0	0.901	1.2064
0	1.003	1.2378
0	1.088	1.2692
0	1.19	1.3006
0	1.292	1.3383
0	1.377	1.3823
0	1.479	1.4263
0	1.581	1.4703
0	1.683	1.5205
0	1.785	1.5708
0	1.87	1.6273
0	1.972	1.6839
0	2.074	1.7467
0	2.176	1.8095
0	2.261	1.8786
0	2.363	1.9478
0	2.448	2.0169
0	2.533	2.0923
0	2.618	2.1677
0	2.703	2.2494
0	2.771	2.331
0	2.839	2.419
0	2.907	2.507
0	2.958	2.5949
0	3.009	2.6829
0	3.043	2.7708
0	3.077	2.8651
0	3.094	2.9593
0	3.111	3.0473
0	3.111	3.1416
0	3.094	3.2358
0	3.077	3.33
0	3.06	3.4243
0	3.026	3.5122
0	2.975	3.6065
0	2.924	3.6945
0	2.873	3.7824
0	2.805	3.8641
0	2.737	3.9521
0	2.669	4.0338
0	2.584	4.1091
0	2.499	4.1845
0	2.397	4.2599
0	2.312	4.3291
0	2.21	4.3982
0	2.125	4.4673
0	2.023	4.5301
0	1.921	4.5867
0	1.819	4.6432
0	1.717	4.6935
0	1.615	4.7437
0	1.513	4.794
0	1.411	4.838
0	1.326	4.882
0	1.224	4.9197
0	1.122	4.9511
0	1.02	4.9888
0	0.935	5.0139
0	0.833	5.039
0	0.731	5.0642
0	0.646	5.0893
0	0.544	5.1019
0	0.459	5.1207
0	0.374	5.1333
0	0.272	5.1459
0	0.187	5.1521
0	0.102	5.1521
0	0	5.1584
0	-0.068	5.1584
0	-0.153	5.1521
0	-0.255	5.1459
0	-0.34	5.1396
0	-0.425	5.127
0	-0.527	5.1082
0	-0.612	5.0956
0	-0.714	5.0705
0	-0.799	5.0516
0	-0.901	5.0265
0	-0.986	4.9951
0	-1.088	4.9637
0	-1.19	4.9322
0	-1.275	4.8945
0	-1.377	4.8506
0	-1.479	4.8129
0	-1.581	4.7626
0	-1.666	4.7123
0	-1.768	4.6621
0	-1.87	4.6055
0	-1.972	4.549
0	-2.074	4.4924
0	-2.159	4.4233
0	-2.261	4.3605
0	-2.346	4.2914
0	-2.431	4.216
1	-2.516	4.1406
1	-2.635	4.0652
1	-2.737	3.9835
1	-2.839	3.9018
1	-2.924	3.8138
1	-3.009	3.7259
1	-3.077	3.6316
1	-3.145	3.5374
1	-3.213	3.4431
1	-3.264	3.3489
1	-3.298	3.2484
0	-3.315	3.1478
0	-3.298	3.0473
0	-3.281	2.9531
0	-3.264	2.8525
0	-3.23	2.752
0	-3.179	2.6578
0	-3.128	2.5635
0	-3.077	2.4693
0	-3.009	2.375
0	-2.941	2.287
0	-2.856	2.1991
0	-2.771	2.1174
0	-2.686	2.0357
0	-2.584	1.954
0	-2.499	1.8786
0	-2.397	1.8033
0	-2.295	1.7341
0	-2.193	1.665
0	-2.091	1.6022
0	-1.989	1.5394
0	-1.887	1.4828
0	-1.785	1.4263
0	-1.7	1.376
0	-1.598	1.3257
0	-1.496	1.2755
0	-1.394	1.2315
0	-1.309	1.1938
0	-1.207	1.1561
0	-1.122	1.1184
0	-1.037	1.087
0	-0.952	1.0556
0	-0.85	1.0304
0	-0.765	1.0053
0	-0.68	0.98016
0	-0.612	0.96131
0	-0.527	0.94875
0	-0.442	0.9299
0	-0.357	0.91733
0	-0.289	0.91105
0	-0.204	0.89848
0	-0.119	0.89848
0	-0.051	0.8922
0	0.017	0.8922
0	0.085	0.8922
0	0.17	0.89848
0	0.255	0.90477
0	0.323	0.91733
0	0.408	0.92362
0	0.493	0.94246
0	0.578	0.95503
0	0.646	0.97388
0	0.731	0.99273
0	0.816	1.0179
0	0.901	1.043
0	0.986	1.0744
0	1.088	1.1058
0	1.173	1.1372
0	1.258	1.1749
0	1.36	1.2126
0	1.445	1.2566
0	1.547	1.3006
0	1.632	1.3509
0	1.734	1.4011
0	1.836	1.4577
0	1.938	1.5142
0	2.023	1.5708
0	2.125	1.6336
0	2.227	1.6964
0	2.329	1.7655
0	2.414	1.841
0	2.516	1.9163
0	2.601	1.9917
0	2.703	2.0734
0	2.788	2.1551
0	2.856	2.2368
0	2.941	2.3247
0	3.009	2.4127
0	3.06	2.507
0	3.111	2.6012
0	3.162	2.6955
0	3.196	2.7897
0	3.23	2.8839
0	3.247	2.9845
0	3.247	3.0787
0	3.247	3.1793
0	3.247	3.2735
0	3.23	3.374
0	3.196	3.4683
0	3.162	3.5625
0	3.111	3.6568
0	3.06	3.751
0	2.992	3.8453
0	2.924	3.9332
0	2.839	4.0212
0	2.771	4.1029
0	2.686	4.1845
0	2.584	4.2662
0	2.499	4.3416
0	2.397	4.417
0	2.295	4.4861
0	2.21	4.5553
0	2.108	4.6181
0	2.006	4.6809
0	1.904	4.7375
0	1.802	4.794
0	1.7	4.8506
0	1.598	4.8945
0	1.496	4.9448
0	1.411	4.9888
0	1.309	5.0265
0	1.207	5.0642
0	1.122	5.1019
0	1.02	5.1333
0	0.935	5.1647
0	0.85	5.1898
0	0.765	5.215
0	0.663	5.2401
0	0.578	5.2589
0	0.493	5.2715
0	0.408	5.2904
0	0.34	5.2966
0	0.255	5.3092
0	0.17	5.3155
0	0.085	5.3155
0	0	5.3218
0	-0.068	5.3218
0	-0.153	5.3155
0	-0.221	5.3092
0	-0.306	5.3029
0	-0.391	5.2904
0	-0.476	5.2778
0	-0.561	5.2589
0	-0.646	5.2464
0	-0.731	5.2213
0	-0.816	5.1961
0	-0.901	5.171
0	-1.003	5.1459
0	-1.088	5.1144
0	-1.173	5.0767
0	-1.275	5.039
0	-1.36	5.0014
0	-1.462	4.9574
0	-1.564	4.9134
0	-1.666	4.8631
0	-1.751	4.8129
0	-1.853	4.7563
1	-1.955	4.6998
1	-2.074	4.6432
1	-2.21	4.5741
1	-2.329	4.505
1	-2.448	4.4359
1	-2.567	4.3605
1	-2.686	4.2788
1	-2.805	4.1971
1	-2.924	4.1091
1	-3.026	4.0212
1	-3.128	3.9332
1	-3.213	3.8327
1	-3.298	3.7384
1	-3.383	3.6379
1	-3.451	3.5311
1	-3.502	3.4306
1	-3.553	3.3238
1	-3.587	3.217
1	-3.621	3.1038
1	-3.638	2.997
1	-3.638	2.8902
0	-3.604	2.7771
0	-3.57	2.6703
0	-3.519	2.5635
0	-3.451	2.4567
0	-3.383	2.3562
0	-3.315	2.2556
0	-3.23	2.1551
0	-3.145	2.0609
0	-3.06	1.9666
0	-2.958	1.8786
0	-2.856	1.7907
0	-2.754	1.7027
0	-2.652	1.621
0	-2.567	1.5456
0	-2.465	1.4703
0	-2.363	1.3948
0	-2.261	1.3257
0	-2.159	1.2629
0	-2.057	1.2001
0	-1.972	1.1372
0	-1.887	1.0807
0	-1.802	1.0241
0	-1.717	0.9676
0	-1.632	0.91733
0	-1.547	0.87335
0	-1.479	0.82937
0	-1.394	0.78539
0	-1.326	0.74141
0	-1.258	0.70371
0	-1.19	0.66601
0	-1.139	0.62831
0	-1.071	0.59689
2	-1.02	0.56548
2	-0.935	0.53406
2	-0.867	0.50893
2	-0.782	0.4838
2	-0.714	0.45867
2	-0.646	0.43982
2	-0.578	0.42097
2	-0.51	0.40212
2	-0.442	0.38955
2	-0.374	0.37699
2	-0.306	0.36442
2	-0.255	0.35814
2	-0.187	0.35185
2	-0.119	0.34557
2	-0.068	0.34557
2	0	0.33929
2	0.034	0.34557
2	0.102	0.34557
2	0.17	0.35185
0	0.204	0.35814
0	0.238	0.36442
1	0.272	0.3707
1	0.272	0.37699
1	0.289	0.38955
1	0.306	0.39583
1	0.306	0.40212
1	0.323	0.41469
1	0.34	0.42725
1	0.357	0.43353
1	0.374	0.4461
1	0.391	0.45867
1	0.408	0.47123
1	0.425	0.4838
1	0.442	0.49637
1	0.459	0.50893
1	0.493	0.52778
1	0.51	0.54035
1	0.527	0.55291
1	0.561	0.57176
1	0.595	0.59061
1	0.612	0.60946
1	0.646	0.62831
1	0.68	0.64716
1	0.714	0.67229
1	0.748	0.69114
1	0.782	0.71627
1	0.833	0.74141
1	0.867	0.76654
1	0.918	0.79167
1	0.952	0.82309
1	1.003	0.84822
1	1.054	0.87963
1	1.105	0.91105
1	1.156	0.94875
1	1.207	0.98645
1	1.275	1.0241
1	1.326	1.0618
1	1.394	1.0995
1	1.445	1.1435
1	1.513	1.1875
1	1.581	1.2378
1	1.649	1.2817
1	1.717	1.3383
1	1.785	1.3886
1	1.853	1.4451
1	1.938	1.5017
1	2.006	1.5582
0	2.108	1.621
0	2.193	1.6839
0	2.295	1.753
0	2.397	1.8221
0	2.482	1.8975
0	2.584	1.9729
0	2.669	2.0546
0	2.754	2.1362
0	2.839	2.2179
0	2.907	2.3059
0	2.975	2.3939
0	3.043	2.4818
0	3.094	2.5761
0	3.145	2.6703
0	3.179	2.7646
0	3.213	2.8651
0	3.23	2.9593
0	3.247	3.0599
0	3.247	3.1541
0	3.247	3.2546
0	3.23	3.3489
0	3.196	3.4431
0	3.162	3.5437
0	3.111	3.6379
0	3.06	3.7259
0	3.009	3.8201
0	2.941	3.9081
0	2.856	3.996
0	2.771	4.084
0	2.703	4.1657
0	2.601	4.2411
0	2.516	4.3228
0	2.414	4.3982
0	2.329	4.4673
0	2.227	4.5364
0	2.125	4.5992
0	2.023	4.6621
0	1.921	4.7249
0	1.819	4.7814
0	1.717	4.8317
0	1.615	4.882
0	1.513	4.9322
0	1.428	4.9762
0	1.326	5.0139
0	1.224	5.0516
0	1.139	5.0893
0	1.037	5.1207
0	0.952	5.1521
0	0.867	5.1836
0	0.782	5.2024
0	0.68	5.2275
0	0.595	5.2464
0	0.51	5.2652
0	0.425	5.2778
0	0.34	5.2904
0	0.255	5.2966
0	0.17	5.3092
0	0.102	5.3092
0	0.017	5.3155
0	-0.051	5.3092
0	-0.136	5.3092
0	-0.221	5.3029
0	-0.306	5.2966
0	-0.391	5.2841
0	-0.476	5.2715
0	-0.544	5.2589
0	-0.646	5.2401
0	-0.731	5.215
0	-0.816	5.1961
0	-0.901	5.171
0	-0.986	5.1396
0	-1.088	5.1082
0	-1.173	5.0767
0	-1.275	5.039
0	-1.36	4.9951
0	-1.462	4.9574
0	-1.547	4.9071
1	-1.649	4.8631
1	-1.785	4.8129
1	-1.904	4.7563
1	-2.023	4.6935
1	-2.159	4.6306
1	-2.278	4.5678
1	-2.397	4.4924
1	-2.533	4.4233
1	-2.652	4.3416
1	-2.771	4.2599
1	-2.873	4.1783
1	-2.992	4.0903
1	-3.094	3.996
1	-3.196	3.9018
1	-3.281	3.8076
1	-3.366	3.707
1	-3.434	3.6002
1	-3.502	3.4997
1	-3.553	3.3929
1	-3.604	3.2861
1	-3.638	3.173
1	-3.655	3.0661
1	-3.672	2.9531
1	-3.672	2.8462
1	-3.672	2.7332
1	-3.655	2.6263
1	-3.621	2.5132
1	-3.587	2.4064
1	-3.536	2.2996
1	-3.485	2.1928
1	-3.434	2.0923
1	-3.366	1.9855
1	-3.298	1.8912
1	-3.23	1.7907
1	-3.145	1.6964
1	-3.077	1.6022
1	-3.009	1.5079
0	-2.907	1.42
0	-2.805	1.332
0	-2.703	1.2503
0	-2.601	1.1687
0	-2.516	1.0933
0	-2.431	1.0179
0	-2.346	0.94875
0	-2.261	0.87963
0	-2.193	0.81052
0	-2.108	0.74769
0	-2.057	0.68486
2	-1.989	0.62203
2	-1.904	0.56548
2	-1.819	0.50893
2	-1.751	0.45238
2	-1.683	0.40212
2	-1.615	0.35185
2	-1.547	0.30787
2	-1.496	0.25761
2	-1.445	0.21363
2	-1.394	0.16964
2	-1.36	0.13195
2	-1.309	0.087963
2	-1.275	0.050265
2	-1.258	0.012566
2	-1.224	6.258
2	-1.207	6.2203
2	-1.173	6.1889
2	-1.156	6.1512
2	-1.156	6.1135
2	-1.139	6.082
2	-1.139	6.0443
2	-1.139	6.0129
2	-1.139	5.9815
2	-1.139	5.9438
2	-1.139	5.9124
2	-1.156	5.8747
2	-1.173	5.8433
2	-1.19	5.8056
2	-1.207	5.7679
2	-1.224	5.7302
2	-1.258	5.6925
2	-1.275	5.6548
2	-1.309	5.6171
2	-1.343	5.5794
2	-1.377	5.5354
2	-1.428	5.4914
2	-1.479	5.4537
2	-1.513	5.4035
2	-1.564	5.3595
2	-1.615	5.3092
2	-1.683	5.2589
2	-1.734	5.2087
2	-1.802	5.1584
2	-1.853	5.1019
2	-1.921	5.0453
2	-1.989	4.9825
2	-2.057	4.926
2	-2.125	4.8631
2	-2.21	4.794
2	-2.278	4.7312
2	-2.346	4.6558
2	-2.414	4.5867
2	-2.482	4.5113
2	-2.567	4.4359
2	-2.618	4.3605
2	-2.686	4.2788
2	-2.754	4.1971
2	-2.805	4.1154
2	-2.856	4.0275
2	-2.907	3.9395
2	-2.941	3.8515
0	-3.009	3.7636
0	-3.06	3.6756
0	-3.111	3.5814
0	-3.145	3.4871
0	-3.162	3.3929
0	-3.196	3.2923
1	-3.196	3.1981
1	-3.23	3.1038
1	-3.247	3.0033
1	-3.247	2.9091
1	-3.247	2.8085
1	-3.23	2.7143
1	-3.213	2.6138
1	-3.179	2.5195
1	-3.145	2.4253
1	-3.111	2.331
1	-3.06	2.2368
1	-3.009	2.1488
1	-2.941	2.0546
1	-2.873	1.9666
1	-2.805	1.8849
1	-2.737	1.797
1	-2.669	1.7216
1	-2.584	1.6399
1	-2.516	1.5645
1	-2.448	1.4891
1	-2.363	1.4137
1	-2.295	1.3446
1	-2.227	1.2755
1	-2.159	1.2126
0	-2.057	1.1498
0	-1.972	1.087
0	-1.887	1.0304
0	-1.802	0.97388
2	-1.717	0.91733
2	-1.615	0.86707
2	-1.513	0.82309
2	-1.411	0.7791
2	-1.309	0.73512
2	-1.224	0.69742
2	-1.122	0.66601
2	-1.037	0.62831
2	-0.952	0.60318
2	-0.867	0.57176
2	-0.782	0.54663
2	-0.714	0.52778
2	-0.629	0.50265
2	-0.561	0.49008
2	-0.493	0.47123
2	-0.408	0.45867
2	-0.34	0.4461
2	-0.272	0.43353
2	-0.204	0.42725
2	-0.136	0.42097
2	-0.068	0.42097
2	0	0.42097
2	0.051	0.42097
2	0.119	0.42097
2	0.187	0.42725
2	0.255	0.43353
2	0.323	0.4461
2	0.408	0.45238
2	0.476	0.47123
2	0.544	0.4838
2	0.612	0.50265
2	0.697	0.5215
2	0.765	0.54663
2	0.85	0.56548
2	0.884	0.59689
2	0.918	0.62203
2	0.935	0.64716
2	0.969	0.67858
2	1.02	0.70999
2	1.054	0.74141
2	1.122	0.77282
2	1.19	0.81052
2	1.258	0.84193
2	1.343	0.88592
2	1.411	0.92362
2	1.496	0.9676
2	1.581	1.0179
2	1.666	1.0681
2	1.751	1.1184
2	1.853	1.1687
2	1.938	1.2252
2	2.04	1.288
2	2.125	1.3509
2	2.227	1.4137
2	2.329	1.4828
2	2.414	1.5582
2	2.516	1.6273
2	2.618	1.709
2	2.72	1.7907
2	2.805	1.8724
2	2.907	1.954
2	2.992	2.0483
2	3.077	2.1362
2	3.162	2.2305
2	3.23	2.3247
2	3.298	2.4253
2	3.366	2.5258
2	3.417	2.6263
2	3.451	2.7332
2	3.485	2.8337
2	3.502	2.9405
2	3.519	3.0473
2	3.519	3.1541
2	3.519	3.2546
2	3.502	3.3615
2	3.468	3.4683
2	3.434	3.5688
2	3.383	3.6756
2	3.332	3.7761
2	3.264	3.8767
2	3.196	3.9709
2	3.111	4.0652
2	3.026	4.1594
2	2.941	4.2474
2	2.839	4.3353
2	2.754	4.417
2	2.652	4.4987
2	2.55	4.5804
2	2.448	4.6558
2	2.346	4.7249
2	2.244	4.794
2	2.142	4.8631
2	2.04	4.926
2	1.955	4.9825
1	1.853	5.039
1	1.734	5.0956
1	1.615	5.1459
1	1.496	5.1898
1	1.377	5.2338
1	1.258	5.2778
1	1.156	5.3155
1	1.054	5.3469
1	0.935	5.3783
1	0.833	5.4035
1	0.731	5.4286
1	0.629	5.4474
1	0.527	5.4663
1	0.425	5.4789
1	0.323	5.4914
1	0.238	5.4977
1	0.136	5.504
1	0.034	5.5103
1	-0.034	5.5103
1	-0.136	5.504
1	-0.238	5.4977
1	-0.34	5.4914
1	-0.425	5.4789
1	-0.527	5.4663
1	-0.629	5.4474
1	-0.731	5.4286
1	-0.833	5.4035
1	-0.935	5.3783
1	-1.037	5.3469
1	-1.156	5.3092
1	-1.258	5.2778
1	-1.377	5.2338
1	-1.496	5.1898
1	-1.598	5.1459
1	-1.717	5.0956
1	-1.836	5.0453
1	-1.955	4.9825
1	-2.091	4.926
1	-2.21	4.8568
1	-2.329	4.794
1	-2.465	4.7186
1	-2.584	4.6432
1	-2.72	4.5615
1	-2.839	4.4798
1	-2.958	4.3919
1	-3.077	4.3039
1	-3.196	4.2097
1	-3.298	4.1091
1	-3.4	4.0086
1	-3.502	3.9081
1	-3.604	3.8013
1	-3.672	3.6882
1	-3.757	3.5751
1	-3.808	3.462
1	-3.859	3.3489
1	-3.91	3.2295
1	-3.927	3.1164
1	-3.944	2.997
1	-3.961	2.8777
1	-3.944	2.7583
1	-3.927	2.6389
1	-3.91	2.5195
1	-3.859	2.4064
1	-3.825	2.287
1	-3.774	2.174
1	-3.706	2.0609
1	-3.638	1.954
1	-3.57	1.841
1	-3.502	1.7341
1	-3.417	1.6336
1	-3.349	1.5331
0	-3.247	1.4325
0	-3.145	1.3383
0	-3.06	1.2441
0	-2.958	1.1498
0	-2.873	1.0618
0	-2.771	0.98016
2	-2.703	0.89848
2	-2.601	0.8168
2	-2.499	0.74141
2	-2.397	0.66601
2	-2.312	0.59689
2	-2.227	0.52778
2	-2.159	0.45867
2	-2.091	0.39583
2	-2.023	0.333
2	-1.972	0.27646
2	-1.904	0.21991
2	-1.87	0.16336
2	-1.819	0.10681
2	-1.785	0.050265
2	-1.751	0
2	-1.734	6.2265
2	-1.717	6.1763
2	-1.7	6.126
2	-1.683	6.0758
2	-1.683	6.0255
2	-1.683	5.9689
2	-1.683	5.9187
2	-1.7	5.8684
2	-1.717	5.8182
2	-1.734	5.7679
2	-1.751	5.7176
2	-1.785	5.6611
2	-1.819	5.6045
2	-1.853	5.5543
2	-1.887	5.4977
2	-1.938	5.4412
2	-1.989	5.3783
2	-2.04	5.3218
2	-2.091	5.2589
2	-2.142	5.1961
2	-2.21	5.127
2	-2.278	5.0579
2	-2.346	4.9888
2	-2.414	4.9197
2	-2.482	4.8443
2	-2.55	4.7689
2	-2.618	4.6935
2	-2.703	4.6118
2	-2.771	4.5301
2	-2.839	4.4421
2	-2.907	4.3605
2	-2.958	4.2725
2	-3.026	4.1783
2	-3.077	4.0903
0	-3.162	3.996
0	-3.23	3.9018
0	-3.298	3.8013
0	-3.349	3.7008
0	-3.4	3.6002
0	-3.434	3.4997
0	-3.468	3.3929
0	-3.485	3.2861
0	-3.485	3.1855
0	-3.485	3.0787
0	-3.468	2.9719
0	-3.451	2.8714
0	-3.417	2.7646
0	-3.383	2.664
0	-3.315	2.5635
0	-3.264	2.463
0	-3.196	2.3687
0	-3.128	2.2745
0	-3.043	2.1802
1	-2.958	2.0923
1	-2.89	2.0043
1	-2.822	1.9163
1	-2.754	1.8347
1	-2.686	1.753
1	-2.601	1.6713
1	-2.533	1.5896
1	-2.465	1.5205
1	-2.38	1.4451
1	-2.312	1.376
1	-2.244	1.3069
1	-2.176	1.2378
1	-2.108	1.1749
1	-2.04	1.1121
1	-1.972	1.0493
1	-1.921	0.99273
1	-1.87	0.93618
1	-1.802	0.87963
1	-1.768	0.82937
1	-1.717	0.77282
1	-1.666	0.72256
1	-1.632	0.67229
1	-1.598	0.62203
1	-1.564	0.57805
1	-1.547	0.52778
0	-1.496	0.4838
0	-1.445	0.43982
0	-1.411	0.39583
0	-1.36	0.35814
2	-1.326	0.31416
2	-1.275	0.27646
2	-1.224	0.23876
2	-1.173	0.20106
2	-1.122	0.16336
2	-1.088	0.13195
2	-1.037	0.10053
2	-1.003	0.069114
2	-0.969	0.037699
2	-0.952	0.012566
2	-0.918	6.2642
2	-0.901	6.2391
2	-0.867	6.214
2	-0.85	6.1826
2	-0.833	6.1574
2	-0.816	6.1323
2	-0.816	6.1072
2	-0.799	6.0883
2	-0.799	6.0632
2	-0.782	6.0381
2	-0.782	6.0129
2	-0.782	5.9878
2	-0.782	5.9627
2	-0.799	5.9438
2	-0.799	5.9187
2	-0.816	5.8936
2	-0.816	5.8684
2	-0.833	5.8433
2	-0.85	5.8182
2	-0.867	5.793
2	-0.884	5.7679
2	-0.918	5.7365
2	-0.935	5.7113
2	-0.969	5.6799
2	-1.003	5.6485
2	-1.02	5.6234
2	-1.071	5.592
2	-1.105	5.5543
2	-1.139	5.5228
2	-1.19	5.4851
2	-1.224	5.4537
2	-1.275	5.416
2	-1.326	5.372
2	-1.377	5.3343
2	-1.428	5.2904
2	-1.496	5.2464
2	-1.547	5.2024
2	-1.615	5.1521
2	-1.666	5.1019
0	-1.768	5.0516
0	-1.853	4.9951
0	-1.955	4.9385
0	-2.057	4.882
0	-2.142	4.8191
0	-2.244	4.75
0	-2.346	4.6809
0	-2.448	4.6118
0	-2.55	4.5364
0	-2.635	4.4547
0	-2.737	4.373
1	-2.822	4.2914
1	-2.941	4.2034
1	-3.06	4.1154
1	-3.162	4.0212
1	-3.264	3.9269
1	-3.349	3.8264
1	-3.434	3.7259
1	-3.502	3.6191
1	-3.57	3.5122
1	-3.638	3.4054
1	-3.672	3.2923
1	-3.723	3.1855
1	-3.74	3.0724
1	-3.757	2.9593
1	-3.757	2.8462
1	-3.74	2.7332
1	-3.723	2.62
1	-3.689	2.507
0	-3.638	2.4001
0	-3.553	2.2933
0	-3.485	2.1865
0	-3.4	2.0797
0	-3.298	1.9792
0	-3.213	1.8849
0	-3.111	1.7907
0	-3.009	1.6964
2	-2.907	1.6085
2	-2.771	1.5205
2	-2.652	1.4388
2	-2.516	1.3634
2	-2.397	1.288
2	-2.278	1.2189
2	-2.159	1.1498
2	-2.04	1.087
2	-1.921	1.0304
2	-1.802	0.97388
2	-1.7	0.91733
2	-1.598	0.86707
2	-1.496	0.82309
2	-1.394	0.7791
2	-1.292	0.74141
2	-1.207	0.70371
2	-1.105	0.66601
2	-1.02	0.63459
2	-0.935	0.60318
2	-0.85	0.57805
2	-0.765	0.55291
2	-0.697	0.52778
2	-0.612	0.50893
2	-0.544	0.49008
2	-0.459	0.47752
2	-0.391	0.46495
2	-0.323	0.45238
2	-0.255	0.4461
2	-0.187	0.43982
2	-0.102	0.43353
2	-0.034	0.43353
2	0.017	0.42725
2	0.085	0.43353
2	0.153	0.43353
2	0.221	0.43982
2	0.289	0.4461
2	0.357	0.45867
2	0.425	0.47123
2	0.51	0.4838
2	0.578	0.50265
2	0.663	0.5215
2	0.731	0.54035
0	0.782	0.56548
0	0.833	0.59061
0	0.901	0.61574
1	0.952	0.64088
1	0.986	0.67229
1	1.02	0.70371
1	1.071	0.73512
1	1.105	0.76654
1	1.156	0.80424
1	1.19	0.83565
1	1.241	0.87335
1	1.292	0.91105
1	1.343	0.95503
1	1.394	0.99273
1	1.462	1.0367
1	1.513	1.0807
1	1.581	1.131
1	1.649	1.1749
1	1.7	1.2252
1	1.768	1.2817
1	1.836	1.332
1	1.921	1.3886
1	1.989	1.4514
1	2.057	1.5079
1	2.125	1.5771
1	2.193	1.6399
1	2.278	1.709
1	2.346	1.7781
1	2.414	1.8472
1	2.482	1.9226
1	2.55	1.998
1	2.601	2.0734
1	2.652	2.1551
1	2.72	2.2368
1	2.754	2.3185
1	2.805	2.4001
1	2.839	2.4818
1	2.873	2.5698
1	2.89	2.6578
0	2.924	2.7457
0	2.958	2.8337
0	2.992	2.9216
0	3.009	3.0159
0	3.009	3.1038
0	3.009	3.1918
0	2.992	3.2861
0	2.975	3.374
0	2.941	3.462
0	2.907	3.5499
0	2.856	3.6379
0	2.805	3.7259
0	2.754	3.8076
0	2.686	3.8892
0	2.618	3.9709
0	2.533	4.0463
0	2.448	4.1217
0	2.363	4.1908
0	2.278	4.2662
0	2.176	4.3291
0	2.091	4.3919
0	1.989	4.4547
0	1.887	4.5175
0	1.785	4.5678
0	1.683	4.6244
0	1.598	4.6746
0	1.496	4.7186
0	1.394	4.7626
0	1.292	4.8003
0	1.19	4.838
0	1.088	4.8757
0	0.986	4.9071
0	0.884	4.9322
0	0.799	4.9574
0	0.697	4.9825
0	0.595	5.0014
0	0.51	5.0202
0	0.408	5.0328
0	0.323	5.0453
0	0.221	5.0516
0	0.119	5.0579
0	0.034	5.0579
0	-0.051	5.0579
0	-0.136	5.0579
0	-0.238	5.0516
0	-0.323	5.0453
0	-0.425	5.0328
0	-0.51	5.0202
0	-0.612	5.0014
0	-0.714	4.9825
0	-0.799	4.9574
0	-0.901	4.9322
0	-1.003	4.9008
0	-1.088	4.8694
0	-1.19	4.838
0	-1.292	4.8003
0	-1.394	4.7563
0	-1.496	4.7186
0	-1.581	4.6683
0	-1.683	4.6181
0	-1.785	4.5678
0	-1.887	4.5113
0	-1.989	4.4547
0	-2.074	4.3919
0	-2.176	4.3291
0	-2.261	4.2599
0	-2.346	4.1908
1	-2.431	4.1217
1	-2.533	4.0463
1	-2.635	3.9709
1	-2.737	3.8892
1	-2.822	3.8013
1	-2.907	3.7196
1	-2.992	3.6316
1	-3.06	3.5374
1	-3.111	3.4431
1	-3.162	3.3489
1	-3.213	3.2546
1	-3.247	3.1604
1	-3.264	3.0599
1	-3.281	2.9593
1	-3.281	2.8651
1	-3.264	2.7646
1	-3.264	2.664
1	-3.23	2.5698
1	-3.196	2.4693
1	-3.162	2.375
1	-3.111	2.2808
1	-3.06	2.1865
1	-3.009	2.0986
1	-2.941	2.0106
1	-2.873	1.9226
1	-2.805	1.8347
1	-2.737	1.753
1	-2.652	1.6713
1	-2.584	1.5896
1	-2.516	1.5142
0	-2.414	1.4388
0	-2.312	1.3697
0	-2.21	1.3006
0	-2.108	1.2378
0	-2.023	1.1749
0	-1.921	1.1184
0	-1.836	1.0618
0	-1.751	1.0053
0	-1.666	0.95503
2	-1.581	0.90477
2	-1.479	0.86079
2	-1.377	0.8168
2	-1.275	0.77282
2	-1.173	0.73512
2	-1.088	0.70371
2	-1.003	0.67229
2	-0.901	0.64088
2	-0.816	0.61574
2	-0.731	0.59061
2	-0.646	0.57176
2	-0.578	0.55291
2	-0.493	0.54035
2	-0.408	0.5215
2	-0.34	0.50893
2	-0.255	0.50265
2	-0.187	0.49637
2	-0.119	0.49008
2	-0.034	0.49008
2	0.017	0.49008
2	0.085	0.49008
2	0.17	0.49637
2	0.238	0.50265
2	0.323	0.50893
2	0.391	0.5215
2	0.476	0.53406
2	0.544	0.54663
2	0.629	0.56548
2	0.714	0.58433
2	0.799	0.60946
2	0.884	0.63459
0	0.935	0.65973
0	1.003	0.69114
0	1.071	0.72256
0	1.139	0.75397
0	1.207	0.79167
0	1.275	0.82937
0	1.343	0.86707
0	1.428	0.91105
0	1.513	0.95503
0	1.581	0.99901
0	1.666	1.0493
0	1.768	1.1058
0	1.853	1.1561
0	1.938	1.2126
0	2.04	1.2755
0	2.125	1.3383
0	2.227	1.4011
0	2.329	1.4703
0	2.431	1.5456
0	2.516	1.6148
0	2.618	1.6964
0	2.72	1.7781
0	2.822	1.8598
0	2.907	1.9415
0	2.992	2.0357
0	3.077	2.1237
0	3.162	2.2179
0	3.247	2.3122
0	3.315	2.4127
0	3.366	2.5132
0	3.417	2.6138
0	3.468	2.7206
0	3.502	2.8274
0	3.519	2.9279
0	3.536	3.0347
0	3.536	3.1416
0	3.536	3.2484
0	3.519	3.3552
0	3.485	3.462
0	3.451	3.5625
0	3.4	3.6693
0	3.349	3.7699
0	3.281	3.8704
0	3.213	3.9646
0	3.128	4.0589
0	3.043	4.1531
0	2.958	4.2474
0	2.856	4.3353
0	2.771	4.417
0	2.669	4.4987
0	2.567	4.5804
0	2.465	4.6558
0	2.363	4.7249
0	2.261	4.794
0	2.159	4.8631
0	2.074	4.926
0	1.972	4.9888
0	1.87	5.0453
0	1.785	5.1019
0	1.683	5.1521
0	1.598	5.2024
0	1.513	5.2464
0	1.428	5.2966
0	1.343	5.3343
0	1.258	5.372
0	1.19	5.4097
1	1.105	5.4474
1	1.003	5.4789
1	0.901	5.504
1	0.816	5.5354
1	0.714	5.5543
1	0.629	5.5794
1	0.527	5.592
1	0.442	5.6108
1	0.357	5.6234
1	0.272	5.6297
1	0.17	5.6359
1	0.085	5.6422
1	0	5.6422
1	-0.068	5.6422
1	-0.153	5.6422
1	-0.238	5.6359
0	-0.306	5.6234
0	-0.357	5.6171
0	-0.425	5.6045
0	-0.493	5.592
0	-0.544	5.5731
0	-0.612	5.5543
0	-0.68	5.5354
0	-0.748	5.5166
0	-0.816	5.4914
0	-0.884	5.4663
0	-0.969	5.4349
0	-1.037	5.4035
0	-1.122	5.372
0	-1.19	5.3406
0	-1.275	5.3029
0	-1.36	5.2589
0	-1.445	5.2213
0	-1.53	5.1773
0	-1.615	5.127
0	-1.717	5.0767
0	-1.802	5.0265
0	-1.904	4.9699
0	-2.006	4.9071
0	-2.091	4.8506
0	-2.193	4.7814
0	-2.295	4.7186
0	-2.397	4.6432
1	-2.482	4.5741
1	-2.618	4.4924
1	-2.737	4.417
1	-2.856	4.3291
1	-2.975	4.2411
1	-3.094	4.1531
1	-3.196	4.0589
1	-3.298	3.9583
1	-3.383	3.8578
1	-3.485	3.7573
1	-3.553	3.6505
1	-3.621	3.5437
1	-3.689	3.4306
1	-3.74	3.3175
1	-3.774	3.2044
1	-3.791	3.0913
1	-3.808	2.9782
1	-3.808	2.8651
1	-3.808	2.752
[truncated: 5,162 more rows]
