# Supplementary material for: Skilled motor control of an inverted pendulum implies low entropy of states but high entropy of actions
Source: PLoS Comput Biol. 2023 Jan 6;19(1):e1010810. doi: 10.1371/journal.pcbi.1010810 (PMC9851554; doi:10.1371/journal.pcbi.1010810)
Supplement: S2 File — The dataset within the file contains the data collected during the experiment. Each CSV file named “FRI_p_l.csv” corresponds to a different trial, where “p” stands for an unique numerical participant’s identifier and “l” stands for pendulum length (where “2” corresponds to 0.2, “3” to 0.3 m, “4” to 0.4 m, etc.). In every file, rows correspond to subsequent time steps, sampled with a frequency of 0.017 s. For every recorded time step, each column contains: the action selected by the trial’s participant (“action”). The value 0 corresponds to a “no action”, the value 1 represents an action that pushes the pendulum towards the clockwise direction and the value 2 corresponds to an action that pushes the pendulum towards the anti-clockwise direction.the angular velocity of the pendulum at that time step (“ang. velocity”), measured in rad s−1.the angle of the pendulum at that time step (“angle”), measured in rad with values in the interval [0, 2π) rad. The angle 0 rad corresponds to the pendulum oriented in its upright position.the single utility value associated to the whole trial (“utility”). (ZIP) [file pcbi.1010810.s002.zip › ExperimentalData/FRI_11_7.csv]

action	angular vel.	angle	trial utility
0	0	3.2358	-17.4224
0	0	3.2358
0	0	3.2358
0	-0.017	3.2358
0	-0.017	3.2358
0	-0.017	3.2358
0	-0.017	3.2358
0	-0.017	3.2358
0	-0.034	3.2358
0	-0.034	3.2295
0	-0.034	3.2295
0	-0.034	3.2295
0	-0.051	3.2295
0	-0.051	3.2232
0	-0.051	3.2232
0	-0.051	3.2232
0	-0.068	3.2232
0	-0.068	3.217
0	-0.068	3.217
0	-0.068	3.217
0	-0.068	3.2107
0	-0.068	3.2107
0	-0.085	3.2044
0	-0.085	3.2044
0	-0.085	3.1981
0	-0.085	3.1981
0	-0.085	3.1981
0	-0.085	3.1918
0	-0.102	3.1918
0	-0.102	3.1855
0	-0.102	3.1855
0	-0.102	3.1793
0	-0.102	3.1793
0	-0.102	3.173
0	-0.102	3.173
0	-0.102	3.1667
0	-0.102	3.1604
0	-0.102	3.1604
0	-0.102	3.1541
0	-0.102	3.1541
0	-0.102	3.1478
1	-0.102	3.1478
1	-0.119	3.1416
1	-0.136	3.1353
1	-0.136	3.1353
1	-0.153	3.129
1	-0.17	3.1227
1	-0.17	3.1164
1	-0.187	3.1101
1	-0.204	3.1038
1	-0.204	3.0976
1	-0.221	3.0913
1	-0.221	3.085
1	-0.238	3.0787
1	-0.238	3.0724
1	-0.255	3.0661
1	-0.255	3.0536
1	-0.272	3.0473
1	-0.272	3.041
1	-0.289	3.0284
1	-0.289	3.0222
1	-0.289	3.0159
1	-0.306	3.0033
1	-0.306	2.997
1	-0.306	2.9845
1	-0.323	2.9782
1	-0.323	2.9656
1	-0.323	2.9531
1	-0.323	2.9468
1	-0.34	2.9342
1	-0.34	2.9279
1	-0.34	2.9154
1	-0.34	2.9028
1	-0.34	2.8965
1	-0.34	2.8839
1	-0.34	2.8714
1	-0.34	2.8651
1	-0.34	2.8525
1	-0.34	2.84
1	-0.34	2.8337
1	-0.34	2.8211
1	-0.34	2.8085
1	-0.323	2.8023
1	-0.323	2.7897
1	-0.323	2.7771
1	-0.323	2.7708
1	-0.323	2.7583
1	-0.306	2.752
1	-0.306	2.7394
1	-0.306	2.7332
1	-0.289	2.7206
1	-0.289	2.7143
1	-0.289	2.7017
1	-0.272	2.6955
1	-0.272	2.6892
1	-0.255	2.6766
1	-0.255	2.6703
1	-0.238	2.664
1	-0.238	2.6578
1	-0.238	2.6515
0	-0.204	2.6389
0	-0.187	2.6326
0	-0.17	2.6326
0	-0.153	2.6263
0	-0.119	2.62
0	-0.102	2.62
0	-0.085	2.6138
0	-0.068	2.6138
0	-0.034	2.6075
0	-0.017	2.6075
0	0	2.6075
0	0.017	2.6075
0	0.034	2.6075
0	0.051	2.6138
0	0.068	2.6138
0	0.102	2.6138
0	0.119	2.62
0	0.136	2.62
0	0.153	2.6263
0	0.187	2.6326
0	0.204	2.6389
0	0.221	2.6452
0	0.238	2.6515
0	0.255	2.6578
0	0.272	2.6703
0	0.306	2.6766
0	0.323	2.6892
0	0.34	2.6955
0	0.357	2.708
0	0.374	2.7206
0	0.391	2.7332
0	0.408	2.7394
0	0.425	2.7583
0	0.442	2.7708
0	0.459	2.7834
0	0.459	2.796
0	0.476	2.8085
0	0.493	2.8274
0	0.51	2.84
0	0.51	2.8588
0	0.527	2.8714
0	0.544	2.8902
0	0.544	2.9028
0	0.561	2.9216
0	0.561	2.9405
0	0.578	2.9531
0	0.578	2.9719
0	0.595	2.9908
0	0.595	3.0096
0	0.595	3.0284
0	0.595	3.0473
0	0.612	3.0661
0	0.612	3.085
0	0.612	3.1038
0	0.612	3.1227
0	0.612	3.1416
0	0.612	3.1541
0	0.612	3.173
0	0.612	3.1918
0	0.612	3.2107
0	0.595	3.2295
0	0.595	3.2484
0	0.595	3.2672
0	0.578	3.2861
0	0.578	3.3049
0	0.561	3.3175
0	0.561	3.3363
0	0.544	3.3552
0	0.544	3.3677
0	0.527	3.3866
0	0.527	3.4054
0	0.51	3.418
0	0.493	3.4369
0	0.476	3.4494
0	0.476	3.462
0	0.459	3.4745
0	0.442	3.4934
0	0.425	3.506
0	0.408	3.5185
0	0.391	3.5311
0	0.374	3.5437
0	0.357	3.5499
0	0.34	3.5625
0	0.323	3.5751
0	0.306	3.5814
0	0.289	3.5939
0	0.272	3.6002
0	0.255	3.6065
1	0.221	3.6191
1	0.204	3.6254
1	0.17	3.6316
1	0.136	3.6316
1	0.102	3.6379
1	0.068	3.6379
1	0.034	3.6442
1	0	3.6442
1	-0.017	3.6442
1	-0.051	3.6442
1	-0.068	3.6379
1	-0.102	3.6379
1	-0.136	3.6316
1	-0.17	3.6254
1	-0.204	3.6191
1	-0.238	3.6128
1	-0.272	3.6065
1	-0.289	3.6002
1	-0.323	3.5877
1	-0.357	3.5814
1	-0.391	3.5688
1	-0.408	3.5562
1	-0.442	3.5437
1	-0.476	3.5248
1	-0.493	3.5122
1	-0.527	3.4997
1	-0.544	3.4808
1	-0.578	3.462
1	-0.595	3.4431
1	-0.629	3.4243
1	-0.646	3.4054
1	-0.663	3.3866
1	-0.697	3.3677
1	-0.714	3.3489
1	-0.731	3.3238
1	-0.748	3.2986
1	-0.765	3.2798
1	-0.782	3.2546
1	-0.799	3.2295
1	-0.816	3.2044
1	-0.833	3.1793
1	-0.833	3.1541
1	-0.85	3.129
1	-0.867	3.1038
1	-0.867	3.0787
1	-0.884	3.0536
1	-0.884	3.0222
1	-0.884	2.997
1	-0.901	2.9719
1	-0.901	2.9468
1	-0.901	2.9154
1	-0.901	2.8902
1	-0.901	2.8651
1	-0.901	2.8337
1	-0.901	2.8085
1	-0.901	2.7771
1	-0.884	2.752
1	-0.884	2.7269
1	-0.884	2.7017
1	-0.867	2.6703
1	-0.867	2.6452
1	-0.85	2.62
1	-0.85	2.5949
1	-0.833	2.5698
1	-0.816	2.5447
1	-0.799	2.5195
1	-0.799	2.4944
1	-0.782	2.4693
1	-0.765	2.4504
1	-0.748	2.4253
1	-0.731	2.4001
1	-0.714	2.3813
1	-0.697	2.3624
1	-0.68	2.3373
1	-0.646	2.3185
1	-0.629	2.2996
1	-0.612	2.2808
1	-0.595	2.2619
1	-0.561	2.2431
1	-0.544	2.2305
1	-0.527	2.2117
1	-0.493	2.1991
1	-0.476	2.1802
1	-0.459	2.1677
1	-0.425	2.1551
1	-0.408	2.1425
1	-0.374	2.13
1	-0.357	2.1174
1	-0.323	2.1048
1	-0.306	2.0986
1	-0.272	2.086
1	-0.255	2.0797
1	-0.221	2.0734
0	-0.187	2.0671
0	-0.153	2.0609
0	-0.119	2.0546
0	-0.068	2.0546
0	-0.034	2.0546
0	0	2.0483
0	0.017	2.0483
0	0.068	2.0546
0	0.102	2.0546
0	0.136	2.0609
0	0.17	2.0609
0	0.204	2.0671
0	0.255	2.0797
0	0.289	2.086
0	0.323	2.0923
0	0.357	2.1048
0	0.391	2.1174
0	0.425	2.13
0	0.476	2.1425
0	0.51	2.1551
0	0.544	2.174
0	0.578	2.1928
0	0.612	2.2117
0	0.646	2.2305
0	0.68	2.2494
0	0.714	2.2682
0	0.748	2.2933
0	0.765	2.3122
0	0.799	2.3373
0	0.833	2.3624
0	0.867	2.3876
0	0.884	2.4127
0	0.918	2.4441
0	0.935	2.4693
0	0.969	2.5007
0	0.986	2.5258
0	1.02	2.5572
0	1.037	2.5886
0	1.054	2.62
0	1.088	2.6515
0	1.105	2.6892
0	1.122	2.7206
0	1.139	2.752
0	1.156	2.7897
0	1.156	2.8211
0	1.173	2.8588
0	1.19	2.8965
0	1.19	2.9279
0	1.207	2.9656
0	1.207	3.0033
0	1.207	3.041
0	1.207	3.0787
0	1.207	3.1101
0	1.207	3.1478
0	1.207	3.1855
0	1.207	3.2232
0	1.207	3.2609
0	1.19	3.2986
0	1.19	3.33
0	1.173	3.3677
0	1.173	3.4054
0	1.156	3.4369
0	1.139	3.4745
0	1.122	3.506
0	1.105	3.5437
0	1.088	3.5751
0	1.071	3.6065
0	1.054	3.6379
0	1.037	3.6693
0	1.003	3.7008
0	0.986	3.7322
0	0.952	3.7636
0	0.935	3.7887
0	0.901	3.8201
0	0.884	3.8453
0	0.85	3.8704
0	0.816	3.8955
0	0.782	3.9207
0	0.765	3.9458
0	0.731	3.9646
0	0.697	3.9898
0	0.663	4.0086
0	0.629	4.0275
0	0.595	4.0463
0	0.561	4.0652
0	0.527	4.084
0	0.493	4.0966
0	0.459	4.1091
0	0.425	4.1217
0	0.391	4.1343
0	0.34	4.1468
0	0.306	4.1594
0	0.272	4.1657
1	0.238	4.1783
1	0.187	4.1845
1	0.136	4.1845
1	0.085	4.1908
1	0.034	4.1908
1	0	4.1908
1	-0.034	4.1908
1	-0.085	4.1908
1	-0.136	4.1845
1	-0.187	4.1845
1	-0.238	4.1783
1	-0.289	4.1657
1	-0.323	4.1594
1	-0.374	4.1468
1	-0.425	4.1343
1	-0.476	4.1217
1	-0.527	4.1091
1	-0.561	4.0903
1	-0.612	4.0714
1	-0.663	4.0526
1	-0.697	4.0338
1	-0.748	4.0086
1	-0.782	3.9898
1	-0.833	3.9646
1	-0.867	3.9395
1	-0.918	3.9081
1	-0.952	3.883
1	-1.003	3.8515
1	-1.037	3.8201
1	-1.071	3.7887
1	-1.105	3.7573
1	-1.139	3.7196
1	-1.173	3.6882
1	-1.207	3.6505
1	-1.241	3.6128
1	-1.275	3.5751
1	-1.292	3.5374
1	-1.326	3.4997
1	-1.36	3.4557
1	-1.377	3.418
1	-1.394	3.374
1	-1.411	3.33
1	-1.428	3.2861
1	-1.445	3.2421
1	-1.462	3.1981
1	-1.479	3.1541
1	-1.496	3.1101
1	-1.496	3.0661
1	-1.513	3.0222
1	-1.513	2.9782
1	-1.513	2.9279
1	-1.513	2.8839
1	-1.513	2.84
1	-1.513	2.796
1	-1.513	2.7457
1	-1.496	2.7017
1	-1.496	2.6578
1	-1.479	2.6138
1	-1.462	2.5698
1	-1.462	2.5258
1	-1.445	2.4818
1	-1.428	2.4378
1	-1.411	2.3939
1	-1.394	2.3499
1	-1.377	2.3122
1	-1.343	2.2682
1	-1.326	2.2305
1	-1.309	2.1865
1	-1.275	2.1488
1	-1.258	2.1111
1	-1.224	2.0734
1	-1.207	2.0357
1	-1.173	2.0043
1	-1.139	1.9666
1	-1.122	1.9352
1	-1.088	1.8975
1	-1.054	1.8661
1	-1.02	1.8347
1	-1.003	1.8033
1	-0.969	1.7781
1	-0.935	1.7467
1	-0.901	1.7216
1	-0.867	1.6902
1	-0.833	1.665
1	-0.816	1.6399
1	-0.782	1.6148
1	-0.748	1.5959
1	-0.714	1.5708
1	-0.68	1.5519
1	-0.646	1.5331
1	-0.612	1.5079
1	-0.595	1.4954
1	-0.561	1.4765
1	-0.527	1.4577
1	-0.493	1.4451
1	-0.459	1.4263
1	-0.425	1.4137
1	-0.408	1.4011
1	-0.374	1.3886
1	-0.34	1.3823
1	-0.306	1.3697
1	-0.272	1.3634
1	-0.255	1.3509
1	-0.221	1.3446
1	-0.187	1.3383
1	-0.153	1.332
1	-0.119	1.332
1	-0.102	1.3257
1	-0.068	1.3257
1	-0.034	1.3195
1	0	1.3195
1	0	1.3195
1	0.034	1.3195
1	0.068	1.3257
1	0.102	1.3257
1	0.136	1.332
0	0.17	1.332
0	0.204	1.3383
0	0.255	1.3446
0	0.289	1.3572
0	0.34	1.3634
0	0.374	1.376
0	0.425	1.3886
0	0.459	1.4011
0	0.51	1.42
0	0.544	1.4325
0	0.595	1.4514
0	0.629	1.4703
0	0.68	1.4891
0	0.714	1.5079
0	0.765	1.5331
0	0.799	1.5582
0	0.85	1.5833
0	0.884	1.6085
0	0.935	1.6336
0	0.969	1.665
0	1.02	1.6902
0	1.054	1.7216
0	1.088	1.7593
0	1.139	1.7907
0	1.173	1.8221
0	1.224	1.8598
0	1.258	1.8975
0	1.292	1.9352
0	1.343	1.9792
0	1.377	2.0169
0	1.411	2.0609
0	1.445	2.1048
0	1.479	2.1488
0	1.513	2.1928
0	1.547	2.2368
0	1.581	2.287
0	1.615	2.3373
0	1.649	2.3813
0	1.666	2.4316
0	1.7	2.4818
0	1.717	2.5384
0	1.751	2.5886
0	1.768	2.6389
0	1.785	2.6955
0	1.802	2.752
0	1.819	2.8023
0	1.836	2.8588
0	1.836	2.9154
0	1.853	2.9719
0	1.853	3.0222
0	1.853	3.0787
0	1.853	3.1353
0	1.853	3.1918
0	1.853	3.2484
0	1.836	3.3049
0	1.836	3.3615
0	1.819	3.4117
0	1.802	3.4683
0	1.785	3.5248
0	1.768	3.5751
0	1.751	3.6316
0	1.734	3.6819
0	1.7	3.7322
0	1.683	3.7824
0	1.649	3.8327
0	1.615	3.883
0	1.598	3.9332
0	1.564	3.9835
0	1.53	4.0275
0	1.496	4.0714
0	1.462	4.1154
0	1.428	4.1594
0	1.377	4.2034
0	1.343	4.2474
0	1.309	4.2851
0	1.258	4.3228
0	1.224	4.3605
0	1.19	4.3982
0	1.139	4.4296
0	1.105	4.4673
0	1.054	4.4987
0	1.02	4.5301
0	0.969	4.5615
0	0.935	4.5867
0	0.884	4.6181
0	0.85	4.6432
0	0.799	4.6683
0	0.748	4.6935
0	0.714	4.7123
0	0.663	4.7312
0	0.629	4.7563
0	0.578	4.7752
0	0.544	4.7877
0	0.493	4.8066
0	0.459	4.8191
0	0.408	4.8317
0	0.374	4.8443
0	0.323	4.8568
0	0.289	4.8631
0	0.238	4.8757
0	0.204	4.882
0	0.153	4.8883
1	0.119	4.8883
1	0.068	4.8945
1	0	4.8945
1	-0.034	4.8945
1	-0.085	4.8945
1	-0.136	4.8883
1	-0.187	4.882
1	-0.238	4.8757
1	-0.306	4.8694
1	-0.357	4.8568
1	-0.408	4.8443
1	-0.459	4.8317
1	-0.51	4.8191
1	-0.561	4.8003
1	-0.629	4.7814
1	-0.68	4.7626
1	-0.731	4.7437
1	-0.782	4.7186
1	-0.833	4.6935
1	-0.884	4.6683
1	-0.952	4.6432
1	-1.003	4.6118
1	-1.054	4.5804
1	-1.105	4.549
1	-1.156	4.5113
1	-1.207	4.4798
1	-1.258	4.4421
1	-1.309	4.4044
1	-1.36	4.3605
1	-1.411	4.3165
1	-1.462	4.2725
1	-1.513	4.2285
1	-1.564	4.1845
1	-1.615	4.1343
1	-1.666	4.084
1	-1.7	4.0338
1	-1.751	3.9835
1	-1.785	3.9269
1	-1.836	3.8767
1	-1.87	3.8201
1	-1.904	3.7636
1	-1.938	3.707
1	-1.972	3.6442
1	-2.006	3.5877
1	-2.04	3.5248
1	-2.057	3.462
1	-2.074	3.3992
1	-2.108	3.3363
1	-2.125	3.2735
1	-2.125	3.2107
1	-2.142	3.1478
1	-2.159	3.0787
1	-2.159	3.0159
1	-2.159	2.9531
1	-2.159	2.8839
1	-2.159	2.8211
1	-2.159	2.7583
1	-2.159	2.6892
1	-2.142	2.6263
1	-2.125	2.5635
1	-2.125	2.4944
1	-2.108	2.4316
1	-2.091	2.3687
1	-2.057	2.3059
1	-2.04	2.2494
1	-2.023	2.1865
1	-1.989	2.1237
1	-1.972	2.0671
1	-1.938	2.0043
1	-1.904	1.9478
1	-1.887	1.8912
1	-1.853	1.8347
1	-1.819	1.7781
1	-1.785	1.7279
1	-1.751	1.6713
1	-1.717	1.621
1	-1.7	1.5645
1	-1.666	1.5142
1	-1.632	1.4703
1	-1.598	1.42
1	-1.564	1.3697
1	-1.53	1.3257
1	-1.496	1.2755
1	-1.479	1.2315
1	-1.445	1.1875
1	-1.411	1.1435
1	-1.394	1.1058
1	-1.36	1.0618
1	-1.343	1.0241
1	-1.309	0.98016
1	-1.292	0.94246
1	-1.258	0.90477
1	-1.241	0.86707
1	-1.224	0.82937
1	-1.19	0.79167
1	-1.173	0.75397
1	-1.156	0.72256
1	-1.139	0.68486
1	-1.122	0.65344
0	-1.105	0.61574
0	-1.071	0.58433
0	-1.054	0.55291
0	-1.037	0.5215
0	-1.003	0.49008
0	-0.986	0.45867
0	-0.969	0.43353
2	-0.952	0.40212
2	-0.918	0.3707
2	-0.901	0.34557
2	-0.867	0.32044
2	-0.85	0.29531
2	-0.816	0.27017
2	-0.799	0.24504
2	-0.782	0.21991
2	-0.748	0.19478
2	-0.731	0.17593
2	-0.714	0.15079
2	-0.697	0.13195
2	-0.68	0.10681
2	-0.663	0.087963
2	-0.646	0.069114
2	-0.629	0.050265
2	-0.629	0.031415
2	-0.612	0.012566
2	-0.595	6.2768
2	-0.578	6.258
2	-0.578	6.2391
2	-0.561	6.2203
2	-0.561	6.2077
2	-0.544	6.1889
2	-0.544	6.17
2	-0.527	6.1574
2	-0.527	6.1386
2	-0.527	6.126
2	-0.51	6.1072
2	-0.51	6.0946
2	-0.51	6.0758
2	-0.51	6.0632
2	-0.51	6.0443
2	-0.51	6.0318
2	-0.493	6.0129
2	-0.493	6.0004
2	-0.493	5.9878
2	-0.51	5.9689
2	-0.51	5.9564
2	-0.51	5.9375
2	-0.51	5.925
2	-0.51	5.9061
2	-0.51	5.8936
2	-0.527	5.8747
2	-0.527	5.8621
2	-0.527	5.8433
2	-0.544	5.8307
2	-0.544	5.8119
2	-0.561	5.793
2	-0.561	5.7805
2	-0.578	5.7616
2	-0.578	5.7428
2	-0.595	5.7239
2	-0.595	5.705
2	-0.612	5.6925
2	-0.629	5.6736
2	-0.646	5.6485
2	-0.646	5.6297
2	-0.663	5.6108
2	-0.68	5.592
2	-0.697	5.5731
2	-0.714	5.548
2	-0.731	5.5291
2	-0.748	5.504
2	-0.765	5.4789
2	-0.782	5.46
2	-0.799	5.4349
2	-0.833	5.4097
2	-0.85	5.3846
2	-0.867	5.3595
0	-0.901	5.3281
0	-0.935	5.3029
0	-0.969	5.2715
0	-1.003	5.2464
0	-1.037	5.215
0	-1.088	5.1836
0	-1.122	5.1459
0	-1.156	5.1144
0	-1.19	5.0767
0	-1.241	5.039
0	-1.275	5.0014
0	-1.326	4.9637
0	-1.36	4.926
0	-1.394	4.882
0	-1.445	4.838
0	-1.479	4.794
0	-1.53	4.75
0	-1.564	4.6998
0	-1.615	4.6558
0	-1.649	4.6055
0	-1.7	4.5553
0	-1.734	4.505
0	-1.768	4.4484
0	-1.819	4.3982
0	-1.853	4.3416
0	-1.887	4.2851
0	-1.938	4.2285
0	-1.972	4.1657
0	-2.006	4.1091
0	-2.04	4.0463
0	-2.074	3.9835
0	-2.091	3.9207
0	-2.125	3.8578
0	-2.159	3.795
0	-2.176	3.7322
0	-2.193	3.6631
0	-2.21	3.5939
0	-2.227	3.5311
0	-2.244	3.462
0	-2.261	3.3929
0	-2.261	3.3238
0	-2.278	3.2609
0	-2.278	3.1918
0	-2.278	3.1227
1	-2.278	3.0536
1	-2.278	2.9845
1	-2.278	2.9154
1	-2.278	2.8462
1	-2.278	2.7771
1	-2.278	2.708
1	-2.261	2.6389
1	-2.244	2.5761
1	-2.244	2.507
1	-2.227	2.4378
1	-2.21	2.375
1	-2.176	2.3059
1	-2.159	2.2431
1	-2.142	2.174
1	-2.108	2.1111
1	-2.091	2.0483
1	-2.057	1.9855
1	-2.023	1.9226
1	-1.989	1.8661
1	-1.972	1.8033
1	-1.938	1.7467
1	-1.904	1.6902
1	-1.87	1.6336
1	-1.836	1.5771
1	-1.802	1.5205
1	-1.768	1.464
1	-1.751	1.4137
1	-1.717	1.3634
1	-1.683	1.3069
1	-1.649	1.2566
1	-1.615	1.2126
1	-1.598	1.1624
0	-1.547	1.1121
0	-1.513	1.0681
0	-1.479	1.0241
0	-1.445	0.98016
0	-1.394	0.93618
0	-1.36	0.8922
0	-1.326	0.8545
0	-1.309	0.8168
0	-1.275	0.77282
0	-1.241	0.73512
0	-1.207	0.69742
0	-1.19	0.66601
0	-1.156	0.62831
0	-1.139	0.59689
0	-1.105	0.5592
0	-1.088	0.52778
0	-1.054	0.49637
0	-1.037	0.46495
2	-1.02	0.43353
2	-0.986	0.40212
2	-0.969	0.3707
2	-0.935	0.34557
2	-0.918	0.31416
2	-0.884	0.28902
2	-0.867	0.26389
2	-0.833	0.23247
2	-0.816	0.20734
2	-0.799	0.18849
2	-0.782	0.16336
2	-0.765	0.13823
2	-0.748	0.1131
2	-0.731	0.094246
2	-0.714	0.069114
2	-0.697	0.050265
2	-0.68	0.031415
2	-0.663	0.0062831
2	-0.663	6.2705
2	-0.646	6.2517
2	-0.629	6.2328
2	-0.629	6.214
2	-0.612	6.1951
2	-0.612	6.1763
2	-0.595	6.1574
2	-0.595	6.1386
2	-0.595	6.1197
2	-0.578	6.1009
2	-0.578	6.0883
2	-0.578	6.0695
2	-0.578	6.0506
2	-0.578	6.0318
2	-0.578	6.0129
2	-0.578	6.0004
2	-0.578	5.9815
2	-0.578	5.9627
2	-0.578	5.9438
2	-0.578	5.925
2	-0.578	5.9124
2	-0.595	5.8936
2	-0.595	5.8747
2	-0.595	5.8559
2	-0.595	5.837
2	-0.612	5.8182
2	-0.612	5.7993
2	-0.629	5.7805
2	-0.629	5.7616
2	-0.646	5.7428
2	-0.646	5.7239
2	-0.663	5.705
2	-0.68	5.6862
2	-0.697	5.6611
2	-0.697	5.6422
2	-0.714	5.6171
2	-0.731	5.5982
2	-0.748	5.5731
2	-0.765	5.5543
2	-0.782	5.5291
2	-0.799	5.504
2	-0.816	5.4789
2	-0.833	5.4537
2	-0.85	5.4286
2	-0.884	5.4035
2	-0.901	5.3783
2	-0.918	5.3469
2	-0.935	5.3218
2	-0.969	5.2904
2	-0.986	5.2652
2	-1.02	5.2338
2	-1.037	5.2024
2	-1.071	5.171
2	-1.088	5.1396
2	-1.122	5.1019
2	-1.139	5.0705
2	-1.173	5.0328
2	-1.207	5.0014
2	-1.224	4.9637
2	-1.258	4.926
2	-1.292	4.8883
2	-1.326	4.8443
2	-1.36	4.8066
2	-1.377	4.7626
0	-1.428	4.7249
0	-1.462	4.6809
0	-1.513	4.6369
0	-1.547	4.5867
0	-1.598	4.5427
0	-1.632	4.4924
0	-1.666	4.4421
0	-1.717	4.3919
0	-1.751	4.3416
0	-1.785	4.2851
0	-1.836	4.2285
0	-1.87	4.172
1	-1.904	4.1154
1	-1.955	4.0589
1	-1.989	4.0023
1	-2.04	3.9395
1	-2.074	3.8767
1	-2.108	3.8138
1	-2.142	3.751
1	-2.176	3.6882
1	-2.21	3.6191
1	-2.244	3.5499
0	-2.261	3.4871
0	-2.278	3.418
0	-2.278	3.3489
0	-2.278	3.2798
0	-2.295	3.2107
0	-2.295	3.1416
0	-2.295	3.0724
0	-2.278	3.0033
0	-2.278	2.9342
0	-2.261	2.8651
0	-2.244	2.796
0	-2.227	2.7332
0	-2.21	2.664
0	-2.193	2.6012
0	-2.159	2.5321
0	-2.142	2.4693
0	-2.108	2.4064
0	-2.074	2.3436
0	-2.04	2.2808
0	-2.006	2.2179
0	-1.972	2.1551
0	-1.938	2.0986
0	-1.904	2.042
0	-1.87	1.9855
1	-1.819	1.9289
1	-1.785	1.8724
1	-1.768	1.8221
1	-1.734	1.7655
1	-1.7	1.7153
1	-1.666	1.665
1	-1.632	1.6148
1	-1.598	1.5645
1	-1.564	1.5205
0	-1.53	1.4703
0	-1.479	1.4263
0	-1.445	1.3823
0	-1.394	1.3383
0	-1.36	1.3006
0	-1.309	1.2566
0	-1.275	1.2189
0	-1.224	1.1812
0	-1.19	1.1435
0	-1.156	1.1121
0	-1.122	1.0744
0	-1.071	1.043
0	-1.037	1.0116
0	-1.003	0.98016
0	-0.969	0.94875
0	-0.935	0.91733
0	-0.901	0.8922
0	-0.867	0.86707
0	-0.833	0.84193
0	-0.799	0.8168
0	-0.765	0.79167
0	-0.731	0.76654
0	-0.714	0.74769
0	-0.68	0.72884
0	-0.646	0.70371
0	-0.629	0.68486
0	-0.595	0.66601
0	-0.561	0.65344
0	-0.544	0.63459
0	-0.51	0.61574
0	-0.493	0.60318
0	-0.459	0.59061
0	-0.442	0.57176
0	-0.425	0.5592
0	-0.391	0.54663
1	-0.374	0.53406
1	-0.357	0.52778
1	-0.357	0.51521
1	-0.34	0.50265
1	-0.34	0.49008
1	-0.323	0.4838
1	-0.323	0.47123
1	-0.306	0.46495
1	-0.306	0.45238
1	-0.289	0.4461
1	-0.289	0.43353
1	-0.289	0.42725
1	-0.272	0.42097
1	-0.272	0.4084
0	-0.255	0.40212
0	-0.238	0.39583
0	-0.221	0.38955
0	-0.204	0.38327
0	-0.187	0.37699
0	-0.17	0.3707
0	-0.153	0.36442
0	-0.136	0.35814
0	-0.119	0.35814
1	-0.102	0.35185
1	-0.102	0.34557
1	-0.102	0.34557
1	-0.102	0.33929
1	-0.102	0.33929
1	-0.085	0.333
1	-0.085	0.333
1	-0.085	0.32672
1	-0.085	0.32672
1	-0.085	0.32044
1	-0.085	0.32044
1	-0.085	0.32044
1	-0.085	0.31416
1	-0.068	0.31416
1	-0.068	0.30787
1	-0.068	0.30787
1	-0.068	0.30787
1	-0.068	0.30159
1	-0.068	0.30159
1	-0.068	0.29531
0	-0.051	0.29531
0	-0.034	0.29531
0	-0.034	0.29531
0	-0.017	0.29531
0	0	0.28902
0	0	0.28902
1	0	0.28902
1	0	0.29531
1	0	0.29531
1	0	0.29531
1	0	0.29531
1	0.017	0.29531
1	0.017	0.29531
1	0.017	0.29531
1	0.017	0.29531
1	0.017	0.29531
1	0.017	0.29531
1	0.017	0.29531
1	0.017	0.29531
1	0.017	0.30159
1	0.017	0.30159
1	0.017	0.30159
1	0.017	0.30159
1	0.017	0.30159
1	0.017	0.30159
1	0.017	0.30159
1	0.034	0.30787
1	0.034	0.30787
1	0.034	0.30787
1	0.034	0.30787
1	0.034	0.30787
1	0.034	0.31416
1	0.034	0.31416
1	0.034	0.31416
1	0.034	0.31416
1	0.034	0.31416
1	0.051	0.32044
1	0.051	0.32044
1	0.051	0.32044
1	0.051	0.32044
1	0.051	0.32672
1	0.051	0.32672
1	0.051	0.32672
1	0.051	0.333
1	0.068	0.333
0	0.068	0.333
0	0.085	0.33929
0	0.102	0.33929
0	0.119	0.34557
0	0.136	0.34557
0	0.153	0.35185
0	0.17	0.35814
0	0.17	0.36442
0	0.187	0.3707
0	0.204	0.37699
0	0.221	0.38327
0	0.238	0.38955
0	0.255	0.39583
0	0.272	0.40212
0	0.289	0.41469
0	0.306	0.42097
0	0.323	0.43353
0	0.34	0.4461
0	0.357	0.45238
0	0.374	0.46495
0	0.408	0.47752
0	0.425	0.49008
0	0.442	0.50265
0	0.459	0.51521
0	0.476	0.53406
0	0.51	0.54663
0	0.527	0.5592
0	0.544	0.57805
0	0.578	0.59689
0	0.595	0.61574
0	0.629	0.63459
0	0.646	0.65344
0	0.68	0.67229
0	0.697	0.69114
0	0.731	0.71627
0	0.748	0.73512
0	0.782	0.76026
0	0.816	0.78539
0	0.85	0.81052
0	0.884	0.83565
0	0.901	0.86079
0	0.935	0.8922
0	0.969	0.91733
0	1.003	0.94875
0	1.037	0.98016
0	1.071	1.0116
0	1.122	1.043
0	1.156	1.0807
0	1.19	1.1121
0	1.224	1.1498
0	1.258	1.1875
0	1.309	1.2252
0	1.343	1.2692
0	1.394	1.3069
0	1.428	1.3509
0	1.462	1.3948
0	1.513	1.4388
0	1.547	1.4891
0	1.598	1.5331
0	1.632	1.5833
0	1.683	1.6336
0	1.717	1.6839
0	1.768	1.7341
0	1.802	1.7907
0	1.836	1.8472
0	1.887	1.9038
0	1.921	1.9603
0	1.955	2.0169
0	1.989	2.0734
0	2.04	2.1362
0	2.074	2.1991
0	2.108	2.2619
0	2.125	2.3247
0	2.159	2.3876
0	2.193	2.4567
0	2.21	2.5195
0	2.227	2.5886
0	2.261	2.6578
0	2.278	2.7269
0	2.295	2.7897
0	2.295	2.8588
0	2.312	2.9342
0	2.312	3.0033
0	2.312	3.0724
0	2.312	3.1416
0	2.312	3.2107
0	2.312	3.2798
0	2.295	3.3489
0	2.295	3.418
0	2.278	3.4871
0	2.261	3.5562
0	2.244	3.6254
0	2.21	3.6882
0	2.193	3.7573
0	2.159	3.8201
0	2.142	3.8892
0	2.108	3.9521
0	2.074	4.0149
0	2.04	4.0777
0	2.006	4.1343
0	1.955	4.1971
0	1.921	4.2537
0	1.887	4.3102
0	1.836	4.3667
0	1.802	4.4233
0	1.751	4.4736
0	1.717	4.5301
0	1.666	4.5804
0	1.632	4.6306
0	1.581	4.6746
0	1.547	4.7249
0	1.496	4.7689
0	1.462	4.8129
0	1.411	4.8568
0	1.36	4.9008
0	1.326	4.9385
0	1.275	4.9825
0	1.241	5.0202
0	1.207	5.0579
0	1.156	5.0893
0	1.122	5.127
0	1.088	5.1584
0	1.037	5.1898
0	1.003	5.2213
0	0.969	5.2527
0	0.935	5.2778
0	0.901	5.3092
0	0.85	5.3343
0	0.816	5.3595
0	0.782	5.3846
0	0.748	5.4097
0	0.714	5.4286
0	0.697	5.4537
0	0.663	5.4726
0	0.629	5.4914
0	0.595	5.5103
0	0.561	5.5291
0	0.544	5.5417
0	0.51	5.5605
0	0.476	5.5731
0	0.459	5.592
0	0.425	5.6045
0	0.391	5.6171
0	0.374	5.6297
0	0.34	5.6359
0	0.323	5.6485
0	0.289	5.6611
0	0.272	5.6674
0	0.238	5.6736
0	0.221	5.6799
0	0.204	5.6862
0	0.17	5.6925
0	0.153	5.6988
0	0.119	5.705
0	0.102	5.705
0	0.085	5.7113
0	0.051	5.7113
0	0.034	5.7176
0	0.017	5.7176
0	0	5.7176
0	-0.017	5.7176
0	-0.034	5.7113
0	-0.068	5.7113
0	-0.085	5.7113
0	-0.119	5.705
0	-0.136	5.705
0	-0.153	5.6988
0	-0.187	5.6925
0	-0.204	5.6862
0	-0.221	5.6799
0	-0.255	5.6736
0	-0.272	5.6674
0	-0.306	5.6548
0	-0.323	5.6485
0	-0.357	5.6359
0	-0.374	5.6234
0	-0.408	5.6108
0	-0.425	5.5982
0	-0.459	5.5857
0	-0.493	5.5731
0	-0.51	5.5543
0	-0.544	5.5417
0	-0.578	5.5228
0	-0.595	5.504
0	-0.629	5.4851
0	-0.663	5.4663
0	-0.697	5.4474
0	-0.731	5.4223
0	-0.748	5.4035
0	-0.782	5.3783
0	-0.816	5.3532
0	-0.85	5.3281
0	-0.884	5.3029
0	-0.918	5.2778
0	-0.969	5.2464
0	-1.003	5.215
0	-1.037	5.1836
0	-1.071	5.1521
0	-1.105	5.1207
0	-1.156	5.0893
0	-1.19	5.0516
0	-1.224	5.0139
0	-1.275	4.9762
0	-1.309	4.9385
0	-1.36	4.9008
0	-1.394	4.8568
0	-1.445	4.8129
0	-1.479	4.7689
0	-1.513	4.7249
0	-1.564	4.6809
0	-1.598	4.6306
0	-1.649	4.5804
0	-1.683	4.5301
0	-1.734	4.4798
0	-1.768	4.4296
0	-1.802	4.373
0	-1.853	4.3165
0	-1.887	4.2599
0	-1.921	4.2034
0	-1.955	4.1468
0	-1.989	4.084
0	-2.023	4.0275
0	-2.057	3.9646
0	-2.091	3.9018
0	-2.108	3.839
0	-2.142	3.7761
0	-2.159	3.707
0	-2.193	3.6442
0	-2.21	3.5751
0	-2.227	3.5122
0	-2.227	3.4431
0	-2.244	3.374
0	-2.244	3.3112
0	-2.261	3.2421
0	-2.261	3.173
0	-2.261	3.1038
0	-2.261	3.0347
0	-2.244	2.9719
0	-2.244	2.9028
0	-2.227	2.8337
0	-2.21	2.7708
0	-2.193	2.7017
0	-2.176	2.6389
0	-2.142	2.5698
0	-2.125	2.507
0	-2.091	2.4441
0	-2.057	2.3813
0	-2.04	2.3185
0	-2.006	2.2556
0	-1.972	2.1991
0	-1.921	2.1425
0	-1.887	2.0797
0	-1.853	2.0232
0	-1.819	1.9729
0	-1.768	1.9163
0	-1.734	1.8661
0	-1.683	1.8095
0	-1.649	1.7593
0	-1.598	1.7153
0	-1.564	1.665
0	-1.513	1.621
0	-1.479	1.5708
0	-1.428	1.5331
0	-1.377	1.4891
0	-1.343	1.4451
0	-1.292	1.4074
0	-1.258	1.3697
0	-1.207	1.332
0	-1.173	1.2943
0	-1.122	1.2629
0	-1.088	1.2252
0	-1.054	1.1938
0	-1.003	1.1624
0	-0.969	1.131
0	-0.935	1.1058
0	-0.884	1.0744
0	-0.85	1.0493
0	-0.816	1.0241
0	-0.782	0.99901
0	-0.748	0.98016
0	-0.714	0.95503
0	-0.663	0.93618
0	-0.629	0.91733
0	-0.595	0.89848
0	-0.561	0.87963
0	-0.527	0.86079
0	-0.51	0.84822
0	-0.476	0.82937
0	-0.442	0.8168
0	-0.408	0.80424
0	-0.374	0.79167
0	-0.34	0.7791
0	-0.323	0.77282
0	-0.289	0.76026
1	-0.255	0.75397
1	-0.238	0.74769
1	-0.221	0.74141
1	-0.204	0.72884
1	-0.187	0.72884
1	-0.17	0.72256
1	-0.153	0.71627
1	-0.136	0.70999
1	-0.119	0.70371
1	-0.102	0.70371
1	-0.085	0.69742
1	-0.068	0.69742
1	-0.051	0.69742
1	-0.034	0.69114
1	-0.017	0.69114
1	0	0.69114
1	0	0.69114
1	0	0.69114
1	0.017	0.69114
1	0.034	0.69114
1	0.051	0.69742
1	0.068	0.69742
1	0.085	0.69742
1	0.102	0.70371
1	0.119	0.70371
1	0.136	0.70999
1	0.153	0.71627
1	0.17	0.72256
1	0.187	0.72884
1	0.204	0.73512
1	0.221	0.74141
0	0.255	0.74769
0	0.272	0.75397
0	0.306	0.76654
0	0.34	0.77282
0	0.374	0.78539
0	0.391	0.79795
0	0.425	0.81052
0	0.459	0.82309
0	0.493	0.83565
0	0.527	0.8545
0	0.561	0.86707
0	0.595	0.88592
0	0.629	0.90477
0	0.663	0.92362
0	0.697	0.94246
0	0.731	0.9676
0	0.765	0.98645
0	0.799	1.0116
0	0.833	1.0367
0	0.867	1.0618
0	0.901	1.087
0	0.952	1.1184
0	0.986	1.1435
0	1.02	1.1749
0	1.054	1.2064
0	1.105	1.2441
0	1.139	1.2755
0	1.173	1.3069
0	1.224	1.3446
0	1.258	1.3823
0	1.309	1.42
0	1.343	1.464
0	1.394	1.5017
0	1.428	1.5456
0	1.479	1.5896
0	1.513	1.6336
0	1.564	1.6839
0	1.598	1.7279
0	1.632	1.7781
0	1.683	1.8284
0	1.717	1.8786
0	1.768	1.9289
0	1.802	1.9855
0	1.836	2.042
0	1.87	2.0986
0	1.904	2.1551
0	1.938	2.2117
0	1.972	2.2682
0	2.006	2.331
0	2.04	2.3939
0	2.057	2.4504
0	2.091	2.5132
0	2.108	2.5761
0	2.125	2.6452
0	2.142	2.708
0	2.159	2.7708
0	2.176	2.84
0	2.193	2.9028
0	2.193	2.9719
0	2.193	3.0347
0	2.21	3.1038
0	2.21	3.1667
0	2.193	3.2358
0	2.193	3.2986
0	2.176	3.3677
0	2.176	3.4306
0	2.159	3.4997
0	2.142	3.5625
0	2.125	3.6254
0	2.091	3.6882
0	2.074	3.751
0	2.04	3.8138
0	2.023	3.8767
0	1.989	3.9332
0	1.955	3.996
0	1.921	4.0526
0	1.887	4.1091
0	1.853	4.1657
0	1.802	4.2222
0	1.768	4.2725
0	1.734	4.3291
0	1.683	4.3793
0	1.649	4.4296
0	1.598	4.4798
0	1.564	4.5238
0	1.513	4.5741
0	1.479	4.6181
0	1.428	4.6621
0	1.394	4.706
0	1.343	4.7437
0	1.292	4.7877
0	1.258	4.8254
0	1.207	4.8631
0	1.173	4.8945
0	1.122	4.9322
2	1.088	4.9637
2	1.054	4.9951
2	1.02	5.0265
2	1.003	5.0579
2	0.969	5.0893
2	0.935	5.1207
2	0.918	5.1459
2	0.884	5.171
2	0.85	5.2024
2	0.833	5.2275
2	0.799	5.2527
2	0.782	5.2715
2	0.748	5.2966
2	0.731	5.3218
2	0.714	5.3406
2	0.68	5.3658
2	0.663	5.3846
2	0.646	5.4035
2	0.612	5.4223
2	0.595	5.4412
2	0.578	5.46
2	0.561	5.4726
2	0.544	5.4914
2	0.51	5.5103
2	0.493	5.5228
2	0.476	5.5417
2	0.459	5.5543
2	0.442	5.5668
2	0.425	5.5794
2	0.408	5.592
2	0.391	5.6045
2	0.391	5.6171
2	0.374	5.6297
2	0.357	5.6422
0	0.323	5.6485
0	0.306	5.6611
0	0.272	5.6674
0	0.255	5.6799
0	0.238	5.6862
0	0.204	5.6925
0	0.187	5.6988
0	0.153	5.705
0	0.136	5.7113
0	0.119	5.7113
0	0.085	5.7176
0	0.068	5.7176
0	0.051	5.7176
0	0.017	5.7239
0	0	5.7239
0	0	5.7239
0	-0.034	5.7239
0	-0.051	5.7176
0	-0.068	5.7176
0	-0.102	5.7113
0	-0.119	5.7113
0	-0.153	5.705
0	-0.17	5.6988
0	-0.187	5.6988
0	-0.221	5.6925
0	-0.238	5.6799
0	-0.255	5.6736
0	-0.289	5.6674
0	-0.306	5.6548
0	-0.34	5.6485
0	-0.357	5.6359
0	-0.391	5.6234
0	-0.408	5.6108
0	-0.442	5.5982
0	-0.476	5.5857
0	-0.493	5.5731
0	-0.527	5.5543
0	-0.544	5.5417
0	-0.578	5.5228
0	-0.612	5.504
0	-0.646	5.4851
0	-0.663	5.4663
0	-0.697	5.4412
0	-0.731	5.4223
0	-0.765	5.3972
0	-0.799	5.3783
0	-0.833	5.3532
0	-0.867	5.3281
0	-0.901	5.2966
0	-0.935	5.2715
0	-0.969	5.2401
0	-1.003	5.2087
0	-1.054	5.1836
0	-1.088	5.1459
0	-1.122	5.1144
0	-1.156	5.083
0	-1.207	5.0453
0	-1.241	5.0076
0	-1.275	4.9699
0	-1.326	4.9322
0	-1.36	4.8883
0	-1.411	4.8506
0	-1.445	4.8066
0	-1.496	4.7626
0	-1.53	4.7123
0	-1.581	4.6683
0	-1.615	4.6181
0	-1.666	4.5678
0	-1.7	4.5175
0	-1.734	4.4673
0	-1.785	4.417
0	-1.819	4.3605
0	-1.853	4.3039
0	-1.904	4.2474
0	-1.938	4.1908
0	-1.972	4.1343
0	-2.006	4.0714
0	-2.04	4.0086
0	-2.074	3.9521
0	-2.091	3.8892
0	-2.125	3.8201
0	-2.142	3.7573
0	-2.176	3.6945
0	-2.193	3.6254
0	-2.21	3.5625
0	-2.227	3.4934
0	-2.244	3.4243
0	-2.244	3.3615
0	-2.261	3.2923
0	-2.261	3.2232
0	-2.261	3.1541
0	-2.261	3.085
0	-2.261	3.0222
1	-2.244	2.9531
1	-2.244	2.8839
1	-2.244	2.8148
1	-2.244	2.752
1	-2.227	2.6829
1	-2.227	2.6138
1	-2.21	2.5509
1	-2.193	2.4818
1	-2.176	2.419
1	-2.159	2.3499
1	-2.142	2.287
1	-2.125	2.2242
1	-2.091	2.1614
1	-2.074	2.0986
1	-2.04	2.0357
1	-2.006	1.9729
1	-1.989	1.9101
1	-1.955	1.8535
1	-1.921	1.797
1	-1.887	1.7404
1	-1.853	1.6839
1	-1.819	1.6273
1	-1.802	1.5708
1	-1.768	1.5142
1	-1.734	1.464
1	-1.7	1.4137
1	-1.666	1.3634
1	-1.632	1.3132
1	-1.598	1.2629
1	-1.581	1.2126
1	-1.547	1.1687
0	-1.513	1.1247
0	-1.462	1.0744
0	-1.428	1.0367
0	-1.394	0.99273
0	-1.36	0.94875
0	-1.326	0.91105
0	-1.292	0.86707
0	-1.258	0.82937
0	-1.224	0.79167
0	-1.19	0.76026
0	-1.156	0.72256
0	-1.139	0.68486
0	-1.105	0.65344
0	-1.088	0.62203
0	-1.054	0.59061
0	-1.037	0.5592
0	-1.003	0.52778
0	-0.986	0.49637
0	-0.969	0.46495
0	-0.952	0.43982
0	-0.935	0.4084
0	-0.918	0.38327
0	-0.901	0.35185
0	-0.884	0.32672
0	-0.867	0.30159
0	-0.85	0.27646
0	-0.85	0.24504
0	-0.833	0.21991
0	-0.816	0.19478
0	-0.816	0.16964
0	-0.816	0.15079
0	-0.799	0.12566
0	-0.799	0.10053
0	-0.799	0.075397
0	-0.782	0.050265
0	-0.782	0.025132
2	-0.782	0.0062831
2	-0.782	6.2642
2	-0.765	6.2391
2	-0.748	6.214
2	-0.748	6.1951
2	-0.731	6.17
2	-0.731	6.1512
2	-0.731	6.126
2	-0.714	6.1072
2	-0.714	6.082
2	-0.714	6.0632
2	-0.714	6.0381
2	-0.714	6.0192
2	-0.714	6.0004
2	-0.714	5.9752
2	-0.714	5.9564
2	-0.714	5.9313
2	-0.714	5.9124
2	-0.714	5.8873
2	-0.731	5.8684
2	-0.731	5.8433
2	-0.731	5.8244
2	-0.748	5.7993
2	-0.748	5.7805
2	-0.765	5.7553
2	-0.765	5.7302
2	-0.782	5.705
2	-0.799	5.6862
2	-0.799	5.6611
2	-0.816	5.6359
2	-0.833	5.6108
2	-0.85	5.5857
2	-0.867	5.5605
2	-0.884	5.5354
2	-0.901	5.504
2	-0.918	5.4789
2	-0.935	5.4474
2	-0.952	5.4223
2	-0.969	5.3909
2	-1.003	5.3595
2	-1.02	5.3343
2	-1.037	5.3029
2	-1.071	5.2715
0	-1.105	5.2338
0	-1.139	5.2024
0	-1.173	5.1647
0	-1.224	5.1333
0	-1.258	5.0956
0	-1.292	5.0579
0	-1.326	5.0139
0	-1.377	4.9762
0	-1.411	4.9322
0	-1.462	4.8883
0	-1.496	4.8443
0	-1.547	4.8003
0	-1.581	4.75
0	-1.632	4.706
0	-1.666	4.6558
0	-1.7	4.6055
0	-1.751	4.549
0	-1.785	4.4987
0	-1.836	4.4421
0	-1.87	4.3856
0	-1.904	4.3291
0	-1.955	4.2725
0	-1.989	4.2097
0	-2.023	4.1531
0	-2.057	4.0903
0	-2.091	4.0275
0	-2.125	3.9646
0	-2.159	3.9018
0	-2.176	3.8327
0	-2.21	3.7699
0	-2.227	3.7008
0	-2.244	3.6379
0	-2.261	3.5688
0	-2.278	3.4997
0	-2.295	3.4306
0	-2.295	3.3615
0	-2.312	3.2923
0	-2.312	3.2232
0	-2.312	3.1541
0	-2.312	3.085
0	-2.312	3.0159
0	-2.295	2.9405
0	-2.295	2.8714
0	-2.278	2.8085
0	-2.261	2.7394
0	-2.244	2.6703
0	-2.21	2.6012
1	-2.193	2.5384
1	-2.176	2.4693
1	-2.159	2.4064
1	-2.142	2.3373
1	-2.125	2.2745
1	-2.091	2.2117
1	-2.074	2.1488
1	-2.04	2.086
1	-2.023	2.0232
1	-1.989	1.9666
1	-1.955	1.9038
1	-1.938	1.8472
1	-1.904	1.7907
1	-1.87	1.7341
1	-1.836	1.6776
1	-1.802	1.621
1	-1.768	1.5708
0	-1.734	1.5142
0	-1.683	1.464
0	-1.649	1.4137
0	-1.598	1.3634
0	-1.564	1.3195
0	-1.513	1.2692
0	-1.479	1.2252
0	-1.428	1.1812
0	-1.394	1.1372
0	-1.36	1.0995
0	-1.309	1.0556
0	-1.275	1.0179
0	-1.241	0.98016
0	-1.207	0.94246
0	-1.173	0.90477
0	-1.139	0.87335
0	-1.105	0.83565
0	-1.071	0.80424
0	-1.037	0.77282
0	-1.003	0.74141
0	-0.986	0.70999
0	-0.952	0.68486
0	-0.918	0.65344
0	-0.901	0.62831
0	-0.867	0.59689
0	-0.85	0.57176
0	-0.833	0.54663
0	-0.799	0.5215
0	-0.782	0.49637
0	-0.765	0.47752
0	-0.748	0.45238
0	-0.731	0.43353
0	-0.714	0.4084
0	-0.697	0.38955
0	-0.68	0.36442
0	-0.663	0.34557
2	-0.646	0.32672
2	-0.612	0.30787
2	-0.595	0.28902
2	-0.561	0.27017
2	-0.544	0.25761
2	-0.527	0.23876
2	-0.51	0.21991
2	-0.476	0.20734
2	-0.459	0.19478
2	-0.442	0.18221
2	-0.425	0.16964
2	-0.408	0.15708
2	-0.391	0.14451
2	-0.374	0.13195
2	-0.357	0.11938
2	-0.34	0.10681
2	-0.323	0.10053
0	-0.306	0.087963
0	-0.306	0.08168
0	-0.306	0.069114
0	-0.306	0.062831
0	-0.306	0.050265
0	-0.289	0.043982
0	-0.289	0.031415
0	-0.289	0.025132
0	-0.289	0.012566
0	-0.289	0.0062831
0	-0.289	0
0	-0.289	6.2705
0	-0.289	6.2642
2	-0.289	6.2517
2	-0.289	6.2454
2	-0.272	6.2391
2	-0.255	6.2265
2	-0.255	6.2203
2	-0.238	6.214
0	-0.238	6.2077
0	-0.255	6.1951
0	-0.255	6.1889
0	-0.255	6.1826
0	-0.255	6.1763
0	-0.272	6.1637
0	-0.272	6.1574
2	-0.272	6.1512
2	-0.272	6.1386
2	-0.272	6.1323
2	-0.255	6.126
2	-0.255	6.1135
2	-0.255	6.1072
2	-0.238	6.1009
2	-0.238	6.0946
2	-0.238	6.0883
2	-0.238	6.0758
2	-0.238	6.0695
2	-0.221	6.0632
2	-0.221	6.0569
2	-0.221	6.0506
2	-0.221	6.0443
2	-0.221	6.0381
2	-0.221	6.0318
2	-0.221	6.0192
2	-0.221	6.0129
2	-0.221	6.0066
2	-0.221	6.0004
2	-0.221	5.9941
2	-0.221	5.9878
2	-0.221	5.9815
2	-0.221	5.9752
2	-0.221	5.9689
2	-0.221	5.9627
2	-0.221	5.9564
2	-0.221	5.9438
2	-0.238	5.9375
2	-0.238	5.9313
2	-0.238	5.925
2	-0.238	5.9187
2	-0.238	5.9124
2	-0.255	5.8998
2	-0.255	5.8936
2	-0.255	5.8873
2	-0.255	5.881
2	-0.272	5.8684
2	-0.272	5.8621
2	-0.272	5.8559
2	-0.289	5.8433
2	-0.289	5.837
2	-0.289	5.8244
2	-0.306	5.8182
2	-0.306	5.8056
2	-0.323	5.7993
2	-0.323	5.7867
2	-0.34	5.7805
2	-0.34	5.7679
2	-0.357	5.7553
2	-0.357	5.7428
2	-0.374	5.7365
2	-0.391	5.7239
2	-0.391	5.7113
2	-0.408	5.6988
2	-0.425	5.6862
2	-0.425	5.6736
2	-0.442	5.6611
2	-0.459	5.6422
2	-0.476	5.6297
2	-0.493	5.6171
2	-0.51	5.5982
2	-0.51	5.5857
2	-0.527	5.5668
2	-0.544	5.5543
2	-0.561	5.5354
2	-0.578	5.5166
2	-0.595	5.4977
2	-0.629	5.4789
2	-0.646	5.46
2	-0.663	5.4412
2	-0.68	5.4223
2	-0.697	5.4035
2	-0.714	5.3783
2	-0.748	5.3595
2	-0.765	5.3343
[truncated: 5,162 more rows]
