# Supplementary material for: Skilled motor control of an inverted pendulum implies low entropy of states but high entropy of actions
Source: PLoS Comput Biol. 2023 Jan 6;19(1):e1010810. doi: 10.1371/journal.pcbi.1010810 (PMC9851554; doi:10.1371/journal.pcbi.1010810)
Supplement: S2 File — The dataset within the file contains the data collected during the experiment. Each CSV file named “FRI_p_l.csv” corresponds to a different trial, where “p” stands for an unique numerical participant’s identifier and “l” stands for pendulum length (where “2” corresponds to 0.2, “3” to 0.3 m, “4” to 0.4 m, etc.). In every file, rows correspond to subsequent time steps, sampled with a frequency of 0.017 s. For every recorded time step, each column contains: the action selected by the trial’s participant (“action”). The value 0 corresponds to a “no action”, the value 1 represents an action that pushes the pendulum towards the clockwise direction and the value 2 corresponds to an action that pushes the pendulum towards the anti-clockwise direction.the angular velocity of the pendulum at that time step (“ang. velocity”), measured in rad s−1.the angle of the pendulum at that time step (“angle”), measured in rad with values in the interval [0, 2π) rad. The angle 0 rad corresponds to the pendulum oriented in its upright position.the single utility value associated to the whole trial (“utility”). (ZIP) [file pcbi.1010810.s002.zip › ExperimentalData/FRI_28_3.csv]

action	angular vel.	angle	trial utility
0	0	3.2358	-19.2002
0	-0.017	3.2358
0	-0.017	3.2358
0	-0.034	3.2358
0	-0.034	3.2358
0	-0.051	3.2358
0	-0.068	3.2295
0	-0.068	3.2295
0	-0.085	3.2295
0	-0.085	3.2232
0	-0.102	3.2232
0	-0.102	3.217
0	-0.102	3.217
0	-0.119	3.2107
0	-0.119	3.2044
0	-0.136	3.2044
0	-0.136	3.1981
0	-0.136	3.1918
0	-0.153	3.1918
0	-0.153	3.1855
0	-0.153	3.1793
0	-0.153	3.173
0	-0.17	3.1667
0	-0.17	3.1667
0	-0.17	3.1604
0	-0.17	3.1541
0	-0.17	3.1478
0	-0.17	3.1416
0	-0.17	3.1353
0	-0.17	3.129
0	-0.17	3.129
0	-0.17	3.1227
0	-0.17	3.1164
0	-0.17	3.1101
0	-0.17	3.1038
0	-0.153	3.0976
0	-0.153	3.0976
0	-0.153	3.0913
0	-0.136	3.085
0	-0.136	3.0787
0	-0.136	3.0787
0	-0.119	3.0724
0	-0.119	3.0661
0	-0.119	3.0661
0	-0.102	3.0599
0	-0.102	3.0599
0	-0.085	3.0536
0	-0.085	3.0536
0	-0.068	3.0473
0	-0.068	3.0473
0	-0.051	3.0473
0	-0.051	3.041
0	-0.034	3.041
0	-0.017	3.041
0	-0.017	3.041
0	0	3.041
0	0	3.041
0	0	3.041
0	0	3.041
0	0.017	3.041
0	0.034	3.041
0	0.034	3.041
0	0.051	3.0473
0	0.051	3.0473
0	0.068	3.0473
0	0.068	3.0536
0	0.085	3.0536
0	0.085	3.0536
0	0.102	3.0599
0	0.102	3.0599
0	0.119	3.0661
0	0.119	3.0724
0	0.119	3.0724
0	0.136	3.0787
0	0.136	3.085
0	0.136	3.085
0	0.153	3.0913
0	0.153	3.0976
0	0.153	3.1038
0	0.153	3.1038
0	0.17	3.1101
0	0.17	3.1164
0	0.17	3.1227
0	0.17	3.129
0	0.17	3.1353
0	0.17	3.1353
0	0.17	3.1416
0	0.17	3.1478
0	0.17	3.1541
0	0.17	3.1604
0	0.17	3.1667
0	0.153	3.1667
0	0.153	3.173
0	0.153	3.1793
0	0.153	3.1855
0	0.136	3.1855
0	0.136	3.1918
0	0.136	3.1981
0	0.119	3.2044
0	0.119	3.2044
0	0.119	3.2107
0	0.102	3.2107
0	0.102	3.217
0	0.085	3.217
0	0.085	3.2232
0	0.068	3.2232
0	0.068	3.2295
0	0.051	3.2295
0	0.051	3.2295
1	0.034	3.2295
1	0	3.2358
1	-0.017	3.2358
1	-0.051	3.2295
1	-0.085	3.2295
1	-0.119	3.2232
1	-0.17	3.2232
1	-0.204	3.217
1	-0.238	3.2107
1	-0.272	3.1981
1	-0.306	3.1918
1	-0.323	3.1855
1	-0.357	3.173
1	-0.391	3.1604
1	-0.425	3.1478
1	-0.442	3.1353
1	-0.476	3.1227
1	-0.493	3.1038
1	-0.51	3.0913
1	-0.544	3.0724
1	-0.561	3.0599
1	-0.578	3.041
1	-0.595	3.0222
1	-0.612	3.0033
1	-0.612	2.9845
1	-0.629	2.9656
1	-0.646	2.9468
1	-0.646	2.9279
1	-0.646	2.9091
1	-0.646	2.8902
1	-0.646	2.8714
1	-0.646	2.8462
1	-0.646	2.8274
1	-0.646	2.8085
1	-0.646	2.7897
1	-0.629	2.7708
1	-0.629	2.752
1	-0.612	2.7332
1	-0.595	2.7143
1	-0.578	2.6955
1	-0.561	2.6766
0	-0.51	2.664
0	-0.476	2.6452
0	-0.425	2.6326
0	-0.374	2.62
0	-0.323	2.6138
0	-0.272	2.6012
0	-0.221	2.5949
0	-0.17	2.5886
0	-0.119	2.5823
0	-0.068	2.5823
0	-0.017	2.5761
0	0.017	2.5823
0	0.085	2.5823
0	0.136	2.5823
2	0.187	2.5886
2	0.255	2.5949
2	0.34	2.6075
2	0.425	2.62
2	0.493	2.6326
2	0.561	2.6452
2	0.646	2.664
2	0.714	2.6892
2	0.782	2.708
2	0.85	2.7332
2	0.918	2.7583
2	0.969	2.7897
2	1.037	2.8211
2	1.088	2.8525
2	1.139	2.8839
2	1.19	2.9216
2	1.241	2.9593
2	1.275	2.997
2	1.326	3.0347
2	1.309	3.0724
2	1.275	3.1101
2	1.258	3.1541
2	1.224	3.1918
2	1.19	3.2232
2	1.156	3.2609
2	1.105	3.2923
2	1.071	3.33
2	1.02	3.3615
2	0.969	3.3866
2	0.935	3.418
2	0.901	3.4431
2	0.884	3.4745
2	0.85	3.4997
2	0.799	3.5248
2	0.765	3.5499
2	0.731	3.5688
2	0.68	3.5939
2	0.629	3.6128
2	0.595	3.6316
2	0.544	3.6505
2	0.493	3.6631
2	0.442	3.6756
2	0.391	3.6882
2	0.34	3.7008
2	0.289	3.7133
2	0.221	3.7196
2	0.17	3.7259
2	0.119	3.7322
2	0.068	3.7322
2	0	3.7322
2	-0.034	3.7322
2	-0.085	3.7322
2	-0.153	3.7259
2	-0.204	3.7196
2	-0.255	3.7133
2	-0.306	3.707
0	-0.357	3.6945
0	-0.408	3.6819
0	-0.459	3.6693
0	-0.51	3.6568
0	-0.561	3.6379
1	-0.612	3.6191
1	-0.68	3.6002
1	-0.748	3.5814
1	-0.816	3.5562
1	-0.884	3.5311
1	-0.952	3.4997
1	-1.02	3.4745
1	-1.071	3.4431
1	-1.122	3.4054
1	-1.173	3.374
1	-1.224	3.3363
1	-1.275	3.2986
1	-1.309	3.2609
1	-1.343	3.217
1	-1.377	3.1793
1	-1.411	3.1353
1	-1.428	3.0913
1	-1.445	3.0473
1	-1.462	3.0033
1	-1.479	2.9593
1	-1.479	2.9154
1	-1.479	2.8714
1	-1.479	2.8274
1	-1.479	2.7834
1	-1.462	2.7394
1	-1.445	2.6955
1	-1.428	2.6515
1	-1.411	2.6075
1	-1.377	2.5635
1	-1.36	2.5258
1	-1.326	2.4818
1	-1.292	2.4441
1	-1.241	2.4064
1	-1.207	2.3687
1	-1.156	2.331
1	-1.105	2.2996
1	-1.071	2.2682
1	-1.02	2.2368
1	-0.952	2.2054
1	-0.901	2.1802
1	-0.85	2.1488
1	-0.799	2.1237
1	-0.731	2.1048
1	-0.68	2.0797
1	-0.612	2.0609
1	-0.544	2.042
0	-0.459	2.0294
0	-0.374	2.0169
0	-0.272	2.0043
0	-0.187	1.998
0	-0.102	1.9917
0	0	1.9917
0	0.068	1.9917
0	0.153	1.998
0	0.255	2.0043
2	0.34	2.0106
2	0.459	2.0232
2	0.578	2.042
2	0.68	2.0609
2	0.799	2.0797
2	0.918	2.1048
2	1.02	2.1362
2	1.139	2.1677
2	1.241	2.2054
2	1.343	2.2431
2	1.445	2.287
2	1.547	2.331
2	1.649	2.3813
2	1.734	2.4316
2	1.836	2.4881
2	1.921	2.5447
2	1.989	2.6012
2	2.074	2.664
2	2.142	2.7269
2	2.21	2.7897
2	2.261	2.8588
2	2.312	2.9279
2	2.346	2.997
2	2.397	3.0661
2	2.414	3.1416
2	2.448	3.217
2	2.448	3.2861
2	2.465	3.3615
2	2.465	3.4369
2	2.448	3.5122
2	2.448	3.5814
2	2.414	3.6568
2	2.397	3.7322
2	2.363	3.8013
2	2.329	3.8704
2	2.278	3.9395
2	2.227	4.0086
2	2.176	4.0777
2	2.125	4.1406
2	2.057	4.2034
2	2.006	4.2662
2	1.938	4.3228
2	1.87	4.3793
2	1.802	4.4359
2	1.734	4.4861
2	1.649	4.5427
2	1.581	4.5867
2	1.513	4.6369
2	1.428	4.6809
2	1.36	4.7186
2	1.292	4.7626
2	1.207	4.8003
2	1.139	4.838
2	1.071	4.8694
2	1.003	4.9008
2	0.918	4.926
2	0.85	4.9574
2	0.782	4.9825
2	0.714	5.0014
2	0.646	5.0265
2	0.578	5.0453
2	0.51	5.0579
2	0.442	5.0705
2	0.374	5.083
2	0.306	5.0956
2	0.238	5.1082
2	0.187	5.1144
0	0.085	5.1144
0	0	5.1144
0	-0.085	5.1144
0	-0.17	5.1144
0	-0.255	5.1082
0	-0.357	5.0956
0	-0.442	5.083
0	-0.544	5.0705
0	-0.629	5.0516
0	-0.731	5.0328
0	-0.816	5.0076
0	-0.918	4.9825
0	-1.02	4.9511
0	-1.105	4.9197
0	-1.207	4.882
0	-1.309	4.8443
0	-1.411	4.8066
0	-1.513	4.7626
0	-1.598	4.7123
0	-1.7	4.6621
0	-1.802	4.6118
1	-1.904	4.5553
1	-2.023	4.4987
1	-2.142	4.4359
1	-2.261	4.3667
1	-2.38	4.2976
1	-2.499	4.2222
1	-2.618	4.1468
1	-2.72	4.0652
1	-2.822	3.9835
1	-2.924	3.8955
1	-3.009	3.8076
1	-3.094	3.7133
1	-3.179	3.6191
0	-3.213	3.5248
0	-3.247	3.4243
0	-3.264	3.33
0	-3.281	3.2295
0	-3.281	3.129
0	-3.281	3.0347
0	-3.264	2.9342
0	-3.23	2.8337
0	-3.196	2.7394
0	-3.145	2.6452
0	-3.094	2.5509
0	-3.043	2.4567
0	-2.975	2.3687
0	-2.89	2.2808
0	-2.822	2.1928
0	-2.737	2.1111
0	-2.652	2.0294
0	-2.55	1.9478
0	-2.448	1.8724
0	-2.363	1.8033
0	-2.261	1.7341
0	-2.159	1.665
0	-2.057	1.6022
0	-1.955	1.5456
0	-1.853	1.4828
0	-1.751	1.4325
0	-1.649	1.3823
0	-1.564	1.332
0	-1.462	1.288
0	-1.36	1.2441
0	-1.275	1.2001
0	-1.173	1.1687
0	-1.088	1.131
0	-0.986	1.0995
0	-0.901	1.0744
0	-0.816	1.043
0	-0.731	1.0241
0	-0.646	0.99901
0	-0.561	0.98016
0	-0.476	0.9676
0	-0.391	0.95503
0	-0.306	0.94246
0	-0.238	0.93618
0	-0.153	0.9299
0	-0.068	0.92362
0	0	0.92362
0	0.068	0.92362
0	0.153	0.9299
0	0.238	0.93618
0	0.306	0.94246
0	0.391	0.95503
0	0.476	0.9676
0	0.561	0.98016
0	0.646	0.99901
2	0.731	1.0179
2	0.833	1.043
2	0.952	1.0744
2	1.071	1.0995
2	1.19	1.1372
2	1.309	1.1749
2	1.428	1.2126
2	1.547	1.2566
2	1.666	1.3069
2	1.785	1.3572
2	1.904	1.4137
2	2.04	1.4765
2	2.159	1.5394
2	2.295	1.6022
2	2.414	1.6776
2	2.533	1.753
2	2.669	1.8284
2	2.788	1.9101
2	2.907	1.998
2	3.009	2.086
2	3.128	2.1802
2	3.23	2.2745
2	3.332	2.3687
2	3.417	2.4755
2	3.502	2.5761
2	3.57	2.6829
2	3.638	2.7897
2	3.689	2.9028
0	3.706	3.0159
0	3.723	3.1227
0	3.706	3.2358
0	3.689	3.3489
0	3.672	3.462
0	3.621	3.5688
0	3.57	3.6756
0	3.519	3.7824
0	3.451	3.8892
0	3.383	3.9898
0	3.298	4.0903
0	3.213	4.1908
0	3.128	4.2851
0	3.026	4.3793
0	2.924	4.4673
0	2.839	4.5553
0	2.737	4.6369
0	2.635	4.7186
0	2.533	4.794
0	2.431	4.8694
0	2.329	4.9448
0	2.227	5.0139
0	2.142	5.0767
0	2.04	5.1396
0	1.955	5.2024
0	1.87	5.2589
0	1.785	5.3155
0	1.7	5.3658
0	1.615	5.416
0	1.547	5.4663
0	1.479	5.5103
0	1.411	5.5543
0	1.343	5.592
0	1.275	5.6359
0	1.224	5.6736
0	1.156	5.705
0	1.105	5.7428
0	1.054	5.7742
0	1.003	5.8056
0	0.969	5.837
0	0.918	5.8621
0	0.884	5.8873
0	0.85	5.9187
0	0.816	5.9438
1	0.782	5.9627
1	0.714	5.9878
1	0.663	6.0066
1	0.612	6.0318
1	0.561	6.0443
1	0.51	6.0632
1	0.459	6.0758
1	0.408	6.0883
1	0.374	6.1009
1	0.323	6.1135
1	0.289	6.126
1	0.238	6.1323
1	0.204	6.1386
0	0.187	6.1449
0	0.17	6.1512
0	0.153	6.1574
0	0.153	6.1574
0	0.136	6.1637
0	0.119	6.17
0	0.119	6.17
0	0.102	6.1763
0	0.085	6.1763
0	0.085	6.1826
0	0.068	6.1826
0	0.068	6.1889
0	0.051	6.1889
2	0.051	6.1889
2	0.068	6.1951
2	0.085	6.1951
2	0.102	6.1951
2	0.119	6.2014
2	0.136	6.2077
2	0.153	6.2077
0	0.153	6.214
0	0.153	6.2203
0	0.136	6.2265
0	0.136	6.2265
0	0.136	6.2328
0	0.119	6.2391
0	0.119	6.2391
0	0.119	6.2454
0	0.119	6.2517
0	0.102	6.2517
0	0.102	6.258
0	0.102	6.258
0	0.102	6.2642
1	0.102	6.2642
1	0.068	6.2705
1	0.051	6.2705
1	0.017	6.2705
1	0	6.2705
1	-0.017	6.2705
1	-0.051	6.2705
1	-0.085	6.2705
1	-0.102	6.2642
1	-0.136	6.2642
1	-0.17	6.258
1	-0.187	6.2517
1	-0.221	6.2454
1	-0.255	6.2391
1	-0.289	6.2265
1	-0.323	6.2203
1	-0.357	6.2077
0	-0.357	6.2014
0	-0.374	6.1889
0	-0.374	6.1763
0	-0.391	6.1637
0	-0.391	6.1512
0	-0.408	6.1386
0	-0.425	6.126
0	-0.442	6.1135
0	-0.459	6.1009
0	-0.476	6.0883
2	-0.493	6.0695
2	-0.493	6.0569
2	-0.493	6.0381
2	-0.476	6.0255
2	-0.476	6.0129
2	-0.476	5.9941
2	-0.476	5.9815
2	-0.493	5.9689
2	-0.493	5.9501
2	-0.493	5.9375
2	-0.51	5.9187
2	-0.51	5.9061
2	-0.527	5.8936
2	-0.527	5.8747
2	-0.544	5.8559
2	-0.561	5.8433
2	-0.578	5.8244
2	-0.595	5.8056
2	-0.612	5.7867
2	-0.629	5.7679
2	-0.663	5.749
2	-0.68	5.7302
2	-0.714	5.705
2	-0.731	5.6862
2	-0.765	5.6611
2	-0.799	5.6422
2	-0.833	5.6171
2	-0.867	5.592
2	-0.901	5.5605
2	-0.935	5.5354
2	-0.986	5.504
2	-1.02	5.4726
2	-1.071	5.4412
2	-1.122	5.4097
2	-1.173	5.3783
2	-1.224	5.3406
2	-1.275	5.3029
2	-1.326	5.2652
2	-1.394	5.2213
2	-1.445	5.1773
2	-1.513	5.1333
0	-1.598	5.0893
0	-1.7	5.039
0	-1.785	4.9825
0	-1.887	4.926
0	-1.989	4.8694
0	-2.091	4.8066
0	-2.176	4.7437
0	-2.278	4.6746
0	-2.38	4.6055
0	-2.482	4.5364
0	-2.567	4.461
0	-2.669	4.3793
1	-2.754	4.2976
1	-2.873	4.216
1	-2.992	4.1217
1	-3.094	4.0338
1	-3.196	3.9395
1	-3.281	3.839
1	-3.366	3.7384
1	-3.451	3.6379
1	-3.519	3.5311
1	-3.587	3.4243
1	-3.621	3.3175
1	-3.672	3.2107
1	-3.689	3.0976
0	-3.672	2.9845
0	-3.655	2.8777
0	-3.621	2.7646
0	-3.587	2.6578
0	-3.536	2.5509
0	-3.468	2.4441
0	-3.4	2.3436
0	-3.315	2.2431
0	-3.247	2.1425
0	-3.145	2.0483
0	-3.06	1.954
0	-2.958	1.8661
0	-2.873	1.7781
0	-2.771	1.6902
0	-2.669	1.6085
0	-2.567	1.5331
0	-2.465	1.4577
0	-2.363	1.3823
0	-2.261	1.3132
0	-2.159	1.2441
0	-2.074	1.1812
0	-1.972	1.1184
0	-1.887	1.0618
0	-1.802	1.0053
0	-1.717	0.95503
0	-1.632	0.90477
0	-1.564	0.8545
0	-1.479	0.81052
0	-1.411	0.76654
0	-1.343	0.72256
0	-1.275	0.68486
0	-1.207	0.64716
0	-1.156	0.60946
0	-1.105	0.57805
0	-1.037	0.54663
0	-0.986	0.51521
0	-0.952	0.4838
0	-0.901	0.45867
0	-0.85	0.42725
0	-0.816	0.40212
0	-0.782	0.38327
0	-0.731	0.35814
0	-0.697	0.333
0	-0.663	0.31416
0	-0.646	0.29531
0	-0.612	0.27646
0	-0.578	0.25761
0	-0.561	0.23876
0	-0.544	0.22619
0	-0.51	0.20734
0	-0.493	0.19478
0	-0.476	0.17593
0	-0.459	0.16336
0	-0.442	0.15079
2	-0.425	0.13823
2	-0.391	0.12566
2	-0.34	0.1131
2	-0.306	0.10053
2	-0.272	0.094246
2	-0.238	0.087963
2	-0.204	0.075397
0	-0.187	0.069114
0	-0.187	0.069114
0	-0.17	0.062831
0	-0.17	0.056548
0	-0.17	0.050265
0	-0.153	0.043982
0	-0.153	0.037699
0	-0.153	0.031415
0	-0.153	0.031415
0	-0.153	0.025132
0	-0.136	0.018849
0	-0.136	0.018849
0	-0.136	0.012566
0	-0.136	0.0062831
0	-0.136	0
0	-0.136	0
0	-0.136	6.2768
0	-0.136	6.2705
0	-0.136	6.2705
0	-0.136	6.2642
0	-0.136	6.258
0	-0.136	6.258
1	-0.153	6.2517
1	-0.17	6.2454
1	-0.204	6.2391
1	-0.238	6.2328
1	-0.272	6.2265
1	-0.306	6.214
1	-0.34	6.2077
1	-0.374	6.1951
0	-0.374	6.1826
0	-0.391	6.17
0	-0.408	6.1574
0	-0.408	6.1449
0	-0.425	6.1323
0	-0.442	6.1197
0	-0.459	6.1072
0	-0.476	6.0946
0	-0.493	6.0758
0	-0.51	6.0632
0	-0.544	6.0443
2	-0.561	6.0318
2	-0.561	6.0129
2	-0.561	5.9941
2	-0.561	5.9815
2	-0.561	5.9627
2	-0.561	5.9438
2	-0.578	5.925
2	-0.578	5.9124
2	-0.595	5.8936
2	-0.612	5.8747
2	-0.612	5.8559
2	-0.629	5.837
0	-0.68	5.8182
0	-0.714	5.793
0	-0.765	5.7742
0	-0.816	5.749
0	-0.867	5.7239
0	-0.918	5.6988
0	-0.986	5.6674
0	-1.037	5.6359
0	-1.105	5.6045
0	-1.156	5.5731
0	-1.224	5.5354
0	-1.292	5.4977
2	-1.36	5.4537
2	-1.411	5.416
2	-1.462	5.372
2	-1.513	5.3281
2	-1.564	5.2778
2	-1.632	5.2338
2	-1.683	5.1836
2	-1.751	5.127
2	-1.819	5.0767
2	-1.887	5.0202
2	-1.955	4.9637
2	-2.023	4.9008
2	-2.091	4.838
2	-2.159	4.7752
2	-2.227	4.7123
2	-2.312	4.6432
2	-2.38	4.5741
2	-2.448	4.4987
2	-2.516	4.4233
2	-2.584	4.3479
2	-2.652	4.2725
2	-2.703	4.1908
2	-2.754	4.1091
2	-2.805	4.0212
2	-2.856	3.9395
2	-2.907	3.8515
2	-2.941	3.7636
2	-2.958	3.6756
2	-2.975	3.5877
2	-2.992	3.4934
2	-2.992	3.4054
2	-2.992	3.3175
2	-2.975	3.2232
2	-2.941	3.1353
2	-2.907	3.0473
2	-2.873	2.9593
0	-2.839	2.8777
0	-2.822	2.7897
0	-2.771	2.708
0	-2.737	2.6263
0	-2.669	2.5447
0	-2.618	2.463
0	-2.55	2.3876
0	-2.482	2.3122
0	-2.397	2.2368
0	-2.312	2.1677
0	-2.227	2.0986
0	-2.142	2.0294
0	-2.057	1.9666
1	-1.955	1.9101
1	-1.887	1.8472
1	-1.819	1.7907
1	-1.751	1.7404
1	-1.666	1.6902
1	-1.598	1.6399
1	-1.53	1.5896
1	-1.445	1.5456
0	-1.343	1.5017
0	-1.241	1.464
0	-1.156	1.4263
0	-1.054	1.3948
0	-0.952	1.3634
0	-0.85	1.3383
0	-0.748	1.3132
0	-0.663	1.2943
0	-0.561	1.2755
2	-0.459	1.2566
2	-0.34	1.2441
2	-0.221	1.2378
2	-0.102	1.2315
2	0	1.2315
2	0.119	1.2315
2	0.238	1.2378
2	0.374	1.2503
2	0.493	1.2629
2	0.612	1.2755
2	0.731	1.3006
2	0.85	1.3195
2	0.986	1.3509
2	1.105	1.3823
2	1.224	1.42
2	1.36	1.4577
2	1.479	1.5017
2	1.615	1.5456
2	1.734	1.5959
2	1.853	1.6525
2	1.989	1.709
2	2.108	1.7718
2	2.227	1.8347
2	2.363	1.9038
2	2.482	1.9792
2	2.584	2.0546
2	2.703	2.13
2	2.805	2.2179
2	2.907	2.2996
2	3.009	2.3939
2	3.094	2.4818
2	3.179	2.5761
2	3.264	2.6766
2	3.315	2.7708
2	3.383	2.8714
2	3.417	2.9782
2	3.468	3.0787
2	3.485	3.1855
2	3.502	3.2923
2	3.502	3.3929
2	3.502	3.4997
2	3.485	3.6065
2	3.468	3.707
2	3.434	3.8138
2	3.383	3.9144
2	3.349	4.0149
2	3.281	4.1154
2	3.23	4.216
2	3.162	4.3102
0	3.06	4.4044
0	2.975	4.4987
0	2.873	4.5867
0	2.771	4.6683
0	2.669	4.75
0	2.567	4.8317
0	2.465	4.9071
0	2.363	4.9762
0	2.278	5.0453
0	2.176	5.1144
0	2.091	5.1773
0	1.989	5.2401
0	1.904	5.2966
0	1.819	5.3532
0	1.751	5.4097
0	1.666	5.46
0	1.598	5.5103
0	1.53	5.5543
0	1.462	5.6045
0	1.411	5.6422
0	1.343	5.6862
0	1.292	5.7239
0	1.241	5.7679
0	1.19	5.7993
0	1.139	5.837
0	1.105	5.8684
0	1.071	5.9061
0	1.037	5.9375
0	1.003	5.9689
0	0.969	5.9941
0	0.935	6.0255
0	0.918	6.0506
0	0.901	6.082
0	0.867	6.1072
0	0.85	6.1323
0	0.85	6.1574
0	0.833	6.1826
0	0.816	6.2077
0	0.816	6.2328
0	0.816	6.258
0	0.816	0
0	0.816	0.025132
1	0.816	0.050265
1	0.799	0.075397
1	0.782	0.10053
1	0.765	0.11938
1	0.748	0.14451
1	0.731	0.16964
1	0.731	0.18849
1	0.714	0.21363
1	0.714	0.23247
1	0.714	0.25132
1	0.714	0.27646
1	0.714	0.29531
1	0.714	0.32044
1	0.714	0.33929
1	0.731	0.36442
1	0.731	0.38327
1	0.748	0.4084
1	0.765	0.43353
1	0.782	0.45238
1	0.799	0.47752
1	0.816	0.50265
1	0.833	0.52778
1	0.867	0.55291
1	0.884	0.57805
1	0.918	0.60946
0	0.969	0.63459
0	1.037	0.66601
0	1.105	0.69742
0	1.156	0.73512
0	1.224	0.76654
0	1.309	0.80424
0	1.377	0.84822
0	1.445	0.8922
0	1.53	0.93618
0	1.615	0.98016
0	1.7	1.0304
0	1.785	1.087
0	1.87	1.1372
2	1.955	1.2001
2	2.074	1.2566
2	2.21	1.3195
2	2.329	1.3886
2	2.448	1.464
2	2.584	1.5394
2	2.703	1.6148
2	2.822	1.7027
2	2.958	1.7907
2	3.077	1.8786
2	3.196	1.9729
2	3.315	2.0734
2	3.417	2.174
0	3.502	2.2745
0	3.57	2.3813
0	3.638	2.4881
0	3.689	2.6012
0	3.723	2.7143
0	3.757	2.8211
0	3.791	2.9405
0	3.791	3.0536
0	3.808	3.1667
0	3.791	3.2798
0	3.774	3.3929
0	3.74	3.506
0	3.689	3.6191
0	3.638	3.7259
0	3.57	3.839
0	3.502	3.9458
0	3.434	4.0463
0	3.349	4.1531
0	3.264	4.2474
0	3.162	4.3479
0	3.06	4.4421
0	2.975	4.5301
0	2.873	4.6181
0	2.771	4.706
0	2.669	4.7877
0	2.567	4.8631
0	2.465	4.9385
0	2.363	5.0139
0	2.278	5.083
0	2.176	5.1521
0	2.091	5.215
0	2.006	5.2778
0	1.921	5.3343
0	1.836	5.3909
0	1.768	5.4474
0	1.683	5.4977
0	1.615	5.548
0	1.547	5.5982
0	1.496	5.6422
0	1.428	5.6862
0	1.377	5.7302
0	1.326	5.7679
0	1.275	5.8056
0	1.241	5.8433
0	1.19	5.881
0	1.156	5.9187
0	1.122	5.9501
0	1.088	5.9878
1	1.054	6.0192
1	1.003	6.0506
1	0.969	6.082
1	0.918	6.1072
1	0.867	6.1323
1	0.833	6.1574
1	0.799	6.1826
1	0.765	6.2077
1	0.731	6.2328
1	0.697	6.2517
1	0.663	6.2705
1	0.629	0.012566
1	0.612	0.031415
1	0.595	0.043982
1	0.561	0.062831
1	0.544	0.08168
1	0.527	0.10053
1	0.51	0.1131
1	0.493	0.13195
1	0.493	0.14451
1	0.476	0.15708
1	0.459	0.17593
1	0.459	0.18849
1	0.442	0.20106
1	0.442	0.21363
1	0.442	0.22619
1	0.425	0.23876
1	0.425	0.25132
1	0.425	0.27017
1	0.425	0.28274
1	0.425	0.29531
1	0.425	0.30787
1	0.442	0.32044
1	0.442	0.333
1	0.442	0.34557
1	0.459	0.35814
1	0.459	0.37699
1	0.476	0.38955
1	0.493	0.40212
1	0.493	0.42097
1	0.51	0.43353
1	0.527	0.45238
1	0.544	0.46495
1	0.561	0.4838
1	0.578	0.50265
1	0.612	0.5215
1	0.629	0.54035
1	0.663	0.5592
1	0.68	0.57805
1	0.714	0.59689
1	0.748	0.62203
1	0.765	0.64088
1	0.799	0.66601
0	0.867	0.69114
0	0.935	0.72256
0	1.003	0.74769
0	1.071	0.7791
0	1.139	0.8168
0	1.207	0.84822
0	1.292	0.88592
0	1.36	0.9299
0	1.445	0.9676
0	1.53	1.0179
0	1.615	1.0618
0	1.7	1.1121
0	1.802	1.1687
0	1.887	1.2189
0	1.989	1.2817
0	2.074	1.3383
0	2.176	1.4074
0	2.278	1.4703
0	2.363	1.5394
0	2.465	1.6148
0	2.567	1.6902
0	2.669	1.7718
0	2.754	1.8472
0	2.856	1.9352
0	2.941	2.0232
0	3.026	2.1111
0	3.111	2.2054
0	3.196	2.2996
0	3.264	2.3939
0	3.315	2.4944
0	3.383	2.5949
0	3.417	2.6955
0	3.451	2.8023
0	3.485	2.9028
0	3.502	3.0096
0	3.502	3.1164
0	3.502	3.2232
0	3.485	3.3238
0	3.451	3.4306
0	3.417	3.5374
0	3.383	3.6379
0	3.332	3.7384
0	3.264	3.839
0	3.196	3.9332
0	3.111	4.0275
0	3.043	4.1217
0	2.941	4.2097
0	2.856	4.2976
0	2.754	4.3856
0	2.669	4.4673
0	2.567	4.5427
0	2.465	4.6181
0	2.363	4.6935
0	2.261	4.7626
0	2.159	4.8317
0	2.057	4.8945
0	1.972	4.9511
0	1.87	5.0076
0	1.768	5.0642
0	1.683	5.1144
0	1.581	5.1647
0	1.496	5.215
0	1.411	5.2589
0	1.326	5.2966
0	1.241	5.3343
0	1.156	5.372
0	1.088	5.4097
0	1.003	5.4412
0	0.935	5.4663
0	0.867	5.4977
0	0.799	5.5228
0	0.714	5.5417
0	0.663	5.5668
0	0.595	5.5857
0	0.527	5.5982
0	0.459	5.6171
0	0.408	5.6297
0	0.34	5.6422
0	0.289	5.6485
0	0.221	5.6548
0	0.17	5.6611
0	0.102	5.6674
0	0.051	5.6736
0	0	5.6736
0	-0.051	5.6736
0	-0.102	5.6674
0	-0.153	5.6611
0	-0.221	5.6611
0	-0.272	5.6485
0	-0.34	5.6422
0	-0.391	5.6297
0	-0.459	5.6171
2	-0.527	5.6045
2	-0.561	5.5857
2	-0.595	5.5668
2	-0.629	5.548
2	-0.68	5.5291
2	-0.714	5.5103
2	-0.748	5.4851
2	-0.799	5.46
2	-0.85	5.4349
2	-0.901	5.4097
2	-0.952	5.3846
0	-1.02	5.3532
0	-1.105	5.3218
0	-1.19	5.2841
0	-1.275	5.2527
0	-1.36	5.2087
0	-1.445	5.171
0	-1.53	5.1207
0	-1.632	5.0767
0	-1.717	5.0265
0	-1.819	4.9699
0	-1.904	4.9134
0	-2.006	4.8568
0	-2.108	4.794
0	-2.21	4.7312
0	-2.312	4.6621
0	-2.397	4.593
0	-2.499	4.5175
0	-2.601	4.4421
0	-2.686	4.3605
0	-2.788	4.2788
0	-2.873	4.1908
0	-2.958	4.1091
0	-3.026	4.0149
0	-3.111	3.9269
0	-3.162	3.8327
0	-3.23	3.7322
0	-3.281	3.6379
0	-3.315	3.5374
0	-3.349	3.4369
0	-3.366	3.3363
0	-3.383	3.2358
0	-3.383	3.129
0	-3.383	3.0284
0	-3.366	2.9279
0	-3.332	2.8274
0	-3.298	2.7269
0	-3.247	2.6263
0	-3.196	2.5321
0	-3.145	2.4378
0	-3.06	2.3436
0	-2.992	2.2494
0	-2.907	2.1614
0	-2.822	2.0734
0	-2.737	1.9917
0	-2.635	1.9101
0	-2.55	1.8347
0	-2.448	1.7593
0	-2.346	1.6902
0	-2.244	1.621
0	-2.142	1.5519
0	-2.04	1.4891
0	-1.938	1.4263
0	-1.836	1.3697
0	-1.734	1.3195
0	-1.649	1.2692
0	-1.547	1.2189
0	-1.462	1.1749
0	-1.36	1.131
0	-1.275	1.0933
0	-1.19	1.0556
0	-1.105	1.0179
0	-1.02	0.98645
0	-0.935	0.95503
0	-0.85	0.9299
0	-0.765	0.90477
0	-0.697	0.88592
0	-0.612	0.86707
0	-0.544	0.84822
0	-0.459	0.82937
0	-0.391	0.8168
0	-0.306	0.81052
0	-0.238	0.79795
0	-0.17	0.79167
0	-0.102	0.79167
0	-0.034	0.78539
1	0.034	0.78539
1	0.068	0.78539
1	0.119	0.79167
1	0.153	0.79795
1	0.204	0.80424
1	0.255	0.81052
1	0.289	0.8168
1	0.34	0.82937
1	0.391	0.83565
1	0.442	0.84822
1	0.476	0.86707
1	0.527	0.87963
1	0.578	0.89848
0	0.663	0.91733
0	0.748	0.93618
0	0.816	0.96131
0	0.901	0.98645
0	0.986	1.0179
0	1.071	1.0493
0	1.156	1.0807
0	1.258	1.1184
0	1.343	1.1561
0	1.428	1.2001
0	1.53	1.2441
2	1.615	1.288
2	1.751	1.3383
2	1.87	1.3948
2	1.989	1.4514
2	2.125	1.5142
2	2.244	1.5833
2	2.363	1.6525
2	2.499	1.7216
2	2.618	1.8033
2	2.737	1.8849
2	2.856	1.9666
2	2.975	2.0546
2	3.094	2.1425
2	3.196	2.2368
2	3.298	2.3373
2	3.383	2.4378
2	3.468	2.5384
2	3.553	2.6452
2	3.621	2.752
2	3.672	2.8651
2	3.723	2.9782
2	3.757	3.085
2	3.791	3.2044
2	3.791	3.3175
2	3.791	3.4306
2	3.791	3.5437
2	3.774	3.6568
2	3.74	3.7699
2	3.706	3.883
2	3.655	3.996
2	3.604	4.1029
2	3.536	4.2097
0	3.451	4.3165
0	3.349	4.417
0	3.264	4.5175
0	3.162	4.6118
0	3.06	4.706
0	2.958	4.8003
0	2.856	4.882
0	2.754	4.9699
0	2.652	5.0516
0	2.567	5.127
0	2.465	5.2024
0	2.38	5.2778
0	2.295	5.3469
0	2.227	5.416
0	2.142	5.4851
0	2.074	5.548
0	2.006	5.6045
0	1.955	5.6674
0	1.887	5.7239
0	1.836	5.7805
0	1.802	5.837
0	1.751	5.8873
0	1.717	5.9438
0	1.683	5.9941
0	1.666	6.0443
0	1.632	6.0946
0	1.615	6.1449
0	1.615	6.1889
0	1.598	6.2391
1	1.598	0.0062831
1	1.581	0.050265
1	1.547	0.10053
1	1.547	0.14451
1	1.53	0.19478
1	1.53	0.23876
1	1.53	0.28274
1	1.53	0.333
1	1.53	0.37699
1	1.547	0.42097
1	1.564	0.47123
1	1.581	0.51521
1	1.598	0.56548
1	1.632	0.61574
1	1.666	0.66601
0	1.717	0.71627
0	1.785	0.76654
0	1.87	0.82309
0	1.938	0.87963
0	2.023	0.94246
0	2.091	0.99901
0	2.176	1.0681
0	2.278	1.131
0	2.363	1.2001
0	2.448	1.2755
0	2.55	1.3509
0	2.652	1.4263
0	2.737	1.5079
0	2.839	1.5959
0	2.941	1.6839
0	3.043	1.7718
0	3.128	1.8661
0	3.23	1.9603
0	3.315	2.0546
0	3.4	2.1614
0	3.485	2.2619
0	3.553	2.3687
0	3.621	2.4755
0	3.672	2.5823
0	3.723	2.6955
0	3.757	2.8085
0	3.774	2.9216
0	3.791	3.0347
0	3.791	3.1478
0	3.791	3.2609
0	3.757	3.374
0	3.74	3.4871
0	3.689	3.6002
0	3.638	3.7133
0	3.587	3.8201
0	3.519	3.9269
0	3.434	4.0338
0	3.349	4.1343
0	3.264	4.2348
0	3.179	4.3291
0	3.077	4.4233
0	2.975	4.5175
0	2.873	4.6055
0	2.771	4.6872
0	2.669	4.7689
0	2.567	4.8506
0	2.482	4.926
0	2.38	4.9951
0	2.278	5.0705
0	2.193	5.1333
0	2.091	5.2024
0	2.006	5.2589
0	1.921	5.3218
0	1.836	5.3783
0	1.768	5.4349
0	1.683	5.4851
0	1.615	5.5354
0	1.547	5.5794
0	1.496	5.6297
0	1.428	5.6736
0	1.377	5.7113
0	1.326	5.7553
0	1.275	5.793
0	1.224	5.8307
0	1.19	5.8684
0	1.139	5.9061
0	1.105	5.9375
0	1.071	5.9689
0	1.054	6.0004
1	1.02	6.0318
1	0.969	6.0632
1	0.918	6.0946
1	0.884	6.1197
1	0.833	6.1449
1	0.799	6.17
1	0.765	6.1951
1	0.731	6.2203
1	0.697	6.2391
1	0.663	6.258
1	0.629	6.2768
1	0.612	0.012566
1	0.578	0.031415
1	0.561	0.050265
1	0.544	0.069114
1	0.527	0.08168
1	0.51	0.10053
1	0.493	0.1131
1	0.476	0.13195
1	0.459	0.14451
1	0.442	0.15708
1	0.442	0.16964
1	0.425	0.18221
1	0.425	0.19478
1	0.408	0.20734
1	0.408	0.21991
1	0.408	0.23247
1	0.391	0.24504
1	0.391	0.25761
1	0.391	0.27017
1	0.391	0.28274
1	0.391	0.29531
1	0.408	0.30787
1	0.408	0.32044
1	0.408	0.333
1	0.408	0.34557
1	0.425	0.35814
1	0.425	0.3707
1	0.442	0.38327
1	0.459	0.39583
1	0.459	0.4084
1	0.476	0.42725
1	0.493	0.43982
1	0.51	0.45867
1	0.527	0.47123
1	0.544	0.49008
1	0.561	0.50265
1	0.595	0.5215
1	0.612	0.54035
1	0.646	0.5592
1	0.663	0.57805
1	0.697	0.60318
1	0.731	0.62203
1	0.765	0.64716
1	0.782	0.66601
1	0.833	0.69114
1	0.867	0.71627
1	0.901	0.74769
1	0.952	0.77282
1	0.986	0.80424
1	1.037	0.83565
1	1.088	0.86707
1	1.139	0.89848
1	1.19	0.9299
1	1.241	0.9676
1	1.292	1.0053
1	1.343	1.0493
1	1.411	1.087
0	1.496	1.131
0	1.598	1.1812
0	1.683	1.2315
0	1.785	1.2817
0	1.87	1.3383
0	1.972	1.3948
0	2.074	1.4577
0	2.176	1.5205
0	2.261	1.5833
0	2.363	1.6525
0	2.465	1.7279
0	2.567	1.8033
0	2.652	1.8849
0	2.754	1.9603
0	2.839	2.0483
0	2.924	2.1362
0	3.009	2.2242
0	3.077	2.3122
0	3.145	2.4064
2	3.213	2.5007
2	3.281	2.6012
2	3.366	2.7017
2	3.417	2.8023
2	3.468	2.9091
2	3.519	3.0096
2	3.553	3.1164
2	3.57	3.2232
0	3.553	3.33
0	3.536	3.4369
0	3.502	3.5437
0	3.451	3.6505
0	3.4	3.751
0	3.332	3.8515
0	3.264	3.9521
0	3.179	4.0526
0	3.094	4.1468
0	3.009	4.2348
0	2.924	4.3228
0	2.822	4.4107
0	2.72	4.4924
0	2.618	4.5741
0	2.516	4.6558
0	2.431	4.7249
0	2.329	4.8003
0	2.227	4.8694
0	2.125	4.9322
0	2.023	4.9951
0	1.921	5.0579
0	1.836	5.1144
0	1.751	5.1647
0	1.649	5.215
0	1.564	5.2652
0	1.479	5.3092
0	1.394	5.3532
0	1.326	5.3972
0	1.241	5.4349
0	1.173	5.4726
0	1.105	5.504
0	1.037	5.5354
0	0.969	5.5668
0	0.901	5.5982
0	0.833	5.6234
0	0.782	5.6485
0	0.714	5.6674
0	0.663	5.6925
0	0.595	5.7113
0	0.544	5.7239
0	0.493	5.7428
0	0.442	5.7553
0	0.391	5.7679
0	0.34	5.7805
0	0.306	5.793
0	0.255	5.7993
0	0.204	5.8056
0	0.17	5.8119
0	0.119	5.8182
2	0.068	5.8182
2	0.051	5.8244
2	0.034	5.8244
2	0.017	5.8244
2	0	5.8244
2	0	5.8244
2	-0.017	5.8244
2	-0.034	5.8244
2	-0.051	5.8244
2	-0.068	5.8244
2	-0.085	5.8182
2	-0.102	5.8182
2	-0.119	5.8119
2	-0.136	5.8119
2	-0.153	5.8056
2	-0.17	5.7993
2	-0.187	5.793
2	-0.204	5.7867
0	-0.255	5.7805
0	-0.306	5.7742
0	-0.357	5.7616
0	-0.408	5.749
0	-0.459	5.7365
0	-0.51	5.7239
0	-0.561	5.705
0	-0.612	5.6862
0	-0.663	5.6674
0	-0.731	5.6485
0	-0.782	5.6234
0	-0.85	5.5982
0	-0.918	5.5731
0	-0.986	5.5417
0	-1.054	5.5166
0	-1.122	5.4789
0	-1.19	5.4474
0	-1.258	5.4097
0	-1.343	5.372
1	-1.428	5.3281
1	-1.53	5.2841
1	-1.632	5.2338
1	-1.751	5.1836
1	-1.87	5.1333
1	-1.989	5.0705
1	-2.108	5.0139
1	-2.227	4.9448
1	-2.363	4.8757
1	-2.482	4.8066
1	-2.601	4.7249
1	-2.737	4.6495
1	-2.856	4.5615
1	-2.975	4.4736
1	-3.094	4.3856
1	-3.213	4.2914
1	-3.332	4.1908
1	-3.451	4.0903
1	-3.553	3.9835
1	-3.638	3.8767
1	-3.74	3.7636
1	-3.808	3.6505
1	-3.876	3.5374
1	-3.944	3.418
1	-3.978	3.2986
1	-4.012	3.1793
1	-4.046	3.0599
1	-4.046	2.9342
1	-4.046	2.8148
1	-4.046	2.6892
1	-4.012	2.5698
1	-3.978	2.4504
1	-3.944	2.331
1	-3.893	2.2117
1	-3.825	2.0986
1	-3.774	1.9855
1	-3.706	1.8724
1	-3.621	1.7593
1	-3.553	1.6525
1	-3.485	1.5456
1	-3.4	1.4451
1	-3.332	1.3446
1	-3.264	1.2441
1	-3.196	1.1435
0	-3.094	1.0493
0	-3.009	0.96131
0	-2.941	0.86707
0	-2.856	0.78539
0	-2.788	0.69742
0	-2.72	0.61574
0	-2.669	0.53406
0	-2.618	0.45238
0	-2.584	0.37699
0	-2.55	0.30159
0	-2.516	0.21991
2	-2.499	0.14451
2	-2.465	0.075397
2	-2.431	0
2	-2.397	6.2077
2	-2.38	6.1386
2	-2.38	6.0632
2	-2.363	5.9941
2	-2.38	5.925
2	-2.38	5.8496
2	-2.397	5.7805
2	-2.431	5.705
2	-2.448	5.6359
2	-2.482	5.5605
2	-2.533	5.4851
2	-2.567	5.4097
2	-2.618	5.3281
2	-2.686	5.2464
2	-2.737	5.1647
2	-2.805	5.083
2	-2.873	5.0014
2	-2.941	4.9134
2	-3.009	4.8191
0	-3.111	4.7312
0	-3.196	4.6369
0	-3.298	4.5364
0	-3.4	4.4359
0	-3.485	4.3353
0	-3.587	4.2285
0	-3.655	4.1154
0	-3.74	4.0086
0	-3.808	3.8955
0	-3.876	3.7761
0	-3.927	3.6631
0	-3.961	3.5437
0	-3.995	3.4243
0	-4.029	3.2986
0	-4.029	3.1793
0	-4.029	3.0599
0	-4.012	2.9405
0	-3.978	2.8148
0	-3.944	2.7017
0	-3.893	2.5823
0	-3.842	2.463
0	-3.757	2.3499
0	-3.689	2.2368
0	-3.604	2.13
0	-3.519	2.0232
0	-3.417	1.9163
0	-3.332	1.8158
0	-3.23	1.7153
0	-3.128	1.621
0	-3.026	1.5268
0	-2.924	1.4388
0	-2.822	1.3509
0	-2.72	1.2692
0	-2.635	1.1875
0	-2.533	1.1121
0	-2.448	1.0367
0	-2.363	0.96131
0	-2.278	0.8922
0	-2.21	0.82937
0	-2.125	0.76026
0	-2.057	0.69742
0	-2.006	0.63459
0	-1.938	0.57805
2	-1.887	0.5215
2	-1.819	0.46495
2	-1.734	0.4084
2	-1.666	0.35814
2	-1.615	0.30787
2	-1.564	0.26389
2	-1.513	0.21363
2	-1.462	0.16964
2	-1.411	0.12566
2	-1.377	0.087963
2	-1.343	0.043982
2	-1.309	0.0062831
2	-1.292	6.2517
2	-1.258	6.2077
2	-1.241	6.17
2	-1.224	6.1386
2	-1.224	6.1009
2	-1.207	6.0632
2	-1.207	6.0255
2	-1.207	5.9878
2	-1.207	5.9501
2	-1.207	5.9187
0	-1.258	5.881
0	-1.292	5.8433
0	-1.326	5.7993
0	-1.377	5.7616
0	-1.428	5.7176
0	-1.479	5.6736
0	-1.547	5.6297
0	-1.598	5.5794
0	-1.666	5.5291
0	-1.734	5.4789
0	-1.819	5.4286
0	-1.887	5.372
0	-1.972	5.3092
0	-2.057	5.2527
0	-2.142	5.1898
0	-2.227	5.1207
0	-2.312	5.0516
0	-2.414	4.9825
0	-2.516	4.9071
0	-2.601	4.8317
0	-2.703	4.75
0	-2.805	4.6683
0	-2.907	4.5867
0	-2.992	4.4924
0	-3.094	4.4044
0	-3.179	4.3102
0	-3.281	4.2097
0	-3.366	4.1091
0	-3.434	4.0086
0	-3.502	3.9081
0	-3.57	3.8013
0	-3.621	3.6882
0	-3.672	3.5814
0	-3.706	3.4683
0	-3.74	3.3615
0	-3.74	3.2484
0	-3.757	3.1353
0	-3.74	3.0222
0	-3.723	2.9091
0	-3.689	2.796
0	-3.655	2.6892
0	-3.604	2.5761
0	-3.536	2.4693
0	-3.468	2.3624
0	-3.4	2.2619
0	-3.315	2.1614
0	-3.23	2.0609
0	-3.145	1.9666
0	-3.043	1.8724
0	-2.941	1.7844
0	-2.839	1.6964
0	-2.737	1.6085
0	-2.652	1.5268
0	-2.55	1.4514
0	-2.448	1.376
0	-2.346	1.3069
0	-2.244	1.2378
0	-2.159	1.1687
0	-2.057	1.1058
0	-1.972	1.043
0	-1.887	0.98645
0	-1.802	0.9299
0	-1.717	0.87963
0	-1.649	0.82937
0	-1.581	0.7791
0	-1.513	0.72884
1	-1.445	0.68486
1	-1.411	0.64716
1	-1.377	0.60318
1	-1.343	0.5592
1	-1.309	0.5215
1	-1.292	0.4838
1	-1.275	0.4461
1	-1.258	0.40212
1	-1.241	0.36442
1	-1.241	0.32672
1	-1.241	0.29531
1	-1.241	0.25761
1	-1.241	0.21991
1	-1.241	0.18221
1	-1.258	0.14451
1	-1.275	0.10681
1	-1.292	0.062831
1	-1.309	0.025132
1	-1.326	6.2705
1	-1.36	6.2265
1	-1.394	6.1889
0	-1.411	6.1449
0	-1.428	6.1009
0	-1.445	6.0569
0	-1.462	6.0129
0	-1.496	5.9689
0	-1.53	5.925
0	-1.564	5.881
0	-1.598	5.8307
0	-1.649	5.7805
0	-1.7	5.7302
2	-1.751	5.6799
2	-1.768	5.6297
2	-1.819	5.5731
2	-1.853	5.5166
2	-1.887	5.46
2	-1.938	5.4035
2	-1.989	5.3469
2	-2.04	5.2841
2	-2.108	5.2213
2	-2.159	5.1584
2	-2.227	5.0893
2	-2.295	5.0265
2	-2.363	4.9574
2	-2.431	4.882
0	-2.533	4.8066
0	-2.618	4.7312
0	-2.72	4.6495
0	-2.822	4.5678
0	-2.924	4.4798
0	-3.009	4.3919
0	-3.111	4.2976
0	-3.196	4.2034
0	-3.281	4.1091
0	-3.349	4.0086
0	-3.434	3.9081
0	-3.485	3.8013
0	-3.553	3.6945
0	-3.587	3.5877
0	-3.621	3.4808
0	-3.655	3.3677
0	-3.672	3.2609
0	-3.672	3.1478
0	-3.672	3.041
0	-3.655	2.9279
0	-3.621	2.8211
0	-3.587	2.708
0	-3.536	2.6012
0	-3.485	2.5007
0	-3.417	2.3939
0	-3.349	2.2933
0	-3.264	2.1928
0	-3.179	2.0986
0	-3.094	2.0043
0	-2.992	1.9101
0	-2.89	1.8221
0	-2.805	1.7341
0	-2.703	1.6525
0	-2.601	1.5771
0	-2.499	1.4954
0	-2.397	1.4263
0	-2.295	1.3509
0	-2.193	1.288
0	-2.091	1.2189
0	-2.006	1.1624
0	-1.921	1.0995
0	-1.819	1.043
0	-1.734	0.99273
0	-1.649	0.93618
0	-1.581	0.8922
0	-1.496	0.84193
0	-1.428	0.79795
2	-1.36	0.76026
2	-1.258	0.71627
2	-1.173	0.68486
2	-1.071	0.64716
2	-0.986	0.61574
2	-0.901	0.59061
2	-0.816	0.5592
2	-0.748	0.54035
2	-0.663	0.51521
2	-0.595	0.49637
2	-0.51	0.4838
2	-0.442	0.46495
2	-0.374	0.45238
0	-0.323	0.4461
0	-0.289	0.43353
0	-0.238	0.42725
0	-0.204	0.42097
0	-0.153	0.41469
0	-0.119	0.4084
0	-0.085	0.4084
0	-0.034	0.40212
0	0	0.40212
0	0.017	0.40212
0	0.068	0.40212
0	0.102	0.4084
0	0.136	0.41469
0	0.187	0.41469
0	0.221	0.42097
0	0.272	0.43353
0	0.306	0.43982
0	0.357	0.45238
0	0.391	0.45867
0	0.442	0.47752
0	0.493	0.49008
0	0.544	0.50265
1	0.578	0.5215
1	0.612	0.54035
1	0.629	0.5592
1	0.663	0.57805
1	0.68	0.59689
1	0.714	0.62203
1	0.748	0.64088
1	0.782	0.66601
1	0.816	0.69114
1	0.85	0.71627
1	0.901	0.74141
1	0.935	0.76654
1	0.986	0.79795
1	1.02	0.82937
1	1.071	0.86079
1	1.122	0.8922
0	1.207	0.9299
0	1.275	0.9676
0	1.36	1.0053
0	1.445	1.0493
0	1.53	1.0933
0	1.632	1.1435
0	1.717	1.1938
0	1.819	1.2441
0	1.904	1.3006
2	2.006	1.3572
2	2.125	1.42
2	2.244	1.4891
2	2.38	1.5582
2	2.499	1.6336
0	2.601	1.709
0	2.703	1.7907
0	2.788	1.8724
0	2.89	1.954
0	2.975	2.042
0	3.06	2.1362
0	3.145	2.2305
0	3.213	2.3247
0	3.281	2.419
1	3.349	2.5195
1	3.366	2.62
1	3.383	2.7206
1	3.4	2.8274
1	3.383	2.9279
1	3.383	3.0284
1	3.349	3.129
1	3.315	3.2295
1	3.281	3.33
1	3.23	3.4306
1	3.162	3.5248
1	3.094	3.6191
1	3.009	3.707
1	2.924	3.8013
1	2.839	3.8892
1	2.737	3.9709
[truncated: 5,162 more rows]
