# Supplementary material for: Skilled motor control of an inverted pendulum implies low entropy of states but high entropy of actions
Source: PLoS Comput Biol. 2023 Jan 6;19(1):e1010810. doi: 10.1371/journal.pcbi.1010810 (PMC9851554; doi:10.1371/journal.pcbi.1010810)
Supplement: S2 File — The dataset within the file contains the data collected during the experiment. Each CSV file named “FRI_p_l.csv” corresponds to a different trial, where “p” stands for an unique numerical participant’s identifier and “l” stands for pendulum length (where “2” corresponds to 0.2, “3” to 0.3 m, “4” to 0.4 m, etc.). In every file, rows correspond to subsequent time steps, sampled with a frequency of 0.017 s. For every recorded time step, each column contains: the action selected by the trial’s participant (“action”). The value 0 corresponds to a “no action”, the value 1 represents an action that pushes the pendulum towards the clockwise direction and the value 2 corresponds to an action that pushes the pendulum towards the anti-clockwise direction.the angular velocity of the pendulum at that time step (“ang. velocity”), measured in rad s−1.the angle of the pendulum at that time step (“angle”), measured in rad with values in the interval [0, 2π) rad. The angle 0 rad corresponds to the pendulum oriented in its upright position.the single utility value associated to the whole trial (“utility”). (ZIP) [file pcbi.1010810.s002.zip › ExperimentalData/FRI_13_5.csv]

action	angular vel.	angle	trial utility
0	0	3.2358	-2.6731
0	0	3.2358
0	-0.017	3.2358
0	-0.017	3.2358
0	-0.017	3.2358
0	-0.034	3.2358
0	-0.034	3.2358
0	-0.034	3.2358
0	-0.051	3.2295
0	-0.051	3.2295
0	-0.051	3.2295
0	-0.068	3.2232
0	-0.068	3.2232
0	-0.068	3.2232
0	-0.068	3.217
0	-0.085	3.217
0	-0.085	3.2107
0	-0.085	3.2107
0	-0.085	3.2107
0	-0.102	3.2044
0	-0.102	3.2044
0	-0.102	3.1981
0	-0.102	3.1918
0	-0.119	3.1918
0	-0.119	3.1855
0	-0.119	3.1855
0	-0.119	3.1793
0	-0.119	3.1793
0	-0.119	3.173
0	-0.119	3.1667
0	-0.119	3.1667
0	-0.136	3.1604
0	-0.136	3.1541
0	-0.136	3.1541
0	-0.136	3.1478
0	-0.136	3.1416
0	-0.136	3.1416
0	-0.136	3.1353
0	-0.136	3.129
0	-0.136	3.129
0	-0.136	3.1227
0	-0.136	3.1164
0	-0.119	3.1164
0	-0.119	3.1101
0	-0.119	3.1038
0	-0.119	3.1038
0	-0.119	3.0976
2	-0.119	3.0976
2	-0.102	3.0913
2	-0.085	3.0913
2	-0.051	3.085
2	-0.034	3.085
2	-0.017	3.085
2	0	3.085
2	0	3.085
2	0.017	3.085
2	0.034	3.085
2	0.068	3.085
2	0.085	3.0913
2	0.102	3.0913
2	0.119	3.0976
2	0.136	3.0976
2	0.153	3.1038
2	0.17	3.1101
2	0.187	3.1164
2	0.204	3.1227
2	0.221	3.129
2	0.238	3.1353
2	0.255	3.1416
2	0.272	3.1478
0	0.272	3.1604
0	0.272	3.1667
0	0.272	3.173
0	0.272	3.1855
0	0.255	3.1918
0	0.255	3.1981
0	0.255	3.2107
1	0.255	3.217
1	0.221	3.2232
1	0.204	3.2295
1	0.187	3.2358
1	0.17	3.2421
1	0.136	3.2484
1	0.119	3.2484
1	0.102	3.2546
1	0.068	3.2546
1	0.051	3.2609
1	0.017	3.2609
1	0	3.2609
1	0	3.2609
1	-0.034	3.2609
1	-0.051	3.2609
1	-0.068	3.2546
1	-0.102	3.2546
1	-0.119	3.2484
1	-0.153	3.2484
1	-0.17	3.2421
1	-0.187	3.2358
1	-0.204	3.2295
1	-0.238	3.2232
1	-0.255	3.217
1	-0.272	3.2044
1	-0.289	3.1981
1	-0.306	3.1855
1	-0.34	3.1793
1	-0.357	3.1667
1	-0.374	3.1541
1	-0.391	3.1478
1	-0.408	3.1353
1	-0.408	3.1227
1	-0.425	3.1101
1	-0.442	3.0976
1	-0.459	3.0787
1	-0.476	3.0661
1	-0.476	3.0536
1	-0.493	3.0347
1	-0.493	3.0222
1	-0.51	3.0096
1	-0.51	2.9908
1	-0.527	2.9782
1	-0.527	2.9593
1	-0.527	2.9405
1	-0.544	2.9279
1	-0.544	2.9091
1	-0.544	2.8965
1	-0.544	2.8777
1	-0.544	2.8588
1	-0.544	2.8462
1	-0.544	2.8274
1	-0.544	2.8085
1	-0.527	2.796
1	-0.527	2.7771
1	-0.527	2.7646
1	-0.51	2.7457
1	-0.51	2.7332
1	-0.493	2.7143
1	-0.493	2.7017
1	-0.476	2.6892
1	-0.476	2.6703
0	-0.442	2.6578
0	-0.408	2.6452
0	-0.391	2.6326
0	-0.357	2.62
0	-0.323	2.6075
0	-0.289	2.6012
0	-0.272	2.5949
0	-0.238	2.5823
2	-0.204	2.5761
2	-0.153	2.5698
2	-0.102	2.5698
2	-0.051	2.5635
2	0	2.5635
2	0.017	2.5635
2	0.068	2.5635
2	0.119	2.5698
2	0.17	2.5761
2	0.221	2.5823
2	0.272	2.5886
2	0.306	2.5949
2	0.357	2.6075
2	0.408	2.62
2	0.459	2.6326
2	0.493	2.6452
2	0.544	2.664
2	0.578	2.6766
2	0.629	2.6955
2	0.663	2.7143
2	0.714	2.7394
2	0.748	2.7583
2	0.782	2.7834
2	0.816	2.8085
2	0.85	2.8337
2	0.884	2.8588
2	0.918	2.8839
2	0.952	2.9154
2	0.969	2.9468
2	1.003	2.9719
2	1.02	3.0033
2	1.054	3.0347
2	1.071	3.0661
2	1.088	3.0976
2	1.105	3.1353
2	1.122	3.1667
2	1.139	3.2044
2	1.139	3.2358
2	1.156	3.2735
2	1.156	3.3049
2	1.173	3.3426
2	1.173	3.374
2	1.173	3.4117
2	1.173	3.4494
2	1.156	3.4808
2	1.156	3.5185
2	1.156	3.5499
2	1.139	3.5877
2	1.122	3.6191
2	1.122	3.6568
2	1.105	3.6882
2	1.088	3.7196
2	1.071	3.751
2	1.054	3.7824
2	1.02	3.8138
2	1.003	3.8453
2	0.986	3.8767
2	0.952	3.9081
2	0.935	3.9332
2	0.901	3.9646
2	0.867	3.9898
2	0.833	4.0149
2	0.816	4.04
0	0.765	4.0652
0	0.714	4.084
0	0.663	4.1091
0	0.612	4.128
0	0.561	4.1468
0	0.51	4.1594
0	0.459	4.1783
0	0.408	4.1908
0	0.357	4.2034
0	0.306	4.2097
0	0.255	4.2222
0	0.204	4.2285
0	0.136	4.2348
0	0.085	4.2348
1	0.034	4.2411
1	-0.017	4.2411
1	-0.085	4.2348
1	-0.153	4.2348
1	-0.221	4.2285
1	-0.289	4.216
1	-0.357	4.2097
1	-0.425	4.1971
1	-0.493	4.1845
1	-0.561	4.1657
1	-0.629	4.1468
1	-0.697	4.128
1	-0.765	4.1029
1	-0.833	4.084
1	-0.901	4.0526
1	-0.952	4.0275
1	-1.02	3.996
1	-1.088	3.9646
1	-1.139	3.9332
1	-1.19	3.8955
1	-1.258	3.8578
1	-1.309	3.8201
1	-1.36	3.7824
1	-1.411	3.7384
1	-1.462	3.6945
1	-1.496	3.6505
1	-1.547	3.6065
1	-1.581	3.5562
1	-1.632	3.506
1	-1.666	3.462
1	-1.7	3.4117
1	-1.734	3.3552
1	-1.751	3.3049
1	-1.768	3.2546
1	-1.802	3.1981
1	-1.819	3.1416
1	-1.836	3.0913
1	-1.836	3.0347
1	-1.853	2.9782
1	-1.853	2.9216
1	-1.853	2.8651
1	-1.853	2.8085
1	-1.836	2.752
1	-1.836	2.7017
1	-1.819	2.6452
1	-1.802	2.5886
1	-1.785	2.5384
1	-1.768	2.4818
1	-1.751	2.4316
1	-1.717	2.375
1	-1.7	2.3247
1	-1.666	2.2745
1	-1.632	2.2242
1	-1.598	2.174
1	-1.564	2.13
1	-1.53	2.0797
1	-1.496	2.0357
1	-1.462	1.9917
1	-1.411	1.9478
1	-1.377	1.9038
1	-1.326	1.8661
1	-1.292	1.8221
1	-1.241	1.7844
1	-1.207	1.7467
1	-1.156	1.7153
0	-1.105	1.6776
0	-1.037	1.6462
0	-0.986	1.6148
0	-0.918	1.5896
0	-0.867	1.5582
0	-0.799	1.5331
0	-0.731	1.5142
0	-0.68	1.4891
0	-0.612	1.4703
0	-0.561	1.4514
0	-0.493	1.4388
0	-0.442	1.42
0	-0.374	1.4074
0	-0.323	1.4011
0	-0.255	1.3886
0	-0.204	1.3823
0	-0.136	1.376
0	-0.085	1.376
0	-0.017	1.3697
0	0.017	1.3697
2	0.068	1.376
2	0.153	1.376
2	0.221	1.3823
2	0.306	1.3886
2	0.374	1.4011
2	0.459	1.4137
2	0.527	1.4263
2	0.595	1.4451
2	0.68	1.464
2	0.748	1.4891
2	0.833	1.5142
2	0.901	1.5394
2	0.986	1.5645
2	1.054	1.5959
2	1.139	1.6273
2	1.207	1.665
2	1.275	1.7027
2	1.36	1.7404
2	1.428	1.7844
2	1.513	1.8284
2	1.581	1.8786
2	1.649	1.9226
2	1.717	1.9729
2	1.785	2.0294
2	1.853	2.086
2	1.921	2.1425
2	1.989	2.1991
2	2.057	2.2619
2	2.108	2.3247
2	2.176	2.3876
2	2.227	2.4504
2	2.278	2.5195
2	2.329	2.5886
2	2.363	2.664
2	2.414	2.7332
2	2.448	2.8085
2	2.482	2.8777
2	2.499	2.9531
2	2.533	3.0284
2	2.55	3.1101
2	2.567	3.1855
2	2.567	3.2609
2	2.584	3.3363
2	2.584	3.418
2	2.584	3.4934
2	2.567	3.5751
2	2.55	3.6505
2	2.533	3.7259
2	2.516	3.8013
2	2.499	3.8767
2	2.465	3.9521
2	2.431	4.0275
2	2.397	4.0966
2	2.363	4.172
2	2.329	4.2411
2	2.295	4.3102
2	2.244	4.3793
2	2.21	4.4484
2	2.159	4.5113
2	2.125	4.5804
2	2.074	4.6432
2	2.04	4.6998
2	1.989	4.7626
2	1.938	4.8254
0	1.887	4.882
0	1.819	4.9385
0	1.768	4.9888
0	1.7	5.0453
0	1.649	5.0956
0	1.598	5.1396
0	1.547	5.1898
0	1.479	5.2338
0	1.428	5.2778
0	1.377	5.3218
0	1.326	5.3595
0	1.292	5.4035
0	1.241	5.4412
0	1.19	5.4789
0	1.156	5.5103
0	1.105	5.548
0	1.071	5.5794
0	1.037	5.6108
0	1.003	5.6422
0	0.952	5.6736
0	0.918	5.6988
0	0.901	5.7302
0	0.867	5.7553
0	0.833	5.7805
0	0.799	5.8056
0	0.782	5.8307
0	0.748	5.8496
0	0.731	5.8747
0	0.697	5.8936
0	0.68	5.9187
0	0.663	5.9375
0	0.646	5.9564
0	0.629	5.9752
0	0.595	5.9941
0	0.578	6.0129
0	0.578	6.0318
1	0.561	6.0506
1	0.527	6.0632
1	0.493	6.082
1	0.476	6.0946
1	0.442	6.1072
1	0.408	6.1197
1	0.391	6.1323
1	0.374	6.1449
1	0.34	6.1574
1	0.323	6.1637
1	0.289	6.1763
1	0.272	6.1826
1	0.255	6.1951
1	0.238	6.2014
1	0.204	6.2077
1	0.187	6.214
1	0.17	6.2203
1	0.153	6.2265
1	0.136	6.2265
1	0.102	6.2328
1	0.085	6.2328
1	0.068	6.2391
1	0.051	6.2391
1	0.034	6.2454
1	0.017	6.2454
1	0	6.2454
1	0	6.2454
1	-0.017	6.2454
1	-0.034	6.2391
1	-0.051	6.2391
0	-0.068	6.2391
0	-0.068	6.2391
0	-0.068	6.2328
0	-0.068	6.2328
0	-0.068	6.2265
0	-0.068	6.2265
0	-0.085	6.2265
0	-0.085	6.2203
0	-0.085	6.2203
0	-0.085	6.214
0	-0.085	6.214
0	-0.102	6.2077
2	-0.102	6.2077
2	-0.085	6.2014
2	-0.085	6.2014
2	-0.068	6.2014
2	-0.051	6.1951
2	-0.051	6.1951
2	-0.034	6.1951
2	-0.017	6.1951
2	-0.017	6.1889
2	0	6.1889
2	0	6.1889
2	0	6.1889
2	0.017	6.1951
2	0.034	6.1951
2	0.034	6.1951
2	0.051	6.1951
2	0.068	6.1951
2	0.068	6.2014
2	0.085	6.2014
2	0.102	6.2077
2	0.102	6.2077
2	0.119	6.214
2	0.136	6.214
2	0.136	6.2203
2	0.153	6.2265
2	0.17	6.2328
2	0.187	6.2391
2	0.204	6.2391
2	0.204	6.2454
0	0.204	6.258
0	0.204	6.2642
0	0.204	6.2705
0	0.204	6.2768
0	0.204	0
1	0.204	0.0062831
1	0.187	0.012566
1	0.17	0.018849
1	0.153	0.018849
1	0.136	0.025132
1	0.136	0.031415
1	0.119	0.031415
1	0.102	0.037699
1	0.085	0.037699
1	0.068	0.043982
1	0.068	0.043982
1	0.051	0.050265
1	0.034	0.050265
1	0.017	0.050265
1	0.017	0.050265
1	0	0.050265
1	0	0.050265
1	-0.017	0.050265
1	-0.034	0.050265
1	-0.034	0.050265
1	-0.051	0.043982
1	-0.068	0.043982
1	-0.085	0.043982
1	-0.085	0.037699
1	-0.102	0.037699
1	-0.119	0.031415
1	-0.136	0.031415
0	-0.136	0.025132
0	-0.136	0.018849
0	-0.136	0.018849
0	-0.136	0.012566
0	-0.119	0.0062831
0	-0.119	0.0062831
0	-0.119	0
0	-0.119	6.2768
0	-0.119	6.2768
0	-0.119	6.2705
0	-0.119	6.2642
0	-0.136	6.2642
0	-0.136	6.258
2	-0.136	6.2517
2	-0.119	6.2517
2	-0.102	6.2454
2	-0.085	6.2454
2	-0.068	6.2391
2	-0.051	6.2391
2	-0.051	6.2391
2	-0.034	6.2391
2	-0.017	6.2328
2	0	6.2328
2	0	6.2328
2	0	6.2328
2	0.017	6.2328
2	0.034	6.2391
2	0.051	6.2391
2	0.068	6.2391
2	0.068	6.2391
2	0.085	6.2454
2	0.102	6.2454
0	0.102	6.2517
0	0.102	6.2517
0	0.102	6.258
0	0.102	6.258
0	0.102	6.2642
0	0.085	6.2642
0	0.085	6.2705
0	0.085	6.2705
0	0.085	6.2768
0	0.085	6.2768
0	0.085	0
0	0.085	0
0	0.085	0.0062831
0	0.085	0.0062831
0	0.085	0.012566
0	0.085	0.012566
0	0.102	0.018849
1	0.102	0.018849
1	0.085	0.025132
1	0.068	0.025132
1	0.051	0.025132
1	0.034	0.031415
1	0.017	0.031415
1	0.017	0.031415
1	0	0.031415
1	0	0.031415
1	-0.017	0.031415
0	-0.017	0.031415
0	-0.017	0.031415
0	-0.017	0.025132
0	-0.017	0.025132
0	0	0.025132
0	0	0.025132
0	0	0.025132
0	0	0.025132
0	0	0.025132
0	0	0.025132
0	0	0.025132
0	0	0.025132
0	0	0.025132
0	0	0.025132
0	0	0.025132
0	0	0.025132
0	0	0.025132
0	0	0.025132
0	0	0.025132
2	0	0.025132
2	0.017	0.025132
2	0.034	0.025132
2	0.051	0.031415
2	0.068	0.031415
2	0.085	0.031415
2	0.102	0.037699
0	0.119	0.037699
0	0.119	0.043982
0	0.119	0.050265
0	0.119	0.050265
0	0.119	0.056548
1	0.119	0.056548
1	0.119	0.062831
1	0.102	0.069114
1	0.085	0.069114
1	0.085	0.075397
1	0.068	0.075397
1	0.051	0.075397
1	0.051	0.08168
1	0.034	0.08168
1	0.017	0.08168
1	0.017	0.08168
1	0	0.08168
1	0	0.08168
1	0	0.08168
1	-0.017	0.08168
1	-0.034	0.08168
1	-0.034	0.08168
1	-0.051	0.075397
0	-0.051	0.075397
0	-0.034	0.075397
0	-0.034	0.075397
0	-0.034	0.075397
0	-0.034	0.069114
0	-0.017	0.069114
0	-0.017	0.069114
0	-0.017	0.069114
0	-0.017	0.069114
0	0	0.069114
1	0	0.069114
1	-0.017	0.069114
1	-0.017	0.069114
1	-0.034	0.062831
1	-0.051	0.062831
1	-0.068	0.062831
1	-0.068	0.056548
0	-0.068	0.056548
0	-0.068	0.056548
0	-0.068	0.050265
0	-0.051	0.050265
0	-0.051	0.050265
0	-0.051	0.043982
0	-0.051	0.043982
0	-0.051	0.043982
0	-0.051	0.043982
0	-0.034	0.037699
0	-0.034	0.037699
0	-0.034	0.037699
0	-0.034	0.037699
0	-0.034	0.037699
0	-0.034	0.031415
0	-0.034	0.031415
0	-0.017	0.031415
0	-0.017	0.031415
0	-0.017	0.031415
0	-0.017	0.031415
0	-0.017	0.025132
0	-0.017	0.025132
0	-0.017	0.025132
0	-0.017	0.025132
0	-0.017	0.025132
0	0	0.025132
0	0	0.025132
0	0	0.025132
0	0	0.025132
0	0	0.025132
0	0	0.025132
0	0	0.025132
0	0	0.025132
0	0	0.025132
0	0	0.025132
0	0	0.025132
0	0	0.025132
0	0	0.025132
0	0	0.025132
0	0	0.025132
0	0	0.025132
0	0	0.025132
0	0	0.025132
0	0	0.025132
0	0	0.025132
0	0	0.025132
0	0	0.025132
0	0.017	0.025132
0	0.017	0.025132
0	0.017	0.025132
0	0.017	0.025132
0	0.017	0.025132
0	0.017	0.025132
0	0.017	0.031415
0	0.017	0.031415
0	0.017	0.031415
0	0.034	0.031415
0	0.034	0.031415
0	0.034	0.031415
0	0.034	0.037699
0	0.034	0.037699
0	0.034	0.037699
0	0.034	0.037699
0	0.034	0.037699
0	0.051	0.043982
0	0.051	0.043982
0	0.051	0.043982
0	0.051	0.050265
0	0.051	0.050265
0	0.068	0.050265
0	0.068	0.056548
0	0.068	0.056548
0	0.068	0.056548
1	0.068	0.062831
1	0.068	0.062831
1	0.051	0.062831
1	0.034	0.069114
1	0.017	0.069114
1	0.017	0.069114
1	0	0.069114
0	0	0.069114
0	0.017	0.069114
0	0.017	0.069114
0	0.017	0.069114
0	0.017	0.069114
1	0.034	0.075397
1	0.017	0.075397
1	0	0.075397
1	0	0.075397
1	0	0.075397
0	0	0.075397
0	0	0.075397
0	0	0.075397
0	0	0.075397
0	0	0.075397
0	0.017	0.075397
0	0.017	0.075397
0	0.017	0.075397
0	0.017	0.075397
0	0.034	0.075397
0	0.034	0.08168
0	0.034	0.08168
0	0.034	0.08168
0	0.051	0.08168
1	0.051	0.087963
1	0.034	0.087963
1	0.034	0.087963
1	0.017	0.087963
1	0.017	0.087963
1	0	0.087963
1	0	0.087963
1	0	0.087963
1	-0.017	0.087963
1	-0.034	0.087963
1	-0.034	0.087963
1	-0.051	0.087963
1	-0.051	0.08168
1	-0.068	0.08168
1	-0.085	0.08168
1	-0.085	0.075397
1	-0.102	0.075397
1	-0.119	0.069114
1	-0.119	0.062831
1	-0.136	0.062831
1	-0.153	0.056548
1	-0.17	0.050265
1	-0.17	0.043982
0	-0.17	0.043982
0	-0.17	0.037699
0	-0.17	0.031415
0	-0.17	0.025132
0	-0.17	0.018849
0	-0.17	0.012566
0	-0.17	0.0062831
0	-0.17	0.0062831
0	-0.17	0
0	-0.17	6.2768
0	-0.17	6.2705
0	-0.17	6.2642
0	-0.17	6.2642
0	-0.17	6.258
0	-0.17	6.2517
0	-0.17	6.2454
0	-0.17	6.2391
2	-0.17	6.2328
2	-0.153	6.2328
2	-0.153	6.2265
2	-0.136	6.2203
2	-0.119	6.214
2	-0.102	6.214
2	-0.102	6.2077
2	-0.085	6.2077
2	-0.068	6.2014
2	-0.068	6.2014
2	-0.051	6.2014
2	-0.034	6.1951
2	-0.034	6.1951
2	-0.017	6.1951
2	0	6.1951
2	0	6.1951
2	0	6.1951
2	0.017	6.1951
2	0.017	6.1951
2	0.034	6.1951
2	0.051	6.2014
2	0.051	6.2014
2	0.068	6.2014
2	0.085	6.2077
2	0.085	6.2077
2	0.102	6.214
2	0.119	6.214
2	0.136	6.2203
2	0.136	6.2203
0	0.136	6.2265
0	0.136	6.2328
0	0.136	6.2328
0	0.136	6.2391
0	0.119	6.2454
0	0.119	6.2454
0	0.119	6.2517
0	0.119	6.258
0	0.119	6.258
0	0.119	6.2642
0	0.119	6.2642
0	0.119	6.2705
0	0.119	6.2768
0	0.119	6.2768
0	0.119	0
0	0.119	0
0	0.119	0.0062831
0	0.119	0.012566
0	0.119	0.012566
0	0.119	0.018849
0	0.119	0.018849
0	0.119	0.025132
0	0.119	0.031415
0	0.119	0.031415
0	0.119	0.037699
0	0.136	0.043982
0	0.136	0.043982
0	0.136	0.050265
0	0.136	0.056548
1	0.136	0.056548
1	0.136	0.062831
1	0.119	0.069114
1	0.102	0.069114
1	0.102	0.075397
1	0.085	0.075397
1	0.068	0.08168
1	0.068	0.08168
1	0.051	0.08168
1	0.034	0.087963
1	0.034	0.087963
1	0.017	0.087963
1	0	0.087963
1	0	0.087963
1	0	0.087963
1	-0.017	0.087963
1	-0.017	0.087963
1	-0.034	0.087963
1	-0.034	0.08168
1	-0.051	0.08168
1	-0.068	0.08168
1	-0.068	0.08168
1	-0.085	0.075397
1	-0.102	0.075397
0	-0.102	0.069114
0	-0.085	0.069114
0	-0.085	0.062831
0	-0.085	0.062831
0	-0.085	0.056548
0	-0.068	0.056548
0	-0.068	0.056548
0	-0.068	0.050265
0	-0.068	0.050265
0	-0.068	0.043982
0	-0.051	0.043982
0	-0.051	0.043982
0	-0.051	0.043982
0	-0.051	0.037699
0	-0.051	0.037699
0	-0.051	0.037699
0	-0.034	0.031415
0	-0.034	0.031415
0	-0.034	0.031415
0	-0.034	0.031415
0	-0.034	0.031415
0	-0.034	0.025132
0	-0.034	0.025132
0	-0.034	0.025132
0	-0.034	0.025132
0	-0.017	0.025132
0	-0.017	0.025132
0	-0.017	0.018849
0	-0.017	0.018849
0	-0.017	0.018849
1	-0.017	0.018849
1	-0.034	0.018849
1	-0.051	0.018849
1	-0.068	0.012566
1	-0.085	0.012566
0	-0.085	0.012566
0	-0.068	0.0062831
0	-0.068	0.0062831
0	-0.068	0
0	-0.068	0
0	-0.068	0
0	-0.068	6.2768
0	-0.068	6.2768
0	-0.068	6.2705
0	-0.068	6.2705
0	-0.068	6.2705
0	-0.085	6.2642
0	-0.085	6.2642
0	-0.085	6.258
0	-0.085	6.258
0	-0.085	6.2517
0	-0.085	6.2517
0	-0.085	6.2517
0	-0.085	6.2454
0	-0.085	6.2454
0	-0.085	6.2391
2	-0.102	6.2391
2	-0.085	6.2328
2	-0.068	6.2328
2	-0.051	6.2328
2	-0.034	6.2265
2	-0.034	6.2265
2	-0.017	6.2265
2	0	6.2265
2	0	6.2265
2	0	6.2265
2	0.017	6.2265
0	0.017	6.2265
0	0.017	6.2265
0	0.017	6.2265
0	0	6.2265
0	0	6.2265
0	0	6.2328
0	0	6.2328
0	0	6.2328
0	0	6.2328
0	0	6.2328
0	0	6.2328
0	0	6.2328
0	0	6.2328
0	0	6.2265
0	0	6.2265
0	-0.017	6.2265
0	-0.017	6.2265
0	-0.017	6.2265
0	-0.017	6.2265
0	-0.017	6.2265
0	-0.034	6.2265
0	-0.034	6.2203
0	-0.034	6.2203
0	-0.034	6.2203
2	-0.034	6.2203
2	-0.034	6.2203
2	-0.017	6.214
2	0	6.214
2	0	6.214
2	0	6.214
2	0.017	6.214
2	0.034	6.2203
2	0.034	6.2203
0	0.034	6.2203
0	0.034	6.2203
0	0.034	6.2203
0	0.034	6.2265
0	0.017	6.2265
0	0.017	6.2265
0	0.017	6.2265
0	0.017	6.2265
0	0.017	6.2265
0	0	6.2265
0	0	6.2265
0	0	6.2328
2	0	6.2328
2	0.017	6.2328
2	0.034	6.2328
2	0.034	6.2328
2	0.051	6.2328
2	0.068	6.2391
0	0.068	6.2391
0	0.068	6.2391
0	0.051	6.2454
0	0.051	6.2454
0	0.051	6.2454
0	0.051	6.2517
0	0.051	6.2517
0	0.051	6.2517
0	0.051	6.2517
0	0.051	6.258
0	0.051	6.258
0	0.051	6.258
0	0.034	6.258
0	0.034	6.2642
0	0.034	6.2642
0	0.034	6.2642
0	0.034	6.2642
0	0.034	6.2642
0	0.034	6.2705
0	0.034	6.2705
0	0.034	6.2705
0	0.034	6.2705
0	0.034	6.2705
0	0.034	6.2768
0	0.034	6.2768
0	0.034	6.2768
0	0.034	6.2768
0	0.034	6.2768
0	0.034	0
0	0.034	0
0	0.034	0
0	0.034	0
0	0.034	0
0	0.034	0.0062831
0	0.034	0.0062831
0	0.034	0.0062831
0	0.034	0.0062831
0	0.034	0.0062831
0	0.034	0.012566
0	0.034	0.012566
0	0.034	0.012566
0	0.034	0.012566
0	0.034	0.018849
0	0.034	0.018849
0	0.051	0.018849
1	0.051	0.018849
1	0.034	0.018849
1	0.017	0.025132
1	0	0.025132
1	0	0.025132
1	-0.017	0.025132
1	-0.034	0.025132
0	-0.034	0.018849
0	-0.017	0.018849
0	-0.017	0.018849
0	-0.017	0.018849
0	-0.017	0.018849
0	-0.017	0.018849
0	-0.017	0.012566
0	-0.017	0.012566
0	-0.017	0.012566
0	-0.017	0.012566
0	-0.017	0.012566
0	-0.017	0.012566
0	-0.017	0.012566
0	-0.017	0.012566
0	-0.017	0.012566
0	-0.017	0.012566
0	-0.017	0.0062831
0	0	0.0062831
0	0	0.0062831
0	0	0.0062831
0	0	0.0062831
0	0	0.0062831
0	0	0.0062831
0	0	0.0062831
0	0	0.0062831
0	0	0.0062831
0	0	0.0062831
0	0	0.0062831
0	0	0.0062831
0	0	0.0062831
0	0	0.0062831
0	0	0.0062831
0	0	0.0062831
0	0	0
0	0	0
0	0	0
0	0	0
0	0	0
0	0	0
0	0	0
0	0	0
0	0	0
0	0	0
0	0	0
0	0	0
0	0	0
0	0	0
0	0	0
0	0	0
0	0	0
0	0	0
0	0	0
0	0	0
0	0	0
0	0	0
0	0	0
0	0	0
0	0	0
0	0	0
0	0	0
0	0	0
0	0	0
0	0	0
0	0	0
0	0	0
0	0	0
0	0	0
0	0	0
0	0	0
0	0	0
0	0	0
0	0	0
0	0	0
0	0	0
0	0	0
0	0	0
0	0	0
0	0	0
0	0	0
0	0	0
0	0	0
0	0	0
0	0	0
0	0	0
0	0	0
0	0	0
0	0	0
0	0	0
0	0	0
0	0	0
0	0	0
0	0	0
0	0	0
0	0	0
0	0	0
0	0	0
0	0	0
0	0	0
0	0	0
0	0	0
0	0	0.0062831
0	0	0.0062831
0	0	0.0062831
0	0	0.0062831
0	0	0.0062831
0	0	0.0062831
0	0	0.0062831
0	0	0.0062831
0	0	0.0062831
0	0	0.0062831
0	0	0.0062831
0	0	0.0062831
0	0	0.0062831
0	0	0.0062831
0	0	0.0062831
0	0	0.0062831
0	0	0.0062831
0	0.017	0.012566
0	0.017	0.012566
0	0.017	0.012566
0	0.017	0.012566
0	0.017	0.012566
0	0.017	0.012566
0	0.017	0.012566
0	0.017	0.012566
0	0.017	0.012566
0	0.017	0.012566
1	0.017	0.018849
1	0	0.018849
1	0	0.018849
1	-0.017	0.018849
1	-0.017	0.018849
1	-0.034	0.012566
0	-0.034	0.012566
0	-0.034	0.012566
0	-0.034	0.012566
0	-0.034	0.0062831
0	-0.034	0.0062831
0	-0.034	0.0062831
0	-0.034	0.0062831
0	-0.034	0.0062831
0	-0.034	0
0	-0.034	0
0	-0.034	0
0	-0.034	0
0	-0.034	0
0	-0.034	6.2768
0	-0.034	6.2768
0	-0.034	6.2768
0	-0.034	6.2768
0	-0.034	6.2768
0	-0.034	6.2705
0	-0.034	6.2705
0	-0.034	6.2705
0	-0.034	6.2705
0	-0.034	6.2705
0	-0.034	6.2642
2	-0.034	6.2642
2	-0.017	6.2642
2	0	6.2642
2	0	6.2642
2	0	6.2642
2	0.017	6.2642
2	0.034	6.2642
2	0.051	6.2705
2	0.068	6.2705
0	0.068	6.2705
0	0.068	6.2768
0	0.068	6.2768
0	0.068	6.2768
0	0.068	0
0	0.068	0
0	0.068	0
0	0.068	0.0062831
0	0.068	0.0062831
0	0.068	0.0062831
0	0.068	0.012566
0	0.068	0.012566
0	0.068	0.018849
0	0.068	0.018849
0	0.068	0.018849
0	0.068	0.025132
0	0.085	0.025132
0	0.085	0.031415
0	0.085	0.031415
0	0.085	0.031415
0	0.085	0.037699
0	0.085	0.037699
0	0.085	0.043982
0	0.102	0.043982
0	0.102	0.050265
1	0.102	0.050265
1	0.085	0.056548
1	0.068	0.056548
1	0.068	0.062831
1	0.051	0.062831
1	0.034	0.062831
1	0.017	0.062831
1	0.017	0.062831
1	0	0.069114
1	0	0.069114
1	0	0.069114
1	-0.017	0.062831
1	-0.034	0.062831
0	-0.034	0.062831
0	-0.017	0.062831
0	-0.017	0.062831
0	-0.017	0.062831
0	-0.017	0.062831
0	0	0.056548
0	0	0.056548
0	0	0.056548
0	0	0.056548
0	0	0.056548
0	0	0.056548
0	0	0.056548
0	0	0.056548
0	0	0.056548
0	0.017	0.062831
0	0.017	0.062831
0	0.017	0.062831
0	0.017	0.062831
0	0.017	0.062831
0	0.034	0.062831
0	0.034	0.062831
0	0.034	0.069114
1	0.034	0.069114
1	0.034	0.069114
1	0.017	0.069114
1	0	0.069114
1	0	0.069114
1	0	0.069114
1	-0.017	0.069114
1	-0.017	0.069114
1	-0.034	0.069114
1	-0.051	0.069114
0	-0.051	0.062831
0	-0.034	0.062831
0	-0.034	0.062831
0	-0.034	0.062831
0	-0.034	0.062831
0	-0.017	0.056548
0	-0.017	0.056548
0	-0.017	0.056548
0	-0.017	0.056548
0	-0.017	0.056548
0	0	0.056548
0	0	0.056548
0	0	0.056548
0	0	0.056548
0	0	0.056548
0	0	0.056548
0	0	0.056548
0	0	0.056548
0	0	0.056548
0	0.017	0.056548
0	0.017	0.056548
0	0.017	0.056548
0	0.017	0.056548
0	0.017	0.056548
0	0.034	0.062831
0	0.034	0.062831
0	0.034	0.062831
0	0.034	0.062831
0	0.051	0.062831
0	0.051	0.069114
1	0.051	0.069114
1	0.034	0.069114
1	0.034	0.069114
1	0.017	0.075397
1	0	0.075397
1	0	0.075397
1	0	0.075397
1	-0.017	0.075397
1	-0.017	0.069114
1	-0.034	0.069114
0	-0.034	0.069114
0	-0.034	0.069114
0	-0.017	0.069114
0	-0.017	0.069114
0	-0.017	0.062831
0	-0.017	0.062831
0	0	0.062831
0	0	0.062831
0	0	0.062831
0	0	0.062831
0	0	0.062831
0	0	0.062831
0	0	0.062831
0	0	0.062831
0	0	0.062831
0	0.017	0.062831
0	0.017	0.062831
0	0.017	0.069114
0	0.017	0.069114
0	0.034	0.069114
0	0.034	0.069114
1	0.034	0.069114
1	0.017	0.069114
1	0.017	0.075397
1	0	0.075397
1	0	0.075397
1	0	0.075397
0	0	0.075397
0	0	0.075397
0	0	0.075397
0	0	0.075397
0	0	0.075397
0	0	0.075397
0	0.017	0.075397
0	0.017	0.075397
0	0.017	0.075397
0	0.017	0.075397
0	0.034	0.075397
0	0.034	0.08168
0	0.034	0.08168
0	0.051	0.08168
0	0.051	0.08168
0	0.051	0.087963
0	0.068	0.087963
1	0.068	0.087963
1	0.051	0.087963
1	0.051	0.094246
1	0.034	0.094246
1	0.017	0.094246
1	0.017	0.094246
1	0	0.094246
1	0	0.094246
1	0	0.094246
1	-0.017	0.094246
1	-0.017	0.094246
1	-0.034	0.094246
1	-0.034	0.094246
1	-0.051	0.094246
0	-0.051	0.087963
0	-0.034	0.087963
0	-0.034	0.087963
0	-0.034	0.087963
0	-0.017	0.08168
0	-0.017	0.08168
0	-0.017	0.08168
0	-0.017	0.08168
0	0	0.08168
0	0	0.08168
0	0	0.08168
0	0	0.08168
0	0	0.08168
0	0	0.08168
0	0.017	0.08168
0	0.017	0.08168
0	0.017	0.08168
0	0.017	0.08168
0	0.034	0.087963
0	0.034	0.087963
1	0.034	0.087963
1	0.034	0.087963
1	0.017	0.087963
1	0	0.087963
1	0	0.094246
1	0	0.094246
0	0	0.094246
0	0	0.094246
0	0	0.094246
0	0.017	0.094246
0	0.017	0.094246
0	0.017	0.094246
0	0.034	0.094246
0	0.034	0.094246
0	0.034	0.094246
0	0.051	0.10053
0	0.051	0.10053
0	0.051	0.10053
0	0.068	0.10681
0	0.068	0.10681
1	0.085	0.10681
1	0.068	0.1131
1	0.051	0.1131
1	0.051	0.1131
1	0.034	0.11938
1	0.034	0.11938
1	0.017	0.11938
1	0.017	0.11938
1	0	0.11938
1	0	0.11938
1	0	0.11938
1	0	0.11938
1	-0.017	0.11938
1	-0.017	0.11938
1	-0.034	0.11938
1	-0.034	0.11938
1	-0.051	0.1131
1	-0.051	0.1131
1	-0.068	0.1131
1	-0.085	0.10681
1	-0.085	0.10681
1	-0.102	0.10053
1	-0.102	0.10053
1	-0.119	0.094246
1	-0.136	0.094246
0	-0.119	0.087963
0	-0.119	0.08168
0	-0.119	0.08168
0	-0.102	0.075397
0	-0.102	0.075397
0	-0.102	0.069114
0	-0.085	0.069114
0	-0.085	0.062831
0	-0.085	0.062831
0	-0.085	0.056548
0	-0.085	0.056548
0	-0.068	0.050265
0	-0.068	0.050265
0	-0.068	0.050265
0	-0.068	0.043982
0	-0.068	0.043982
0	-0.051	0.043982
0	-0.051	0.037699
0	-0.051	0.037699
0	-0.051	0.037699
0	-0.051	0.037699
2	-0.051	0.031415
2	-0.034	0.031415
2	-0.017	0.031415
2	0	0.031415
2	0.017	0.031415
2	0.034	0.031415
2	0.051	0.031415
0	0.051	0.037699
0	0.051	0.037699
0	0.051	0.037699
0	0.051	0.037699
0	0.051	0.043982
0	0.068	0.043982
0	0.068	0.043982
0	0.068	0.050265
0	0.068	0.050265
0	0.068	0.050265
0	0.085	0.056548
0	0.085	0.056548
0	0.085	0.062831
0	0.085	0.062831
0	0.085	0.069114
0	0.102	0.069114
0	0.102	0.075397
1	0.102	0.075397
1	0.102	0.08168
1	0.085	0.08168
1	0.068	0.087963
1	0.068	0.087963
1	0.051	0.087963
1	0.034	0.094246
1	0.034	0.094246
1	0.017	0.094246
1	0	0.094246
1	0	0.094246
1	0	0.094246
1	0	0.094246
1	-0.017	0.094246
1	-0.034	0.094246
1	-0.034	0.094246
1	-0.051	0.087963
1	-0.051	0.087963
1	-0.068	0.087963
1	-0.085	0.08168
1	-0.085	0.08168
1	-0.102	0.075397
1	-0.119	0.075397
1	-0.119	0.069114
1	-0.136	0.069114
0	-0.136	0.062831
0	-0.136	0.056548
0	-0.119	0.056548
0	-0.119	0.050265
0	-0.119	0.043982
0	-0.119	0.043982
0	-0.119	0.037699
0	-0.119	0.037699
0	-0.102	0.031415
0	-0.102	0.025132
0	-0.102	0.025132
0	-0.102	0.018849
0	-0.102	0.018849
0	-0.102	0.012566
0	-0.102	0.012566
0	-0.102	0.0062831
2	-0.102	0.0062831
2	-0.085	0
2	-0.068	0
2	-0.051	0
2	-0.034	6.2768
2	-0.017	6.2768
0	-0.017	6.2768
0	-0.017	6.2768
0	-0.017	6.2768
0	-0.017	6.2768
0	-0.017	6.2768
0	-0.017	6.2705
0	-0.017	6.2705
0	-0.017	6.2705
0	-0.017	6.2705
0	-0.017	6.2705
0	-0.017	6.2705
0	-0.017	6.2705
0	-0.017	6.2705
0	-0.017	6.2642
0	-0.017	6.2642
0	-0.017	6.2642
0	-0.017	6.2642
0	-0.034	6.2642
0	-0.034	6.2642
2	-0.034	6.258
2	-0.017	6.258
2	0	6.258
2	0	6.258
2	0.017	6.258
0	0.017	6.258
0	0.017	6.2642
0	0.017	6.2642
0	0.017	6.2642
0	0.017	6.2642
0	0.017	6.2642
0	0	6.2642
0	0	6.2642
0	0	6.2642
0	0	6.2642
0	0	6.2642
0	0	6.2642
0	0	6.2642
0	0	6.2642
2	0	6.2642
2	0.017	6.2705
2	0.034	6.2705
2	0.051	6.2705
2	0.068	6.2705
0	0.068	6.2768
0	0.068	6.2768
0	0.068	6.2768
0	0.068	0
0	0.068	0
0	0.068	0
0	0.068	0.0062831
0	0.068	0.0062831
0	0.068	0.0062831
0	0.068	0.012566
0	0.068	0.012566
0	0.068	0.012566
0	0.068	0.018849
0	0.068	0.018849
0	0.068	0.018849
0	0.068	0.025132
0	0.068	0.025132
0	0.068	0.031415
0	0.068	0.031415
0	0.085	0.031415
0	0.085	0.037699
0	0.085	0.037699
0	0.085	0.043982
0	0.085	0.043982
0	0.085	0.050265
1	0.102	0.050265
1	0.085	0.056548
1	0.068	0.056548
1	0.051	0.056548
1	0.051	0.062831
1	0.034	0.062831
1	0.017	0.062831
1	0	0.062831
1	0	0.062831
1	0	0.062831
1	-0.017	0.062831
1	-0.017	0.062831
1	-0.034	0.062831
1	-0.051	0.056548
1	-0.068	0.056548
1	-0.068	0.056548
1	-0.085	0.050265
1	-0.102	0.050265
1	-0.119	0.043982
1	-0.119	0.043982
0	-0.119	0.037699
0	-0.119	0.031415
0	-0.119	0.031415
0	-0.119	0.025132
0	-0.119	0.025132
0	-0.119	0.018849
0	-0.119	0.012566
0	-0.119	0.012566
0	-0.119	0.0062831
0	-0.119	0.0062831
0	-0.119	0
0	-0.119	0
0	-0.119	6.2768
0	-0.119	6.2705
0	-0.119	6.2705
0	-0.119	6.2642
2	-0.119	6.2642
2	-0.102	6.258
2	-0.085	6.258
2	-0.068	6.2517
2	-0.051	6.2517
2	-0.034	6.2517
2	-0.017	6.2454
2	-0.017	6.2454
2	0	6.2454
2	0	6.2454
2	0.017	6.2454
2	0.034	6.2517
2	0.051	6.2517
2	0.051	6.2517
0	0.051	6.2517
0	0.051	6.258
0	0.051	6.258
0	0.051	6.258
0	0.051	6.258
0	0.051	6.2642
0	0.051	6.2642
0	0.051	6.2642
0	0.051	6.2705
0	0.051	6.2705
0	0.051	6.2705
0	0.051	6.2705
0	0.051	6.2768
0	0.051	6.2768
0	0.051	6.2768
0	0.051	6.2768
0	0.051	0
0	0.051	0
0	0.051	0
0	0.051	0
0	0.051	0.0062831
0	0.051	0.0062831
0	0.051	0.0062831
0	0.051	0.0062831
0	0.051	0.012566
0	0.051	0.012566
0	0.051	0.012566
0	0.051	0.012566
0	0.051	0.018849
0	0.051	0.018849
0	0.051	0.018849
0	0.051	0.025132
0	0.051	0.025132
0	0.051	0.025132
0	0.068	0.031415
0	0.068	0.031415
0	0.068	0.031415
0	0.068	0.037699
0	0.068	0.037699
0	0.068	0.037699
0	0.068	0.043982
0	0.085	0.043982
0	0.085	0.050265
0	0.085	0.050265
1	0.085	0.050265
1	0.068	0.056548
1	0.068	0.056548
1	0.051	0.056548
1	0.034	0.062831
1	0.017	0.062831
1	0.017	0.062831
1	0	0.062831
0	0	0.062831
0	0	0.062831
0	0.017	0.062831
0	0.017	0.062831
0	0.017	0.062831
0	0.017	0.069114
0	0.034	0.069114
0	0.034	0.069114
0	0.034	0.069114
0	0.034	0.069114
0	0.051	0.075397
0	0.051	0.075397
0	0.051	0.075397
0	0.051	0.08168
0	0.068	0.08168
0	0.068	0.08168
0	0.068	0.087963
0	0.085	0.087963
0	0.085	0.087963
0	0.085	0.094246
1	0.102	0.094246
1	0.085	0.10053
1	0.068	0.10053
1	0.068	0.10681
1	0.051	0.10681
1	0.051	0.10681
1	0.034	0.1131
1	0.034	0.1131
1	0.017	0.1131
1	0.017	0.1131
1	0	0.1131
1	0	0.1131
1	0	0.1131
1	-0.017	0.1131
1	-0.017	0.1131
1	-0.034	0.1131
0	-0.017	0.1131
0	-0.017	0.10681
0	-0.017	0.10681
0	0	0.10681
0	0	0.10681
0	0	0.10681
0	0	0.10681
0	0	0.10681
0	0.017	0.10681
0	0.017	0.10681
0	0.034	0.1131
0	0.034	0.1131
0	0.034	0.1131
0	0.051	0.1131
0	0.051	0.11938
1	0.068	0.11938
1	0.051	0.11938
1	0.051	0.11938
1	0.034	0.12566
1	0.034	0.12566
1	0.017	0.12566
1	0.017	0.12566
1	0	0.12566
1	0	0.12566
1	0	0.12566
1	0	0.12566
1	-0.017	0.12566
1	-0.017	0.12566
1	-0.034	0.12566
1	-0.034	0.12566
0	-0.034	0.11938
0	-0.017	0.11938
0	-0.017	0.11938
0	-0.017	0.11938
0	0	0.11938
0	0	0.11938
1	0	0.11938
1	0	0.11938
1	0	0.11938
1	-0.017	0.11938
1	-0.017	0.11938
1	-0.034	0.1131
1	-0.034	0.1131
1	-0.051	0.1131
1	-0.068	0.1131
1	-0.068	0.10681
1	-0.085	0.10681
1	-0.085	0.10053
1	-0.102	0.10053
1	-0.102	0.094246
0	-0.102	0.094246
0	-0.102	0.087963
0	-0.085	0.087963
0	-0.085	0.08168
0	-0.085	0.08168
0	-0.068	0.08168
0	-0.068	0.075397
0	-0.068	0.075397
0	-0.068	0.069114
0	-0.051	0.069114
0	-0.051	0.069114
0	-0.051	0.069114
0	-0.051	0.062831
0	-0.034	0.062831
0	-0.034	0.062831
0	-0.034	0.062831
0	-0.034	0.056548
0	-0.017	0.056548
0	-0.017	0.056548
0	-0.017	0.056548
0	-0.017	0.056548
0	-0.017	0.056548
0	0	0.056548
0	0	0.056548
0	0	0.050265
0	0	0.050265
0	0	0.050265
0	0	0.050265
0	0	0.050265
0	0	0.050265
0	0	0.056548
1	0	0.056548
1	0	0.056548
1	0	0.056548
1	-0.017	0.056548
1	-0.034	0.050265
1	-0.034	0.050265
1	-0.051	0.050265
0	-0.051	0.050265
0	-0.051	0.043982
0	-0.051	0.043982
0	-0.034	0.043982
0	-0.034	0.043982
0	-0.034	0.037699
0	-0.034	0.037699
0	-0.034	0.037699
0	-0.034	0.037699
0	-0.034	0.037699
0	-0.017	0.031415
0	-0.017	0.031415
0	-0.017	0.031415
0	-0.017	0.031415
0	-0.017	0.031415
0	-0.017	0.031415
0	-0.017	0.031415
0	-0.017	0.031415
0	-0.017	0.025132
0	0	0.025132
0	0	0.025132
0	0	0.025132
0	0	0.025132
0	0	0.025132
0	0	0.025132
0	0	0.025132
0	0	0.025132
0	0	0.025132
0	0	0.025132
0	0	0.025132
0	0	0.025132
0	0	0.025132
0	0	0.025132
0	0	0.025132
0	0	0.025132
0	0	0.025132
0	0	0.025132
0	0	0.025132
0	0.017	0.031415
0	0.017	0.031415
0	0.017	0.031415
0	0.017	0.031415
0	0.017	0.031415
0	0.017	0.031415
0	0.017	0.031415
0	0.017	0.031415
0	0.034	0.037699
0	0.034	0.037699
0	0.034	0.037699
0	0.034	0.037699
0	0.034	0.037699
1	0.034	0.037699
1	0.017	0.043982
1	0.017	0.043982
1	0	0.043982
1	0	0.043982
1	-0.017	0.043982
1	-0.017	0.043982
1	-0.034	0.037699
0	-0.034	0.037699
0	-0.034	0.037699
0	-0.034	0.037699
0	-0.034	0.037699
0	-0.034	0.031415
0	-0.017	0.031415
0	-0.017	0.031415
0	-0.017	0.031415
0	-0.017	0.031415
0	-0.017	0.031415
0	-0.017	0.031415
0	-0.017	0.031415
0	-0.017	0.025132
0	0	0.025132
0	0	0.025132
0	0	0.025132
0	0	0.025132
0	0	0.025132
0	0	0.025132
0	0	0.025132
0	0	0.025132
0	0	0.025132
0	0	0.025132
0	0	0.025132
0	0	0.025132
0	0	0.025132
0	0	0.025132
0	0	0.025132
0	0	0.025132
0	0	0.025132
0	0	0.025132
0	0	0.025132
0	0	0.025132
0	0.017	0.025132
0	0.017	0.031415
0	0.017	0.031415
0	0.017	0.031415
0	0.017	0.031415
0	0.017	0.031415
0	0.017	0.031415
0	0.017	0.031415
0	0.034	0.031415
0	0.034	0.037699
0	0.034	0.037699
1	0.034	0.037699
1	0.017	0.037699
1	0	0.037699
1	0	0.037699
1	0	0.037699
1	-0.017	0.037699
1	-0.034	0.037699
1	-0.051	0.037699
1	-0.068	0.031415
1	-0.068	0.031415
0	-0.068	0.031415
0	-0.068	0.025132
0	-0.068	0.025132
0	-0.068	0.025132
0	-0.068	0.018849
0	-0.068	0.018849
0	-0.068	0.018849
0	-0.068	0.012566
0	-0.068	0.012566
0	-0.068	0.012566
0	-0.051	0.0062831
0	-0.051	0.0062831
0	-0.051	0.0062831
0	-0.051	0
0	-0.051	0
0	-0.051	0
0	-0.051	6.2768
0	-0.051	6.2768
0	-0.051	6.2768
0	-0.051	6.2705
0	-0.051	6.2705
0	-0.051	6.2705
0	-0.068	6.2642
0	-0.068	6.2642
0	-0.068	6.2642
0	-0.068	6.258
0	-0.068	6.258
0	-0.068	6.258
0	-0.068	6.2517
0	-0.068	6.2517
0	-0.068	6.2517
0	-0.068	6.2454
0	-0.068	6.2454
0	-0.068	6.2391
0	-0.085	6.2391
0	-0.085	6.2391
0	-0.085	6.2328
0	-0.085	6.2328
0	-0.085	6.2265
2	-0.085	6.2265
2	-0.085	6.2203
2	-0.068	6.2203
2	-0.051	6.2203
2	-0.034	6.214
2	-0.034	6.214
2	-0.017	6.214
2	0	6.214
2	0	6.214
2	0	6.214
2	0.017	6.214
2	0.034	6.214
2	0.034	6.214
2	0.051	6.2203
2	0.068	6.2203
2	0.085	6.2203
0	0.068	6.2265
0	0.068	6.2265
0	0.068	6.2328
0	0.068	6.2328
0	0.068	6.2328
0	0.051	6.2391
0	0.051	6.2391
0	0.051	6.2391
0	0.051	6.2391
0	0.051	6.2454
0	0.051	6.2454
0	0.051	6.2454
0	0.051	6.2517
[truncated: 5,162 more rows]
