# Supplementary material for: Skilled motor control of an inverted pendulum implies low entropy of states but high entropy of actions
Source: PLoS Comput Biol. 2023 Jan 6;19(1):e1010810. doi: 10.1371/journal.pcbi.1010810 (PMC9851554; doi:10.1371/journal.pcbi.1010810)
Supplement: S2 File — The dataset within the file contains the data collected during the experiment. Each CSV file named “FRI_p_l.csv” corresponds to a different trial, where “p” stands for an unique numerical participant’s identifier and “l” stands for pendulum length (where “2” corresponds to 0.2, “3” to 0.3 m, “4” to 0.4 m, etc.). In every file, rows correspond to subsequent time steps, sampled with a frequency of 0.017 s. For every recorded time step, each column contains: the action selected by the trial’s participant (“action”). The value 0 corresponds to a “no action”, the value 1 represents an action that pushes the pendulum towards the clockwise direction and the value 2 corresponds to an action that pushes the pendulum towards the anti-clockwise direction.the angular velocity of the pendulum at that time step (“ang. velocity”), measured in rad s−1.the angle of the pendulum at that time step (“angle”), measured in rad with values in the interval [0, 2π) rad. The angle 0 rad corresponds to the pendulum oriented in its upright position.the single utility value associated to the whole trial (“utility”). (ZIP) [file pcbi.1010810.s002.zip › ExperimentalData/FRI_35_6.csv]

action	angular vel.	angle	trial utility
0	0	3.2358	-19.5015
0	0	3.2358
0	0	3.2358
0	-0.017	3.2358
0	-0.017	3.2358
0	-0.017	3.2358
0	-0.034	3.2358
0	-0.034	3.2358
0	-0.034	3.2295
0	-0.034	3.2295
0	-0.051	3.2295
0	-0.051	3.2295
0	-0.051	3.2232
0	-0.051	3.2232
0	-0.068	3.2232
0	-0.068	3.217
0	-0.068	3.217
0	-0.068	3.217
0	-0.085	3.2107
0	-0.085	3.2107
0	-0.085	3.2044
0	-0.085	3.2044
0	-0.085	3.2044
0	-0.102	3.1981
0	-0.102	3.1981
0	-0.102	3.1918
0	-0.102	3.1918
0	-0.102	3.1855
0	-0.102	3.1793
0	-0.102	3.1793
0	-0.119	3.173
0	-0.119	3.173
0	-0.119	3.1667
0	-0.119	3.1667
0	-0.119	3.1604
0	-0.119	3.1541
0	-0.119	3.1541
0	-0.119	3.1478
0	-0.119	3.1478
0	-0.119	3.1416
0	-0.119	3.1353
0	-0.119	3.1353
0	-0.119	3.129
0	-0.119	3.129
0	-0.119	3.1227
0	-0.119	3.1164
0	-0.119	3.1164
0	-0.119	3.1101
0	-0.119	3.1101
0	-0.119	3.1038
0	-0.102	3.0976
0	-0.102	3.0976
0	-0.102	3.0913
1	-0.102	3.0913
1	-0.119	3.085
1	-0.119	3.085
1	-0.136	3.0787
1	-0.153	3.0724
1	-0.153	3.0724
1	-0.17	3.0661
1	-0.17	3.0599
1	-0.187	3.0536
1	-0.187	3.0473
1	-0.204	3.041
1	-0.204	3.0347
1	-0.221	3.0284
1	-0.221	3.0222
1	-0.238	3.0159
1	-0.238	3.0096
1	-0.238	2.997
1	-0.255	2.9908
1	-0.255	2.9845
1	-0.272	2.9782
1	-0.272	2.9656
1	-0.272	2.9593
1	-0.272	2.9531
1	-0.289	2.9405
1	-0.289	2.9342
1	-0.289	2.9216
1	-0.289	2.9154
1	-0.289	2.9091
1	-0.289	2.8965
1	-0.289	2.8902
1	-0.289	2.8777
1	-0.289	2.8714
1	-0.289	2.8588
1	-0.289	2.8525
1	-0.289	2.84
1	-0.289	2.8337
1	-0.289	2.8274
1	-0.289	2.8148
1	-0.289	2.8085
1	-0.289	2.796
1	-0.272	2.7897
1	-0.272	2.7834
1	-0.272	2.7708
1	-0.272	2.7646
1	-0.255	2.7583
1	-0.255	2.7457
1	-0.255	2.7394
1	-0.238	2.7332
1	-0.238	2.7269
1	-0.238	2.7143
1	-0.221	2.708
1	-0.221	2.7017
1	-0.204	2.6955
1	-0.204	2.6892
0	-0.17	2.6829
0	-0.153	2.6766
0	-0.136	2.6766
0	-0.119	2.6703
0	-0.085	2.6703
0	-0.068	2.664
0	-0.034	2.664
0	-0.017	2.664
0	0	2.664
0	0.017	2.664
0	0.034	2.664
0	0.051	2.664
0	0.085	2.664
0	0.102	2.6703
0	0.119	2.6703
0	0.153	2.6766
0	0.17	2.6829
0	0.187	2.6892
0	0.204	2.6955
0	0.238	2.7017
0	0.255	2.708
0	0.272	2.7143
0	0.289	2.7269
2	0.306	2.7332
2	0.34	2.7457
2	0.374	2.7583
2	0.408	2.7708
2	0.442	2.7834
2	0.476	2.796
2	0.493	2.8085
2	0.527	2.8274
2	0.561	2.84
2	0.578	2.8588
2	0.612	2.8777
2	0.646	2.8965
2	0.663	2.9154
2	0.68	2.9342
2	0.714	2.9593
2	0.731	2.9782
2	0.748	3.0033
2	0.765	3.0284
2	0.782	3.0473
2	0.799	3.0724
2	0.816	3.0976
2	0.833	3.1227
2	0.85	3.1478
2	0.867	3.173
2	0.867	3.1981
2	0.884	3.2295
2	0.884	3.2546
2	0.901	3.2798
2	0.901	3.3112
2	0.901	3.3363
2	0.901	3.3615
2	0.901	3.3929
2	0.901	3.418
2	0.901	3.4431
2	0.901	3.4745
2	0.901	3.4997
2	0.901	3.5248
2	0.884	3.5562
2	0.884	3.5814
2	0.867	3.6065
2	0.867	3.6316
2	0.85	3.6631
2	0.833	3.6882
2	0.816	3.7133
2	0.816	3.7384
2	0.799	3.7573
2	0.782	3.7824
2	0.765	3.8076
2	0.748	3.8327
2	0.731	3.8515
2	0.697	3.8767
2	0.68	3.8955
2	0.663	3.9144
2	0.646	3.9332
2	0.612	3.9521
2	0.595	3.9709
2	0.561	3.9898
2	0.544	4.0086
2	0.51	4.0212
2	0.493	4.04
2	0.459	4.0526
2	0.442	4.0652
0	0.391	4.0777
0	0.357	4.0903
0	0.323	4.1029
0	0.272	4.1091
0	0.238	4.1217
0	0.187	4.128
0	0.153	4.1343
0	0.102	4.1343
0	0.068	4.1406
0	0.017	4.1406
0	0	4.1406
0	-0.051	4.1406
0	-0.085	4.1343
0	-0.119	4.1343
0	-0.17	4.128
0	-0.204	4.1217
0	-0.255	4.1154
1	-0.289	4.1091
1	-0.34	4.0966
1	-0.408	4.084
1	-0.459	4.0714
1	-0.51	4.0589
1	-0.561	4.04
1	-0.612	4.0212
1	-0.663	4.0023
1	-0.714	3.9835
1	-0.765	3.9583
1	-0.816	3.9395
1	-0.867	3.9144
1	-0.918	3.883
1	-0.952	3.8578
1	-1.003	3.8264
1	-1.054	3.795
1	-1.088	3.7636
1	-1.139	3.7322
1	-1.173	3.6945
1	-1.207	3.6568
1	-1.241	3.6254
1	-1.275	3.5814
1	-1.309	3.5437
1	-1.343	3.506
1	-1.377	3.462
1	-1.411	3.4243
1	-1.428	3.3803
1	-1.462	3.3363
1	-1.479	3.2923
1	-1.496	3.2484
1	-1.513	3.1981
1	-1.53	3.1541
1	-1.547	3.1101
1	-1.547	3.0599
1	-1.564	3.0159
1	-1.564	2.9656
1	-1.564	2.9216
1	-1.564	2.8714
1	-1.564	2.8274
1	-1.564	2.7771
1	-1.564	2.7332
1	-1.547	2.6829
1	-1.53	2.6389
1	-1.53	2.5949
1	-1.513	2.5447
1	-1.496	2.5007
1	-1.479	2.4567
1	-1.462	2.4127
1	-1.428	2.3687
1	-1.411	2.3247
1	-1.394	2.2808
1	-1.36	2.2431
1	-1.343	2.1991
1	-1.309	2.1614
1	-1.275	2.1237
1	-1.258	2.086
1	-1.224	2.0483
1	-1.19	2.0106
1	-1.156	1.9729
1	-1.122	1.9415
1	-1.088	1.9101
1	-1.054	1.8724
1	-1.02	1.841
1	-0.986	1.8158
1	-0.952	1.7844
1	-0.918	1.753
1	-0.867	1.7279
1	-0.833	1.7027
1	-0.799	1.6776
1	-0.765	1.6525
1	-0.731	1.6336
1	-0.697	1.6085
1	-0.646	1.5896
1	-0.612	1.5708
1	-0.578	1.5519
1	-0.544	1.5331
1	-0.51	1.5205
1	-0.476	1.5017
1	-0.442	1.4891
1	-0.391	1.4765
1	-0.357	1.464
0	-0.306	1.4577
0	-0.255	1.4451
0	-0.204	1.4388
0	-0.17	1.4325
0	-0.119	1.4263
0	-0.068	1.4263
0	-0.017	1.4263
0	0.017	1.4263
0	0.068	1.4263
0	0.119	1.4325
0	0.17	1.4325
0	0.221	1.4388
0	0.272	1.4451
0	0.323	1.4577
0	0.374	1.4703
0	0.408	1.4765
0	0.459	1.4954
0	0.51	1.5079
0	0.561	1.5268
0	0.612	1.5394
0	0.663	1.5582
0	0.714	1.5833
0	0.765	1.6022
0	0.816	1.6273
2	0.867	1.6525
2	0.918	1.6839
2	0.986	1.709
2	1.054	1.7404
2	1.105	1.7718
2	1.173	1.8095
2	1.241	1.841
2	1.292	1.8849
2	1.36	1.9226
2	1.411	1.9666
2	1.479	2.0106
2	1.53	2.0546
2	1.581	2.0986
2	1.649	2.1488
2	1.7	2.1991
2	1.751	2.2494
2	1.802	2.3059
2	1.853	2.3562
2	1.887	2.4127
2	1.938	2.4755
2	1.989	2.5321
2	2.023	2.5949
2	2.057	2.6515
2	2.091	2.7143
2	2.125	2.7771
2	2.159	2.8462
2	2.176	2.9091
2	2.193	2.9782
2	2.21	3.041
2	2.227	3.1101
2	2.244	3.1793
2	2.261	3.2421
2	2.261	3.3112
2	2.261	3.3803
2	2.261	3.4494
2	2.261	3.5185
2	2.244	3.5877
2	2.244	3.6505
2	2.227	3.7196
2	2.21	3.7887
2	2.193	3.8515
2	2.176	3.9207
2	2.142	3.9835
2	2.125	4.0463
2	2.091	4.1091
2	2.057	4.172
2	2.023	4.2348
2	1.989	4.2976
2	1.955	4.3542
2	1.921	4.4107
2	1.887	4.4736
2	1.853	4.5301
2	1.819	4.5804
2	1.785	4.6369
2	1.751	4.6872
2	1.7	4.7437
2	1.666	4.794
2	1.632	4.8443
2	1.598	4.8945
2	1.564	4.9385
2	1.53	4.9888
2	1.496	5.0328
2	1.462	5.0767
2	1.428	5.1207
2	1.394	5.1584
2	1.36	5.2024
2	1.326	5.2464
2	1.292	5.2841
2	1.275	5.3218
2	1.241	5.3595
2	1.207	5.3972
2	1.19	5.4349
2	1.173	5.4663
2	1.139	5.504
2	1.122	5.5354
2	1.105	5.5731
2	1.088	5.6045
2	1.071	5.6359
2	1.054	5.6674
0	1.02	5.6988
0	0.986	5.7302
1	0.969	5.7616
1	0.935	5.7867
1	0.884	5.8182
1	0.85	5.8433
1	0.816	5.8684
1	0.782	5.8936
1	0.748	5.9124
1	0.731	5.9375
1	0.697	5.9564
1	0.663	5.9815
1	0.629	6.0004
1	0.612	6.0192
1	0.578	6.0381
1	0.561	6.0569
1	0.527	6.0695
1	0.51	6.0883
1	0.493	6.1009
1	0.459	6.1135
1	0.442	6.1323
1	0.425	6.1449
1	0.408	6.1574
1	0.374	6.17
1	0.357	6.1763
1	0.34	6.1889
1	0.323	6.2014
1	0.306	6.2077
1	0.289	6.2203
1	0.272	6.2265
1	0.255	6.2391
1	0.238	6.2454
1	0.221	6.2517
1	0.221	6.258
1	0.204	6.2642
1	0.187	6.2705
1	0.17	6.2768
1	0.153	0
1	0.136	0
1	0.136	0.0062831
1	0.119	0.012566
1	0.102	0.012566
1	0.085	0.018849
1	0.085	0.018849
1	0.068	0.025132
1	0.085	0.025132
1	0.102	0.031415
1	0.119	0.031415
1	0.119	0.037699
1	0.136	0.037699
1	0.153	0.043982
1	0.153	0.050265
1	0.153	0.056548
1	0.153	0.056548
1	0.153	0.062831
1	0.153	0.069114
1	0.17	0.075397
1	0.17	0.08168
1	0.17	0.08168
1	0.17	0.087963
1	0.187	0.094246
1	0.187	0.10053
1	0.187	0.10681
1	0.204	0.1131
1	0.204	0.11938
1	0.204	0.12566
1	0.221	0.13195
1	0.221	0.13823
1	0.221	0.14451
1	0.238	0.15079
1	0.238	0.16336
1	0.221	0.16964
1	0.221	0.17593
1	0.221	0.18221
1	0.204	0.18849
1	0.204	0.19478
1	0.204	0.20106
1	0.204	0.20734
1	0.204	0.21363
1	0.204	0.21991
1	0.221	0.22619
1	0.238	0.23247
1	0.238	0.23876
1	0.255	0.24504
1	0.272	0.25761
1	0.272	0.26389
1	0.289	0.27646
1	0.306	0.28274
1	0.323	0.29531
1	0.34	0.30159
1	0.357	0.31416
1	0.374	0.32672
1	0.374	0.333
1	0.391	0.34557
1	0.408	0.35814
1	0.442	0.3707
1	0.459	0.38327
1	0.476	0.40212
1	0.493	0.41469
1	0.51	0.42725
1	0.527	0.4461
1	0.561	0.46495
1	0.578	0.47752
1	0.595	0.49637
1	0.629	0.51521
1	0.646	0.53406
1	0.68	0.55291
1	0.697	0.57805
1	0.731	0.59689
1	0.748	0.62203
1	0.765	0.64088
1	0.782	0.66601
0	0.799	0.69114
1	0.833	0.71627
1	0.867	0.74141
1	0.884	0.76654
1	0.901	0.79167
1	0.918	0.82309
1	0.952	0.84822
1	0.969	0.87963
1	1.003	0.91105
1	1.02	0.94246
1	1.054	0.97388
1	1.071	1.0053
1	1.105	1.0367
1	1.139	1.0681
1	1.156	1.1058
1	1.19	1.1435
1	1.224	1.1749
1	1.258	1.2126
1	1.292	1.2503
1	1.326	1.2943
1	1.36	1.332
1	1.394	1.376
0	1.445	1.42
0	1.496	1.464
0	1.547	1.5079
0	1.598	1.5519
0	1.632	1.6022
1	1.683	1.6525
1	1.717	1.7027
1	1.751	1.7593
1	1.802	1.8095
1	1.819	1.8661
1	1.853	1.9226
1	1.887	1.9792
1	1.921	2.0357
1	1.955	2.0923
0	1.989	2.1551
0	2.04	2.2117
0	2.074	2.2745
0	2.108	2.3373
0	2.142	2.4001
0	2.176	2.4693
0	2.193	2.5321
0	2.227	2.6012
0	2.244	2.6703
0	2.278	2.7332
0	2.295	2.8023
0	2.295	2.8714
0	2.312	2.9405
0	2.312	3.0096
0	2.329	3.085
0	2.329	3.1541
0	2.312	3.2232
0	2.312	3.2923
0	2.295	3.3615
0	2.278	3.4306
0	2.261	3.4997
0	2.244	3.5688
0	2.227	3.6316
0	2.193	3.7008
0	2.176	3.7699
0	2.142	3.8327
0	2.108	3.8955
0	2.074	3.9583
1	2.023	4.0212
1	1.972	4.0777
1	1.921	4.1406
1	1.87	4.1971
1	1.802	4.2537
1	1.751	4.3039
1	1.683	4.3542
1	1.615	4.4044
1	1.564	4.4547
1	1.496	4.4987
1	1.428	4.5427
1	1.377	4.5867
1	1.309	4.6244
1	1.241	4.6683
1	1.173	4.6998
1	1.105	4.7375
1	1.054	4.7689
1	0.986	4.8003
1	0.918	4.8317
1	0.85	4.8568
1	0.799	4.882
1	0.731	4.9071
1	0.663	4.926
1	0.612	4.9448
1	0.544	4.9637
1	0.476	4.9762
1	0.425	4.9888
1	0.357	5.0014
1	0.289	5.0139
1	0.238	5.0202
1	0.17	5.0265
1	0.119	5.0328
1	0.051	5.0328
1	0	5.039
1	-0.051	5.0328
1	-0.119	5.0328
1	-0.17	5.0265
1	-0.238	5.0202
1	-0.289	5.0139
1	-0.357	5.0014
1	-0.425	4.9888
1	-0.476	4.9762
1	-0.544	4.9637
1	-0.595	4.9448
1	-0.663	4.926
1	-0.731	4.9071
1	-0.782	4.882
1	-0.85	4.8568
1	-0.918	4.8317
1	-0.969	4.8003
1	-1.037	4.7689
1	-1.105	4.7375
1	-1.173	4.706
1	-1.224	4.6683
1	-1.292	4.6306
1	-1.36	4.593
1	-1.411	4.549
1	-1.479	4.505
1	-1.547	4.461
1	-1.598	4.4107
1	-1.666	4.3605
1	-1.717	4.3102
1	-1.785	4.2599
1	-1.836	4.2034
1	-1.887	4.1468
1	-1.938	4.0903
1	-1.989	4.0338
1	-2.04	3.9709
1	-2.091	3.9081
1	-2.142	3.8453
1	-2.193	3.7761
1	-2.227	3.7133
1	-2.261	3.6442
1	-2.295	3.5751
1	-2.329	3.506
1	-2.363	3.4369
1	-2.38	3.3615
1	-2.414	3.2923
1	-2.431	3.217
1	-2.448	3.1478
1	-2.448	3.0724
1	-2.465	2.997
1	-2.465	2.9216
1	-2.465	2.8525
1	-2.465	2.7771
1	-2.448	2.7017
1	-2.448	2.6263
1	-2.431	2.5572
1	-2.414	2.4818
1	-2.397	2.4127
1	-2.363	2.3373
1	-2.346	2.2682
1	-2.312	2.1991
1	-2.295	2.13
1	-2.261	2.0609
1	-2.227	1.9917
1	-2.193	1.9289
1	-2.159	1.8598
1	-2.125	1.797
1	-2.091	1.7341
1	-2.04	1.6713
1	-2.006	1.6085
1	-1.972	1.5519
1	-1.938	1.4891
1	-1.904	1.4325
1	-1.853	1.376
1	-1.819	1.3195
1	-1.785	1.2692
1	-1.751	1.2126
1	-1.717	1.1624
1	-1.683	1.1121
1	-1.649	1.0618
1	-1.632	1.0116
1	-1.598	0.96131
1	-1.564	0.91105
1	-1.547	0.86707
1	-1.513	0.82309
1	-1.496	0.77282
1	-1.479	0.72884
1	-1.445	0.68486
1	-1.428	0.64088
1	-1.411	0.59689
1	-1.411	0.5592
1	-1.394	0.51521
1	-1.377	0.47123
1	-1.377	0.43353
1	-1.36	0.38955
1	-1.36	0.35185
1	-1.36	0.30787
1	-1.36	0.27017
0	-1.343	0.22619
0	-1.326	0.18849
0	-1.326	0.14451
0	-1.309	0.10681
0	-1.309	0.069114
0	-1.309	0.031415
2	-1.309	6.2705
2	-1.292	6.2328
2	-1.275	6.1951
2	-1.275	6.1574
2	-1.258	6.1197
2	-1.258	6.082
2	-1.258	6.0443
2	-1.258	6.0066
2	-1.258	5.9689
2	-1.258	5.9313
2	-1.258	5.8873
2	-1.258	5.8496
2	-1.275	5.8119
2	-1.275	5.7742
2	-1.292	5.7365
2	-1.309	5.6988
2	-1.326	5.6548
2	-1.343	5.6171
2	-1.36	5.5794
2	-1.377	5.5354
2	-1.394	5.4914
2	-1.411	5.4537
2	-1.445	5.4097
2	-1.462	5.3658
2	-1.479	5.3218
2	-1.513	5.2778
2	-1.547	5.2275
2	-1.581	5.1836
2	-1.598	5.1333
2	-1.632	5.083
2	-1.666	5.0328
2	-1.7	4.9825
2	-1.734	4.9322
2	-1.768	4.882
2	-1.802	4.8254
2	-1.836	4.7689
2	-1.87	4.7186
0	-1.921	4.6558
0	-1.972	4.5992
0	-2.023	4.5364
0	-2.074	4.4798
0	-2.125	4.417
0	-2.159	4.3479
0	-2.21	4.2851
0	-2.261	4.216
0	-2.295	4.1468
0	-2.329	4.0777
0	-2.38	4.0086
0	-2.414	3.9332
0	-2.448	3.8641
0	-2.465	3.7887
0	-2.499	3.7133
0	-2.533	3.6379
0	-2.55	3.5625
0	-2.567	3.4871
0	-2.584	3.4054
0	-2.584	3.33
0	-2.601	3.2546
0	-2.601	3.173
0	-2.601	3.0976
0	-2.584	3.0159
0	-2.584	2.9405
0	-2.567	2.8651
0	-2.55	2.7834
0	-2.533	2.708
0	-2.499	2.6326
0	-2.482	2.5572
0	-2.448	2.4818
0	-2.414	2.4127
0	-2.38	2.3373
0	-2.346	2.2682
0	-2.295	2.1991
0	-2.261	2.13
0	-2.21	2.0609
0	-2.176	1.998
0	-2.125	1.9289
0	-2.074	1.8661
0	-2.023	1.8033
0	-1.972	1.7467
0	-1.921	1.6902
0	-1.87	1.6273
0	-1.819	1.5771
0	-1.768	1.5205
0	-1.717	1.4703
0	-1.666	1.4137
0	-1.615	1.3697
0	-1.564	1.3195
0	-1.513	1.2692
0	-1.479	1.2252
0	-1.428	1.1812
0	-1.377	1.1435
0	-1.326	1.0995
0	-1.292	1.0618
0	-1.241	1.0241
0	-1.207	0.98645
0	-1.156	0.94875
0	-1.122	0.91733
0	-1.088	0.87963
0	-1.037	0.84822
0	-1.003	0.8168
0	-0.969	0.79167
0	-0.935	0.76026
0	-0.901	0.73512
0	-0.867	0.70371
0	-0.833	0.67858
0	-0.799	0.65344
0	-0.765	0.63459
0	-0.731	0.60946
0	-0.714	0.58433
0	-0.68	0.56548
0	-0.663	0.54663
0	-0.629	0.52778
0	-0.612	0.50893
0	-0.578	0.49008
0	-0.561	0.47123
2	-0.527	0.45238
2	-0.493	0.43982
2	-0.459	0.42725
2	-0.425	0.4084
2	-0.391	0.39583
2	-0.357	0.38955
0	-0.34	0.37699
0	-0.323	0.36442
0	-0.306	0.35814
0	-0.289	0.34557
0	-0.272	0.33929
0	-0.255	0.32672
0	-0.238	0.32044
0	-0.221	0.31416
0	-0.204	0.30787
0	-0.187	0.30159
0	-0.17	0.29531
0	-0.17	0.28902
0	-0.153	0.28274
0	-0.136	0.28274
0	-0.119	0.27646
0	-0.102	0.27017
1	-0.102	0.27017
1	-0.102	0.26389
1	-0.102	0.26389
1	-0.102	0.25761
1	-0.102	0.25761
1	-0.102	0.25132
1	-0.102	0.25132
1	-0.102	0.24504
1	-0.102	0.24504
1	-0.102	0.23876
1	-0.102	0.23876
1	-0.102	0.23247
1	-0.102	0.23247
1	-0.102	0.22619
1	-0.102	0.22619
1	-0.102	0.21991
1	-0.119	0.21991
1	-0.119	0.21363
1	-0.119	0.20734
1	-0.119	0.20734
1	-0.119	0.20106
1	-0.119	0.20106
1	-0.136	0.19478
1	-0.136	0.18849
1	-0.136	0.18849
1	-0.136	0.18221
1	-0.153	0.17593
1	-0.153	0.16964
1	-0.153	0.16964
1	-0.17	0.16336
1	-0.17	0.15708
0	-0.153	0.15079
0	-0.153	0.14451
0	-0.136	0.14451
0	-0.136	0.13823
2	-0.136	0.13195
2	-0.102	0.13195
2	-0.085	0.12566
2	-0.068	0.12566
2	-0.051	0.11938
2	-0.034	0.11938
2	-0.017	0.11938
2	0	0.11938
2	0.017	0.11938
2	0.034	0.11938
2	0.051	0.11938
2	0.068	0.12566
2	0.085	0.12566
2	0.119	0.13195
2	0.136	0.13195
2	0.153	0.13823
2	0.17	0.14451
2	0.187	0.15079
2	0.221	0.15708
2	0.238	0.16336
1	0.238	0.16964
1	0.238	0.17593
1	0.238	0.18221
1	0.238	0.19478
1	0.221	0.20106
1	0.221	0.20734
1	0.221	0.21363
1	0.221	0.21991
1	0.221	0.22619
1	0.221	0.23247
1	0.204	0.23876
1	0.204	0.24504
1	0.204	0.25132
1	0.204	0.25761
1	0.204	0.26389
1	0.204	0.27017
1	0.204	0.27646
1	0.204	0.28274
1	0.204	0.29531
1	0.204	0.30159
1	0.204	0.30787
1	0.221	0.31416
1	0.221	0.32044
1	0.221	0.32672
1	0.221	0.333
1	0.221	0.33929
1	0.221	0.34557
1	0.238	0.35185
1	0.238	0.35814
1	0.238	0.3707
1	0.238	0.37699
1	0.255	0.38327
1	0.255	0.38955
1	0.255	0.39583
1	0.272	0.4084
1	0.272	0.41469
1	0.272	0.42097
1	0.289	0.43353
1	0.289	0.43982
1	0.306	0.45238
1	0.306	0.45867
0	0.34	0.47123
0	0.357	0.47752
0	0.374	0.49008
1	0.408	0.50265
1	0.408	0.51521
1	0.425	0.52778
1	0.442	0.54035
1	0.442	0.55291
1	0.459	0.57176
1	0.476	0.58433
1	0.493	0.59689
1	0.51	0.61574
1	0.527	0.62831
1	0.544	0.64716
1	0.561	0.65973
0	0.578	0.67858
0	0.612	0.69742
0	0.646	0.71627
0	0.68	0.73512
0	0.714	0.76026
1	0.748	0.7791
1	0.765	0.80424
1	0.799	0.82937
1	0.816	0.8545
1	0.85	0.87963
1	0.867	0.90477
1	0.884	0.9299
1	0.918	0.95503
0	0.952	0.98645
0	1.003	1.0179
0	1.037	1.043
0	1.088	1.0807
0	1.139	1.1121
0	1.173	1.1435
0	1.224	1.1812
0	1.275	1.2189
0	1.309	1.2566
0	1.36	1.3006
0	1.411	1.3446
0	1.462	1.3823
0	1.513	1.4263
0	1.547	1.4765
0	1.598	1.5205
0	1.649	1.5708
0	1.7	1.621
0	1.751	1.6776
0	1.802	1.7279
0	1.853	1.7844
0	1.904	1.841
0	1.938	1.8975
0	1.989	1.954
0	2.04	2.0169
0	2.074	2.0797
0	2.125	2.1425
0	2.159	2.2054
0	2.193	2.2745
0	2.227	2.3373
0	2.261	2.4064
0	2.295	2.4755
0	2.329	2.5447
0	2.346	2.6138
0	2.38	2.6892
0	2.397	2.7583
0	2.414	2.8274
0	2.414	2.9028
0	2.431	2.9782
0	2.431	3.0473
0	2.431	3.1227
0	2.431	3.1981
0	2.431	3.2672
0	2.414	3.3426
0	2.397	3.4117
0	2.38	3.4871
0	2.363	3.5562
0	2.346	3.6316
0	2.312	3.7008
0	2.295	3.7699
0	2.261	3.839
0	2.227	3.9018
0	2.193	3.9709
0	2.142	4.0338
0	2.108	4.1029
0	2.057	4.1657
0	2.023	4.2222
0	1.972	4.2851
0	1.921	4.3416
0	1.87	4.3982
0	1.819	4.4547
0	1.785	4.5113
0	1.734	4.5615
0	1.683	4.6118
0	1.632	4.6621
0	1.581	4.7123
0	1.53	4.7626
0	1.479	4.8066
0	1.428	4.8506
0	1.377	4.8883
0	1.326	4.9322
0	1.275	4.9699
0	1.224	5.0076
0	1.173	5.0453
0	1.139	5.0767
0	1.088	5.1144
0	1.037	5.1459
0	0.986	5.1773
0	0.952	5.2024
0	0.901	5.2338
0	0.867	5.2589
0	0.816	5.2841
0	0.782	5.3092
0	0.731	5.3343
0	0.697	5.3532
0	0.646	5.372
0	0.612	5.3909
0	0.578	5.4097
0	0.544	5.4286
0	0.493	5.4474
0	0.459	5.46
0	0.425	5.4726
0	0.391	5.4851
0	0.357	5.4977
0	0.323	5.5103
0	0.289	5.5166
0	0.255	5.5228
0	0.221	5.5291
0	0.187	5.5354
0	0.153	5.5417
0	0.119	5.548
0	0.085	5.548
0	0.051	5.5543
0	0.017	5.5543
0	0	5.5543
0	-0.034	5.5543
0	-0.068	5.5543
0	-0.102	5.548
0	-0.136	5.548
0	-0.17	5.5417
0	-0.204	5.5354
0	-0.238	5.5291
0	-0.272	5.5166
0	-0.306	5.5103
0	-0.34	5.504
0	-0.374	5.4914
0	-0.408	5.4789
0	-0.442	5.4663
0	-0.476	5.4474
0	-0.527	5.4349
0	-0.561	5.416
0	-0.595	5.4035
0	-0.629	5.3846
0	-0.68	5.3658
0	-0.714	5.3406
0	-0.748	5.3218
0	-0.799	5.2966
0	-0.833	5.2715
0	-0.884	5.2464
0	-0.918	5.2213
0	-0.969	5.1898
0	-1.003	5.1584
0	-1.054	5.127
0	-1.105	5.0956
0	-1.139	5.0642
0	-1.19	5.0265
0	-1.241	4.9888
0	-1.292	4.9511
0	-1.326	4.9134
0	-1.377	4.8694
0	-1.428	4.8317
0	-1.479	4.7877
0	-1.53	4.7375
0	-1.581	4.6935
0	-1.632	4.6432
0	-1.683	4.593
0	-1.717	4.5427
0	-1.768	4.4924
0	-1.819	4.4359
0	-1.87	4.3793
0	-1.921	4.3228
0	-1.955	4.2662
0	-2.006	4.2034
0	-2.04	4.1468
1	-2.091	4.084
1	-2.142	4.0212
1	-2.193	3.9521
1	-2.227	3.8892
1	-2.278	3.8201
1	-2.329	3.751
1	-2.363	3.6819
1	-2.397	3.6065
1	-2.431	3.5374
1	-2.465	3.462
1	-2.482	3.3866
1	-2.516	3.3112
1	-2.533	3.2358
1	-2.55	3.1604
1	-2.55	3.085
1	-2.567	3.0033
1	-2.567	2.9279
1	-2.567	2.8525
1	-2.567	2.7771
1	-2.55	2.6955
1	-2.55	2.62
1	-2.533	2.5447
1	-2.516	2.4693
1	-2.499	2.3939
1	-2.465	2.3185
1	-2.448	2.2431
1	-2.414	2.174
1	-2.38	2.0986
1	-2.363	2.0294
1	-2.329	1.954
0	-2.278	1.8849
0	-2.227	1.8221
0	-2.176	1.753
0	-2.125	1.6902
0	-2.074	1.6273
0	-2.023	1.5645
0	-1.972	1.5017
0	-1.921	1.4451
0	-1.87	1.3886
0	-1.819	1.332
0	-1.768	1.2755
0	-1.717	1.2252
0	-1.683	1.1749
0	-1.632	1.1247
0	-1.581	1.0744
0	-1.547	1.0304
0	-1.496	0.98016
0	-1.462	0.93618
0	-1.411	0.8922
0	-1.377	0.8545
0	-1.343	0.81052
0	-1.309	0.77282
0	-1.258	0.73512
0	-1.241	0.69742
0	-1.207	0.65973
0	-1.173	0.62203
0	-1.139	0.59061
0	-1.105	0.55291
0	-1.088	0.5215
0	-1.054	0.49008
0	-1.037	0.45867
0	-1.02	0.42725
0	-1.003	0.39583
0	-0.969	0.36442
0	-0.952	0.333
0	-0.935	0.30787
0	-0.935	0.27646
0	-0.918	0.25132
0	-0.901	0.22619
0	-0.884	0.19478
0	-0.884	0.16964
0	-0.867	0.14451
0	-0.867	0.1131
0	-0.867	0.087963
2	-0.85	0.062831
2	-0.833	0.037699
2	-0.816	0.012566
2	-0.816	6.2705
2	-0.799	6.2454
2	-0.782	6.2203
2	-0.782	6.2014
2	-0.765	6.1763
2	-0.765	6.1512
2	-0.748	6.1323
2	-0.748	6.1072
2	-0.731	6.0883
2	-0.731	6.0632
2	-0.731	6.0381
2	-0.731	6.0192
2	-0.731	5.9941
2	-0.731	5.9752
2	-0.731	5.9501
2	-0.731	5.9313
2	-0.748	5.9061
2	-0.748	5.8873
2	-0.748	5.8621
2	-0.765	5.837
2	-0.765	5.8182
2	-0.782	5.793
2	-0.782	5.7679
2	-0.799	5.7428
2	-0.816	5.7176
2	-0.816	5.6988
2	-0.833	5.6736
2	-0.85	5.6422
2	-0.867	5.6171
2	-0.884	5.592
2	-0.901	5.5668
2	-0.918	5.5354
2	-0.935	5.5103
2	-0.969	5.4789
2	-0.986	5.4537
2	-1.003	5.4223
2	-1.037	5.3909
2	-1.054	5.3595
0	-1.105	5.3281
0	-1.139	5.2904
0	-1.173	5.2589
0	-1.224	5.2213
0	-1.275	5.1836
0	-1.309	5.1459
2	-1.36	5.1019
2	-1.394	5.0642
2	-1.428	5.0202
2	-1.462	4.9762
2	-1.496	4.9322
2	-1.53	4.8883
2	-1.564	4.838
2	-1.598	4.794
2	-1.632	4.7437
2	-1.666	4.6935
2	-1.7	4.6432
2	-1.734	4.593
2	-1.768	4.5364
2	-1.802	4.4861
2	-1.836	4.4296
2	-1.87	4.373
2	-1.904	4.3165
2	-1.938	4.2599
2	-1.972	4.2034
2	-1.989	4.1406
2	-2.023	4.0777
2	-2.04	4.0212
2	-2.074	3.9583
2	-2.091	3.8955
0	-2.125	3.8327
0	-2.159	3.7699
0	-2.176	3.7008
0	-2.21	3.6379
0	-2.227	3.5688
0	-2.244	3.4997
0	-2.261	3.4369
0	-2.278	3.3677
0	-2.278	3.2986
0	-2.278	3.2295
0	-2.278	3.1604
0	-2.278	3.0913
0	-2.278	3.0222
0	-2.278	2.9531
0	-2.261	2.8839
0	-2.244	2.8148
0	-2.227	2.752
0	-2.21	2.6829
0	-2.176	2.62
0	-2.159	2.5509
0	-2.125	2.4881
0	-2.091	2.4253
0	-2.057	2.3624
0	-2.023	2.2996
0	-1.972	2.2431
0	-1.938	2.1802
0	-1.887	2.1237
0	-1.853	2.0671
0	-1.802	2.0106
0	-1.751	1.9603
0	-1.717	1.9038
0	-1.666	1.8535
0	-1.615	1.8095
0	-1.564	1.7593
0	-1.513	1.7153
0	-1.462	1.665
0	-1.411	1.621
0	-1.36	1.5833
0	-1.309	1.5394
0	-1.258	1.5017
0	-1.207	1.464
0	-1.156	1.4325
0	-1.105	1.3948
0	-1.054	1.3634
0	-1.003	1.332
0	-0.969	1.3006
0	-0.918	1.2755
0	-0.867	1.2441
0	-0.816	1.2189
0	-0.765	1.1938
0	-0.731	1.1749
0	-0.68	1.1498
0	-0.629	1.131
0	-0.578	1.1121
0	-0.544	1.0995
0	-0.493	1.0807
0	-0.459	1.0681
0	-0.408	1.0556
0	-0.357	1.043
0	-0.323	1.0304
0	-0.272	1.0241
0	-0.238	1.0116
0	-0.187	1.0053
1	-0.153	1.0053
1	-0.119	0.99901
1	-0.085	0.99273
1	-0.068	0.99273
1	-0.034	0.99273
1	0	0.98645
1	0	0.98645
1	0.034	0.99273
1	0.068	0.99273
1	0.085	0.99273
1	0.119	0.99901
1	0.153	0.99901
1	0.17	1.0053
1	0.204	1.0116
1	0.238	1.0179
1	0.255	1.0241
1	0.289	1.0367
1	0.323	1.043
1	0.357	1.0556
1	0.374	1.0681
1	0.408	1.0807
1	0.442	1.0933
1	0.476	1.1058
1	0.51	1.1184
1	0.527	1.1372
1	0.561	1.1561
1	0.595	1.1687
1	0.629	1.1875
1	0.663	1.2126
1	0.697	1.2315
0	0.748	1.2503
0	0.799	1.2755
0	0.833	1.3006
0	0.884	1.3257
0	0.935	1.3509
0	0.986	1.3823
0	1.037	1.4137
0	1.088	1.4451
0	1.139	1.4765
0	1.173	1.5142
0	1.224	1.5519
0	1.275	1.5896
0	1.326	1.6273
0	1.377	1.6713
2	1.428	1.709
2	1.496	1.753
2	1.547	1.8033
2	1.615	1.8472
2	1.666	1.8975
2	1.734	1.9478
2	1.785	2.0043
2	1.853	2.0546
2	1.904	2.1111
2	1.955	2.174
2	2.006	2.2305
2	2.057	2.2933
2	2.108	2.3562
2	2.159	2.419
2	2.193	2.4881
2	2.244	2.5509
2	2.278	2.62
2	2.312	2.6892
2	2.346	2.7583
2	2.38	2.8337
2	2.397	2.9028
2	2.431	2.9782
2	2.448	3.0473
2	2.465	3.1227
2	2.465	3.1981
2	2.482	3.2735
2	2.482	3.3489
2	2.482	3.418
2	2.482	3.4934
2	2.465	3.5688
2	2.465	3.6442
2	2.448	3.7196
2	2.431	3.7887
2	2.414	3.8641
2	2.397	3.9395
2	2.363	4.0086
2	2.346	4.0777
2	2.312	4.1468
2	2.278	4.216
2	2.244	4.2851
2	2.21	4.3542
0	2.159	4.417
0	2.108	4.4861
0	2.057	4.549
0	2.006	4.6055
0	1.955	4.6683
0	1.904	4.7249
0	1.853	4.7814
0	1.802	4.838
0	1.751	4.8945
0	1.717	4.9448
0	1.666	4.9951
0	1.615	5.0453
0	1.564	5.0956
0	1.513	5.1396
0	1.479	5.1836
0	1.428	5.2275
0	1.377	5.2715
0	1.343	5.3092
0	1.292	5.3532
0	1.258	5.3909
0	1.224	5.4286
0	1.19	5.4663
0	1.139	5.4977
0	1.105	5.5354
0	1.071	5.5668
0	1.037	5.5982
0	1.02	5.6297
0	0.986	5.6611
0	0.952	5.6862
0	0.935	5.7176
0	0.901	5.7428
0	0.867	5.7742
0	0.85	5.7993
0	0.833	5.8244
0	0.799	5.8496
0	0.782	5.8747
0	0.765	5.8936
0	0.748	5.9187
0	0.731	5.9438
0	0.714	5.9627
0	0.697	5.9878
0	0.68	6.0066
0	0.663	6.0255
0	0.663	6.0443
0	0.646	6.0695
0	0.629	6.0883
0	0.629	6.1072
0	0.612	6.126
0	0.612	6.1449
0	0.595	6.1637
0	0.595	6.1826
0	0.595	6.1951
0	0.595	6.214
0	0.578	6.2328
0	0.578	6.2517
1	0.578	6.2705
1	0.561	0.0062831
1	0.561	0.018849
1	0.544	0.037699
1	0.527	0.056548
1	0.527	0.069114
1	0.51	0.087963
1	0.51	0.10053
1	0.493	0.1131
1	0.493	0.13195
1	0.476	0.14451
1	0.476	0.16336
1	0.476	0.17593
1	0.459	0.18849
1	0.459	0.20106
1	0.459	0.21991
1	0.459	0.23247
1	0.459	0.24504
1	0.459	0.25761
1	0.459	0.27017
1	0.459	0.28902
1	0.459	0.30159
1	0.459	0.31416
1	0.459	0.32672
1	0.459	0.33929
1	0.459	0.35814
1	0.459	0.3707
1	0.476	0.38327
1	0.476	0.40212
1	0.476	0.41469
1	0.493	0.42725
1	0.493	0.4461
1	0.51	0.45867
1	0.51	0.47752
1	0.527	0.49008
1	0.527	0.50893
1	0.544	0.5215
1	0.561	0.54035
1	0.578	0.5592
1	0.578	0.57176
1	0.595	0.59061
1	0.612	0.60946
1	0.629	0.62831
1	0.646	0.64716
1	0.663	0.66601
1	0.68	0.69114
1	0.697	0.70999
1	0.714	0.72884
1	0.731	0.75397
1	0.748	0.7791
1	0.782	0.79795
0	0.816	0.82309
0	0.85	0.84822
0	0.884	0.87335
0	0.935	0.90477
0	0.969	0.9299
0	1.003	0.96131
1	1.054	0.99273
1	1.071	1.0241
1	1.105	1.0556
1	1.139	1.0933
1	1.173	1.1247
1	1.19	1.1624
1	1.224	1.2001
1	1.258	1.2378
1	1.292	1.2755
1	1.326	1.3132
1	1.36	1.3572
1	1.394	1.3948
1	1.428	1.4388
1	1.462	1.4828
1	1.513	1.5268
1	1.547	1.5708
1	1.581	1.621
1	1.615	1.665
1	1.649	1.7153
1	1.683	1.7655
1	1.717	1.8158
1	1.751	1.8724
1	1.785	1.9226
1	1.819	1.9792
1	1.853	2.0357
1	1.87	2.0923
1	1.904	2.1488
1	1.938	2.2054
1	1.955	2.2619
1	1.972	2.3247
1	2.006	2.3813
1	2.023	2.4441
1	2.04	2.5007
1	2.04	2.5635
1	2.057	2.6263
1	2.074	2.6892
1	2.074	2.752
1	2.074	2.8148
1	2.074	2.8777
1	2.074	2.9405
1	2.074	3.0033
1	2.057	3.0661
1	2.04	3.1227
1	2.023	3.1855
1	2.006	3.2484
1	1.989	3.3049
1	1.972	3.3677
0	1.955	3.4243
0	1.938	3.4871
0	1.921	3.5437
0	1.887	3.6002
0	1.87	3.6568
0	1.836	3.7133
0	1.819	3.7699
0	1.785	3.8201
0	1.751	3.8767
0	1.717	3.9269
0	1.683	3.9772
0	1.632	4.0275
0	1.598	4.0777
0	1.547	4.128
0	1.513	4.172
0	1.462	4.216
0	1.428	4.2599
0	1.377	4.3039
0	1.326	4.3416
0	1.275	4.3856
0	1.241	4.4233
0	1.19	4.4547
0	1.139	4.4924
0	1.088	4.5238
0	1.037	4.5553
0	0.986	4.5867
0	0.935	4.6181
0	0.884	4.6432
0	0.833	4.6683
0	0.782	4.6935
0	0.731	4.7186
0	0.68	4.7375
0	0.629	4.7626
0	0.578	4.7814
0	0.527	4.794
0	0.476	4.8129
0	0.425	4.8254
0	0.391	4.838
0	0.34	4.8506
0	0.289	4.8568
0	0.238	4.8631
0	0.187	4.8757
0	0.136	4.8757
0	0.085	4.882
0	0.034	4.882
0	0	4.882
0	-0.051	4.882
0	-0.102	4.882
0	-0.136	4.8757
0	-0.187	4.8694
0	-0.238	4.8631
0	-0.289	4.8568
0	-0.34	4.8443
0	-0.391	4.838
0	-0.442	4.8254
0	-0.493	4.8066
0	-0.544	4.794
0	-0.595	4.7752
0	-0.629	4.7563
0	-0.68	4.7375
0	-0.731	4.7186
0	-0.782	4.6935
0	-0.833	4.6683
0	-0.884	4.6432
0	-0.935	4.6118
0	-0.986	4.5867
0	-1.037	4.5553
0	-1.088	4.5238
0	-1.122	4.4924
0	-1.173	4.4547
0	-1.224	4.417
2	-1.275	4.3793
2	-1.309	4.3416
2	-1.343	4.3039
2	-1.377	4.2599
2	-1.394	4.2222
2	-1.428	4.1783
2	-1.462	4.1343
2	-1.479	4.0903
2	-1.513	4.0463
2	-1.53	3.996
2	-1.564	3.9521
2	-1.581	3.9018
2	-1.598	3.8578
2	-1.615	3.8076
2	-1.632	3.7573
2	-1.649	3.707
2	-1.649	3.6568
2	-1.666	3.6065
2	-1.666	3.5562
2	-1.683	3.506
2	-1.683	3.4557
2	-1.683	3.4054
2	-1.683	3.3552
2	-1.666	3.3049
2	-1.666	3.2546
2	-1.649	3.2044
2	-1.649	3.1541
2	-1.632	3.1038
0	-1.632	3.0599
0	-1.615	3.0096
0	-1.615	2.9593
0	-1.598	2.9091
0	-1.581	2.8651
0	-1.564	2.8148
0	-1.547	2.7708
0	-1.53	2.7206
0	-1.513	2.6766
0	-1.496	2.6326
0	-1.462	2.5886
0	-1.428	2.5447
0	-1.411	2.5007
0	-1.377	2.4567
0	-1.343	2.419
0	-1.309	2.375
0	-1.275	2.3373
0	-1.241	2.2996
0	-1.19	2.2619
0	-1.156	2.2305
0	-1.122	2.1928
0	-1.071	2.1614
0	-1.037	2.13
0	-0.986	2.0986
0	-0.935	2.0671
0	-0.901	2.042
0	-0.85	2.0169
0	-0.799	1.9917
0	-0.765	1.9666
0	-0.714	1.9415
0	-0.663	1.9226
0	-0.612	1.9038
0	-0.578	1.8849
0	-0.527	1.8661
0	-0.476	1.8535
0	-0.425	1.841
0	-0.374	1.8284
0	-0.323	1.8158
0	-0.289	1.8033
0	-0.238	1.797
0	-0.187	1.7907
1	-0.136	1.7844
1	-0.102	1.7844
1	-0.068	1.7781
1	-0.034	1.7781
1	0	1.7781
1	0.017	1.7781
1	0.068	1.7781
1	0.102	1.7844
1	0.136	1.7844
1	0.17	1.7907
1	0.204	1.797
1	0.238	1.8033
1	0.272	1.8095
1	0.306	1.8221
1	0.34	1.8284
1	0.374	1.841
1	0.408	1.8535
1	0.442	1.8661
1	0.476	1.8786
1	0.51	1.8975
1	0.544	1.9101
1	0.578	1.9289
1	0.612	1.9478
1	0.646	1.9666
1	0.68	1.9855
1	0.714	2.0043
1	0.731	2.0294
1	0.765	2.0483
1	0.799	2.0734
1	0.833	2.0986
1	0.85	2.1237
1	0.884	2.1488
1	0.918	2.1802
1	0.935	2.2054
0	0.986	2.2368
0	1.02	2.2682
0	1.054	2.2933
0	1.088	2.331
0	1.122	2.3624
0	1.156	2.3939
0	1.19	2.4316
0	1.224	2.4693
0	1.258	2.507
0	1.275	2.5447
0	1.309	2.5823
0	1.326	2.6263
0	1.36	2.664
0	1.377	2.708
0	1.394	2.7457
0	1.411	2.7897
0	1.428	2.8337
0	1.445	2.8777
0	1.445	2.9216
0	1.462	2.9656
0	1.462	3.0096
0	1.479	3.0536
2	1.479	3.0976
2	1.496	3.1416
2	1.496	3.1855
2	1.513	3.2295
2	1.513	3.2798
2	1.53	3.3238
2	1.53	3.3677
2	1.53	3.418
2	1.53	3.462
2	1.513	3.506
2	1.513	3.5499
2	1.496	3.6002
2	1.496	3.6442
2	1.479	3.6882
2	1.462	3.7322
2	1.445	3.7761
2	1.428	3.8201
2	1.411	3.8641
2	1.394	3.9081
2	1.377	3.9458
2	1.343	3.9898
2	1.326	4.0275
2	1.292	4.0652
2	1.258	4.1091
2	1.241	4.1468
2	1.207	4.1845
2	1.173	4.216
2	1.139	4.2537
2	1.105	4.2851
2	1.071	4.3228
2	1.054	4.3542
2	1.02	4.3856
2	0.969	4.4107
2	0.935	4.4421
2	0.901	4.4673
2	0.867	4.4987
2	0.833	4.5238
0	0.782	4.549
0	0.731	4.5678
0	0.68	4.593
0	0.629	4.6118
0	0.578	4.6306
0	0.527	4.6495
0	0.493	4.6621
0	0.442	4.6746
0	0.391	4.6872
0	0.34	4.6998
0	0.289	4.7123
0	0.238	4.7186
0	0.187	4.7249
0	0.136	4.7312
0	0.085	4.7312
0	0.034	4.7375
0	0	4.7375
0	-0.051	4.7375
0	-0.102	4.7312
0	-0.153	4.7312
0	-0.204	4.7249
0	-0.255	4.7186
0	-0.306	4.706
0	-0.34	4.6998
0	-0.391	4.6872
0	-0.442	4.6746
0	-0.493	4.6621
0	-0.544	4.6432
0	-0.595	4.6244
0	-0.646	4.6055
0	-0.697	4.5867
0	-0.748	4.5678
0	-0.799	4.5427
0	-0.85	4.5175
0	-0.884	4.4924
1	-0.935	4.461
1	-1.003	4.4359
1	-1.054	4.4044
1	-1.122	4.3667
1	-1.19	4.3353
1	-1.241	4.2976
1	-1.292	4.2599
1	-1.36	4.2222
1	-1.411	4.1783
1	-1.462	4.1343
1	-1.53	4.0903
1	-1.581	4.04
1	-1.632	3.996
1	-1.683	3.9458
1	-1.717	3.8955
1	-1.768	3.839
1	-1.819	3.7887
1	-1.853	3.7322
1	-1.887	3.6756
1	-1.938	3.6191
1	-1.972	3.5562
1	-1.989	3.4997
1	-2.023	3.4369
1	-2.057	3.374
1	-2.074	3.3175
1	-2.091	3.2546
1	-2.108	3.1855
1	-2.125	3.1227
1	-2.142	3.0599
1	-2.142	2.997
1	-2.142	2.9342
1	-2.142	2.8651
1	-2.142	2.8023
1	-2.142	2.7394
1	-2.125	2.6766
1	-2.125	2.6075
1	-2.108	2.5447
1	-2.091	2.4818
1	-2.074	2.419
1	-2.04	2.3562
1	-2.023	2.2996
1	-1.989	2.2368
1	-1.972	2.174
1	-1.938	2.1174
1	-1.904	2.0609
1	-1.87	2.0043
1	-1.836	1.9478
1	-1.802	1.8912
1	-1.768	1.841
1	-1.734	1.7844
1	-1.7	1.7341
1	-1.666	1.6839
1	-1.632	1.6336
1	-1.598	1.5833
1	-1.547	1.5394
1	-1.513	1.4891
1	-1.479	1.4451
1	-1.445	1.4011
1	-1.411	1.3572
1	-1.377	1.3195
1	-1.326	1.2755
1	-1.292	1.2378
1	-1.258	1.2001
1	-1.224	1.1624
1	-1.207	1.1247
1	-1.173	1.087
1	-1.139	1.0493
1	-1.105	1.0179
1	-1.071	0.98645
1	-1.054	0.95503
1	-1.02	0.92362
1	-1.003	0.8922
1	-0.969	0.86079
1	-0.952	0.83565
1	-0.918	0.80424
1	-0.901	0.7791
1	-0.884	0.74769
1	-0.85	0.72256
1	-0.833	0.69742
1	-0.816	0.67229
1	-0.799	0.64716
1	-0.782	0.62203
1	-0.765	0.60318
1	-0.748	0.57805
1	-0.731	0.55291
1	-0.731	0.53406
1	-0.714	0.50893
1	-0.697	0.49008
1	-0.697	0.47123
0	-0.663	0.4461
0	-0.646	0.42725
0	-0.629	0.4084
0	-0.612	0.38955
0	-0.595	0.3707
0	-0.578	0.35185
2	-0.561	0.33929
2	-0.527	0.32044
2	-0.493	0.30159
2	-0.459	0.28902
2	-0.442	0.27646
2	-0.408	0.26389
2	-0.391	0.25132
2	-0.357	0.23876
2	-0.34	0.22619
2	-0.306	0.21991
2	-0.289	0.20734
2	-0.255	0.20106
2	-0.238	0.19478
2	-0.204	0.18849
0	-0.204	0.18221
0	-0.187	0.17593
0	-0.187	0.16964
0	-0.17	0.16336
0	-0.17	0.15708
0	-0.153	0.15079
0	-0.153	0.14451
0	-0.153	0.14451
0	-0.136	0.13823
0	-0.136	0.13195
0	-0.119	0.13195
0	-0.119	0.12566
0	-0.119	0.11938
0	-0.102	0.11938
0	-0.102	0.1131
0	-0.085	0.1131
0	-0.085	0.10681
0	-0.085	0.10681
0	-0.085	0.10053
0	-0.068	0.10053
0	-0.068	0.10053
0	-0.068	0.094246
0	-0.051	0.094246
1	-0.051	0.094246
1	-0.068	0.087963
1	-0.068	0.087963
1	-0.085	0.087963
1	-0.085	0.08168
1	-0.102	0.08168
1	-0.102	0.075397
1	-0.119	0.075397
1	-0.119	0.069114
1	-0.136	0.062831
1	-0.153	0.062831
1	-0.153	0.056548
1	-0.17	0.050265
1	-0.17	0.043982
1	-0.187	0.037699
1	-0.204	0.031415
1	-0.204	0.025132
1	-0.221	0.018849
1	-0.238	0.012566
0	-0.238	0.0062831
0	-0.238	0
0	-0.238	6.2768
0	-0.238	6.2705
0	-0.238	6.258
0	-0.238	6.2517
0	-0.238	6.2454
2	-0.238	6.2391
2	-0.221	6.2328
[truncated: 5,162 more rows]
