# Supplementary material for: Skilled motor control of an inverted pendulum implies low entropy of states but high entropy of actions
Source: PLoS Comput Biol. 2023 Jan 6;19(1):e1010810. doi: 10.1371/journal.pcbi.1010810 (PMC9851554; doi:10.1371/journal.pcbi.1010810)
Supplement: S2 File — The dataset within the file contains the data collected during the experiment. Each CSV file named “FRI_p_l.csv” corresponds to a different trial, where “p” stands for an unique numerical participant’s identifier and “l” stands for pendulum length (where “2” corresponds to 0.2, “3” to 0.3 m, “4” to 0.4 m, etc.). In every file, rows correspond to subsequent time steps, sampled with a frequency of 0.017 s. For every recorded time step, each column contains: the action selected by the trial’s participant (“action”). The value 0 corresponds to a “no action”, the value 1 represents an action that pushes the pendulum towards the clockwise direction and the value 2 corresponds to an action that pushes the pendulum towards the anti-clockwise direction.the angular velocity of the pendulum at that time step (“ang. velocity”), measured in rad s−1.the angle of the pendulum at that time step (“angle”), measured in rad with values in the interval [0, 2π) rad. The angle 0 rad corresponds to the pendulum oriented in its upright position.the single utility value associated to the whole trial (“utility”). (ZIP) [file pcbi.1010810.s002.zip › ExperimentalData/FRI_13_7.csv]

action	angular vel.	angle	trial utility
0	0	3.2358	-4.0667
0	0	3.2358
0	0	3.2358
0	-0.017	3.2358
0	-0.017	3.2358
0	-0.017	3.2358
0	-0.017	3.2358
0	-0.017	3.2358
0	-0.034	3.2358
0	-0.034	3.2295
0	-0.034	3.2295
0	-0.034	3.2295
0	-0.051	3.2295
0	-0.051	3.2232
0	-0.051	3.2232
0	-0.051	3.2232
0	-0.068	3.2232
0	-0.068	3.217
0	-0.068	3.217
0	-0.068	3.217
0	-0.068	3.2107
0	-0.068	3.2107
0	-0.085	3.2044
0	-0.085	3.2044
0	-0.085	3.1981
0	-0.085	3.1981
0	-0.085	3.1981
0	-0.085	3.1918
0	-0.102	3.1918
0	-0.102	3.1855
0	-0.102	3.1855
0	-0.102	3.1793
0	-0.102	3.1793
0	-0.102	3.173
0	-0.102	3.173
0	-0.102	3.1667
1	-0.102	3.1604
1	-0.119	3.1604
1	-0.136	3.1541
1	-0.136	3.1541
1	-0.153	3.1478
1	-0.17	3.1416
1	-0.17	3.1353
1	-0.187	3.129
1	-0.204	3.1227
1	-0.204	3.1164
1	-0.221	3.1101
1	-0.238	3.1038
1	-0.238	3.0976
1	-0.255	3.0913
1	-0.255	3.0787
1	-0.272	3.0724
1	-0.272	3.0661
1	-0.289	3.0536
1	-0.289	3.0473
1	-0.306	3.0347
1	-0.306	3.0284
1	-0.306	3.0159
1	-0.323	3.0096
1	-0.323	2.997
1	-0.323	2.9908
1	-0.34	2.9782
1	-0.34	2.9656
1	-0.34	2.9593
1	-0.34	2.9468
1	-0.357	2.9342
1	-0.357	2.9279
1	-0.357	2.9154
1	-0.357	2.9028
1	-0.357	2.8902
1	-0.357	2.8839
1	-0.357	2.8714
1	-0.357	2.8588
1	-0.357	2.8462
1	-0.357	2.84
0	-0.34	2.8274
0	-0.323	2.8148
0	-0.323	2.8085
0	-0.306	2.796
0	-0.289	2.7897
0	-0.272	2.7771
0	-0.255	2.7708
0	-0.238	2.7646
0	-0.221	2.7583
0	-0.204	2.752
0	-0.187	2.7457
2	-0.17	2.7394
2	-0.153	2.7332
2	-0.119	2.7269
2	-0.085	2.7269
2	-0.068	2.7206
2	-0.034	2.7206
2	0	2.7206
2	0.017	2.7206
2	0.034	2.7206
2	0.068	2.7206
2	0.102	2.7269
2	0.119	2.7269
2	0.153	2.7332
2	0.187	2.7394
2	0.204	2.7457
2	0.238	2.752
2	0.272	2.7583
2	0.289	2.7646
2	0.323	2.7771
2	0.34	2.7897
2	0.374	2.796
2	0.391	2.8085
2	0.425	2.8211
2	0.442	2.8337
2	0.476	2.8525
2	0.493	2.8651
2	0.51	2.8777
2	0.544	2.8965
2	0.561	2.9154
2	0.578	2.9279
2	0.595	2.9468
2	0.612	2.9656
2	0.629	2.9845
2	0.646	3.0033
2	0.663	3.0222
2	0.68	3.0473
2	0.697	3.0661
2	0.714	3.085
2	0.731	3.1101
2	0.731	3.129
2	0.748	3.1541
2	0.765	3.1793
2	0.765	3.1981
2	0.782	3.2232
2	0.782	3.2484
2	0.782	3.2735
2	0.799	3.2986
2	0.799	3.3175
2	0.799	3.3426
2	0.799	3.3677
2	0.799	3.3929
2	0.799	3.418
2	0.799	3.4431
2	0.799	3.4683
2	0.799	3.4871
2	0.799	3.5122
2	0.782	3.5374
2	0.782	3.5625
2	0.782	3.5877
2	0.765	3.6065
2	0.765	3.6316
2	0.748	3.6568
2	0.748	3.6756
2	0.731	3.7008
2	0.714	3.7196
2	0.697	3.7447
2	0.697	3.7636
2	0.68	3.7887
2	0.663	3.8076
2	0.646	3.8264
2	0.629	3.8453
2	0.612	3.8641
2	0.595	3.883
2	0.578	3.9018
2	0.561	3.9207
2	0.544	3.9332
2	0.527	3.9521
2	0.493	3.9646
0	0.459	3.9835
0	0.442	3.996
0	0.408	4.0086
0	0.374	4.0212
0	0.34	4.0275
0	0.306	4.04
0	0.272	4.0463
0	0.238	4.0589
0	0.204	4.0652
0	0.17	4.0714
0	0.136	4.0714
0	0.102	4.0777
0	0.068	4.0777
0	0.034	4.084
0	0	4.084
1	-0.017	4.084
1	-0.068	4.0777
1	-0.119	4.0777
1	-0.17	4.0714
1	-0.204	4.0652
1	-0.255	4.0589
1	-0.306	4.0526
1	-0.34	4.04
1	-0.391	4.0275
1	-0.442	4.0149
1	-0.476	4.0023
1	-0.527	3.9898
1	-0.561	3.9709
1	-0.612	3.9521
1	-0.646	3.9332
1	-0.697	3.9144
1	-0.731	3.8892
1	-0.782	3.8704
1	-0.816	3.8453
1	-0.85	3.8201
1	-0.884	3.795
1	-0.918	3.7636
1	-0.969	3.7384
1	-1.003	3.707
1	-1.037	3.6756
1	-1.071	3.6442
1	-1.088	3.6128
1	-1.122	3.5814
1	-1.156	3.5437
1	-1.173	3.5122
1	-1.207	3.4745
1	-1.224	3.4369
1	-1.258	3.3992
1	-1.275	3.3615
1	-1.292	3.3238
1	-1.309	3.2861
1	-1.326	3.2421
1	-1.343	3.2044
1	-1.36	3.1604
1	-1.36	3.1227
1	-1.377	3.0787
1	-1.377	3.041
1	-1.394	2.997
1	-1.394	2.9531
1	-1.394	2.9154
1	-1.394	2.8714
1	-1.394	2.8274
1	-1.394	2.7834
1	-1.394	2.7457
1	-1.377	2.7017
1	-1.377	2.664
1	-1.36	2.62
1	-1.343	2.5761
1	-1.343	2.5384
1	-1.326	2.5007
1	-1.309	2.4567
1	-1.292	2.419
1	-1.275	2.3813
1	-1.258	2.3436
1	-1.241	2.3059
1	-1.207	2.2682
1	-1.19	2.2305
1	-1.173	2.1928
1	-1.139	2.1614
1	-1.122	2.1237
1	-1.088	2.0923
1	-1.071	2.0609
1	-1.037	2.0294
1	-1.02	1.998
0	-0.969	1.9666
0	-0.935	1.9415
0	-0.884	1.9101
0	-0.85	1.8849
0	-0.816	1.8598
0	-0.765	1.8347
0	-0.731	1.8095
0	-0.68	1.7907
0	-0.646	1.7718
0	-0.595	1.753
0	-0.561	1.7341
0	-0.51	1.7153
0	-0.476	1.7027
0	-0.425	1.6902
0	-0.391	1.6776
0	-0.34	1.665
0	-0.306	1.6587
0	-0.255	1.6462
0	-0.221	1.6399
0	-0.17	1.6336
0	-0.136	1.6273
0	-0.085	1.6273
0	-0.051	1.621
2	0	1.621
2	0.034	1.621
2	0.085	1.6273
2	0.153	1.6273
2	0.204	1.6336
2	0.255	1.6399
2	0.306	1.6525
2	0.357	1.6587
2	0.408	1.6713
2	0.476	1.6839
2	0.527	1.7027
2	0.578	1.7153
2	0.629	1.7341
2	0.68	1.7593
2	0.731	1.7781
2	0.799	1.8033
2	0.85	1.8284
2	0.901	1.8535
2	0.952	1.8786
2	1.003	1.9101
2	1.054	1.9415
2	1.105	1.9729
2	1.156	2.0043
2	1.207	2.042
2	1.258	2.0797
2	1.292	2.1174
2	1.343	2.1551
2	1.394	2.1991
2	1.428	2.2431
2	1.479	2.287
2	1.53	2.331
2	1.564	2.375
2	1.598	2.4253
2	1.649	2.4755
2	1.683	2.5258
2	1.717	2.5761
2	1.751	2.6263
2	1.768	2.6829
2	1.802	2.7332
2	1.836	2.7897
2	1.853	2.8462
2	1.87	2.9028
2	1.887	2.9593
2	1.904	3.0159
2	1.921	3.0724
2	1.938	3.129
2	1.955	3.1918
2	1.955	3.2484
2	1.955	3.3049
2	1.955	3.3677
2	1.955	3.4243
2	1.955	3.4871
2	1.955	3.5437
2	1.955	3.6002
2	1.938	3.6631
2	1.921	3.7196
2	1.904	3.7761
2	1.904	3.8327
2	1.87	3.8892
2	1.853	3.9458
2	1.836	4.0023
2	1.819	4.0589
2	1.785	4.1154
2	1.768	4.1657
2	1.734	4.2222
2	1.717	4.2725
2	1.683	4.3228
2	1.649	4.373
2	1.615	4.4233
2	1.598	4.4736
2	1.564	4.5175
2	1.53	4.5678
2	1.496	4.6118
2	1.462	4.6558
2	1.428	4.6998
2	1.394	4.7437
2	1.377	4.7814
2	1.343	4.8254
2	1.309	4.8631
2	1.275	4.9008
2	1.241	4.9448
2	1.207	4.9762
0	1.173	5.0139
0	1.139	5.0516
0	1.088	5.083
0	1.054	5.1144
0	1.003	5.1459
0	0.969	5.1773
0	0.935	5.2087
0	0.901	5.2338
0	0.85	5.2589
0	0.816	5.2841
0	0.782	5.3092
0	0.748	5.3343
0	0.714	5.3532
0	0.68	5.3783
0	0.646	5.3972
0	0.612	5.416
0	0.578	5.4349
0	0.544	5.4537
0	0.51	5.4663
0	0.493	5.4851
0	0.459	5.4977
0	0.425	5.5103
0	0.391	5.5228
0	0.374	5.5354
0	0.34	5.548
0	0.306	5.5543
0	0.272	5.5668
0	0.255	5.5731
0	0.221	5.5794
0	0.204	5.5857
0	0.17	5.592
0	0.136	5.5982
0	0.119	5.6045
0	0.085	5.6045
0	0.068	5.6045
0	0.034	5.6108
0	0	5.6108
0	0	5.6108
0	-0.034	5.6108
2	-0.051	5.6045
2	-0.068	5.6045
2	-0.085	5.6045
2	-0.102	5.5982
2	-0.119	5.5982
2	-0.136	5.592
2	-0.153	5.5857
2	-0.17	5.5857
2	-0.187	5.5794
2	-0.187	5.5731
2	-0.204	5.5668
2	-0.221	5.5605
2	-0.238	5.5543
2	-0.255	5.5417
2	-0.272	5.5354
2	-0.289	5.5291
2	-0.306	5.5166
2	-0.34	5.504
2	-0.357	5.4977
2	-0.374	5.4851
2	-0.391	5.4726
0	-0.425	5.46
0	-0.459	5.4474
0	-0.476	5.4349
0	-0.51	5.416
0	-0.544	5.4035
0	-0.578	5.3846
0	-0.612	5.3658
0	-0.646	5.3469
0	-0.68	5.3281
0	-0.714	5.3092
0	-0.748	5.2841
0	-0.782	5.2589
0	-0.816	5.2338
1	-0.867	5.2087
1	-0.901	5.1836
1	-0.952	5.1584
1	-1.003	5.127
1	-1.054	5.0956
1	-1.105	5.0642
1	-1.156	5.0265
1	-1.207	4.9888
1	-1.258	4.9574
1	-1.326	4.9134
1	-1.377	4.8757
1	-1.428	4.8317
1	-1.479	4.7877
1	-1.53	4.7437
1	-1.581	4.6935
1	-1.632	4.6495
1	-1.7	4.5992
1	-1.751	4.5427
1	-1.802	4.4924
1	-1.853	4.4359
1	-1.904	4.3793
1	-1.955	4.3228
1	-2.006	4.2599
1	-2.057	4.2034
1	-2.091	4.1406
1	-2.142	4.0777
1	-2.193	4.0086
1	-2.227	3.9458
1	-2.278	3.8767
1	-2.312	3.8076
1	-2.346	3.7384
1	-2.38	3.6631
1	-2.414	3.5939
1	-2.431	3.5185
1	-2.465	3.4494
1	-2.482	3.374
1	-2.499	3.2986
1	-2.516	3.2232
1	-2.533	3.1478
1	-2.533	3.0724
1	-2.55	2.9908
1	-2.55	2.9154
1	-2.55	2.84
1	-2.55	2.7646
1	-2.533	2.6892
1	-2.533	2.6075
1	-2.516	2.5321
1	-2.499	2.4567
1	-2.482	2.3813
1	-2.465	2.3122
1	-2.431	2.2368
1	-2.414	2.1614
1	-2.38	2.0923
1	-2.363	2.0169
1	-2.329	1.9478
1	-2.295	1.8786
1	-2.278	1.8095
1	-2.244	1.7404
1	-2.21	1.6776
0	-2.159	1.6085
0	-2.125	1.5456
0	-2.074	1.4828
0	-2.04	1.42
0	-1.989	1.3572
0	-1.955	1.3006
0	-1.904	1.2441
0	-1.87	1.1875
0	-1.819	1.131
0	-1.785	1.0744
0	-1.751	1.0241
0	-1.717	0.9676
0	-1.666	0.91733
0	-1.632	0.86707
0	-1.598	0.8168
0	-1.581	0.77282
0	-1.547	0.72256
0	-1.513	0.67858
0	-1.496	0.63459
0	-1.462	0.59061
0	-1.445	0.54663
0	-1.411	0.50265
0	-1.394	0.45867
0	-1.377	0.41469
0	-1.36	0.37699
2	-1.343	0.333
2	-1.326	0.29531
2	-1.292	0.25761
2	-1.275	0.21991
2	-1.258	0.17593
2	-1.241	0.13823
2	-1.207	0.10681
2	-1.207	0.069114
2	-1.19	0.031415
2	-1.173	6.2768
2	-1.156	6.2454
2	-1.156	6.2077
2	-1.139	6.1763
2	-1.139	6.1386
2	-1.122	6.1072
2	-1.122	6.0695
2	-1.122	6.0381
2	-1.122	6.0066
2	-1.122	5.9689
2	-1.122	5.9375
2	-1.122	5.8998
2	-1.139	5.8684
2	-1.139	5.8307
2	-1.139	5.7993
2	-1.156	5.7679
0	-1.173	5.7302
0	-1.19	5.6925
0	-1.224	5.6548
0	-1.241	5.6171
0	-1.275	5.5794
0	-1.292	5.5417
0	-1.326	5.504
0	-1.36	5.4663
0	-1.394	5.4223
0	-1.428	5.3783
0	-1.462	5.3343
0	-1.496	5.2904
0	-1.53	5.2464
0	-1.564	5.2024
0	-1.598	5.1521
0	-1.632	5.1019
0	-1.683	5.0516
0	-1.717	5.0014
0	-1.751	4.9511
0	-1.802	4.8945
0	-1.836	4.8443
0	-1.887	4.7877
0	-1.921	4.7312
1	-1.955	4.6683
1	-2.023	4.6118
1	-2.074	4.549
1	-2.125	4.4861
1	-2.176	4.4233
1	-2.227	4.3542
1	-2.278	4.2851
1	-2.329	4.216
1	-2.38	4.1468
1	-2.414	4.0777
1	-2.465	4.0023
1	-2.499	3.9269
1	-2.55	3.8515
1	-2.584	3.7761
1	-2.618	3.6945
1	-2.652	3.6191
1	-2.669	3.5374
1	-2.703	3.4557
1	-2.72	3.374
1	-2.737	3.2923
1	-2.754	3.2107
1	-2.771	3.129
1	-2.771	3.041
1	-2.771	2.9593
1	-2.771	2.8777
0	-2.771	2.7897
0	-2.754	2.708
0	-2.72	2.6263
0	-2.703	2.5447
0	-2.669	2.463
0	-2.652	2.3813
0	-2.618	2.3059
0	-2.584	2.2242
0	-2.55	2.1488
0	-2.499	2.0734
0	-2.465	1.998
0	-2.431	1.9226
0	-2.38	1.8535
0	-2.346	1.7781
0	-2.295	1.709
0	-2.261	1.6399
0	-2.21	1.5771
0	-2.159	1.5079
0	-2.125	1.4451
0	-2.074	1.3823
0	-2.04	1.3195
0	-1.989	1.2566
0	-1.955	1.2001
0	-1.921	1.1435
2	-1.87	1.087
2	-1.819	1.0304
2	-1.768	0.97388
2	-1.734	0.92362
2	-1.683	0.86707
2	-1.632	0.82309
2	-1.598	0.77282
2	-1.547	0.72256
2	-1.513	0.67858
2	-1.479	0.63459
2	-1.428	0.59061
2	-1.394	0.54663
2	-1.36	0.50265
2	-1.343	0.46495
2	-1.309	0.42097
2	-1.275	0.38327
2	-1.241	0.34557
2	-1.224	0.30787
2	-1.19	0.27017
2	-1.173	0.23876
2	-1.156	0.20106
2	-1.139	0.16964
2	-1.105	0.13195
2	-1.088	0.10053
2	-1.088	0.069114
2	-1.071	0.037699
2	-1.054	0
2	-1.037	6.2517
2	-1.037	6.2203
2	-1.02	6.1889
2	-1.02	6.1637
2	-1.003	6.1323
2	-1.003	6.1009
2	-1.003	6.0695
2	-1.003	6.0381
2	-1.003	6.0066
2	-1.003	5.9815
2	-1.003	5.9501
2	-1.003	5.9187
2	-1.003	5.8873
2	-1.003	5.8559
2	-1.02	5.8307
0	-1.037	5.7993
0	-1.054	5.7679
0	-1.071	5.7365
0	-1.088	5.6988
0	-1.122	5.6674
0	-1.139	5.6359
0	-1.173	5.5982
0	-1.19	5.5605
0	-1.224	5.5291
0	-1.258	5.4914
0	-1.292	5.4474
0	-1.309	5.4097
0	-1.343	5.372
0	-1.377	5.3281
0	-1.411	5.2904
0	-1.445	5.2464
0	-1.496	5.2024
0	-1.53	5.1521
0	-1.564	5.1082
0	-1.598	5.0579
0	-1.649	5.0139
0	-1.683	4.9637
0	-1.717	4.9071
0	-1.768	4.8568
0	-1.802	4.8003
0	-1.853	4.75
0	-1.887	4.6935
0	-1.938	4.6369
0	-1.972	4.5741
0	-2.023	4.5175
0	-2.057	4.4547
0	-2.091	4.3919
0	-2.142	4.3291
0	-2.176	4.2599
0	-2.21	4.1971
0	-2.244	4.128
0	-2.278	4.0589
0	-2.312	3.9898
0	-2.346	3.9207
0	-2.363	3.8515
0	-2.397	3.7824
0	-2.414	3.707
0	-2.448	3.6316
0	-2.465	3.5625
0	-2.465	3.4871
0	-2.482	3.4117
0	-2.499	3.3363
0	-2.499	3.2609
0	-2.499	3.1855
0	-2.499	3.1101
0	-2.499	3.0347
0	-2.482	2.9593
0	-2.482	2.8839
0	-2.465	2.8085
0	-2.448	2.7394
0	-2.431	2.664
0	-2.414	2.5886
0	-2.38	2.5195
0	-2.363	2.4504
0	-2.329	2.375
0	-2.295	2.3059
0	-2.261	2.2368
0	-2.227	2.174
0	-2.193	2.1048
0	-2.142	2.042
0	-2.108	1.9729
0	-2.074	1.9101
0	-2.023	1.8535
0	-1.989	1.7907
0	-1.938	1.7341
0	-1.904	1.6713
0	-1.853	1.6148
0	-1.802	1.5645
0	-1.768	1.5079
0	-1.717	1.4577
0	-1.683	1.4011
0	-1.632	1.3572
0	-1.598	1.3069
0	-1.547	1.2566
0	-1.513	1.2126
0	-1.462	1.1687
0	-1.428	1.1247
0	-1.394	1.0807
0	-1.36	1.0367
0	-1.309	0.99901
0	-1.275	0.96131
0	-1.241	0.92362
0	-1.207	0.88592
0	-1.173	0.84822
0	-1.139	0.81052
0	-1.105	0.7791
0	-1.088	0.74769
0	-1.054	0.71627
0	-1.02	0.68486
0	-1.003	0.65344
0	-0.969	0.62203
0	-0.952	0.59061
0	-0.918	0.56548
0	-0.901	0.53406
0	-0.884	0.50893
0	-0.85	0.4838
0	-0.833	0.45867
0	-0.816	0.43353
0	-0.799	0.4084
0	-0.782	0.38327
0	-0.765	0.35814
0	-0.748	0.33929
0	-0.731	0.31416
0	-0.731	0.29531
0	-0.714	0.27017
0	-0.697	0.25132
0	-0.697	0.22619
2	-0.68	0.20734
2	-0.663	0.18849
2	-0.646	0.16964
2	-0.629	0.15079
2	-0.595	0.13195
2	-0.578	0.1131
2	-0.561	0.094246
2	-0.561	0.075397
2	-0.544	0.062831
2	-0.527	0.043982
2	-0.51	0.031415
2	-0.493	0.012566
2	-0.493	0
2	-0.476	6.2642
2	-0.459	6.2517
2	-0.459	6.2391
2	-0.442	6.2265
2	-0.442	6.214
2	-0.425	6.2014
2	-0.425	6.1826
2	-0.408	6.17
2	-0.408	6.1574
2	-0.391	6.1512
2	-0.391	6.1386
2	-0.391	6.126
2	-0.374	6.1135
2	-0.374	6.1009
2	-0.374	6.0883
2	-0.374	6.0758
2	-0.374	6.0695
2	-0.357	6.0569
2	-0.357	6.0443
2	-0.357	6.0318
2	-0.357	6.0255
2	-0.357	6.0129
2	-0.357	6.0004
2	-0.357	5.9878
2	-0.357	5.9815
2	-0.357	5.9689
2	-0.357	5.9564
2	-0.357	5.9438
2	-0.374	5.9313
2	-0.374	5.925
2	-0.374	5.9124
2	-0.374	5.8998
2	-0.374	5.8873
2	-0.391	5.8747
2	-0.391	5.8621
2	-0.391	5.8496
2	-0.408	5.8433
2	-0.408	5.8307
2	-0.425	5.8182
2	-0.425	5.8056
2	-0.425	5.7867
2	-0.442	5.7742
2	-0.442	5.7616
2	-0.459	5.749
0	-0.476	5.7365
0	-0.51	5.7176
0	-0.527	5.705
0	-0.544	5.6862
0	-0.578	5.6674
0	-0.595	5.6548
0	-0.629	5.6359
0	-0.646	5.6171
0	-0.68	5.592
0	-0.697	5.5731
0	-0.731	5.5543
0	-0.765	5.5291
0	-0.782	5.504
0	-0.816	5.4789
0	-0.85	5.4537
0	-0.884	5.4286
0	-0.918	5.4035
0	-0.952	5.372
0	-0.986	5.3469
0	-1.02	5.3155
0	-1.054	5.2841
0	-1.088	5.2527
0	-1.122	5.215
0	-1.156	5.1836
0	-1.19	5.1459
0	-1.241	5.1082
0	-1.275	5.0705
0	-1.309	5.0328
0	-1.36	4.9951
0	-1.394	4.9511
0	-1.428	4.9071
0	-1.479	4.8631
0	-1.513	4.8191
0	-1.564	4.7752
0	-1.598	4.7249
0	-1.649	4.6746
0	-1.683	4.6244
0	-1.734	4.5741
0	-1.768	4.5238
0	-1.819	4.4673
0	-1.853	4.4107
0	-1.887	4.3605
0	-1.938	4.2976
0	-1.972	4.2411
0	-2.006	4.1783
0	-2.04	4.1217
0	-2.074	4.0589
0	-2.108	3.996
0	-2.142	3.9332
0	-2.159	3.8641
0	-2.193	3.8013
0	-2.21	3.7322
0	-2.244	3.6693
0	-2.261	3.6002
0	-2.278	3.5311
0	-2.295	3.462
0	-2.295	3.3929
0	-2.312	3.3238
0	-2.312	3.2546
0	-2.312	3.1855
0	-2.312	3.1164
0	-2.312	3.0473
0	-2.295	2.9782
0	-2.295	2.9091
0	-2.278	2.84
0	-2.261	2.7708
0	-2.244	2.7017
0	-2.227	2.6326
0	-2.21	2.5698
0	-2.176	2.5007
0	-2.159	2.4378
0	-2.125	2.375
0	-2.091	2.3122
0	-2.057	2.2494
0	-2.023	2.1865
0	-1.989	2.1237
0	-1.955	2.0671
0	-1.904	2.0106
1	-1.87	1.9478
1	-1.836	1.8975
1	-1.802	1.841
1	-1.785	1.7844
1	-1.751	1.7341
1	-1.717	1.6839
1	-1.683	1.6273
1	-1.649	1.5771
1	-1.615	1.5331
1	-1.581	1.4828
1	-1.547	1.4325
1	-1.53	1.3886
1	-1.496	1.3446
0	-1.445	1.3006
0	-1.411	1.2566
0	-1.36	1.2126
0	-1.326	1.1749
0	-1.292	1.131
0	-1.241	1.0933
0	-1.207	1.0556
0	-1.173	1.0241
0	-1.139	0.98645
0	-1.105	0.95503
0	-1.054	0.92362
0	-1.02	0.8922
0	-1.003	0.86079
0	-0.969	0.82937
0	-0.935	0.79795
0	-0.901	0.77282
0	-0.867	0.74769
0	-0.833	0.72256
0	-0.816	0.69742
0	-0.782	0.67229
0	-0.765	0.64716
0	-0.731	0.62203
0	-0.714	0.60318
0	-0.68	0.58433
0	-0.663	0.5592
2	-0.629	0.54035
2	-0.595	0.5215
2	-0.561	0.50265
2	-0.544	0.49008
2	-0.51	0.47123
2	-0.476	0.45867
2	-0.442	0.4461
2	-0.408	0.43353
2	-0.391	0.42097
2	-0.357	0.4084
2	-0.323	0.39583
2	-0.289	0.38955
2	-0.272	0.37699
2	-0.238	0.3707
2	-0.221	0.36442
2	-0.187	0.35814
0	-0.17	0.35185
0	-0.153	0.34557
0	-0.136	0.33929
0	-0.136	0.33929
0	-0.119	0.333
0	-0.102	0.32672
0	-0.085	0.32672
1	-0.068	0.32672
1	-0.068	0.32044
1	-0.068	0.32044
1	-0.068	0.31416
1	-0.068	0.31416
1	-0.068	0.31416
1	-0.068	0.30787
1	-0.051	0.30787
1	-0.051	0.30787
1	-0.051	0.30159
1	-0.051	0.30159
1	-0.051	0.30159
1	-0.051	0.30159
1	-0.051	0.29531
1	-0.051	0.29531
1	-0.051	0.29531
1	-0.051	0.28902
1	-0.051	0.28902
1	-0.051	0.28902
1	-0.051	0.28902
1	-0.051	0.28274
1	-0.051	0.28274
1	-0.051	0.28274
1	-0.051	0.28274
1	-0.051	0.27646
1	-0.034	0.27646
1	-0.034	0.27646
1	-0.034	0.27646
1	-0.034	0.27017
1	-0.034	0.27017
0	-0.034	0.27017
0	-0.017	0.27017
0	0	0.27017
0	0	0.27017
0	0	0.27017
0	0.017	0.27017
0	0.017	0.27017
0	0.034	0.27017
0	0.051	0.27017
0	0.051	0.27646
0	0.068	0.27646
0	0.085	0.27646
1	0.085	0.28274
1	0.085	0.28274
1	0.102	0.28902
1	0.102	0.28902
1	0.102	0.29531
1	0.102	0.29531
1	0.102	0.30159
1	0.102	0.30159
1	0.102	0.30787
1	0.102	0.30787
1	0.102	0.31416
1	0.102	0.31416
1	0.102	0.32044
1	0.102	0.32044
1	0.119	0.32672
1	0.119	0.333
1	0.119	0.333
1	0.119	0.33929
1	0.119	0.33929
1	0.119	0.34557
1	0.119	0.35185
1	0.136	0.35185
1	0.136	0.35814
1	0.136	0.36442
1	0.136	0.36442
1	0.153	0.3707
1	0.153	0.37699
1	0.153	0.38327
0	0.17	0.38327
0	0.187	0.38955
0	0.204	0.39583
0	0.221	0.40212
0	0.238	0.4084
0	0.255	0.42097
0	0.272	0.42725
0	0.289	0.43353
0	0.306	0.4461
0	0.323	0.45238
0	0.34	0.46495
0	0.357	0.47752
0	0.391	0.4838
2	0.408	0.49637
2	0.442	0.50893
2	0.476	0.52778
2	0.51	0.54035
2	0.544	0.5592
2	0.578	0.57176
2	0.612	0.59061
2	0.646	0.60946
2	0.68	0.62831
2	0.714	0.65344
2	0.748	0.67229
2	0.782	0.69742
2	0.833	0.72256
2	0.867	0.74769
2	0.901	0.77282
2	0.952	0.80424
2	0.986	0.82937
2	1.037	0.86079
2	1.088	0.8922
2	1.122	0.9299
2	1.173	0.96131
2	1.224	0.99901
2	1.258	1.0367
2	1.309	1.0744
2	1.36	1.1121
2	1.411	1.1561
2	1.462	1.2001
2	1.513	1.2441
2	1.564	1.2943
2	1.615	1.3383
2	1.666	1.3886
2	1.717	1.4388
2	1.785	1.4954
2	1.836	1.5456
2	1.887	1.6022
2	1.938	1.6587
2	1.989	1.7216
2	2.04	1.7781
2	2.091	1.841
2	2.142	1.9101
2	2.193	1.9729
2	2.244	2.042
2	2.295	2.1048
2	2.346	2.1802
2	2.38	2.2494
2	2.431	2.3185
2	2.465	2.3939
2	2.499	2.4693
2	2.55	2.5447
2	2.567	2.62
2	2.601	2.7017
2	2.635	2.7771
2	2.652	2.8588
2	2.669	2.9405
0	2.686	3.0222
0	2.686	3.1038
0	2.686	3.1793
0	2.669	3.2609
0	2.669	3.3426
0	2.652	3.4243
0	2.635	3.4997
0	2.618	3.5814
0	2.601	3.6631
0	2.584	3.7384
0	2.55	3.8138
0	2.516	3.8892
0	2.499	3.9646
0	2.465	4.04
0	2.414	4.1154
0	2.38	4.1908
0	2.346	4.2599
0	2.312	4.3291
0	2.261	4.3982
0	2.227	4.4673
0	2.176	4.5301
0	2.142	4.5992
0	2.091	4.6621
0	2.04	4.7249
0	2.006	4.7814
0	1.955	4.8443
0	1.921	4.9008
0	1.87	4.9574
0	1.836	5.0139
0	1.785	5.0705
0	1.751	5.1207
0	1.717	5.1773
0	1.666	5.2275
0	1.632	5.2778
0	1.598	5.3218
0	1.564	5.372
0	1.53	5.416
0	1.496	5.4663
0	1.462	5.5103
0	1.428	5.5543
0	1.411	5.592
0	1.377	5.6359
0	1.36	5.6799
0	1.326	5.7176
0	1.309	5.7553
0	1.292	5.7993
0	1.258	5.837
0	1.241	5.8747
0	1.224	5.9124
0	1.207	5.9501
0	1.207	5.9815
0	1.19	6.0192
0	1.173	6.0569
0	1.173	6.0946
0	1.156	6.126
0	1.156	6.1637
0	1.156	6.1951
0	1.139	6.2328
0	1.139	6.2642
0	1.139	0.018849
0	1.139	0.050265
0	1.139	0.087963
0	1.156	0.11938
0	1.156	0.15708
0	1.156	0.18849
0	1.173	0.22619
0	1.173	0.26389
0	1.19	0.29531
0	1.207	0.333
0	1.224	0.3707
1	1.241	0.4084
1	1.241	0.4461
1	1.241	0.4838
1	1.258	0.5215
1	1.258	0.5592
1	1.292	0.59689
1	1.343	0.63459
1	1.377	0.67858
1	1.411	0.71627
1	1.445	0.76026
1	1.462	0.80424
1	1.496	0.84822
1	1.53	0.89848
1	1.564	0.94246
1	1.598	0.99273
1	1.632	1.043
1	1.666	1.087
1	1.717	1.1435
1	1.751	1.1938
1	1.785	1.2441
1	1.836	1.3006
1	1.87	1.3572
1	1.904	1.4137
1	1.955	1.4703
1	1.989	1.5331
1	2.04	1.5896
1	2.074	1.6525
1	2.125	1.7153
1	2.159	1.7781
1	2.193	1.8472
1	2.244	1.9163
1	2.278	1.9792
1	2.312	2.0483
1	2.346	2.1237
1	2.38	2.1928
1	2.414	2.2619
1	2.448	2.3373
1	2.482	2.4127
1	2.499	2.4881
1	2.533	2.5635
1	2.55	2.6389
1	2.567	2.7143
1	2.584	2.796
1	2.584	2.8714
1	2.601	2.9468
1	2.601	3.0284
1	2.601	3.1038
1	2.601	3.1855
1	2.601	3.2609
1	2.601	3.3426
1	2.584	3.418
1	2.567	3.4997
1	2.55	3.5751
1	2.533	3.6505
1	2.499	3.7259
1	2.482	3.8013
1	2.448	3.8767
1	2.414	3.9458
1	2.38	4.0212
1	2.346	4.0903
1	2.312	4.1594
1	2.278	4.2285
1	2.227	4.2976
1	2.193	4.3667
1	2.159	4.4296
1	2.108	4.4987
1	2.057	4.5615
1	2.023	4.6181
1	1.972	4.6809
1	1.938	4.7375
1	1.887	4.794
1	1.853	4.8506
1	1.802	4.9071
1	1.768	4.9637
1	1.717	5.0139
1	1.683	5.0642
1	1.632	5.1144
1	1.598	5.1647
1	1.564	5.215
1	1.513	5.2589
1	1.479	5.3029
1	1.445	5.3469
1	1.411	5.3909
1	1.377	5.4349
1	1.343	5.4726
1	1.309	5.5166
1	1.292	5.5543
1	1.258	5.592
1	1.224	5.6297
1	1.207	5.6674
1	1.173	5.705
1	1.156	5.7365
1	1.139	5.7742
1	1.122	5.8056
1	1.088	5.8433
1	1.071	5.8747
1	1.054	5.9061
1	1.037	5.9375
1	1.003	5.9689
1	0.986	6.0004
1	0.952	6.0255
1	0.935	6.0569
1	0.918	6.082
1	0.901	6.1135
1	0.884	6.1386
1	0.867	6.1637
1	0.85	6.1889
1	0.833	6.214
1	0.816	6.2391
1	0.799	6.2642
1	0.782	0.0062831
1	0.782	0.031415
1	0.765	0.056548
1	0.765	0.075397
1	0.748	0.10053
1	0.748	0.12566
1	0.731	0.14451
1	0.731	0.16964
1	0.731	0.18849
1	0.731	0.21363
1	0.731	0.23247
1	0.714	0.25761
1	0.714	0.27646
1	0.714	0.30159
1	0.731	0.32044
1	0.731	0.34557
1	0.731	0.36442
0	0.748	0.38955
0	0.765	0.4084
0	0.782	0.43353
0	0.799	0.45867
0	0.816	0.4838
0	0.833	0.50893
0	0.85	0.53406
0	0.884	0.5592
0	0.901	0.58433
0	0.918	0.61574
0	0.952	0.64088
0	0.969	0.67229
0	1.003	0.70371
0	1.037	0.72884
0	1.054	0.76026
0	1.088	0.79795
0	1.122	0.82937
0	1.156	0.86079
0	1.19	0.89848
0	1.224	0.93618
0	1.258	0.97388
0	1.292	1.0116
0	1.326	1.0493
0	1.36	1.087
0	1.394	1.131
0	1.428	1.1749
0	1.479	1.2189
0	1.513	1.2629
0	1.547	1.3069
0	1.598	1.3572
0	1.632	1.4074
0	1.683	1.4577
0	1.717	1.5079
0	1.768	1.5582
0	1.802	1.6148
0	1.853	1.665
0	1.887	1.7216
0	1.921	1.7844
0	1.972	1.841
0	2.006	1.8975
0	2.04	1.9603
0	2.091	2.0232
0	2.125	2.086
0	2.159	2.1488
0	2.193	2.2179
0	2.227	2.2808
0	2.261	2.3499
0	2.278	2.419
0	2.312	2.4881
0	2.329	2.5572
0	2.346	2.6263
0	2.38	2.7017
0	2.38	2.7708
0	2.397	2.8462
0	2.414	2.9154
0	2.414	2.9908
0	2.414	3.0599
0	2.414	3.1353
0	2.414	3.2107
0	2.414	3.2798
0	2.397	3.3552
0	2.397	3.4243
0	2.38	3.4997
0	2.363	3.5688
0	2.346	3.6379
0	2.312	3.707
0	2.295	3.7761
0	2.261	3.8453
0	2.227	3.9144
0	2.193	3.9835
0	2.159	4.0463
0	2.125	4.1091
0	2.091	4.1783
0	2.057	4.2348
0	2.023	4.2976
0	1.972	4.3605
0	1.938	4.417
0	1.887	4.4736
0	1.853	4.5301
0	1.802	4.5867
0	1.768	4.6432
0	1.717	4.6935
0	1.666	4.7437
0	1.632	4.794
0	1.581	4.8443
0	1.547	4.8883
0	1.496	4.9385
0	1.462	4.9825
0	1.411	5.0265
0	1.377	5.0642
0	1.343	5.1082
0	1.292	5.1459
0	1.258	5.1836
0	1.224	5.2213
0	1.173	5.2589
0	1.139	5.2966
0	1.105	5.3281
0	1.071	5.3595
0	1.037	5.3909
0	1.003	5.4223
0	0.969	5.4537
0	0.935	5.4851
0	0.918	5.5103
0	0.884	5.5354
0	0.85	5.5605
0	0.816	5.592
0	0.799	5.6108
0	0.765	5.6359
0	0.748	5.6611
0	0.714	5.6799
0	0.697	5.705
0	0.663	5.7239
0	0.646	5.7428
0	0.629	5.7616
0	0.612	5.7805
0	0.578	5.7993
0	0.561	5.8182
0	0.544	5.837
0	0.527	5.8496
0	0.51	5.8684
0	0.493	5.881
0	0.476	5.8998
0	0.459	5.9124
0	0.442	5.925
0	0.425	5.9375
0	0.408	5.9501
0	0.408	5.9627
0	0.391	5.9752
0	0.374	5.9878
0	0.357	6.0004
0	0.357	6.0129
0	0.34	6.0192
0	0.323	6.0318
0	0.323	6.0443
0	0.306	6.0506
0	0.306	6.0632
0	0.289	6.0695
2	0.289	6.0758
2	0.289	6.0883
2	0.289	6.0946
2	0.289	6.1072
2	0.289	6.1135
2	0.306	6.126
0	0.289	6.1323
0	0.289	6.1386
0	0.289	6.1512
0	0.272	6.1574
0	0.272	6.17
0	0.272	6.1763
0	0.255	6.1826
0	0.255	6.1951
0	0.255	6.2014
0	0.255	6.2077
0	0.255	6.214
0	0.238	6.2203
0	0.238	6.2328
0	0.238	6.2391
0	0.238	6.2454
0	0.238	6.2517
1	0.238	6.258
1	0.221	6.2705
1	0.204	6.2768
1	0.204	0
1	0.187	0.0062831
1	0.17	0.012566
1	0.17	0.012566
0	0.17	0.018849
0	0.17	0.025132
0	0.17	0.031415
0	0.17	0.037699
0	0.17	0.043982
0	0.17	0.043982
0	0.17	0.050265
0	0.187	0.056548
1	0.187	0.062831
1	0.17	0.069114
1	0.17	0.075397
1	0.153	0.08168
1	0.153	0.08168
1	0.136	0.087963
1	0.136	0.094246
1	0.119	0.10053
1	0.119	0.10053
1	0.119	0.10681
1	0.102	0.10681
1	0.102	0.1131
1	0.085	0.1131
1	0.085	0.11938
1	0.085	0.11938
1	0.068	0.12566
1	0.068	0.12566
1	0.051	0.12566
1	0.051	0.13195
1	0.051	0.13195
1	0.034	0.13195
1	0.034	0.13195
1	0.034	0.13823
1	0.017	0.13823
1	0.017	0.13823
1	0.017	0.13823
1	0	0.13823
1	0	0.13823
1	0	0.13823
1	0	0.13823
1	0	0.13823
1	0	0.13823
1	-0.017	0.13823
1	-0.017	0.13823
1	-0.017	0.13823
1	-0.017	0.13823
1	-0.034	0.13195
1	-0.034	0.13195
1	-0.034	0.13195
1	-0.051	0.13195
1	-0.051	0.13195
1	-0.068	0.12566
1	-0.068	0.12566
1	-0.068	0.11938
0	-0.068	0.11938
0	-0.068	0.11938
0	-0.051	0.1131
0	-0.051	0.1131
0	-0.051	0.1131
0	-0.034	0.1131
0	-0.034	0.10681
0	-0.034	0.10681
0	-0.034	0.10681
0	-0.017	0.10681
0	-0.017	0.10681
0	-0.017	0.10681
0	0	0.10681
0	0	0.10053
0	0	0.10053
0	0	0.10053
0	0	0.10053
0	0	0.10053
0	0	0.10053
1	0	0.10681
1	0	0.10681
1	0	0.10681
1	0	0.10681
1	0	0.10681
1	-0.017	0.10053
1	-0.017	0.10053
1	-0.017	0.10053
1	-0.034	0.10053
1	-0.034	0.10053
1	-0.051	0.10053
1	-0.051	0.094246
1	-0.068	0.094246
0	-0.051	0.094246
0	-0.051	0.087963
0	-0.051	0.087963
0	-0.051	0.087963
0	-0.034	0.087963
0	-0.034	0.08168
0	-0.034	0.08168
0	-0.034	0.08168
0	-0.034	0.08168
0	-0.017	0.08168
0	-0.017	0.075397
0	-0.017	0.075397
0	-0.017	0.075397
0	-0.017	0.075397
0	0	0.075397
0	0	0.075397
0	0	0.075397
0	0	0.075397
0	0	0.075397
0	0	0.075397
0	0	0.075397
0	0	0.075397
0	0	0.075397
0	0	0.075397
0	0.017	0.075397
0	0.017	0.075397
0	0.017	0.075397
0	0.017	0.08168
0	0.017	0.08168
0	0.034	0.08168
0	0.034	0.08168
0	0.034	0.08168
0	0.034	0.08168
1	0.051	0.087963
1	0.034	0.087963
1	0.034	0.087963
1	0.017	0.087963
1	0.017	0.087963
1	0	0.087963
1	0	0.087963
1	0	0.087963
1	0	0.087963
1	-0.017	0.087963
1	-0.017	0.087963
1	-0.017	0.087963
1	-0.034	0.087963
1	-0.034	0.087963
1	-0.051	0.087963
0	-0.051	0.08168
0	-0.034	0.08168
0	-0.034	0.08168
0	-0.034	0.08168
0	-0.034	0.075397
0	-0.017	0.075397
0	-0.017	0.075397
0	-0.017	0.075397
0	-0.017	0.075397
0	-0.017	0.075397
0	-0.017	0.075397
0	0	0.075397
0	0	0.069114
0	0	0.069114
0	0	0.069114
0	0	0.069114
0	0	0.069114
0	0	0.069114
0	0	0.069114
0	0	0.075397
0	0	0.075397
0	0.017	0.075397
0	0.017	0.075397
0	0.017	0.075397
0	0.017	0.075397
0	0.017	0.075397
0	0.034	0.075397
0	0.034	0.075397
0	0.034	0.08168
0	0.034	0.08168
1	0.034	0.08168
1	0.034	0.08168
1	0.017	0.08168
1	0.017	0.087963
1	0.017	0.087963
1	0	0.087963
1	0	0.087963
1	0	0.087963
1	0	0.087963
1	-0.017	0.087963
0	0	0.087963
0	0	0.087963
0	0	0.08168
0	0	0.08168
0	0	0.08168
0	0	0.08168
0	0	0.08168
0	0	0.08168
0	0	0.087963
0	0	0.087963
1	0.017	0.087963
1	0	0.087963
1	0	0.087963
1	0	0.087963
1	0	0.087963
1	-0.017	0.087963
1	-0.017	0.087963
1	-0.017	0.08168
1	-0.034	0.08168
1	-0.034	0.08168
1	-0.051	0.08168
1	-0.051	0.08168
1	-0.068	0.075397
1	-0.068	0.075397
1	-0.085	0.069114
1	-0.085	0.069114
1	-0.102	0.069114
0	-0.102	0.062831
0	-0.085	0.062831
0	-0.085	0.056548
0	-0.085	0.056548
0	-0.085	0.050265
0	-0.085	0.050265
0	-0.085	0.043982
0	-0.085	0.043982
0	-0.068	0.037699
0	-0.068	0.037699
0	-0.068	0.037699
0	-0.068	0.031415
0	-0.068	0.031415
0	-0.068	0.031415
0	-0.068	0.025132
0	-0.068	0.025132
0	-0.068	0.018849
0	-0.068	0.018849
0	-0.068	0.018849
0	-0.068	0.012566
0	-0.068	0.012566
0	-0.051	0.012566
0	-0.051	0.0062831
2	-0.051	0.0062831
2	-0.051	0.0062831
2	-0.034	0.0062831
2	-0.017	0
0	-0.017	0
0	-0.017	0
0	-0.017	0
0	-0.017	0
0	-0.017	0
0	-0.017	0
0	-0.017	6.2768
0	-0.017	6.2768
0	-0.017	6.2768
0	-0.017	6.2768
0	-0.017	6.2768
0	-0.017	6.2768
0	-0.017	6.2768
0	-0.017	6.2705
0	-0.017	6.2705
0	-0.017	6.2705
0	-0.017	6.2705
0	-0.017	6.2705
2	-0.017	6.2705
2	-0.017	6.2705
2	0	6.2642
2	0	6.2642
2	0	6.2642
2	0.017	6.2705
2	0.017	6.2705
2	0.034	6.2705
2	0.051	6.2705
2	0.051	6.2705
0	0.051	6.2768
0	0.051	6.2768
0	0.051	6.2768
0	0.051	0
0	0.051	0
0	0.051	0
0	0.051	0.0062831
0	0.051	0.0062831
0	0.051	0.0062831
0	0.068	0.012566
0	0.068	0.012566
0	0.068	0.012566
0	0.068	0.018849
0	0.068	0.018849
0	0.068	0.018849
0	0.068	0.025132
0	0.068	0.025132
0	0.068	0.025132
0	0.068	0.031415
1	0.068	0.031415
1	0.051	0.031415
1	0.051	0.037699
1	0.034	0.037699
1	0.034	0.037699
1	0.017	0.037699
1	0.017	0.037699
1	0	0.037699
1	0	0.043982
1	0	0.037699
1	-0.017	0.037699
1	-0.017	0.037699
1	-0.034	0.037699
0	-0.034	0.037699
0	-0.034	0.037699
0	-0.034	0.037699
0	-0.017	0.031415
0	-0.017	0.031415
0	-0.017	0.031415
0	-0.017	0.031415
0	-0.017	0.031415
0	-0.017	0.031415
0	-0.017	0.031415
0	-0.017	0.031415
0	-0.017	0.025132
0	-0.017	0.025132
0	-0.017	0.025132
0	-0.017	0.025132
0	0	0.025132
0	0	0.025132
0	0	0.025132
0	0	0.025132
0	0	0.025132
0	0	0.025132
0	0	0.025132
0	0	0.025132
0	0	0.025132
0	0	0.025132
0	0	0.025132
0	0	0.025132
0	0	0.025132
0	0	0.025132
0	0	0.025132
1	0	0.025132
1	0	0.025132
1	-0.017	0.018849
1	-0.017	0.018849
1	-0.034	0.018849
0	-0.034	0.018849
0	-0.034	0.018849
0	-0.034	0.018849
0	-0.034	0.012566
0	-0.034	0.012566
0	-0.034	0.012566
0	-0.034	0.012566
0	-0.034	0.012566
0	-0.017	0.012566
0	-0.017	0.0062831
0	-0.017	0.0062831
0	-0.017	0.0062831
0	-0.017	0.0062831
0	-0.017	0.0062831
0	-0.017	0.0062831
0	-0.017	0.0062831
0	-0.017	0
0	-0.017	0
0	-0.017	0
0	-0.017	0
0	-0.017	0
0	-0.017	0
0	-0.017	0
2	-0.017	6.2768
2	-0.017	6.2768
2	0	6.2768
2	0	6.2768
2	0	6.2768
2	0.017	6.2768
2	0.034	6.2831
0	0.034	0
0	0.034	0
0	0.034	0
0	0.034	0
0	0.034	0
0	0.034	0.0062831
0	0.034	0.0062831
0	0.034	0.0062831
0	0.034	0.0062831
0	0.034	0.0062831
0	0.034	0.012566
0	0.034	0.012566
0	0.034	0.012566
0	0.034	0.012566
0	0.034	0.012566
0	0.034	0.018849
0	0.034	0.018849
0	0.034	0.018849
0	0.034	0.018849
1	0.034	0.025132
1	0.034	0.025132
1	0.017	0.025132
1	0.017	0.025132
1	0	0.025132
1	0	0.025132
1	0	0.025132
1	-0.017	0.025132
1	-0.017	0.025132
1	-0.034	0.025132
0	-0.034	0.018849
0	-0.034	0.018849
0	-0.034	0.018849
0	-0.034	0.018849
0	-0.034	0.018849
0	-0.034	0.012566
0	-0.034	0.012566
0	-0.034	0.012566
0	-0.034	0.012566
0	-0.034	0.012566
0	-0.034	0.012566
0	-0.034	0.0062831
0	-0.017	0.0062831
0	-0.017	0.0062831
0	-0.017	0.0062831
0	-0.017	0.0062831
0	-0.017	0.0062831
0	-0.017	0.0062831
0	-0.017	0
0	-0.017	0
0	-0.017	0
0	-0.017	0
0	-0.017	0
0	-0.017	0
0	-0.017	0
0	-0.017	6.2768
0	-0.017	6.2768
0	-0.017	6.2768
2	-0.017	6.2768
2	-0.017	6.2768
2	0	6.2768
2	0	6.2768
2	0	6.2768
2	0.017	6.2768
0	0.017	6.2768
0	0.017	6.2768
0	0.017	6.2768
0	0.017	6.2768
0	0.017	6.2831
0	0.017	0
0	0.017	0
0	0.017	0
0	0.017	0
0	0.017	0
0	0.017	0
0	0.017	0
0	0.017	0
0	0.017	0.0062831
0	0.017	0.0062831
0	0.017	0.0062831
0	0.017	0.0062831
0	0.017	0.0062831
0	0.017	0.0062831
0	0.017	0.0062831
0	0.017	0.012566
0	0.017	0.012566
0	0.017	0.012566
0	0.017	0.012566
0	0.017	0.012566
0	0.017	0.012566
0	0.017	0.012566
0	0.034	0.018849
0	0.034	0.018849
0	0.034	0.018849
0	0.034	0.018849
0	0.034	0.018849
0	0.034	0.025132
0	0.034	0.025132
0	0.034	0.025132
0	0.034	0.025132
0	0.034	0.025132
0	0.034	0.031415
0	0.034	0.031415
1	0.034	0.031415
1	0.034	0.031415
1	0.017	0.031415
1	0.017	0.031415
1	0	0.031415
1	0	0.037699
1	0	0.031415
1	-0.017	0.031415
1	-0.017	0.031415
0	-0.017	0.031415
0	-0.017	0.031415
0	-0.017	0.031415
0	-0.017	0.031415
0	-0.017	0.031415
0	-0.017	0.025132
0	-0.017	0.025132
0	-0.017	0.025132
0	-0.017	0.025132
0	-0.017	0.025132
0	0	0.025132
0	0	0.025132
0	0	0.025132
0	0	0.025132
0	0	0.025132
0	0	0.025132
0	0	0.025132
0	0	0.025132
0	0	0.025132
0	0	0.018849
0	0	0.018849
0	0	0.018849
0	0	0.018849
0	0	0.018849
0	0	0.018849
0	0	0.018849
0	0	0.018849
0	0	0.018849
0	0	0.018849
0	0	0.018849
0	0	0.018849
0	0	0.018849
0	0	0.025132
0	0	0.025132
1	0	0.025132
1	0	0.025132
1	0	0.025132
1	-0.017	0.018849
1	-0.017	0.018849
1	-0.034	0.018849
0	-0.034	0.018849
0	-0.034	0.018849
0	-0.034	0.018849
0	-0.034	0.012566
0	-0.034	0.012566
0	-0.034	0.012566
0	-0.034	0.012566
0	-0.034	0.012566
0	-0.034	0.0062831
0	-0.034	0.0062831
0	-0.034	0.0062831
0	-0.034	0.0062831
0	-0.034	0.0062831
0	-0.017	0.0062831
0	-0.017	0
0	-0.017	0
0	-0.017	0
0	-0.017	0
0	-0.017	0
0	-0.017	0
0	-0.017	0
0	-0.017	6.2768
0	-0.017	6.2768
0	-0.017	6.2768
0	-0.017	6.2768
0	-0.017	6.2768
0	-0.017	6.2768
0	-0.017	6.2705
0	-0.017	6.2705
0	-0.034	6.2705
0	-0.034	6.2705
0	-0.034	6.2705
2	-0.034	6.2705
2	-0.017	6.2642
2	0	6.2642
2	0	6.2642
2	0	6.2642
2	0.017	6.2642
0	0.017	6.2705
0	0.017	6.2705
[truncated: 5,162 more rows]
