# Supplementary material for: Skilled motor control of an inverted pendulum implies low entropy of states but high entropy of actions
Source: PLoS Comput Biol. 2023 Jan 6;19(1):e1010810. doi: 10.1371/journal.pcbi.1010810 (PMC9851554; doi:10.1371/journal.pcbi.1010810)
Supplement: S2 File — The dataset within the file contains the data collected during the experiment. Each CSV file named “FRI_p_l.csv” corresponds to a different trial, where “p” stands for an unique numerical participant’s identifier and “l” stands for pendulum length (where “2” corresponds to 0.2, “3” to 0.3 m, “4” to 0.4 m, etc.). In every file, rows correspond to subsequent time steps, sampled with a frequency of 0.017 s. For every recorded time step, each column contains: the action selected by the trial’s participant (“action”). The value 0 corresponds to a “no action”, the value 1 represents an action that pushes the pendulum towards the clockwise direction and the value 2 corresponds to an action that pushes the pendulum towards the anti-clockwise direction.the angular velocity of the pendulum at that time step (“ang. velocity”), measured in rad s−1.the angle of the pendulum at that time step (“angle”), measured in rad with values in the interval [0, 2π) rad. The angle 0 rad corresponds to the pendulum oriented in its upright position.the single utility value associated to the whole trial (“utility”). (ZIP) [file pcbi.1010810.s002.zip › ExperimentalData/FRI_35_4.csv]

action	angular vel.	angle	trial utility
0	0	3.2358	-19.0594
0	0	3.2358
0	-0.017	3.2358
0	-0.017	3.2358
0	-0.034	3.2358
0	-0.034	3.2358
0	-0.051	3.2358
0	-0.051	3.2295
0	-0.051	3.2295
0	-0.068	3.2295
0	-0.068	3.2232
0	-0.068	3.2232
0	-0.085	3.2232
0	-0.085	3.217
0	-0.102	3.217
0	-0.102	3.2107
0	-0.102	3.2107
0	-0.102	3.2044
0	-0.119	3.1981
0	-0.119	3.1981
0	-0.119	3.1918
0	-0.119	3.1918
0	-0.136	3.1855
0	-0.136	3.1793
0	-0.136	3.1793
0	-0.136	3.173
0	-0.136	3.1667
0	-0.136	3.1604
0	-0.153	3.1604
0	-0.153	3.1541
0	-0.153	3.1478
0	-0.153	3.1416
0	-0.153	3.1416
0	-0.153	3.1353
0	-0.153	3.129
0	-0.153	3.1227
0	-0.153	3.1227
0	-0.136	3.1164
0	-0.136	3.1101
0	-0.136	3.1101
0	-0.136	3.1038
0	-0.136	3.0976
0	-0.136	3.0913
0	-0.136	3.0913
0	-0.119	3.085
0	-0.119	3.085
0	-0.119	3.0787
0	-0.119	3.0724
0	-0.102	3.0724
1	-0.102	3.0661
1	-0.119	3.0661
1	-0.136	3.0599
1	-0.136	3.0536
1	-0.153	3.0536
1	-0.17	3.0473
1	-0.187	3.041
1	-0.204	3.0347
1	-0.204	3.0284
1	-0.221	3.0222
1	-0.238	3.0159
1	-0.238	3.0096
1	-0.255	2.997
1	-0.255	2.9908
1	-0.272	2.9845
1	-0.272	2.9719
1	-0.289	2.9656
1	-0.289	2.9593
1	-0.306	2.9468
1	-0.306	2.9405
1	-0.306	2.9279
1	-0.306	2.9216
1	-0.323	2.9091
1	-0.323	2.9028
1	-0.323	2.8902
1	-0.323	2.8777
1	-0.323	2.8714
1	-0.323	2.8588
1	-0.323	2.8525
1	-0.323	2.84
1	-0.323	2.8274
1	-0.323	2.8211
1	-0.306	2.8085
1	-0.306	2.8023
1	-0.306	2.7897
1	-0.306	2.7834
1	-0.289	2.7708
1	-0.289	2.7646
1	-0.272	2.7583
1	-0.272	2.7457
1	-0.255	2.7394
1	-0.255	2.7332
1	-0.238	2.7269
1	-0.238	2.7143
1	-0.221	2.708
1	-0.204	2.7017
1	-0.204	2.6955
1	-0.187	2.6892
1	-0.17	2.6829
1	-0.153	2.6829
1	-0.153	2.6766
1	-0.136	2.6703
1	-0.119	2.664
1	-0.102	2.664
1	-0.085	2.6578
0	-0.051	2.6578
0	-0.017	2.6578
0	0	2.6578
0	0.034	2.6578
0	0.068	2.6578
0	0.102	2.6578
0	0.136	2.664
0	0.17	2.6703
0	0.204	2.6766
0	0.238	2.6829
0	0.272	2.6892
0	0.306	2.7017
0	0.34	2.708
0	0.357	2.7206
0	0.391	2.7332
0	0.425	2.7457
0	0.442	2.7583
0	0.476	2.7708
0	0.51	2.7834
0	0.527	2.8023
0	0.561	2.8148
0	0.578	2.8337
0	0.595	2.8525
2	0.612	2.8714
2	0.663	2.8902
2	0.697	2.9091
2	0.731	2.9342
2	0.765	2.9531
2	0.799	2.9782
2	0.833	3.0033
2	0.85	3.0284
2	0.884	3.0536
2	0.901	3.085
2	0.935	3.1101
2	0.952	3.1416
2	0.969	3.1667
2	0.986	3.1981
2	1.003	3.2295
2	1.02	3.2609
2	1.02	3.2923
2	1.037	3.3175
2	1.037	3.3489
2	1.037	3.3803
2	1.037	3.4117
2	1.037	3.4431
2	1.037	3.4745
2	1.02	3.506
2	1.02	3.5374
2	1.003	3.5688
2	1.003	3.6002
2	0.986	3.6316
2	0.969	3.6568
2	0.952	3.6882
2	0.918	3.7196
2	0.901	3.7447
2	0.884	3.7699
2	0.85	3.795
2	0.833	3.8201
2	0.799	3.8453
2	0.765	3.8704
2	0.731	3.8955
2	0.714	3.9144
2	0.68	3.9395
2	0.646	3.9583
2	0.595	3.9772
2	0.561	3.996
2	0.527	4.0086
2	0.493	4.0275
2	0.459	4.04
2	0.408	4.0526
2	0.374	4.0652
2	0.34	4.0777
2	0.289	4.084
2	0.255	4.0966
2	0.204	4.1029
2	0.17	4.1091
2	0.136	4.1154
2	0.085	4.1154
0	0.017	4.1154
0	-0.017	4.1154
0	-0.085	4.1154
0	-0.153	4.1154
0	-0.204	4.1091
0	-0.272	4.1029
0	-0.323	4.0903
0	-0.391	4.0777
0	-0.459	4.0652
0	-0.51	4.0526
0	-0.561	4.0338
0	-0.629	4.0149
0	-0.68	3.996
0	-0.748	3.9772
0	-0.799	3.9521
0	-0.85	3.9269
0	-0.901	3.9018
0	-0.952	3.8704
0	-1.003	3.8453
0	-1.054	3.8138
1	-1.088	3.7824
1	-1.156	3.7447
1	-1.224	3.7133
1	-1.275	3.6756
1	-1.326	3.6316
1	-1.394	3.5939
1	-1.445	3.5499
1	-1.479	3.506
1	-1.53	3.462
1	-1.564	3.4117
1	-1.615	3.3677
1	-1.649	3.3175
1	-1.683	3.2672
1	-1.7	3.217
1	-1.734	3.1604
1	-1.751	3.1101
1	-1.768	3.0599
1	-1.768	3.0033
1	-1.785	2.9531
1	-1.785	2.8965
1	-1.785	2.8462
1	-1.785	2.7897
1	-1.768	2.7394
1	-1.751	2.6829
1	-1.751	2.6326
1	-1.717	2.5761
1	-1.7	2.5258
1	-1.683	2.4755
1	-1.649	2.4253
1	-1.615	2.375
1	-1.581	2.331
1	-1.547	2.2808
1	-1.513	2.2368
1	-1.462	2.1928
1	-1.428	2.1488
1	-1.377	2.1048
1	-1.343	2.0609
1	-1.292	2.0232
1	-1.241	1.9855
1	-1.19	1.9478
1	-1.139	1.9101
1	-1.088	1.8786
1	-1.037	1.8472
1	-0.986	1.8158
1	-0.935	1.7844
1	-0.884	1.7593
1	-0.833	1.7341
1	-0.765	1.709
1	-0.714	1.6839
1	-0.663	1.665
1	-0.612	1.6462
1	-0.544	1.6273
1	-0.493	1.6148
1	-0.442	1.5959
1	-0.391	1.5833
1	-0.34	1.5771
1	-0.272	1.5645
1	-0.221	1.5582
0	-0.153	1.5519
0	-0.068	1.5456
0	0	1.5456
0	0.068	1.5456
0	0.136	1.5519
0	0.204	1.5582
0	0.289	1.5645
0	0.357	1.5771
0	0.442	1.5833
0	0.51	1.6022
0	0.578	1.6148
0	0.663	1.6336
0	0.731	1.6587
0	0.799	1.6839
2	0.884	1.709
2	0.969	1.7341
2	1.071	1.7655
2	1.156	1.797
2	1.258	1.8347
2	1.343	1.8724
2	1.428	1.9163
2	1.53	1.9603
2	1.615	2.0106
2	1.7	2.0609
2	1.785	2.1111
2	1.87	2.1677
2	1.955	2.2242
2	2.023	2.2808
2	2.091	2.3436
2	2.176	2.4127
2	2.244	2.4755
2	2.295	2.5447
2	2.363	2.6138
2	2.414	2.6892
2	2.465	2.7583
2	2.499	2.8337
2	2.55	2.9091
2	2.584	2.9908
2	2.601	3.0661
2	2.635	3.1416
2	2.635	3.2232
2	2.652	3.3049
2	2.652	3.3866
2	2.652	3.462
2	2.652	3.5437
2	2.635	3.6254
2	2.618	3.7008
2	2.584	3.7824
2	2.567	3.8578
2	2.533	3.9332
2	2.499	4.0086
2	2.448	4.084
2	2.414	4.1594
2	2.363	4.2285
2	2.312	4.2976
2	2.261	4.3667
2	2.21	4.4359
2	2.159	4.505
2	2.108	4.5678
2	2.04	4.6306
2	1.989	4.6872
2	1.938	4.75
2	1.887	4.8066
2	1.819	4.8631
2	1.768	4.9134
2	1.717	4.9699
2	1.666	5.0202
2	1.615	5.0705
2	1.564	5.1144
2	1.513	5.1647
2	1.462	5.2087
2	1.428	5.2527
2	1.377	5.2966
2	1.343	5.3343
2	1.292	5.3783
2	1.258	5.416
2	1.224	5.4537
2	1.19	5.4851
2	1.156	5.5228
2	1.122	5.5605
2	1.088	5.592
2	1.071	5.6234
2	1.037	5.6548
2	1.02	5.6862
2	1.003	5.7176
2	0.986	5.749
2	0.969	5.7742
1	0.918	5.8056
1	0.867	5.8307
1	0.816	5.8559
1	0.765	5.881
1	0.714	5.9061
1	0.68	5.925
1	0.629	5.9438
1	0.578	5.9627
1	0.544	5.9815
1	0.493	6.0004
1	0.459	6.0129
1	0.425	6.0255
1	0.374	6.0381
1	0.34	6.0506
1	0.306	6.0569
1	0.272	6.0695
1	0.238	6.0758
1	0.187	6.082
1	0.153	6.0883
1	0.119	6.0946
1	0.085	6.0946
1	0.051	6.0946
1	0.017	6.1009
1	0	6.1009
1	-0.034	6.1009
1	-0.068	6.0946
1	-0.102	6.0946
1	-0.136	6.0883
1	-0.17	6.0883
1	-0.204	6.082
1	-0.238	6.0758
1	-0.272	6.0632
1	-0.306	6.0569
1	-0.34	6.0443
1	-0.374	6.0381
1	-0.425	6.0255
1	-0.459	6.0129
1	-0.493	5.9941
1	-0.493	5.9815
1	-0.51	5.9627
1	-0.51	5.9501
1	-0.51	5.9375
1	-0.544	5.9187
1	-0.561	5.8998
1	-0.595	5.8873
1	-0.612	5.8684
1	-0.646	5.8496
1	-0.68	5.8244
1	-0.714	5.8056
1	-0.748	5.7805
1	-0.782	5.7616
1	-0.816	5.7365
1	-0.867	5.7113
1	-0.901	5.6862
1	-0.952	5.6548
1	-0.986	5.6234
1	-1.037	5.5982
1	-1.088	5.5605
1	-1.139	5.5291
1	-1.19	5.4914
1	-1.241	5.46
1	-1.292	5.4223
1	-1.343	5.3783
1	-1.411	5.3406
1	-1.479	5.2966
1	-1.53	5.2464
1	-1.598	5.2024
1	-1.666	5.1521
1	-1.734	5.1019
1	-1.802	5.0516
1	-1.87	4.9951
1	-1.938	4.9385
1	-2.023	4.8757
1	-2.091	4.8129
1	-2.159	4.75
1	-2.244	4.6872
1	-2.312	4.6181
1	-2.38	4.5427
1	-2.448	4.4736
1	-2.533	4.3982
1	-2.601	4.3228
1	-2.669	4.2411
1	-2.72	4.1594
1	-2.788	4.0777
1	-2.839	3.9898
1	-2.89	3.9081
1	-2.941	3.8201
1	-2.992	3.7259
1	-3.026	3.6379
1	-3.06	3.5437
1	-3.077	3.4557
1	-3.094	3.3615
1	-3.111	3.2672
1	-3.111	3.173
1	-3.111	3.0787
1	-3.111	2.9845
1	-3.094	2.8965
1	-3.06	2.8023
1	-3.043	2.708
1	-3.009	2.62
1	-2.958	2.5258
1	-2.907	2.4378
1	-2.856	2.3562
1	-2.805	2.2682
1	-2.737	2.1865
1	-2.686	2.1048
1	-2.618	2.0232
1	-2.55	1.9478
1	-2.465	1.8724
1	-2.397	1.797
1	-2.329	1.7279
1	-2.244	1.6587
1	-2.176	1.5896
1	-2.091	1.5268
1	-2.023	1.464
1	-1.938	1.4074
1	-1.87	1.3446
1	-1.802	1.2943
1	-1.717	1.2378
1	-1.649	1.1875
1	-1.581	1.1372
1	-1.513	1.0933
1	-1.445	1.0493
1	-1.377	1.0053
1	-1.326	0.9676
1	-1.258	0.92362
1	-1.19	0.8922
1	-1.139	0.8545
1	-1.088	0.82309
1	-1.02	0.78539
1	-0.969	0.76026
1	-0.918	0.72884
1	-0.867	0.70371
1	-0.816	0.67858
1	-0.782	0.65344
1	-0.731	0.62831
1	-0.68	0.60946
1	-0.646	0.59061
1	-0.612	0.56548
1	-0.561	0.55291
1	-0.527	0.53406
1	-0.493	0.5215
1	-0.442	0.50265
1	-0.408	0.49008
1	-0.374	0.47752
1	-0.34	0.47123
1	-0.306	0.45867
1	-0.272	0.4461
1	-0.238	0.43982
1	-0.204	0.43353
1	-0.187	0.42725
1	-0.153	0.42097
1	-0.119	0.42097
1	-0.085	0.41469
1	-0.051	0.41469
1	-0.034	0.4084
1	0	0.4084
1	0.017	0.4084
1	0.051	0.41469
1	0.085	0.41469
1	0.102	0.41469
1	0.136	0.42097
1	0.17	0.42725
1	0.204	0.43353
1	0.238	0.43982
1	0.272	0.4461
1	0.306	0.45238
1	0.34	0.46495
1	0.374	0.47752
1	0.408	0.49008
1	0.442	0.50265
1	0.476	0.51521
1	0.51	0.52778
1	0.544	0.54663
1	0.595	0.56548
1	0.629	0.57805
1	0.663	0.60318
1	0.714	0.62203
1	0.748	0.64088
1	0.799	0.66601
1	0.85	0.69114
1	0.901	0.71627
1	0.952	0.74769
1	1.003	0.7791
1	1.054	0.81052
1	1.105	0.84193
1	1.156	0.87335
1	1.224	0.91105
1	1.275	0.94875
1	1.343	0.98645
1	1.411	1.0304
1	1.462	1.0744
1	1.53	1.1184
1	1.598	1.1624
1	1.666	1.2126
1	1.734	1.2629
1	1.819	1.3195
1	1.887	1.376
1	1.955	1.4325
1	2.023	1.4954
1	2.108	1.5582
1	2.176	1.621
1	2.244	1.6839
1	2.329	1.753
1	2.397	1.8284
1	2.465	1.8975
1	2.533	1.9729
1	2.601	2.0546
1	2.669	2.13
1	2.72	2.2117
1	2.788	2.2933
1	2.839	2.3813
1	2.89	2.4693
1	2.924	2.5509
1	2.958	2.6452
1	2.992	2.7332
1	3.026	2.8211
1	3.043	2.9154
1	3.043	3.0033
1	3.06	3.0976
1	3.06	3.1918
1	3.043	3.2798
1	3.026	3.374
1	3.009	3.462
1	2.975	3.5499
1	2.941	3.6442
1	2.907	3.7322
1	2.856	3.8138
1	2.805	3.9018
1	2.754	3.9835
1	2.686	4.0652
1	2.635	4.1468
1	2.567	4.2285
1	2.499	4.3039
1	2.414	4.373
1	2.346	4.4484
1	2.278	4.5175
1	2.193	4.5867
1	2.125	4.6495
1	2.04	4.7123
1	1.972	4.7752
1	1.904	4.8317
1	1.819	4.8883
1	1.751	4.9385
1	1.666	4.9951
1	1.598	5.0453
1	1.53	5.0893
1	1.462	5.1333
1	1.394	5.1773
1	1.326	5.2213
1	1.258	5.2589
1	1.19	5.2966
1	1.139	5.3281
1	1.071	5.3658
1	1.02	5.3972
1	0.952	5.4223
1	0.901	5.4537
1	0.85	5.4789
1	0.799	5.504
1	0.731	5.5291
1	0.68	5.548
1	0.646	5.5668
1	0.595	5.5857
1	0.544	5.6045
1	0.493	5.6234
1	0.442	5.6359
1	0.408	5.6485
1	0.357	5.6611
1	0.323	5.6736
1	0.272	5.6799
1	0.238	5.6862
1	0.187	5.6925
1	0.153	5.6988
1	0.102	5.705
1	0.068	5.705
1	0.034	5.705
1	0	5.7113
1	-0.034	5.705
1	-0.085	5.705
1	-0.119	5.705
1	-0.153	5.6988
1	-0.204	5.6925
1	-0.238	5.6862
1	-0.289	5.6799
1	-0.323	5.6674
1	-0.374	5.6548
1	-0.408	5.6422
1	-0.459	5.6297
1	-0.51	5.6171
1	-0.544	5.5982
1	-0.595	5.5857
1	-0.646	5.5668
1	-0.697	5.5417
1	-0.748	5.5228
1	-0.799	5.4977
1	-0.85	5.4726
1	-0.901	5.4474
1	-0.969	5.416
1	-1.02	5.3909
1	-1.071	5.3595
1	-1.139	5.3218
1	-1.207	5.2904
1	-1.258	5.2527
1	-1.326	5.2087
1	-1.394	5.171
1	-1.462	5.127
1	-1.53	5.083
1	-1.598	5.0328
1	-1.666	4.9888
1	-1.734	4.9322
1	-1.819	4.882
1	-1.887	4.8254
1	-1.955	4.7689
1	-2.04	4.706
1	-2.108	4.6432
1	-2.176	4.5804
1	-2.261	4.5113
1	-2.329	4.4421
1	-2.397	4.373
1	-2.465	4.2976
1	-2.533	4.2222
1	-2.601	4.1468
1	-2.652	4.0714
1	-2.72	3.9898
1	-2.771	3.9081
1	-2.822	3.8201
1	-2.856	3.7384
1	-2.89	3.6505
1	-2.924	3.5625
1	-2.958	3.4745
1	-2.975	3.3866
1	-2.992	3.2923
1	-2.992	3.2044
1	-2.992	3.1164
1	-2.992	3.0222
1	-2.975	2.9342
1	-2.958	2.8462
1	-2.924	2.7583
1	-2.89	2.6703
1	-2.856	2.5823
1	-2.822	2.5007
1	-2.771	2.4127
1	-2.72	2.331
1	-2.652	2.2494
1	-2.601	2.174
1	-2.533	2.0923
1	-2.465	2.0169
1	-2.397	1.9478
1	-2.346	1.8724
1	-2.295	1.8033
1	-2.227	1.7341
1	-2.176	1.6713
1	-2.125	1.6085
1	-2.074	1.5456
1	-2.006	1.4828
1	-1.955	1.42
1	-1.904	1.3634
1	-1.853	1.3069
1	-1.802	1.2503
1	-1.751	1.2001
1	-1.7	1.1498
1	-1.649	1.0933
1	-1.598	1.0493
1	-1.547	0.99901
1	-1.513	0.95503
1	-1.479	0.91105
1	-1.428	0.86707
1	-1.394	0.82309
1	-1.36	0.7791
1	-1.326	0.74141
1	-1.292	0.69742
1	-1.275	0.65973
1	-1.241	0.62203
1	-1.224	0.58433
1	-1.207	0.54663
0	-1.156	0.51521
0	-1.122	0.47752
0	-1.088	0.4461
0	-1.054	0.41469
2	-1.037	0.38327
2	-0.986	0.35185
2	-0.935	0.32044
2	-0.884	0.29531
2	-0.85	0.27017
2	-0.816	0.24504
2	-0.765	0.21991
2	-0.731	0.19478
2	-0.697	0.17593
2	-0.663	0.15079
2	-0.629	0.13195
2	-0.612	0.1131
2	-0.578	0.094246
2	-0.544	0.08168
2	-0.527	0.062831
2	-0.493	0.050265
2	-0.476	0.031415
2	-0.459	0.018849
2	-0.425	0.0062831
2	-0.408	6.2768
2	-0.391	6.2642
2	-0.374	6.2517
2	-0.357	6.2391
2	-0.34	6.2265
2	-0.323	6.2203
2	-0.306	6.2077
2	-0.289	6.2014
2	-0.272	6.1889
2	-0.272	6.1826
2	-0.255	6.1763
2	-0.238	6.17
2	-0.221	6.1574
2	-0.221	6.1512
2	-0.204	6.1449
2	-0.187	6.1386
2	-0.187	6.1323
2	-0.17	6.126
2	-0.17	6.126
2	-0.153	6.1197
2	-0.153	6.1135
2	-0.136	6.1072
2	-0.136	6.1072
2	-0.136	6.1009
2	-0.119	6.0946
2	-0.119	6.0946
2	-0.102	6.0883
2	-0.102	6.082
2	-0.102	6.082
2	-0.085	6.0758
2	-0.085	6.0758
2	-0.085	6.0758
2	-0.085	6.0695
2	-0.068	6.0695
2	-0.068	6.0632
2	-0.068	6.0632
2	-0.068	6.0632
2	-0.051	6.0569
2	-0.051	6.0569
2	-0.051	6.0569
2	-0.051	6.0506
2	-0.034	6.0506
2	-0.034	6.0506
2	-0.034	6.0506
2	-0.034	6.0506
2	-0.034	6.0443
2	-0.034	6.0443
2	-0.017	6.0443
2	-0.017	6.0443
2	-0.017	6.0443
2	-0.017	6.0443
2	-0.017	6.0381
2	-0.017	6.0381
2	-0.017	6.0381
2	0	6.0381
2	0	6.0381
2	0	6.0381
2	0	6.0381
2	0	6.0381
2	0	6.0381
2	0	6.0381
2	0	6.0381
2	0	6.0381
2	0	6.0381
2	0	6.0381
2	0	6.0381
2	0	6.0381
2	0	6.0381
2	0.017	6.0381
2	0.017	6.0381
2	0.017	6.0381
2	0.017	6.0443
2	0.017	6.0443
2	0.017	6.0443
2	0.017	6.0443
2	0.034	6.0443
2	0.034	6.0443
2	0.034	6.0506
2	0.034	6.0506
2	0.034	6.0506
2	0.034	6.0506
2	0.051	6.0506
2	0.051	6.0569
2	0.051	6.0569
2	0.051	6.0569
2	0.051	6.0632
2	0.068	6.0632
2	0.068	6.0632
0	0.051	6.0695
0	0.034	6.0695
0	0.017	6.0695
2	0	6.0695
2	0.017	6.0695
2	0.017	6.0695
2	0.017	6.0695
2	0.017	6.0758
2	0.034	6.0758
2	0.034	6.0758
2	0.034	6.0758
2	0.051	6.0758
2	0.051	6.082
2	0.051	6.082
2	0.051	6.082
2	0.068	6.0883
2	0.068	6.0883
2	0.068	6.0883
0	0.068	6.0946
0	0.051	6.0946
0	0.034	6.0946
0	0.017	6.0946
0	0	6.0946
0	0	6.1009
0	0	6.0946
0	-0.017	6.0946
0	-0.034	6.0946
0	-0.051	6.0946
0	-0.051	6.0946
0	-0.068	6.0883
0	-0.085	6.0883
0	-0.102	6.082
0	-0.119	6.082
0	-0.136	6.0758
0	-0.153	6.0758
0	-0.153	6.0695
0	-0.17	6.0632
0	-0.187	6.0569
0	-0.204	6.0506
0	-0.221	6.0443
0	-0.238	6.0381
0	-0.255	6.0318
0	-0.289	6.0192
2	-0.306	6.0129
2	-0.306	6.0004
2	-0.306	5.9941
2	-0.306	5.9815
2	-0.306	5.9752
2	-0.306	5.9627
2	-0.306	5.9564
2	-0.306	5.9438
2	-0.323	5.9375
2	-0.323	5.925
2	-0.323	5.9187
2	-0.34	5.9061
2	-0.34	5.8936
2	-0.357	5.8873
2	-0.357	5.8747
2	-0.374	5.8621
2	-0.374	5.8496
2	-0.391	5.837
2	-0.408	5.8244
2	-0.408	5.8182
2	-0.425	5.7993
2	-0.442	5.7867
2	-0.459	5.7742
2	-0.476	5.7616
2	-0.493	5.749
2	-0.51	5.7302
2	-0.527	5.7176
2	-0.544	5.6988
2	-0.578	5.6799
2	-0.595	5.6611
2	-0.612	5.6422
2	-0.646	5.6234
2	-0.663	5.6045
2	-0.697	5.5857
2	-0.714	5.5668
2	-0.748	5.5417
2	-0.782	5.5166
2	-0.816	5.4914
2	-0.85	5.4663
2	-0.884	5.4412
2	-0.918	5.416
2	-0.952	5.3909
2	-0.986	5.3595
2	-1.037	5.3281
2	-1.071	5.2966
2	-1.122	5.2652
2	-1.156	5.2275
2	-1.207	5.1961
2	-1.241	5.1584
2	-1.292	5.1207
2	-1.343	5.0767
2	-1.394	5.039
2	-1.445	4.9951
2	-1.496	4.9511
2	-1.547	4.9008
2	-1.598	4.8568
2	-1.649	4.8066
0	-1.734	4.7563
0	-1.802	4.6998
0	-1.87	4.6495
0	-1.955	4.5867
0	-2.023	4.5301
0	-2.091	4.4673
0	-2.159	4.4044
0	-2.244	4.3353
0	-2.312	4.2662
0	-2.363	4.1971
0	-2.431	4.128
0	-2.499	4.0526
0	-2.55	3.9772
0	-2.601	3.8955
0	-2.652	3.8201
0	-2.686	3.7384
0	-2.737	3.6568
0	-2.771	3.5751
0	-2.788	3.4934
0	-2.822	3.4054
0	-2.822	3.3238
0	-2.839	3.2358
0	-2.839	3.1541
0	-2.839	3.0661
0	-2.822	2.9782
0	-2.805	2.8965
0	-2.788	2.8085
0	-2.754	2.7269
0	-2.72	2.6452
0	-2.686	2.5635
0	-2.635	2.4818
0	-2.601	2.4064
0	-2.533	2.3247
0	-2.482	2.2494
0	-2.414	2.1802
0	-2.363	2.1048
0	-2.295	2.0357
0	-2.227	1.9666
0	-2.142	1.9038
0	-2.074	1.841
0	-2.006	1.7781
0	-1.921	1.7153
0	-1.853	1.6587
0	-1.785	1.6085
0	-1.7	1.5519
0	-1.632	1.5017
0	-1.547	1.4577
0	-1.479	1.4074
0	-1.394	1.3697
0	-1.326	1.3257
0	-1.258	1.288
0	-1.173	1.2503
0	-1.105	1.2126
0	-1.037	1.1812
0	-0.969	1.1498
0	-0.901	1.1247
0	-0.833	1.0995
0	-0.765	1.0744
0	-0.697	1.0493
0	-0.629	1.0304
0	-0.578	1.0116
0	-0.51	0.99901
0	-0.442	0.98016
0	-0.374	0.9676
0	-0.323	0.96131
0	-0.255	0.94875
0	-0.204	0.94246
0	-0.136	0.93618
0	-0.068	0.93618
0	-0.017	0.9299
0	0.034	0.9299
0	0.085	0.93618
0	0.153	0.93618
0	0.204	0.94246
0	0.272	0.94875
0	0.34	0.96131
0	0.391	0.97388
0	0.459	0.98645
0	0.51	0.99901
0	0.578	1.0179
0	0.646	1.0367
0	0.714	1.0556
0	0.782	1.0807
0	0.833	1.0995
0	0.901	1.131
0	0.969	1.1561
0	1.037	1.1875
0	1.122	1.2189
0	1.19	1.2566
0	1.258	1.2943
0	1.326	1.332
0	1.394	1.3697
0	1.479	1.4137
0	1.547	1.464
0	1.615	1.5079
0	1.7	1.5582
0	1.768	1.6085
0	1.836	1.665
0	1.921	1.7216
0	1.989	1.7781
0	2.057	1.841
0	2.125	1.9038
0	2.193	1.9729
0	2.261	2.0357
0	2.329	2.1048
0	2.397	2.1802
0	2.448	2.2494
0	2.499	2.3247
0	2.567	2.4001
0	2.601	2.4818
0	2.652	2.5572
0	2.686	2.6389
0	2.72	2.7206
0	2.737	2.8023
0	2.771	2.8839
0	2.771	2.9656
0	2.788	3.0536
0	2.788	3.1353
0	2.788	3.217
0	2.771	3.3049
0	2.754	3.3866
0	2.737	3.4683
0	2.703	3.5499
0	2.669	3.6316
0	2.635	3.7133
0	2.584	3.7887
0	2.533	3.8704
0	2.482	3.9458
0	2.431	4.0149
0	2.363	4.0903
0	2.295	4.1594
0	2.244	4.2285
0	2.176	4.2976
0	2.091	4.3605
0	2.023	4.4233
0	1.955	4.4798
0	1.87	4.5364
0	1.802	4.593
0	1.734	4.6495
0	1.649	4.6998
0	1.581	4.7437
0	1.496	4.794
0	1.428	4.838
0	1.343	4.882
0	1.275	4.9197
0	1.207	4.9574
0	1.122	4.9888
0	1.054	5.0265
0	0.986	5.0579
0	0.918	5.083
0	0.85	5.1082
0	0.782	5.1333
0	0.714	5.1584
0	0.646	5.1773
0	0.578	5.1961
0	0.51	5.215
0	0.442	5.2275
0	0.374	5.2401
0	0.306	5.2527
0	0.238	5.2589
0	0.187	5.2652
0	0.119	5.2715
0	0.051	5.2715
0	0	5.2715
0	-0.051	5.2715
0	-0.119	5.2715
0	-0.187	5.2652
0	-0.238	5.2589
0	-0.306	5.2527
0	-0.374	5.2401
0	-0.442	5.2275
0	-0.51	5.215
0	-0.561	5.1961
0	-0.629	5.1773
0	-0.697	5.1584
0	-0.765	5.1333
0	-0.833	5.1144
0	-0.901	5.083
0	-0.969	5.0579
0	-1.054	5.0265
0	-1.122	4.9951
0	-1.19	4.9574
0	-1.258	4.9197
0	-1.343	4.882
0	-1.411	4.8443
0	-1.479	4.8003
0	-1.564	4.75
0	-1.632	4.706
0	-1.7	4.6558
0	-1.785	4.5992
0	-1.853	4.549
0	-1.921	4.4924
0	-1.989	4.4296
0	-2.074	4.3667
0	-2.142	4.3039
0	-2.21	4.2411
0	-2.261	4.172
0	-2.329	4.1029
0	-2.38	4.0338
0	-2.448	3.9583
0	-2.499	3.883
0	-2.55	3.8076
0	-2.584	3.7322
0	-2.618	3.6568
0	-2.652	3.5751
0	-2.686	3.4934
0	-2.703	3.4117
0	-2.72	3.33
0	-2.737	3.2484
0	-2.737	3.1667
0	-2.737	3.085
0	-2.72	3.0033
0	-2.72	2.9216
0	-2.686	2.84
0	-2.669	2.7583
0	-2.635	2.6766
0	-2.601	2.6012
0	-2.55	2.5258
1	-2.499	2.4441
1	-2.482	2.3687
1	-2.448	2.2996
1	-2.397	2.2242
1	-2.363	2.1551
1	-2.312	2.0797
1	-2.261	2.0169
1	-2.227	1.9478
1	-2.159	1.8786
1	-2.108	1.8158
1	-2.057	1.753
1	-2.006	1.6902
1	-1.955	1.6336
1	-1.887	1.5771
1	-1.836	1.5205
1	-1.785	1.464
1	-1.734	1.4074
1	-1.666	1.3572
1	-1.615	1.3069
1	-1.564	1.2629
1	-1.513	1.2126
1	-1.462	1.1687
1	-1.411	1.1247
1	-1.377	1.087
1	-1.326	1.043
1	-1.275	1.0053
1	-1.241	0.9676
1	-1.19	0.9299
1	-1.156	0.8922
0	-1.105	0.86079
0	-1.037	0.82937
0	-0.986	0.79795
2	-0.935	0.76654
2	-0.867	0.74141
2	-0.782	0.71627
2	-0.714	0.69114
2	-0.646	0.67229
2	-0.578	0.65344
2	-0.51	0.63459
2	-0.459	0.62203
2	-0.391	0.60946
2	-0.323	0.59689
2	-0.272	0.59061
2	-0.204	0.58433
2	-0.136	0.57805
2	-0.085	0.57176
2	-0.017	0.57176
2	0.034	0.57176
2	0.085	0.57176
2	0.153	0.57805
2	0.204	0.58433
2	0.272	0.59061
2	0.34	0.59689
2	0.391	0.60946
2	0.459	0.62203
2	0.527	0.64088
2	0.595	0.65344
2	0.663	0.67229
2	0.731	0.69742
2	0.799	0.71627
2	0.867	0.74141
2	0.901	0.77282
2	0.918	0.79795
2	0.952	0.82309
2	1.02	0.8545
2	1.071	0.88592
2	1.139	0.92362
2	1.19	0.95503
2	1.258	0.99273
2	1.309	1.0304
2	1.377	1.0744
2	1.445	1.1121
2	1.513	1.1624
2	1.581	1.2064
2	1.649	1.2566
2	1.717	1.3069
2	1.802	1.3572
2	1.87	1.4137
2	1.938	1.4703
2	2.023	1.5331
2	2.091	1.5896
2	2.159	1.6587
2	2.244	1.7216
2	2.312	1.7907
2	2.38	1.8598
2	2.448	1.9352
2	2.516	2.0106
2	2.584	2.086
2	2.652	2.1677
2	2.703	2.2431
2	2.754	2.3247
2	2.805	2.4127
2	2.856	2.4944
2	2.89	2.5823
2	2.924	2.6703
2	2.958	2.7583
2	2.992	2.8462
2	3.009	2.9405
2	3.009	3.0284
2	3.009	3.1227
2	3.009	3.2107
2	3.009	3.2986
2	2.992	3.3929
2	2.958	3.4808
2	2.924	3.5688
2	2.89	3.6568
2	2.856	3.7447
2	2.805	3.8264
2	2.754	3.9144
2	2.703	3.996
2	2.635	4.0777
2	2.584	4.1531
2	2.516	4.2285
2	2.448	4.3039
2	2.363	4.3793
2	2.295	4.4484
2	2.227	4.5175
2	2.142	4.5804
2	2.074	4.6432
2	1.989	4.706
2	1.921	4.7626
2	1.853	4.8191
2	1.768	4.8757
2	1.7	4.926
2	1.615	4.9762
2	1.547	5.0265
2	1.479	5.0705
2	1.411	5.1144
2	1.343	5.1584
2	1.275	5.1961
2	1.207	5.2338
2	1.139	5.2715
2	1.071	5.3029
2	1.02	5.3343
2	0.952	5.3658
2	0.901	5.3909
2	0.833	5.416
2	0.782	5.4412
2	0.731	5.4663
2	0.663	5.4851
2	0.612	5.504
2	0.561	5.5228
2	0.51	5.5417
2	0.459	5.5543
2	0.408	5.5668
2	0.357	5.5794
2	0.323	5.592
2	0.272	5.5982
2	0.221	5.6045
2	0.17	5.6108
2	0.136	5.6171
2	0.085	5.6234
2	0.034	5.6234
2	0	5.6234
2	-0.034	5.6234
2	-0.085	5.6234
2	-0.136	5.6171
2	-0.17	5.6108
2	-0.221	5.6045
2	-0.272	5.5982
2	-0.323	5.592
2	-0.357	5.5794
2	-0.408	5.5668
2	-0.459	5.5543
2	-0.51	5.5417
2	-0.561	5.5228
2	-0.612	5.504
2	-0.663	5.4851
2	-0.714	5.4663
2	-0.782	5.4412
2	-0.833	5.416
2	-0.884	5.3909
2	-0.952	5.3658
2	-1.003	5.3343
2	-1.071	5.3029
2	-1.122	5.2715
2	-1.19	5.2338
2	-1.258	5.1961
2	-1.326	5.1584
2	-1.394	5.1207
2	-1.462	5.0767
2	-1.53	5.0265
2	-1.598	4.9825
2	-1.666	4.9322
2	-1.751	4.882
2	-1.819	4.8254
2	-1.887	4.7689
2	-1.972	4.7123
2	-2.04	4.6558
2	-2.108	4.593
2	-2.193	4.5238
2	-2.261	4.461
2	-2.329	4.3919
2	-2.397	4.3165
2	-2.465	4.2474
2	-2.533	4.172
2	-2.601	4.0903
2	-2.652	4.0149
2	-2.703	3.9332
2	-2.754	3.8515
2	-2.805	3.7699
2	-2.839	3.6819
2	-2.873	3.5939
2	-2.907	3.5122
2	-2.924	3.4243
2	-2.941	3.3363
2	-2.958	3.2421
2	-2.958	3.1541
2	-2.958	3.0661
2	-2.941	2.9782
2	-2.924	2.8902
2	-2.907	2.8023
2	-2.873	2.7143
2	-2.839	2.6263
2	-2.805	2.5447
2	-2.754	2.463
2	-2.703	2.3813
2	-2.652	2.2996
2	-2.584	2.2179
2	-2.533	2.1425
2	-2.465	2.0671
2	-2.397	1.9917
1	-2.312	1.9226
1	-2.261	1.8535
1	-2.21	1.7844
1	-2.159	1.7216
1	-2.108	1.6587
1	-2.057	1.5959
1	-1.989	1.5331
1	-1.938	1.4765
1	-1.887	1.4137
1	-1.836	1.3634
1	-1.768	1.3069
1	-1.717	1.2566
1	-1.666	1.2001
1	-1.615	1.1498
1	-1.581	1.1058
1	-1.53	1.0556
1	-1.479	1.0116
1	-1.445	0.9676
1	-1.394	0.92362
1	-1.36	0.88592
1	-1.326	0.84193
1	-1.275	0.80424
1	-1.258	0.76654
1	-1.224	0.72884
1	-1.19	0.69114
1	-1.156	0.65973
1	-1.139	0.62203
0	-1.088	0.59061
0	-1.054	0.5592
0	-1.02	0.52778
0	-0.969	0.49637
0	-0.935	0.46495
2	-0.901	0.43982
2	-0.85	0.41469
2	-0.799	0.38955
2	-0.748	0.36442
2	-0.714	0.33929
2	-0.663	0.32044
2	-0.612	0.30159
2	-0.578	0.28274
2	-0.544	0.26389
2	-0.493	0.25132
2	-0.459	0.23247
2	-0.425	0.21991
2	-0.391	0.20734
2	-0.34	0.19478
2	-0.306	0.18849
2	-0.272	0.17593
2	-0.238	0.16964
2	-0.204	0.16336
2	-0.187	0.15708
2	-0.153	0.15079
2	-0.119	0.14451
2	-0.085	0.14451
2	-0.051	0.14451
2	-0.017	0.13823
2	0	0.13823
2	0.017	0.13823
2	0.051	0.14451
2	0.085	0.14451
2	0.119	0.15079
2	0.153	0.15079
2	0.187	0.15708
2	0.204	0.16336
2	0.238	0.16964
2	0.272	0.17593
2	0.306	0.18849
2	0.34	0.19478
2	0.391	0.20734
2	0.425	0.21991
2	0.408	0.23247
2	0.408	0.24504
2	0.408	0.25761
2	0.408	0.27017
2	0.408	0.28274
2	0.408	0.29531
2	0.408	0.30787
2	0.425	0.32044
2	0.425	0.333
2	0.425	0.34557
2	0.425	0.36442
2	0.442	0.37699
2	0.442	0.38955
2	0.459	0.40212
2	0.459	0.41469
2	0.476	0.43353
2	0.493	0.4461
2	0.493	0.45867
2	0.51	0.47752
2	0.527	0.49008
2	0.544	0.50893
2	0.561	0.52778
2	0.578	0.54035
2	0.595	0.5592
2	0.612	0.57805
2	0.646	0.59689
2	0.663	0.61574
2	0.68	0.63459
2	0.714	0.65973
2	0.731	0.67858
2	0.765	0.70371
2	0.799	0.72884
2	0.816	0.75397
2	0.85	0.7791
2	0.884	0.80424
2	0.918	0.82937
2	0.952	0.86079
2	1.02	0.88592
2	1.071	0.91733
2	1.139	0.95503
2	1.19	0.98645
2	1.258	1.0241
2	1.326	1.0618
2	1.377	1.1058
2	1.445	1.1498
2	1.513	1.1938
2	1.598	1.2378
2	1.666	1.288
2	1.734	1.3383
2	1.802	1.3948
2	1.87	1.4451
2	1.955	1.5079
2	2.023	1.5645
2	2.108	1.6273
2	2.176	1.6902
2	2.244	1.7593
2	2.312	1.8284
2	2.397	1.8975
2	2.465	1.9729
2	2.516	2.0483
2	2.584	2.1237
2	2.652	2.1991
2	2.703	2.2808
2	2.754	2.3624
2	2.805	2.4504
2	2.856	2.5321
2	2.89	2.62
2	2.924	2.708
2	2.958	2.796
2	2.975	2.8839
2	2.992	2.9719
2	2.992	3.0661
2	2.992	3.1541
2	2.992	3.2421
2	2.975	3.3363
2	2.958	3.4243
2	2.924	3.5122
2	2.89	3.6002
2	2.856	3.6882
2	2.822	3.7699
2	2.771	3.8578
2	2.72	3.9395
2	2.652	4.0212
2	2.601	4.0966
2	2.533	4.1783
2	2.465	4.2537
2	2.397	4.3228
2	2.329	4.3982
2	2.244	4.461
2	2.176	4.5301
2	2.108	4.593
2	2.023	4.6558
2	1.955	4.7186
2	1.87	4.7752
2	1.802	4.8317
2	1.717	4.882
2	1.649	4.9322
2	1.581	4.9825
2	1.496	5.0265
2	1.428	5.0705
2	1.36	5.1144
2	1.292	5.1584
2	1.224	5.1961
2	1.156	5.2275
2	1.088	5.2652
2	1.037	5.2966
2	0.969	5.3281
2	0.901	5.3532
2	0.85	5.3783
2	0.782	5.4035
2	0.731	5.4286
2	0.68	5.4474
2	0.612	5.4726
2	0.561	5.4851
2	0.51	5.504
2	0.459	5.5166
2	0.408	5.5291
2	0.357	5.5417
2	0.306	5.5543
2	0.255	5.5605
2	0.204	5.5668
2	0.153	5.5731
2	0.102	5.5794
2	0.068	5.5857
2	0.017	5.5857
2	-0.017	5.5857
2	-0.068	5.5857
2	-0.119	5.5794
2	-0.17	5.5731
2	-0.204	5.5668
2	-0.255	5.5605
2	-0.306	5.5543
2	-0.357	5.5417
2	-0.408	5.5291
2	-0.459	5.5166
2	-0.51	5.504
2	-0.561	5.4851
2	-0.612	5.4663
2	-0.68	5.4474
2	-0.731	5.4286
2	-0.782	5.4035
2	-0.85	5.3783
2	-0.901	5.3532
2	-0.969	5.3281
2	-1.02	5.2966
2	-1.088	5.2652
2	-1.156	5.2275
2	-1.207	5.1961
2	-1.275	5.1584
2	-1.343	5.1144
2	-1.411	5.0767
2	-1.479	5.0328
2	-1.564	4.9888
2	-1.632	4.9385
2	-1.7	4.8883
2	-1.768	4.838
2	-1.853	4.7814
2	-1.921	4.7249
2	-2.006	4.6621
2	-2.074	4.6055
2	-2.142	4.5427
2	-2.21	4.4736
2	-2.295	4.4044
2	-2.363	4.3353
2	-2.431	4.2662
2	-2.499	4.1908
2	-2.55	4.1154
2	-2.618	4.0338
2	-2.669	3.9583
2	-2.72	3.8767
2	-2.771	3.795
2	-2.805	3.707
2	-2.839	3.6254
2	-2.873	3.5374
2	-2.907	3.4494
2	-2.924	3.3615
2	-2.924	3.2735
2	-2.941	3.1855
2	-2.941	3.0976
2	-2.924	3.0096
2	-2.907	2.9216
1	-2.89	2.8337
1	-2.89	2.752
1	-2.873	2.664
1	-2.856	2.5761
1	-2.839	2.4881
1	-2.805	2.4064
1	-2.771	2.3247
1	-2.737	2.2368
1	-2.686	2.1551
1	-2.652	2.0797
1	-2.601	1.998
1	-2.55	1.9226
1	-2.499	1.8472
1	-2.448	1.7718
1	-2.38	1.6964
1	-2.329	1.6273
1	-2.278	1.5582
1	-2.21	1.4891
1	-2.159	1.4263
1	-2.108	1.3634
1	-2.057	1.3006
1	-2.006	1.2378
1	-1.955	1.1749
1	-1.904	1.1184
1	-1.853	1.0618
1	-1.802	1.0053
1	-1.768	0.95503
1	-1.717	0.89848
1	-1.683	0.84822
1	-1.649	0.79795
1	-1.615	0.74769
0	-1.564	0.70371
0	-1.513	0.65344
0	-1.479	0.60946
0	-1.428	0.56548
0	-1.394	0.5215
0	-1.36	0.4838
2	-1.326	0.43982
2	-1.275	0.40212
2	-1.224	0.36442
2	-1.173	0.32672
2	-1.122	0.29531
2	-1.088	0.26389
2	-1.054	0.22619
2	-1.003	0.19478
2	-0.969	0.16964
2	-0.935	0.13823
2	-0.918	0.1131
2	-0.884	0.08168
2	-0.85	0.056548
2	-0.833	0.031415
2	-0.816	0.0062831
2	-0.799	6.2642
2	-0.765	6.2391
2	-0.748	6.2203
2	-0.748	6.1951
2	-0.731	6.1763
2	-0.714	6.1512
2	-0.697	6.1323
2	-0.697	6.1072
2	-0.697	6.0883
2	-0.68	6.0695
2	-0.68	6.0443
2	-0.68	6.0255
2	-0.68	6.0066
2	-0.68	5.9815
2	-0.68	5.9627
2	-0.68	5.9438
2	-0.68	5.925
2	-0.697	5.8998
2	-0.697	5.881
2	-0.714	5.8559
2	-0.714	5.837
2	-0.731	5.8119
2	-0.748	5.793
2	-0.765	5.7679
2	-0.782	5.749
2	-0.799	5.7239
2	-0.816	5.6988
2	-0.833	5.6736
2	-0.867	5.6485
2	-0.884	5.6171
2	-0.918	5.592
2	-0.935	5.5668
2	-0.969	5.5354
2	-1.003	5.504
2	-1.037	5.4726
2	-1.071	5.4412
2	-1.105	5.4097
2	-1.139	5.3783
2	-1.173	5.3406
2	-1.224	5.3029
2	-1.258	5.2652
2	-1.309	5.2275
2	-1.343	5.1898
2	-1.394	5.1459
2	-1.445	5.1082
2	-1.496	5.0579
2	-1.547	5.0139
2	-1.598	4.9699
0	-1.666	4.9197
0	-1.734	4.8694
0	-1.819	4.8129
0	-1.887	4.7563
0	-1.955	4.6998
0	-2.04	4.6369
0	-2.108	4.5804
0	-2.176	4.5113
0	-2.244	4.4484
0	-2.329	4.3793
0	-2.397	4.3039
0	-2.465	4.2348
0	-2.516	4.1594
0	-2.584	4.084
0	-2.635	4.0023
0	-2.703	3.9207
0	-2.737	3.839
0	-2.788	3.7573
0	-2.822	3.6756
0	-2.856	3.5877
0	-2.89	3.4997
0	-2.907	3.4117
0	-2.924	3.3238
0	-2.941	3.2358
0	-2.941	3.1478
0	-2.941	3.0599
0	-2.924	2.9719
0	-2.907	2.8839
0	-2.89	2.796
0	-2.856	2.7143
0	-2.822	2.6263
0	-2.788	2.5447
0	-2.737	2.4567
0	-2.686	2.375
0	-2.635	2.2996
0	-2.567	2.2179
0	-2.499	2.1425
0	-2.448	2.0671
0	-2.38	1.998
0	-2.295	1.9226
0	-2.227	1.8598
0	-2.159	1.7907
0	-2.074	1.7279
0	-2.006	1.665
0	-1.938	1.6085
0	-1.853	1.5519
0	-1.785	1.4954
0	-1.7	1.4451
0	-1.632	1.3948
0	-1.547	1.3446
0	-1.479	1.3006
0	-1.411	1.2566
0	-1.343	1.2126
0	-1.258	1.1749
0	-1.19	1.1372
0	-1.122	1.0995
0	-1.054	1.0681
0	-1.003	1.0367
0	-0.935	1.0053
0	-0.867	0.98016
0	-0.799	0.95503
0	-0.748	0.9299
0	-0.68	0.91105
1	-0.629	0.8922
1	-0.578	0.87335
1	-0.544	0.8545
1	-0.51	0.84193
1	-0.476	0.82309
1	-0.442	0.81052
1	-0.408	0.79795
1	-0.374	0.78539
1	-0.34	0.77282
1	-0.306	0.76654
1	-0.272	0.75397
1	-0.238	0.74769
1	-0.221	0.74141
1	-0.187	0.73512
1	-0.153	0.72884
1	-0.119	0.72256
1	-0.102	0.72256
1	-0.068	0.71627
1	-0.034	0.71627
1	0	0.71627
1	0	0.71627
1	0.034	0.71627
1	0.068	0.71627
1	0.085	0.71627
1	0.119	0.72256
1	0.153	0.72884
1	0.187	0.73512
1	0.204	0.73512
1	0.238	0.74769
1	0.272	0.75397
1	0.306	0.76026
1	0.34	0.77282
1	0.374	0.78539
1	0.408	0.79167
1	0.425	0.80424
1	0.459	0.82309
0	0.527	0.83565
0	0.578	0.8545
0	0.629	0.87335
0	0.697	0.8922
0	0.748	0.91105
0	0.816	0.93618
0	0.867	0.96131
0	0.935	0.99273
0	1.003	1.0179
0	1.054	1.0493
0	1.122	1.0807
0	1.19	1.1184
0	1.258	1.1561
0	1.326	1.1938
0	1.394	1.2378
0	1.462	1.2755
0	1.547	1.3257
0	1.615	1.3697
0	1.683	1.42
0	1.751	1.4703
0	1.836	1.5268
0	1.904	1.5833
0	1.989	1.6399
0	2.057	1.7027
0	2.125	1.7655
0	2.193	1.8284
0	2.278	1.8975
0	2.346	1.9666
0	2.414	2.042
0	2.465	2.1111
0	2.533	2.1865
0	2.584	2.2619
0	2.652	2.3436
0	2.686	2.4253
0	2.737	2.507
0	2.788	2.5886
0	2.822	2.6703
0	2.839	2.7583
0	2.873	2.8462
0	2.89	2.9279
0	2.89	3.0159
0	2.907	3.1038
0	2.89	3.1918
0	2.89	3.2798
0	2.873	3.3677
0	2.856	3.4494
0	2.822	3.5374
0	2.788	3.6191
0	2.754	3.707
0	2.703	3.7887
0	2.652	3.8704
0	2.601	3.9458
0	2.55	4.0275
0	2.482	4.1029
0	2.431	4.172
0	2.363	4.2474
0	2.295	4.3165
0	2.21	4.3856
0	2.142	4.4484
0	2.074	4.5113
0	1.989	4.5741
0	1.921	4.6369
0	1.836	4.6935
0	1.768	4.7437
0	1.683	4.794
0	1.615	4.8443
0	1.547	4.8945
0	1.462	4.9385
0	1.394	4.9825
0	1.326	5.0265
0	1.241	5.0642
0	1.173	5.1019
0	1.105	5.1333
0	1.037	5.1647
0	0.969	5.1961
0	0.901	5.2275
0	0.85	5.2527
0	0.782	5.2778
0	0.714	5.2966
0	0.646	5.3218
0	0.595	5.3406
0	0.527	5.3532
0	0.476	5.372
0	0.408	5.3846
0	0.357	5.3972
0	0.289	5.4035
0	0.238	5.416
0	0.187	5.4223
0	0.119	5.4286
0	0.068	5.4286
0	0.017	5.4286
0	-0.034	5.4286
0	-0.085	5.4286
0	-0.136	5.4223
0	-0.204	5.4223
0	-0.255	5.4097
0	-0.306	5.4035
0	-0.374	5.3909
0	-0.425	5.3783
0	-0.493	5.3658
0	-0.544	5.3532
0	-0.612	5.3343
0	-0.663	5.3155
0	-0.731	5.2904
0	-0.799	5.2715
0	-0.85	5.2464
0	-0.918	5.2213
0	-0.986	5.1898
0	-1.054	5.1584
0	-1.122	5.127
0	-1.19	5.0893
0	-1.258	5.0516
0	-1.326	5.0139
0	-1.394	4.9762
0	-1.479	4.9322
0	-1.547	4.8883
0	-1.615	4.838
0	-1.683	4.7877
0	-1.768	4.7375
0	-1.836	4.6809
0	-1.921	4.6244
0	-1.989	4.5678
0	-2.057	4.505
0	-2.125	4.4421
0	-2.21	4.3793
0	-2.278	4.3102
0	-2.329	4.2411
0	-2.397	4.1657
0	-2.465	4.0966
0	-2.516	4.0212
0	-2.584	3.9458
0	-2.635	3.8641
0	-2.669	3.7824
0	-2.72	3.707
0	-2.754	3.6191
0	-2.788	3.5374
0	-2.805	3.4557
0	-2.822	3.3677
0	-2.839	3.2861
0	-2.839	3.1981
0	-2.839	3.1164
0	-2.839	3.0284
0	-2.822	2.9405
0	-2.805	2.8588
0	-2.788	2.7771
0	-2.754	2.6892
0	-2.72	2.6075
1	-2.669	2.5258
1	-2.652	2.4504
1	-2.618	2.3687
1	-2.584	2.287
1	-2.533	2.2117
1	-2.499	2.1362
1	-2.448	2.0609
1	-2.397	1.9917
1	-2.346	1.9163
1	-2.295	1.8472
1	-2.244	1.7781
1	-2.193	1.7153
1	-2.142	1.6462
1	-2.074	1.5833
1	-2.023	1.5205
1	-1.972	1.464
1	-1.921	1.4011
1	-1.853	1.3446
1	-1.802	1.288
1	-1.751	1.2378
1	-1.7	1.1875
1	-1.649	1.1372
1	-1.615	1.087
1	-1.564	1.0367
1	-1.513	0.99273
1	-1.479	0.94875
1	-1.428	0.90477
1	-1.394	0.86079
1	-1.36	0.8168
[truncated: 5,162 more rows]
