# Supplementary material for: Skilled motor control of an inverted pendulum implies low entropy of states but high entropy of actions
Source: PLoS Comput Biol. 2023 Jan 6;19(1):e1010810. doi: 10.1371/journal.pcbi.1010810 (PMC9851554; doi:10.1371/journal.pcbi.1010810)
Supplement: S2 File — The dataset within the file contains the data collected during the experiment. Each CSV file named “FRI_p_l.csv” corresponds to a different trial, where “p” stands for an unique numerical participant’s identifier and “l” stands for pendulum length (where “2” corresponds to 0.2, “3” to 0.3 m, “4” to 0.4 m, etc.). In every file, rows correspond to subsequent time steps, sampled with a frequency of 0.017 s. For every recorded time step, each column contains: the action selected by the trial’s participant (“action”). The value 0 corresponds to a “no action”, the value 1 represents an action that pushes the pendulum towards the clockwise direction and the value 2 corresponds to an action that pushes the pendulum towards the anti-clockwise direction.the angular velocity of the pendulum at that time step (“ang. velocity”), measured in rad s−1.the angle of the pendulum at that time step (“angle”), measured in rad with values in the interval [0, 2π) rad. The angle 0 rad corresponds to the pendulum oriented in its upright position.the single utility value associated to the whole trial (“utility”). (ZIP) [file pcbi.1010810.s002.zip › ExperimentalData/FRI_5_3.csv]

action	angular vel.	angle	trial utility
0	0	3.2358	-19.1464
0	-0.017	3.2358
0	-0.017	3.2358
0	-0.034	3.2358
0	-0.034	3.2358
0	-0.051	3.2358
0	-0.068	3.2295
0	-0.068	3.2295
0	-0.085	3.2295
0	-0.085	3.2232
0	-0.102	3.2232
0	-0.102	3.217
0	-0.102	3.217
0	-0.119	3.2107
0	-0.119	3.2044
0	-0.136	3.2044
0	-0.136	3.1981
0	-0.136	3.1918
0	-0.153	3.1918
0	-0.153	3.1855
0	-0.153	3.1793
0	-0.153	3.173
0	-0.17	3.1667
0	-0.17	3.1667
0	-0.17	3.1604
0	-0.17	3.1541
0	-0.17	3.1478
0	-0.17	3.1416
0	-0.17	3.1353
0	-0.17	3.129
0	-0.17	3.129
0	-0.17	3.1227
0	-0.17	3.1164
0	-0.17	3.1101
0	-0.17	3.1038
0	-0.153	3.0976
0	-0.153	3.0976
0	-0.153	3.0913
0	-0.136	3.085
0	-0.136	3.0787
0	-0.136	3.0787
0	-0.119	3.0724
0	-0.119	3.0661
0	-0.119	3.0661
0	-0.102	3.0599
0	-0.102	3.0599
0	-0.085	3.0536
0	-0.085	3.0536
0	-0.068	3.0473
0	-0.068	3.0473
0	-0.051	3.0473
0	-0.051	3.041
0	-0.034	3.041
0	-0.017	3.041
0	-0.017	3.041
0	0	3.041
0	0	3.041
0	0	3.041
0	0	3.041
0	0.017	3.041
0	0.034	3.041
0	0.034	3.041
0	0.051	3.0473
0	0.051	3.0473
0	0.068	3.0473
0	0.068	3.0536
0	0.085	3.0536
0	0.085	3.0536
0	0.102	3.0599
0	0.102	3.0599
0	0.119	3.0661
0	0.119	3.0724
0	0.119	3.0724
0	0.136	3.0787
0	0.136	3.085
0	0.136	3.085
0	0.153	3.0913
0	0.153	3.0976
0	0.153	3.1038
0	0.153	3.1038
0	0.17	3.1101
0	0.17	3.1164
0	0.17	3.1227
0	0.17	3.129
0	0.17	3.1353
0	0.17	3.1353
0	0.17	3.1416
0	0.17	3.1478
0	0.17	3.1541
0	0.17	3.1604
0	0.17	3.1667
0	0.153	3.1667
0	0.153	3.173
0	0.153	3.1793
0	0.153	3.1855
0	0.136	3.1855
2	0.136	3.1918
2	0.153	3.1981
2	0.187	3.2044
2	0.204	3.2107
2	0.221	3.217
2	0.238	3.2232
2	0.255	3.2295
2	0.272	3.2358
2	0.289	3.2484
2	0.306	3.2546
2	0.323	3.2672
2	0.34	3.2735
2	0.34	3.2861
2	0.357	3.2986
2	0.374	3.3112
2	0.374	3.3175
2	0.391	3.33
2	0.391	3.3426
2	0.391	3.3552
2	0.408	3.3677
2	0.408	3.3803
2	0.408	3.3929
2	0.408	3.4054
2	0.408	3.418
2	0.408	3.4306
2	0.408	3.4431
2	0.408	3.4557
2	0.391	3.4683
2	0.391	3.4808
2	0.391	3.4934
2	0.374	3.506
2	0.374	3.5122
2	0.357	3.5248
2	0.34	3.5374
2	0.323	3.5499
2	0.323	3.5562
2	0.306	3.5688
2	0.289	3.5751
2	0.272	3.5877
2	0.255	3.5939
2	0.238	3.6002
2	0.221	3.6065
2	0.204	3.6128
2	0.187	3.6191
2	0.17	3.6254
2	0.136	3.6316
2	0.119	3.6379
2	0.102	3.6379
2	0.085	3.6442
2	0.051	3.6442
2	0.034	3.6442
2	0.017	3.6442
2	0	3.6442
2	-0.017	3.6442
2	-0.034	3.6442
2	-0.051	3.6442
2	-0.068	3.6442
2	-0.102	3.6379
2	-0.119	3.6379
2	-0.136	3.6316
2	-0.153	3.6254
2	-0.17	3.6191
2	-0.204	3.6191
2	-0.221	3.6128
2	-0.238	3.6002
2	-0.255	3.5939
2	-0.272	3.5877
2	-0.289	3.5814
2	-0.306	3.5688
2	-0.306	3.5625
2	-0.323	3.5499
2	-0.34	3.5374
2	-0.357	3.5311
2	-0.357	3.5185
2	-0.374	3.506
2	-0.374	3.4934
2	-0.391	3.4871
2	-0.391	3.4745
2	-0.391	3.462
0	-0.425	3.4494
0	-0.459	3.4369
0	-0.493	3.418
0	-0.51	3.4054
0	-0.544	3.3866
0	-0.561	3.374
0	-0.578	3.3552
0	-0.595	3.3363
0	-0.629	3.3175
0	-0.646	3.2986
0	-0.646	3.2798
0	-0.663	3.2609
0	-0.68	3.2358
0	-0.68	3.217
0	-0.697	3.1981
0	-0.697	3.1793
0	-0.697	3.1541
0	-0.697	3.1353
0	-0.697	3.1101
0	-0.697	3.0913
0	-0.68	3.0724
0	-0.68	3.0473
0	-0.663	3.0284
0	-0.663	3.0096
0	-0.646	2.9908
0	-0.629	2.9719
0	-0.612	2.9531
0	-0.595	2.9342
0	-0.561	2.9154
0	-0.544	2.8965
0	-0.51	2.8839
0	-0.493	2.8651
0	-0.459	2.8525
0	-0.442	2.84
0	-0.408	2.8274
0	-0.374	2.8148
0	-0.34	2.8023
0	-0.306	2.796
0	-0.272	2.7834
0	-0.238	2.7771
0	-0.204	2.7708
0	-0.17	2.7646
0	-0.136	2.7583
0	-0.085	2.7583
0	-0.051	2.752
0	-0.017	2.752
0	0	2.752
0	0.051	2.752
0	0.085	2.752
0	0.119	2.7583
0	0.153	2.7646
0	0.187	2.7646
0	0.221	2.7708
0	0.255	2.7834
0	0.289	2.7897
0	0.323	2.8023
0	0.357	2.8085
0	0.391	2.8211
0	0.425	2.8337
0	0.459	2.8462
0	0.476	2.8651
0	0.51	2.8777
0	0.527	2.8902
0	0.561	2.9091
2	0.578	2.9279
2	0.629	2.9468
2	0.663	2.9656
2	0.714	2.9845
2	0.748	3.0096
2	0.799	3.0284
2	0.833	3.0536
2	0.867	3.0787
2	0.884	3.1101
2	0.918	3.1353
2	0.952	3.1667
2	0.969	3.1918
2	0.986	3.2232
2	1.003	3.2546
2	1.02	3.2798
2	1.02	3.3112
2	1.037	3.3426
2	1.037	3.374
2	1.037	3.4054
2	1.037	3.4369
2	1.037	3.4683
2	1.02	3.4997
2	1.02	3.5311
2	1.003	3.5625
2	0.986	3.5939
2	0.969	3.6254
2	0.952	3.6505
2	0.918	3.6819
2	0.901	3.707
2	0.867	3.7322
2	0.833	3.7636
2	0.799	3.7887
2	0.765	3.8076
2	0.731	3.8327
2	0.697	3.8515
2	0.663	3.8767
2	0.612	3.8955
2	0.578	3.9144
2	0.527	3.9269
2	0.476	3.9458
2	0.442	3.9583
2	0.391	3.9709
2	0.34	3.9835
2	0.289	3.9898
2	0.255	4.0023
2	0.204	4.0086
2	0.153	4.0149
2	0.102	4.0149
2	0.051	4.0212
2	0	4.0212
2	-0.034	4.0212
2	-0.085	4.0149
2	-0.136	4.0149
2	-0.187	4.0086
2	-0.238	4.0023
2	-0.289	3.996
2	-0.323	3.9835
2	-0.374	3.9772
2	-0.425	3.9646
2	-0.476	3.9458
2	-0.51	3.9332
2	-0.561	3.9144
2	-0.595	3.9018
2	-0.646	3.883
2	-0.68	3.8578
2	-0.714	3.839
2	-0.748	3.8138
2	-0.782	3.795
2	-0.816	3.7699
2	-0.85	3.7447
2	-0.884	3.7196
2	-0.901	3.6882
2	-0.935	3.6631
2	-0.952	3.6316
0	-1.003	3.6065
0	-1.037	3.5751
0	-1.088	3.5437
0	-1.122	3.506
0	-1.156	3.4745
0	-1.19	3.4369
0	-1.207	3.3992
0	-1.241	3.3677
0	-1.258	3.33
0	-1.275	3.2923
0	-1.275	3.2484
0	-1.292	3.2107
0	-1.292	3.173
0	-1.292	3.1353
0	-1.292	3.0976
0	-1.292	3.0536
0	-1.275	3.0159
0	-1.258	2.9782
0	-1.241	2.9405
0	-1.224	2.9028
0	-1.19	2.8651
0	-1.173	2.8337
0	-1.139	2.796
0	-1.105	2.7646
0	-1.054	2.7269
0	-1.02	2.6955
0	-0.969	2.6703
0	-0.935	2.6389
0	-0.884	2.6138
0	-0.833	2.5886
0	-0.765	2.5635
0	-0.714	2.5384
0	-0.663	2.5195
0	-0.595	2.5007
0	-0.544	2.4818
0	-0.476	2.4693
0	-0.408	2.4504
0	-0.357	2.4441
0	-0.289	2.4316
0	-0.221	2.4253
0	-0.153	2.419
0	-0.085	2.4127
0	-0.017	2.4127
0	0.034	2.4127
0	0.102	2.4127
0	0.153	2.419
0	0.221	2.4253
0	0.289	2.4316
0	0.357	2.4441
0	0.425	2.4567
0	0.476	2.4693
0	0.544	2.4818
0	0.595	2.5007
0	0.663	2.5195
0	0.714	2.5384
0	0.765	2.5635
0	0.833	2.5886
0	0.884	2.6138
0	0.918	2.6389
0	0.969	2.6703
0	1.02	2.7017
0	1.054	2.7332
0	1.088	2.7646
2	1.122	2.796
2	1.19	2.8337
2	1.241	2.8714
2	1.292	2.9091
2	1.343	2.9468
2	1.377	2.9908
2	1.428	3.0284
2	1.462	3.0724
2	1.479	3.1164
2	1.513	3.1604
2	1.53	3.2107
2	1.547	3.2546
2	1.564	3.3049
2	1.564	3.3489
2	1.581	3.3992
2	1.564	3.4431
2	1.564	3.4934
2	1.547	3.5374
2	1.547	3.5877
2	1.513	3.6316
2	1.496	3.6756
2	1.479	3.7196
2	1.445	3.7636
2	1.411	3.8076
2	1.377	3.8515
2	1.326	3.8892
2	1.292	3.9332
2	1.241	3.9709
2	1.19	4.0086
2	1.139	4.04
2	1.088	4.0777
2	1.037	4.1091
2	0.969	4.1406
2	0.918	4.1657
2	0.85	4.1908
2	0.799	4.216
2	0.731	4.2411
2	0.663	4.2599
2	0.612	4.2851
2	0.544	4.2976
2	0.476	4.3165
2	0.408	4.3291
2	0.34	4.3416
2	0.272	4.3479
2	0.204	4.3542
2	0.136	4.3605
2	0.068	4.3667
2	0.017	4.3667
2	-0.034	4.3667
2	-0.102	4.3667
2	-0.17	4.3605
2	-0.238	4.3542
2	-0.306	4.3479
2	-0.374	4.3353
2	-0.442	4.3228
2	-0.51	4.3102
2	-0.578	4.2914
2	-0.629	4.2725
2	-0.697	4.2537
2	-0.765	4.2285
2	-0.816	4.2097
2	-0.884	4.1783
2	-0.935	4.1531
2	-0.986	4.1217
2	-1.054	4.0966
2	-1.105	4.0589
2	-1.156	4.0275
0	-1.224	3.9898
0	-1.309	3.9521
0	-1.377	3.9144
0	-1.445	3.8704
0	-1.513	3.8264
0	-1.564	3.7761
0	-1.615	3.7322
0	-1.683	3.6819
0	-1.717	3.6316
0	-1.768	3.5751
0	-1.802	3.5248
0	-1.836	3.4683
0	-1.87	3.4117
0	-1.887	3.3552
0	-1.904	3.2986
0	-1.921	3.2421
0	-1.938	3.1855
0	-1.938	3.1227
0	-1.921	3.0661
0	-1.921	3.0096
0	-1.904	2.9531
0	-1.87	2.8965
0	-1.853	2.84
0	-1.819	2.7834
0	-1.785	2.7269
0	-1.734	2.6766
0	-1.683	2.6263
0	-1.632	2.5761
0	-1.581	2.5258
0	-1.513	2.4755
0	-1.445	2.4316
0	-1.394	2.3939
0	-1.309	2.3499
0	-1.241	2.3122
0	-1.173	2.2745
0	-1.088	2.2431
0	-1.003	2.2117
0	-0.935	2.1802
0	-0.85	2.1551
0	-0.765	2.13
0	-0.68	2.1048
0	-0.595	2.086
0	-0.51	2.0734
0	-0.408	2.0546
0	-0.323	2.0483
0	-0.238	2.0357
0	-0.153	2.0294
0	-0.051	2.0294
0	0.017	2.0294
0	0.102	2.0294
0	0.187	2.0357
0	0.289	2.042
0	0.374	2.0483
0	0.459	2.0609
0	0.544	2.0797
0	0.629	2.0986
0	0.714	2.1174
0	0.799	2.1425
0	0.884	2.1677
0	0.969	2.1928
0	1.054	2.2242
0	1.122	2.2556
0	1.207	2.2933
0	1.275	2.331
0	1.343	2.3687
0	1.411	2.4127
2	1.479	2.4567
2	1.564	2.5007
2	1.649	2.5509
2	1.734	2.6012
2	1.802	2.6515
2	1.87	2.708
2	1.938	2.7646
2	1.989	2.8274
2	2.057	2.8839
2	2.091	2.9468
2	2.142	3.0159
2	2.176	3.0787
2	2.21	3.1416
2	2.227	3.2107
2	2.244	3.2798
2	2.244	3.3426
2	2.244	3.4117
2	2.244	3.4808
2	2.244	3.5499
2	2.227	3.6128
2	2.193	3.6819
2	2.176	3.751
2	2.142	3.8138
2	2.091	3.8767
2	2.057	3.9395
2	2.006	4.0023
2	1.955	4.0589
2	1.904	4.1154
2	1.836	4.172
2	1.785	4.2285
2	1.717	4.2788
2	1.649	4.3291
2	1.581	4.3793
2	1.513	4.4296
2	1.445	4.4736
2	1.377	4.5113
2	1.292	4.5553
2	1.224	4.593
2	1.156	4.6306
2	1.071	4.6621
2	1.003	4.6935
2	0.935	4.7249
2	0.85	4.75
2	0.782	4.7752
2	0.714	4.8003
2	0.646	4.8191
2	0.561	4.838
2	0.493	4.8506
2	0.425	4.8694
2	0.357	4.8757
2	0.272	4.8883
2	0.204	4.8945
2	0.136	4.9008
2	0.068	4.9071
2	0	4.9071
2	-0.068	4.9071
2	-0.136	4.9008
2	-0.204	4.8945
2	-0.272	4.8883
2	-0.34	4.882
2	-0.425	4.8694
2	-0.493	4.8506
2	-0.561	4.838
2	-0.629	4.8191
2	-0.697	4.8003
2	-0.782	4.7752
2	-0.85	4.75
2	-0.918	4.7249
2	-1.003	4.6935
0	-1.088	4.6621
0	-1.19	4.6306
0	-1.292	4.593
0	-1.394	4.549
0	-1.496	4.5113
0	-1.581	4.461
0	-1.683	4.4107
0	-1.768	4.3605
0	-1.87	4.3039
0	-1.955	4.2474
0	-2.04	4.1908
0	-2.125	4.128
0	-2.21	4.0589
0	-2.278	3.9898
0	-2.363	3.9207
0	-2.431	3.8515
0	-2.482	3.7761
0	-2.533	3.7008
0	-2.584	3.6254
0	-2.635	3.5437
0	-2.669	3.4683
0	-2.686	3.3866
0	-2.703	3.3049
0	-2.72	3.2232
0	-2.72	3.1416
0	-2.72	3.0599
0	-2.703	2.9782
0	-2.686	2.8965
0	-2.652	2.8148
0	-2.618	2.7332
0	-2.567	2.6578
0	-2.516	2.5823
0	-2.465	2.507
0	-2.397	2.4316
0	-2.329	2.3624
0	-2.261	2.2933
0	-2.176	2.2242
0	-2.108	2.1614
0	-2.023	2.0986
0	-1.921	2.0357
0	-1.836	1.9792
0	-1.734	1.9289
0	-1.649	1.8786
0	-1.547	1.8284
0	-1.445	1.7844
0	-1.36	1.7404
0	-1.258	1.7027
0	-1.156	1.665
0	-1.054	1.6336
0	-0.952	1.6022
0	-0.85	1.5771
0	-0.748	1.5519
0	-0.646	1.5268
0	-0.544	1.5079
0	-0.459	1.4954
0	-0.357	1.4828
0	-0.255	1.4703
0	-0.153	1.464
0	-0.051	1.464
0	0.034	1.464
0	0.136	1.464
0	0.221	1.4703
0	0.323	1.4828
0	0.425	1.4891
0	0.527	1.5079
0	0.629	1.5268
0	0.731	1.5456
0	0.833	1.5708
0	0.918	1.5959
0	1.02	1.621
0	1.122	1.6587
0	1.224	1.6902
0	1.326	1.7279
0	1.411	1.7718
0	1.513	1.8158
0	1.615	1.8661
0	1.7	1.9101
0	1.802	1.9666
0	1.887	2.0232
0	1.972	2.0797
0	2.057	2.1425
0	2.142	2.2054
2	2.227	2.2682
2	2.312	2.3373
2	2.414	2.4064
2	2.499	2.4818
2	2.584	2.5572
2	2.669	2.6389
2	2.737	2.7206
2	2.805	2.8023
2	2.856	2.8902
2	2.89	2.9719
2	2.941	3.0599
2	2.958	3.1541
2	2.992	3.2421
2	2.992	3.33
2	2.992	3.418
2	2.992	3.5122
2	2.975	3.6002
2	2.958	3.6882
2	2.924	3.7761
2	2.89	3.8641
2	2.839	3.9521
2	2.788	4.0338
2	2.737	4.1217
2	2.669	4.2034
2	2.618	4.2788
2	2.55	4.3605
2	2.482	4.4359
2	2.397	4.505
2	2.329	4.5804
2	2.261	4.6495
2	2.176	4.7123
2	2.108	4.7814
2	2.04	4.8443
2	1.972	4.9008
2	1.887	4.9574
2	1.819	5.0139
2	1.751	5.0705
2	1.683	5.1207
0	1.598	5.171
0	1.513	5.2213
0	1.428	5.2652
0	1.343	5.3029
0	1.258	5.3406
0	1.173	5.3783
0	1.088	5.416
0	1.02	5.4474
0	0.952	5.4726
1	0.867	5.504
1	0.782	5.5291
1	0.68	5.548
1	0.595	5.5668
1	0.493	5.5857
1	0.408	5.5982
1	0.323	5.6108
1	0.221	5.6171
1	0.136	5.6234
1	0.051	5.6297
1	-0.017	5.6297
1	-0.102	5.6297
1	-0.187	5.6234
1	-0.289	5.6171
1	-0.374	5.6045
1	-0.459	5.592
1	-0.544	5.5794
1	-0.646	5.5605
1	-0.731	5.5354
1	-0.833	5.5166
1	-0.935	5.4851
1	-1.02	5.46
0	-1.105	5.4223
0	-1.173	5.3909
0	-1.258	5.3532
0	-1.343	5.3155
0	-1.411	5.2715
0	-1.496	5.2275
0	-1.598	5.1836
0	-1.683	5.1333
0	-1.768	5.083
0	-1.87	5.0265
0	-1.955	4.9699
0	-2.057	4.9071
0	-2.159	4.8443
0	-2.244	4.7814
0	-2.346	4.7123
0	-2.448	4.6369
0	-2.55	4.5615
0	-2.652	4.4861
0	-2.737	4.4044
0	-2.839	4.3165
0	-2.924	4.2348
0	-3.009	4.1406
0	-3.094	4.0526
0	-3.162	3.9583
0	-3.23	3.8641
0	-3.298	3.7636
0	-3.349	3.6631
0	-3.383	3.5625
0	-3.417	3.462
0	-3.451	3.3552
0	-3.468	3.2546
0	-3.468	3.1478
0	-3.468	3.0473
0	-3.451	2.9405
0	-3.417	2.84
0	-3.383	2.7332
1	-3.332	2.6326
1	-3.315	2.5321
1	-3.281	2.4378
1	-3.23	2.3373
1	-3.179	2.2431
1	-3.128	2.1488
1	-3.06	2.0546
1	-2.992	1.9603
1	-2.924	1.8724
1	-2.856	1.7844
1	-2.788	1.7027
1	-2.72	1.6148
1	-2.635	1.5394
1	-2.567	1.4577
1	-2.499	1.3823
1	-2.414	1.3069
1	-2.346	1.2378
1	-2.278	1.1687
1	-2.21	1.0995
1	-2.159	1.0304
1	-2.091	0.9676
1	-2.04	0.90477
1	-1.989	0.84822
1	-1.938	0.78539
1	-1.904	0.72884
1	-1.87	0.67229
1	-1.836	0.61574
1	-1.802	0.5592
1	-1.768	0.50893
1	-1.751	0.45238
1	-1.734	0.40212
1	-1.734	0.35185
1	-1.717	0.29531
1	-1.717	0.24504
1	-1.717	0.19478
1	-1.734	0.14451
0	-1.717	0.087963
0	-1.717	0.037699
0	-1.717	6.2705
2	-1.717	6.2203
2	-1.7	6.1637
2	-1.683	6.1135
2	-1.666	6.0632
2	-1.666	6.0129
2	-1.666	5.9627
2	-1.666	5.9124
2	-1.683	5.8621
2	-1.7	5.8119
2	-1.717	5.7616
2	-1.734	5.7113
2	-1.768	5.6548
2	-1.802	5.6045
2	-1.836	5.548
2	-1.887	5.4914
2	-1.921	5.4349
2	-1.972	5.372
2	-2.023	5.3155
2	-2.091	5.2527
2	-2.142	5.1898
2	-2.21	5.1207
2	-2.261	5.0579
2	-2.329	4.9888
2	-2.397	4.9134
2	-2.482	4.8443
2	-2.55	4.7689
2	-2.618	4.6872
0	-2.72	4.6118
0	-2.822	4.5238
0	-2.907	4.4421
0	-3.009	4.3479
0	-3.094	4.2599
0	-3.179	4.1657
0	-3.264	4.0652
0	-3.332	3.9709
0	-3.4	3.8641
0	-3.468	3.7636
0	-3.519	3.6568
0	-3.57	3.5499
0	-3.604	3.4431
0	-3.621	3.3363
0	-3.638	3.2295
0	-3.638	3.1164
0	-3.621	3.0096
0	-3.604	2.9028
0	-3.57	2.7897
0	-3.536	2.6829
0	-3.485	2.5823
0	-3.417	2.4755
0	-3.349	2.375
0	-3.281	2.2745
0	-3.196	2.174
0	-3.111	2.0797
0	-3.026	1.9917
0	-2.924	1.8975
0	-2.839	1.8095
0	-2.737	1.7279
0	-2.635	1.6462
0	-2.533	1.5708
0	-2.431	1.4954
0	-2.329	1.4263
0	-2.227	1.3572
1	-2.125	1.288
1	-2.057	1.2252
1	-1.989	1.1624
1	-1.938	1.1058
1	-1.87	1.0493
1	-1.802	0.99273
1	-1.751	0.94246
1	-1.7	0.88592
1	-1.649	0.83565
1	-1.598	0.78539
1	-1.564	0.74141
1	-1.513	0.69114
0	-1.462	0.64716
0	-1.394	0.60318
0	-1.343	0.56548
0	-1.292	0.52778
0	-1.241	0.49008
0	-1.19	0.45238
0	-1.156	0.41469
0	-1.105	0.38327
0	-1.071	0.34557
0	-1.037	0.31416
0	-1.003	0.28274
0	-0.986	0.25761
0	-0.952	0.22619
0	-0.935	0.19478
0	-0.918	0.16964
0	-0.901	0.13823
0	-0.884	0.1131
0	-0.884	0.087963
2	-0.867	0.062831
2	-0.833	0.037699
2	-0.799	0.012566
2	-0.782	6.2705
2	-0.748	6.2454
2	-0.731	6.2265
2	-0.714	6.2014
2	-0.697	6.1826
2	-0.68	6.1574
2	-0.663	6.1386
2	-0.646	6.1197
2	-0.629	6.1009
2	-0.629	6.082
2	-0.629	6.0632
2	-0.612	6.0443
2	-0.612	6.0255
2	-0.612	6.0066
2	-0.612	5.9878
2	-0.612	5.9689
2	-0.612	5.9501
2	-0.629	5.9313
2	-0.629	5.9124
2	-0.646	5.8936
2	-0.663	5.8747
2	-0.663	5.8496
2	-0.68	5.8307
2	-0.697	5.8119
2	-0.714	5.7867
2	-0.748	5.7679
2	-0.765	5.7428
2	-0.782	5.7176
2	-0.816	5.6988
2	-0.85	5.6736
2	-0.867	5.6485
2	-0.901	5.6171
2	-0.935	5.592
2	-0.986	5.5605
2	-1.02	5.5291
2	-1.054	5.4977
2	-1.105	5.4663
2	-1.156	5.4349
2	-1.19	5.3972
2	-1.241	5.3595
2	-1.309	5.3218
2	-1.36	5.2841
2	-1.411	5.2401
2	-1.479	5.1961
2	-1.53	5.1521
2	-1.598	5.1019
0	-1.7	5.0516
0	-1.785	5.0014
0	-1.887	4.9448
0	-1.972	4.8883
0	-2.074	4.8254
0	-2.176	4.7626
0	-2.278	4.6998
0	-2.38	4.6244
0	-2.465	4.5553
0	-2.567	4.4798
0	-2.669	4.3982
0	-2.754	4.3165
0	-2.839	4.2348
0	-2.924	4.1468
0	-3.009	4.0589
0	-3.077	3.9646
0	-3.162	3.8704
0	-3.213	3.7761
0	-3.264	3.6756
0	-3.315	3.5814
0	-3.349	3.4808
0	-3.383	3.3803
0	-3.4	3.2735
0	-3.4	3.173
0	-3.4	3.0724
0	-3.383	2.9719
0	-3.366	2.8651
0	-3.332	2.7646
0	-3.281	2.6703
0	-3.23	2.5698
0	-3.179	2.4755
0	-3.111	2.3813
0	-3.043	2.287
0	-2.958	2.1991
0	-2.873	2.1111
0	-2.788	2.0232
0	-2.686	1.9415
0	-2.601	1.8598
0	-2.499	1.7844
0	-2.397	1.709
0	-2.295	1.6399
0	-2.193	1.5708
0	-2.091	1.5079
1	-1.989	1.4451
1	-1.921	1.3886
1	-1.853	1.332
1	-1.785	1.2755
1	-1.717	1.2252
1	-1.649	1.1749
1	-1.581	1.1247
1	-1.513	1.0807
1	-1.445	1.0304
1	-1.394	0.99273
1	-1.343	0.94875
1	-1.275	0.91105
1	-1.224	0.87335
1	-1.19	0.83565
1	-1.139	0.79795
1	-1.088	0.76654
1	-1.054	0.73512
1	-1.003	0.70371
1	-0.969	0.67229
1	-0.935	0.64716
1	-0.901	0.61574
1	-0.867	0.59061
1	-0.85	0.56548
1	-0.816	0.54035
0	-0.765	0.51521
0	-0.714	0.49008
0	-0.68	0.47123
0	-0.629	0.45238
0	-0.578	0.43353
0	-0.544	0.41469
0	-0.51	0.39583
0	-0.459	0.38327
0	-0.425	0.3707
0	-0.391	0.35814
0	-0.357	0.34557
0	-0.323	0.333
0	-0.289	0.32672
0	-0.255	0.32044
0	-0.221	0.30787
0	-0.204	0.30159
0	-0.17	0.29531
0	-0.136	0.29531
0	-0.102	0.28902
1	-0.085	0.28902
1	-0.085	0.28274
1	-0.085	0.28274
1	-0.068	0.27646
1	-0.068	0.27646
1	-0.068	0.27017
1	-0.068	0.27017
1	-0.068	0.27017
1	-0.068	0.26389
1	-0.068	0.26389
1	-0.068	0.26389
1	-0.085	0.25761
1	-0.085	0.25761
1	-0.085	0.25132
1	-0.085	0.25132
1	-0.085	0.24504
1	-0.085	0.24504
1	-0.085	0.24504
1	-0.085	0.23876
1	-0.102	0.23876
1	-0.102	0.23247
1	-0.102	0.23247
1	-0.102	0.22619
1	-0.102	0.21991
1	-0.119	0.21991
1	-0.119	0.21363
1	-0.119	0.21363
1	-0.136	0.20734
1	-0.136	0.20106
1	-0.136	0.20106
1	-0.153	0.19478
1	-0.153	0.18849
1	-0.17	0.18221
1	-0.17	0.17593
1	-0.187	0.17593
1	-0.187	0.16964
1	-0.204	0.16336
1	-0.221	0.15708
1	-0.221	0.15079
1	-0.238	0.13823
1	-0.255	0.13195
1	-0.272	0.12566
1	-0.272	0.11938
1	-0.289	0.10681
1	-0.306	0.10053
1	-0.323	0.087963
1	-0.34	0.075397
0	-0.34	0.069114
0	-0.34	0.056548
0	-0.323	0.043982
0	-0.323	0.037699
0	-0.323	0.025132
0	-0.323	0.018849
0	-0.306	0.0062831
0	-0.306	0
2	-0.306	6.2705
2	-0.289	6.2642
2	-0.255	6.2517
2	-0.238	6.2454
2	-0.221	6.2391
2	-0.187	6.2328
2	-0.17	6.2265
2	-0.153	6.2203
2	-0.119	6.2203
2	-0.102	6.214
2	-0.085	6.214
2	-0.068	6.2077
2	-0.051	6.2077
2	-0.034	6.2077
2	0	6.2014
2	0	6.2014
2	0.017	6.2077
2	0.034	6.2077
2	0.051	6.2077
2	0.068	6.2077
2	0.102	6.214
2	0.119	6.214
2	0.136	6.2203
2	0.153	6.2265
2	0.17	6.2265
2	0.204	6.2328
2	0.221	6.2391
2	0.238	6.2517
2	0.272	6.258
2	0.289	6.2642
2	0.323	6.2768
2	0.34	0
2	0.374	0.012566
2	0.408	0.025132
2	0.374	0.037699
2	0.357	0.050265
2	0.34	0.062831
2	0.323	0.069114
2	0.306	0.08168
2	0.272	0.087963
2	0.289	0.094246
2	0.306	0.10681
2	0.306	0.1131
2	0.323	0.12566
2	0.34	0.13823
2	0.357	0.14451
2	0.357	0.15708
2	0.374	0.16964
2	0.391	0.18221
2	0.425	0.19478
2	0.442	0.20734
2	0.459	0.21991
2	0.476	0.23247
2	0.51	0.25132
2	0.527	0.26389
2	0.561	0.28274
2	0.595	0.30159
2	0.612	0.32044
2	0.646	0.33929
2	0.68	0.35814
2	0.714	0.37699
2	0.748	0.40212
2	0.799	0.42097
2	0.833	0.4461
2	0.884	0.47752
2	0.935	0.50265
2	0.986	0.53406
2	1.037	0.5592
2	1.088	0.59061
2	1.139	0.62831
2	1.173	0.65973
2	1.207	0.69742
2	1.241	0.73512
2	1.292	0.77282
2	1.326	0.81052
2	1.377	0.8545
2	1.428	0.89848
2	1.513	0.94246
2	1.581	0.98645
2	1.666	1.0367
2	1.768	1.087
2	1.853	1.1435
2	1.938	1.2001
2	2.04	1.2566
2	2.125	1.3195
2	2.227	1.3886
2	2.329	1.4577
2	2.414	1.5268
2	2.516	1.6022
2	2.618	1.6776
2	2.72	1.7593
2	2.805	1.841
2	2.907	1.9289
2	2.992	2.0169
2	3.077	2.1111
2	3.162	2.2054
2	3.247	2.2996
2	3.315	2.4001
2	3.366	2.5007
2	3.417	2.6012
2	3.468	2.7017
2	3.502	2.8085
2	3.536	2.9154
2	3.553	3.0222
2	3.553	3.129
2	3.553	3.2358
2	3.536	3.3426
2	3.502	3.4494
2	3.468	3.5499
2	3.417	3.6568
2	3.366	3.7573
2	3.298	3.8578
2	3.23	3.9583
2	3.145	4.0526
2	3.06	4.1468
2	2.975	4.2348
2	2.89	4.3228
2	2.822	4.4107
2	2.754	4.4924
2	2.669	4.5741
2	2.601	4.6558
2	2.533	4.7312
2	2.448	4.8066
2	2.38	4.882
2	2.312	4.9511
2	2.244	5.0202
2	2.176	5.083
2	2.108	5.1521
2	2.04	5.2087
2	1.972	5.2715
2	1.921	5.3281
2	1.87	5.3909
2	1.819	5.4412
2	1.768	5.4977
2	1.734	5.548
2	1.683	5.6045
2	1.649	5.6548
2	1.632	5.705
2	1.598	5.749
0	1.547	5.7993
0	1.513	5.8433
0	1.462	5.8873
0	1.428	5.9313
0	1.394	5.9752
1	1.36	6.0192
1	1.309	6.0569
1	1.258	6.0946
1	1.224	6.1323
1	1.19	6.17
1	1.139	6.2077
1	1.105	6.2391
1	1.088	6.2705
1	1.054	0.018849
1	1.037	0.050265
1	1.003	0.08168
1	0.986	0.1131
1	0.986	0.14451
1	0.969	0.17593
1	0.952	0.20106
1	0.952	0.23247
1	0.952	0.25761
1	0.952	0.28902
1	0.952	0.32044
1	0.952	0.34557
1	0.969	0.37699
1	0.986	0.4084
1	0.986	0.43353
1	1.003	0.46495
1	1.02	0.49637
1	1.054	0.52778
1	1.071	0.5592
1	1.105	0.59061
1	1.122	0.62831
1	1.156	0.65973
1	1.19	0.69742
0	1.258	0.73512
0	1.326	0.77282
0	1.394	0.8168
0	1.479	0.8545
0	1.547	0.90477
0	1.632	0.94875
0	1.717	0.99901
0	1.802	1.0556
0	1.887	1.1121
0	1.972	1.1687
0	2.074	1.2315
0	2.159	1.2943
0	2.261	1.3572
0	2.363	1.4263
0	2.448	1.5017
0	2.55	1.5771
0	2.652	1.6525
0	2.754	1.7341
0	2.839	1.8221
0	2.941	1.9101
0	3.026	1.998
0	3.111	2.0923
0	3.196	2.1865
0	3.281	2.2808
0	3.349	2.3813
0	3.417	2.4818
0	3.468	2.5886
0	3.519	2.6892
0	3.553	2.796
0	3.57	2.9028
0	3.587	3.0096
0	3.604	3.1227
0	3.587	3.2295
0	3.57	3.3363
0	3.553	3.4431
0	3.519	3.5499
0	3.468	3.6568
0	3.417	3.7573
0	3.349	3.8578
0	3.281	3.9583
0	3.196	4.0589
0	3.111	4.1531
0	3.026	4.2474
0	2.924	4.3353
0	2.839	4.4233
0	2.737	4.505
0	2.635	4.5867
0	2.533	4.6621
0	2.431	4.7375
0	2.329	4.8129
0	2.227	4.882
0	2.142	4.9448
0	2.04	5.0076
0	1.938	5.0705
0	1.853	5.127
0	1.751	5.1773
0	1.666	5.2338
0	1.581	5.2778
0	1.496	5.3281
0	1.411	5.372
0	1.343	5.4097
0	1.258	5.4537
0	1.19	5.4914
0	1.122	5.5228
2	1.054	5.5543
2	1.02	5.5857
2	0.986	5.6171
2	0.952	5.6485
2	0.918	5.6736
2	0.884	5.6988
2	0.85	5.7302
2	0.833	5.7553
2	0.816	5.7805
2	0.782	5.8056
2	0.765	5.8244
2	0.748	5.8496
2	0.748	5.8747
2	0.731	5.8936
2	0.714	5.9187
2	0.714	5.9375
2	0.697	5.9564
2	0.697	5.9815
2	0.697	6.0004
2	0.697	6.0255
2	0.697	6.0443
2	0.697	6.0632
2	0.714	6.0883
2	0.714	6.1072
2	0.731	6.1323
2	0.748	6.1512
2	0.765	6.1763
2	0.782	6.2014
2	0.748	6.2203
2	0.731	6.2454
2	0.731	6.2642
2	0.731	0.0062831
2	0.731	0.031415
2	0.731	0.050265
2	0.748	0.075397
2	0.748	0.094246
2	0.765	0.11938
2	0.782	0.14451
2	0.799	0.16336
2	0.816	0.18849
2	0.833	0.21363
2	0.85	0.23876
2	0.884	0.26389
2	0.901	0.29531
2	0.935	0.32044
2	0.969	0.35185
2	1.003	0.38327
2	1.037	0.4084
2	1.088	0.4461
2	1.122	0.47752
2	1.173	0.50893
2	1.224	0.54663
2	1.275	0.58433
2	1.326	0.62203
2	1.394	0.66601
2	1.462	0.70999
2	1.53	0.75397
2	1.598	0.79795
2	1.666	0.84822
2	1.717	0.89848
2	1.768	0.95503
2	1.853	1.0053
2	1.938	1.0618
2	2.023	1.1247
2	2.108	1.1875
2	2.21	1.2503
2	2.295	1.3195
2	2.397	1.3886
2	2.499	1.464
2	2.601	1.5394
2	2.686	1.621
2	2.788	1.7027
2	2.89	1.7907
2	2.975	1.8786
2	3.077	1.9666
2	3.162	2.0609
2	3.247	2.1551
2	3.332	2.2556
2	3.4	2.3562
2	3.468	2.463
2	3.519	2.5635
2	3.57	2.6703
2	3.604	2.7771
2	3.638	2.8902
2	3.655	2.997
2	3.655	3.1101
2	3.655	3.217
2	3.638	3.33
2	3.621	3.4369
2	3.57	3.5437
2	3.536	3.6505
2	3.468	3.7573
2	3.417	3.8578
2	3.332	3.9646
2	3.264	4.0589
2	3.179	4.1594
2	3.094	4.2537
2	2.992	4.3416
2	2.907	4.4359
2	2.805	4.5175
2	2.703	4.5992
2	2.601	4.6809
2	2.499	4.7563
2	2.397	4.8317
2	2.295	4.9008
2	2.193	4.9699
2	2.108	5.0328
2	2.006	5.0956
2	1.921	5.1584
2	1.819	5.215
2	1.734	5.2652
2	1.649	5.3155
2	1.564	5.3658
2	1.496	5.4097
2	1.411	5.4537
2	1.343	5.4977
2	1.275	5.5354
2	1.207	5.5731
2	1.139	5.6108
2	1.088	5.6422
2	1.02	5.6736
2	0.969	5.705
2	0.918	5.7365
2	0.867	5.7616
2	0.816	5.7867
2	0.765	5.8119
2	0.731	5.8307
2	0.68	5.8559
2	0.646	5.8747
2	0.595	5.8936
2	0.561	5.9124
2	0.527	5.925
2	0.493	5.9438
2	0.459	5.9564
2	0.425	5.9689
2	0.408	5.9815
2	0.374	5.9941
2	0.34	6.0066
2	0.34	6.0192
2	0.34	6.0255
2	0.34	6.0381
2	0.357	6.0506
2	0.357	6.0632
2	0.357	6.0695
2	0.374	6.082
2	0.374	6.0946
2	0.391	6.1072
2	0.391	6.1197
2	0.408	6.1323
2	0.425	6.1449
2	0.425	6.1574
2	0.442	6.17
2	0.459	6.1826
2	0.476	6.1951
2	0.493	6.214
2	0.527	6.2265
2	0.544	6.2454
2	0.561	6.258
2	0.595	6.2768
0	0.595	0.012566
0	0.595	0.031415
0	0.595	0.050265
0	0.612	0.069114
1	0.612	0.087963
1	0.595	0.10681
1	0.578	0.12566
1	0.561	0.13823
1	0.561	0.15708
1	0.544	0.17593
1	0.527	0.18849
1	0.527	0.20734
1	0.527	0.21991
1	0.51	0.23876
1	0.51	0.25132
1	0.51	0.27017
1	0.51	0.28274
1	0.51	0.30159
1	0.527	0.31416
1	0.527	0.333
1	0.527	0.35185
1	0.544	0.36442
1	0.544	0.38327
1	0.561	0.40212
1	0.578	0.41469
1	0.595	0.43353
1	0.595	0.45238
1	0.629	0.47123
1	0.646	0.49008
1	0.663	0.50893
1	0.68	0.52778
1	0.714	0.55291
1	0.731	0.57176
1	0.765	0.59689
1	0.799	0.62203
1	0.816	0.64088
1	0.85	0.67229
1	0.901	0.69742
1	0.935	0.72256
1	0.969	0.75397
1	1.02	0.7791
1	1.054	0.81052
1	1.105	0.84822
1	1.156	0.87963
1	1.207	0.91733
1	1.258	0.95503
1	1.309	0.99273
1	1.377	1.0304
1	1.428	1.0744
1	1.496	1.1184
0	1.581	1.1624
0	1.666	1.2126
0	1.768	1.2629
0	1.853	1.3195
0	1.955	1.376
0	2.057	1.4388
0	2.159	1.5017
0	2.244	1.5645
0	2.346	1.6399
0	2.448	1.709
0	2.55	1.7844
0	2.635	1.8598
0	2.737	1.9415
0	2.822	2.0294
0	2.907	2.1111
0	2.992	2.1991
0	3.077	2.2933
0	3.145	2.3876
0	3.196	2.4818
0	3.264	2.5761
0	3.298	2.6766
0	3.349	2.7771
0	3.366	2.8777
0	3.383	2.9782
0	3.4	3.085
0	3.4	3.1855
0	3.383	3.2861
0	3.366	3.3866
0	3.332	3.4871
0	3.298	3.5877
0	3.247	3.6882
0	3.179	3.7824
0	3.128	3.8767
0	3.043	3.9709
0	2.975	4.0652
0	2.89	4.1531
0	2.805	4.2348
0	2.703	4.3165
0	2.618	4.3982
0	2.516	4.4736
0	2.414	4.549
0	2.312	4.6244
0	2.21	4.6872
0	2.108	4.7563
0	2.006	4.8191
0	1.904	4.8757
0	1.819	4.9322
0	1.717	4.9825
0	1.615	5.0328
0	1.53	5.083
0	1.428	5.127
0	1.343	5.171
0	1.258	5.2087
0	1.156	5.2464
0	1.071	5.2778
0	0.986	5.3092
2	0.918	5.3406
2	0.85	5.3658
2	0.799	5.3909
2	0.748	5.416
2	0.714	5.4349
2	0.663	5.46
2	0.612	5.4789
2	0.561	5.4977
2	0.527	5.5103
2	0.476	5.5291
2	0.442	5.5417
2	0.408	5.5543
2	0.357	5.5668
2	0.323	5.5794
2	0.289	5.5857
2	0.255	5.592
2	0.221	5.5982
2	0.17	5.6045
2	0.136	5.6108
2	0.102	5.6171
2	0.068	5.6171
2	0.034	5.6234
2	0	5.6234
2	-0.017	5.6234
2	-0.051	5.6234
2	-0.085	5.6171
2	-0.119	5.6171
2	-0.153	5.6108
2	-0.187	5.6045
2	-0.221	5.5982
2	-0.255	5.592
2	-0.289	5.5857
2	-0.323	5.5731
2	-0.374	5.5668
2	-0.408	5.5543
2	-0.442	5.5417
2	-0.493	5.5228
2	-0.527	5.5103
2	-0.578	5.4914
2	-0.612	5.4726
2	-0.663	5.4537
2	-0.714	5.4349
2	-0.765	5.4097
2	-0.799	5.3909
2	-0.85	5.3658
2	-0.918	5.3343
2	-0.969	5.3092
2	-1.02	5.2778
2	-1.071	5.2464
2	-1.139	5.215
2	-1.207	5.1773
2	-1.258	5.1396
2	-1.326	5.1019
2	-1.394	5.0579
0	-1.479	5.0139
0	-1.581	4.9699
0	-1.683	4.9197
0	-1.768	4.8694
0	-1.87	4.8129
0	-1.972	4.7563
0	-2.074	4.6935
0	-2.176	4.6306
1	-2.261	4.5678
1	-2.397	4.4924
1	-2.516	4.4233
1	-2.635	4.3416
1	-2.754	4.2599
1	-2.873	4.1783
1	-2.975	4.0903
1	-3.077	3.996
1	-3.179	3.9018
1	-3.264	3.8076
1	-3.349	3.707
1	-3.434	3.6065
1	-3.485	3.4997
1	-3.553	3.3992
1	-3.587	3.2861
1	-3.621	3.1793
1	-3.655	3.0724
1	-3.672	2.9593
1	-3.672	2.8525
1	-3.655	2.7394
1	-3.638	2.6326
1	-3.621	2.5195
1	-3.57	2.4127
1	-3.536	2.3059
1	-3.485	2.1991
1	-3.417	2.0986
1	-3.349	1.998
1	-3.298	1.8975
1	-3.213	1.797
1	-3.145	1.7027
1	-3.077	1.6085
1	-2.992	1.5142
0	-2.89	1.4263
0	-2.805	1.3446
0	-2.703	1.2629
0	-2.601	1.1812
0	-2.516	1.1058
0	-2.414	1.0304
0	-2.329	0.95503
0	-2.261	0.88592
0	-2.176	0.82309
0	-2.108	0.75397
0	-2.04	0.69114
0	-1.972	0.63459
0	-1.921	0.57805
0	-1.87	0.51521
0	-1.819	0.46495
0	-1.768	0.4084
0	-1.734	0.35814
0	-1.7	0.30159
0	-1.666	0.25132
0	-1.649	0.20106
0	-1.632	0.15079
0	-1.615	0.10681
0	-1.615	0.056548
2	-1.598	0.0062831
2	-1.581	6.2454
2	-1.547	6.1951
2	-1.53	6.1512
2	-1.53	6.1009
2	-1.513	6.0569
2	-1.513	6.0129
2	-1.513	5.9627
2	-1.513	5.9187
2	-1.53	5.8747
2	-1.547	5.8244
2	-1.564	5.7805
2	-1.581	5.7302
2	-1.615	5.6862
2	-1.649	5.6359
2	-1.683	5.5857
2	-1.717	5.5354
2	-1.751	5.4851
2	-1.802	5.4286
2	-1.853	5.372
2	-1.904	5.3155
2	-1.955	5.2589
2	-2.023	5.1961
2	-2.074	5.1396
2	-2.142	5.0767
2	-2.21	5.0076
2	-2.278	4.9385
2	-2.346	4.8694
2	-2.414	4.8003
2	-2.482	4.7249
2	-2.567	4.6495
2	-2.635	4.5741
2	-2.703	4.4924
2	-2.771	4.4107
2	-2.839	4.3228
2	-2.907	4.2411
0	-2.992	4.1468
0	-3.06	4.0589
0	-3.145	3.9646
0	-3.213	3.8704
0	-3.264	3.7699
0	-3.332	3.6756
0	-3.366	3.5751
0	-3.4	3.4683
0	-3.434	3.3677
0	-3.451	3.2672
0	-3.451	3.1604
0	-3.451	3.0536
0	-3.434	2.9531
0	-3.4	2.8525
0	-3.366	2.7457
0	-3.332	2.6452
0	-3.281	2.5509
0	-3.213	2.4504
0	-3.145	2.3562
0	-3.077	2.2619
0	-2.992	2.1677
0	-2.907	2.0797
0	-2.805	1.998
1	-2.72	1.9101
1	-2.652	1.8284
1	-2.584	1.753
1	-2.499	1.6776
1	-2.431	1.6022
1	-2.363	1.5331
0	-2.261	1.4577
0	-2.159	1.3948
0	-2.057	1.332
0	-1.955	1.2692
0	-1.87	1.2126
0	-1.768	1.1561
0	-1.683	1.1058
0	-1.581	1.0556
0	-1.496	1.0116
0	-1.411	0.9676
0	-1.343	0.92362
0	-1.258	0.88592
0	-1.173	0.84822
0	-1.105	0.8168
0	-1.037	0.7791
0	-0.969	0.75397
0	-0.901	0.72256
0	-0.833	0.69742
1	-0.765	0.67229
1	-0.731	0.65344
1	-0.697	0.62831
1	-0.663	0.60946
1	-0.629	0.59061
1	-0.612	0.57176
1	-0.578	0.55291
1	-0.561	0.53406
1	-0.527	0.51521
1	-0.51	0.50265
0	-0.459	0.49008
0	-0.408	0.47752
0	-0.374	0.46495
0	-0.323	0.45238
0	-0.272	0.43982
0	-0.238	0.43353
0	-0.187	0.42725
1	-0.153	0.42097
1	-0.136	0.42097
1	-0.119	0.41469
1	-0.102	0.4084
1	-0.102	0.4084
1	-0.085	0.40212
1	-0.068	0.40212
1	-0.068	0.39583
1	-0.051	0.39583
1	-0.034	0.39583
1	-0.017	0.39583
1	-0.017	0.39583
1	0	0.39583
1	0	0.39583
1	0	0.39583
1	0.017	0.39583
1	0.034	0.39583
1	0.034	0.39583
1	0.051	0.39583
1	0.068	0.40212
1	0.085	0.40212
1	0.085	0.40212
1	0.102	0.4084
1	0.119	0.4084
1	0.136	0.41469
1	0.136	0.42097
1	0.153	0.42725
1	0.17	0.42725
1	0.187	0.43353
1	0.204	0.43982
1	0.221	0.4461
1	0.238	0.45238
1	0.255	0.46495
1	0.272	0.47123
1	0.289	0.47752
1	0.306	0.49008
1	0.323	0.49637
1	0.357	0.50893
1	0.374	0.5215
1	0.391	0.53406
1	0.425	0.54663
1	0.442	0.5592
1	0.476	0.57176
1	0.493	0.58433
1	0.527	0.60318
1	0.561	0.61574
1	0.595	0.63459
1	0.629	0.65344
1	0.663	0.67229
1	0.697	0.69114
1	0.731	0.71627
1	0.765	0.74141
1	0.816	0.76026
1	0.85	0.78539
1	0.901	0.8168
1	0.952	0.84193
0	1.02	0.87335
0	1.105	0.90477
0	1.173	0.93618
0	1.258	0.97388
0	1.343	1.0116
0	1.428	1.0556
0	1.513	1.0995
0	1.598	1.1498
0	1.7	1.1938
0	1.785	1.2503
0	1.887	1.3069
0	1.972	1.3634
0	2.074	1.4263
0	2.176	1.4891
0	2.278	1.5519
0	2.38	1.6273
0	2.465	1.6964
0	2.567	1.7718
0	2.669	1.8535
0	2.754	1.9352
0	2.856	2.0169
0	2.941	2.1048
0	3.009	2.1928
0	3.094	2.287
0	3.162	2.3813
0	3.23	2.4755
0	3.281	2.5761
0	3.332	2.6766
0	3.366	2.7771
0	3.4	2.8777
0	3.417	2.9782
0	3.434	3.085
0	3.434	3.1855
2	3.417	3.2861
2	3.417	3.3929
2	3.417	3.4934
2	3.4	3.5939
2	3.383	3.7008
2	3.349	3.8013
2	3.298	3.9018
2	3.264	3.996
2	3.213	4.0966
2	3.145	4.1908
2	3.077	4.2851
2	3.009	4.3793
2	2.941	4.4673
2	2.873	4.5553
2	2.805	4.6369
0	2.703	4.7249
0	2.601	4.8003
0	2.499	4.8757
0	2.397	4.9511
0	2.295	5.0202
0	2.21	5.0893
0	2.108	5.1521
0	2.023	5.215
0	1.938	5.2778
0	1.853	5.3343
0	1.768	5.3909
0	1.7	5.4412
0	1.615	5.4914
0	1.547	5.5417
0	1.479	5.5857
0	1.428	5.6297
0	1.36	5.6674
0	1.309	5.7113
0	1.258	5.749
0	1.207	5.7867
2	1.156	5.8244
2	1.139	5.8559
2	1.122	5.8936
2	1.122	5.925
2	1.105	5.9564
2	1.105	5.9941
0	1.071	6.0255
0	1.054	6.0569
0	1.037	6.0883
0	1.02	6.1197
0	1.003	6.1512
0	0.986	6.1826
0	0.986	6.2077
0	0.969	6.2391
0	0.969	6.2705
0	0.969	0.012566
1	0.969	0.043982
1	0.952	0.075397
1	0.935	0.10053
1	0.918	0.13195
1	0.901	0.15708
1	0.901	0.18221
1	0.884	0.21363
1	0.884	0.23876
1	0.884	0.26389
1	0.884	0.28902
1	0.884	0.32044
1	0.884	0.34557
1	0.901	0.3707
0	0.935	0.39583
0	0.969	0.42725
0	1.02	0.45867
0	1.054	0.49008
0	1.105	0.5215
0	1.156	0.55291
0	1.207	0.59061
0	1.275	0.62831
0	1.326	0.66601
0	1.394	0.70999
0	1.462	0.75397
0	1.53	0.79795
0	1.598	0.84193
0	1.683	0.8922
0	1.751	0.94246
0	1.836	0.99901
0	1.921	1.0556
0	2.006	1.1184
0	2.091	1.1749
0	2.193	1.2441
0	2.278	1.3069
0	2.38	1.3823
0	2.482	1.4514
0	2.584	1.5268
0	2.669	1.6085
0	2.771	1.6902
0	2.873	1.7718
0	2.975	1.8598
0	3.06	1.954
0	3.145	2.0483
0	3.23	2.1425
0	3.315	2.2431
0	3.383	2.3436
0	3.451	2.4441
0	3.519	2.5509
0	3.553	2.6578
0	3.604	2.7646
0	3.638	2.8714
0	3.655	2.9845
[truncated: 5,162 more rows]
