# Supplementary material for: Skilled motor control of an inverted pendulum implies low entropy of states but high entropy of actions
Source: PLoS Comput Biol. 2023 Jan 6;19(1):e1010810. doi: 10.1371/journal.pcbi.1010810 (PMC9851554; doi:10.1371/journal.pcbi.1010810)
Supplement: S2 File — The dataset within the file contains the data collected during the experiment. Each CSV file named “FRI_p_l.csv” corresponds to a different trial, where “p” stands for an unique numerical participant’s identifier and “l” stands for pendulum length (where “2” corresponds to 0.2, “3” to 0.3 m, “4” to 0.4 m, etc.). In every file, rows correspond to subsequent time steps, sampled with a frequency of 0.017 s. For every recorded time step, each column contains: the action selected by the trial’s participant (“action”). The value 0 corresponds to a “no action”, the value 1 represents an action that pushes the pendulum towards the clockwise direction and the value 2 corresponds to an action that pushes the pendulum towards the anti-clockwise direction.the angular velocity of the pendulum at that time step (“ang. velocity”), measured in rad s−1.the angle of the pendulum at that time step (“angle”), measured in rad with values in the interval [0, 2π) rad. The angle 0 rad corresponds to the pendulum oriented in its upright position.the single utility value associated to the whole trial (“utility”). (ZIP) [file pcbi.1010810.s002.zip › ExperimentalData/FRI_11_5.csv]

action	angular vel.	angle	trial utility
0	0	3.2358	-19.2613
0	0	3.2358
0	-0.017	3.2358
0	-0.017	3.2358
0	-0.017	3.2358
0	-0.034	3.2358
0	-0.034	3.2358
0	-0.034	3.2358
0	-0.051	3.2295
0	-0.051	3.2295
0	-0.051	3.2295
0	-0.068	3.2232
0	-0.068	3.2232
0	-0.068	3.2232
0	-0.068	3.217
0	-0.085	3.217
0	-0.085	3.2107
0	-0.085	3.2107
0	-0.085	3.2107
0	-0.102	3.2044
0	-0.102	3.2044
0	-0.102	3.1981
0	-0.102	3.1918
0	-0.119	3.1918
0	-0.119	3.1855
0	-0.119	3.1855
0	-0.119	3.1793
0	-0.119	3.1793
0	-0.119	3.173
0	-0.119	3.1667
0	-0.119	3.1667
0	-0.136	3.1604
0	-0.136	3.1541
0	-0.136	3.1541
0	-0.136	3.1478
0	-0.136	3.1416
0	-0.136	3.1416
0	-0.136	3.1353
0	-0.136	3.129
0	-0.136	3.129
0	-0.136	3.1227
0	-0.136	3.1164
0	-0.119	3.1164
0	-0.119	3.1101
0	-0.119	3.1038
0	-0.119	3.1038
0	-0.119	3.0976
0	-0.119	3.0976
0	-0.119	3.0913
0	-0.119	3.085
0	-0.102	3.085
2	-0.102	3.0787
2	-0.085	3.0787
2	-0.068	3.0724
2	-0.051	3.0724
2	-0.017	3.0724
2	0	3.0724
2	0	3.0724
2	0.017	3.0724
2	0.034	3.0724
2	0.068	3.0724
2	0.085	3.0787
2	0.102	3.0787
2	0.119	3.085
2	0.136	3.085
2	0.153	3.0913
2	0.17	3.0976
2	0.187	3.1038
2	0.221	3.1101
2	0.238	3.1164
2	0.255	3.1227
2	0.272	3.129
2	0.289	3.1416
2	0.289	3.1478
2	0.306	3.1604
2	0.323	3.1667
2	0.34	3.1793
2	0.357	3.1918
2	0.374	3.1981
2	0.374	3.2107
2	0.391	3.2232
2	0.408	3.2358
2	0.408	3.2484
2	0.425	3.2609
2	0.425	3.2735
2	0.442	3.2861
2	0.442	3.2986
2	0.442	3.3112
2	0.459	3.33
2	0.459	3.3426
2	0.459	3.3552
2	0.459	3.3677
2	0.459	3.3866
2	0.459	3.3992
2	0.459	3.4117
2	0.459	3.4243
2	0.459	3.4431
2	0.459	3.4557
2	0.459	3.4683
2	0.459	3.4808
2	0.442	3.4934
2	0.442	3.5122
2	0.442	3.5248
2	0.425	3.5374
2	0.425	3.5499
2	0.408	3.5625
2	0.408	3.5751
2	0.391	3.5877
2	0.391	3.6002
2	0.374	3.6128
2	0.357	3.6254
2	0.357	3.6316
2	0.34	3.6442
2	0.323	3.6568
2	0.306	3.6631
2	0.289	3.6756
2	0.289	3.6819
2	0.272	3.6882
2	0.255	3.7008
2	0.238	3.707
2	0.221	3.7133
2	0.204	3.7196
2	0.187	3.7259
2	0.17	3.7322
2	0.153	3.7384
2	0.136	3.7384
2	0.119	3.7447
2	0.102	3.751
2	0.085	3.751
2	0.068	3.751
2	0.034	3.7573
2	0.017	3.7573
0	0	3.7573
0	-0.034	3.7573
0	-0.068	3.7573
0	-0.102	3.751
0	-0.136	3.751
0	-0.17	3.7447
0	-0.204	3.7384
0	-0.238	3.7322
0	-0.272	3.7259
0	-0.306	3.7133
0	-0.34	3.707
0	-0.357	3.6945
0	-0.391	3.6819
0	-0.425	3.6693
0	-0.459	3.6568
0	-0.493	3.6442
0	-0.51	3.6254
0	-0.544	3.6128
0	-0.561	3.5939
0	-0.595	3.5751
0	-0.612	3.5562
0	-0.646	3.5374
0	-0.663	3.5185
0	-0.68	3.4997
0	-0.714	3.4745
0	-0.731	3.4557
0	-0.748	3.4306
0	-0.765	3.4117
0	-0.782	3.3866
0	-0.782	3.3615
0	-0.799	3.3363
0	-0.816	3.3175
0	-0.816	3.2923
0	-0.833	3.2672
0	-0.833	3.2421
0	-0.833	3.217
0	-0.85	3.1918
0	-0.85	3.1604
0	-0.85	3.1353
0	-0.85	3.1101
0	-0.833	3.085
0	-0.833	3.0599
0	-0.833	3.0347
0	-0.816	3.0096
0	-0.816	2.9845
0	-0.799	2.9593
0	-0.799	2.9342
0	-0.782	2.9154
0	-0.765	2.8902
0	-0.748	2.8651
0	-0.731	2.8462
0	-0.714	2.8211
0	-0.697	2.8023
0	-0.68	2.7771
0	-0.646	2.7583
0	-0.629	2.7394
0	-0.612	2.7206
0	-0.578	2.7017
0	-0.561	2.6892
0	-0.527	2.6703
0	-0.493	2.6515
0	-0.476	2.6389
0	-0.442	2.6263
0	-0.408	2.6138
0	-0.374	2.6012
0	-0.357	2.5886
0	-0.323	2.5823
0	-0.289	2.5698
0	-0.255	2.5635
0	-0.221	2.5572
0	-0.187	2.5509
0	-0.153	2.5447
0	-0.119	2.5384
0	-0.085	2.5321
0	-0.051	2.5321
0	-0.017	2.5321
0	0	2.5321
0	0.034	2.5321
0	0.068	2.5321
0	0.102	2.5384
0	0.136	2.5384
0	0.17	2.5447
2	0.204	2.5509
2	0.255	2.5572
2	0.306	2.5698
2	0.357	2.5761
2	0.391	2.5886
2	0.442	2.6012
2	0.493	2.6138
2	0.544	2.6326
2	0.578	2.6452
2	0.629	2.664
2	0.663	2.6892
2	0.714	2.708
2	0.748	2.7269
2	0.782	2.752
2	0.833	2.7771
2	0.867	2.8023
2	0.901	2.8274
2	0.935	2.8588
2	0.969	2.8839
2	0.986	2.9154
2	1.02	2.9468
2	1.054	2.9782
2	1.071	3.0096
2	1.088	3.041
2	1.122	3.0724
2	1.139	3.1101
2	1.156	3.1416
2	1.156	3.1793
2	1.173	3.2107
2	1.19	3.2484
2	1.19	3.2861
2	1.207	3.3238
2	1.207	3.3552
2	1.207	3.3929
2	1.207	3.4306
2	1.207	3.4683
2	1.19	3.506
2	1.19	3.5374
2	1.173	3.5751
2	1.173	3.6128
2	1.156	3.6442
2	1.139	3.6819
2	1.122	3.7133
2	1.105	3.751
2	1.088	3.7824
2	1.071	3.8138
2	1.037	3.8453
2	1.02	3.8767
2	1.003	3.9081
2	0.969	3.9395
2	0.935	3.9646
2	0.918	3.996
2	0.884	4.0212
2	0.85	4.0463
2	0.816	4.0714
2	0.782	4.0966
2	0.748	4.1217
2	0.714	4.1406
2	0.68	4.1657
2	0.646	4.1845
2	0.612	4.2034
2	0.578	4.2222
2	0.544	4.2411
2	0.493	4.2537
2	0.459	4.2662
2	0.425	4.2851
2	0.391	4.2976
2	0.34	4.3039
2	0.306	4.3165
2	0.272	4.3228
2	0.221	4.3353
2	0.187	4.3416
2	0.153	4.3416
2	0.102	4.3479
2	0.068	4.3542
2	0.034	4.3542
2	0	4.3542
2	-0.034	4.3542
2	-0.085	4.3479
0	-0.136	4.3479
0	-0.187	4.3416
0	-0.238	4.3353
0	-0.306	4.3291
0	-0.357	4.3165
0	-0.408	4.3039
0	-0.459	4.2914
0	-0.527	4.2788
0	-0.578	4.2599
0	-0.629	4.2411
0	-0.68	4.2222
0	-0.731	4.2034
0	-0.782	4.1783
0	-0.833	4.1531
0	-0.884	4.128
0	-0.935	4.0966
0	-0.986	4.0714
0	-1.037	4.04
0	-1.071	4.0086
0	-1.122	3.9772
0	-1.156	3.9395
0	-1.207	3.9018
0	-1.241	3.8704
0	-1.292	3.8264
0	-1.326	3.7887
0	-1.36	3.751
0	-1.394	3.707
0	-1.411	3.6631
0	-1.445	3.6254
0	-1.479	3.5814
0	-1.496	3.5311
0	-1.513	3.4871
0	-1.53	3.4431
0	-1.547	3.3929
0	-1.564	3.3489
0	-1.581	3.2986
0	-1.581	3.2546
0	-1.581	3.2044
0	-1.598	3.1604
0	-1.581	3.1101
0	-1.581	3.0599
0	-1.581	3.0159
0	-1.564	2.9656
0	-1.564	2.9216
0	-1.547	2.8714
0	-1.53	2.8274
0	-1.496	2.7834
0	-1.479	2.7332
0	-1.462	2.6892
0	-1.428	2.6452
0	-1.394	2.6075
0	-1.36	2.5635
0	-1.326	2.5258
0	-1.292	2.4818
0	-1.258	2.4441
0	-1.224	2.4064
0	-1.173	2.3687
0	-1.139	2.3373
0	-1.088	2.3059
0	-1.037	2.2682
0	-0.986	2.2431
0	-0.952	2.2117
0	-0.901	2.1802
0	-0.85	2.1551
0	-0.799	2.13
0	-0.748	2.1111
0	-0.697	2.086
0	-0.646	2.0671
0	-0.595	2.0483
0	-0.527	2.0294
0	-0.476	2.0169
0	-0.425	1.998
0	-0.374	1.9917
0	-0.323	1.9792
0	-0.255	1.9666
0	-0.204	1.9603
0	-0.153	1.954
0	-0.085	1.954
0	-0.034	1.9478
0	0	1.9478
0	0.051	1.954
0	0.119	1.954
0	0.17	1.9603
0	0.221	1.9666
0	0.272	1.9729
0	0.34	1.9792
0	0.391	1.9917
2	0.442	2.0043
2	0.51	2.0232
2	0.578	2.0357
2	0.646	2.0546
2	0.714	2.0734
2	0.782	2.0986
2	0.85	2.1237
2	0.918	2.1488
2	0.986	2.1802
2	1.054	2.2117
2	1.122	2.2431
2	1.173	2.2808
2	1.241	2.3122
2	1.292	2.3499
2	1.36	2.3939
2	1.411	2.4316
2	1.462	2.4755
2	1.513	2.5195
2	1.564	2.5698
2	1.615	2.6138
2	1.649	2.664
2	1.7	2.7143
2	1.734	2.7646
2	1.768	2.8211
2	1.802	2.8714
2	1.836	2.9279
2	1.853	2.9845
2	1.87	3.041
2	1.904	3.0976
2	1.921	3.1541
2	1.921	3.2107
2	1.938	3.2735
2	1.938	3.33
2	1.938	3.3866
2	1.938	3.4431
2	1.938	3.506
2	1.921	3.5625
2	1.921	3.6191
2	1.904	3.6756
2	1.887	3.7384
2	1.87	3.795
2	1.836	3.8453
2	1.819	3.9018
2	1.785	3.9583
2	1.768	4.0086
2	1.734	4.0652
2	1.7	4.1154
2	1.666	4.1657
2	1.632	4.216
2	1.581	4.2662
2	1.547	4.3102
2	1.513	4.3605
2	1.462	4.4044
2	1.428	4.4484
2	1.377	4.4861
2	1.343	4.5301
2	1.292	4.5678
2	1.258	4.6055
2	1.207	4.6432
2	1.156	4.6809
2	1.122	4.7123
2	1.071	4.75
2	1.037	4.7814
2	0.986	4.8129
2	0.935	4.838
2	0.901	4.8694
2	0.85	4.8945
2	0.816	4.9197
2	0.765	4.9448
2	0.731	4.9637
2	0.68	4.9888
2	0.646	5.0076
2	0.595	5.0265
2	0.561	5.0453
2	0.527	5.0579
2	0.476	5.0767
2	0.442	5.0893
2	0.391	5.1019
2	0.357	5.1144
2	0.323	5.127
2	0.289	5.1333
2	0.238	5.1396
2	0.204	5.1521
2	0.17	5.1521
2	0.136	5.1584
2	0.085	5.1647
2	0.051	5.1647
2	0.017	5.1647
2	0	5.1647
2	-0.034	5.1647
2	-0.085	5.1647
2	-0.119	5.1584
2	-0.153	5.1584
2	-0.187	5.1521
2	-0.238	5.1459
2	-0.272	5.1396
2	-0.306	5.127
2	-0.34	5.1207
2	-0.391	5.1082
2	-0.425	5.0956
0	-0.476	5.083
0	-0.527	5.0642
0	-0.595	5.0453
0	-0.646	5.0265
0	-0.697	5.0076
0	-0.765	4.9888
0	-0.816	4.9637
0	-0.884	4.9385
0	-0.935	4.9071
0	-0.986	4.882
0	-1.054	4.8506
0	-1.105	4.8191
0	-1.173	4.7814
0	-1.224	4.7437
0	-1.292	4.706
0	-1.343	4.6683
0	-1.411	4.6244
0	-1.462	4.5804
0	-1.53	4.5364
0	-1.581	4.4924
0	-1.649	4.4421
0	-1.7	4.3919
0	-1.751	4.3416
0	-1.802	4.2851
0	-1.853	4.2285
0	-1.904	4.172
0	-1.955	4.1154
0	-2.006	4.0589
0	-2.057	3.996
0	-2.091	3.9332
0	-2.142	3.8704
0	-2.176	3.8013
0	-2.21	3.7384
0	-2.244	3.6693
0	-2.261	3.6002
0	-2.295	3.5311
0	-2.312	3.462
0	-2.329	3.3929
0	-2.346	3.3238
0	-2.346	3.2546
0	-2.346	3.1855
0	-2.346	3.1101
0	-2.346	3.041
0	-2.346	2.9719
0	-2.329	2.9028
0	-2.312	2.8337
0	-2.278	2.7646
0	-2.261	2.6955
0	-2.227	2.6263
0	-2.193	2.5572
0	-2.159	2.4944
0	-2.125	2.4253
0	-2.091	2.3624
0	-2.04	2.3059
0	-1.989	2.2431
0	-1.938	2.1802
0	-1.887	2.1237
0	-1.836	2.0671
0	-1.785	2.0169
0	-1.734	1.9603
0	-1.666	1.9101
0	-1.615	1.8598
0	-1.564	1.8095
0	-1.496	1.7655
0	-1.445	1.7216
0	-1.377	1.6776
0	-1.309	1.6399
0	-1.258	1.6022
0	-1.19	1.5645
0	-1.139	1.5268
0	-1.071	1.4954
0	-1.02	1.464
0	-0.952	1.4325
0	-0.901	1.4074
0	-0.833	1.376
0	-0.782	1.3509
0	-0.714	1.332
0	-0.663	1.3132
0	-0.595	1.288
0	-0.544	1.2755
0	-0.493	1.2566
0	-0.425	1.2441
0	-0.374	1.2315
2	-0.306	1.2189
2	-0.238	1.2126
2	-0.17	1.2064
2	-0.102	1.2001
2	-0.017	1.2001
2	0.034	1.2001
2	0.102	1.2001
2	0.17	1.2064
2	0.255	1.2126
2	0.323	1.2189
2	0.391	1.2315
2	0.459	1.2441
2	0.544	1.2629
2	0.612	1.2817
2	0.68	1.3006
2	0.765	1.3195
2	0.833	1.3446
2	0.901	1.3697
2	0.986	1.4011
2	1.054	1.4325
2	1.139	1.464
2	1.207	1.5017
2	1.275	1.5331
2	1.36	1.5771
2	1.428	1.621
2	1.513	1.665
2	1.581	1.709
2	1.666	1.7593
2	1.734	1.8095
2	1.802	1.8598
2	1.87	1.9163
2	1.955	1.9729
2	2.023	2.0357
2	2.091	2.0986
2	2.159	2.1614
2	2.21	2.2242
2	2.278	2.2933
2	2.329	2.3624
2	2.397	2.4378
2	2.448	2.507
2	2.499	2.5823
2	2.533	2.6578
2	2.584	2.7332
2	2.618	2.8148
2	2.652	2.8902
2	2.669	2.9719
2	2.703	3.0536
2	2.72	3.1353
2	2.72	3.217
2	2.737	3.2986
2	2.737	3.3803
2	2.737	3.462
2	2.72	3.5437
2	2.72	3.6254
2	2.703	3.707
2	2.686	3.7887
2	2.652	3.8704
2	2.635	3.9521
2	2.601	4.0275
2	2.567	4.1091
2	2.533	4.1845
2	2.499	4.2599
2	2.448	4.3353
2	2.414	4.4044
2	2.363	4.4798
2	2.329	4.549
2	2.278	4.6181
2	2.244	4.6872
2	2.193	4.75
2	2.142	4.8191
2	2.108	4.882
2	2.057	4.9448
2	2.023	5.0076
2	1.972	5.0642
2	1.938	5.127
2	1.887	5.1836
2	1.853	5.2401
2	1.819	5.2966
2	1.785	5.3469
2	1.751	5.4035
2	1.734	5.4537
2	1.7	5.504
2	1.666	5.5605
2	1.649	5.6108
2	1.632	5.6548
2	1.615	5.705
2	1.598	5.7553
2	1.581	5.8056
2	1.564	5.8496
2	1.564	5.8998
2	1.564	5.9438
2	1.547	5.9941
2	1.513	6.0381
2	1.496	6.082
2	1.479	6.126
2	1.479	6.17
2	1.462	6.214
2	1.462	6.2642
2	1.462	0.025132
2	1.462	0.069114
2	1.462	0.1131
2	1.479	0.15708
2	1.479	0.20106
2	1.496	0.24504
2	1.513	0.28902
2	1.53	0.333
2	1.547	0.38327
2	1.581	0.42725
2	1.598	0.47752
2	1.632	0.52778
2	1.666	0.57805
2	1.7	0.62831
2	1.734	0.67858
2	1.768	0.72884
2	1.802	0.78539
2	1.853	0.84193
2	1.887	0.89848
2	1.938	0.95503
2	1.989	1.0116
2	2.04	1.0744
2	2.091	1.1372
2	2.142	1.2001
2	2.21	1.2629
2	2.261	1.332
2	2.295	1.4011
2	2.346	1.4703
2	2.38	1.5456
2	2.431	1.6148
2	2.482	1.6902
2	2.55	1.7655
2	2.601	1.841
2	2.652	1.9226
2	2.72	2.0043
2	2.771	2.086
2	2.822	2.1677
2	2.856	2.2556
2	2.907	2.3436
2	2.941	2.4316
2	2.975	2.5195
2	3.009	2.6075
2	3.043	2.7017
2	3.06	2.7897
2	3.077	2.8839
2	3.094	2.9782
1	3.094	3.0661
1	3.077	3.1604
1	3.06	3.2546
1	3.026	3.3426
1	2.992	3.4369
1	2.958	3.5248
1	2.907	3.6128
1	2.873	3.7008
1	2.822	3.7887
1	2.754	3.8704
1	2.703	3.9521
1	2.635	4.0338
1	2.567	4.1091
1	2.499	4.1845
1	2.431	4.2599
1	2.363	4.3353
1	2.278	4.4044
1	2.21	4.4736
1	2.142	4.5364
1	2.057	4.5992
1	1.972	4.6621
1	1.904	4.7186
1	1.819	4.7752
1	1.751	4.8317
1	1.666	4.882
1	1.598	4.9322
1	1.53	4.9762
1	1.445	5.0202
1	1.377	5.0642
1	1.309	5.1019
1	1.224	5.1459
1	1.156	5.1773
1	1.088	5.215
1	1.02	5.2464
1	0.952	5.2778
1	0.884	5.3029
1	0.816	5.3281
1	0.748	5.3532
1	0.697	5.372
1	0.629	5.3972
1	0.561	5.4097
1	0.51	5.4286
1	0.442	5.4412
1	0.374	5.4537
1	0.323	5.4663
1	0.255	5.4726
1	0.204	5.4851
1	0.136	5.4851
1	0.085	5.4914
1	0.017	5.4914
1	-0.017	5.4914
1	-0.085	5.4914
1	-0.136	5.4914
1	-0.187	5.4851
1	-0.255	5.4789
1	-0.306	5.4663
1	-0.374	5.46
1	-0.425	5.4474
1	-0.493	5.4286
1	-0.561	5.416
1	-0.612	5.3972
1	-0.68	5.3783
1	-0.748	5.3532
1	-0.799	5.3343
1	-0.867	5.3092
1	-0.935	5.2778
1	-1.003	5.2527
1	-1.071	5.2213
1	-1.139	5.1836
1	-1.207	5.1521
1	-1.275	5.1144
1	-1.343	5.0705
1	-1.428	5.0328
1	-1.496	4.9888
1	-1.564	4.9385
1	-1.649	4.8945
1	-1.717	4.838
1	-1.785	4.7877
1	-1.87	4.7312
1	-1.938	4.6746
1	-2.023	4.6181
1	-2.091	4.5553
1	-2.176	4.4924
1	-2.244	4.4233
1	-2.312	4.3542
1	-2.38	4.2851
1	-2.448	4.2097
1	-2.516	4.1343
1	-2.584	4.0589
1	-2.652	3.9835
1	-2.703	3.9018
1	-2.754	3.8201
1	-2.805	3.7322
1	-2.856	3.6505
1	-2.89	3.5625
1	-2.924	3.4745
1	-2.958	3.3866
1	-2.992	3.2986
1	-3.009	3.2044
1	-3.026	3.1164
1	-3.043	3.0222
1	-3.043	2.9342
1	-3.043	2.84
1	-3.043	2.752
1	-3.026	2.6578
1	-3.009	2.5698
1	-2.992	2.4755
1	-2.975	2.3876
1	-2.941	2.2996
1	-2.907	2.2117
1	-2.873	2.1237
1	-2.839	2.0357
1	-2.805	1.954
1	-2.754	1.8724
0	-2.703	1.7907
0	-2.635	1.709
0	-2.567	1.6273
0	-2.516	1.5519
0	-2.448	1.4765
0	-2.397	1.4074
0	-2.329	1.332
0	-2.278	1.2629
0	-2.21	1.1938
0	-2.159	1.131
0	-2.108	1.0681
0	-2.057	1.0053
0	-2.006	0.94246
0	-1.955	0.88592
0	-1.904	0.82309
0	-1.87	0.76654
0	-1.819	0.70999
0	-1.785	0.65973
2	-1.751	0.60318
2	-1.7	0.55291
2	-1.649	0.50265
2	-1.598	0.45238
2	-1.564	0.4084
2	-1.513	0.35814
2	-1.479	0.31416
2	-1.445	0.27017
2	-1.411	0.22619
2	-1.394	0.18221
2	-1.36	0.14451
2	-1.343	0.10053
2	-1.309	0.062831
2	-1.292	0.025132
2	-1.275	6.2705
2	-1.258	6.2265
2	-1.258	6.1889
2	-1.241	6.1512
2	-1.224	6.1197
2	-1.224	6.082
2	-1.224	6.0443
2	-1.224	6.0066
2	-1.224	5.9689
2	-1.224	5.9313
2	-1.224	5.8936
2	-1.241	5.8559
2	-1.241	5.8182
2	-1.258	5.7805
2	-1.258	5.7428
2	-1.275	5.705
2	-1.292	5.6674
2	-1.309	5.6297
2	-1.343	5.5857
2	-1.36	5.548
2	-1.377	5.504
2	-1.411	5.4663
2	-1.445	5.4223
2	-1.462	5.3783
2	-1.496	5.3343
2	-1.53	5.2841
2	-1.564	5.2401
2	-1.598	5.1898
2	-1.632	5.1459
2	-1.666	5.0956
2	-1.717	5.0453
2	-1.751	4.9888
2	-1.802	4.9385
2	-1.836	4.882
2	-1.87	4.8254
2	-1.921	4.7689
2	-1.955	4.7123
0	-2.023	4.6495
0	-2.074	4.5867
0	-2.142	4.5238
0	-2.193	4.461
0	-2.261	4.3919
0	-2.312	4.3228
0	-2.363	4.2537
0	-2.414	4.1845
0	-2.465	4.1091
0	-2.516	4.0338
0	-2.55	3.9583
0	-2.601	3.883
0	-2.635	3.8013
0	-2.669	3.7196
0	-2.703	3.6442
0	-2.72	3.5625
0	-2.737	3.4745
0	-2.754	3.3929
0	-2.771	3.3112
0	-2.771	3.2295
0	-2.771	3.1416
0	-2.771	3.0599
0	-2.771	2.9782
0	-2.754	2.8965
1	-2.737	2.8148
1	-2.72	2.7269
1	-2.72	2.6452
1	-2.703	2.5635
1	-2.686	2.4881
1	-2.652	2.4064
1	-2.635	2.3247
0	-2.584	2.2494
0	-2.533	2.1677
0	-2.482	2.0923
0	-2.431	2.0232
0	-2.38	1.9478
0	-2.312	1.8786
0	-2.261	1.8095
0	-2.193	1.7404
0	-2.142	1.6776
0	-2.074	1.6148
0	-2.006	1.5519
0	-1.955	1.4891
0	-1.887	1.4325
0	-1.836	1.376
0	-1.768	1.3257
0	-1.717	1.2692
0	-1.649	1.2189
0	-1.598	1.1687
0	-1.547	1.1247
0	-1.496	1.0744
0	-1.445	1.0304
0	-1.377	0.99273
0	-1.343	0.94875
0	-1.292	0.91105
0	-1.241	0.87335
0	-1.19	0.83565
0	-1.156	0.79795
0	-1.105	0.76654
0	-1.071	0.73512
0	-1.02	0.70371
0	-0.986	0.67229
2	-0.952	0.64088
2	-0.901	0.61574
2	-0.85	0.58433
2	-0.799	0.56548
2	-0.748	0.54035
2	-0.697	0.51521
2	-0.663	0.49637
2	-0.612	0.47752
2	-0.561	0.45867
2	-0.527	0.43982
2	-0.476	0.42725
2	-0.442	0.41469
2	-0.408	0.40212
2	-0.357	0.38955
2	-0.323	0.37699
2	-0.289	0.3707
2	-0.238	0.35814
2	-0.204	0.35185
2	-0.17	0.34557
2	-0.136	0.34557
2	-0.102	0.33929
2	-0.068	0.33929
2	-0.017	0.333
2	0	0.333
2	0.034	0.333
2	0.068	0.33929
2	0.102	0.33929
2	0.136	0.34557
2	0.17	0.35185
2	0.221	0.35814
2	0.255	0.36442
2	0.289	0.3707
0	0.306	0.37699
0	0.34	0.38955
0	0.357	0.40212
0	0.374	0.41469
0	0.408	0.42097
0	0.425	0.43353
0	0.459	0.45238
0	0.476	0.46495
0	0.51	0.47752
1	0.544	0.49637
1	0.544	0.50893
1	0.561	0.52778
1	0.578	0.54663
1	0.595	0.56548
1	0.612	0.58433
1	0.629	0.60318
1	0.646	0.62203
1	0.663	0.64088
0	0.697	0.65973
0	0.731	0.68486
0	0.765	0.70371
0	0.816	0.72884
0	0.85	0.75397
0	0.901	0.7791
0	0.935	0.81052
0	0.986	0.83565
0	1.02	0.86707
1	1.071	0.89848
1	1.105	0.9299
1	1.139	0.9676
1	1.173	0.99901
1	1.207	1.0367
1	1.241	1.0744
1	1.275	1.1121
1	1.309	1.1498
1	1.343	1.1875
1	1.394	1.2315
1	1.428	1.2755
1	1.462	1.3195
0	1.53	1.3634
0	1.581	1.4074
0	1.649	1.4577
0	1.7	1.5079
0	1.768	1.5645
0	1.819	1.6148
0	1.887	1.6713
0	1.938	1.7279
0	1.989	1.7907
0	2.057	1.8472
0	2.108	1.9101
0	2.159	1.9792
0	2.21	2.042
0	2.261	2.1111
0	2.312	2.1802
0	2.363	2.2494
0	2.414	2.3185
0	2.448	2.3939
0	2.482	2.4693
0	2.516	2.5447
0	2.55	2.62
0	2.584	2.6955
0	2.601	2.7771
0	2.618	2.8525
0	2.635	2.9342
0	2.635	3.0159
0	2.652	3.0913
0	2.635	3.173
0	2.635	3.2484
0	2.635	3.33
0	2.618	3.4117
0	2.601	3.4871
0	2.567	3.5625
0	2.533	3.6442
0	2.516	3.7196
0	2.465	3.795
0	2.431	3.8704
0	2.397	3.9395
0	2.346	4.0086
0	2.295	4.084
0	2.244	4.1468
0	2.193	4.216
0	2.142	4.2788
0	2.074	4.3479
0	2.023	4.4044
0	1.972	4.4673
0	1.904	4.5238
0	1.853	4.5804
0	1.785	4.6369
0	1.717	4.6872
0	1.666	4.7375
0	1.598	4.7877
0	1.547	4.838
0	1.479	4.882
0	1.428	4.926
0	1.36	4.9699
0	1.309	5.0076
0	1.241	5.0453
0	1.19	5.083
0	1.139	5.1207
0	1.071	5.1521
0	1.02	5.1836
0	0.969	5.215
0	0.918	5.2401
0	0.867	5.2715
0	0.816	5.2966
1	0.765	5.3218
1	0.697	5.3406
1	0.629	5.3595
1	0.578	5.3783
1	0.51	5.3972
1	0.442	5.4097
1	0.391	5.4223
1	0.323	5.4349
1	0.255	5.4474
1	0.204	5.4537
1	0.136	5.46
1	0.085	5.46
1	0.017	5.46
1	-0.017	5.46
0	-0.068	5.46
0	-0.102	5.46
0	-0.153	5.4537
0	-0.204	5.4474
0	-0.238	5.4412
0	-0.289	5.4349
0	-0.34	5.4223
0	-0.374	5.4097
0	-0.425	5.4035
0	-0.476	5.3846
0	-0.51	5.372
0	-0.561	5.3532
0	-0.612	5.3343
0	-0.663	5.3155
0	-0.714	5.2966
0	-0.765	5.2778
0	-0.816	5.2527
0	-0.867	5.2275
0	-0.918	5.1961
0	-0.969	5.171
0	-1.02	5.1396
0	-1.071	5.1082
0	-1.122	5.0767
0	-1.19	5.039
0	-1.241	5.0014
1	-1.292	4.9637
1	-1.377	4.926
1	-1.445	4.882
1	-1.513	4.838
1	-1.598	4.794
1	-1.666	4.7437
1	-1.751	4.6935
1	-1.819	4.6369
1	-1.904	4.5804
1	-1.972	4.5238
1	-2.04	4.461
1	-2.125	4.3982
0	-2.176	4.3353
0	-2.227	4.2662
0	-2.278	4.2034
0	-2.329	4.128
0	-2.38	4.0589
0	-2.431	3.9898
0	-2.465	3.9144
0	-2.499	3.839
0	-2.533	3.7636
0	-2.567	3.6882
0	-2.601	3.6065
0	-2.618	3.5311
0	-2.635	3.4494
0	-2.652	3.3677
0	-2.669	3.2923
0	-2.669	3.2107
0	-2.669	3.129
1	-2.669	3.0473
1	-2.669	2.9719
1	-2.686	2.8902
1	-2.669	2.8085
1	-2.669	2.7269
1	-2.652	2.6452
1	-2.652	2.5698
1	-2.618	2.4881
1	-2.601	2.4064
0	-2.55	2.331
0	-2.516	2.2556
0	-2.465	2.1802
0	-2.414	2.1048
0	-2.363	2.0357
0	-2.295	1.9666
0	-2.244	1.8975
0	-2.193	1.8284
0	-2.125	1.7655
0	-2.074	1.7027
0	-2.006	1.6399
0	-1.938	1.5833
0	-1.887	1.5205
0	-1.819	1.4703
0	-1.768	1.4137
0	-1.7	1.3634
1	-1.649	1.3132
1	-1.598	1.2629
1	-1.564	1.2126
1	-1.513	1.1687
1	-1.479	1.1247
1	-1.445	1.0807
1	-1.411	1.0367
1	-1.377	0.99273
1	-1.343	0.95503
1	-1.309	0.91105
1	-1.275	0.87335
0	-1.224	0.83565
0	-1.173	0.79795
0	-1.139	0.76654
0	-1.105	0.72884
0	-1.054	0.69742
0	-1.02	0.66601
0	-0.986	0.63459
0	-0.952	0.60946
0	-0.918	0.57805
0	-0.884	0.55291
0	-0.85	0.52778
0	-0.816	0.50265
0	-0.782	0.47752
0	-0.765	0.45238
0	-0.731	0.42725
0	-0.714	0.4084
0	-0.68	0.38955
0	-0.663	0.36442
0	-0.646	0.34557
1	-0.629	0.32672
1	-0.612	0.30787
1	-0.612	0.28902
1	-0.612	0.27017
1	-0.612	0.25132
1	-0.612	0.23247
1	-0.612	0.21363
1	-0.629	0.19478
1	-0.629	0.17593
1	-0.629	0.15708
1	-0.646	0.13823
1	-0.646	0.11938
1	-0.663	0.10053
0	-0.646	0.08168
0	-0.646	0.056548
0	-0.646	0.037699
0	-0.646	0.018849
0	-0.646	0
0	-0.646	6.2642
0	-0.646	6.2454
0	-0.646	6.2265
2	-0.646	6.2077
2	-0.629	6.1889
2	-0.629	6.17
2	-0.612	6.1512
2	-0.612	6.1323
2	-0.595	6.1135
2	-0.595	6.0946
2	-0.595	6.0758
2	-0.578	6.0569
2	-0.578	6.0381
2	-0.578	6.0192
2	-0.578	6.0066
2	-0.578	5.9878
2	-0.578	5.9689
2	-0.578	5.9501
2	-0.595	5.9313
2	-0.595	5.9124
2	-0.595	5.8998
2	-0.612	5.881
2	-0.612	5.8621
2	-0.629	5.8433
2	-0.629	5.8244
2	-0.646	5.8056
2	-0.646	5.7805
2	-0.663	5.7616
2	-0.68	5.7428
2	-0.697	5.7239
2	-0.714	5.6988
2	-0.731	5.6799
2	-0.748	5.6548
2	-0.765	5.6359
2	-0.782	5.6108
2	-0.799	5.5857
2	-0.833	5.5605
2	-0.85	5.5354
2	-0.867	5.5103
2	-0.901	5.4851
2	-0.935	5.4537
2	-0.952	5.4286
2	-0.986	5.3972
2	-1.02	5.3658
2	-1.037	5.3343
2	-1.071	5.3029
0	-1.122	5.2715
0	-1.173	5.2338
0	-1.224	5.2024
0	-1.275	5.1647
0	-1.343	5.1207
0	-1.394	5.083
0	-1.445	5.039
0	-1.496	4.9951
0	-1.564	4.9448
0	-1.615	4.9008
0	-1.683	4.8506
0	-1.734	4.8003
0	-1.802	4.7437
0	-1.853	4.6935
0	-1.904	4.6369
0	-1.972	4.5741
0	-2.023	4.5175
0	-2.091	4.4547
0	-2.142	4.3919
0	-2.193	4.3228
0	-2.244	4.2599
0	-2.312	4.1908
0	-2.346	4.1154
0	-2.397	4.0463
0	-2.448	3.9709
0	-2.482	3.9018
0	-2.533	3.8264
0	-2.567	3.7447
0	-2.584	3.6693
0	-2.618	3.5939
0	-2.635	3.5122
0	-2.652	3.4306
0	-2.669	3.3552
1	-2.686	3.2735
1	-2.703	3.1918
1	-2.72	3.1101
1	-2.737	3.0284
1	-2.737	2.9468
1	-2.737	2.8651
1	-2.737	2.7771
1	-2.72	2.6955
1	-2.703	2.6138
1	-2.686	2.5321
1	-2.669	2.4567
1	-2.652	2.375
0	-2.601	2.2933
0	-2.55	2.2179
0	-2.499	2.1425
0	-2.448	2.0671
0	-2.397	1.9917
0	-2.346	1.9226
0	-2.278	1.8535
0	-2.227	1.7844
0	-2.159	1.7216
0	-2.108	1.6525
1	-2.04	1.5896
1	-1.989	1.5331
1	-1.955	1.4703
1	-1.904	1.4137
1	-1.87	1.3572
1	-1.819	1.3006
1	-1.785	1.2441
1	-1.734	1.1938
1	-1.7	1.1435
0	-1.649	1.0933
0	-1.598	1.043
0	-1.53	0.99273
0	-1.496	0.94875
0	-1.445	0.90477
0	-1.394	0.86079
0	-1.343	0.82309
0	-1.309	0.7791
0	-1.258	0.74141
0	-1.224	0.70371
0	-1.173	0.66601
2	-1.139	0.63459
2	-1.088	0.60318
2	-1.037	0.56548
2	-0.986	0.53406
2	-0.952	0.50893
2	-0.901	0.47752
2	-0.85	0.45238
2	-0.816	0.42725
2	-0.782	0.40212
2	-0.731	0.38327
2	-0.697	0.35814
2	-0.663	0.33929
2	-0.629	0.32044
2	-0.595	0.30159
2	-0.561	0.28274
2	-0.527	0.26389
2	-0.493	0.25132
2	-0.459	0.23876
2	-0.425	0.22619
2	-0.391	0.21363
2	-0.374	0.20106
2	-0.34	0.18849
2	-0.306	0.17593
2	-0.289	0.16964
2	-0.255	0.16336
2	-0.238	0.15079
2	-0.204	0.14451
2	-0.187	0.13823
2	-0.153	0.13195
2	-0.136	0.13195
2	-0.119	0.12566
2	-0.085	0.11938
2	-0.068	0.11938
2	-0.034	0.11938
2	-0.017	0.11938
2	0	0.11938
2	0.017	0.11938
2	0.034	0.11938
2	0.068	0.11938
2	0.085	0.11938
2	0.102	0.12566
2	0.136	0.12566
2	0.153	0.13195
2	0.187	0.13823
2	0.204	0.14451
2	0.221	0.15079
2	0.255	0.15708
2	0.289	0.16964
2	0.306	0.17593
2	0.34	0.18849
2	0.357	0.19478
2	0.391	0.20734
2	0.425	0.21991
2	0.425	0.23247
2	0.408	0.24504
2	0.408	0.25761
2	0.425	0.27017
2	0.442	0.28274
2	0.459	0.30159
2	0.476	0.31416
2	0.493	0.32672
2	0.527	0.34557
2	0.544	0.35814
2	0.561	0.37699
2	0.578	0.39583
2	0.612	0.41469
2	0.629	0.43353
2	0.663	0.45238
2	0.68	0.47123
2	0.714	0.49008
2	0.748	0.51521
2	0.765	0.53406
2	0.799	0.5592
2	0.833	0.58433
2	0.867	0.60946
2	0.901	0.64088
2	0.935	0.66601
2	0.969	0.69742
2	1.02	0.72256
2	1.054	0.75397
2	1.088	0.79167
2	1.139	0.82309
2	1.19	0.8545
2	1.224	0.8922
2	1.275	0.9299
2	1.326	0.97388
2	1.36	1.0116
2	1.411	1.0556
2	1.462	1.0933
2	1.513	1.1435
2	1.564	1.1875
2	1.615	1.2378
2	1.683	1.288
2	1.734	1.3383
2	1.802	1.3886
2	1.853	1.4451
2	1.904	1.5017
2	1.972	1.5582
2	2.023	1.621
2	2.091	1.6839
2	2.142	1.7467
2	2.21	1.8095
2	2.261	1.8786
2	2.312	1.9478
2	2.363	2.0169
2	2.414	2.0923
2	2.465	2.1614
2	2.516	2.2368
2	2.567	2.3185
2	2.601	2.3939
2	2.635	2.4693
2	2.669	2.5509
2	2.703	2.6326
2	2.737	2.7143
2	2.754	2.796
2	2.771	2.8777
2	2.771	2.9656
2	2.788	3.0473
2	2.788	3.129
2	2.788	3.217
2	2.771	3.2986
2	2.754	3.3803
2	2.737	3.4683
2	2.72	3.5499
2	2.686	3.6316
2	2.669	3.707
2	2.618	3.7887
2	2.584	3.8704
2	2.55	3.9458
2	2.499	4.0212
2	2.448	4.0966
2	2.397	4.1657
2	2.346	4.2411
2	2.295	4.3102
1	2.227	4.3793
1	2.159	4.4421
1	2.074	4.505
1	2.006	4.5678
1	1.921	4.6306
1	1.853	4.6872
1	1.768	4.7375
1	1.7	4.794
1	1.615	4.8443
1	1.547	4.8883
1	1.462	4.9322
1	1.394	4.9762
1	1.326	5.0202
1	1.241	5.0579
1	1.173	5.0956
1	1.105	5.127
1	1.02	5.1584
1	0.952	5.1898
1	0.884	5.2213
1	0.816	5.2464
1	0.748	5.2652
1	0.68	5.2904
1	0.612	5.3092
1	0.561	5.3281
1	0.493	5.3406
1	0.425	5.3595
1	0.357	5.372
1	0.289	5.3783
1	0.238	5.3846
1	0.17	5.3909
1	0.102	5.3972
1	0.051	5.4035
1	0	5.4035
1	-0.068	5.3972
1	-0.119	5.3972
1	-0.187	5.3909
1	-0.255	5.3846
1	-0.306	5.3783
1	-0.374	5.3658
1	-0.442	5.3532
1	-0.51	5.3406
1	-0.578	5.3218
1	-0.629	5.3029
1	-0.697	5.2841
0	-0.748	5.2589
0	-0.799	5.2401
0	-0.85	5.215
0	-0.901	5.1836
0	-0.952	5.1584
0	-1.02	5.127
0	-1.071	5.0956
0	-1.122	5.0642
0	-1.173	5.0265
0	-1.241	4.9951
0	-1.292	4.9574
0	-1.36	4.9134
0	-1.411	4.8757
0	-1.462	4.8317
0	-1.53	4.7814
0	-1.581	4.7375
0	-1.649	4.6872
0	-1.7	4.6369
0	-1.768	4.5867
0	-1.819	4.5301
0	-1.887	4.4736
0	-1.938	4.417
0	-1.989	4.3605
0	-2.04	4.2976
0	-2.108	4.2348
0	-2.159	4.172
0	-2.21	4.1091
0	-2.244	4.04
0	-2.295	3.9709
0	-2.329	3.9018
0	-2.38	3.8327
0	-2.414	3.7573
0	-2.448	3.6882
0	-2.465	3.6128
0	-2.499	3.5374
0	-2.516	3.462
1	-2.533	3.3866
1	-2.55	3.3112
1	-2.584	3.2295
1	-2.601	3.1541
1	-2.618	3.0724
1	-2.618	2.997
1	-2.618	2.9154
1	-2.618	2.84
1	-2.618	2.7583
1	-2.601	2.6829
1	-2.601	2.6012
0	-2.567	2.5258
0	-2.516	2.4504
0	-2.482	2.375
0	-2.431	2.2996
0	-2.397	2.2242
0	-2.346	2.1551
0	-2.295	2.086
0	-2.227	2.0169
0	-2.176	1.9478
0	-2.125	1.8849
0	-2.057	1.8221
0	-2.006	1.7593
0	-1.938	1.7027
0	-1.887	1.6462
0	-1.819	1.5896
0	-1.768	1.5331
1	-1.7	1.4828
1	-1.649	1.4325
1	-1.615	1.3823
1	-1.564	1.332
1	-1.53	1.288
1	-1.479	1.2441
1	-1.445	1.2001
1	-1.411	1.1561
0	-1.343	1.1121
0	-1.292	1.0744
0	-1.241	1.0367
0	-1.19	0.99901
0	-1.139	0.96131
0	-1.088	0.9299
0	-1.037	0.89848
0	-0.986	0.86707
0	-0.952	0.83565
0	-0.901	0.81052
0	-0.867	0.78539
0	-0.816	0.76026
0	-0.782	0.73512
0	-0.731	0.70999
0	-0.697	0.69114
0	-0.663	0.66601
0	-0.629	0.64716
0	-0.578	0.62831
0	-0.544	0.61574
0	-0.51	0.59689
0	-0.476	0.58433
0	-0.442	0.56548
0	-0.408	0.55291
1	-0.391	0.54035
1	-0.374	0.52778
1	-0.357	0.5215
1	-0.34	0.50893
1	-0.323	0.49637
1	-0.323	0.49008
1	-0.306	0.47752
1	-0.289	0.47123
1	-0.289	0.45867
1	-0.272	0.45238
1	-0.255	0.4461
1	-0.255	0.43353
1	-0.238	0.42725
1	-0.238	0.42097
1	-0.221	0.41469
1	-0.221	0.4084
1	-0.204	0.40212
1	-0.204	0.39583
1	-0.187	0.38955
1	-0.187	0.38327
1	-0.187	0.37699
1	-0.17	0.3707
1	-0.17	0.36442
1	-0.17	0.35814
1	-0.153	0.35814
1	-0.153	0.35185
1	-0.153	0.34557
1	-0.153	0.33929
1	-0.136	0.333
1	-0.136	0.333
1	-0.136	0.32672
1	-0.136	0.32044
1	-0.136	0.32044
1	-0.119	0.31416
1	-0.119	0.30787
1	-0.119	0.30787
1	-0.119	0.30159
1	-0.119	0.30159
1	-0.119	0.29531
1	-0.119	0.28902
1	-0.119	0.28902
1	-0.119	0.28274
1	-0.119	0.28274
1	-0.102	0.27646
1	-0.102	0.27646
1	-0.102	0.27017
1	-0.102	0.26389
1	-0.102	0.26389
1	-0.119	0.25761
1	-0.119	0.25761
1	-0.119	0.25132
1	-0.119	0.25132
1	-0.119	0.24504
1	-0.119	0.23876
1	-0.119	0.23876
1	-0.119	0.23247
1	-0.119	0.23247
1	-0.119	0.22619
1	-0.119	0.21991
1	-0.136	0.21991
1	-0.136	0.21363
1	-0.136	0.20734
1	-0.136	0.20734
1	-0.136	0.20106
1	-0.153	0.19478
1	-0.153	0.18849
1	-0.153	0.18849
1	-0.17	0.18221
1	-0.17	0.17593
1	-0.17	0.16964
0	-0.17	0.16336
0	-0.153	0.16336
0	-0.136	0.15708
0	-0.136	0.15079
0	-0.119	0.14451
0	-0.119	0.14451
0	-0.102	0.13823
0	-0.102	0.13823
0	-0.085	0.13195
0	-0.085	0.13195
0	-0.068	0.12566
0	-0.068	0.12566
0	-0.051	0.12566
0	-0.051	0.11938
0	-0.034	0.11938
0	-0.034	0.11938
0	-0.034	0.11938
0	-0.017	0.11938
0	-0.017	0.1131
0	0	0.1131
0	0	0.1131
0	0	0.1131
1	0	0.1131
1	0	0.1131
1	0	0.1131
1	-0.017	0.1131
1	-0.017	0.1131
1	-0.034	0.1131
1	-0.034	0.1131
1	-0.051	0.10681
1	-0.051	0.10681
1	-0.068	0.10681
1	-0.085	0.10053
1	-0.085	0.10053
1	-0.102	0.10053
1	-0.102	0.094246
1	-0.119	0.087963
0	-0.119	0.087963
0	-0.102	0.08168
0	-0.102	0.08168
0	-0.102	0.075397
0	-0.085	0.075397
0	-0.085	0.069114
0	-0.085	0.069114
0	-0.085	0.062831
0	-0.068	0.062831
0	-0.068	0.062831
0	-0.068	0.056548
0	-0.068	0.056548
0	-0.068	0.050265
0	-0.051	0.050265
0	-0.051	0.050265
0	-0.051	0.050265
0	-0.051	0.043982
0	-0.051	0.043982
0	-0.034	0.043982
0	-0.034	0.043982
0	-0.034	0.037699
0	-0.034	0.037699
0	-0.034	0.037699
0	-0.034	0.037699
0	-0.034	0.037699
0	-0.017	0.031415
0	-0.017	0.031415
0	-0.017	0.031415
0	-0.017	0.031415
0	-0.017	0.031415
0	-0.017	0.031415
0	-0.017	0.031415
0	-0.017	0.031415
0	-0.017	0.025132
0	0	0.025132
0	0	0.025132
0	0	0.025132
0	0	0.025132
0	0	0.025132
0	0	0.025132
0	0	0.025132
0	0	0.025132
0	0	0.025132
0	0	0.025132
0	0	0.025132
0	0	0.025132
0	0	0.025132
0	0	0.025132
0	0	0.025132
0	0	0.025132
0	0	0.025132
0	0	0.025132
0	0	0.025132
0	0.017	0.025132
0	0.017	0.031415
0	0.017	0.031415
0	0.017	0.031415
0	0.017	0.031415
0	0.017	0.031415
0	0.017	0.031415
0	0.017	0.031415
0	0.017	0.031415
0	0.034	0.037699
0	0.034	0.037699
0	0.034	0.037699
1	0.034	0.037699
1	0.017	0.037699
1	0	0.037699
1	0	0.037699
1	0	0.037699
1	-0.017	0.037699
1	-0.034	0.037699
1	-0.051	0.037699
1	-0.051	0.037699
1	-0.068	0.031415
1	-0.085	0.031415
1	-0.102	0.025132
1	-0.119	0.025132
1	-0.136	0.018849
1	-0.136	0.018849
1	-0.153	0.012566
1	-0.17	0.0062831
1	-0.187	0
1	-0.204	6.2768
1	-0.221	6.2705
1	-0.238	6.2642
1	-0.255	6.258
1	-0.272	6.2454
1	-0.289	6.2391
1	-0.306	6.2328
0	-0.306	6.2203
0	-0.323	6.214
0	-0.323	6.2014
0	-0.323	6.1889
0	-0.34	6.1826
0	-0.34	6.17
0	-0.34	6.1574
0	-0.357	6.1512
0	-0.357	6.1386
0	-0.374	6.126
0	-0.374	6.1135
0	-0.391	6.1072
0	-0.391	6.0946
0	-0.408	6.082
0	-0.425	6.0695
2	-0.442	6.0569
2	-0.425	6.0381
2	-0.425	6.0255
2	-0.425	6.0129
2	-0.425	6.0004
2	-0.425	5.9878
2	-0.425	5.9752
2	-0.425	5.9627
2	-0.442	5.9501
2	-0.442	5.9375
2	-0.442	5.9187
2	-0.442	5.9061
2	-0.459	5.8936
2	-0.459	5.881
2	-0.459	5.8684
2	-0.476	5.8496
2	-0.476	5.837
2	-0.493	5.8244
2	-0.51	5.8056
2	-0.51	5.793
2	-0.527	5.7742
2	-0.544	5.7616
2	-0.561	5.7428
2	-0.561	5.7239
2	-0.578	5.705
2	-0.595	5.6925
2	-0.612	5.6736
2	-0.629	5.6548
2	-0.663	5.6359
2	-0.68	5.6108
2	-0.697	5.592
2	-0.714	5.5731
2	-0.748	5.548
2	-0.765	5.5228
2	-0.799	5.504
2	-0.816	5.4789
2	-0.85	5.4537
2	-0.867	5.4286
2	-0.901	5.3972
2	-0.935	5.372
2	-0.969	5.3406
2	-1.003	5.3155
2	-1.02	5.2841
2	-1.054	5.2527
2	-1.105	5.2213
2	-1.139	5.1836
2	-1.173	5.1521
0	-1.224	5.1144
0	-1.275	5.0767
0	-1.343	5.039
0	-1.394	4.9951
0	-1.445	4.9511
0	-1.513	4.9071
0	-1.564	4.8631
0	-1.632	4.8129
0	-1.683	4.7626
0	-1.734	4.7123
0	-1.802	4.6558
0	-1.853	4.6055
0	-1.921	4.549
0	-1.972	4.4861
0	-2.04	4.4296
0	-2.091	4.3667
0	-2.142	4.3039
0	-2.193	4.2348
0	-2.244	4.172
0	-2.295	4.1029
0	-2.346	4.0338
0	-2.397	3.9583
0	-2.431	3.8892
0	-2.465	3.8138
0	-2.499	3.7384
0	-2.533	3.6631
0	-2.567	3.5877
0	-2.584	3.506
0	-2.601	3.4306
0	-2.618	3.3552
0	-2.618	3.2735
0	-2.635	3.1918
0	-2.635	3.1164
0	-2.618	3.0347
1	-2.618	2.9593
1	-2.618	2.8777
1	-2.618	2.8023
1	-2.601	2.7206
1	-2.601	2.6452
1	-2.584	2.5635
1	-2.55	2.4881
1	-2.533	2.4127
1	-2.516	2.3373
1	-2.482	2.2619
1	-2.448	2.1865
1	-2.414	2.1111
1	-2.38	2.042
0	-2.312	1.9729
0	-2.261	1.9038
0	-2.21	1.8347
0	-2.142	1.7718
0	-2.091	1.7027
0	-2.023	1.6462
0	-1.955	1.5833
0	-1.904	1.5268
0	-1.836	1.4703
0	-1.785	1.4137
0	-1.717	1.3634
0	-1.666	1.3132
0	-1.598	1.2629
0	-1.547	1.2126
0	-1.496	1.1687
0	-1.428	1.1247
0	-1.377	1.0807
0	-1.326	1.043
0	-1.275	0.99901
0	-1.224	0.96131
0	-1.173	0.9299
0	-1.122	0.8922
0	-1.071	0.86079
0	-1.037	0.82937
0	-0.986	0.79795
0	-0.952	0.76654
0	-0.901	0.74141
0	-0.867	0.71627
0	-0.816	0.68486
0	-0.782	0.66601
0	-0.748	0.64088
0	-0.714	0.61574
0	-0.68	0.59689
0	-0.646	0.57805
0	-0.612	0.5592
0	-0.578	0.54035
0	-0.544	0.5215
0	-0.527	0.50893
0	-0.493	0.49008
0	-0.459	0.47752
0	-0.442	0.46495
0	-0.408	0.45238
0	-0.374	0.43982
0	-0.357	0.42725
0	-0.323	0.41469
0	-0.306	0.4084
0	-0.289	0.39583
0	-0.255	0.38955
0	-0.238	0.38327
1	-0.221	0.3707
1	-0.204	0.36442
1	-0.204	0.35814
1	-0.204	0.35185
1	-0.187	0.34557
1	-0.187	0.33929
1	-0.187	0.333
1	-0.187	0.333
1	-0.17	0.32672
1	-0.17	0.32044
1	-0.17	0.31416
0	-0.153	0.30787
0	-0.136	0.30159
0	-0.119	0.30159
0	-0.102	0.29531
0	-0.085	0.29531
0	-0.068	0.28902
0	-0.051	0.28902
0	-0.034	0.28902
0	-0.017	0.28902
0	0	0.28902
[truncated: 5,162 more rows]
