# Supplementary material for: Skilled motor control of an inverted pendulum implies low entropy of states but high entropy of actions
Source: PLoS Comput Biol. 2023 Jan 6;19(1):e1010810. doi: 10.1371/journal.pcbi.1010810 (PMC9851554; doi:10.1371/journal.pcbi.1010810)
Supplement: S2 File — The dataset within the file contains the data collected during the experiment. Each CSV file named “FRI_p_l.csv” corresponds to a different trial, where “p” stands for an unique numerical participant’s identifier and “l” stands for pendulum length (where “2” corresponds to 0.2, “3” to 0.3 m, “4” to 0.4 m, etc.). In every file, rows correspond to subsequent time steps, sampled with a frequency of 0.017 s. For every recorded time step, each column contains: the action selected by the trial’s participant (“action”). The value 0 corresponds to a “no action”, the value 1 represents an action that pushes the pendulum towards the clockwise direction and the value 2 corresponds to an action that pushes the pendulum towards the anti-clockwise direction.the angular velocity of the pendulum at that time step (“ang. velocity”), measured in rad s−1.the angle of the pendulum at that time step (“angle”), measured in rad with values in the interval [0, 2π) rad. The angle 0 rad corresponds to the pendulum oriented in its upright position.the single utility value associated to the whole trial (“utility”). (ZIP) [file pcbi.1010810.s002.zip › ExperimentalData/FRI_17_3.csv]

action	angular vel.	angle	trial utility
0	0	3.2358	-18.2774
0	-0.017	3.2358
0	-0.017	3.2358
0	-0.034	3.2358
0	-0.034	3.2358
0	-0.051	3.2358
0	-0.068	3.2295
0	-0.068	3.2295
0	-0.085	3.2295
0	-0.085	3.2232
0	-0.102	3.2232
0	-0.102	3.217
0	-0.102	3.217
0	-0.119	3.2107
0	-0.119	3.2044
0	-0.136	3.2044
0	-0.136	3.1981
0	-0.136	3.1918
0	-0.153	3.1918
0	-0.153	3.1855
0	-0.153	3.1793
0	-0.153	3.173
0	-0.17	3.1667
0	-0.17	3.1667
0	-0.17	3.1604
0	-0.17	3.1541
0	-0.17	3.1478
0	-0.17	3.1416
0	-0.17	3.1353
0	-0.17	3.129
0	-0.17	3.129
0	-0.17	3.1227
0	-0.17	3.1164
0	-0.17	3.1101
0	-0.17	3.1038
0	-0.153	3.0976
0	-0.153	3.0976
0	-0.153	3.0913
0	-0.136	3.085
0	-0.136	3.0787
0	-0.136	3.0787
0	-0.119	3.0724
0	-0.119	3.0661
0	-0.119	3.0661
0	-0.102	3.0599
0	-0.102	3.0599
0	-0.085	3.0536
0	-0.085	3.0536
0	-0.068	3.0473
0	-0.068	3.0473
0	-0.051	3.0473
0	-0.051	3.041
0	-0.034	3.041
0	-0.017	3.041
0	-0.017	3.041
0	0	3.041
0	0	3.041
0	0	3.041
0	0	3.041
0	0.017	3.041
0	0.034	3.041
0	0.034	3.041
0	0.051	3.0473
0	0.051	3.0473
0	0.068	3.0473
0	0.068	3.0536
0	0.085	3.0536
0	0.085	3.0536
0	0.102	3.0599
0	0.102	3.0599
0	0.119	3.0661
0	0.119	3.0724
0	0.119	3.0724
0	0.136	3.0787
0	0.136	3.085
0	0.136	3.085
0	0.153	3.0913
0	0.153	3.0976
0	0.153	3.1038
0	0.153	3.1038
0	0.17	3.1101
0	0.17	3.1164
0	0.17	3.1227
0	0.17	3.129
2	0.17	3.1353
2	0.204	3.1353
2	0.221	3.1416
2	0.255	3.1541
2	0.272	3.1604
2	0.306	3.1667
2	0.323	3.1793
2	0.34	3.1855
2	0.374	3.1981
2	0.391	3.2107
2	0.408	3.2232
2	0.425	3.2358
2	0.442	3.2484
2	0.459	3.2609
2	0.476	3.2798
2	0.476	3.2923
2	0.493	3.3049
2	0.493	3.3238
2	0.51	3.3363
2	0.51	3.3552
2	0.527	3.3677
2	0.527	3.3866
2	0.527	3.3992
2	0.527	3.418
2	0.527	3.4306
2	0.527	3.4494
2	0.51	3.462
2	0.51	3.4808
2	0.51	3.4934
2	0.493	3.5122
2	0.476	3.5248
2	0.476	3.5374
2	0.459	3.5562
2	0.442	3.5688
2	0.425	3.5814
2	0.408	3.5939
2	0.391	3.6065
2	0.374	3.6191
2	0.357	3.6316
2	0.34	3.6379
2	0.306	3.6505
2	0.289	3.6568
2	0.272	3.6693
2	0.238	3.6756
2	0.221	3.6819
2	0.136	3.6882
2	0.068	3.6945
2	0	3.6945
2	-0.085	3.6882
2	-0.153	3.6882
2	-0.221	3.6819
2	-0.272	3.6756
2	-0.306	3.6631
2	-0.357	3.6568
2	-0.408	3.6442
2	-0.459	3.6316
2	-0.51	3.6128
2	-0.544	3.6002
2	-0.595	3.5814
2	-0.629	3.5625
2	-0.68	3.5437
2	-0.714	3.5185
2	-0.748	3.4997
2	-0.782	3.4745
2	-0.816	3.4494
2	-0.85	3.4243
2	-0.867	3.3992
2	-0.901	3.374
2	-0.918	3.3489
2	-0.935	3.3175
2	-0.952	3.2923
2	-0.969	3.2609
2	-0.969	3.2295
2	-0.986	3.2044
2	-0.986	3.173
2	-0.986	3.1416
2	-0.986	3.1101
2	-0.986	3.085
2	-0.969	3.0536
2	-0.969	3.0222
2	-0.986	2.9908
2	-0.986	2.9656
2	-1.003	2.9342
2	-1.003	2.9028
2	-1.003	2.8714
2	-1.003	2.8462
2	-1.003	2.8148
2	-0.986	2.7834
2	-0.986	2.752
2	-0.969	2.7206
2	-0.952	2.6955
2	-0.935	2.664
2	-0.918	2.6389
2	-0.901	2.6075
2	-0.867	2.5823
2	-0.833	2.5572
2	-0.816	2.5321
2	-0.782	2.507
2	-0.748	2.4881
2	-0.714	2.463
2	-0.68	2.4441
2	-0.629	2.4253
2	-0.595	2.4064
2	-0.561	2.3876
2	-0.51	2.3687
2	-0.476	2.3562
2	-0.425	2.3436
2	-0.374	2.331
2	-0.34	2.3185
2	-0.289	2.3059
2	-0.238	2.2996
2	-0.17	2.2933
2	-0.085	2.287
2	-0.017	2.287
2	0.034	2.287
2	0.119	2.2933
2	0.187	2.2933
2	0.289	2.3059
2	0.391	2.3122
2	0.493	2.3247
2	0.595	2.3436
2	0.697	2.3624
2	0.782	2.3876
2	0.884	2.4127
2	0.969	2.4378
2	1.054	2.4693
2	1.156	2.5007
2	1.241	2.5384
2	1.309	2.5761
2	1.394	2.62
2	1.462	2.664
2	1.53	2.708
2	1.598	2.752
2	1.666	2.8023
2	1.717	2.8525
2	1.768	2.9091
2	1.819	2.9593
2	1.853	3.0159
2	1.887	3.0724
2	1.921	3.129
2	1.955	3.1855
2	1.972	3.2484
2	1.972	3.3049
2	1.989	3.3677
2	1.989	3.4243
2	1.989	3.4871
2	1.972	3.5437
2	1.955	3.6065
2	1.938	3.6631
2	1.904	3.7196
2	1.87	3.7761
2	1.836	3.8327
2	1.802	3.8892
2	1.751	3.9458
2	1.7	3.996
2	1.649	4.0463
2	1.598	4.0966
2	1.547	4.1406
2	1.479	4.1908
2	1.428	4.2348
2	1.36	4.2725
2	1.292	4.3165
2	1.224	4.3542
2	1.156	4.3856
2	1.088	4.4233
2	1.02	4.4547
2	0.952	4.4861
2	0.884	4.5113
2	0.816	4.5364
2	0.731	4.5615
2	0.663	4.5804
2	0.595	4.5992
2	0.51	4.6181
2	0.442	4.6306
2	0.374	4.6432
2	0.306	4.6558
2	0.221	4.6621
2	0.153	4.6683
2	0.085	4.6746
2	0	4.6746
2	-0.051	4.6746
2	-0.119	4.6746
2	-0.187	4.6683
2	-0.272	4.6621
2	-0.34	4.6495
2	-0.408	4.6369
2	-0.493	4.6244
2	-0.561	4.6118
0	-0.663	4.593
1	-0.748	4.5678
1	-0.884	4.5427
1	-1.003	4.5175
1	-1.122	4.4861
1	-1.258	4.4484
1	-1.377	4.4107
1	-1.496	4.3667
1	-1.615	4.3165
1	-1.734	4.2662
1	-1.853	4.216
1	-1.955	4.1531
1	-2.074	4.0966
1	-2.176	4.0338
1	-2.278	3.9646
1	-2.38	3.8955
1	-2.465	3.8201
1	-2.55	3.7447
1	-2.635	3.6693
1	-2.703	3.5877
1	-2.771	3.506
1	-2.822	3.418
1	-2.873	3.3363
1	-2.924	3.2484
1	-2.958	3.1604
1	-2.975	3.0724
1	-2.992	2.9782
1	-2.992	2.8902
1	-2.992	2.8023
1	-2.975	2.708
1	-2.958	2.62
1	-2.924	2.5321
1	-2.89	2.4441
1	-2.856	2.3562
1	-2.805	2.2745
1	-2.754	2.1865
1	-2.703	2.1048
1	-2.635	2.0294
1	-2.567	1.9478
1	-2.499	1.8724
1	-2.431	1.797
1	-2.363	1.7279
1	-2.278	1.6587
1	-2.21	1.5896
0	-2.108	1.5268
0	-2.006	1.464
0	-1.904	1.4011
0	-1.802	1.3446
0	-1.717	1.2943
0	-1.615	1.2441
0	-1.513	1.1938
0	-1.428	1.1498
0	-1.343	1.1121
0	-1.241	1.0744
0	-1.156	1.0367
0	-1.071	0.99901
0	-0.986	0.9676
0	-0.901	0.94246
0	-0.833	0.91733
0	-0.748	0.8922
0	-0.663	0.87335
0	-0.595	0.84822
0	-0.51	0.83565
0	-0.442	0.8168
0	-0.374	0.80424
0	-0.289	0.79795
0	-0.221	0.79167
0	-0.153	0.78539
0	-0.085	0.7791
0	-0.017	0.7791
0	0.034	0.7791
1	0.119	0.7791
1	0.153	0.78539
1	0.204	0.79167
1	0.238	0.79795
1	0.289	0.80424
1	0.34	0.8168
1	0.374	0.82309
1	0.425	0.83565
1	0.476	0.8545
1	0.527	0.86707
1	0.578	0.88592
1	0.629	0.89848
1	0.68	0.92362
1	0.731	0.94246
1	0.782	0.9676
1	0.833	0.99273
1	0.901	1.0179
1	0.952	1.043
0	1.037	1.0744
0	1.122	1.1058
0	1.224	1.1435
0	1.309	1.1812
0	1.394	1.2189
0	1.496	1.2629
0	1.598	1.3132
0	1.683	1.3634
0	1.785	1.4137
2	1.887	1.4703
2	2.006	1.5268
2	2.142	1.5896
2	2.261	1.6587
2	2.38	1.7279
2	2.516	1.797
2	2.635	1.8786
2	2.754	1.9603
2	2.873	2.042
2	2.975	2.13
2	3.094	2.2242
2	3.196	2.3185
2	3.281	2.4127
2	3.366	2.5132
2	3.451	2.6138
2	3.519	2.7206
2	3.587	2.8274
2	3.638	2.9342
2	3.672	3.0473
2	3.706	3.1604
2	3.723	3.2672
2	3.723	3.3803
2	3.723	3.4934
2	3.706	3.6065
2	3.689	3.7133
2	3.655	3.8264
2	3.604	3.9332
2	3.553	4.0463
2	3.502	4.1468
0	3.417	4.2537
0	3.315	4.3542
0	3.213	4.4547
0	3.128	4.549
0	3.026	4.6432
0	2.924	4.7312
1	2.822	4.8191
1	2.686	4.9008
1	2.567	4.9762
1	2.448	5.0516
1	2.329	5.127
1	2.21	5.1961
1	2.091	5.2589
1	1.972	5.3218
1	1.87	5.3783
1	1.768	5.4349
1	1.666	5.4851
1	1.564	5.5354
1	1.479	5.5794
1	1.377	5.6234
1	1.292	5.6611
1	1.207	5.6988
1	1.122	5.7365
1	1.054	5.7679
1	0.969	5.7993
1	0.901	5.8244
1	0.833	5.8559
1	0.765	5.8747
1	0.697	5.8998
1	0.629	5.9187
1	0.578	5.9375
1	0.51	5.9564
1	0.459	5.9689
1	0.391	5.9815
1	0.34	5.9941
1	0.289	6.0066
1	0.238	6.0129
1	0.187	6.0192
1	0.136	6.0255
1	0.068	6.0255
1	0.017	6.0255
1	-0.017	6.0318
1	-0.068	6.0255
1	-0.119	6.0255
1	-0.17	6.0192
1	-0.221	6.0129
2	-0.255	6.0066
2	-0.255	6.0004
2	-0.255	5.9941
2	-0.255	5.9815
2	-0.255	5.9752
2	-0.255	5.9689
2	-0.255	5.9627
2	-0.272	5.9501
2	-0.272	5.9438
2	-0.272	5.9375
2	-0.289	5.925
2	-0.289	5.9187
2	-0.306	5.9061
2	-0.306	5.8998
2	-0.323	5.8873
2	-0.34	5.881
2	-0.34	5.8684
2	-0.357	5.8559
2	-0.374	5.8496
2	-0.391	5.837
2	-0.408	5.8244
2	-0.425	5.8119
2	-0.442	5.7993
2	-0.459	5.7805
2	-0.476	5.7679
2	-0.51	5.7553
2	-0.527	5.7365
2	-0.544	5.7239
2	-0.578	5.705
2	-0.612	5.6862
2	-0.629	5.6674
2	-0.663	5.6485
2	-0.697	5.6297
2	-0.731	5.6045
2	-0.816	5.5794
2	-0.918	5.5543
2	-1.003	5.5291
2	-1.105	5.4977
2	-1.207	5.46
2	-1.309	5.4223
2	-1.411	5.3846
2	-1.513	5.3406
2	-1.615	5.2904
2	-1.7	5.2401
2	-1.785	5.1898
2	-1.887	5.1333
2	-1.972	5.0767
2	-2.057	5.0139
2	-2.159	4.9511
2	-2.261	4.882
2	-2.346	4.8129
2	-2.448	4.7437
2	-2.55	4.6683
2	-2.652	4.5867
2	-2.754	4.505
2	-2.839	4.4233
2	-2.941	4.3353
2	-3.026	4.2474
2	-3.111	4.1531
2	-3.196	4.0589
2	-3.264	3.9646
2	-3.332	3.8641
2	-3.4	3.7636
2	-3.451	3.6568
2	-3.485	3.5562
2	-3.519	3.4494
2	-3.553	3.3426
2	-3.57	3.2358
2	-3.57	3.129
2	-3.553	3.0222
2	-3.536	2.9154
2	-3.502	2.8085
2	-3.468	2.7017
2	-3.451	2.6012
2	-3.417	2.4944
2	-3.383	2.3939
2	-3.332	2.2933
2	-3.281	2.1928
2	-3.23	2.0923
2	-3.162	1.998
2	-3.094	1.9038
2	-3.026	1.8158
2	-2.958	1.7216
2	-2.873	1.6336
2	-2.805	1.5519
2	-2.72	1.464
2	-2.652	1.3886
2	-2.55	1.3069
2	-2.465	1.2315
2	-2.363	1.1624
2	-2.278	1.087
2	-2.176	1.0241
2	-2.091	0.95503
2	-2.023	0.89848
2	-1.938	0.83565
2	-1.87	0.7791
2	-1.802	0.72256
2	-1.734	0.67229
2	-1.666	0.62203
2	-1.615	0.57176
2	-1.564	0.5215
2	-1.513	0.47752
2	-1.445	0.43353
2	-1.377	0.38955
2	-1.309	0.34557
2	-1.241	0.30787
2	-1.19	0.27017
2	-1.139	0.23876
2	-1.088	0.20106
2	-1.037	0.16964
2	-1.003	0.13823
2	-0.952	0.1131
2	-0.918	0.08168
2	-0.884	0.056548
2	-0.85	0.031415
2	-0.833	0.0062831
2	-0.799	6.2642
2	-0.782	6.2391
2	-0.748	6.214
2	-0.731	6.1951
2	-0.714	6.17
2	-0.697	6.1512
2	-0.68	6.126
2	-0.68	6.1072
2	-0.663	6.0883
2	-0.663	6.0695
2	-0.646	6.0443
2	-0.646	6.0255
2	-0.646	6.0066
2	-0.646	5.9878
2	-0.646	5.9689
2	-0.663	5.9501
2	-0.663	5.925
2	-0.663	5.9061
2	-0.68	5.8873
2	-0.697	5.8684
2	-0.714	5.8433
2	-0.714	5.8244
2	-0.748	5.7993
2	-0.765	5.7805
2	-0.782	5.7553
2	-0.799	5.7302
2	-0.833	5.705
2	-0.867	5.6799
2	-0.884	5.6548
2	-0.918	5.6297
2	-0.952	5.5982
2	-0.986	5.5668
2	-1.037	5.5354
2	-1.071	5.504
2	-1.173	5.4726
2	-1.275	5.4349
2	-1.377	5.3972
2	-1.479	5.3532
2	-1.581	5.3092
2	-1.666	5.2589
2	-1.751	5.2087
2	-1.836	5.1521
2	-1.938	5.0956
2	-2.023	5.0328
2	-2.125	4.9762
2	-2.21	4.9071
2	-2.312	4.838
2	-2.414	4.7689
2	-2.516	4.6935
2	-2.601	4.6181
2	-2.703	4.5364
2	-2.805	4.4547
2	-2.89	4.3667
2	-2.992	4.2788
2	-3.077	4.1908
2	-3.162	4.0966
2	-3.23	4.0023
2	-3.315	3.9018
2	-3.366	3.8013
2	-3.434	3.7008
2	-3.468	3.5939
2	-3.519	3.4871
2	-3.536	3.3866
2	-3.553	3.2798
2	-3.57	3.173
2	-3.553	3.0599
2	-3.536	2.9531
2	-3.519	2.8525
2	-3.485	2.7457
2	-3.468	2.6389
2	-3.417	2.5384
2	-3.349	2.4378
2	-3.247	2.3373
2	-3.145	2.2368
2	-3.043	2.1488
2	-2.924	2.0546
2	-2.805	1.9729
0	-2.703	1.8849
0	-2.618	1.8095
0	-2.516	1.7279
0	-2.414	1.6525
0	-2.312	1.5833
0	-2.21	1.5142
0	-2.108	1.4514
0	-2.006	1.3886
0	-1.904	1.332
0	-1.819	1.2755
0	-1.717	1.2189
0	-1.632	1.1687
0	-1.53	1.1247
0	-1.445	1.0807
0	-1.36	1.0367
0	-1.275	0.99273
0	-1.19	0.96131
0	-1.105	0.92362
0	-1.02	0.8922
0	-0.952	0.86079
0	-0.867	0.83565
0	-0.799	0.81052
0	-0.731	0.78539
0	-0.663	0.76654
0	-0.578	0.74769
0	-0.51	0.72884
0	-0.459	0.71627
2	-0.391	0.70371
2	-0.289	0.69114
2	-0.204	0.68486
2	-0.119	0.67858
2	-0.017	0.67858
2	0.051	0.67858
2	0.136	0.67858
2	0.238	0.68486
2	0.323	0.69114
2	0.408	0.70371
2	0.51	0.71627
2	0.595	0.73512
2	0.697	0.75397
2	0.731	0.7791
2	0.782	0.79795
2	0.816	0.82309
2	0.867	0.84822
2	0.918	0.87963
2	0.969	0.90477
2	1.02	0.93618
2	1.071	0.9676
2	1.139	0.99901
2	1.19	1.0367
2	1.258	1.0744
2	1.309	1.1121
2	1.377	1.1498
2	1.445	1.1938
2	1.513	1.2378
2	1.564	1.288
2	1.649	1.332
2	1.717	1.3823
2	1.785	1.4388
2	1.853	1.4891
2	1.921	1.5456
2	1.989	1.6085
2	2.074	1.6713
2	2.142	1.7341
2	2.21	1.797
2	2.278	1.8661
2	2.346	1.9352
2	2.414	2.0043
2	2.465	2.0797
2	2.533	2.1551
2	2.584	2.2305
2	2.652	2.3122
2	2.72	2.3939
2	2.788	2.4755
2	2.839	2.5572
2	2.89	2.6452
2	2.941	2.7332
2	2.975	2.8211
2	2.992	2.9091
2	3.009	3.0033
2	3.026	3.0913
2	3.009	3.1855
2	3.009	3.2735
2	2.992	3.3677
2	2.958	3.4557
2	2.924	3.5437
2	2.873	3.6316
2	2.822	3.7133
2	2.788	3.8013
2	2.754	3.883
2	2.703	3.9646
2	2.652	4.0463
2	2.601	4.128
2	2.55	4.2034
2	2.482	4.2788
2	2.414	4.3542
2	2.346	4.4233
2	2.278	4.4924
2	2.193	4.5615
2	2.125	4.6244
2	2.057	4.6872
2	1.972	4.75
2	1.904	4.8066
2	1.836	4.8631
2	1.768	4.9197
2	1.683	4.9699
2	1.615	5.0202
2	1.547	5.0705
2	1.479	5.1144
2	1.428	5.1584
2	1.36	5.2024
2	1.292	5.2401
2	1.241	5.2778
2	1.173	5.3155
2	1.122	5.3469
2	1.071	5.3846
2	1.02	5.416
2	0.969	5.4474
2	0.935	5.4726
2	0.884	5.504
0	0.816	5.5291
0	0.748	5.548
0	0.68	5.5731
0	0.612	5.592
0	0.544	5.6108
0	0.493	5.6234
0	0.425	5.6422
0	0.374	5.6485
0	0.306	5.6611
0	0.255	5.6736
0	0.187	5.6799
0	0.136	5.6799
0	0.085	5.6862
0	0.034	5.6862
2	-0.017	5.6862
2	-0.034	5.6862
2	-0.068	5.6862
2	-0.102	5.6799
2	-0.136	5.6799
2	-0.153	5.6736
2	-0.187	5.6674
2	-0.221	5.6611
2	-0.255	5.6548
2	-0.289	5.6485
2	-0.306	5.6359
2	-0.34	5.6297
2	-0.374	5.6171
2	-0.408	5.6045
2	-0.459	5.592
2	-0.493	5.5794
2	-0.527	5.5605
2	-0.561	5.548
2	-0.612	5.5291
2	-0.646	5.5103
2	-0.697	5.4914
2	-0.731	5.4663
2	-0.782	5.4412
2	-0.833	5.4223
2	-0.884	5.3909
2	-0.935	5.3658
2	-0.986	5.3343
2	-1.037	5.3092
2	-1.088	5.2778
2	-1.156	5.2401
0	-1.241	5.2024
1	-1.326	5.1647
1	-1.445	5.127
1	-1.564	5.0767
1	-1.683	5.0328
1	-1.802	4.9762
1	-1.921	4.9197
1	-2.04	4.8631
1	-2.176	4.8003
1	-2.295	4.7312
1	-2.431	4.6621
1	-2.55	4.5867
1	-2.669	4.505
1	-2.805	4.4233
1	-2.924	4.3416
1	-3.026	4.2474
1	-3.145	4.1531
1	-3.247	4.0589
1	-3.349	3.9583
1	-3.451	3.8578
1	-3.536	3.751
1	-3.621	3.6442
1	-3.689	3.5374
1	-3.74	3.4243
1	-3.791	3.3112
1	-3.825	3.1981
1	-3.859	3.0787
1	-3.876	2.9656
1	-3.876	2.8462
1	-3.859	2.7332
1	-3.842	2.6138
1	-3.808	2.5007
0	-3.74	2.3876
0	-3.672	2.2745
0	-3.587	2.1677
0	-3.502	2.0609
0	-3.417	1.954
0	-3.315	1.8535
0	-3.213	1.753
0	-3.111	1.6587
0	-3.009	1.5708
0	-2.907	1.4765
0	-2.805	1.3948
0	-2.72	1.3132
0	-2.618	1.2315
0	-2.516	1.1498
0	-2.431	1.0807
0	-2.346	1.0053
0	-2.261	0.93618
0	-2.176	0.86707
0	-2.108	0.80424
0	-2.04	0.74141
0	-1.972	0.68486
0	-1.904	0.62203
0	-1.853	0.56548
0	-1.802	0.51521
2	-1.751	0.45867
2	-1.683	0.4084
2	-1.615	0.35814
2	-1.547	0.30787
2	-1.496	0.26389
2	-1.445	0.21991
2	-1.394	0.17593
2	-1.343	0.13823
2	-1.309	0.094246
2	-1.275	0.056548
2	-1.241	0.018849
2	-1.207	6.2642
2	-1.19	6.2265
2	-1.173	6.1951
2	-1.156	6.1574
2	-1.139	6.126
2	-1.122	6.0883
2	-1.122	6.0569
2	-1.122	6.0192
2	-1.122	5.9878
2	-1.122	5.9564
2	-1.122	5.9187
2	-1.139	5.8873
2	-1.156	5.8496
2	-1.156	5.8182
2	-1.19	5.7805
2	-1.207	5.7428
2	-1.224	5.7113
2	-1.258	5.6736
2	-1.292	5.6297
2	-1.326	5.592
2	-1.36	5.5543
2	-1.394	5.5103
2	-1.445	5.4663
2	-1.547	5.4223
2	-1.649	5.372
2	-1.751	5.3218
2	-1.836	5.2715
2	-1.921	5.215
2	-2.006	5.1521
2	-2.091	5.0893
2	-2.193	5.0265
2	-2.295	4.9574
2	-2.38	4.8883
2	-2.482	4.8191
2	-2.584	4.7375
2	-2.686	4.6621
2	-2.771	4.5804
2	-2.873	4.4924
2	-2.975	4.4044
2	-3.06	4.3165
2	-3.145	4.2222
2	-3.23	4.128
2	-3.315	4.0275
2	-3.383	3.9269
2	-3.451	3.8264
2	-3.502	3.7196
2	-3.553	3.6128
2	-3.604	3.506
2	-3.621	3.3992
2	-3.638	3.2861
2	-3.655	3.1793
2	-3.655	3.0661
2	-3.638	2.9593
2	-3.604	2.8525
2	-3.57	2.7394
2	-3.536	2.6326
2	-3.502	2.5321
2	-3.468	2.4253
2	-3.417	2.3185
2	-3.349	2.2179
2	-3.264	2.1174
2	-3.162	2.0232
2	-3.077	1.9289
2	-2.975	1.8347
2	-2.873	1.7467
2	-2.788	1.665
2	-2.686	1.5833
2	-2.584	1.5017
2	-2.482	1.4263
2	-2.38	1.3509
2	-2.261	1.2817
2	-2.125	1.2189
2	-2.006	1.1561
2	-1.887	1.0995
2	-1.768	1.043
2	-1.666	0.99273
2	-1.547	0.94246
2	-1.445	0.89848
2	-1.343	0.8545
2	-1.241	0.8168
2	-1.139	0.7791
2	-1.037	0.74769
2	-0.952	0.71627
2	-0.85	0.69114
2	-0.765	0.66601
2	-0.68	0.64088
2	-0.595	0.62203
2	-0.51	0.60946
2	-0.425	0.59061
2	-0.34	0.57805
2	-0.255	0.57176
2	-0.17	0.56548
2	-0.085	0.5592
2	-0.017	0.5592
2	0.051	0.5592
2	0.136	0.56548
2	0.204	0.56548
2	0.289	0.57805
1	0.34	0.58433
1	0.374	0.59689
1	0.408	0.60946
1	0.442	0.62203
1	0.476	0.63459
1	0.51	0.65344
1	0.544	0.66601
1	0.578	0.68486
1	0.612	0.70371
1	0.646	0.72256
1	0.68	0.74141
1	0.731	0.76026
1	0.765	0.78539
1	0.816	0.81052
1	0.867	0.83565
1	0.901	0.86079
1	0.952	0.88592
1	1.003	0.91733
1	1.054	0.94875
1	1.122	0.98016
1	1.173	1.0179
1	1.224	1.0556
1	1.292	1.0933
1	1.36	1.131
1	1.411	1.1749
1	1.479	1.2189
1	1.547	1.2629
0	1.649	1.3132
0	1.734	1.3634
0	1.836	1.4137
0	1.938	1.4703
2	2.04	1.5331
2	2.159	1.5959
2	2.295	1.665
2	2.414	1.7341
2	2.533	1.8095
2	2.652	1.8849
2	2.771	1.9666
2	2.89	2.0546
2	3.009	2.1425
2	3.111	2.2368
2	3.213	2.331
2	3.315	2.4253
2	3.4	2.5258
2	3.468	2.6326
2	3.536	2.7394
2	3.604	2.8462
2	3.655	2.9531
2	3.689	3.0661
2	3.723	3.173
2	3.723	3.2861
2	3.74	3.3992
2	3.723	3.5122
2	3.706	3.6254
2	3.689	3.7322
2	3.655	3.8453
2	3.604	3.9521
2	3.553	4.0652
2	3.502	4.1657
0	3.417	4.2725
0	3.315	4.373
0	3.213	4.4736
0	3.111	4.5678
0	3.009	4.6621
0	2.907	4.75
0	2.822	4.8317
0	2.72	4.9197
0	2.618	5.0014
0	2.516	5.0767
0	2.431	5.1521
0	2.329	5.2213
0	2.244	5.2904
0	2.176	5.3595
0	2.091	5.4223
0	2.006	5.4851
0	1.938	5.5417
0	1.87	5.5982
1	1.819	5.6548
1	1.734	5.7113
1	1.649	5.7616
1	1.581	5.8119
1	1.513	5.8559
1	1.445	5.8998
1	1.377	5.9438
1	1.309	5.9815
1	1.258	6.0192
1	1.207	6.0569
1	1.156	6.0946
1	1.122	6.1323
1	1.071	6.1637
1	1.037	6.1951
1	1.003	6.2265
1	0.969	6.258
1	0.952	0
1	0.918	0.031415
1	0.901	0.056548
1	0.884	0.08168
1	0.867	0.1131
1	0.85	0.13823
1	0.833	0.16336
1	0.816	0.18849
1	0.816	0.21363
1	0.816	0.23876
1	0.816	0.26389
1	0.816	0.28902
1	0.816	0.30787
1	0.816	0.333
1	0.816	0.35814
1	0.833	0.38327
1	0.85	0.4084
1	0.85	0.43353
1	0.867	0.46495
1	0.901	0.49008
1	0.918	0.51521
1	0.935	0.54663
1	0.969	0.57176
1	0.986	0.60318
1	1.02	0.63459
1	1.054	0.66601
1	1.088	0.69742
1	1.122	0.72884
1	1.173	0.76654
1	1.207	0.80424
1	1.258	0.84193
0	1.326	0.87963
0	1.411	0.91733
2	1.496	0.96131
2	1.598	1.0116
2	1.717	1.0618
2	1.836	1.1121
2	1.938	1.1687
2	2.057	1.2315
2	2.193	1.2943
2	2.312	1.3634
2	2.431	1.4325
2	2.567	1.5079
2	2.686	1.5896
2	2.805	1.6713
2	2.941	1.7593
2	3.06	1.8472
2	3.179	1.9415
2	3.298	2.0357
2	3.4	2.1362
2	3.519	2.2431
2	3.604	2.3499
2	3.706	2.4567
2	3.791	2.5698
2	3.859	2.6892
2	3.927	2.8023
2	3.978	2.9216
2	4.012	3.041
2	4.046	3.1667
2	4.063	3.2861
2	4.063	3.4117
2	4.063	3.5311
2	4.046	3.6505
2	4.012	3.7761
0	3.944	3.8955
0	3.876	4.0086
0	3.791	4.128
0	3.706	4.2411
0	3.604	4.3479
0	3.502	4.4547
0	3.417	4.5615
0	3.315	4.6621
1	3.213	4.7563
1	3.077	4.8506
1	2.958	4.9448
1	2.822	5.0328
1	2.703	5.1144
1	2.584	5.1961
1	2.465	5.2715
1	2.363	5.3406
1	2.261	5.4097
1	2.159	5.4789
1	2.057	5.5417
1	1.955	5.6045
1	1.87	5.6611
1	1.785	5.7176
1	1.717	5.7679
1	1.632	5.8182
1	1.564	5.8684
1	1.496	5.9124
1	1.445	5.9564
1	1.377	6.0004
1	1.326	6.0443
1	1.275	6.082
1	1.241	6.1197
1	1.19	6.1574
1	1.156	6.1889
1	1.122	6.2265
1	1.088	6.258
1	1.054	0.0062831
1	1.037	0.037699
1	1.02	0.069114
1	1.003	0.10053
1	0.986	0.13195
1	0.969	0.16336
1	0.952	0.18849
1	0.952	0.21991
1	0.952	0.24504
1	0.952	0.27646
1	0.952	0.30787
1	0.952	0.333
1	0.952	0.36442
1	0.969	0.38955
1	0.986	0.42097
1	1.003	0.45238
1	1.02	0.4838
1	1.037	0.51521
1	1.054	0.54663
1	1.088	0.57805
1	1.105	0.60946
1	1.139	0.64088
1	1.224	0.67858
1	1.326	0.71627
1	1.394	0.76026
1	1.462	0.80424
1	1.53	0.84822
1	1.598	0.8922
1	1.683	0.94246
1	1.768	0.99273
1	1.853	1.0493
1	1.938	1.1058
1	2.023	1.1687
1	2.125	1.2315
1	2.21	1.2943
1	2.312	1.3634
1	2.414	1.4325
1	2.499	1.5079
1	2.601	1.5833
1	2.703	1.665
1	2.805	1.7467
1	2.89	1.8347
1	2.992	1.9226
1	3.077	2.0106
1	3.162	2.1048
1	3.247	2.2054
1	3.332	2.2996
1	3.4	2.4001
1	3.451	2.507
1	3.502	2.6075
1	3.553	2.7143
1	3.587	2.8211
1	3.604	2.9342
1	3.621	3.041
1	3.655	3.1478
1	3.672	3.2609
1	3.672	3.374
1	3.672	3.4808
1	3.655	3.5939
1	3.638	3.7008
1	3.604	3.8138
1	3.536	3.9207
1	3.468	4.0212
1	3.383	4.128
1	3.298	4.2285
1	3.179	4.3228
1	3.043	4.417
1	2.924	4.505
1	2.805	4.593
1	2.669	4.6746
1	2.55	4.7563
1	2.414	4.8317
1	2.295	4.9008
1	2.159	4.9699
1	2.04	5.0328
1	1.921	5.0893
1	1.802	5.1459
1	1.683	5.1961
1	1.564	5.2464
1	1.445	5.2904
1	1.343	5.3343
1	1.241	5.372
1	1.122	5.4097
1	1.02	5.4412
1	0.918	5.4726
1	0.833	5.4977
1	0.731	5.5228
1	0.629	5.5417
1	0.544	5.5605
1	0.442	5.5731
1	0.357	5.5857
1	0.272	5.5982
1	0.17	5.6045
1	0.085	5.6108
0	0.017	5.6108
0	-0.017	5.6108
2	-0.085	5.6108
2	-0.119	5.6045
2	-0.153	5.5982
2	-0.187	5.5982
2	-0.221	5.592
2	-0.255	5.5794
2	-0.306	5.5731
2	-0.34	5.5605
2	-0.374	5.5543
2	-0.425	5.5417
2	-0.459	5.5291
2	-0.493	5.5103
2	-0.544	5.4977
2	-0.578	5.4789
2	-0.629	5.46
2	-0.68	5.4412
2	-0.731	5.4223
2	-0.782	5.3972
2	-0.833	5.372
2	-0.884	5.3469
2	-0.935	5.3218
2	-0.986	5.2904
2	-1.037	5.2589
2	-1.105	5.2275
2	-1.156	5.1961
2	-1.224	5.1584
2	-1.292	5.1207
2	-1.36	5.0767
2	-1.411	5.039
2	-1.479	4.9951
2	-1.547	4.9511
2	-1.632	4.9008
2	-1.7	4.8506
2	-1.768	4.8003
2	-1.836	4.7437
2	-1.904	4.6872
2	-1.989	4.6306
2	-2.108	4.5678
2	-2.227	4.4987
2	-2.363	4.4296
2	-2.482	4.3605
2	-2.601	4.2851
2	-2.686	4.2034
2	-2.771	4.1217
2	-2.839	4.04
2	-2.924	3.9521
2	-2.992	3.8641
2	-3.043	3.7699
2	-3.111	3.6819
2	-3.145	3.5877
2	-3.179	3.4871
2	-3.213	3.3929
2	-3.23	3.2986
2	-3.247	3.1981
2	-3.247	3.1038
2	-3.23	3.0033
2	-3.213	2.9091
2	-3.179	2.8085
2	-3.145	2.7143
2	-3.094	2.62
2	-3.043	2.5321
2	-2.975	2.4378
2	-2.907	2.3499
2	-2.839	2.2619
2	-2.754	2.1802
2	-2.669	2.0986
2	-2.584	2.0169
2	-2.482	1.9415
2	-2.397	1.8661
2	-2.295	1.797
2	-2.193	1.7279
2	-2.091	1.665
2	-2.023	1.6022
2	-1.955	1.5456
2	-1.87	1.4891
2	-1.802	1.4325
2	-1.734	1.376
2	-1.649	1.3257
2	-1.581	1.2755
2	-1.513	1.2315
2	-1.445	1.1875
2	-1.377	1.1435
2	-1.326	1.1058
2	-1.258	1.0618
2	-1.19	1.0241
2	-1.139	0.99273
2	-1.088	0.95503
2	-1.02	0.92362
2	-0.969	0.89848
2	-0.918	0.86707
2	-0.867	0.84193
2	-0.833	0.8168
2	-0.782	0.79167
2	-0.731	0.76654
2	-0.697	0.74769
2	-0.663	0.72256
2	-0.612	0.70371
2	-0.578	0.68486
2	-0.544	0.67229
2	-0.51	0.65344
2	-0.476	0.64088
2	-0.442	0.62203
2	-0.408	0.60946
2	-0.374	0.59689
2	-0.357	0.59061
2	-0.323	0.57805
2	-0.289	0.56548
2	-0.272	0.5592
2	-0.238	0.55291
2	-0.221	0.54663
2	-0.187	0.54035
2	-0.17	0.53406
2	-0.136	0.52778
2	-0.119	0.5215
2	-0.102	0.5215
2	-0.068	0.51521
2	-0.051	0.51521
2	-0.034	0.51521
2	0	0.51521
2	0	0.51521
2	0.017	0.51521
2	0.051	0.51521
2	0.068	0.51521
2	0.085	0.5215
2	0.119	0.5215
2	0.136	0.52778
2	0.153	0.53406
2	0.187	0.53406
2	0.204	0.54035
2	0.238	0.55291
2	0.255	0.5592
2	0.289	0.56548
2	0.306	0.57805
2	0.34	0.58433
2	0.374	0.59689
2	0.391	0.60946
2	0.425	0.62203
2	0.459	0.63459
2	0.493	0.64716
2	0.527	0.66601
2	0.612	0.68486
2	0.714	0.70371
2	0.782	0.72256
2	0.833	0.74769
2	0.918	0.77282
2	0.986	0.80424
2	1.054	0.83565
2	1.122	0.86707
2	1.207	0.90477
2	1.292	0.94246
2	1.36	0.98016
2	1.445	1.0241
2	1.53	1.0681
2	1.615	1.1184
2	1.717	1.1687
2	1.802	1.2189
2	1.904	1.2755
2	1.989	1.332
2	2.091	1.3948
2	2.193	1.4577
2	2.295	1.5268
2	2.38	1.5959
2	2.482	1.6713
2	2.584	1.7467
2	2.686	1.8284
2	2.771	1.9101
2	2.873	1.9917
2	2.958	2.0797
2	3.043	2.1677
2	3.111	2.2619
2	3.179	2.3562
2	3.247	2.4567
2	3.332	2.5509
2	3.417	2.6578
2	3.485	2.7583
2	3.536	2.8651
2	3.587	2.9719
2	3.621	3.0787
2	3.655	3.1918
2	3.655	3.2986
2	3.672	3.4117
0	3.638	3.5185
0	3.587	3.6254
0	3.536	3.7322
0	3.468	3.839
0	3.4	3.9458
0	3.332	4.0463
0	3.247	4.1406
0	3.145	4.2411
0	3.06	4.3353
0	2.958	4.4233
0	2.873	4.5113
0	2.771	4.593
0	2.669	4.6809
0	2.567	4.7563
0	2.465	4.8317
0	2.363	4.9071
0	2.261	4.9762
0	2.159	5.039
0	2.074	5.1082
0	1.989	5.1647
0	1.887	5.2275
0	1.802	5.2778
0	1.717	5.3343
0	1.649	5.3846
0	1.564	5.4349
0	1.496	5.4789
0	1.411	5.5228
0	1.343	5.5668
0	1.292	5.6045
0	1.224	5.6422
0	1.173	5.6799
0	1.105	5.7113
0	1.054	5.7428
0	1.003	5.7742
0	0.952	5.8056
0	0.918	5.837
0	0.867	5.8621
0	0.833	5.8873
0	0.799	5.9124
0	0.765	5.9375
0	0.731	5.9564
0	0.697	5.9815
0	0.663	6.0004
0	0.646	6.0192
0	0.612	6.0381
0	0.595	6.0569
0	0.561	6.0758
2	0.544	6.0946
2	0.561	6.1072
2	0.561	6.126
2	0.578	6.1449
2	0.595	6.1637
2	0.612	6.1763
2	0.629	6.1951
2	0.646	6.2203
0	0.646	6.2391
0	0.646	6.258
1	0.629	6.2768
1	0.612	0.012566
1	0.578	0.031415
1	0.561	0.050265
1	0.544	0.062831
1	0.527	0.08168
1	0.51	0.094246
1	0.493	0.1131
1	0.476	0.12566
1	0.459	0.13823
1	0.442	0.15079
1	0.425	0.16964
1	0.425	0.18221
1	0.408	0.19478
1	0.408	0.20734
1	0.408	0.21991
1	0.391	0.23247
1	0.391	0.24504
1	0.391	0.25132
1	0.391	0.26389
1	0.391	0.27646
1	0.391	0.28902
1	0.391	0.30159
1	0.391	0.31416
1	0.408	0.32672
1	0.408	0.33929
1	0.408	0.35185
1	0.425	0.36442
1	0.425	0.37699
1	0.442	0.38955
1	0.459	0.40212
1	0.459	0.42097
1	0.476	0.43353
1	0.493	0.4461
1	0.51	0.46495
1	0.527	0.47752
1	0.544	0.49637
1	0.578	0.51521
1	0.595	0.52778
1	0.612	0.54663
1	0.646	0.56548
1	0.68	0.59061
1	0.697	0.60946
1	0.731	0.62831
1	0.765	0.65344
1	0.799	0.67858
1	0.833	0.70371
1	0.867	0.72884
1	0.918	0.75397
1	0.952	0.78539
1	1.003	0.81052
1	1.054	0.84193
1	1.105	0.87335
1	1.156	0.91105
1	1.207	0.94875
1	1.258	0.98016
1	1.309	1.0241
1	1.377	1.0618
1	1.428	1.1058
1	1.496	1.1498
1	1.564	1.1938
1	1.632	1.2441
1	1.7	1.2943
1	1.768	1.3446
1	1.836	1.4011
1	1.904	1.4577
1	1.972	1.5142
1	2.04	1.5708
0	2.142	1.6399
0	2.244	1.7027
0	2.346	1.7718
0	2.431	1.841
2	2.533	1.9163
2	2.652	1.998
2	2.771	2.0797
2	2.873	2.1614
2	2.975	2.2494
2	3.077	2.3436
2	3.179	2.4378
2	3.264	2.5321
2	3.332	2.6326
2	3.4	2.7332
2	3.468	2.84
2	3.519	2.9405
2	3.553	3.0473
2	3.587	3.1541
2	3.604	3.2609
2	3.604	3.374
2	3.604	3.4808
2	3.587	3.5877
2	3.57	3.6945
2	3.536	3.8013
2	3.502	3.9081
2	3.451	4.0149
0	3.366	4.1154
0	3.281	4.216
0	3.196	4.3165
0	3.094	4.4107
0	2.992	4.4987
0	2.89	4.5867
0	2.788	4.6746
0	2.686	4.7563
0	2.601	4.838
0	2.499	4.9134
0	2.397	4.9888
0	2.295	5.0579
0	2.21	5.127
0	2.108	5.1898
0	2.023	5.2527
0	1.938	5.3155
0	1.853	5.372
0	1.785	5.4223
0	1.7	5.4789
0	1.632	5.5291
0	1.564	5.5731
0	1.496	5.6234
1	1.445	5.6674
1	1.36	5.7113
1	1.275	5.749
1	1.207	5.7867
1	1.122	5.8244
1	1.054	5.8559
1	0.986	5.8873
1	0.935	5.9124
1	0.867	5.9438
1	0.799	5.9689
1	0.748	5.9941
1	0.697	6.0129
1	0.646	6.0318
1	0.595	6.0506
1	0.544	6.0695
1	0.493	6.0883
1	0.442	6.1009
0	0.425	6.1135
0	0.408	6.126
0	0.408	6.1386
0	0.391	6.1512
0	0.374	6.1637
0	0.357	6.1763
0	0.357	6.1826
0	0.34	6.1951
0	0.34	6.2077
0	0.323	6.214
0	0.323	6.2265
0	0.323	6.2328
1	0.306	6.2454
1	0.289	6.2517
1	0.255	6.2642
1	0.221	6.2705
1	0.204	6.2768
1	0.17	0
1	0.136	0.0062831
1	0.119	0.0062831
1	0.085	0.012566
1	0.068	0.012566
1	0.034	0.018849
1	0.017	0.018849
1	0	0.018849
1	0	0.018849
1	-0.017	0.018849
1	-0.034	0.018849
1	-0.068	0.012566
1	-0.085	0.012566
1	-0.119	0.0062831
1	-0.136	0.0062831
1	-0.17	0
1	-0.187	6.2768
1	-0.221	6.2705
1	-0.255	6.2642
1	-0.272	6.258
1	-0.306	6.2454
1	-0.34	6.2391
1	-0.374	6.2265
0	-0.374	6.214
0	-0.391	6.2014
0	-0.391	6.1889
2	-0.408	6.1763
2	-0.391	6.1637
2	-0.374	6.1574
2	-0.357	6.1449
2	-0.34	6.1323
2	-0.323	6.1197
2	-0.323	6.1135
2	-0.306	6.1009
2	-0.306	6.0946
2	-0.289	6.082
2	-0.289	6.0758
2	-0.272	6.0695
2	-0.272	6.0569
2	-0.272	6.0506
2	-0.272	6.0443
2	-0.255	6.0318
2	-0.255	6.0255
2	-0.255	6.0192
2	-0.255	6.0066
2	-0.255	6.0004
2	-0.255	5.9941
2	-0.255	5.9878
2	-0.255	5.9752
2	-0.255	5.9689
2	-0.272	5.9627
2	-0.272	5.9501
2	-0.272	5.9438
2	-0.289	5.9375
2	-0.289	5.925
2	-0.306	5.9187
2	-0.306	5.9061
2	-0.323	5.8998
2	-0.323	5.8873
2	-0.34	5.881
2	-0.357	5.8684
2	-0.357	5.8559
2	-0.374	5.8433
2	-0.391	5.837
2	-0.408	5.8244
2	-0.425	5.8119
2	-0.442	5.793
2	-0.459	5.7805
2	-0.493	5.7679
2	-0.51	5.749
2	-0.527	5.7365
2	-0.561	5.7176
2	-0.578	5.705
2	-0.612	5.6862
2	-0.646	5.6674
2	-0.68	5.6422
2	-0.714	5.6234
2	-0.748	5.6045
2	-0.782	5.5794
2	-0.816	5.5543
2	-0.85	5.5291
2	-0.901	5.504
2	-0.935	5.4726
2	-0.986	5.4474
2	-1.037	5.416
2	-1.088	5.3846
2	-1.19	5.3469
2	-1.292	5.3092
2	-1.411	5.2715
2	-1.513	5.2275
2	-1.632	5.1773
2	-1.751	5.127
2	-1.836	5.0767
2	-1.938	5.0202
2	-2.023	4.9574
2	-2.125	4.8945
2	-2.227	4.8317
2	-2.329	4.7626
2	-2.414	4.6872
2	-2.516	4.6181
2	-2.618	4.5364
2	-2.72	4.4547
2	-2.805	4.373
2	-2.907	4.2914
2	-2.992	4.1971
2	-3.077	4.1091
2	-3.145	4.0149
2	-3.23	3.9207
2	-3.281	3.8201
2	-3.349	3.7196
2	-3.4	3.6191
2	-3.434	3.5185
2	-3.468	3.4117
2	-3.485	3.3112
2	-3.502	3.2044
2	-3.502	3.0976
2	-3.485	2.997
2	-3.468	2.8902
2	-3.434	2.7834
2	-3.383	2.6829
2	-3.332	2.5823
2	-3.281	2.4818
2	-3.213	2.3876
2	-3.145	2.287
2	-3.06	2.1991
2	-2.975	2.1048
2	-2.89	2.0169
2	-2.788	1.9289
2	-2.703	1.8472
2	-2.601	1.7718
2	-2.499	1.6902
2	-2.397	1.621
2	-2.295	1.5456
2	-2.193	1.4828
2	-2.091	1.4137
2	-2.006	1.3509
2	-1.904	1.2943
2	-1.802	1.2378
2	-1.717	1.1875
2	-1.615	1.1372
2	-1.53	1.087
2	-1.445	1.043
2	-1.343	0.99901
2	-1.275	0.96131
2	-1.19	0.92362
2	-1.105	0.8922
2	-1.02	0.86079
2	-0.952	0.82937
2	-0.884	0.79795
2	-0.799	0.77282
2	-0.731	0.75397
2	-0.663	0.72884
2	-0.595	0.70999
2	-0.544	0.69114
2	-0.476	0.67858
1	-0.408	0.66601
1	-0.374	0.65344
1	-0.34	0.64088
1	-0.306	0.63459
1	-0.272	0.62203
1	-0.238	0.61574
1	-0.221	0.60946
1	-0.187	0.60318
1	-0.153	0.59689
1	-0.119	0.59061
1	-0.102	0.59061
1	-0.068	0.58433
1	-0.034	0.58433
1	-0.017	0.58433
1	0	0.58433
1	0.034	0.58433
1	0.051	0.58433
1	0.085	0.58433
1	0.119	0.59061
1	0.136	0.59061
1	0.17	0.59689
1	0.204	0.60318
1	0.238	0.60946
1	0.255	0.61574
1	0.289	0.62831
1	0.323	0.63459
1	0.357	0.64716
1	0.391	0.65973
1	0.425	0.67229
1	0.459	0.68486
1	0.493	0.69742
1	0.544	0.71627
1	0.578	0.73512
1	0.612	0.74769
1	0.663	0.76654
1	0.697	0.79167
1	0.748	0.81052
1	0.799	0.83565
1	0.833	0.86079
1	0.935	0.88592
1	1.054	0.91733
1	1.156	0.94875
1	1.258	0.98645
1	1.377	1.0241
1	1.496	1.0681
1	1.598	1.1184
1	1.717	1.1687
1	1.836	1.2189
1	1.955	1.2755
1	2.091	1.3383
1	2.21	1.4011
1	2.329	1.4703
1	2.465	1.5456
1	2.584	1.621
1	2.703	1.6964
1	2.839	1.7844
1	2.958	1.8724
1	3.077	1.9603
1	3.196	2.0546
1	3.298	2.1551
1	3.4	2.2556
1	3.502	2.3562
1	3.604	2.463
1	3.689	2.5761
1	3.757	2.6829
1	3.825	2.8023
1	3.876	2.9154
1	3.91	3.0347
1	3.944	3.1478
1	3.961	3.2672
1	3.961	3.3866
1	3.961	3.506
1	3.944	3.6254
1	3.893	3.7447
1	3.825	3.8578
1	3.757	3.9772
1	3.672	4.084
1	3.587	4.1971
1	3.502	4.3039
1	3.4	4.4044
1	3.298	4.505
1	3.213	4.6055
1	3.111	4.6998
1	3.009	4.794
1	2.907	4.882
1	2.805	4.9637
1	2.703	5.0516
1	2.618	5.127
1	2.516	5.2087
1	2.431	5.2841
1	2.346	5.3532
1	2.278	5.4223
1	2.193	5.4914
1	2.125	5.5543
1	2.057	5.6171
1	2.006	5.6799
1	1.921	5.7365
1	1.836	5.793
1	1.768	5.8496
1	1.7	5.8998
1	1.649	5.9501
1	1.581	6.0004
1	1.53	6.0506
1	1.479	6.0946
1	1.445	6.1386
1	1.394	6.1826
1	1.36	6.2203
1	1.326	6.2642
0	1.326	0.018849
0	1.343	0.062831
0	1.343	0.10053
0	1.36	0.14451
1	1.377	0.18221
1	1.36	0.22619
1	1.36	0.26389
1	1.36	0.30787
1	1.36	0.34557
1	1.377	0.38955
1	1.394	0.42725
1	1.411	0.47123
1	1.428	0.51521
1	1.445	0.5592
1	1.479	0.60318
1	1.513	0.64716
1	1.547	0.69114
1	1.581	0.74141
1	1.615	0.78539
1	1.666	0.83565
1	1.717	0.88592
1	1.768	0.94246
1	1.819	0.99273
1	1.87	1.0493
1	1.938	1.1058
1	2.006	1.1687
1	2.057	1.2315
1	2.193	1.2943
1	2.312	1.3572
1	2.431	1.4325
1	2.55	1.5079
1	2.686	1.5833
1	2.805	1.665
1	2.941	1.753
1	3.06	1.8472
1	3.179	1.9352
1	3.298	2.0357
1	3.4	2.1362
1	3.519	2.2431
1	3.604	2.3499
1	3.706	2.4567
1	3.791	2.5698
1	3.859	2.6829
1	3.927	2.8023
1	3.978	2.9216
1	4.012	3.041
1	4.046	3.1604
1	4.063	3.2861
1	4.063	3.4054
1	4.063	3.5311
1	4.046	3.6505
1	4.012	3.7699
1	3.978	3.8892
1	3.893	4.0086
1	3.825	4.128
1	3.723	4.2411
1	3.638	4.3479
1	3.536	4.461
1	3.434	4.5615
1	3.332	4.6683
1	3.23	4.7626
1	3.128	4.8631
1	3.009	4.9511
1	2.89	5.039
1	2.771	5.127
1	2.652	5.2087
1	2.533	5.2841
1	2.414	5.3595
1	2.312	5.4286
1	2.21	5.4977
1	2.125	5.5668
1	2.023	5.6297
1	1.938	5.6862
1	1.853	5.7428
1	1.785	5.7993
1	1.717	5.8496
1	1.649	5.8998
1	1.581	5.9501
1	1.53	6.0004
1	1.479	6.0443
1	1.428	6.0883
1	1.377	6.126
1	1.343	6.17
1	1.292	6.2077
1	1.275	6.2517
1	1.241	0.0062831
1	1.207	0.037699
1	1.19	0.075397
1	1.173	0.1131
1	1.156	0.14451
1	1.156	0.18221
1	1.139	0.21991
1	1.139	0.25132
[truncated: 5,162 more rows]
