# Supplementary material for: Skilled motor control of an inverted pendulum implies low entropy of states but high entropy of actions
Source: PLoS Comput Biol. 2023 Jan 6;19(1):e1010810. doi: 10.1371/journal.pcbi.1010810 (PMC9851554; doi:10.1371/journal.pcbi.1010810)
Supplement: S2 File — The dataset within the file contains the data collected during the experiment. Each CSV file named “FRI_p_l.csv” corresponds to a different trial, where “p” stands for an unique numerical participant’s identifier and “l” stands for pendulum length (where “2” corresponds to 0.2, “3” to 0.3 m, “4” to 0.4 m, etc.). In every file, rows correspond to subsequent time steps, sampled with a frequency of 0.017 s. For every recorded time step, each column contains: the action selected by the trial’s participant (“action”). The value 0 corresponds to a “no action”, the value 1 represents an action that pushes the pendulum towards the clockwise direction and the value 2 corresponds to an action that pushes the pendulum towards the anti-clockwise direction.the angular velocity of the pendulum at that time step (“ang. velocity”), measured in rad s−1.the angle of the pendulum at that time step (“angle”), measured in rad with values in the interval [0, 2π) rad. The angle 0 rad corresponds to the pendulum oriented in its upright position.the single utility value associated to the whole trial (“utility”). (ZIP) [file pcbi.1010810.s002.zip › ExperimentalData/FRI_1_7.csv]

action	angular vel.	angle	trial utility
0	0	3.2358	-3.6873
0	0	3.2358
0	0	3.2358
0	-0.017	3.2358
0	-0.017	3.2358
0	-0.017	3.2358
0	-0.017	3.2358
0	-0.017	3.2358
0	-0.034	3.2358
0	-0.034	3.2295
0	-0.034	3.2295
0	-0.034	3.2295
0	-0.051	3.2295
0	-0.051	3.2232
0	-0.051	3.2232
0	-0.051	3.2232
0	-0.068	3.2232
0	-0.068	3.217
0	-0.068	3.217
0	-0.068	3.217
0	-0.068	3.2107
0	-0.068	3.2107
0	-0.085	3.2044
0	-0.085	3.2044
0	-0.085	3.1981
0	-0.085	3.1981
0	-0.085	3.1981
0	-0.085	3.1918
0	-0.102	3.1918
0	-0.102	3.1855
0	-0.102	3.1855
0	-0.102	3.1793
0	-0.102	3.1793
0	-0.102	3.173
0	-0.102	3.173
0	-0.102	3.1667
0	-0.102	3.1604
0	-0.102	3.1604
0	-0.102	3.1541
0	-0.102	3.1541
0	-0.102	3.1478
0	-0.102	3.1478
0	-0.102	3.1416
0	-0.102	3.1416
0	-0.102	3.1353
0	-0.102	3.129
0	-0.102	3.129
2	-0.102	3.1227
2	-0.102	3.1227
2	-0.085	3.1164
2	-0.068	3.1164
2	-0.051	3.1164
2	-0.051	3.1101
2	-0.034	3.1101
2	-0.017	3.1101
2	0	3.1101
2	0	3.1101
2	0	3.1101
2	0.017	3.1101
2	0.034	3.1101
2	0.034	3.1101
2	0.051	3.1101
2	0.068	3.1164
2	0.085	3.1164
2	0.085	3.1227
2	0.102	3.1227
2	0.119	3.129
2	0.119	3.129
2	0.136	3.1353
2	0.153	3.1416
2	0.153	3.1416
2	0.17	3.1478
2	0.187	3.1541
2	0.187	3.1604
1	0.187	3.1667
1	0.187	3.173
1	0.17	3.1793
1	0.153	3.1855
1	0.136	3.1855
1	0.119	3.1918
1	0.119	3.1981
1	0.102	3.1981
1	0.085	3.2044
1	0.068	3.2044
1	0.051	3.2044
1	0.034	3.2107
1	0.017	3.2107
1	0.017	3.2107
1	0	3.2107
1	0	3.2107
1	-0.017	3.2107
1	-0.034	3.2107
0	-0.034	3.2107
0	-0.034	3.2044
0	-0.034	3.2044
0	-0.051	3.2044
0	-0.051	3.2044
0	-0.051	3.1981
0	-0.051	3.1981
0	-0.051	3.1981
2	-0.051	3.1981
2	-0.051	3.1918
2	-0.034	3.1918
2	-0.034	3.1918
2	-0.017	3.1918
2	-0.017	3.1918
2	0	3.1855
2	0	3.1855
2	0	3.1855
2	0.017	3.1918
2	0.017	3.1918
2	0.034	3.1918
2	0.034	3.1918
2	0.051	3.1918
2	0.051	3.1981
2	0.068	3.1981
2	0.068	3.1981
2	0.085	3.2044
2	0.085	3.2044
2	0.102	3.2107
2	0.102	3.2107
2	0.119	3.217
2	0.119	3.217
2	0.136	3.2232
2	0.136	3.2295
2	0.153	3.2358
0	0.153	3.2358
0	0.136	3.2421
0	0.136	3.2484
0	0.136	3.2484
0	0.119	3.2546
0	0.119	3.2609
0	0.119	3.2609
0	0.119	3.2672
0	0.102	3.2672
0	0.102	3.2735
0	0.102	3.2798
0	0.085	3.2798
0	0.085	3.2798
0	0.068	3.2861
0	0.068	3.2861
0	0.068	3.2923
0	0.051	3.2923
0	0.051	3.2923
0	0.051	3.2923
0	0.034	3.2986
0	0.034	3.2986
0	0.017	3.2986
0	0.017	3.2986
0	0.017	3.2986
0	0	3.2986
1	0	3.2986
1	0	3.2986
1	-0.017	3.2986
1	-0.051	3.2986
1	-0.068	3.2986
1	-0.085	3.2923
1	-0.102	3.2923
1	-0.119	3.2861
1	-0.136	3.2861
1	-0.153	3.2798
1	-0.17	3.2735
1	-0.187	3.2672
1	-0.204	3.2609
1	-0.221	3.2546
1	-0.238	3.2484
1	-0.255	3.2421
1	-0.272	3.2358
1	-0.289	3.2232
1	-0.306	3.217
1	-0.306	3.2044
1	-0.323	3.1981
1	-0.34	3.1855
1	-0.357	3.173
1	-0.374	3.1667
1	-0.374	3.1541
1	-0.391	3.1416
1	-0.408	3.129
1	-0.408	3.1164
1	-0.425	3.1038
1	-0.425	3.0913
1	-0.442	3.0787
1	-0.442	3.0661
1	-0.459	3.0473
1	-0.459	3.0347
1	-0.476	3.0222
1	-0.476	3.0096
1	-0.476	2.9908
1	-0.493	2.9782
1	-0.493	2.9656
1	-0.493	2.9468
1	-0.493	2.9342
1	-0.493	2.9154
1	-0.51	2.9028
1	-0.51	2.8839
1	-0.51	2.8714
1	-0.51	2.8588
1	-0.51	2.84
1	-0.493	2.8274
1	-0.493	2.8085
1	-0.493	2.796
1	-0.493	2.7771
1	-0.493	2.7646
1	-0.476	2.752
0	-0.459	2.7332
0	-0.442	2.7206
0	-0.425	2.708
0	-0.408	2.6955
0	-0.391	2.6829
0	-0.374	2.6703
0	-0.357	2.6578
0	-0.34	2.6515
0	-0.323	2.6389
0	-0.289	2.6326
0	-0.272	2.62
0	-0.255	2.6138
0	-0.238	2.6075
0	-0.204	2.6012
0	-0.187	2.5949
2	-0.17	2.5886
2	-0.136	2.5823
2	-0.102	2.5761
2	-0.068	2.5761
2	-0.034	2.5761
2	0	2.5761
2	0.034	2.5761
2	0.068	2.5761
2	0.102	2.5761
2	0.136	2.5823
2	0.17	2.5886
2	0.204	2.5949
2	0.238	2.6012
2	0.272	2.6075
2	0.289	2.6138
2	0.323	2.6263
2	0.357	2.6389
2	0.391	2.6452
2	0.425	2.6578
2	0.459	2.6703
2	0.493	2.6892
2	0.51	2.7017
2	0.544	2.7206
2	0.578	2.7394
2	0.595	2.752
2	0.629	2.7708
2	0.646	2.7897
2	0.68	2.8148
2	0.697	2.8337
2	0.731	2.8525
2	0.748	2.8777
2	0.765	2.9028
2	0.799	2.9216
2	0.816	2.9468
2	0.833	2.9719
2	0.85	2.997
2	0.867	3.0284
2	0.884	3.0536
2	0.901	3.0787
2	0.901	3.1038
2	0.918	3.1353
2	0.935	3.1604
2	0.935	3.1918
2	0.952	3.217
2	0.952	3.2484
2	0.969	3.2735
2	0.969	3.3049
2	0.969	3.3363
2	0.969	3.3615
2	0.969	3.3929
2	0.969	3.4243
2	0.969	3.4557
2	0.969	3.4808
2	0.969	3.5122
2	0.952	3.5374
2	0.952	3.5688
2	0.952	3.6002
2	0.935	3.6254
2	0.935	3.6568
2	0.918	3.6819
2	0.901	3.707
2	0.901	3.7384
2	0.884	3.7636
2	0.867	3.7887
2	0.85	3.8138
2	0.833	3.8453
0	0.799	3.8641
0	0.782	3.8892
0	0.748	3.9144
0	0.714	3.9332
0	0.68	3.9583
0	0.646	3.9772
0	0.612	3.996
0	0.578	4.0149
0	0.544	4.0338
1	0.51	4.0463
1	0.476	4.0652
1	0.425	4.0777
1	0.374	4.0903
1	0.34	4.1029
1	0.289	4.1091
1	0.238	4.1217
1	0.187	4.128
1	0.136	4.128
1	0.102	4.1343
1	0.051	4.1343
1	0	4.1406
1	-0.034	4.1406
1	-0.085	4.1343
1	-0.119	4.1343
1	-0.17	4.128
1	-0.221	4.1217
1	-0.272	4.1154
1	-0.306	4.1029
1	-0.357	4.0966
1	-0.408	4.084
1	-0.459	4.0714
1	-0.493	4.0589
1	-0.544	4.04
1	-0.595	4.0212
1	-0.629	4.0023
1	-0.68	3.9835
1	-0.714	3.9646
1	-0.765	3.9395
1	-0.799	3.9144
1	-0.85	3.8892
1	-0.884	3.8641
1	-0.918	3.839
1	-0.952	3.8076
1	-1.003	3.7824
1	-1.037	3.751
1	-1.071	3.7196
1	-1.105	3.6882
1	-1.139	3.6505
1	-1.173	3.6191
1	-1.19	3.5814
1	-1.224	3.5437
1	-1.258	3.506
1	-1.275	3.4683
1	-1.309	3.4306
1	-1.326	3.3929
1	-1.343	3.3489
1	-1.36	3.3112
1	-1.377	3.2672
1	-1.394	3.2232
1	-1.411	3.1855
1	-1.428	3.1416
1	-1.428	3.0976
1	-1.445	3.0536
1	-1.445	3.0096
1	-1.445	2.9656
1	-1.462	2.9216
1	-1.462	2.8777
1	-1.462	2.8337
1	-1.445	2.7897
1	-1.445	2.7457
1	-1.445	2.7017
1	-1.428	2.6578
1	-1.428	2.62
1	-1.411	2.5761
1	-1.394	2.5321
1	-1.377	2.4881
1	-1.36	2.4504
1	-1.343	2.4064
1	-1.326	2.3687
1	-1.309	2.3247
1	-1.292	2.287
1	-1.275	2.2494
1	-1.241	2.2117
1	-1.224	2.174
1	-1.207	2.1362
1	-1.173	2.0986
1	-1.156	2.0671
0	-1.105	2.0294
0	-1.071	1.998
0	-1.037	1.9666
0	-0.986	1.9352
0	-0.952	1.9101
0	-0.901	1.8786
0	-0.867	1.8535
0	-0.833	1.8284
2	-0.782	1.8033
2	-0.731	1.7781
2	-0.68	1.7593
2	-0.629	1.7404
2	-0.561	1.7216
2	-0.51	1.7027
2	-0.459	1.6902
2	-0.408	1.6776
2	-0.357	1.665
2	-0.289	1.6525
2	-0.238	1.6462
2	-0.187	1.6399
2	-0.136	1.6336
2	-0.085	1.6336
2	-0.017	1.6273
2	0.017	1.6273
2	0.068	1.6273
2	0.119	1.6336
2	0.17	1.6399
2	0.238	1.6462
2	0.289	1.6525
2	0.34	1.665
2	0.391	1.6713
2	0.442	1.6839
2	0.493	1.7027
2	0.561	1.7153
2	0.612	1.7341
2	0.663	1.753
2	0.714	1.7718
2	0.765	1.797
2	0.816	1.8221
2	0.867	1.8472
2	0.918	1.8724
2	0.969	1.9038
2	1.02	1.9352
2	1.071	1.9666
2	1.122	1.998
2	1.173	2.0357
2	1.224	2.0671
2	1.275	2.1048
2	1.326	2.1488
2	1.377	2.1865
2	1.411	2.2305
2	1.462	2.2745
2	1.496	2.3185
2	1.547	2.3624
2	1.581	2.4127
2	1.615	2.4567
2	1.666	2.507
2	1.7	2.5572
2	1.734	2.6075
2	1.751	2.664
2	1.785	2.7143
2	1.819	2.7708
2	1.836	2.8274
2	1.87	2.8839
2	1.887	2.9405
2	1.904	2.997
2	1.921	3.0536
2	1.938	3.1101
2	1.938	3.1667
2	1.955	3.2295
2	1.955	3.2861
2	1.955	3.3426
2	1.955	3.4054
2	1.955	3.462
2	1.955	3.5248
2	1.938	3.5814
2	1.938	3.6379
2	1.921	3.6945
2	1.904	3.7573
2	1.904	3.8138
2	1.887	3.8704
2	1.853	3.9269
2	1.836	3.9835
2	1.819	4.0338
2	1.802	4.0903
2	1.768	4.1468
2	1.751	4.1971
2	1.717	4.2474
2	1.683	4.3039
2	1.666	4.3542
2	1.632	4.3982
2	1.598	4.4484
2	1.564	4.4987
2	1.53	4.5427
2	1.513	4.593
2	1.479	4.6369
2	1.445	4.6809
2	1.411	4.7249
2	1.377	4.7626
2	1.343	4.8066
2	1.309	4.8443
2	1.275	4.882
2	1.258	4.926
2	1.224	4.9574
2	1.19	4.9951
2	1.156	5.0328
2	1.139	5.0642
2	1.105	5.1019
2	1.071	5.1333
2	1.054	5.1647
2	1.02	5.1961
2	0.986	5.2275
2	0.969	5.2589
2	0.935	5.2841
2	0.918	5.3155
2	0.901	5.3406
2	0.867	5.3658
2	0.85	5.3972
2	0.833	5.4223
2	0.799	5.4412
2	0.782	5.4663
2	0.765	5.4914
2	0.748	5.5166
2	0.731	5.5354
2	0.714	5.5605
2	0.697	5.5794
0	0.663	5.5982
0	0.646	5.6234
0	0.612	5.6422
0	0.595	5.6611
0	0.561	5.6736
0	0.544	5.6925
0	0.51	5.7113
0	0.493	5.7239
0	0.476	5.7365
0	0.442	5.7553
0	0.425	5.7679
0	0.408	5.7805
0	0.391	5.793
0	0.357	5.7993
0	0.34	5.8119
0	0.323	5.8244
0	0.306	5.8307
2	0.289	5.8433
2	0.272	5.8496
2	0.272	5.8621
2	0.272	5.8684
2	0.255	5.8747
2	0.255	5.881
2	0.255	5.8936
2	0.255	5.8998
2	0.238	5.9061
2	0.238	5.9124
2	0.238	5.925
2	0.238	5.9313
2	0.221	5.9375
2	0.221	5.9438
2	0.221	5.9501
0	0.204	5.9564
0	0.204	5.9627
0	0.187	5.9689
0	0.17	5.9752
0	0.153	5.9815
0	0.136	5.9878
0	0.136	5.9878
0	0.119	5.9941
0	0.102	5.9941
0	0.102	6.0004
0	0.085	6.0004
0	0.068	6.0066
0	0.068	6.0066
0	0.051	6.0129
0	0.034	6.0129
0	0.034	6.0129
0	0.017	6.0129
0	0	6.0129
0	0	6.0129
0	0	6.0129
2	-0.017	6.0129
2	-0.017	6.0129
2	-0.017	6.0129
2	-0.017	6.0129
2	-0.017	6.0129
2	-0.017	6.0129
2	-0.017	6.0129
2	-0.017	6.0066
2	-0.017	6.0066
2	-0.017	6.0066
2	-0.017	6.0066
2	-0.017	6.0066
2	-0.017	6.0066
2	-0.017	6.0066
2	-0.017	6.0066
2	-0.017	6.0066
2	-0.017	6.0066
2	-0.017	6.0004
2	-0.017	6.0004
2	-0.017	6.0004
2	-0.017	6.0004
2	-0.017	6.0004
2	-0.017	6.0004
2	-0.017	6.0004
2	-0.017	6.0004
2	-0.017	6.0004
2	-0.017	6.0004
2	-0.017	5.9941
0	-0.034	5.9941
0	-0.034	5.9941
0	-0.051	5.9941
0	-0.068	5.9941
0	-0.068	5.9878
0	-0.085	5.9878
0	-0.102	5.9815
0	-0.119	5.9815
0	-0.119	5.9752
0	-0.136	5.9689
1	-0.153	5.9689
1	-0.17	5.9627
1	-0.204	5.9564
1	-0.221	5.9501
1	-0.255	5.9438
1	-0.272	5.9313
1	-0.306	5.925
1	-0.323	5.9187
1	-0.357	5.9061
1	-0.391	5.8936
1	-0.408	5.881
1	-0.442	5.8684
1	-0.476	5.8559
1	-0.493	5.837
1	-0.527	5.8244
1	-0.561	5.8056
1	-0.595	5.793
1	-0.629	5.7742
1	-0.646	5.7553
1	-0.68	5.7302
1	-0.714	5.7113
1	-0.748	5.6862
1	-0.782	5.6674
1	-0.833	5.6422
1	-0.867	5.6171
1	-0.901	5.5857
1	-0.935	5.5605
1	-0.986	5.5291
1	-1.02	5.504
1	-1.071	5.4663
1	-1.105	5.4349
1	-1.156	5.4035
1	-1.19	5.3658
1	-1.241	5.3281
0	-1.275	5.2904
0	-1.309	5.2527
0	-1.343	5.215
0	-1.377	5.171
0	-1.428	5.127
0	-1.462	5.0893
0	-1.496	5.039
0	-1.547	4.9951
0	-1.581	4.9511
0	-1.615	4.9008
0	-1.666	4.8506
0	-1.7	4.8003
0	-1.751	4.75
0	-1.785	4.6935
0	-1.836	4.6432
0	-1.87	4.5867
0	-1.921	4.5301
0	-1.955	4.4673
0	-1.989	4.4107
0	-2.04	4.3479
0	-2.074	4.2851
0	-2.108	4.2222
0	-2.142	4.1594
0	-2.176	4.0966
0	-2.21	4.0275
0	-2.244	3.9646
0	-2.278	3.8955
0	-2.295	3.8264
0	-2.329	3.7573
0	-2.346	3.6882
0	-2.363	3.6128
0	-2.38	3.5437
0	-2.397	3.4683
0	-2.414	3.3992
0	-2.414	3.3238
0	-2.431	3.2546
0	-2.431	3.1793
0	-2.431	3.1038
0	-2.414	3.0347
0	-2.414	2.9593
0	-2.397	2.8902
0	-2.397	2.8148
0	-2.38	2.7457
0	-2.363	2.6703
0	-2.329	2.6012
0	-2.312	2.5321
0	-2.278	2.463
0	-2.261	2.3939
0	-2.227	2.3247
0	-2.193	2.2619
0	-2.159	2.1991
0	-2.125	2.13
0	-2.074	2.0671
0	-2.04	2.0043
0	-2.006	1.9478
0	-1.955	1.8849
0	-1.921	1.8284
0	-1.87	1.7718
0	-1.836	1.7153
0	-1.785	1.6587
0	-1.751	1.6085
0	-1.7	1.5519
0	-1.649	1.5017
0	-1.615	1.4577
0	-1.564	1.4074
0	-1.53	1.3572
0	-1.479	1.3132
0	-1.445	1.2692
0	-1.394	1.2252
0	-1.36	1.1875
0	-1.326	1.1435
0	-1.275	1.1058
0	-1.241	1.0681
0	-1.207	1.0304
0	-1.173	0.99273
0	-1.139	0.96131
0	-1.088	0.92362
0	-1.054	0.8922
0	-1.02	0.86079
0	-1.003	0.82937
0	-0.969	0.80424
0	-0.935	0.77282
0	-0.901	0.74769
0	-0.867	0.71627
0	-0.85	0.69114
0	-0.816	0.66601
0	-0.799	0.64088
0	-0.765	0.62203
0	-0.748	0.59689
0	-0.714	0.57176
0	-0.697	0.55291
0	-0.663	0.53406
0	-0.646	0.51521
0	-0.629	0.49008
0	-0.612	0.47752
0	-0.595	0.45867
0	-0.561	0.43982
0	-0.544	0.42097
0	-0.527	0.40212
0	-0.51	0.38955
0	-0.493	0.3707
0	-0.476	0.35814
0	-0.476	0.34557
0	-0.459	0.333
0	-0.442	0.31416
0	-0.425	0.30159
0	-0.408	0.28902
0	-0.408	0.27646
0	-0.391	0.26389
0	-0.374	0.25132
0	-0.374	0.24504
0	-0.357	0.23247
0	-0.34	0.21991
0	-0.34	0.20734
0	-0.323	0.20106
0	-0.323	0.18849
0	-0.306	0.18221
0	-0.306	0.16964
0	-0.289	0.16336
0	-0.289	0.15079
0	-0.289	0.14451
0	-0.272	0.13823
0	-0.272	0.12566
0	-0.272	0.11938
0	-0.255	0.1131
0	-0.255	0.10053
0	-0.255	0.094246
2	-0.238	0.087963
2	-0.238	0.08168
2	-0.221	0.075397
2	-0.204	0.069114
2	-0.187	0.062831
2	-0.17	0.056548
2	-0.153	0.050265
2	-0.136	0.043982
2	-0.136	0.037699
2	-0.119	0.037699
2	-0.102	0.031415
2	-0.085	0.031415
2	-0.085	0.025132
2	-0.068	0.025132
2	-0.051	0.025132
0	-0.051	0.018849
0	-0.051	0.018849
0	-0.051	0.018849
0	-0.051	0.012566
0	-0.051	0.012566
0	-0.051	0.012566
0	-0.051	0.012566
0	-0.051	0.0062831
0	-0.051	0.0062831
2	-0.051	0.0062831
2	-0.034	0.0062831
2	-0.017	0
2	-0.017	0
2	0	0
2	0	0
2	0.017	0
2	0.017	0
0	0.017	0.0062831
0	0.017	0.0062831
0	0.017	0.0062831
0	0.017	0.0062831
0	0.017	0.0062831
0	0.017	0.0062831
0	0.017	0.0062831
0	0.017	0.012566
0	0.017	0.012566
0	0.017	0.012566
0	0.034	0.012566
2	0.034	0.012566
2	0.034	0.012566
2	0.051	0.018849
2	0.068	0.018849
2	0.068	0.018849
2	0.085	0.025132
0	0.085	0.025132
0	0.085	0.031415
0	0.085	0.031415
0	0.102	0.037699
0	0.102	0.037699
0	0.102	0.043982
0	0.102	0.043982
1	0.102	0.050265
1	0.085	0.050265
1	0.085	0.056548
1	0.068	0.056548
1	0.068	0.056548
1	0.051	0.062831
1	0.051	0.062831
1	0.034	0.062831
1	0.034	0.069114
1	0.017	0.069114
1	0.017	0.069114
1	0	0.069114
1	0	0.069114
1	0	0.069114
1	0	0.069114
1	-0.017	0.069114
1	-0.017	0.069114
1	-0.034	0.069114
1	-0.034	0.062831
1	-0.051	0.062831
1	-0.051	0.062831
1	-0.068	0.062831
1	-0.068	0.056548
1	-0.085	0.056548
1	-0.085	0.050265
1	-0.102	0.050265
1	-0.102	0.043982
1	-0.119	0.043982
1	-0.136	0.037699
1	-0.136	0.031415
1	-0.153	0.031415
0	-0.153	0.025132
0	-0.153	0.018849
0	-0.153	0.012566
0	-0.153	0.012566
0	-0.136	0.0062831
0	-0.136	0
0	-0.136	6.2768
0	-0.136	6.2768
0	-0.136	6.2705
0	-0.136	6.2642
0	-0.153	6.2642
0	-0.153	6.258
0	-0.153	6.2517
0	-0.153	6.2454
2	-0.153	6.2454
2	-0.136	6.2391
2	-0.136	6.2328
2	-0.119	6.2328
2	-0.119	6.2265
2	-0.102	6.2203
2	-0.085	6.2203
2	-0.085	6.214
2	-0.068	6.214
2	-0.068	6.214
2	-0.051	6.2077
2	-0.051	6.2077
2	-0.034	6.2077
2	-0.034	6.2077
2	-0.017	6.2014
2	-0.017	6.2014
2	0	6.2014
2	0	6.2014
2	0	6.2014
2	0	6.2014
2	0.017	6.2014
2	0.017	6.2014
2	0.034	6.2014
2	0.034	6.2077
2	0.034	6.2077
2	0.051	6.2077
2	0.051	6.2077
2	0.068	6.214
2	0.068	6.214
2	0.085	6.2203
2	0.102	6.2203
2	0.102	6.2265
0	0.102	6.2265
0	0.102	6.2328
0	0.102	6.2328
0	0.102	6.2391
0	0.085	6.2391
0	0.085	6.2454
0	0.085	6.2454
0	0.085	6.2454
0	0.085	6.2517
1	0.085	6.2517
1	0.068	6.258
1	0.068	6.258
1	0.051	6.258
1	0.034	6.2642
1	0.017	6.2642
1	0.017	6.2642
1	0	6.2642
1	0	6.2642
1	-0.017	6.2642
1	-0.017	6.2642
1	-0.034	6.2642
1	-0.051	6.258
0	-0.051	6.258
0	-0.051	6.258
0	-0.051	6.258
0	-0.051	6.2517
0	-0.051	6.2517
0	-0.051	6.2517
0	-0.051	6.2517
0	-0.051	6.2454
0	-0.051	6.2454
0	-0.051	6.2454
2	-0.051	6.2391
2	-0.051	6.2391
2	-0.034	6.2391
2	-0.034	6.2391
2	-0.017	6.2328
2	-0.017	6.2328
2	0	6.2328
2	0	6.2328
2	0	6.2328
2	0.017	6.2328
2	0.017	6.2328
2	0.034	6.2391
2	0.034	6.2391
2	0.051	6.2391
2	0.051	6.2391
2	0.068	6.2454
2	0.085	6.2454
2	0.085	6.2454
2	0.102	6.2517
2	0.102	6.2517
2	0.119	6.258
2	0.136	6.2642
2	0.136	6.2642
2	0.153	6.2705
2	0.17	6.2768
2	0.17	0
2	0.187	0.0062831
2	0.204	0.012566
0	0.204	0.018849
0	0.204	0.025132
0	0.204	0.031415
0	0.204	0.037699
1	0.204	0.043982
1	0.187	0.050265
1	0.187	0.056548
1	0.17	0.062831
1	0.17	0.062831
1	0.153	0.069114
1	0.153	0.075397
1	0.136	0.08168
1	0.136	0.08168
1	0.119	0.087963
1	0.119	0.094246
1	0.119	0.094246
1	0.102	0.10053
1	0.102	0.10053
1	0.085	0.10681
1	0.085	0.10681
1	0.085	0.1131
1	0.068	0.1131
1	0.068	0.11938
1	0.051	0.11938
1	0.051	0.11938
1	0.051	0.11938
1	0.034	0.12566
1	0.034	0.12566
1	0.034	0.12566
1	0.017	0.12566
1	0.017	0.12566
1	0	0.12566
1	0	0.12566
1	0	0.12566
1	0	0.13195
1	0	0.12566
1	0	0.12566
1	-0.017	0.12566
1	-0.017	0.12566
1	-0.017	0.12566
1	-0.034	0.12566
1	-0.034	0.12566
1	-0.034	0.12566
1	-0.051	0.11938
1	-0.051	0.11938
1	-0.068	0.11938
1	-0.068	0.1131
1	-0.068	0.1131
1	-0.085	0.1131
1	-0.085	0.10681
1	-0.085	0.10681
1	-0.102	0.10053
1	-0.102	0.10053
0	-0.102	0.094246
0	-0.102	0.094246
0	-0.102	0.087963
0	-0.085	0.087963
0	-0.085	0.08168
0	-0.085	0.08168
0	-0.085	0.075397
0	-0.068	0.075397
0	-0.068	0.069114
0	-0.068	0.069114
0	-0.068	0.069114
0	-0.068	0.062831
0	-0.068	0.062831
0	-0.051	0.062831
0	-0.051	0.056548
0	-0.051	0.056548
1	-0.051	0.056548
1	-0.051	0.050265
1	-0.068	0.050265
1	-0.085	0.050265
1	-0.085	0.043982
1	-0.102	0.043982
1	-0.102	0.037699
0	-0.102	0.037699
0	-0.102	0.031415
0	-0.102	0.031415
0	-0.102	0.025132
0	-0.102	0.025132
0	-0.102	0.018849
0	-0.102	0.018849
0	-0.102	0.012566
0	-0.102	0.012566
0	-0.102	0.0062831
0	-0.085	0.0062831
0	-0.085	0
0	-0.085	0
0	-0.085	6.2768
0	-0.085	6.2768
0	-0.085	6.2705
0	-0.102	6.2705
2	-0.102	6.2642
2	-0.085	6.2642
2	-0.068	6.258
2	-0.068	6.258
2	-0.051	6.258
2	-0.034	6.258
2	-0.034	6.2517
2	-0.017	6.2517
2	-0.017	6.2517
2	0	6.2517
2	0	6.2517
2	0	6.2517
2	0.017	6.2517
2	0.034	6.2517
2	0.034	6.2517
2	0.051	6.258
2	0.051	6.258
2	0.068	6.258
2	0.085	6.2642
2	0.085	6.2642
2	0.102	6.2705
0	0.102	6.2705
0	0.102	6.2768
0	0.102	6.2768
0	0.102	0
0	0.102	0
1	0.102	0.0062831
1	0.085	0.0062831
1	0.085	0.012566
1	0.068	0.012566
1	0.051	0.012566
1	0.051	0.018849
1	0.034	0.018849
1	0.017	0.018849
1	0.017	0.018849
1	0	0.018849
1	0	0.018849
1	0	0.018849
1	-0.017	0.018849
1	-0.017	0.018849
1	-0.034	0.018849
1	-0.051	0.018849
1	-0.051	0.012566
1	-0.068	0.012566
1	-0.085	0.012566
0	-0.068	0.0062831
0	-0.068	0.0062831
0	-0.068	0
0	-0.068	0
0	-0.068	0
0	-0.068	6.2768
0	-0.068	6.2768
0	-0.068	6.2705
0	-0.068	6.2705
0	-0.068	6.2705
0	-0.085	6.2642
0	-0.085	6.2642
0	-0.085	6.258
0	-0.085	6.258
2	-0.085	6.258
2	-0.068	6.2517
2	-0.051	6.2517
2	-0.051	6.2517
2	-0.034	6.2454
2	-0.034	6.2454
2	-0.017	6.2454
2	0	6.2454
2	0	6.2454
2	0	6.2454
2	0	6.2454
2	0.017	6.2454
2	0.017	6.2454
2	0.034	6.2454
2	0.051	6.2517
2	0.051	6.2517
2	0.068	6.2517
0	0.068	6.2517
0	0.068	6.258
0	0.068	6.258
0	0.068	6.258
0	0.068	6.2642
0	0.068	6.2642
0	0.068	6.2642
0	0.051	6.2705
0	0.051	6.2705
0	0.051	6.2705
0	0.051	6.2768
1	0.051	6.2768
1	0.051	6.2768
1	0.034	0
1	0.017	0
1	0.017	0
1	0	0
1	0	0
1	0	0
1	-0.017	0
1	-0.034	0
1	-0.034	0
1	-0.051	6.2768
0	-0.051	6.2768
0	-0.051	6.2768
0	-0.051	6.2705
0	-0.051	6.2705
0	-0.051	6.2705
0	-0.051	6.2705
0	-0.051	6.2642
0	-0.051	6.2642
0	-0.051	6.2642
0	-0.051	6.258
0	-0.051	6.258
0	-0.051	6.258
0	-0.051	6.2517
0	-0.068	6.2517
0	-0.068	6.2517
2	-0.068	6.2454
2	-0.051	6.2454
2	-0.034	6.2454
2	-0.034	6.2454
2	-0.017	6.2391
2	-0.017	6.2391
2	0	6.2391
2	0	6.2391
2	0	6.2391
2	0.017	6.2391
2	0.017	6.2391
2	0.034	6.2454
2	0.034	6.2454
2	0.051	6.2454
2	0.068	6.2454
2	0.068	6.2517
2	0.085	6.2517
2	0.085	6.258
2	0.102	6.258
2	0.119	6.2642
2	0.119	6.2642
0	0.119	6.2705
0	0.119	6.2705
0	0.119	6.2768
0	0.119	0
0	0.119	0
0	0.119	0.0062831
0	0.119	0.012566
0	0.119	0.012566
0	0.119	0.018849
0	0.119	0.018849
0	0.119	0.025132
0	0.119	0.031415
0	0.136	0.031415
0	0.136	0.037699
0	0.136	0.043982
0	0.136	0.043982
0	0.136	0.050265
0	0.136	0.056548
0	0.136	0.056548
1	0.136	0.062831
1	0.136	0.069114
1	0.119	0.075397
1	0.119	0.075397
1	0.102	0.08168
1	0.102	0.08168
1	0.102	0.087963
1	0.085	0.087963
1	0.085	0.094246
1	0.068	0.094246
1	0.068	0.10053
1	0.051	0.10053
1	0.051	0.10053
1	0.051	0.10053
1	0.034	0.10681
1	0.034	0.10681
1	0.017	0.10681
1	0.017	0.10681
1	0	0.10681
1	0	0.10681
1	0	0.10681
1	0	0.10681
1	0	0.10681
1	-0.017	0.10681
1	-0.017	0.10681
1	-0.017	0.10681
1	-0.034	0.10681
1	-0.034	0.10681
1	-0.051	0.10053
1	-0.051	0.10053
1	-0.051	0.10053
1	-0.068	0.094246
1	-0.068	0.094246
1	-0.085	0.094246
1	-0.085	0.087963
1	-0.102	0.087963
1	-0.102	0.08168
1	-0.102	0.08168
1	-0.119	0.075397
1	-0.119	0.075397
1	-0.136	0.069114
0	-0.136	0.062831
0	-0.136	0.056548
0	-0.119	0.056548
0	-0.119	0.050265
0	-0.119	0.050265
0	-0.119	0.043982
0	-0.119	0.037699
0	-0.119	0.037699
0	-0.119	0.031415
0	-0.119	0.031415
0	-0.119	0.025132
0	-0.102	0.018849
0	-0.102	0.018849
0	-0.102	0.012566
0	-0.102	0.012566
0	-0.102	0.0062831
0	-0.102	0.0062831
0	-0.102	0
0	-0.102	0
0	-0.102	6.2768
0	-0.102	6.2768
0	-0.102	6.2705
0	-0.102	6.2642
2	-0.102	6.2642
2	-0.102	6.258
2	-0.085	6.258
2	-0.068	6.2517
2	-0.068	6.2517
2	-0.051	6.2517
2	-0.051	6.2454
2	-0.034	6.2454
2	-0.017	6.2454
2	-0.017	6.2454
2	0	6.2454
2	0	6.2454
2	0	6.2454
2	0.017	6.2454
2	0.017	6.2454
2	0.034	6.2454
2	0.034	6.2454
2	0.051	6.2517
2	0.068	6.2517
2	0.068	6.2517
0	0.068	6.258
0	0.068	6.258
0	0.068	6.258
0	0.068	6.2642
0	0.068	6.2642
0	0.068	6.2642
0	0.068	6.2705
0	0.068	6.2705
0	0.068	6.2768
0	0.068	6.2768
0	0.068	6.2768
0	0.068	0
0	0.068	0
0	0.068	0
0	0.068	0.0062831
0	0.068	0.0062831
1	0.068	0.0062831
1	0.051	0.012566
1	0.051	0.012566
1	0.034	0.012566
1	0.017	0.012566
1	0.017	0.012566
1	0	0.012566
1	0	0.012566
1	0	0.012566
1	-0.017	0.012566
1	-0.034	0.012566
1	-0.034	0.012566
1	-0.051	0.012566
1	-0.051	0.0062831
1	-0.068	0.0062831
1	-0.085	0.0062831
1	-0.085	0
1	-0.102	0
1	-0.119	6.2768
1	-0.119	6.2768
1	-0.136	6.2705
1	-0.153	6.2642
0	-0.153	6.258
0	-0.153	6.258
0	-0.153	6.2517
0	-0.153	6.2454
0	-0.153	6.2391
0	-0.153	6.2391
0	-0.153	6.2328
2	-0.17	6.2265
2	-0.153	6.2203
2	-0.136	6.214
2	-0.136	6.214
2	-0.119	6.2077
2	-0.119	6.2014
2	-0.102	6.2014
2	-0.102	6.1951
2	-0.085	6.1951
2	-0.085	6.1889
2	-0.085	6.1889
2	-0.068	6.1826
2	-0.068	6.1826
2	-0.051	6.1826
2	-0.051	6.1763
2	-0.034	6.1763
2	-0.034	6.1763
2	-0.034	6.1763
2	-0.017	6.1763
2	-0.017	6.1763
2	0	6.17
2	0	6.17
2	0	6.17
2	0	6.17
2	0	6.17
2	0.017	6.1763
2	0.017	6.1763
2	0.034	6.1763
2	0.034	6.1763
2	0.034	6.1763
2	0.051	6.1826
2	0.051	6.1826
2	0.068	6.1826
2	0.068	6.1826
2	0.085	6.1889
2	0.085	6.1889
2	0.085	6.1951
2	0.102	6.1951
2	0.102	6.2014
2	0.119	6.2014
2	0.119	6.2077
2	0.136	6.214
0	0.136	6.214
0	0.136	6.2203
0	0.119	6.2265
0	0.119	6.2265
0	0.119	6.2328
0	0.119	6.2391
0	0.119	6.2391
0	0.119	6.2454
0	0.119	6.2454
0	0.119	6.2517
0	0.119	6.2517
0	0.119	6.258
0	0.102	6.2642
0	0.102	6.2642
0	0.102	6.2705
0	0.102	6.2705
0	0.102	6.2768
0	0.102	6.2768
0	0.102	0
0	0.102	0.0062831
0	0.102	0.0062831
0	0.102	0.012566
1	0.102	0.012566
1	0.102	0.018849
1	0.085	0.018849
1	0.085	0.025132
1	0.068	0.025132
1	0.051	0.025132
1	0.051	0.031415
1	0.034	0.031415
1	0.017	0.031415
1	0.017	0.031415
1	0	0.031415
1	0	0.031415
1	0	0.031415
1	0	0.031415
1	-0.017	0.031415
1	-0.034	0.031415
1	-0.034	0.031415
0	-0.034	0.031415
0	-0.034	0.025132
0	-0.034	0.025132
0	-0.034	0.025132
0	-0.034	0.025132
2	-0.034	0.025132
2	-0.017	0.018849
2	0	0.018849
2	0	0.018849
2	0	0.018849
2	0.017	0.018849
2	0.034	0.025132
2	0.034	0.025132
2	0.051	0.025132
2	0.068	0.025132
2	0.085	0.031415
2	0.085	0.031415
0	0.102	0.037699
0	0.102	0.037699
0	0.102	0.043982
0	0.102	0.043982
0	0.102	0.050265
0	0.102	0.050265
0	0.102	0.056548
0	0.102	0.056548
0	0.119	0.062831
1	0.119	0.062831
1	0.102	0.069114
1	0.102	0.075397
1	0.085	0.075397
1	0.085	0.08168
1	0.102	0.08168
1	0.119	0.08168
1	0.119	0.087963
1	0.136	0.094246
1	0.153	0.10053
1	0.17	0.10053
1	0.187	0.10681
1	0.204	0.1131
1	0.221	0.11938
1	0.238	0.12566
1	0.255	0.13823
1	0.255	0.14451
1	0.272	0.15079
1	0.272	0.16336
1	0.289	0.16964
1	0.289	0.17593
1	0.306	0.18849
1	0.306	0.19478
1	0.323	0.20734
1	0.323	0.21363
1	0.34	0.22619
1	0.34	0.23876
1	0.357	0.24504
1	0.357	0.25761
1	0.374	0.27017
1	0.391	0.28274
1	0.391	0.29531
1	0.408	0.30787
1	0.425	0.32044
1	0.442	0.333
0	0.459	0.34557
0	0.459	0.35814
0	0.476	0.3707
0	0.493	0.38955
0	0.51	0.40212
0	0.527	0.42097
0	0.544	0.43353
0	0.561	0.45238
0	0.578	0.47123
0	0.612	0.49008
0	0.629	0.50893
0	0.646	0.52778
0	0.663	0.54663
0	0.697	0.56548
0	0.714	0.59061
0	0.731	0.60946
2	0.765	0.63459
2	0.799	0.65973
2	0.833	0.68486
2	0.884	0.70999
2	0.918	0.73512
2	0.952	0.76654
2	1.003	0.79167
2	1.037	0.82309
2	1.088	0.8545
2	1.122	0.8922
2	1.173	0.92362
2	1.224	0.96131
2	1.258	0.99901
2	1.309	1.0367
2	1.36	1.0744
2	1.411	1.1184
2	1.462	1.1624
2	1.513	1.2064
2	1.564	1.2503
2	1.615	1.3006
2	1.666	1.3509
2	1.717	1.4011
2	1.768	1.4514
2	1.819	1.5079
2	1.87	1.5645
2	1.938	1.621
2	1.989	1.6776
2	2.04	1.7404
2	2.091	1.8033
0	2.125	1.8661
0	2.176	1.9289
0	2.21	1.998
0	2.244	2.0671
0	2.278	2.13
0	2.312	2.1991
0	2.346	2.2745
0	2.38	2.3436
0	2.414	2.4127
0	2.431	2.4881
0	2.448	2.5635
0	2.482	2.6326
0	2.499	2.708
0	2.516	2.7834
0	2.516	2.8588
0	2.533	2.9342
0	2.533	3.0159
0	2.533	3.0913
0	2.533	3.1667
0	2.533	3.2421
0	2.533	3.3175
0	2.516	3.3929
0	2.499	3.4683
0	2.482	3.5437
0	2.465	3.6191
0	2.448	3.6945
0	2.414	3.7699
0	2.397	3.839
0	2.363	3.9081
0	2.329	3.9835
0	2.295	4.0526
0	2.261	4.1217
0	2.227	4.1845
0	2.176	4.2537
0	2.142	4.3165
0	2.108	4.3793
0	2.057	4.4421
0	2.023	4.505
0	1.972	4.5678
0	1.921	4.6244
0	1.887	4.6809
0	1.836	4.7375
0	1.802	4.794
0	1.751	4.8443
0	1.717	4.9008
0	1.666	4.9511
0	1.632	5.0014
0	1.581	5.0516
0	1.547	5.0956
0	1.496	5.1396
0	1.462	5.1836
0	1.428	5.2275
0	1.394	5.2715
0	1.36	5.3155
0	1.309	5.3532
0	1.275	5.3909
0	1.241	5.4349
0	1.224	5.4663
0	1.19	5.504
0	1.156	5.5417
0	1.122	5.5731
0	1.105	5.6108
0	1.071	5.6422
0	1.054	5.6736
0	1.02	5.705
0	1.003	5.7365
0	0.969	5.7679
0	0.952	5.793
0	0.935	5.8244
0	0.918	5.8496
0	0.901	5.881
0	0.884	5.9061
0	0.867	5.9313
1	0.85	5.9564
1	0.833	5.9815
1	0.799	6.0066
1	0.782	6.0318
1	0.765	6.0569
1	0.731	6.082
1	0.714	6.1009
1	0.697	6.1197
1	0.68	6.1449
1	0.663	6.1637
1	0.646	6.1826
1	0.629	6.2014
1	0.612	6.2203
1	0.595	6.2391
1	0.595	6.258
1	0.578	6.2768
1	0.561	0.012566
1	0.561	0.025132
1	0.544	0.043982
1	0.527	0.062831
1	0.527	0.075397
1	0.527	0.094246
1	0.51	0.10681
1	0.51	0.12566
1	0.493	0.13823
1	0.493	0.15708
1	0.493	0.16964
1	0.476	0.18221
1	0.476	0.20106
1	0.476	0.21363
1	0.476	0.22619
1	0.476	0.24504
1	0.476	0.25761
1	0.476	0.27017
1	0.476	0.28902
1	0.476	0.30159
0	0.493	0.31416
0	0.493	0.333
0	0.51	0.34557
0	0.527	0.36442
0	0.544	0.37699
0	0.561	0.39583
0	0.578	0.41469
0	0.595	0.43353
0	0.612	0.4461
0	0.629	0.46495
0	0.646	0.49008
0	0.663	0.50893
0	0.697	0.52778
0	0.714	0.54663
0	0.731	0.57176
0	0.765	0.59689
0	0.782	0.61574
0	0.816	0.64088
0	0.833	0.66601
0	0.867	0.69114
0	0.884	0.71627
0	0.918	0.74769
0	0.952	0.77282
0	0.969	0.80424
0	1.003	0.83565
0	1.037	0.86079
0	1.071	0.89848
0	1.105	0.9299
0	1.139	0.96131
0	1.173	0.99901
0	1.207	1.0304
0	1.241	1.0681
0	1.275	1.1058
0	1.326	1.1498
0	1.36	1.1875
2	1.394	1.2315
2	1.445	1.2755
2	1.496	1.3195
2	1.564	1.3634
2	1.615	1.4137
2	1.666	1.4577
2	1.717	1.5142
2	1.768	1.5645
2	1.819	1.621
2	1.87	1.6713
2	1.921	1.7279
2	1.989	1.7907
0	2.023	1.8472
0	2.057	1.9101
0	2.108	1.9729
0	2.142	2.0357
0	2.176	2.1048
0	2.21	2.1677
0	2.244	2.2368
0	2.278	2.3059
0	2.312	2.375
0	2.329	2.4441
0	2.363	2.5132
0	2.38	2.5823
0	2.397	2.6578
0	2.414	2.7269
0	2.431	2.8023
0	2.448	2.8777
0	2.448	2.9468
0	2.448	3.0222
0	2.465	3.0976
0	2.465	3.173
0	2.448	3.2421
0	2.448	3.3175
0	2.431	3.3929
0	2.414	3.4683
0	2.397	3.5374
0	2.38	3.6128
0	2.363	3.6819
0	2.346	3.751
0	2.312	3.8201
0	2.278	3.8892
0	2.244	3.9583
0	2.21	4.0275
0	2.176	4.0966
0	2.142	4.1594
0	2.108	4.2222
0	2.074	4.2851
0	2.023	4.3479
0	1.989	4.4107
0	1.938	4.4673
0	1.904	4.5238
0	1.853	4.5804
0	1.819	4.6369
0	1.768	4.6935
0	1.734	4.7437
0	1.683	4.794
0	1.632	4.8443
0	1.598	4.8945
0	1.547	4.9385
0	1.513	4.9888
0	1.462	5.0328
0	1.428	5.0767
0	1.394	5.1207
0	1.343	5.1584
0	1.309	5.2024
0	1.275	5.2401
0	1.241	5.2778
0	1.19	5.3155
0	1.156	5.3469
0	1.122	5.3846
0	1.088	5.416
0	1.054	5.4537
0	1.037	5.4851
0	1.003	5.5103
0	0.969	5.5417
0	0.935	5.5731
0	0.918	5.5982
0	0.884	5.6297
0	0.867	5.6548
0	0.833	5.6799
0	0.816	5.705
0	0.782	5.7302
0	0.765	5.749
0	0.748	5.7742
0	0.731	5.7993
0	0.697	5.8182
0	0.68	5.837
0	0.663	5.8621
0	0.646	5.881
0	0.629	5.8998
0	0.612	5.9187
0	0.595	5.9375
0	0.595	5.9564
0	0.578	5.9752
0	0.561	5.9878
0	0.544	6.0066
0	0.544	6.0255
0	0.527	6.0381
0	0.51	6.0569
0	0.51	6.0695
0	0.493	6.0883
0	0.493	6.1009
0	0.476	6.1135
1	0.476	6.1323
1	0.459	6.1449
1	0.442	6.1574
1	0.425	6.17
1	0.408	6.1826
1	0.391	6.1951
1	0.374	6.2077
1	0.357	6.2203
1	0.34	6.2328
1	0.34	6.2391
1	0.323	6.2517
1	0.306	6.2642
1	0.289	6.2705
1	0.289	6.2768
1	0.272	0.0062831
1	0.255	0.012566
1	0.255	0.018849
1	0.238	0.031415
1	0.238	0.037699
1	0.221	0.043982
1	0.204	0.050265
1	0.204	0.056548
1	0.187	0.062831
1	0.187	0.069114
1	0.17	0.075397
1	0.17	0.08168
1	0.153	0.08168
1	0.153	0.087963
1	0.136	0.094246
1	0.136	0.10053
1	0.136	0.10053
0	0.136	0.10681
0	0.136	0.1131
0	0.136	0.1131
0	0.153	0.11938
0	0.153	0.12566
0	0.153	0.13195
0	0.17	0.13823
0	0.17	0.13823
0	0.17	0.14451
0	0.187	0.15079
0	0.187	0.15708
0	0.204	0.16336
0	0.204	0.16964
0	0.204	0.17593
0	0.221	0.18221
0	0.221	0.18849
0	0.238	0.19478
0	0.238	0.20734
0	0.255	0.21363
0	0.255	0.21991
0	0.272	0.22619
0	0.289	0.23876
0	0.289	0.24504
0	0.306	0.25761
0	0.306	0.26389
0	0.323	0.27646
0	0.34	0.28274
0	0.34	0.29531
0	0.357	0.30787
0	0.374	0.31416
0	0.391	0.32672
0	0.408	0.33929
0	0.408	0.35185
0	0.425	0.36442
0	0.442	0.37699
0	0.459	0.39583
0	0.476	0.4084
2	0.493	0.42097
2	0.527	0.43982
2	0.561	0.45238
2	0.578	0.47123
2	0.612	0.49008
2	0.646	0.50893
2	0.68	0.52778
2	0.714	0.55291
2	0.748	0.57176
2	0.782	0.59689
2	0.816	0.62203
2	0.85	0.64716
2	0.901	0.67229
2	0.935	0.69742
2	0.969	0.72884
2	1.003	0.76026
2	1.054	0.79167
0	1.088	0.82309
0	1.122	0.8545
0	1.139	0.8922
0	1.173	0.92362
0	1.207	0.96131
0	1.241	0.99901
0	1.292	1.0367
0	1.326	1.0744
0	1.36	1.1184
0	1.394	1.1561
0	1.428	1.2001
0	1.479	1.2441
0	1.513	1.288
0	1.564	1.3383
0	1.598	1.3823
0	1.632	1.4325
0	1.683	1.4828
0	1.717	1.5331
0	1.768	1.5833
0	1.802	1.6399
0	1.853	1.6964
0	1.887	1.753
0	1.938	1.8095
0	1.972	1.8661
0	2.006	1.9289
0	2.057	1.9855
0	2.091	2.0483
0	2.125	2.1111
0	2.159	2.1802
0	2.193	2.2431
0	2.227	2.3122
0	2.244	2.375
0	2.278	2.4441
0	2.312	2.5132
0	2.329	2.5823
0	2.346	2.6578
0	2.363	2.7269
0	2.38	2.796
0	2.397	2.8714
0	2.397	2.9405
0	2.397	3.0159
0	2.414	3.085
0	2.414	3.1604
0	2.397	3.2295
0	2.397	3.3049
0	2.38	3.374
0	2.38	3.4494
0	2.363	3.5185
0	2.346	3.5877
0	2.312	3.6568
0	2.295	3.7259
0	2.261	3.795
0	2.244	3.8641
0	2.21	3.9332
0	2.176	3.996
0	2.142	4.0652
0	2.108	4.128
0	2.074	4.1908
0	2.023	4.2537
0	1.989	4.3102
0	1.955	4.373
0	1.904	4.4296
0	1.87	4.4861
0	1.819	4.5427
0	1.785	4.5992
0	1.734	4.6495
0	1.7	4.6998
0	1.649	4.75
0	1.598	4.8003
0	1.564	4.8506
0	1.513	4.8945
0	1.479	4.9385
0	1.428	4.9825
0	1.394	5.0265
0	1.343	5.0705
0	1.309	5.1082
0	1.275	5.1459
0	1.224	5.1836
0	1.19	5.2213
0	1.156	5.2589
0	1.122	5.2904
0	1.088	5.3218
0	1.054	5.3595
0	1.02	5.3909
0	0.986	5.416
0	0.952	5.4474
0	0.918	5.4726
0	0.884	5.504
0	0.85	5.5291
0	0.833	5.5543
0	0.799	5.5794
0	0.765	5.6045
0	0.748	5.6234
0	0.714	5.6485
0	0.697	5.6674
0	0.663	5.6925
0	0.646	5.7113
0	0.612	5.7302
0	0.595	5.749
0	0.578	5.7679
0	0.561	5.7805
0	0.527	5.7993
0	0.51	5.8119
0	0.493	5.8307
0	0.476	5.8433
0	0.459	5.8621
0	0.442	5.8747
0	0.425	5.8873
0	0.408	5.8998
0	0.391	5.9124
0	0.374	5.925
0	0.357	5.9313
0	0.34	5.9438
0	0.34	5.9564
0	0.323	5.9627
0	0.306	5.9752
0	0.289	5.9815
0	0.272	5.9941
0	0.272	6.0004
0	0.255	6.0066
0	0.238	6.0192
0	0.238	6.0255
0	0.221	6.0318
0	0.204	6.0381
0	0.204	6.0443
0	0.187	6.0506
0	0.187	6.0569
0	0.17	6.0632
0	0.17	6.0695
0	0.153	6.0758
0	0.153	6.0758
0	0.136	6.082
0	0.136	6.0883
0	0.119	6.0883
0	0.119	6.0946
0	0.102	6.1009
0	0.102	6.1009
0	0.085	6.1072
0	0.085	6.1072
0	0.068	6.1072
0	0.068	6.1135
0	0.068	6.1135
0	0.051	6.1135
0	0.051	6.1197
0	0.034	6.1197
0	0.034	6.1197
0	0.017	6.1197
0	0.017	6.1197
0	0.017	6.126
2	0	6.126
2	0.017	6.126
2	0.017	6.126
2	0.017	6.126
2	0.017	6.126
2	0.034	6.126
2	0.034	6.126
2	0.034	6.1323
2	0.051	6.1323
2	0.051	6.1323
2	0.051	6.1323
2	0.068	6.1386
[truncated: 5,162 more rows]
