# Supplementary material for: Skilled motor control of an inverted pendulum implies low entropy of states but high entropy of actions
Source: PLoS Comput Biol. 2023 Jan 6;19(1):e1010810. doi: 10.1371/journal.pcbi.1010810 (PMC9851554; doi:10.1371/journal.pcbi.1010810)
Supplement: S2 File — The dataset within the file contains the data collected during the experiment. Each CSV file named “FRI_p_l.csv” corresponds to a different trial, where “p” stands for an unique numerical participant’s identifier and “l” stands for pendulum length (where “2” corresponds to 0.2, “3” to 0.3 m, “4” to 0.4 m, etc.). In every file, rows correspond to subsequent time steps, sampled with a frequency of 0.017 s. For every recorded time step, each column contains: the action selected by the trial’s participant (“action”). The value 0 corresponds to a “no action”, the value 1 represents an action that pushes the pendulum towards the clockwise direction and the value 2 corresponds to an action that pushes the pendulum towards the anti-clockwise direction.the angular velocity of the pendulum at that time step (“ang. velocity”), measured in rad s−1.the angle of the pendulum at that time step (“angle”), measured in rad with values in the interval [0, 2π) rad. The angle 0 rad corresponds to the pendulum oriented in its upright position.the single utility value associated to the whole trial (“utility”). (ZIP) [file pcbi.1010810.s002.zip › ExperimentalData/FRI_33_2.csv]

action	angular vel.	angle	trial utility
0	0	3.2358	-19.5465
0	-0.017	3.2358
0	-0.034	3.2358
0	-0.051	3.2358
0	-0.068	3.2358
0	-0.085	3.2295
0	-0.085	3.2295
0	-0.102	3.2232
0	-0.119	3.2232
0	-0.136	3.217
0	-0.136	3.2107
0	-0.153	3.2107
0	-0.17	3.2044
0	-0.17	3.1981
0	-0.187	3.1918
0	-0.187	3.1855
0	-0.187	3.1793
0	-0.204	3.173
0	-0.204	3.1667
0	-0.204	3.1604
0	-0.204	3.1541
0	-0.221	3.1478
0	-0.221	3.1416
0	-0.221	3.1353
0	-0.221	3.129
0	-0.204	3.1227
1	-0.204	3.1164
1	-0.238	3.1101
1	-0.272	3.0976
1	-0.306	3.0913
1	-0.34	3.0787
1	-0.374	3.0724
1	-0.408	3.0599
1	-0.425	3.0473
1	-0.459	3.0284
1	-0.476	3.0159
1	-0.51	3.0033
1	-0.527	2.9845
1	-0.544	2.9719
1	-0.544	2.9531
1	-0.561	2.9342
1	-0.578	2.9216
1	-0.578	2.9028
1	-0.578	2.8839
1	-0.578	2.8651
1	-0.578	2.8462
1	-0.578	2.8337
1	-0.578	2.8148
1	-0.561	2.796
1	-0.544	2.7771
1	-0.544	2.7646
1	-0.527	2.7457
1	-0.51	2.7332
1	-0.476	2.7143
1	-0.459	2.7017
1	-0.442	2.6892
1	-0.408	2.6766
1	-0.391	2.664
1	-0.357	2.6515
1	-0.323	2.6389
1	-0.289	2.6326
1	-0.255	2.62
1	-0.221	2.6138
1	-0.187	2.6075
1	-0.153	2.6012
1	-0.119	2.6012
1	-0.085	2.5949
1	-0.051	2.5949
1	0	2.5949
0	0.051	2.5949
0	0.136	2.5949
0	0.204	2.6012
0	0.289	2.6075
0	0.357	2.62
0	0.425	2.6326
0	0.51	2.6452
0	0.578	2.664
0	0.646	2.6829
0	0.714	2.7017
0	0.765	2.7269
0	0.833	2.7457
0	0.884	2.7708
0	0.935	2.8023
0	0.986	2.8274
0	1.02	2.8588
0	1.054	2.8902
0	1.088	2.9216
0	1.122	2.9593
0	1.139	2.9908
0	1.173	3.0284
0	1.173	3.0599
0	1.19	3.0976
0	1.19	3.1353
0	1.19	3.173
0	1.173	3.2044
0	1.173	3.2421
0	1.139	3.2798
0	1.122	3.3112
0	1.088	3.3426
0	1.054	3.374
0	1.02	3.4117
0	0.986	3.4369
0	0.935	3.4683
0	0.884	3.4934
0	0.833	3.5185
0	0.765	3.5437
0	0.714	3.5688
0	0.646	3.5877
0	0.578	3.6065
0	0.51	3.6254
0	0.442	3.6379
0	0.357	3.6505
0	0.289	3.6631
0	0.221	3.6693
0	0.136	3.6756
0	0.068	3.6756
0	0	3.6756
0	-0.068	3.6756
0	-0.153	3.6756
0	-0.221	3.6693
0	-0.306	3.6568
0	-0.374	3.6505
0	-0.442	3.6379
0	-0.527	3.6191
0	-0.595	3.6065
0	-0.646	3.5877
0	-0.714	3.5625
0	-0.782	3.5437
0	-0.833	3.5185
0	-0.884	3.4934
0	-0.935	3.462
0	-0.986	3.4369
0	-1.02	3.4054
0	-1.054	3.374
0	-1.088	3.3426
1	-1.122	3.3049
1	-1.173	3.2735
1	-1.241	3.2358
1	-1.292	3.1981
1	-1.343	3.1604
1	-1.377	3.1164
1	-1.411	3.0724
1	-1.428	3.0347
1	-1.462	2.9908
1	-1.479	2.9468
1	-1.479	2.8965
1	-1.479	2.8525
1	-1.479	2.8085
1	-1.462	2.7646
1	-1.445	2.7206
1	-1.428	2.6766
1	-1.394	2.6389
1	-1.36	2.5949
1	-1.309	2.5572
1	-1.275	2.5132
1	-1.224	2.4755
1	-1.173	2.4441
1	-1.105	2.4064
1	-1.054	2.375
1	-0.986	2.3436
1	-0.918	2.3185
1	-0.833	2.287
1	-0.765	2.2619
1	-0.697	2.2431
1	-0.612	2.2242
1	-0.527	2.2054
1	-0.459	2.1928
1	-0.374	2.1802
1	-0.289	2.1677
1	-0.204	2.1614
1	-0.119	2.1551
1	-0.034	2.1488
1	0.034	2.1488
1	0.119	2.1551
1	0.204	2.1614
1	0.289	2.1677
1	0.374	2.174
1	0.442	2.1865
1	0.527	2.2054
1	0.612	2.2242
1	0.68	2.2431
1	0.765	2.2619
0	0.884	2.287
0	0.986	2.3185
0	1.088	2.3499
0	1.19	2.3813
0	1.292	2.419
0	1.394	2.463
0	1.479	2.507
0	1.564	2.5509
0	1.649	2.6012
0	1.717	2.6515
0	1.785	2.7017
0	1.853	2.7583
0	1.904	2.8148
0	1.938	2.8714
0	1.972	2.9279
0	2.006	2.9908
0	2.023	3.0536
0	2.023	3.1101
0	2.023	3.173
0	2.006	3.2358
0	1.989	3.2923
0	1.972	3.3552
0	1.921	3.4117
0	1.887	3.4683
0	1.819	3.5248
0	1.768	3.5814
0	1.7	3.6316
0	1.615	3.6819
0	1.547	3.7322
0	1.462	3.7761
0	1.36	3.8201
0	1.258	3.8578
0	1.156	3.8955
0	1.054	3.9269
0	0.952	3.9583
0	0.833	3.9835
0	0.731	4.0086
0	0.612	4.0275
0	0.493	4.0463
0	0.374	4.0589
0	0.255	4.0714
0	0.136	4.0777
0	0	4.0777
0	-0.102	4.0777
0	-0.221	4.0714
0	-0.34	4.0652
0	-0.459	4.0526
0	-0.578	4.0338
0	-0.697	4.0149
0	-0.799	3.9898
0	-0.918	3.9646
0	-1.02	3.9395
0	-1.122	3.9081
0	-1.224	3.8704
1	-1.326	3.8327
1	-1.462	3.7887
1	-1.581	3.7447
1	-1.717	3.6945
1	-1.819	3.6379
1	-1.938	3.5814
1	-2.04	3.5248
1	-2.125	3.462
1	-2.21	3.3929
1	-2.278	3.33
1	-2.346	3.2609
1	-2.397	3.1855
1	-2.431	3.1164
1	-2.465	3.041
1	-2.482	2.9656
1	-2.499	2.8902
1	-2.482	2.8148
1	-2.482	2.7394
1	-2.448	2.664
1	-2.414	2.5949
1	-2.38	2.5195
1	-2.329	2.4504
1	-2.261	2.3813
1	-2.193	2.3122
1	-2.125	2.2494
1	-2.04	2.1865
1	-1.955	2.1237
1	-1.87	2.0671
1	-1.768	2.0106
1	-1.683	1.9603
1	-1.581	1.9101
1	-1.479	1.8661
1	-1.377	1.8221
1	-1.258	1.7844
1	-1.156	1.7467
1	-1.054	1.7153
1	-0.935	1.6839
1	-0.833	1.6587
1	-0.714	1.6336
1	-0.612	1.6148
1	-0.51	1.5959
1	-0.391	1.5833
1	-0.289	1.5708
1	-0.17	1.5645
1	-0.068	1.5582
1	0.034	1.5582
1	0.136	1.5645
1	0.255	1.5708
1	0.357	1.5771
1	0.459	1.5896
1	0.578	1.6085
1	0.68	1.6273
1	0.799	1.6462
1	0.901	1.6713
1	1.003	1.7027
1	1.122	1.7341
0	1.258	1.7718
0	1.411	1.8095
0	1.547	1.8535
0	1.7	1.9038
0	1.836	1.9603
0	1.972	2.0169
0	2.108	2.0797
0	2.227	2.1425
0	2.346	2.2117
0	2.465	2.2808
0	2.584	2.3624
0	2.669	2.4378
0	2.771	2.5195
0	2.839	2.6075
0	2.907	2.6892
0	2.975	2.7834
0	3.009	2.8714
0	3.043	2.9593
0	3.06	3.0536
0	3.077	3.1478
0	3.06	3.2358
0	3.043	3.33
0	3.009	3.4243
0	2.958	3.5122
0	2.89	3.6002
0	2.822	3.6819
0	2.737	3.7699
0	2.635	3.8515
0	2.533	3.9269
0	2.414	4.0023
0	2.312	4.0714
0	2.176	4.1406
0	2.057	4.2034
0	1.921	4.2662
0	1.785	4.3165
0	1.632	4.373
0	1.496	4.417
0	1.343	4.461
0	1.207	4.4987
0	1.054	4.5364
0	0.901	4.5615
0	0.748	4.5867
0	0.612	4.6118
0	0.459	4.6244
0	0.306	4.6369
0	0.153	4.6432
0	0	4.6495
0	-0.119	4.6432
0	-0.272	4.6369
0	-0.425	4.6306
0	-0.578	4.6118
0	-0.731	4.593
0	-0.867	4.5678
0	-1.02	4.5427
0	-1.173	4.505
0	-1.309	4.4673
0	-1.462	4.4296
0	-1.598	4.3793
0	-1.734	4.3291
0	-1.87	4.2788
0	-2.006	4.216
0	-2.142	4.1594
0	-2.261	4.0903
0	-2.38	4.0212
1	-2.499	3.9458
1	-2.635	3.8704
1	-2.771	3.7887
1	-2.89	3.7008
1	-3.009	3.6128
1	-3.111	3.5248
1	-3.196	3.4306
1	-3.264	3.33
1	-3.332	3.2295
1	-3.383	3.129
1	-3.4	3.0284
1	-3.417	2.9279
1	-3.417	2.8211
1	-3.4	2.7206
1	-3.383	2.62
1	-3.332	2.5195
1	-3.281	2.419
1	-3.213	2.3185
1	-3.145	2.2242
1	-3.06	2.13
1	-2.958	2.042
1	-2.873	1.954
1	-2.771	1.8661
1	-2.652	1.7844
1	-2.55	1.709
1	-2.448	1.6336
1	-2.329	1.5582
1	-2.227	1.4891
1	-2.108	1.4263
1	-2.006	1.3634
1	-1.904	1.3069
1	-1.785	1.2503
1	-1.683	1.2001
1	-1.598	1.1498
1	-1.496	1.0995
1	-1.411	1.0556
1	-1.309	1.0179
1	-1.224	0.98016
1	-1.139	0.94246
1	-1.071	0.91105
1	-0.986	0.87963
1	-0.918	0.84822
1	-0.833	0.82309
1	-0.765	0.79795
1	-0.714	0.77282
1	-0.646	0.75397
1	-0.578	0.73512
1	-0.527	0.72256
1	-0.459	0.70371
1	-0.408	0.69114
1	-0.357	0.67858
1	-0.289	0.67229
1	-0.238	0.65973
1	-0.187	0.65344
1	-0.068	0.65344
1	0.051	0.65344
1	0.187	0.65344
1	0.323	0.65973
1	0.459	0.67229
1	0.595	0.69114
1	0.731	0.70999
1	0.867	0.73512
1	1.003	0.76026
1	1.156	0.79795
1	1.309	0.82937
1	1.462	0.87335
1	1.615	0.91733
1	1.768	0.97388
1	1.904	1.0241
1	2.023	1.087
1	2.159	1.1498
1	2.295	1.2126
1	2.448	1.288
0	2.584	1.3634
0	2.737	1.4451
0	2.873	1.5268
0	3.026	1.6148
0	3.179	1.709
0	3.315	1.8095
0	3.468	1.9101
0	3.604	2.0169
0	3.723	2.1237
0	3.859	2.2368
0	3.961	2.3562
0	4.063	2.4755
0	4.148	2.6012
0	4.199	2.7269
0	4.25	2.8525
0	4.284	2.9845
0	4.301	3.1101
0	4.284	3.2421
0	4.267	3.3677
0	4.216	3.4934
0	4.148	3.6254
0	4.08	3.7447
0	3.978	3.8704
0	3.876	3.9835
0	3.757	4.1029
0	3.621	4.2097
0	3.485	4.3165
0	3.349	4.4233
0	3.196	4.5175
0	3.043	4.6118
0	2.89	4.6998
0	2.737	4.7877
0	2.601	4.8694
0	2.448	4.9448
0	2.295	5.0139
0	2.159	5.083
0	2.023	5.1459
0	1.887	5.2024
0	1.751	5.2589
0	1.632	5.3092
0	1.496	5.3595
0	1.377	5.3972
0	1.275	5.4412
0	1.156	5.4789
0	1.054	5.5103
0	0.952	5.5417
0	0.85	5.5668
0	0.748	5.592
0	0.663	5.6108
0	0.561	5.6297
0	0.476	5.6485
0	0.391	5.6611
0	0.306	5.6736
0	0.221	5.6799
0	0.136	5.6862
0	0.051	5.6862
0	-0.017	5.6862
0	-0.102	5.6862
2	-0.187	5.6799
2	-0.238	5.6736
2	-0.272	5.6674
2	-0.323	5.6611
2	-0.374	5.6485
2	-0.425	5.6359
2	-0.459	5.6234
2	-0.527	5.6108
2	-0.578	5.592
2	-0.629	5.5731
2	-0.68	5.5543
2	-0.748	5.5291
2	-0.816	5.5103
2	-0.867	5.4851
2	-0.935	5.4537
2	-1.003	5.4223
2	-1.088	5.3909
2	-1.156	5.3595
2	-1.241	5.3218
0	-1.36	5.2841
0	-1.496	5.2401
0	-1.615	5.1961
0	-1.751	5.1459
0	-1.887	5.0893
0	-2.04	5.0265
0	-2.176	4.9637
0	-2.312	4.9008
0	-2.465	4.8254
0	-2.618	4.75
0	-2.771	4.6683
0	-2.907	4.5804
0	-3.06	4.4924
0	-3.196	4.3982
0	-3.332	4.3039
0	-3.468	4.1971
0	-3.604	4.0903
0	-3.706	3.9835
0	-3.825	3.8704
0	-3.91	3.751
0	-3.995	3.6316
0	-4.046	3.5122
0	-4.097	3.3929
0	-4.114	3.2672
0	-4.131	3.1416
0	-4.114	3.0222
0	-4.08	2.8965
0	-4.046	2.7708
0	-3.978	2.6515
0	-3.893	2.5321
0	-3.808	2.419
0	-3.689	2.3059
0	-3.587	2.1991
0	-3.451	2.0923
0	-3.315	1.9917
0	-3.179	1.8912
0	-3.026	1.797
0	-2.873	1.709
0	-2.737	1.6273
0	-2.584	1.5456
0	-2.431	1.4703
0	-2.278	1.4011
0	-2.125	1.332
0	-1.989	1.2692
0	-1.836	1.2126
0	-1.7	1.1624
1	-1.564	1.1121
1	-1.462	1.0618
1	-1.377	1.0241
1	-1.292	0.98016
1	-1.207	0.94246
1	-1.122	0.90477
1	-1.054	0.87335
1	-0.986	0.84193
1	-0.901	0.8168
1	-0.833	0.79167
1	-0.782	0.76654
1	-0.714	0.74141
1	-0.646	0.72256
1	-0.595	0.70371
1	-0.544	0.68486
1	-0.476	0.67229
1	-0.425	0.65344
1	-0.374	0.64088
1	-0.323	0.63459
1	-0.289	0.62203
1	-0.238	0.61574
1	-0.187	0.60946
1	-0.136	0.60318
1	-0.102	0.59689
1	-0.051	0.59689
1	-0.017	0.59689
1	0.017	0.59689
1	0.068	0.59689
1	0.102	0.59689
1	0.153	0.60318
1	0.187	0.60946
1	0.238	0.61574
1	0.289	0.62203
1	0.34	0.63459
1	0.391	0.64716
1	0.442	0.65973
1	0.493	0.67229
1	0.544	0.68486
1	0.595	0.70371
0	0.697	0.72256
0	0.799	0.74769
0	0.901	0.77282
0	1.003	0.79795
0	1.105	0.83565
0	1.224	0.86707
0	1.343	0.90477
0	1.462	0.94875
0	1.581	0.99273
0	1.717	1.043
0	1.836	1.0995
0	1.972	1.1561
0	2.108	1.2189
0	2.261	1.2817
0	2.397	1.3509
0	2.55	1.4263
0	2.703	1.5079
0	2.839	1.5896
0	2.992	1.6776
0	3.145	1.7718
0	3.281	1.8661
0	3.417	1.9666
0	3.553	2.0734
0	3.672	2.1802
0	3.791	2.2933
0	3.893	2.4064
0	3.995	2.5258
0	4.063	2.6515
0	4.131	2.7708
0	4.165	2.8965
0	4.199	3.0222
0	4.199	3.1478
0	4.182	3.2735
0	4.165	3.3992
0	4.114	3.5248
0	4.046	3.6505
0	3.961	3.7699
0	3.859	3.883
0	3.757	4.0023
0	3.638	4.1091
0	3.502	4.216
0	3.366	4.3228
0	3.213	4.4233
0	3.077	4.5175
0	2.924	4.6055
0	2.771	4.6935
0	2.618	4.7689
0	2.465	4.8506
0	2.329	4.9197
0	2.176	4.9888
0	2.023	5.0516
0	1.887	5.1082
0	1.751	5.1647
0	1.615	5.215
0	1.496	5.2652
0	1.36	5.3092
0	1.241	5.3469
0	1.122	5.3783
0	1.003	5.416
0	0.884	5.4412
0	0.782	5.4663
0	0.663	5.4914
0	0.561	5.5103
0	0.459	5.5228
0	0.357	5.5354
0	0.255	5.548
0	0.153	5.5543
0	0.051	5.5543
0	-0.017	5.5543
0	-0.119	5.5543
0	-0.221	5.548
0	-0.323	5.5417
0	-0.425	5.5291
0	-0.527	5.5166
0	-0.629	5.4977
0	-0.748	5.4726
0	-0.85	5.4537
0	-0.969	5.4223
0	-1.071	5.3909
0	-1.19	5.3595
0	-1.309	5.3218
0	-1.445	5.2778
0	-1.564	5.2338
0	-1.7	5.1836
0	-1.836	5.1333
0	-1.972	5.0767
0	-2.108	5.0139
0	-2.244	4.9448
0	-2.397	4.8757
0	-2.55	4.8003
0	-2.686	4.7249
0	-2.839	4.6432
0	-2.992	4.5553
0	-3.128	4.461
0	-3.281	4.3667
0	-3.417	4.2662
1	-3.536	4.1594
1	-3.706	4.0526
1	-3.859	3.9395
1	-3.995	3.8201
1	-4.114	3.6945
1	-4.233	3.5688
1	-4.318	3.4431
1	-4.403	3.3112
1	-4.454	3.1793
1	-4.488	3.0473
1	-4.505	2.9091
1	-4.488	2.7708
1	-4.471	2.6389
1	-4.437	2.507
1	-4.369	2.375
1	-4.301	2.2431
1	-4.216	2.1174
1	-4.114	1.9917
1	-4.012	1.8661
1	-3.91	1.7467
1	-3.808	1.6336
1	-3.689	1.5205
1	-3.587	1.4074
1	-3.468	1.3069
1	-3.366	1.2001
1	-3.264	1.0995
1	-3.179	1.0053
1	-3.094	0.91105
1	-3.026	0.8168
1	-2.958	0.72884
1	-2.89	0.64088
1	-2.856	0.55291
1	-2.822	0.47123
1	-2.788	0.38327
1	-2.788	0.30159
1	-2.788	0.21363
1	-2.788	0.13195
1	-2.822	0.050265
1	-2.856	6.2454
1	-2.907	6.1574
0	-2.924	6.0695
0	-2.958	5.9815
0	-3.009	5.8936
0	-3.077	5.7993
0	-3.145	5.705
0	-3.23	5.6108
0	-3.332	5.5103
0	-3.434	5.4097
0	-3.553	5.3092
0	-3.689	5.1961
0	-3.825	5.083
0	-3.961	4.9699
0	-4.097	4.8443
0	-4.25	4.7186
0	-4.403	4.593
0	-4.539	4.4547
0	-4.675	4.3165
0	-4.811	4.1783
0	-4.93	4.0275
0	-5.049	3.8767
0	-5.134	3.7259
0	-5.202	3.5688
0	-5.253	3.4117
0	-5.287	3.2546
0	-5.287	3.0976
0	-5.27	2.9405
0	-5.219	2.7834
0	-5.151	2.6263
0	-5.066	2.4693
0	-4.964	2.3185
0	-4.845	2.174
0	-4.709	2.0294
0	-4.573	1.8912
0	-4.42	1.753
0	-4.267	1.621
0	-4.114	1.4954
0	-3.978	1.376
0	-3.825	1.2566
0	-3.689	1.1435
0	-3.553	1.0367
0	-3.417	0.9299
0	-3.298	0.82937
0	-3.196	0.73512
0	-3.094	0.64088
0	-3.009	0.54663
0	-2.941	0.45867
0	-2.873	0.3707
0	-2.822	0.28274
0	-2.788	0.20106
0	-2.754	0.11938
0	-2.754	0.031415
0	-2.754	6.2328
0	-2.754	6.1512
0	-2.788	6.0695
0	-2.822	5.9878
0	-2.873	5.8998
0	-2.924	5.8119
0	-2.992	5.7239
0	-3.077	5.6297
0	-3.179	5.5354
0	-3.281	5.4412
0	-3.4	5.3406
0	-3.519	5.2338
0	-3.655	5.127
0	-3.791	5.0139
0	-3.927	4.9008
0	-4.08	4.7814
0	-4.233	4.6558
0	-4.369	4.5238
0	-4.522	4.3919
0	-4.658	4.2537
0	-4.777	4.1154
0	-4.896	3.9709
0	-4.998	3.8201
0	-5.083	3.6693
0	-5.134	3.5122
0	-5.185	3.3615
0	-5.202	3.2044
0	-5.202	3.0473
0	-5.168	2.8902
0	-5.117	2.7332
0	-5.049	2.5823
0	-4.964	2.4316
0	-4.845	2.287
0	-4.726	2.1425
0	-4.59	2.0043
0	-4.454	1.8661
0	-4.301	1.7341
0	-4.148	1.6085
0	-3.995	1.4828
0	-3.842	1.3634
0	-3.706	1.2503
0	-3.57	1.1435
0	-3.434	1.0367
0	-3.298	0.93618
0	-3.179	0.84193
0	-3.077	0.74769
0	-2.975	0.65344
0	-2.89	0.56548
0	-2.805	0.4838
0	-2.737	0.39583
0	-2.686	0.31416
0	-2.652	0.23247
0	-2.618	0.15708
0	-2.601	0.075397
0	-2.584	0
0	-2.601	6.2077
0	-2.601	6.126
0	-2.635	6.0506
0	-2.669	5.9689
0	-2.72	5.8873
0	-2.788	5.8056
0	-2.856	5.7176
0	-2.941	5.6297
0	-3.043	5.5417
0	-3.145	5.4474
0	-3.264	5.3532
0	-3.383	5.2527
0	-3.502	5.1521
0	-3.638	5.039
0	-3.791	4.9322
0	-3.927	4.8129
0	-4.08	4.6935
0	-4.233	4.5678
0	-4.369	4.4421
0	-4.505	4.3039
0	-4.641	4.1657
0	-4.76	4.0275
0	-4.879	3.883
0	-4.964	3.7322
0	-5.032	3.5814
0	-5.083	3.4306
0	-5.117	3.2798
0	-5.117	3.1227
0	-5.1	2.9719
0	-5.066	2.8148
0	-5.015	2.664
0	-4.93	2.5195
0	-4.828	2.3687
0	-4.709	2.2242
0	-4.59	2.086
0	-4.454	1.954
0	-4.301	1.8221
0	-4.165	1.6902
0	-4.012	1.5708
0	-3.859	1.4514
0	-3.706	1.3383
0	-3.553	1.2315
0	-3.417	1.1247
0	-3.281	1.0241
0	-3.162	0.92362
1	-3.043	0.82937
1	-2.975	0.74141
1	-2.924	0.65344
1	-2.873	0.56548
1	-2.839	0.4838
1	-2.805	0.39583
1	-2.788	0.31416
1	-2.788	0.22619
1	-2.805	0.14451
0	-2.788	0.056548
0	-2.788	6.258
0	-2.788	6.1763
0	-2.805	6.0883
0	-2.839	6.0066
0	-2.89	5.9187
0	-2.941	5.8307
0	-3.009	5.7428
0	-3.094	5.6485
0	-3.196	5.5543
0	-3.298	5.46
0	-3.4	5.3595
0	-3.536	5.2527
0	-3.655	5.1459
0	-3.791	5.0328
0	-3.944	4.9197
0	-4.08	4.794
0	-4.233	4.6683
0	-4.386	4.5427
0	-4.522	4.4107
0	-4.658	4.2725
0	-4.794	4.128
0	-4.913	3.9835
0	-5.015	3.8327
0	-5.1	3.6819
0	-5.151	3.5248
0	-5.202	3.374
0	-5.219	3.217
0	-5.219	3.0599
0	-5.185	2.9028
0	-5.151	2.7457
0	-5.066	2.5949
0	-4.981	2.4441
0	-4.879	2.2933
0	-4.76	2.1488
0	-4.624	2.0106
0	-4.488	1.8724
2	-4.335	1.7404
2	-4.148	1.6085
2	-3.944	1.4891
2	-3.757	1.376
2	-3.57	1.2629
2	-3.383	1.1561
2	-3.213	1.0618
2	-3.043	0.9676
2	-2.873	0.87963
2	-2.72	0.79167
2	-2.584	0.70999
2	-2.448	0.63459
2	-2.312	0.56548
2	-2.193	0.49637
2	-2.091	0.43353
2	-1.989	0.3707
2	-1.904	0.31416
2	-1.819	0.25761
2	-1.734	0.20106
2	-1.666	0.15079
0	-1.649	0.10053
0	-1.632	0.050265
0	-1.632	0
0	-1.632	6.2391
0	-1.649	6.1889
0	-1.666	6.1386
0	-1.683	6.0883
0	-1.717	6.0381
0	-1.751	5.9815
0	-1.802	5.9313
0	-1.853	5.8747
0	-1.921	5.8182
0	-1.989	5.7616
0	-2.057	5.6988
0	-2.142	5.6359
0	-2.244	5.5668
0	-2.346	5.4977
0	-2.448	5.4286
0	-2.567	5.3532
0	-2.686	5.2715
0	-2.822	5.1898
0	-2.958	5.1019
0	-3.094	5.0139
0	-3.23	4.9197
0	-3.383	4.8191
0	-3.536	4.7123
0	-3.672	4.6055
0	-3.825	4.4924
0	-3.961	4.373
0	-4.097	4.2537
0	-4.233	4.128
0	-4.352	4.0023
0	-4.454	3.8704
0	-4.539	3.7322
0	-4.624	3.5939
0	-4.675	3.4557
0	-4.709	3.3175
0	-4.726	3.173
0	-4.709	3.0284
0	-4.675	2.8902
0	-4.641	2.752
0	-4.556	2.6138
0	-4.471	2.4755
0	-4.369	2.3436
0	-4.267	2.2117
0	-4.131	2.086
0	-3.995	1.9666
0	-3.859	1.8472
0	-3.706	1.7341
0	-3.553	1.621
0	-3.4	1.5205
0	-3.247	1.42
0	-3.111	1.3257
0	-2.958	1.2315
0	-2.822	1.1435
2	-2.686	1.0618
2	-2.516	0.98645
2	-2.346	0.91105
2	-2.193	0.84193
2	-2.04	0.7791
2	-1.904	0.72256
2	-1.751	0.66601
2	-1.632	0.61574
2	-1.496	0.56548
2	-1.377	0.5215
2	-1.275	0.4838
2	-1.156	0.4461
2	-1.054	0.41469
2	-0.952	0.38327
2	-0.867	0.35185
2	-0.765	0.333
2	-0.68	0.30787
2	-0.595	0.28902
2	-0.51	0.27017
2	-0.425	0.25761
2	-0.357	0.24504
2	-0.272	0.23876
2	-0.204	0.22619
2	-0.119	0.21991
2	-0.051	0.21991
2	0	0.21991
2	0.085	0.21991
2	0.153	0.22619
2	0.221	0.23247
2	0.306	0.23876
2	0.374	0.25132
2	0.459	0.26389
2	0.544	0.27646
2	0.612	0.29531
2	0.714	0.31416
2	0.799	0.33929
2	0.884	0.36442
2	0.986	0.38955
2	1.088	0.42097
2	1.19	0.45867
2	1.292	0.49637
2	1.411	0.53406
2	1.53	0.57805
0	1.615	0.62831
0	1.7	0.67858
0	1.802	0.72884
0	1.904	0.78539
0	2.006	0.84193
0	2.125	0.90477
0	2.244	0.97388
0	2.363	1.043
0	2.499	1.1121
0	2.635	1.1938
0	2.771	1.2755
0	2.924	1.3572
0	3.06	1.4514
0	3.213	1.5456
0	3.366	1.6399
0	3.502	1.7467
0	3.655	1.8535
0	3.791	1.9666
0	3.927	2.0797
0	4.046	2.1991
0	4.165	2.3247
0	4.267	2.4504
0	4.352	2.5823
0	4.42	2.7143
0	4.471	2.8462
0	4.505	2.9782
0	4.505	3.1164
0	4.505	3.2546
0	4.471	3.3866
0	4.42	3.5185
0	4.352	3.6505
0	4.267	3.7824
0	4.182	3.9081
0	4.063	4.0338
0	3.944	4.1531
0	3.808	4.2725
0	3.655	4.3793
0	3.519	4.4924
0	3.366	4.593
0	3.213	4.6935
0	3.06	4.7877
0	2.907	4.8757
0	2.771	4.9637
0	2.618	5.0453
0	2.482	5.1207
0	2.346	5.1898
0	2.21	5.2589
0	2.091	5.3281
0	1.972	5.3846
0	1.853	5.4474
0	1.734	5.4977
0	1.632	5.548
0	1.53	5.5982
0	1.445	5.6422
0	1.36	5.6862
0	1.275	5.7239
0	1.207	5.7616
0	1.122	5.7993
0	1.054	5.8307
0	1.003	5.8621
0	0.935	5.8873
0	0.884	5.9187
0	0.833	5.9438
0	0.782	5.9689
0	0.731	5.9941
0	0.697	6.0129
0	0.663	6.0318
0	0.612	6.0506
0	0.578	6.0695
0	0.561	6.0883
0	0.527	6.1072
0	0.51	6.1197
0	0.476	6.1386
0	0.459	6.1512
0	0.442	6.1637
0	0.425	6.1763
0	0.408	6.1889
0	0.391	6.2014
0	0.391	6.214
0	0.374	6.2265
0	0.374	6.2391
0	0.357	6.2454
0	0.357	6.258
0	0.357	6.2705
0	0.357	0
0	0.357	0.0062831
0	0.357	0.018849
0	0.357	0.031415
0	0.374	0.043982
0	0.374	0.056548
0	0.391	0.062831
0	0.391	0.075397
0	0.408	0.087963
0	0.425	0.10053
0	0.442	0.1131
0	0.459	0.13195
0	0.476	0.14451
0	0.51	0.15708
0	0.527	0.17593
0	0.561	0.18849
0	0.578	0.20734
0	0.612	0.22619
0	0.646	0.24504
0	0.697	0.26389
0	0.731	0.28902
0	0.782	0.30787
0	0.816	0.333
0	0.867	0.35814
0	0.935	0.38955
0	0.986	0.41469
0	1.054	0.4461
0	1.122	0.4838
0	1.19	0.51521
0	1.258	0.55291
0	1.343	0.59061
0	1.428	0.63459
0	1.53	0.67858
0	1.615	0.72884
0	1.717	0.7791
0	1.836	0.82937
0	1.938	0.88592
0	2.057	0.94875
0	2.193	1.0116
0	2.312	1.0807
0	2.448	1.1498
0	2.584	1.2252
0	2.72	1.3069
0	2.873	1.3886
0	3.026	1.4765
0	3.162	1.5708
0	3.315	1.6713
0	3.468	1.7718
0	3.604	1.8786
0	3.74	1.9855
0	3.876	2.1048
0	3.995	2.2179
0	4.114	2.3436
0	4.199	2.4693
0	4.284	2.5949
0	4.352	2.7269
0	4.403	2.8588
0	4.437	2.9908
0	4.454	3.1227
0	4.437	3.2546
0	4.403	3.3929
0	4.352	3.5248
0	4.284	3.6505
0	4.199	3.7824
0	4.114	3.9018
0	3.995	4.0275
0	3.876	4.1468
0	3.74	4.2599
0	3.604	4.3667
0	3.451	4.4736
0	3.298	4.5804
0	3.145	4.6746
0	3.009	4.7689
0	2.856	4.8568
0	2.703	4.9385
0	2.55	5.0202
0	2.414	5.0956
0	2.278	5.1647
0	2.142	5.2275
0	2.006	5.2904
0	1.887	5.3532
0	1.768	5.4035
0	1.649	5.46
0	1.547	5.504
0	1.445	5.5543
0	1.343	5.592
0	1.258	5.6297
0	1.173	5.6674
0	1.088	5.705
0	1.003	5.7365
0	0.918	5.7616
0	0.85	5.793
0	0.782	5.8182
0	0.714	5.837
0	0.646	5.8621
0	0.595	5.881
0	0.527	5.8936
0	0.476	5.9124
0	0.425	5.925
0	0.374	5.9375
0	0.323	5.9501
0	0.272	5.9564
0	0.221	5.9627
0	0.187	5.9689
2	0.136	5.9752
2	0.136	5.9815
2	0.136	5.9815
2	0.119	5.9878
2	0.119	5.9941
2	0.119	5.9941
2	0.119	6.0004
2	0.119	6.0066
2	0.119	6.0066
2	0.119	6.0129
2	0.119	6.0129
2	0.119	6.0192
0	0.085	6.0255
0	0.051	6.0255
0	0.017	6.0255
0	-0.017	6.0255
0	-0.051	6.0255
0	-0.085	6.0255
0	-0.119	6.0192
2	-0.17	6.0129
2	-0.17	6.0129
2	-0.17	6.0066
2	-0.17	6.0004
2	-0.17	5.9941
2	-0.17	5.9878
2	-0.17	5.9815
2	-0.17	5.9815
2	-0.17	5.9752
2	-0.187	5.9689
0	-0.221	5.9627
0	-0.272	5.9564
2	-0.323	5.9438
2	-0.34	5.9313
2	-0.34	5.925
2	-0.357	5.9124
2	-0.374	5.8998
2	-0.391	5.8873
2	-0.408	5.881
2	-0.425	5.8621
0	-0.476	5.8496
0	-0.544	5.837
0	-0.612	5.8182
0	-0.68	5.7993
0	-0.748	5.7742
0	-0.816	5.7553
0	-0.901	5.7239
0	-0.986	5.6988
0	-1.071	5.6674
0	-1.156	5.6359
0	-1.241	5.5982
0	-1.343	5.5605
0	-1.445	5.5166
0	-1.547	5.4726
0	-1.649	5.4223
0	-1.768	5.372
0	-1.887	5.3155
0	-2.023	5.2589
0	-2.142	5.1961
0	-2.278	5.127
0	-2.414	5.0579
0	-2.55	4.9825
0	-2.703	4.9008
0	-2.856	4.8191
0	-2.992	4.7312
0	-3.145	4.6432
0	-3.298	4.5427
0	-3.434	4.4421
0	-3.57	4.3353
0	-3.706	4.2285
0	-3.842	4.1154
0	-3.961	3.996
0	-4.063	3.8767
0	-4.148	3.751
0	-4.233	3.6254
0	-4.284	3.4997
0	-4.335	3.3677
0	-4.352	3.2358
0	-4.352	3.1038
0	-4.335	2.9782
0	-4.301	2.8462
0	-4.25	2.7143
0	-4.182	2.5886
0	-4.097	2.4693
0	-3.995	2.3436
0	-3.876	2.2242
0	-3.74	2.1111
0	-3.621	1.998
0	-3.468	1.8975
0	-3.332	1.7907
0	-3.179	1.6964
0	-3.026	1.6022
0	-2.873	1.5142
0	-2.72	1.4263
0	-2.584	1.3509
0	-2.431	1.2755
0	-2.278	1.2001
0	-2.142	1.1372
0	-2.006	1.0744
0	-1.887	1.0116
0	-1.751	0.96131
0	-1.632	0.91105
0	-1.513	0.86079
0	-1.411	0.8168
0	-1.292	0.77282
0	-1.19	0.74141
0	-1.088	0.70371
0	-1.003	0.67229
0	-0.901	0.64088
0	-0.816	0.61574
0	-0.731	0.59689
0	-0.646	0.57176
0	-0.561	0.55291
0	-0.476	0.54035
0	-0.408	0.52778
0	-0.34	0.51521
0	-0.255	0.50265
0	-0.187	0.49637
0	-0.119	0.49008
0	-0.051	0.49008
0	0.017	0.49008
0	0.085	0.49008
0	0.153	0.49637
0	0.221	0.50265
0	0.306	0.50893
0	0.374	0.5215
0	0.442	0.53406
0	0.527	0.54663
0	0.612	0.56548
0	0.68	0.58433
0	0.765	0.60318
0	0.85	0.62831
1	0.952	0.65973
1	1.003	0.68486
1	1.054	0.71627
1	1.122	0.75397
1	1.173	0.78539
1	1.241	0.82309
1	1.309	0.86079
1	1.394	0.90477
1	1.479	0.94246
1	1.547	0.99273
1	1.632	1.0367
1	1.734	1.087
1	1.819	1.1435
1	1.921	1.2001
1	2.023	1.2566
1	2.125	1.3195
0	2.261	1.3886
0	2.414	1.4577
0	2.567	1.5331
0	2.72	1.6148
0	2.856	1.6964
0	3.009	1.7844
0	3.145	1.8786
0	3.281	1.9729
0	3.417	2.0734
0	3.553	2.1802
0	3.655	2.287
0	3.774	2.4001
0	3.859	2.5132
0	3.944	2.6326
0	3.995	2.752
0	4.046	2.8714
0	4.08	2.997
0	4.08	3.1164
0	4.08	3.2421
0	4.046	3.3615
0	4.012	3.4808
0	3.944	3.6002
0	3.876	3.7196
0	3.774	3.8327
0	3.672	3.9458
0	3.553	4.0589
0	3.434	4.1594
0	3.298	4.2662
2	3.162	4.3605
2	3.06	4.4547
2	2.958	4.5427
2	2.839	4.6306
2	2.737	4.7123
2	2.618	4.794
2	2.516	4.8757
2	2.397	4.9448
2	2.295	5.0202
2	2.193	5.083
2	2.091	5.1521
2	2.006	5.2087
2	1.904	5.2715
2	1.819	5.3281
2	1.751	5.3783
2	1.666	5.4349
2	1.598	5.4789
2	1.53	5.5291
2	1.479	5.5731
2	1.428	5.6171
2	1.377	5.6611
2	1.326	5.6988
2	1.292	5.7428
2	1.258	5.7805
2	1.224	5.8182
2	1.19	5.8496
2	1.173	5.8873
2	1.156	5.925
2	1.156	5.9564
2	1.139	5.9941
2	1.139	6.0255
2	1.156	6.0632
0	1.122	6.0946
0	1.105	6.1323
0	1.071	6.1637
0	1.054	6.1951
0	1.054	6.2265
0	1.037	6.258
0	1.037	0.0062831
0	1.054	0.037699
0	1.054	0.069114
0	1.071	0.10053
0	1.088	0.13823
0	1.105	0.16964
0	1.139	0.20106
0	1.173	0.23876
0	1.207	0.27017
0	1.241	0.30787
0	1.292	0.34557
0	1.343	0.38955
0	1.411	0.42725
0	1.479	0.47123
0	1.547	0.5215
0	1.615	0.56548
0	1.7	0.61574
0	1.802	0.67229
0	1.887	0.72256
0	1.989	0.78539
0	2.108	0.84822
0	2.21	0.91105
0	2.329	0.98016
0	2.465	1.0493
0	2.601	1.1247
0	2.737	1.2064
0	2.873	1.2943
0	3.026	1.3823
0	3.162	1.4765
0	3.315	1.5708
0	3.468	1.6713
0	3.604	1.7781
0	3.757	1.8912
0	3.893	2.0043
0	4.012	2.1237
0	4.131	2.2431
0	4.25	2.3687
0	4.335	2.5007
0	4.42	2.6326
0	4.488	2.7646
0	4.522	2.9028
0	4.539	3.041
0	4.556	3.173
0	4.539	3.3112
0	4.488	3.4494
0	4.437	3.5814
0	4.369	3.7133
0	4.267	3.8453
0	4.165	3.9709
0	4.046	4.0966
0	3.91	4.216
0	3.774	4.3291
0	3.638	4.4421
0	3.485	4.549
0	3.332	4.6495
0	3.179	4.75
0	3.026	4.8443
0	2.89	4.9322
0	2.737	5.0139
0	2.601	5.0956
0	2.465	5.171
0	2.329	5.2464
0	2.193	5.3092
0	2.074	5.3783
0	1.955	5.4349
0	1.853	5.4914
0	1.751	5.548
0	1.649	5.5982
0	1.547	5.6485
0	1.462	5.6925
0	1.394	5.7365
0	1.309	5.7742
0	1.241	5.8182
0	1.173	5.8496
0	1.122	5.8873
0	1.054	5.9187
0	1.003	5.9501
1	0.952	5.9815
1	0.884	6.0066
1	0.799	6.0318
1	0.714	6.0569
1	0.646	6.0758
1	0.578	6.0946
1	0.51	6.1135
1	0.442	6.126
1	0.391	6.1386
1	0.323	6.1512
1	0.272	6.1574
1	0.204	6.17
1	0.153	6.17
1	0.102	6.1763
1	0.034	6.1763
1	0	6.1826
1	-0.051	6.1763
1	-0.119	6.1763
1	-0.17	6.17
1	-0.221	6.1637
1	-0.289	6.1574
1	-0.34	6.1449
1	-0.408	6.1386
1	-0.459	6.126
1	-0.527	6.1072
1	-0.595	6.0883
1	-0.663	6.0695
1	-0.748	6.0506
1	-0.816	6.0255
1	-0.901	6.0004
1	-0.986	5.9752
1	-1.071	5.9438
1	-1.071	5.9061
1	-1.088	5.8747
1	-1.122	5.8433
1	-1.139	5.8056
1	-1.173	5.7742
1	-1.207	5.7365
1	-1.241	5.6988
1	-1.292	5.6611
1	-1.326	5.6234
1	-1.377	5.5794
1	-1.445	5.5417
1	-1.513	5.4977
1	-1.615	5.4474
1	-1.717	5.3972
1	-1.836	5.3469
1	-1.972	5.2841
1	-2.091	5.2275
1	-2.227	5.1584
1	-2.363	5.0893
1	-2.499	5.0202
1	-2.635	4.9448
1	-2.788	4.8631
1	-2.941	4.7752
1	-3.077	4.6809
1	-3.23	4.5867
1	-3.383	4.4861
1	-3.519	4.3856
1	-3.655	4.2788
1	-3.791	4.1657
1	-3.91	4.0526
1	-4.029	3.9332
1	-4.114	3.8076
1	-4.199	3.6819
1	-4.267	3.5562
1	-4.318	3.4243
1	-4.352	3.2986
1	-4.369	3.1667
1	-4.352	3.0347
1	-4.335	2.9028
1	-4.284	2.7771
1	-4.216	2.6452
1	-4.131	2.5195
1	-4.046	2.4001
1	-3.927	2.2808
1	-3.808	2.1614
1	-3.672	2.0483
1	-3.536	1.9415
1	-3.4	1.8347
1	-3.247	1.7341
1	-3.094	1.6399
1	-2.941	1.5519
1	-2.788	1.464
1	-2.652	1.3823
1	-2.499	1.3069
1	-2.346	1.2315
1	-2.21	1.1624
1	-2.074	1.0995
1	-1.938	1.0367
1	-1.819	0.98016
1	-1.683	0.9299
1	-1.581	0.87963
1	-1.462	0.83565
1	-1.343	0.79167
1	-1.241	0.75397
1	-1.139	0.71627
1	-1.037	0.68486
1	-0.952	0.65344
1	-0.867	0.62203
1	-0.782	0.59689
1	-0.697	0.57805
1	-0.612	0.5592
1	-0.527	0.54035
1	-0.459	0.52778
1	-0.374	0.51521
1	-0.306	0.50265
1	-0.238	0.49637
1	-0.153	0.49008
1	-0.085	0.4838
1	-0.017	0.4838
1	0.034	0.4838
1	0.102	0.4838
1	0.17	0.49008
1	0.238	0.49637
1	0.323	0.50265
1	0.391	0.51521
1	0.459	0.52778
1	0.544	0.54035
1	0.612	0.5592
1	0.697	0.57805
1	0.782	0.60318
1	0.867	0.62831
1	0.969	0.65344
1	1.054	0.68486
1	1.156	0.72256
1	1.258	0.75397
1	1.36	0.79795
1	1.462	0.83565
1	1.581	0.88592
1	1.7	0.93618
1	1.819	0.98645
1	1.938	1.043
1	2.074	1.1058
1	2.21	1.1687
1	2.346	1.2378
1	2.499	1.3069
1	2.635	1.3886
1	2.788	1.4703
1	2.941	1.5519
1	3.077	1.6462
1	3.23	1.7404
1	3.366	1.841
1	3.519	1.9415
1	3.655	2.0483
1	3.774	2.1614
1	3.893	2.2745
1	3.995	2.3939
1	4.097	2.5195
1	4.165	2.6389
1	4.233	2.7708
1	4.267	2.8965
1	4.301	3.0222
1	4.301	3.1541
1	4.284	3.2861
1	4.25	3.4117
1	4.199	3.5374
1	4.131	3.6631
1	4.046	3.7887
1	3.944	3.9081
2	3.842	4.0275
2	3.757	4.1406
2	3.655	4.2474
2	3.57	4.3605
2	3.468	4.4673
2	3.349	4.5678
2	3.247	4.6683
2	3.128	4.7626
2	3.026	4.8568
2	2.907	4.9448
2	2.805	5.0328
2	2.703	5.1144
2	2.601	5.1898
2	2.516	5.2715
2	2.431	5.3469
0	2.312	5.416
0	2.21	5.4851
0	2.091	5.548
0	2.006	5.6108
0	1.904	5.6674
0	1.819	5.7239
0	1.751	5.7805
0	1.683	5.8307
0	1.615	5.881
0	1.564	5.9313
0	1.513	5.9752
0	1.479	6.0192
0	1.428	6.0632
0	1.411	6.1072
0	1.377	6.1512
1	1.36	6.1889
1	1.309	6.2328
1	1.275	6.2705
1	1.224	0.025132
1	1.19	0.062831
1	1.156	0.094246
1	1.139	0.13195
1	1.122	0.16336
1	1.105	0.20106
1	1.105	0.23247
1	1.088	0.26389
1	1.105	0.30159
1	1.105	0.333
1	1.122	0.36442
1	1.122	0.40212
1	1.156	0.43353
1	1.173	0.47123
1	1.207	0.50265
1	1.241	0.54035
1	1.275	0.57805
1	1.326	0.61574
0	1.411	0.65973
0	1.496	0.70371
0	1.598	0.74769
0	1.7	0.79795
0	1.819	0.8545
0	1.938	0.91105
0	2.057	0.9676
0	2.176	1.0367
0	2.312	1.0995
0	2.448	1.1749
0	2.584	1.2503
0	2.72	1.3257
0	2.873	1.4137
0	3.026	1.5017
0	3.162	1.5959
0	3.315	1.6902
0	3.468	1.7907
0	3.604	1.8975
0	3.74	2.0106
0	3.876	2.1237
0	3.995	2.2431
0	4.097	2.3624
0	4.199	2.4881
0	4.284	2.6138
0	4.335	2.7457
0	4.386	2.8777
0	4.42	3.0096
0	4.42	3.1416
0	4.403	3.2735
0	4.369	3.4054
0	4.318	3.5374
0	4.25	3.6693
0	4.165	3.795
0	4.063	3.9207
0	3.961	4.04
0	3.825	4.1531
0	3.706	4.2662
0	3.553	4.3793
0	3.417	4.4798
0	3.264	4.5804
0	3.111	4.6809
0	2.958	4.7689
0	2.805	4.8568
0	2.652	4.9385
0	2.516	5.0202
0	2.38	5.0893
0	2.227	5.1584
0	2.108	5.2275
0	1.972	5.2841
0	1.853	5.3469
0	1.734	5.3972
0	1.615	5.4474
0	1.496	5.4977
0	1.394	5.5417
0	1.292	5.5794
0	1.207	5.6171
0	1.122	5.6548
0	1.02	5.6862
0	0.952	5.7176
0	0.867	5.7428
0	0.782	5.7679
0	0.714	5.793
1	0.646	5.8119
1	0.544	5.8307
1	0.442	5.8433
1	0.34	5.8559
1	0.238	5.8621
1	0.136	5.8684
1	0.034	5.8747
1	-0.051	5.8747
1	-0.153	5.8684
1	-0.255	5.8621
1	-0.357	5.8559
1	-0.459	5.8433
1	-0.561	5.8244
1	-0.68	5.8056
1	-0.782	5.7867
1	-0.901	5.7616
1	-1.003	5.7302
1	-1.139	5.6988
1	-1.258	5.6611
1	-1.377	5.6234
1	-1.513	5.5794
1	-1.581	5.5291
1	-1.649	5.4851
1	-1.717	5.4349
1	-1.785	5.3783
1	-1.904	5.3218
1	-2.023	5.2652
1	-2.159	5.2024
1	-2.295	5.1333
1	-2.431	5.0642
1	-2.567	4.9888
1	-2.703	4.9071
1	-2.856	4.8254
1	-3.009	4.7375
1	-3.162	4.6432
1	-3.298	4.549
1	-3.451	4.4484
1	-3.587	4.3416
1	-3.723	4.2285
1	-3.842	4.1154
1	-3.961	4.0023
1	-4.08	3.8767
1	-4.165	3.7573
1	-4.233	3.6316
1	-4.301	3.4997
1	-4.335	3.3677
1	-4.369	3.2421
1	-4.369	3.1101
1	-4.352	2.9782
1	-4.318	2.8462
1	-4.267	2.7206
1	-4.199	2.5886
1	-4.097	2.463
1	-3.995	2.3436
1	-3.893	2.2242
1	-3.757	2.1111
1	-3.621	1.998
1	-3.485	1.8912
1	-3.332	1.7907
1	-3.196	1.6902
1	-3.043	1.5959
1	-2.89	1.5079
1	-2.737	1.4263
1	-2.584	1.3446
1	-2.448	1.2692
1	-2.295	1.2001
1	-2.159	1.131
1	-2.023	1.0681
1	-1.887	1.0053
1	-1.768	0.95503
1	-1.649	0.89848
1	-1.53	0.8545
1	-1.411	0.81052
1	-1.309	0.76654
1	-1.207	0.72884
1	-1.105	0.69742
1	-1.02	0.65973
1	-0.918	0.63459
1	-0.833	0.60318
1	-0.748	0.58433
1	-0.663	0.5592
1	-0.595	0.54035
1	-0.51	0.52778
1	-0.442	0.50893
1	-0.357	0.49637
1	-0.289	0.49008
1	-0.221	0.47752
1	-0.153	0.47123
1	-0.085	0.47123
1	-0.017	0.47123
1	0.034	0.47123
1	0.102	0.47123
1	0.17	0.47752
1	0.238	0.4838
1	0.306	0.49008
1	0.391	0.50265
1	0.459	0.51521
1	0.527	0.52778
1	0.612	0.54663
1	0.68	0.56548
1	0.765	0.59061
1	0.85	0.60946
1	0.935	0.64088
1	1.037	0.67229
1	1.122	0.70371
1	1.224	0.73512
1	1.326	0.7791
1	1.428	0.8168
1	1.547	0.86079
1	1.666	0.91105
1	1.785	0.96131
1	1.904	1.0179
1	2.04	1.0807
1	2.176	1.1435
1	2.312	1.2064
1	2.448	1.2817
1	2.584	1.3572
1	2.737	1.4388
1	2.89	1.5205
1	3.043	1.6085
1	3.179	1.7027
1	3.332	1.8033
1	3.468	1.9038
1	3.604	2.0106
1	3.74	2.1237
1	3.859	2.2368
1	3.961	2.3499
1	4.063	2.4755
1	4.148	2.5949
1	4.216	2.7206
1	4.267	2.8525
1	4.301	2.9782
1	4.318	3.1101
1	4.301	3.2358
2	4.284	3.3677
2	4.267	3.4934
2	4.25	3.6254
2	4.216	3.751
2	4.148	3.8767
2	4.08	4.0023
2	4.012	4.1217
2	3.91	4.2411
2	3.808	4.3542
2	3.706	4.4673
2	3.604	4.5804
2	3.485	4.6872
2	3.383	4.7877
2	3.264	4.8883
2	3.162	4.9888
0	3.026	5.0767
0	2.873	5.171
0	2.754	5.2527
0	2.618	5.3343
0	2.499	5.4097
0	2.38	5.4851
0	2.278	5.5543
0	2.193	5.6234
0	2.091	5.6862
0	2.023	5.749
0	1.938	5.8056
0	1.87	5.8684
0	1.819	5.9187
0	1.768	5.9752
0	1.734	6.0255
0	1.7	6.082
0	1.666	6.1323
0	1.649	6.1826
0	1.632	6.2328
0	1.632	6.2768
0	1.632	0.043982
0	1.649	0.094246
0	1.666	0.14451
0	1.683	0.19478
0	1.717	0.24504
0	1.751	0.30159
1	1.802	0.35185
1	1.819	0.4084
1	1.836	0.46495
1	1.87	0.51521
1	1.904	0.57805
1	1.955	0.63459
1	2.006	0.69114
1	2.057	0.75397
1	2.125	0.8168
1	2.193	0.87963
1	2.278	0.94875
1	2.363	1.0179
1	2.448	1.0933
1	2.55	1.1687
1	2.635	1.2441
1	2.737	1.3257
1	2.856	1.4074
1	2.958	1.4954
1	3.06	1.5896
1	3.162	1.6839
1	3.281	1.7781
1	3.383	1.8786
1	3.485	1.9792
1	3.57	2.086
0	3.689	2.1991
0	3.808	2.3122
0	3.91	2.4253
0	3.995	2.5447
0	4.08	2.664
0	4.131	2.7897
0	4.165	2.9154
[truncated: 5,162 more rows]
