# Supplementary material for: Skilled motor control of an inverted pendulum implies low entropy of states but high entropy of actions
Source: PLoS Comput Biol. 2023 Jan 6;19(1):e1010810. doi: 10.1371/journal.pcbi.1010810 (PMC9851554; doi:10.1371/journal.pcbi.1010810)
Supplement: S2 File — The dataset within the file contains the data collected during the experiment. Each CSV file named “FRI_p_l.csv” corresponds to a different trial, where “p” stands for an unique numerical participant’s identifier and “l” stands for pendulum length (where “2” corresponds to 0.2, “3” to 0.3 m, “4” to 0.4 m, etc.). In every file, rows correspond to subsequent time steps, sampled with a frequency of 0.017 s. For every recorded time step, each column contains: the action selected by the trial’s participant (“action”). The value 0 corresponds to a “no action”, the value 1 represents an action that pushes the pendulum towards the clockwise direction and the value 2 corresponds to an action that pushes the pendulum towards the anti-clockwise direction.the angular velocity of the pendulum at that time step (“ang. velocity”), measured in rad s−1.the angle of the pendulum at that time step (“angle”), measured in rad with values in the interval [0, 2π) rad. The angle 0 rad corresponds to the pendulum oriented in its upright position.the single utility value associated to the whole trial (“utility”). (ZIP) [file pcbi.1010810.s002.zip › ExperimentalData/FRI_20_8.csv]

action	angular vel.	angle	trial utility
0	0	3.2358	-12.7031
0	0	3.2358
0	0	3.2358
0	0	3.2358
0	-0.017	3.2358
0	-0.017	3.2358
0	-0.017	3.2358
0	-0.017	3.2358
0	-0.017	3.2358
0	-0.034	3.2358
0	-0.034	3.2295
0	-0.034	3.2295
0	-0.034	3.2295
0	-0.034	3.2295
0	-0.051	3.2232
0	-0.051	3.2232
0	-0.051	3.2232
0	-0.051	3.2232
0	-0.051	3.217
0	-0.068	3.217
0	-0.068	3.217
0	-0.068	3.2107
0	-0.068	3.2107
0	-0.068	3.2107
0	-0.068	3.2044
0	-0.068	3.2044
0	-0.085	3.1981
0	-0.085	3.1981
0	-0.085	3.1981
0	-0.085	3.1918
0	-0.085	3.1918
0	-0.085	3.1855
0	-0.085	3.1855
0	-0.085	3.1793
0	-0.102	3.1793
0	-0.102	3.173
0	-0.102	3.173
0	-0.102	3.1667
0	-0.102	3.1667
0	-0.102	3.1604
0	-0.102	3.1604
0	-0.102	3.1541
0	-0.102	3.1541
0	-0.102	3.1478
0	-0.102	3.1478
1	-0.102	3.1416
1	-0.119	3.1416
1	-0.119	3.1353
1	-0.136	3.129
1	-0.136	3.129
1	-0.153	3.1227
1	-0.153	3.1164
1	-0.17	3.1101
1	-0.187	3.1038
1	-0.187	3.0976
1	-0.204	3.0913
1	-0.204	3.0913
1	-0.204	3.0787
1	-0.221	3.0724
1	-0.221	3.0661
1	-0.238	3.0599
1	-0.238	3.0536
1	-0.255	3.0473
1	-0.255	3.041
1	-0.255	3.0284
1	-0.272	3.0222
1	-0.272	3.0159
1	-0.272	3.0033
1	-0.289	2.997
1	-0.289	2.9908
1	-0.289	2.9782
1	-0.289	2.9719
1	-0.306	2.9593
1	-0.306	2.9531
1	-0.306	2.9405
1	-0.306	2.9342
1	-0.306	2.9216
1	-0.306	2.9154
1	-0.306	2.9028
1	-0.306	2.8965
1	-0.306	2.8839
1	-0.306	2.8777
1	-0.306	2.8651
1	-0.306	2.8525
1	-0.306	2.8462
1	-0.306	2.8337
1	-0.306	2.8274
1	-0.306	2.8148
1	-0.306	2.8085
1	-0.306	2.796
1	-0.306	2.7897
1	-0.306	2.7771
1	-0.289	2.7708
1	-0.289	2.7646
1	-0.289	2.752
1	-0.289	2.7457
1	-0.272	2.7332
1	-0.272	2.7269
1	-0.272	2.7206
1	-0.255	2.708
1	-0.255	2.7017
1	-0.255	2.6955
1	-0.238	2.6892
1	-0.238	2.6766
1	-0.238	2.6703
1	-0.221	2.664
0	-0.204	2.6578
0	-0.187	2.6515
0	-0.17	2.6452
0	-0.153	2.6389
0	-0.136	2.6389
0	-0.119	2.6326
0	-0.102	2.6263
0	-0.085	2.6263
0	-0.068	2.62
0	-0.051	2.62
0	-0.034	2.62
0	0	2.62
0	0	2.62
0	0.017	2.62
0	0.034	2.62
0	0.051	2.62
0	0.068	2.6263
0	0.085	2.6263
0	0.102	2.6263
0	0.119	2.6326
0	0.136	2.6389
0	0.153	2.6389
2	0.17	2.6452
2	0.204	2.6515
2	0.238	2.6578
2	0.255	2.6703
2	0.289	2.6766
2	0.306	2.6829
2	0.34	2.6955
2	0.357	2.708
2	0.391	2.7206
2	0.408	2.7269
2	0.442	2.7457
2	0.459	2.7583
2	0.493	2.7708
2	0.51	2.7897
2	0.527	2.8023
2	0.561	2.8211
2	0.578	2.8337
2	0.595	2.8525
2	0.612	2.8714
2	0.629	2.8902
2	0.663	2.9091
2	0.68	2.9342
2	0.697	2.9531
2	0.714	2.9719
2	0.714	2.997
2	0.731	3.0159
2	0.748	3.041
2	0.765	3.0599
2	0.782	3.085
2	0.782	3.1101
2	0.799	3.1353
2	0.799	3.1604
2	0.816	3.1855
2	0.816	3.2044
2	0.833	3.2295
2	0.833	3.2546
2	0.833	3.2861
2	0.85	3.3112
2	0.85	3.3363
2	0.85	3.3615
2	0.85	3.3866
2	0.85	3.4117
2	0.85	3.4369
2	0.85	3.462
2	0.85	3.4871
2	0.833	3.5122
2	0.833	3.5374
2	0.833	3.5625
2	0.816	3.5877
2	0.816	3.6128
2	0.816	3.6379
2	0.799	3.6631
2	0.799	3.6882
2	0.782	3.7133
2	0.765	3.7322
2	0.765	3.7573
2	0.748	3.7824
2	0.731	3.8013
2	0.714	3.8264
2	0.697	3.8453
2	0.697	3.8704
2	0.68	3.8892
2	0.663	3.9081
2	0.646	3.9269
2	0.629	3.9458
2	0.612	3.9646
2	0.595	3.9835
2	0.578	4.0023
2	0.544	4.0212
2	0.527	4.0338
2	0.51	4.0526
2	0.493	4.0652
2	0.476	4.084
2	0.459	4.0966
2	0.425	4.1091
2	0.408	4.1217
2	0.391	4.1343
2	0.374	4.1468
2	0.34	4.1594
2	0.323	4.1657
2	0.306	4.1783
2	0.272	4.1845
2	0.255	4.1971
2	0.238	4.2034
2	0.204	4.2097
2	0.187	4.216
2	0.17	4.2222
2	0.136	4.2285
2	0.119	4.2285
0	0.085	4.2348
0	0.051	4.2348
0	0.017	4.2348
0	0	4.2348
0	-0.034	4.2348
0	-0.068	4.2348
0	-0.102	4.2348
0	-0.136	4.2285
1	-0.17	4.2222
1	-0.204	4.216
1	-0.255	4.2097
1	-0.289	4.2034
1	-0.34	4.1908
1	-0.374	4.1845
1	-0.425	4.172
1	-0.459	4.1531
1	-0.51	4.1406
1	-0.544	4.128
1	-0.595	4.1091
1	-0.629	4.0903
1	-0.663	4.0714
1	-0.714	4.0463
1	-0.748	4.0275
1	-0.782	4.0023
1	-0.816	3.9772
1	-0.867	3.9521
1	-0.901	3.9269
1	-0.935	3.9018
1	-0.969	3.8704
1	-1.003	3.839
1	-1.037	3.8076
1	-1.071	3.7761
1	-1.105	3.7447
1	-1.122	3.7133
1	-1.156	3.6756
1	-1.19	3.6442
1	-1.207	3.6065
1	-1.241	3.5688
1	-1.258	3.5311
1	-1.292	3.4934
1	-1.309	3.4494
1	-1.326	3.4117
1	-1.343	3.374
1	-1.36	3.33
1	-1.377	3.2923
1	-1.394	3.2484
1	-1.411	3.2044
1	-1.428	3.1604
1	-1.428	3.1164
1	-1.445	3.0787
1	-1.445	3.0347
1	-1.445	2.9908
1	-1.445	2.9468
1	-1.445	2.9028
1	-1.445	2.8588
1	-1.445	2.8148
1	-1.445	2.7708
1	-1.445	2.7269
1	-1.445	2.6829
1	-1.428	2.6389
1	-1.428	2.5949
1	-1.411	2.5509
1	-1.394	2.5132
1	-1.377	2.4693
1	-1.377	2.4253
1	-1.36	2.3876
1	-1.343	2.3436
1	-1.326	2.3059
1	-1.309	2.2682
1	-1.275	2.2305
1	-1.258	2.1865
1	-1.241	2.1488
1	-1.224	2.1174
1	-1.19	2.0797
1	-1.173	2.042
1	-1.139	2.0043
1	-1.122	1.9729
1	-1.105	1.9415
1	-1.071	1.9038
1	-1.037	1.8724
1	-1.02	1.841
1	-0.986	1.8158
1	-0.969	1.7844
1	-0.935	1.753
1	-0.918	1.7279
1	-0.884	1.6964
1	-0.85	1.6713
1	-0.833	1.6462
1	-0.799	1.621
1	-0.765	1.5959
1	-0.748	1.5771
1	-0.714	1.5519
1	-0.697	1.5331
0	-0.646	1.5142
0	-0.612	1.4954
0	-0.578	1.4765
0	-0.544	1.4577
0	-0.493	1.4388
0	-0.459	1.4263
0	-0.425	1.4137
0	-0.391	1.4011
0	-0.357	1.3886
0	-0.323	1.3823
0	-0.272	1.3697
0	-0.238	1.3634
0	-0.204	1.3572
0	-0.17	1.3509
0	-0.136	1.3446
0	-0.102	1.3383
0	-0.051	1.3383
0	-0.017	1.3383
0	0	1.3383
0	0.034	1.3383
0	0.068	1.3383
0	0.102	1.3446
0	0.136	1.3446
0	0.187	1.3509
0	0.221	1.3572
0	0.255	1.3634
0	0.289	1.376
0	0.323	1.3823
0	0.357	1.3948
0	0.408	1.4074
0	0.442	1.42
0	0.476	1.4325
0	0.51	1.4451
0	0.544	1.464
0	0.578	1.4828
0	0.629	1.4954
0	0.663	1.5205
0	0.697	1.5394
0	0.731	1.5582
2	0.765	1.5833
2	0.816	1.6085
2	0.867	1.6336
2	0.918	1.6587
2	0.952	1.6902
2	1.003	1.7153
2	1.054	1.7467
2	1.105	1.7781
2	1.139	1.8158
2	1.19	1.8472
2	1.241	1.8849
2	1.275	1.9226
2	1.326	1.9666
2	1.377	2.0043
2	1.411	2.0483
2	1.462	2.0923
2	1.496	2.1362
2	1.53	2.1802
2	1.581	2.2242
2	1.615	2.2745
2	1.649	2.3247
2	1.683	2.375
2	1.717	2.4253
2	1.751	2.4755
2	1.785	2.5321
2	1.819	2.5886
2	1.836	2.6389
2	1.87	2.6955
2	1.887	2.752
2	1.921	2.8085
2	1.938	2.8714
2	1.955	2.9279
2	1.972	2.9845
2	1.989	3.0473
2	1.989	3.1038
2	2.006	3.1667
2	2.006	3.2295
2	2.023	3.2861
2	2.023	3.3489
2	2.023	3.4117
2	2.023	3.4683
2	2.006	3.5311
2	2.006	3.5939
2	2.006	3.6505
2	1.989	3.7133
2	1.972	3.7699
2	1.955	3.8327
2	1.938	3.8892
2	1.921	3.9458
2	1.904	4.0086
2	1.887	4.0652
2	1.87	4.1217
2	1.853	4.1783
2	1.819	4.2348
2	1.802	4.2851
2	1.768	4.3416
2	1.751	4.3919
2	1.717	4.4484
2	1.7	4.4987
2	1.666	4.549
2	1.632	4.5992
2	1.615	4.6495
2	1.581	4.6935
2	1.547	4.7437
2	1.53	4.7877
2	1.496	4.8317
2	1.462	4.8757
2	1.445	4.9197
2	1.411	4.9637
2	1.394	5.0076
2	1.36	5.0516
2	1.343	5.0893
2	1.309	5.127
2	1.292	5.171
0	1.258	5.2087
0	1.224	5.2464
0	1.19	5.2841
0	1.156	5.3155
0	1.122	5.3532
0	1.088	5.3846
0	1.071	5.416
0	1.037	5.4474
0	1.003	5.4789
0	0.986	5.5103
0	0.952	5.5417
0	0.935	5.5668
0	0.901	5.5982
0	0.884	5.6234
0	0.85	5.6485
0	0.833	5.6736
0	0.816	5.6988
0	0.799	5.7239
0	0.782	5.749
0	0.748	5.7742
0	0.731	5.793
0	0.714	5.8182
0	0.697	5.837
0	0.68	5.8559
0	0.68	5.881
0	0.663	5.8998
0	0.646	5.9187
0	0.629	5.9375
0	0.612	5.9564
0	0.612	5.9752
0	0.595	5.9941
1	0.578	6.0129
1	0.561	6.0318
1	0.544	6.0443
1	0.527	6.0632
1	0.51	6.0758
1	0.493	6.0946
1	0.476	6.1072
1	0.459	6.126
1	0.442	6.1386
1	0.425	6.1512
1	0.408	6.1637
1	0.391	6.1763
1	0.374	6.1889
1	0.374	6.2014
1	0.357	6.2077
1	0.34	6.2203
1	0.323	6.2328
0	0.323	6.2391
0	0.323	6.2517
0	0.323	6.258
0	0.323	6.2705
0	0.323	0
0	0.323	0.0062831
0	0.323	0.018849
0	0.323	0.025132
0	0.323	0.037699
1	0.323	0.050265
1	0.323	0.056548
1	0.306	0.069114
1	0.306	0.075397
1	0.289	0.087963
1	0.289	0.094246
1	0.289	0.10681
1	0.272	0.1131
1	0.272	0.11938
1	0.272	0.13195
1	0.255	0.13823
1	0.255	0.14451
1	0.255	0.15079
1	0.255	0.16336
1	0.238	0.16964
1	0.238	0.17593
1	0.238	0.18221
1	0.238	0.18849
1	0.238	0.20106
1	0.221	0.20734
1	0.221	0.21363
1	0.221	0.21991
1	0.221	0.22619
1	0.221	0.23247
1	0.221	0.23876
1	0.221	0.24504
1	0.221	0.25132
1	0.221	0.25761
1	0.221	0.27017
1	0.221	0.27646
1	0.221	0.28274
1	0.221	0.28902
1	0.221	0.29531
1	0.221	0.30159
1	0.221	0.30787
1	0.221	0.31416
1	0.221	0.32044
1	0.221	0.32672
1	0.221	0.333
1	0.221	0.34557
1	0.238	0.35185
1	0.238	0.35814
1	0.238	0.36442
1	0.238	0.3707
1	0.238	0.37699
1	0.255	0.38955
1	0.255	0.39583
1	0.255	0.40212
1	0.255	0.4084
1	0.272	0.42097
1	0.272	0.42725
1	0.272	0.43353
1	0.289	0.4461
1	0.289	0.45238
1	0.289	0.46495
1	0.306	0.47123
1	0.306	0.4838
1	0.323	0.49008
1	0.323	0.50265
1	0.34	0.50893
1	0.34	0.5215
1	0.357	0.53406
0	0.374	0.54035
0	0.391	0.55291
0	0.408	0.56548
0	0.425	0.57805
0	0.442	0.59061
0	0.476	0.60946
0	0.493	0.62203
0	0.51	0.63459
0	0.527	0.65344
0	0.561	0.66601
0	0.578	0.68486
0	0.612	0.70371
0	0.629	0.72256
0	0.646	0.74141
0	0.68	0.76026
0	0.697	0.78539
0	0.731	0.80424
0	0.765	0.82937
0	0.782	0.8545
0	0.816	0.87335
0	0.85	0.89848
0	0.867	0.9299
0	0.901	0.95503
0	0.935	0.98016
0	0.969	1.0116
0	1.003	1.043
0	1.02	1.0681
0	1.054	1.0995
0	1.088	1.1372
0	1.122	1.1687
0	1.156	1.2001
0	1.19	1.2378
0	1.224	1.2755
0	1.275	1.3132
0	1.309	1.3509
0	1.343	1.3948
0	1.377	1.4325
0	1.411	1.4765
0	1.445	1.5205
0	1.479	1.5645
0	1.53	1.6085
0	1.564	1.6525
2	1.598	1.7027
2	1.649	1.753
2	1.683	1.8033
2	1.734	1.8535
2	1.785	1.9038
2	1.819	1.9603
2	1.87	2.0169
2	1.904	2.0734
2	1.955	2.13
2	1.989	2.1865
2	2.023	2.2494
2	2.074	2.3122
2	2.108	2.375
2	2.142	2.4378
2	2.176	2.5007
2	2.193	2.5698
2	2.227	2.6326
2	2.261	2.7017
2	2.278	2.7708
2	2.295	2.84
2	2.312	2.9091
2	2.329	2.9782
2	2.346	3.0473
2	2.363	3.1227
2	2.363	3.1918
2	2.363	3.2609
2	2.38	3.3363
2	2.38	3.4054
2	2.38	3.4745
0	2.363	3.5499
0	2.346	3.6191
0	2.329	3.6882
0	2.295	3.7573
0	2.278	3.8264
0	2.244	3.8955
0	2.227	3.9646
0	2.193	4.0275
0	2.159	4.0966
0	2.125	4.1594
0	2.091	4.2222
0	2.057	4.2851
0	2.023	4.3479
0	1.989	4.4107
0	1.955	4.4673
0	1.921	4.5238
0	1.87	4.5804
0	1.836	4.6369
0	1.802	4.6935
0	1.768	4.75
0	1.717	4.8003
0	1.683	4.8506
0	1.649	4.9008
0	1.615	4.9511
0	1.564	5.0014
0	1.53	5.0453
0	1.496	5.0893
0	1.462	5.1333
0	1.428	5.1773
0	1.394	5.2213
0	1.36	5.2652
0	1.326	5.3029
0	1.292	5.3406
0	1.275	5.3846
0	1.241	5.4223
0	1.207	5.46
0	1.19	5.4914
0	1.156	5.5291
0	1.139	5.5605
0	1.105	5.5982
0	1.088	5.6297
0	1.054	5.6611
1	1.037	5.6925
1	1.003	5.7239
1	0.969	5.7553
1	0.952	5.7867
1	0.918	5.8119
1	0.901	5.8433
1	0.867	5.8684
1	0.85	5.8936
1	0.816	5.9187
1	0.799	5.9438
1	0.765	5.9689
1	0.748	5.9878
1	0.731	6.0129
0	0.714	6.0318
0	0.714	6.0569
0	0.697	6.0758
0	0.697	6.1009
0	0.68	6.1197
0	0.68	6.1386
1	0.68	6.1574
1	0.663	6.1826
1	0.646	6.2014
1	0.629	6.2203
1	0.629	6.2391
1	0.612	6.258
1	0.595	6.2768
1	0.595	0.012566
1	0.578	0.031415
1	0.578	0.043982
1	0.561	0.062831
1	0.561	0.08168
1	0.544	0.10053
1	0.544	0.1131
1	0.544	0.13195
1	0.527	0.14451
1	0.527	0.16336
1	0.527	0.17593
1	0.527	0.19478
1	0.51	0.21363
1	0.51	0.22619
1	0.51	0.23876
1	0.51	0.25761
1	0.51	0.27017
1	0.51	0.28902
1	0.51	0.30159
1	0.51	0.32044
1	0.51	0.333
1	0.51	0.35185
1	0.527	0.36442
1	0.527	0.38327
1	0.527	0.40212
1	0.527	0.41469
1	0.544	0.43353
1	0.544	0.4461
1	0.544	0.46495
1	0.561	0.4838
1	0.561	0.49637
0	0.578	0.51521
0	0.595	0.53406
0	0.612	0.55291
0	0.646	0.57176
0	0.663	0.59061
0	0.68	0.60946
0	0.697	0.63459
0	0.731	0.65344
0	0.748	0.67858
0	0.765	0.69742
0	0.799	0.72256
0	0.816	0.74769
0	0.85	0.77282
0	0.867	0.79795
0	0.901	0.82309
0	0.918	0.8545
0	0.952	0.87963
1	0.986	0.91105
1	1.003	0.94246
1	1.02	0.97388
1	1.037	1.0053
1	1.071	1.0367
1	1.088	1.0681
1	1.105	1.0995
1	1.139	1.1372
1	1.156	1.1687
1	1.173	1.2064
1	1.207	1.2378
1	1.224	1.2755
1	1.258	1.3132
1	1.275	1.3509
0	1.309	1.3948
0	1.36	1.4325
0	1.394	1.4765
0	1.428	1.5142
0	1.462	1.5582
0	1.496	1.6022
0	1.53	1.6525
0	1.581	1.6964
0	1.615	1.7467
0	1.649	1.797
0	1.683	1.8472
0	1.717	1.8975
0	1.751	1.9478
0	1.785	2.0043
0	1.819	2.0546
0	1.853	2.1111
0	1.87	2.1677
0	1.904	2.2242
0	1.938	2.2808
0	1.955	2.3436
0	1.989	2.4001
0	2.006	2.463
0	2.04	2.5195
0	2.057	2.5823
0	2.074	2.6452
0	2.091	2.708
0	2.091	2.7708
0	2.108	2.8337
0	2.125	2.8965
0	2.125	2.9593
0	2.125	3.0284
0	2.125	3.0913
0	2.125	3.1541
0	2.125	3.217
0	2.125	3.2798
0	2.108	3.3489
0	2.108	3.4117
0	2.091	3.4745
0	2.074	3.5374
0	2.057	3.6002
0	2.04	3.6631
0	2.023	3.7196
0	2.006	3.7824
0	1.972	3.8453
0	1.955	3.9018
0	1.921	3.9583
0	1.887	4.0149
0	1.87	4.0714
0	1.836	4.128
0	1.802	4.1845
0	1.768	4.2411
0	1.734	4.2914
0	1.7	4.3416
0	1.666	4.3919
0	1.615	4.4421
0	1.581	4.4924
0	1.547	4.5364
0	1.513	4.5867
0	1.479	4.6306
0	1.428	4.6746
0	1.394	4.7186
0	1.36	4.7563
0	1.326	4.8003
0	1.275	4.838
0	1.241	4.8757
0	1.207	4.9134
0	1.173	4.9448
0	1.139	4.9825
0	1.088	5.0139
2	1.054	5.0516
2	1.037	5.083
2	1.003	5.1144
2	0.986	5.1396
2	0.952	5.171
2	0.935	5.2024
2	0.918	5.2275
2	0.884	5.2527
2	0.867	5.2841
2	0.85	5.3092
0	0.816	5.3343
0	0.782	5.3595
0	0.748	5.3783
0	0.731	5.4035
0	0.697	5.4223
0	0.663	5.4474
0	0.646	5.4663
0	0.612	5.4851
0	0.578	5.504
0	0.561	5.5166
0	0.527	5.5354
0	0.51	5.5543
0	0.476	5.5668
0	0.459	5.5794
0	0.442	5.592
0	0.408	5.6108
0	0.391	5.6171
0	0.357	5.6297
2	0.34	5.6422
2	0.323	5.6548
2	0.323	5.6611
2	0.306	5.6736
2	0.289	5.6799
2	0.289	5.6925
2	0.272	5.6988
2	0.255	5.705
2	0.255	5.7176
0	0.238	5.7239
0	0.204	5.7302
0	0.187	5.7365
0	0.17	5.7428
0	0.153	5.749
2	0.136	5.749
2	0.119	5.7553
2	0.119	5.7616
2	0.102	5.7616
2	0.102	5.7679
2	0.085	5.7679
2	0.085	5.7742
0	0.068	5.7742
0	0.051	5.7742
0	0.034	5.7805
2	0.017	5.7805
2	0	5.7805
2	0	5.7805
2	0	5.7805
2	0	5.7805
2	-0.017	5.7805
2	-0.017	5.7805
0	-0.034	5.7805
0	-0.051	5.7742
2	-0.068	5.7742
2	-0.085	5.7742
2	-0.085	5.7679
2	-0.102	5.7679
2	-0.102	5.7616
2	-0.119	5.7616
2	-0.119	5.7553
2	-0.136	5.749
2	-0.136	5.749
2	-0.153	5.7428
0	-0.17	5.7365
0	-0.187	5.7302
0	-0.204	5.7239
0	-0.221	5.7176
0	-0.255	5.7113
0	-0.272	5.705
0	-0.289	5.6925
0	-0.306	5.6862
0	-0.323	5.6736
0	-0.357	5.6674
0	-0.374	5.6548
0	-0.391	5.6422
0	-0.425	5.6297
0	-0.442	5.6171
0	-0.459	5.6045
0	-0.493	5.5857
0	-0.51	5.5731
0	-0.527	5.5543
0	-0.561	5.5417
0	-0.578	5.5228
0	-0.612	5.504
0	-0.629	5.4851
0	-0.663	5.4663
0	-0.697	5.4474
0	-0.714	5.4223
0	-0.748	5.4035
0	-0.782	5.3783
0	-0.799	5.3532
0	-0.833	5.3281
0	-0.867	5.3029
0	-0.901	5.2778
0	-0.918	5.2527
0	-0.952	5.2213
0	-0.986	5.1898
0	-1.02	5.1647
0	-1.054	5.1333
0	-1.088	5.0956
0	-1.122	5.0642
0	-1.156	5.0328
0	-1.19	4.9951
0	-1.224	4.9574
0	-1.275	4.9197
0	-1.309	4.882
0	-1.343	4.8443
0	-1.377	4.8003
0	-1.411	4.7563
0	-1.445	4.7123
0	-1.479	4.6683
0	-1.53	4.6244
0	-1.564	4.5804
0	-1.598	4.5301
0	-1.632	4.4798
0	-1.666	4.4359
0	-1.7	4.3793
0	-1.734	4.3291
0	-1.768	4.2788
0	-1.802	4.2222
0	-1.836	4.172
0	-1.87	4.1154
0	-1.887	4.0589
0	-1.921	4.0023
0	-1.955	3.9395
0	-1.972	3.883
0	-2.006	3.8201
0	-2.023	3.7636
0	-2.04	3.7008
0	-2.057	3.6379
0	-2.074	3.5751
0	-2.091	3.5122
0	-2.091	3.4494
0	-2.108	3.3866
0	-2.108	3.3238
0	-2.125	3.2609
0	-2.125	3.1981
0	-2.125	3.129
0	-2.125	3.0661
0	-2.108	3.0033
0	-2.108	2.9405
0	-2.091	2.8777
0	-2.091	2.8148
0	-2.074	2.752
0	-2.057	2.6892
0	-2.04	2.6263
0	-2.023	2.5698
0	-1.989	2.507
0	-1.972	2.4441
0	-1.938	2.3876
0	-1.921	2.331
0	-1.887	2.2745
0	-1.853	2.2179
0	-1.836	2.1614
0	-1.802	2.1048
0	-1.768	2.0546
0	-1.734	1.998
0	-1.7	1.9478
0	-1.649	1.8975
0	-1.615	1.8472
0	-1.581	1.797
0	-1.547	1.753
0	-1.513	1.709
0	-1.462	1.6587
0	-1.428	1.6148
0	-1.394	1.5771
0	-1.36	1.5331
0	-1.309	1.4954
1	-1.275	1.4514
1	-1.258	1.4137
1	-1.224	1.376
1	-1.19	1.3446
1	-1.173	1.3069
1	-1.139	1.2692
1	-1.122	1.2378
1	-1.088	1.2064
1	-1.071	1.1687
1	-1.037	1.1372
0	-1.003	1.1058
0	-0.969	1.0807
0	-0.935	1.0493
0	-0.901	1.0241
0	-0.867	0.99273
0	-0.85	0.9676
0	-0.816	0.94246
0	-0.782	0.91733
0	-0.748	0.89848
0	-0.714	0.87335
0	-0.697	0.8545
0	-0.663	0.82937
0	-0.629	0.81052
0	-0.612	0.79167
0	-0.578	0.77282
0	-0.561	0.76026
0	-0.527	0.74141
0	-0.51	0.72256
0	-0.476	0.70999
0	-0.459	0.69742
0	-0.425	0.68486
0	-0.408	0.67229
0	-0.391	0.65973
1	-0.357	0.64716
1	-0.34	0.63459
1	-0.34	0.62831
1	-0.323	0.61574
1	-0.306	0.60318
1	-0.306	0.59689
1	-0.289	0.58433
1	-0.272	0.57805
1	-0.272	0.57176
1	-0.255	0.5592
1	-0.255	0.55291
1	-0.238	0.54663
1	-0.221	0.54035
1	-0.221	0.53406
1	-0.204	0.52778
1	-0.204	0.5215
1	-0.187	0.51521
1	-0.187	0.50893
1	-0.17	0.50265
1	-0.17	0.49637
0	-0.153	0.49008
0	-0.136	0.4838
0	-0.119	0.4838
0	-0.102	0.47752
0	-0.085	0.47752
1	-0.068	0.47123
1	-0.051	0.47123
1	-0.051	0.47123
1	-0.034	0.46495
1	-0.034	0.46495
1	-0.034	0.46495
1	-0.017	0.46495
1	-0.017	0.46495
1	0	0.46495
1	0	0.46495
1	0	0.46495
1	0	0.46495
1	0	0.46495
1	0	0.46495
1	0.017	0.46495
1	0.017	0.46495
1	0.034	0.46495
1	0.034	0.46495
1	0.034	0.46495
1	0.051	0.47123
1	0.051	0.47123
1	0.068	0.47123
1	0.068	0.47752
1	0.085	0.47752
1	0.085	0.47752
1	0.085	0.4838
1	0.102	0.4838
1	0.102	0.49008
1	0.119	0.49637
1	0.119	0.49637
1	0.136	0.50265
1	0.136	0.50265
0	0.153	0.50893
0	0.17	0.51521
0	0.187	0.5215
0	0.204	0.52778
0	0.238	0.53406
0	0.255	0.54035
0	0.272	0.55291
0	0.289	0.5592
0	0.306	0.56548
0	0.323	0.57805
0	0.357	0.59061
0	0.374	0.59689
0	0.391	0.60946
0	0.408	0.62203
0	0.442	0.63459
0	0.459	0.64716
0	0.476	0.66601
0	0.51	0.67858
0	0.527	0.69742
0	0.544	0.70999
0	0.578	0.72884
0	0.595	0.74769
0	0.629	0.76654
0	0.646	0.78539
0	0.68	0.80424
0	0.714	0.82309
0	0.731	0.84822
0	0.765	0.86707
0	0.782	0.8922
0	0.816	0.91733
0	0.85	0.94246
0	0.884	0.9676
0	0.918	0.99901
0	0.935	1.0241
0	0.969	1.0556
0	1.003	1.0807
0	1.037	1.1121
0	1.071	1.1435
0	1.105	1.1812
0	1.139	1.2126
0	1.173	1.2503
0	1.207	1.2817
0	1.241	1.3195
0	1.275	1.3572
0	1.326	1.4011
0	1.36	1.4388
0	1.394	1.4828
0	1.428	1.5205
0	1.462	1.5645
0	1.496	1.6085
0	1.53	1.6587
0	1.581	1.7027
0	1.615	1.753
0	1.649	1.8033
0	1.683	1.8535
0	1.717	1.9038
0	1.751	1.954
0	1.785	2.0106
0	1.819	2.0609
0	1.853	2.1174
0	1.887	2.174
0	1.904	2.2305
0	1.938	2.287
0	1.955	2.3499
0	1.989	2.4064
0	2.006	2.4693
0	2.04	2.5258
0	2.057	2.5886
0	2.074	2.6515
0	2.091	2.7143
0	2.091	2.7771
0	2.108	2.84
0	2.125	2.9028
0	2.125	2.9656
0	2.125	3.0347
0	2.125	3.0976
0	2.125	3.1604
0	2.125	3.2232
0	2.125	3.2861
0	2.108	3.3552
0	2.108	3.418
0	2.091	3.4808
0	2.074	3.5437
0	2.057	3.6065
0	2.04	3.6631
0	2.023	3.7259
0	1.989	3.7887
0	1.972	3.8453
0	1.938	3.9081
0	1.921	3.9646
0	1.887	4.0212
0	1.853	4.0777
0	1.819	4.1343
0	1.785	4.1908
0	1.751	4.2411
0	1.717	4.2976
0	1.683	4.3479
0	1.649	4.3982
0	1.615	4.4484
0	1.581	4.4924
0	1.547	4.5427
0	1.496	4.5867
0	1.462	4.6306
0	1.428	4.6746
0	1.394	4.7186
0	1.343	4.7563
0	1.309	4.8003
0	1.275	4.838
0	1.241	4.8757
0	1.207	4.9134
0	1.156	4.9511
0	1.122	4.9825
0	1.088	5.0202
0	1.054	5.0516
0	1.02	5.083
0	0.986	5.1082
0	0.952	5.1396
0	0.918	5.171
0	0.884	5.1961
2	0.85	5.2213
2	0.816	5.2464
2	0.799	5.2715
2	0.782	5.2966
2	0.765	5.3218
2	0.731	5.3406
2	0.714	5.3658
2	0.697	5.3846
2	0.68	5.4035
2	0.663	5.4286
2	0.646	5.4474
2	0.629	5.4663
2	0.612	5.4851
2	0.595	5.504
2	0.578	5.5228
2	0.561	5.5354
2	0.544	5.5543
2	0.527	5.5731
2	0.51	5.5857
2	0.493	5.5982
2	0.493	5.6171
2	0.476	5.6297
2	0.459	5.6422
2	0.442	5.6611
2	0.442	5.6736
2	0.425	5.6862
2	0.408	5.6988
2	0.408	5.7113
2	0.391	5.7239
2	0.391	5.7365
2	0.374	5.749
2	0.357	5.7553
2	0.357	5.7679
2	0.34	5.7805
2	0.34	5.793
2	0.34	5.7993
2	0.323	5.8119
0	0.306	5.8182
0	0.289	5.8307
0	0.272	5.837
0	0.255	5.8496
0	0.238	5.8559
0	0.221	5.8621
0	0.221	5.8684
0	0.204	5.8747
0	0.187	5.881
0	0.17	5.8873
0	0.153	5.8936
0	0.136	5.8998
2	0.119	5.8998
2	0.119	5.9061
2	0.119	5.9124
2	0.119	5.9124
2	0.119	5.9187
2	0.102	5.9187
2	0.102	5.925
2	0.102	5.925
2	0.102	5.9313
2	0.102	5.9313
2	0.102	5.9375
2	0.085	5.9375
2	0.085	5.9438
2	0.085	5.9438
2	0.085	5.9501
2	0.085	5.9501
2	0.085	5.9564
2	0.085	5.9564
2	0.085	5.9627
2	0.085	5.9627
2	0.068	5.9627
2	0.068	5.9689
2	0.068	5.9689
2	0.068	5.9752
2	0.068	5.9752
2	0.068	5.9752
2	0.068	5.9815
2	0.068	5.9815
2	0.068	5.9815
2	0.068	5.9878
2	0.068	5.9878
2	0.068	5.9878
2	0.068	5.9941
2	0.068	5.9941
2	0.068	5.9941
2	0.068	6.0004
2	0.068	6.0004
2	0.068	6.0004
2	0.068	6.0066
2	0.068	6.0066
2	0.068	6.0066
2	0.068	6.0129
2	0.068	6.0129
2	0.068	6.0129
2	0.068	6.0192
2	0.068	6.0192
2	0.068	6.0192
2	0.068	6.0255
2	0.068	6.0255
2	0.068	6.0255
2	0.068	6.0318
2	0.068	6.0318
2	0.068	6.0318
2	0.068	6.0381
2	0.068	6.0381
2	0.068	6.0443
2	0.068	6.0443
2	0.068	6.0443
2	0.068	6.0506
2	0.068	6.0506
2	0.085	6.0569
2	0.085	6.0569
2	0.085	6.0569
2	0.085	6.0632
2	0.085	6.0632
2	0.085	6.0695
2	0.085	6.0695
2	0.085	6.0758
2	0.102	6.0758
2	0.102	6.082
2	0.102	6.082
2	0.102	6.0883
0	0.102	6.0883
0	0.085	6.0946
0	0.085	6.0946
0	0.068	6.1009
0	0.068	6.1009
0	0.068	6.1009
0	0.051	6.1072
0	0.051	6.1072
2	0.034	6.1072
2	0.051	6.1072
2	0.051	6.1135
2	0.051	6.1135
2	0.051	6.1135
2	0.068	6.1135
2	0.068	6.1197
2	0.068	6.1197
2	0.068	6.126
2	0.068	6.126
2	0.085	6.126
2	0.085	6.1323
2	0.085	6.1323
2	0.102	6.1386
2	0.102	6.1386
2	0.102	6.1449
2	0.102	6.1449
2	0.119	6.1512
2	0.119	6.1512
2	0.119	6.1574
2	0.136	6.1637
2	0.136	6.1637
2	0.136	6.17
2	0.153	6.1763
2	0.153	6.1826
2	0.153	6.1826
2	0.17	6.1889
0	0.17	6.1951
0	0.153	6.2014
0	0.153	6.2077
0	0.153	6.2077
0	0.153	6.214
0	0.153	6.2203
0	0.153	6.2265
0	0.153	6.2328
0	0.136	6.2328
0	0.136	6.2391
0	0.136	6.2454
0	0.136	6.2454
1	0.136	6.2517
1	0.119	6.258
1	0.119	6.258
1	0.102	6.2642
1	0.102	6.2642
1	0.085	6.2705
1	0.068	6.2705
1	0.068	6.2768
1	0.051	6.2768
1	0.034	6.2768
1	0.034	0
1	0.017	0
1	0.017	0
1	0	0
1	0	0
1	0	0
1	-0.017	0
1	-0.017	0
1	-0.034	0
1	-0.034	6.2768
1	-0.051	6.2768
1	-0.068	6.2768
1	-0.068	6.2705
0	-0.068	6.2705
0	-0.068	6.2705
0	-0.068	6.2642
0	-0.068	6.2642
0	-0.068	6.258
0	-0.068	6.258
0	-0.068	6.258
0	-0.085	6.2517
0	-0.085	6.2517
0	-0.085	6.2454
0	-0.085	6.2454
0	-0.085	6.2454
2	-0.085	6.2391
2	-0.068	6.2391
2	-0.068	6.2328
2	-0.051	6.2328
2	-0.051	6.2328
2	-0.034	6.2265
2	-0.034	6.2265
2	-0.017	6.2265
2	-0.017	6.2265
2	0	6.2265
2	0	6.2265
2	0	6.2265
2	0	6.2265
2	0	6.2265
2	0.017	6.2265
2	0.017	6.2265
2	0.034	6.2265
2	0.034	6.2265
2	0.051	6.2328
2	0.051	6.2328
2	0.068	6.2328
2	0.068	6.2391
2	0.085	6.2391
2	0.085	6.2454
2	0.102	6.2454
2	0.102	6.2517
0	0.102	6.2517
0	0.102	6.258
0	0.102	6.258
0	0.102	6.2642
0	0.102	6.2642
0	0.102	6.2705
0	0.102	6.2705
1	0.102	6.2768
1	0.085	6.2768
1	0.085	0
1	0.068	0
1	0.068	0.0062831
1	0.051	0.0062831
1	0.034	0.0062831
1	0.034	0.0062831
1	0.017	0.012566
1	0.017	0.012566
1	0	0.012566
1	0	0.012566
1	0	0.012566
1	0	0.012566
1	-0.017	0.012566
1	-0.034	0.012566
1	-0.034	0.0062831
1	-0.051	0.0062831
1	-0.051	0.0062831
1	-0.068	0
1	-0.068	0
0	-0.068	0
0	-0.068	6.2768
0	-0.068	6.2768
0	-0.068	6.2705
0	-0.068	6.2705
0	-0.085	6.2705
0	-0.085	6.2642
0	-0.085	6.2642
0	-0.085	6.258
0	-0.085	6.258
0	-0.085	6.258
0	-0.085	6.2517
0	-0.085	6.2517
2	-0.085	6.2454
2	-0.068	6.2454
2	-0.068	6.2454
2	-0.051	6.2391
2	-0.051	6.2391
2	-0.034	6.2391
2	-0.034	6.2328
2	-0.017	6.2328
2	-0.017	6.2328
2	0	6.2328
2	0	6.2328
2	0	6.2328
2	0	6.2328
2	0.017	6.2328
2	0.017	6.2328
2	0.034	6.2328
2	0.034	6.2391
2	0.051	6.2391
2	0.051	6.2391
2	0.068	6.2391
2	0.068	6.2454
2	0.085	6.2454
2	0.085	6.2517
2	0.102	6.2517
2	0.102	6.258
0	0.102	6.258
0	0.102	6.2642
0	0.102	6.2642
0	0.102	6.2705
0	0.102	6.2705
0	0.102	6.2768
0	0.102	6.2768
0	0.102	0
0	0.102	0
1	0.102	0.0062831
1	0.085	0.0062831
1	0.085	0.012566
1	0.068	0.012566
1	0.068	0.018849
1	0.051	0.018849
1	0.051	0.018849
1	0.034	0.025132
1	0.034	0.025132
1	0.017	0.025132
1	0.017	0.025132
1	0	0.025132
1	0	0.025132
1	0	0.025132
1	-0.017	0.025132
1	-0.017	0.025132
1	-0.034	0.025132
0	-0.034	0.025132
0	-0.034	0.018849
0	-0.017	0.018849
0	-0.017	0.018849
0	-0.017	0.018849
0	-0.017	0.018849
0	-0.017	0.018849
0	-0.017	0.012566
0	-0.017	0.012566
0	-0.017	0.012566
2	-0.017	0.012566
2	-0.017	0.012566
2	0	0.012566
2	0	0.012566
2	0	0.012566
2	0.017	0.012566
2	0.034	0.012566
2	0.034	0.012566
2	0.051	0.018849
2	0.068	0.018849
2	0.068	0.018849
2	0.085	0.025132
2	0.085	0.025132
0	0.102	0.031415
0	0.102	0.031415
0	0.102	0.037699
0	0.102	0.037699
0	0.102	0.043982
0	0.102	0.043982
0	0.102	0.050265
0	0.102	0.050265
0	0.102	0.056548
0	0.102	0.056548
0	0.119	0.062831
1	0.119	0.062831
1	0.102	0.069114
1	0.102	0.075397
1	0.085	0.075397
1	0.085	0.08168
1	0.085	0.08168
1	0.068	0.08168
1	0.068	0.087963
1	0.051	0.087963
1	0.051	0.087963
1	0.051	0.094246
1	0.034	0.094246
1	0.034	0.094246
1	0.017	0.094246
1	0.017	0.094246
1	0.017	0.094246
1	0	0.10053
1	0	0.10053
1	0	0.10053
1	0	0.10053
1	0	0.10053
1	-0.017	0.10053
1	-0.017	0.094246
1	-0.017	0.094246
1	-0.034	0.094246
1	-0.034	0.094246
1	-0.034	0.094246
1	-0.051	0.087963
1	-0.051	0.087963
0	-0.051	0.087963
0	-0.051	0.087963
0	-0.051	0.08168
0	-0.034	0.08168
0	-0.034	0.08168
0	-0.034	0.08168
0	-0.034	0.075397
0	-0.034	0.075397
0	-0.034	0.075397
0	-0.017	0.075397
0	-0.017	0.075397
1	-0.017	0.075397
1	-0.017	0.075397
1	-0.034	0.069114
1	-0.034	0.069114
1	-0.051	0.069114
1	-0.051	0.069114
1	-0.068	0.062831
1	-0.068	0.062831
1	-0.068	0.062831
1	-0.085	0.056548
1	-0.085	0.056548
0	-0.085	0.050265
0	-0.085	0.050265
0	-0.085	0.043982
0	-0.085	0.043982
0	-0.085	0.037699
0	-0.085	0.037699
0	-0.085	0.037699
0	-0.085	0.031415
0	-0.085	0.031415
0	-0.068	0.025132
0	-0.068	0.025132
0	-0.068	0.025132
0	-0.068	0.018849
0	-0.068	0.018849
2	-0.068	0.012566
2	-0.068	0.012566
2	-0.051	0.012566
2	-0.034	0.0062831
2	-0.034	0.0062831
2	-0.017	0.0062831
2	0	0.0062831
2	0	0.0062831
2	0	0.0062831
2	0	0.0062831
2	0.017	0.0062831
2	0.034	0.0062831
2	0.034	0.0062831
2	0.051	0.012566
2	0.068	0.012566
2	0.068	0.012566
2	0.085	0.018849
2	0.085	0.018849
2	0.102	0.025132
2	0.119	0.025132
2	0.119	0.031415
0	0.136	0.037699
0	0.136	0.037699
0	0.136	0.043982
0	0.136	0.050265
0	0.136	0.050265
0	0.136	0.056548
0	0.136	0.062831
0	0.136	0.062831
1	0.136	0.069114
1	0.136	0.075397
1	0.136	0.075397
1	0.119	0.08168
1	0.119	0.087963
1	0.102	0.087963
1	0.102	0.094246
1	0.102	0.094246
1	0.085	0.10053
1	0.085	0.10053
1	0.068	0.10681
1	0.068	0.10681
1	0.068	0.10681
1	0.051	0.1131
1	0.051	0.1131
1	0.051	0.1131
1	0.034	0.11938
1	0.034	0.11938
1	0.034	0.11938
1	0.017	0.11938
1	0.017	0.11938
1	0.017	0.11938
1	0	0.12566
1	0	0.12566
1	0	0.12566
1	0	0.12566
1	0	0.12566
1	0	0.12566
1	0	0.12566
1	-0.017	0.11938
1	-0.017	0.11938
1	-0.017	0.11938
1	-0.034	0.11938
1	-0.034	0.11938
1	-0.034	0.11938
1	-0.051	0.1131
1	-0.051	0.1131
1	-0.051	0.1131
0	-0.051	0.10681
0	-0.051	0.10681
0	-0.051	0.10681
0	-0.034	0.10681
0	-0.034	0.10053
0	-0.034	0.10053
0	-0.034	0.10053
0	-0.017	0.10053
0	-0.017	0.10053
0	-0.017	0.10053
0	-0.017	0.10053
0	-0.017	0.094246
0	0	0.094246
0	0	0.094246
0	0	0.094246
0	0	0.094246
0	0	0.094246
0	0	0.094246
0	0	0.094246
0	0	0.094246
0	0	0.094246
0	0.017	0.094246
1	0.017	0.10053
1	0	0.10053
1	0	0.10053
1	0	0.10053
1	0	0.10053
1	0	0.10053
1	0	0.10053
1	-0.017	0.10053
1	-0.017	0.094246
1	-0.034	0.094246
1	-0.034	0.094246
1	-0.034	0.094246
1	-0.051	0.094246
1	-0.051	0.087963
1	-0.051	0.087963
1	-0.068	0.087963
1	-0.068	0.08168
1	-0.085	0.08168
1	-0.085	0.08168
0	-0.085	0.075397
0	-0.085	0.075397
0	-0.085	0.069114
0	-0.068	0.069114
0	-0.068	0.062831
0	-0.068	0.062831
0	-0.068	0.062831
0	-0.068	0.056548
0	-0.068	0.056548
0	-0.051	0.056548
0	-0.051	0.050265
0	-0.051	0.050265
0	-0.051	0.050265
0	-0.051	0.043982
0	-0.051	0.043982
0	-0.051	0.043982
0	-0.051	0.043982
0	-0.051	0.037699
0	-0.051	0.037699
0	-0.034	0.037699
0	-0.034	0.037699
0	-0.034	0.031415
0	-0.034	0.031415
0	-0.034	0.031415
0	-0.034	0.031415
0	-0.034	0.031415
0	-0.034	0.025132
0	-0.034	0.025132
0	-0.034	0.025132
0	-0.034	0.025132
0	-0.034	0.025132
0	-0.034	0.025132
0	-0.017	0.018849
0	-0.017	0.018849
0	-0.017	0.018849
0	-0.017	0.018849
0	-0.017	0.018849
0	-0.017	0.018849
0	-0.017	0.012566
0	-0.017	0.012566
0	-0.017	0.012566
0	-0.017	0.012566
0	-0.017	0.012566
0	-0.017	0.012566
0	-0.017	0.012566
0	-0.017	0.012566
0	-0.017	0.0062831
0	-0.017	0.0062831
0	-0.017	0.0062831
0	-0.017	0.0062831
0	-0.017	0.0062831
0	-0.017	0.0062831
0	-0.017	0.0062831
0	-0.017	0.0062831
0	-0.017	0.0062831
2	-0.017	0.0062831
2	0	0
2	0	0
2	0	0
2	0.017	0.0062831
2	0.017	0.0062831
0	0.017	0.0062831
0	0.017	0.0062831
0	0.017	0.0062831
0	0.017	0.0062831
0	0.017	0.0062831
0	0.017	0.012566
0	0.017	0.012566
0	0.034	0.012566
0	0.034	0.012566
0	0.034	0.012566
0	0.034	0.012566
0	0.034	0.018849
0	0.034	0.018849
0	0.034	0.018849
0	0.034	0.018849
0	0.034	0.018849
0	0.034	0.018849
1	0.034	0.025132
1	0.017	0.025132
1	0.017	0.025132
1	0	0.025132
1	0	0.025132
1	0	0.025132
1	0	0.025132
1	-0.017	0.025132
1	-0.017	0.025132
1	-0.034	0.025132
1	-0.034	0.018849
0	-0.034	0.018849
0	-0.034	0.018849
0	-0.034	0.018849
0	-0.034	0.018849
0	-0.034	0.012566
0	-0.034	0.012566
0	-0.034	0.012566
0	-0.034	0.012566
0	-0.034	0.012566
0	-0.034	0.0062831
0	-0.034	0.0062831
0	-0.034	0.0062831
0	-0.034	0.0062831
0	-0.034	0.0062831
0	-0.034	0
0	-0.034	0
0	-0.034	0
0	-0.034	0
0	-0.034	0
0	-0.034	6.2768
0	-0.034	6.2768
0	-0.034	6.2768
0	-0.034	6.2768
0	-0.034	6.2768
0	-0.034	6.2705
2	-0.034	6.2705
2	-0.017	6.2705
2	-0.017	6.2705
2	0	6.2705
2	0	6.2705
2	0	6.2705
2	0.017	6.2705
0	0.017	6.2705
0	0	6.2705
0	0	6.2705
0	0	6.2705
0	0	6.2705
0	0	6.2705
0	0	6.2705
0	0	6.2705
0	0	6.2768
0	0	6.2768
0	0	6.2768
0	0	6.2768
0	0	6.2768
0	0	6.2768
0	0	6.2768
0	0	6.2768
0	0	6.2768
0	0	6.2768
0	0	6.2768
0	0	6.2768
0	0	6.2768
0	0	6.2768
1	0	6.2768
1	0	6.2768
1	0	6.2768
1	-0.017	6.2768
1	-0.017	6.2768
1	-0.034	6.2768
0	-0.034	6.2768
0	-0.034	6.2768
0	-0.034	6.2768
0	-0.034	6.2705
0	-0.034	6.2705
0	-0.034	6.2705
0	-0.034	6.2705
0	-0.034	6.2705
0	-0.034	6.2642
0	-0.034	6.2642
0	-0.034	6.2642
0	-0.034	6.2642
0	-0.034	6.2642
0	-0.034	6.258
0	-0.034	6.258
0	-0.034	6.258
0	-0.034	6.258
0	-0.034	6.258
0	-0.034	6.2517
0	-0.034	6.2517
0	-0.034	6.2517
2	-0.034	6.2517
2	-0.034	6.2454
2	-0.017	6.2454
2	-0.017	6.2454
2	0	6.2454
2	0	6.2454
2	0	6.2454
2	0	6.2454
0	0	6.2454
0	0	6.2454
0	0	6.2454
0	0	6.2454
0	0	6.2454
0	0	6.2454
0	0	6.2454
0	0	6.2454
0	0	6.2454
0	0	6.2454
0	0	6.2454
0	0	6.2454
0	0	6.2454
0	0	6.2454
0	0	6.2454
0	0	6.2454
0	0	6.2454
0	0	6.2454
0	0	6.2454
0	0	6.2454
0	0	6.2454
0	0	6.2454
0	-0.017	6.2454
0	-0.017	6.2454
0	-0.017	6.2391
1	-0.017	6.2391
1	-0.017	6.2391
1	-0.034	6.2391
1	-0.051	6.2391
1	-0.068	6.2391
1	-0.068	6.2328
1	-0.085	6.2328
1	-0.102	6.2265
1	-0.102	6.2265
0	-0.102	6.2203
0	-0.119	6.2203
0	-0.119	6.214
0	-0.119	6.2077
0	-0.119	6.2077
0	-0.119	6.2014
0	-0.119	6.2014
0	-0.136	6.1951
0	-0.136	6.1889
0	-0.136	6.1889
0	-0.136	6.1826
0	-0.136	6.1763
0	-0.153	6.17
2	-0.153	6.17
2	-0.136	6.1637
2	-0.136	6.1574
2	-0.136	6.1574
2	-0.119	6.1512
2	-0.119	6.1449
2	-0.119	6.1449
2	-0.119	6.1386
2	-0.102	6.1386
2	-0.102	6.1323
2	-0.102	6.126
2	-0.085	6.126
2	-0.085	6.126
2	-0.085	6.1197
0	-0.085	6.1197
0	-0.102	6.1135
0	-0.102	6.1135
2	-0.102	6.1072
2	-0.102	6.1072
2	-0.102	6.1009
2	-0.102	6.0946
2	-0.102	6.0946
2	-0.085	6.0883
2	-0.085	6.0883
2	-0.085	6.0883
2	-0.085	6.082
0	-0.085	6.082
0	-0.102	6.0758
2	-0.102	6.0758
2	-0.102	6.0695
2	-0.102	6.0695
2	-0.102	6.0632
2	-0.102	6.0632
2	-0.102	6.0569
2	-0.085	6.0569
0	-0.102	6.0506
0	-0.102	6.0506
0	-0.119	6.0443
2	-0.119	6.0381
2	-0.119	6.0381
2	-0.119	6.0318
2	-0.119	6.0255
2	-0.119	6.0255
2	-0.119	6.0192
2	-0.119	6.0192
0	-0.136	6.0129
0	-0.136	6.0066
0	-0.153	6.0004
2	-0.17	6.0004
[truncated: 5,162 more rows]
