# Supplementary material for: Skilled motor control of an inverted pendulum implies low entropy of states but high entropy of actions
Source: PLoS Comput Biol. 2023 Jan 6;19(1):e1010810. doi: 10.1371/journal.pcbi.1010810 (PMC9851554; doi:10.1371/journal.pcbi.1010810)
Supplement: S2 File — The dataset within the file contains the data collected during the experiment. Each CSV file named “FRI_p_l.csv” corresponds to a different trial, where “p” stands for an unique numerical participant’s identifier and “l” stands for pendulum length (where “2” corresponds to 0.2, “3” to 0.3 m, “4” to 0.4 m, etc.). In every file, rows correspond to subsequent time steps, sampled with a frequency of 0.017 s. For every recorded time step, each column contains: the action selected by the trial’s participant (“action”). The value 0 corresponds to a “no action”, the value 1 represents an action that pushes the pendulum towards the clockwise direction and the value 2 corresponds to an action that pushes the pendulum towards the anti-clockwise direction.the angular velocity of the pendulum at that time step (“ang. velocity”), measured in rad s−1.the angle of the pendulum at that time step (“angle”), measured in rad with values in the interval [0, 2π) rad. The angle 0 rad corresponds to the pendulum oriented in its upright position.the single utility value associated to the whole trial (“utility”). (ZIP) [file pcbi.1010810.s002.zip › ExperimentalData/FRI_3_5.csv]

action	angular vel.	angle	trial utility
0	0	3.2358	-18.5271
0	0	3.2358
0	-0.017	3.2358
0	-0.017	3.2358
0	-0.017	3.2358
0	-0.034	3.2358
0	-0.034	3.2358
0	-0.034	3.2358
0	-0.051	3.2295
0	-0.051	3.2295
0	-0.051	3.2295
0	-0.068	3.2232
0	-0.068	3.2232
0	-0.068	3.2232
0	-0.068	3.217
0	-0.085	3.217
0	-0.085	3.2107
0	-0.085	3.2107
0	-0.085	3.2107
0	-0.102	3.2044
0	-0.102	3.2044
0	-0.102	3.1981
0	-0.102	3.1918
0	-0.119	3.1918
0	-0.119	3.1855
0	-0.119	3.1855
0	-0.119	3.1793
0	-0.119	3.1793
0	-0.119	3.173
0	-0.119	3.1667
0	-0.119	3.1667
0	-0.136	3.1604
0	-0.136	3.1541
0	-0.136	3.1541
0	-0.136	3.1478
0	-0.136	3.1416
0	-0.136	3.1416
0	-0.136	3.1353
0	-0.136	3.129
0	-0.136	3.129
0	-0.136	3.1227
0	-0.136	3.1164
0	-0.119	3.1164
0	-0.119	3.1101
0	-0.119	3.1038
0	-0.119	3.1038
0	-0.119	3.0976
0	-0.119	3.0976
0	-0.119	3.0913
0	-0.119	3.085
0	-0.102	3.085
0	-0.102	3.0787
2	-0.102	3.0787
2	-0.085	3.0724
2	-0.068	3.0724
2	-0.034	3.0724
2	-0.017	3.0661
2	0	3.0661
2	0	3.0661
2	0.017	3.0661
2	0.051	3.0724
2	0.068	3.0724
2	0.085	3.0724
2	0.102	3.0787
2	0.119	3.0787
2	0.136	3.085
2	0.17	3.0913
2	0.187	3.0976
2	0.204	3.1038
2	0.221	3.1101
2	0.238	3.1164
2	0.255	3.1227
2	0.272	3.129
2	0.289	3.1416
2	0.306	3.1478
2	0.323	3.1604
2	0.34	3.1667
2	0.34	3.1793
2	0.357	3.1918
2	0.374	3.1981
2	0.391	3.2107
2	0.391	3.2232
2	0.408	3.2358
2	0.408	3.2484
2	0.425	3.2609
2	0.425	3.2735
2	0.442	3.2861
2	0.442	3.3049
2	0.459	3.3175
2	0.459	3.33
2	0.459	3.3426
2	0.459	3.3552
2	0.459	3.374
2	0.476	3.3866
2	0.476	3.3992
2	0.476	3.418
2	0.476	3.4306
2	0.459	3.4431
2	0.459	3.4557
2	0.459	3.4745
2	0.459	3.4871
2	0.459	3.4997
2	0.442	3.5122
2	0.442	3.5248
2	0.425	3.5437
2	0.425	3.5562
2	0.408	3.5688
2	0.408	3.5814
2	0.391	3.5939
2	0.391	3.6065
2	0.374	3.6128
2	0.357	3.6254
2	0.357	3.6379
2	0.34	3.6505
2	0.323	3.6568
2	0.306	3.6693
2	0.289	3.6756
2	0.289	3.6882
2	0.272	3.6945
2	0.255	3.7008
2	0.238	3.7133
2	0.221	3.7196
2	0.204	3.7259
2	0.187	3.7322
2	0.17	3.7384
2	0.153	3.7384
2	0.136	3.7447
2	0.119	3.751
2	0.085	3.751
2	0.068	3.7573
2	0.051	3.7573
2	0.034	3.7573
2	0.017	3.7573
2	0	3.7573
2	0	3.7573
2	-0.017	3.7573
2	-0.034	3.7573
2	-0.051	3.7573
2	-0.068	3.7573
2	-0.102	3.751
2	-0.119	3.751
2	-0.136	3.7447
2	-0.153	3.7384
2	-0.17	3.7322
2	-0.187	3.7322
2	-0.204	3.7259
2	-0.221	3.7196
2	-0.238	3.707
2	-0.255	3.7008
2	-0.272	3.6945
2	-0.272	3.6882
2	-0.289	3.6756
2	-0.306	3.6693
0	-0.34	3.6568
0	-0.374	3.6442
0	-0.391	3.6379
0	-0.425	3.6254
0	-0.459	3.6065
0	-0.476	3.5939
0	-0.51	3.5814
0	-0.527	3.5625
0	-0.561	3.5499
0	-0.578	3.5311
0	-0.595	3.5122
0	-0.612	3.4934
0	-0.646	3.4745
0	-0.663	3.4557
0	-0.68	3.4369
0	-0.697	3.4117
0	-0.714	3.3929
0	-0.731	3.374
0	-0.731	3.3489
0	-0.748	3.3238
0	-0.765	3.3049
0	-0.765	3.2798
0	-0.782	3.2546
0	-0.782	3.2358
0	-0.782	3.2107
0	-0.782	3.1855
0	-0.782	3.1604
0	-0.782	3.1353
0	-0.782	3.1164
0	-0.782	3.0913
0	-0.782	3.0661
0	-0.782	3.041
0	-0.765	3.0222
0	-0.765	2.997
0	-0.748	2.9719
0	-0.748	2.9531
0	-0.731	2.9279
0	-0.714	2.9091
0	-0.697	2.8839
0	-0.68	2.8651
0	-0.663	2.8462
0	-0.646	2.8211
0	-0.629	2.8023
0	-0.612	2.7834
0	-0.595	2.7646
0	-0.561	2.752
0	-0.544	2.7332
0	-0.51	2.7143
0	-0.493	2.7017
0	-0.459	2.6892
0	-0.442	2.6703
0	-0.408	2.6578
0	-0.391	2.6452
0	-0.357	2.6389
0	-0.323	2.6263
0	-0.289	2.6138
0	-0.272	2.6075
0	-0.238	2.6012
0	-0.204	2.5949
0	-0.17	2.5886
0	-0.136	2.5823
0	-0.102	2.5761
0	-0.068	2.5761
0	-0.051	2.5698
0	-0.017	2.5698
0	0	2.5698
0	0.034	2.5698
0	0.068	2.5761
0	0.102	2.5761
0	0.136	2.5823
0	0.17	2.5823
0	0.187	2.5886
0	0.221	2.5949
0	0.255	2.6075
0	0.289	2.6138
0	0.323	2.62
0	0.34	2.6326
2	0.374	2.6452
2	0.425	2.6578
2	0.459	2.6703
2	0.51	2.6829
2	0.544	2.7017
2	0.595	2.7143
2	0.629	2.7332
2	0.663	2.7583
2	0.697	2.7771
2	0.748	2.796
2	0.782	2.8211
2	0.816	2.8462
2	0.833	2.8714
2	0.867	2.8965
2	0.901	2.9216
2	0.935	2.9531
2	0.952	2.9782
2	0.986	3.0096
2	1.003	3.041
2	1.02	3.0661
2	1.037	3.0976
2	1.054	3.129
2	1.071	3.1667
2	1.088	3.1981
2	1.105	3.2295
2	1.105	3.2609
2	1.122	3.2986
2	1.122	3.33
2	1.122	3.3615
2	1.122	3.3992
2	1.122	3.4306
2	1.122	3.4683
2	1.122	3.4997
2	1.105	3.5311
2	1.105	3.5688
2	1.088	3.6002
2	1.071	3.6316
2	1.071	3.6631
2	1.054	3.7008
2	1.037	3.7322
2	1.02	3.7573
2	1.003	3.7887
2	0.969	3.8201
2	0.952	3.8515
2	0.918	3.8767
2	0.901	3.9081
2	0.867	3.9332
2	0.85	3.9583
2	0.816	3.9835
2	0.782	4.0086
2	0.765	4.0338
2	0.731	4.0526
2	0.697	4.0777
2	0.663	4.0966
2	0.629	4.1154
2	0.595	4.1343
2	0.561	4.1531
2	0.527	4.1657
2	0.493	4.1845
2	0.459	4.1971
2	0.408	4.2097
2	0.374	4.2222
2	0.34	4.2348
2	0.306	4.2474
2	0.272	4.2537
2	0.221	4.2599
2	0.187	4.2662
2	0.153	4.2725
2	0.119	4.2788
2	0.068	4.2788
2	0.034	4.2851
2	0	4.2851
2	-0.017	4.2851
2	-0.068	4.2788
2	-0.102	4.2788
2	-0.136	4.2725
2	-0.17	4.2725
2	-0.221	4.2662
2	-0.255	4.2599
2	-0.289	4.2474
2	-0.323	4.2411
2	-0.357	4.2285
2	-0.408	4.216
2	-0.442	4.2034
2	-0.476	4.1908
2	-0.51	4.1783
2	-0.544	4.1594
2	-0.578	4.1406
2	-0.612	4.1217
2	-0.646	4.1029
2	-0.68	4.084
2	-0.714	4.0652
2	-0.731	4.04
2	-0.765	4.0212
2	-0.799	3.996
2	-0.833	3.9709
2	-0.85	3.9458
2	-0.884	3.9207
2	-0.901	3.8892
2	-0.935	3.8641
2	-0.952	3.839
2	-0.969	3.8076
2	-0.986	3.7761
2	-1.003	3.7447
2	-1.02	3.7133
2	-1.037	3.6819
2	-1.054	3.6505
2	-1.071	3.6191
2	-1.071	3.5877
2	-1.088	3.5562
2	-1.088	3.5248
0	-1.122	3.4871
0	-1.139	3.4557
0	-1.156	3.418
0	-1.173	3.3866
0	-1.173	3.3489
0	-1.19	3.3175
0	-1.207	3.2798
0	-1.207	3.2421
0	-1.207	3.2044
0	-1.207	3.1667
0	-1.207	3.1353
0	-1.207	3.0976
0	-1.207	3.0599
0	-1.207	3.0222
0	-1.19	2.9845
0	-1.173	2.9531
0	-1.173	2.9154
0	-1.156	2.8777
0	-1.139	2.8462
0	-1.122	2.8085
0	-1.088	2.7771
0	-1.071	2.7457
0	-1.054	2.7143
0	-1.02	2.6829
0	-1.003	2.6515
0	-0.969	2.62
0	-0.935	2.5949
0	-0.901	2.5635
0	-0.867	2.5384
0	-0.833	2.5132
0	-0.799	2.4881
0	-0.765	2.463
0	-0.714	2.4441
0	-0.68	2.419
0	-0.646	2.4001
0	-0.595	2.3813
0	-0.561	2.3624
0	-0.51	2.3499
0	-0.476	2.331
0	-0.425	2.3185
0	-0.391	2.3059
0	-0.34	2.2933
0	-0.289	2.287
0	-0.255	2.2745
0	-0.204	2.2682
0	-0.153	2.2619
0	-0.119	2.2619
0	-0.068	2.2556
0	-0.017	2.2556
0	0.017	2.2556
0	0.051	2.2556
0	0.102	2.2556
0	0.153	2.2619
0	0.187	2.2682
0	0.238	2.2745
0	0.289	2.2808
0	0.323	2.2933
0	0.374	2.3059
0	0.425	2.3122
0	0.459	2.331
0	0.51	2.3436
0	0.544	2.3624
0	0.595	2.375
0	0.629	2.3939
0	0.663	2.4127
0	0.714	2.4378
0	0.748	2.4567
0	0.782	2.4818
0	0.816	2.507
0	0.85	2.5321
0	0.884	2.5572
2	0.918	2.5823
2	0.969	2.6138
2	1.003	2.6452
2	1.054	2.6766
2	1.088	2.708
2	1.139	2.7394
2	1.173	2.7771
2	1.207	2.8085
2	1.241	2.8462
2	1.275	2.8839
2	1.309	2.9279
2	1.326	2.9656
2	1.36	3.0033
2	1.377	3.0473
2	1.394	3.0913
2	1.411	3.129
2	1.428	3.173
2	1.445	3.217
2	1.445	3.2609
2	1.462	3.3049
2	1.462	3.3489
2	1.462	3.3929
2	1.462	3.4369
2	1.462	3.4808
2	1.462	3.5248
2	1.445	3.5688
2	1.428	3.6128
2	1.428	3.6568
2	1.411	3.7008
2	1.394	3.7384
2	1.377	3.7824
2	1.343	3.8201
2	1.326	3.8641
2	1.292	3.9018
2	1.275	3.9395
2	1.241	3.9772
2	1.207	4.0149
2	1.19	4.0526
2	1.156	4.0903
2	1.122	4.1217
2	1.088	4.1531
2	1.054	4.1908
2	1.003	4.2222
2	0.969	4.2474
2	0.935	4.2788
2	0.901	4.3039
2	0.85	4.3353
2	0.816	4.3605
2	0.765	4.3793
2	0.731	4.4044
2	0.697	4.4233
2	0.646	4.4484
2	0.612	4.4673
2	0.561	4.4861
2	0.527	4.4987
2	0.476	4.5175
2	0.442	4.5301
2	0.391	4.5427
2	0.357	4.5553
2	0.306	4.5615
2	0.255	4.5741
2	0.221	4.5804
2	0.17	4.5867
2	0.136	4.593
2	0.085	4.593
2	0.051	4.5992
2	0	4.5992
2	-0.017	4.5992
2	-0.068	4.593
2	-0.119	4.593
2	-0.153	4.5867
2	-0.204	4.5804
2	-0.238	4.5741
2	-0.289	4.5678
2	-0.323	4.5553
2	-0.374	4.549
2	-0.408	4.5364
2	-0.459	4.5238
2	-0.493	4.505
2	-0.544	4.4924
2	-0.578	4.4736
2	-0.629	4.4547
2	-0.663	4.4359
2	-0.714	4.417
2	-0.748	4.3919
2	-0.782	4.373
2	-0.833	4.3479
2	-0.867	4.3228
2	-0.901	4.2914
2	-0.935	4.2662
2	-0.986	4.2348
2	-1.02	4.2034
2	-1.054	4.172
2	-1.088	4.1406
2	-1.122	4.1091
2	-1.156	4.0777
2	-1.19	4.04
2	-1.207	4.0023
2	-1.241	3.9646
0	-1.275	3.9269
0	-1.326	3.8892
0	-1.36	3.8515
0	-1.394	3.8076
0	-1.428	3.7636
0	-1.462	3.7196
0	-1.496	3.6756
0	-1.53	3.6316
0	-1.564	3.5814
0	-1.581	3.5374
0	-1.598	3.4871
0	-1.615	3.4369
0	-1.632	3.3929
0	-1.649	3.3426
0	-1.649	3.2923
0	-1.666	3.2421
0	-1.666	3.1918
0	-1.666	3.1416
0	-1.666	3.0913
0	-1.666	3.041
0	-1.649	2.9908
0	-1.649	2.9405
0	-1.632	2.8902
0	-1.615	2.84
0	-1.598	2.796
0	-1.564	2.7457
0	-1.547	2.7017
0	-1.513	2.6515
0	-1.479	2.6075
0	-1.462	2.5635
0	-1.428	2.5195
0	-1.377	2.4755
0	-1.343	2.4378
0	-1.309	2.3939
0	-1.258	2.3562
0	-1.224	2.3185
0	-1.173	2.287
0	-1.122	2.2494
0	-1.071	2.2179
0	-1.037	2.1865
0	-0.986	2.1551
0	-0.935	2.1237
0	-0.884	2.0986
0	-0.833	2.0734
0	-0.765	2.0483
0	-0.714	2.0232
0	-0.663	2.0043
0	-0.612	1.9855
0	-0.561	1.9666
0	-0.493	1.9478
0	-0.442	1.9352
0	-0.391	1.9226
0	-0.323	1.9101
0	-0.272	1.9038
0	-0.221	1.8975
0	-0.153	1.8912
0	-0.102	1.8849
0	-0.051	1.8849
0	0	1.8849
0	0.051	1.8849
0	0.102	1.8849
0	0.17	1.8912
0	0.221	1.8975
0	0.272	1.9038
0	0.34	1.9163
0	0.391	1.9226
0	0.442	1.9415
0	0.51	1.954
0	0.561	1.9666
0	0.612	1.9855
0	0.663	2.0043
0	0.714	2.0294
0	0.782	2.0483
0	0.833	2.0734
0	0.884	2.0986
0	0.935	2.13
0	0.986	2.1551
0	1.037	2.1865
0	1.071	2.2179
2	1.122	2.2494
2	1.19	2.287
2	1.241	2.3247
2	1.309	2.3624
2	1.36	2.4001
2	1.411	2.4441
2	1.462	2.4881
2	1.513	2.5321
2	1.564	2.5823
2	1.615	2.6263
2	1.649	2.6766
2	1.7	2.7269
2	1.734	2.7771
2	1.768	2.8337
2	1.802	2.8839
2	1.836	2.9405
2	1.853	2.997
2	1.87	3.0536
2	1.904	3.1101
2	1.904	3.1667
2	1.921	3.2232
2	1.938	3.2798
2	1.938	3.3426
2	1.938	3.3992
2	1.938	3.4557
2	1.938	3.5185
2	1.921	3.5751
2	1.904	3.6316
2	1.904	3.6882
2	1.887	3.7447
2	1.853	3.8013
2	1.836	3.8578
2	1.819	3.9144
2	1.785	3.9646
2	1.751	4.0212
2	1.717	4.0714
2	1.683	4.1217
2	1.649	4.172
2	1.615	4.2222
2	1.581	4.2725
2	1.53	4.3165
2	1.496	4.3667
2	1.462	4.4107
2	1.411	4.4547
2	1.377	4.4924
2	1.326	4.5364
2	1.275	4.5741
2	1.241	4.6118
2	1.19	4.6495
2	1.156	4.6872
2	1.105	4.7186
2	1.054	4.75
2	1.02	4.7814
2	0.969	4.8129
2	0.935	4.8443
2	0.884	4.8694
2	0.85	4.8945
2	0.799	4.9197
2	0.765	4.9448
2	0.714	4.9637
2	0.68	4.9888
2	0.629	5.0076
2	0.595	5.0265
2	0.544	5.0453
2	0.51	5.0579
2	0.459	5.0767
2	0.425	5.0893
2	0.391	5.1019
2	0.357	5.1144
2	0.306	5.1207
2	0.272	5.1333
2	0.238	5.1396
2	0.187	5.1459
2	0.153	5.1521
2	0.119	5.1521
2	0.085	5.1584
2	0.034	5.1584
2	0	5.1584
2	-0.017	5.1584
2	-0.051	5.1584
2	-0.085	5.1584
2	-0.136	5.1521
2	-0.17	5.1459
2	-0.204	5.1459
2	-0.238	5.1333
2	-0.289	5.127
2	-0.323	5.1207
2	-0.357	5.1082
2	-0.391	5.0956
2	-0.442	5.083
2	-0.476	5.0705
2	-0.51	5.0516
2	-0.561	5.039
2	-0.595	5.0202
2	-0.646	5.0014
2	-0.68	4.9825
2	-0.714	4.9574
2	-0.765	4.9385
2	-0.799	4.9134
2	-0.85	4.8883
2	-0.884	4.8631
2	-0.935	4.838
2	-0.969	4.8066
2	-1.02	4.7752
2	-1.054	4.7437
2	-1.105	4.7123
2	-1.156	4.6746
2	-1.19	4.6432
2	-1.241	4.6055
2	-1.275	4.5678
2	-1.326	4.5301
2	-1.36	4.4861
2	-1.411	4.4484
2	-1.445	4.4044
2	-1.479	4.3605
2	-1.53	4.3165
2	-1.564	4.2662
2	-1.598	4.2222
2	-1.632	4.172
2	-1.666	4.1217
2	-1.7	4.0714
2	-1.734	4.0212
2	-1.751	3.9646
2	-1.785	3.9144
2	-1.802	3.8578
2	-1.819	3.8013
2	-1.853	3.751
2	-1.87	3.6945
2	-1.87	3.6379
2	-1.887	3.5814
2	-1.887	3.5248
2	-1.904	3.4683
2	-1.904	3.4117
2	-1.887	3.3489
2	-1.887	3.2923
0	-1.887	3.2358
0	-1.904	3.1793
0	-1.904	3.1227
0	-1.887	3.0661
0	-1.887	3.0096
0	-1.87	2.9531
0	-1.87	2.8965
0	-1.853	2.84
0	-1.819	2.7834
0	-1.802	2.7332
0	-1.768	2.6766
0	-1.751	2.62
0	-1.717	2.5698
0	-1.683	2.5195
0	-1.649	2.4693
0	-1.598	2.419
0	-1.564	2.375
0	-1.513	2.3247
0	-1.479	2.2808
0	-1.428	2.2368
0	-1.377	2.1928
0	-1.326	2.1551
0	-1.275	2.1174
0	-1.224	2.0797
0	-1.173	2.042
0	-1.122	2.0043
0	-1.071	1.9729
0	-1.003	1.9415
0	-0.952	1.9101
0	-0.901	1.8849
0	-0.833	1.8598
0	-0.782	1.8347
0	-0.714	1.8095
0	-0.663	1.7907
0	-0.595	1.7718
0	-0.544	1.753
0	-0.476	1.7404
0	-0.425	1.7216
0	-0.357	1.709
0	-0.306	1.7027
0	-0.238	1.6902
0	-0.187	1.6839
0	-0.119	1.6839
0	-0.068	1.6776
0	0	1.6776
0	0.034	1.6776
0	0.102	1.6776
0	0.153	1.6839
0	0.221	1.6902
0	0.272	1.6964
0	0.34	1.709
0	0.391	1.7153
0	0.459	1.7279
0	0.51	1.7467
0	0.578	1.7593
0	0.629	1.7781
0	0.68	1.797
0	0.748	1.8221
0	0.799	1.8472
0	0.867	1.8724
0	0.918	1.8975
0	0.969	1.9226
0	1.02	1.954
2	1.088	1.9855
2	1.156	2.0232
2	1.224	2.0546
2	1.292	2.0923
2	1.36	2.1362
2	1.428	2.1802
2	1.479	2.2179
2	1.547	2.2682
2	1.615	2.3122
2	1.666	2.3624
2	1.717	2.4127
2	1.768	2.4693
2	1.836	2.5195
2	1.87	2.5761
2	1.921	2.6326
2	1.972	2.6955
2	2.006	2.752
2	2.04	2.8148
2	2.074	2.8777
2	2.108	2.9405
2	2.125	3.0033
2	2.142	3.0661
2	2.159	3.129
2	2.176	3.1981
2	2.193	3.2609
2	2.193	3.33
2	2.193	3.3929
2	2.193	3.462
2	2.193	3.5248
2	2.176	3.5939
2	2.159	3.6568
2	2.142	3.7259
2	2.125	3.7887
2	2.108	3.8515
2	2.074	3.9144
2	2.057	3.9772
2	2.023	4.04
2	1.989	4.0966
2	1.955	4.1594
2	1.921	4.216
2	1.887	4.2725
2	1.836	4.3291
2	1.802	4.3856
2	1.751	4.4359
2	1.717	4.4924
2	1.666	4.5427
2	1.632	4.593
2	1.581	4.6432
2	1.53	4.6872
2	1.496	4.7312
2	1.445	4.7752
2	1.411	4.8191
2	1.36	4.8631
2	1.309	4.9008
2	1.275	4.9448
2	1.224	4.9825
2	1.19	5.0139
2	1.156	5.0516
2	1.105	5.083
2	1.071	5.1207
2	1.037	5.1521
2	0.986	5.1836
2	0.952	5.2087
2	0.918	5.2401
2	0.884	5.2652
2	0.85	5.2904
2	0.816	5.3155
2	0.782	5.3406
2	0.748	5.3658
2	0.714	5.3846
2	0.68	5.4097
2	0.663	5.4286
2	0.629	5.4474
2	0.595	5.4663
2	0.578	5.4851
2	0.544	5.504
2	0.527	5.5166
2	0.493	5.5354
2	0.476	5.548
2	0.442	5.5605
2	0.425	5.5731
2	0.408	5.5857
2	0.374	5.5982
2	0.357	5.6108
2	0.34	5.6234
2	0.323	5.6297
2	0.289	5.6422
2	0.272	5.6485
2	0.255	5.6548
2	0.238	5.6674
2	0.221	5.6736
2	0.204	5.6799
2	0.187	5.6862
2	0.17	5.6925
2	0.153	5.6925
2	0.136	5.6988
2	0.119	5.705
2	0.102	5.705
2	0.085	5.7113
2	0.068	5.7113
2	0.051	5.7176
2	0.034	5.7176
2	0.017	5.7176
2	0	5.7176
2	0	5.7176
2	-0.017	5.7176
2	-0.034	5.7176
2	-0.051	5.7176
2	-0.068	5.7113
2	-0.068	5.7113
2	-0.085	5.7113
2	-0.102	5.705
2	-0.119	5.6988
2	-0.136	5.6988
2	-0.153	5.6925
2	-0.17	5.6862
2	-0.187	5.6799
2	-0.204	5.6736
2	-0.221	5.6674
2	-0.255	5.6611
2	-0.272	5.6548
0	-0.306	5.6422
0	-0.34	5.6359
0	-0.374	5.6234
0	-0.408	5.6108
0	-0.442	5.5982
0	-0.476	5.5857
0	-0.527	5.5668
0	-0.561	5.5543
0	-0.595	5.5354
0	-0.646	5.5166
0	-0.68	5.4977
0	-0.731	5.4726
0	-0.765	5.4537
0	-0.816	5.4286
0	-0.867	5.4035
0	-0.901	5.3783
0	-0.952	5.3469
0	-1.003	5.3155
0	-1.054	5.2841
0	-1.105	5.2527
0	-1.156	5.2213
0	-1.207	5.1836
0	-1.258	5.1459
0	-1.309	5.1082
0	-1.36	5.0705
0	-1.428	5.0265
0	-1.479	4.9825
0	-1.53	4.9385
0	-1.598	4.8883
0	-1.649	4.838
0	-1.717	4.7877
0	-1.768	4.7375
0	-1.836	4.6809
0	-1.887	4.6244
0	-1.955	4.5678
0	-2.006	4.5113
0	-2.057	4.4484
0	-2.125	4.3856
0	-2.176	4.3228
0	-2.227	4.2537
0	-2.278	4.1845
0	-2.329	4.1154
0	-2.38	4.0463
0	-2.414	3.9709
0	-2.465	3.9018
0	-2.499	3.8264
0	-2.533	3.751
0	-2.567	3.6756
0	-2.601	3.5939
0	-2.618	3.5185
0	-2.635	3.4369
0	-2.652	3.3552
0	-2.669	3.2798
0	-2.669	3.1981
0	-2.669	3.1164
0	-2.669	3.0347
0	-2.652	2.9593
0	-2.635	2.8777
0	-2.618	2.796
0	-2.601	2.7206
0	-2.567	2.6452
0	-2.533	2.5635
0	-2.499	2.4881
0	-2.465	2.4127
0	-2.414	2.3436
0	-2.38	2.2682
0	-2.329	2.1991
0	-2.278	2.13
0	-2.227	2.0609
0	-2.159	1.998
0	-2.108	1.9289
0	-2.057	1.8724
0	-1.989	1.8095
0	-1.938	1.7467
0	-1.87	1.6902
0	-1.819	1.6336
0	-1.751	1.5833
0	-1.683	1.5331
0	-1.632	1.4828
0	-1.564	1.4325
0	-1.513	1.3886
0	-1.445	1.3446
0	-1.394	1.3006
0	-1.326	1.2566
0	-1.275	1.2189
0	-1.224	1.1812
0	-1.156	1.1435
0	-1.105	1.1121
0	-1.054	1.0807
0	-1.003	1.0493
0	-0.952	1.0179
0	-0.901	0.98645
0	-0.85	0.96131
0	-0.799	0.93618
0	-0.748	0.91733
0	-0.697	0.8922
0	-0.663	0.87335
0	-0.612	0.8545
0	-0.561	0.83565
0	-0.527	0.8168
0	-0.476	0.80424
0	-0.425	0.79167
0	-0.391	0.7791
0	-0.34	0.76654
0	-0.306	0.75397
0	-0.272	0.74769
0	-0.221	0.74141
0	-0.187	0.73512
0	-0.136	0.72884
0	-0.102	0.72256
0	-0.068	0.72256
0	-0.017	0.71627
0	0	0.71627
0	0.034	0.72256
0	0.085	0.72256
0	0.119	0.72256
0	0.153	0.72884
0	0.204	0.73512
0	0.238	0.74141
0	0.272	0.74769
0	0.323	0.76026
0	0.357	0.76654
0	0.408	0.7791
0	0.442	0.79167
0	0.493	0.81052
0	0.527	0.82309
0	0.578	0.84193
0	0.629	0.86079
0	0.663	0.87963
0	0.714	0.89848
0	0.765	0.92362
0	0.816	0.94875
0	0.85	0.97388
2	0.901	0.99901
2	0.969	1.0241
2	1.037	1.0556
2	1.105	1.087
2	1.173	1.1247
2	1.258	1.1624
2	1.326	1.2001
2	1.394	1.2378
2	1.462	1.2817
2	1.547	1.332
2	1.615	1.376
2	1.683	1.4263
2	1.768	1.4765
2	1.836	1.5331
2	1.921	1.5896
2	1.989	1.6462
2	2.057	1.709
2	2.142	1.7718
2	2.21	1.841
2	2.278	1.9038
2	2.346	1.9729
2	2.431	2.0483
2	2.499	2.1237
2	2.55	2.1991
2	2.618	2.2745
2	2.669	2.3562
2	2.737	2.4378
2	2.788	2.5195
2	2.839	2.6012
2	2.873	2.6892
2	2.907	2.7771
2	2.941	2.8651
2	2.975	2.9531
2	2.992	3.041
2	3.009	3.1353
2	3.026	3.2232
2	3.026	3.3175
2	3.043	3.4054
2	3.026	3.4997
2	3.026	3.5877
2	3.009	3.6819
2	2.992	3.7699
2	2.975	3.8578
2	2.941	3.9521
2	2.907	4.04
2	2.873	4.1217
2	2.839	4.2097
2	2.805	4.2976
2	2.754	4.3793
2	2.72	4.461
2	2.669	4.5427
2	2.635	4.6244
2	2.584	4.6998
2	2.533	4.7752
2	2.499	4.8506
2	2.448	4.926
0	2.397	5.0014
0	2.329	5.0705
0	2.278	5.1396
0	2.227	5.2087
0	2.176	5.2778
0	2.125	5.3406
2	2.074	5.4035
2	2.04	5.4663
2	2.006	5.5228
2	1.989	5.5857
0	1.955	5.6422
0	1.921	5.705
0	1.887	5.7616
0	1.853	5.8182
0	1.819	5.8747
0	1.802	5.925
0	1.785	5.9815
0	1.768	6.0318
0	1.751	6.0883
0	1.734	6.1386
0	1.734	6.1951
0	1.734	6.2454
0	1.734	0.012566
0	1.734	0.069114
1	1.734	0.11938
1	1.734	0.16964
1	1.717	0.21991
1	1.717	0.27646
1	1.717	0.32672
1	1.717	0.37699
1	1.734	0.42725
1	1.734	0.4838
1	1.751	0.53406
1	1.768	0.59061
1	1.785	0.64088
1	1.802	0.69742
1	1.836	0.74769
0	1.87	0.80424
0	1.921	0.86079
0	1.955	0.92362
0	2.006	0.98016
0	2.057	1.043
0	2.108	1.1058
0	2.159	1.1687
0	2.21	1.2378
0	2.278	1.3006
0	2.329	1.3697
0	2.397	1.4451
0	2.448	1.5142
0	2.499	1.5896
0	2.567	1.665
0	2.618	1.7467
0	2.686	1.8221
0	2.737	1.9038
0	2.788	1.9917
0	2.839	2.0734
0	2.89	2.1614
0	2.941	2.2494
0	2.975	2.3373
0	3.026	2.4253
0	3.06	2.5195
0	3.094	2.6138
0	3.111	2.708
0	3.128	2.796
0	3.145	2.8965
0	3.162	2.9908
0	3.162	3.085
0	3.162	3.1793
0	3.162	3.2735
0	3.145	3.3677
0	3.128	3.462
0	3.111	3.5562
0	3.077	3.6505
0	3.043	3.7447
0	3.009	3.8327
0	2.958	3.9207
0	2.924	4.0086
0	2.873	4.0966
0	2.822	4.1845
0	2.754	4.2662
0	2.703	4.3479
0	2.652	4.4296
0	2.584	4.5113
0	2.533	4.5867
0	2.465	4.6621
0	2.397	4.7375
0	2.346	4.8066
0	2.278	4.8757
0	2.227	4.9448
0	2.159	5.0076
0	2.108	5.0767
0	2.057	5.1396
0	1.989	5.1961
0	1.938	5.2589
0	1.887	5.3155
0	1.836	5.372
0	1.802	5.4286
0	1.751	5.4789
0	1.7	5.5291
0	1.666	5.5794
0	1.632	5.6297
0	1.598	5.6799
0	1.564	5.7302
0	1.53	5.7742
0	1.496	5.8182
0	1.479	5.8621
0	1.445	5.9061
0	1.428	5.9501
0	1.411	5.9941
0	1.394	6.0381
0	1.377	6.082
0	1.36	6.1197
0	1.36	6.1637
1	1.36	6.2014
1	1.326	6.2454
1	1.309	0
1	1.292	0.037699
1	1.292	0.08168
1	1.275	0.11938
1	1.258	0.15708
1	1.258	0.19478
1	1.258	0.23247
1	1.258	0.27017
0	1.275	0.30787
0	1.292	0.34557
0	1.309	0.38327
0	1.326	0.42725
0	1.36	0.46495
0	1.394	0.50893
0	1.411	0.54663
0	1.445	0.59061
0	1.479	0.63459
0	1.513	0.68486
0	1.564	0.72884
0	1.598	0.7791
0	1.632	0.82309
0	1.683	0.87335
0	1.734	0.92362
0	1.785	0.98016
0	1.819	1.0304
0	1.887	1.087
0	1.938	1.1498
0	1.989	1.2064
0	2.04	1.2692
0	2.091	1.3257
0	2.159	1.3948
0	2.21	1.4577
0	2.278	1.5268
0	2.329	1.5959
0	2.397	1.665
0	2.448	1.7404
0	2.499	1.8158
0	2.567	1.8912
0	2.618	1.9666
0	2.669	2.0483
0	2.72	2.13
0	2.771	2.2117
0	2.822	2.2933
0	2.856	2.3813
0	2.89	2.4693
0	2.924	2.5572
0	2.958	2.6452
0	2.975	2.7332
0	3.009	2.8211
0	3.009	2.9154
0	3.026	3.0033
0	3.026	3.0976
0	3.026	3.1855
0	3.026	3.2798
0	3.009	3.3677
0	2.992	3.4557
0	2.975	3.5499
0	2.941	3.6379
0	2.907	3.7259
0	2.873	3.8138
0	2.822	3.8955
0	2.788	3.9835
0	2.737	4.0652
0	2.686	4.1468
0	2.635	4.2285
0	2.584	4.3039
0	2.516	4.3793
0	2.465	4.4547
0	2.397	4.5301
0	2.346	4.5992
0	2.278	4.6683
0	2.227	4.7375
0	2.159	4.8066
0	2.091	4.8694
0	2.04	4.9322
0	1.972	4.9888
0	1.921	5.0516
0	1.87	5.1082
0	1.802	5.1647
0	1.751	5.215
0	1.7	5.2715
0	1.649	5.3218
0	1.598	5.3658
0	1.547	5.416
0	1.513	5.46
0	1.462	5.504
0	1.428	5.548
0	1.377	5.592
0	1.343	5.6359
0	1.309	5.6736
0	1.275	5.7113
0	1.241	5.749
0	1.207	5.7867
2	1.19	5.8244
2	1.173	5.8621
2	1.173	5.8936
2	1.156	5.9313
2	1.156	5.9627
2	1.156	6.0004
2	1.156	6.0381
2	1.156	6.0695
2	1.156	6.1072
2	1.173	6.1386
0	1.156	6.1763
0	1.156	6.214
0	1.156	6.2454
0	1.156	0
0	1.156	0.031415
0	1.156	0.069114
0	1.156	0.10053
0	1.156	0.13823
0	1.173	0.16964
0	1.19	0.20734
1	1.19	0.24504
1	1.19	0.28274
1	1.19	0.31416
1	1.207	0.35185
1	1.207	0.38955
1	1.207	0.42725
1	1.224	0.46495
1	1.241	0.49637
1	1.241	0.53406
1	1.258	0.57176
1	1.275	0.61574
1	1.292	0.65344
0	1.326	0.69114
0	1.377	0.73512
0	1.411	0.77282
0	1.462	0.8168
0	1.496	0.86079
0	1.547	0.90477
0	1.598	0.95503
0	1.649	1.0053
0	1.683	1.0556
0	1.751	1.1058
0	1.802	1.1561
0	1.853	1.2126
0	1.904	1.2692
0	1.972	1.332
0	2.023	1.3886
0	2.074	1.4514
0	2.142	1.5142
0	2.193	1.5771
0	2.261	1.6462
0	2.312	1.7153
0	2.38	1.7844
0	2.431	1.8598
0	2.482	1.9352
0	2.533	2.0106
0	2.584	2.086
0	2.635	2.1614
0	2.686	2.2431
0	2.737	2.3247
0	2.771	2.4064
0	2.805	2.4944
0	2.839	2.5761
0	2.873	2.664
0	2.89	2.752
0	2.907	2.84
0	2.924	2.9279
0	2.941	3.0159
0	2.941	3.1038
0	2.941	3.1918
0	2.924	3.2798
0	2.924	3.3677
0	2.907	3.4557
0	2.873	3.5437
0	2.856	3.6254
0	2.822	3.7133
0	2.788	3.795
0	2.737	3.8767
0	2.703	3.9646
0	2.652	4.04
0	2.601	4.1217
0	2.55	4.1971
0	2.499	4.2725
0	2.431	4.3479
0	2.38	4.4233
0	2.312	4.4924
0	2.261	4.5615
0	2.193	4.6306
0	2.142	4.6935
0	2.074	4.7563
0	2.023	4.8191
0	1.955	4.8757
0	1.904	4.9385
0	1.836	4.9951
0	1.785	5.0453
0	1.717	5.1019
0	1.666	5.1521
0	1.615	5.2024
0	1.564	5.2464
0	1.513	5.2966
0	1.462	5.3406
0	1.411	5.3846
0	1.36	5.4223
0	1.309	5.4663
0	1.275	5.504
0	1.224	5.5417
0	1.19	5.5794
0	1.156	5.6171
0	1.122	5.6485
0	1.088	5.6799
0	1.054	5.7113
0	1.02	5.7428
0	0.986	5.7742
0	0.952	5.8056
0	0.935	5.8307
0	0.901	5.8621
0	0.884	5.8873
0	0.85	5.9124
0	0.833	5.9375
0	0.816	5.9627
2	0.799	5.9878
2	0.799	6.0129
2	0.799	6.0381
2	0.799	6.0632
2	0.799	6.0883
2	0.816	6.1135
0	0.799	6.1323
0	0.799	6.1574
0	0.782	6.1826
0	0.782	6.2077
0	0.782	6.2328
0	0.765	6.2517
0	0.765	6.2768
0	0.765	0.018849
0	0.765	0.043982
0	0.782	0.062831
0	0.782	0.087963
0	0.782	0.1131
0	0.799	0.13823
0	0.799	0.15708
0	0.816	0.18221
0	0.816	0.20734
0	0.833	0.23247
0	0.85	0.25761
0	0.867	0.28274
0	0.884	0.31416
0	0.901	0.33929
0	0.918	0.36442
0	0.952	0.39583
0	0.969	0.42097
0	0.986	0.45238
0	1.02	0.4838
0	1.054	0.51521
0	1.071	0.54663
0	1.105	0.57805
0	1.139	0.61574
0	1.173	0.64716
0	1.207	0.68486
0	1.258	0.72256
0	1.292	0.76026
0	1.343	0.79795
0	1.377	0.84193
0	1.428	0.88592
0	1.462	0.9299
0	1.513	0.97388
0	1.564	1.0179
0	1.615	1.0681
0	1.666	1.1184
0	1.717	1.1687
0	1.785	1.2189
0	1.836	1.2755
0	1.887	1.332
0	1.955	1.3886
0	2.006	1.4514
0	2.074	1.5079
0	2.125	1.5708
0	2.193	1.6399
0	2.244	1.7027
0	2.295	1.7718
0	2.363	1.841
0	2.414	1.9163
0	2.465	1.9917
0	2.516	2.0671
0	2.567	2.1425
0	2.618	2.2179
0	2.669	2.2996
0	2.703	2.3813
0	2.737	2.463
0	2.771	2.5447
0	2.805	2.6263
0	2.839	2.7143
0	2.856	2.8023
0	2.873	2.8839
0	2.89	2.9719
0	2.89	3.0599
0	2.89	3.1478
0	2.89	3.2358
0	2.873	3.3175
0	2.856	3.4054
0	2.839	3.4934
0	2.822	3.5751
0	2.788	3.6631
0	2.754	3.7447
0	2.72	3.8264
0	2.669	3.9081
0	2.635	3.9898
0	2.584	4.0652
0	2.533	4.1406
0	2.482	4.216
0	2.431	4.2914
0	2.363	4.3667
0	2.312	4.4359
0	2.244	4.505
0	2.193	4.5678
0	2.125	4.6369
0	2.074	4.6998
0	2.006	4.7626
0	1.938	4.8191
0	1.887	4.8757
0	1.819	4.9322
0	1.768	4.9888
0	1.7	5.039
0	1.649	5.0893
0	1.598	5.1396
0	1.547	5.1836
0	1.479	5.2338
0	1.428	5.2778
0	1.377	5.3218
0	1.343	5.3595
0	1.292	5.3972
0	1.241	5.4349
0	1.19	5.4726
0	1.156	5.5103
0	1.105	5.5417
0	1.071	5.5794
0	1.037	5.6108
0	1.003	5.6422
0	0.952	5.6674
0	0.918	5.6988
0	0.901	5.7239
0	0.867	5.749
0	0.833	5.7805
0	0.799	5.8056
0	0.782	5.8244
0	0.748	5.8496
0	0.731	5.8747
0	0.697	5.8936
0	0.68	5.9124
0	0.663	5.9375
0	0.646	5.9564
0	0.612	5.9752
0	0.595	5.9941
1	0.578	6.0129
1	0.544	6.0255
1	0.527	6.0443
1	0.493	6.0569
1	0.459	6.0758
1	0.442	6.0883
1	0.408	6.1009
1	0.374	6.1135
0	0.374	6.126
0	0.357	6.1323
0	0.357	6.1449
0	0.34	6.1574
0	0.34	6.17
0	0.323	6.1763
0	0.323	6.1889
0	0.323	6.1951
0	0.306	6.2077
0	0.306	6.214
0	0.306	6.2265
0	0.306	6.2328
0	0.306	6.2454
0	0.306	6.2517
0	0.289	6.2642
0	0.289	6.2705
0	0.289	0
0	0.289	0.0062831
0	0.289	0.018849
0	0.306	0.025132
0	0.306	0.037699
0	0.306	0.043982
0	0.306	0.056548
2	0.306	0.062831
2	0.323	0.075397
2	0.357	0.08168
2	0.374	0.094246
2	0.391	0.10681
2	0.425	0.11938
2	0.442	0.13195
2	0.459	0.14451
2	0.493	0.16336
2	0.51	0.17593
2	0.544	0.19478
2	0.578	0.20734
0	0.578	0.22619
0	0.595	0.24504
0	0.612	0.26389
0	0.629	0.28274
0	0.646	0.30159
0	0.663	0.32044
0	0.68	0.33929
1	0.697	0.36442
1	0.714	0.38327
1	0.714	0.4084
1	0.731	0.42725
1	0.731	0.45238
1	0.748	0.47123
1	0.748	0.49637
1	0.765	0.51521
1	0.782	0.54035
0	0.816	0.56548
0	0.85	0.59061
0	0.884	0.61574
0	0.918	0.64088
0	0.952	0.67229
0	0.986	0.70371
0	1.02	0.72884
0	1.071	0.76026
0	1.105	0.79795
0	1.156	0.82937
0	1.19	0.86707
0	1.241	0.90477
0	1.292	0.94246
0	1.343	0.98016
0	1.394	1.0241
0	1.445	1.0618
0	1.496	1.1058
0	1.547	1.1561
0	1.598	1.2001
0	1.649	1.2503
0	1.717	1.3006
0	1.768	1.3572
0	1.836	1.4074
0	1.887	1.464
0	1.938	1.5205
0	2.006	1.5833
0	2.057	1.6399
0	2.125	1.7027
0	2.176	1.7718
0	2.244	1.8347
0	2.295	1.9038
0	2.346	1.9729
0	2.397	2.0483
0	2.448	2.1174
0	2.499	2.1928
0	2.55	2.2682
0	2.584	2.3499
0	2.635	2.4253
0	2.669	2.507
0	2.703	2.5886
0	2.72	2.6703
0	2.754	2.752
0	2.771	2.8337
0	2.788	2.9154
0	2.788	3.0033
0	2.788	3.085
0	2.788	3.1667
0	2.788	3.2546
0	2.771	3.3363
0	2.771	3.418
0	2.737	3.506
0	2.72	3.5877
0	2.686	3.6693
0	2.652	3.7447
0	2.618	3.8264
0	2.584	3.9018
0	2.533	3.9835
0	2.482	4.0589
0	2.431	4.1343
0	2.38	4.2034
0	2.329	4.2725
0	2.278	4.3416
0	2.21	4.4107
0	2.159	4.4798
0	2.091	4.5427
0	2.04	4.6055
0	1.972	4.6621
0	1.904	4.7249
0	1.853	4.7814
0	1.785	4.8317
0	1.734	4.8883
0	1.666	4.9385
0	1.615	4.9888
0	1.547	5.0328
0	1.496	5.083
0	1.445	5.127
0	1.377	5.171
0	1.326	5.2087
0	1.275	5.2464
0	1.224	5.2841
0	1.173	5.3218
0	1.122	5.3595
0	1.071	5.3909
0	1.037	5.4223
0	0.986	5.4537
0	0.952	5.4851
0	0.901	5.5103
0	0.867	5.5354
2	0.816	5.5605
2	0.799	5.5857
2	0.782	5.6108
2	0.748	5.6359
2	0.731	5.6548
2	0.714	5.6799
2	0.697	5.6988
2	0.68	5.7176
2	0.663	5.7428
2	0.646	5.7616
2	0.629	5.7805
2	0.629	5.7993
2	0.612	5.8182
2	0.595	5.837
2	0.595	5.8559
2	0.578	5.8747
2	0.578	5.8936
2	0.578	5.9061
2	0.561	5.925
2	0.561	5.9438
2	0.561	5.9627
2	0.561	5.9752
0	0.544	5.9941
0	0.527	6.0066
0	0.51	6.0255
0	0.493	6.0381
0	0.476	6.0569
0	0.459	6.0695
0	0.459	6.082
0	0.442	6.0946
0	0.425	6.1135
0	0.425	6.126
0	0.408	6.1386
0	0.408	6.1512
0	0.391	6.1637
0	0.391	6.17
0	0.374	6.1826
0	0.374	6.1951
0	0.374	6.2077
0	0.357	6.2203
0	0.357	6.2328
0	0.357	6.2391
0	0.357	6.2517
0	0.357	6.2642
0	0.357	6.2768
0	0.357	0
0	0.357	0.012566
0	0.357	0.025132
1	0.357	0.037699
1	0.34	0.043982
1	0.323	0.056548
1	0.323	0.069114
1	0.306	0.075397
1	0.289	0.087963
1	0.289	0.094246
1	0.272	0.10053
1	0.272	0.1131
1	0.255	0.11938
1	0.238	0.12566
1	0.238	0.13195
1	0.238	0.14451
1	0.221	0.15079
1	0.221	0.15708
1	0.204	0.16336
1	0.204	0.16964
1	0.204	0.17593
1	0.187	0.18221
1	0.187	0.18849
1	0.187	0.19478
1	0.17	0.20106
1	0.17	0.20106
1	0.17	0.20734
1	0.17	0.21363
1	0.17	0.21991
1	0.153	0.22619
1	0.153	0.22619
1	0.153	0.23247
1	0.153	0.23876
1	0.153	0.24504
1	0.153	0.25132
1	0.153	0.25132
1	0.153	0.25761
1	0.153	0.26389
1	0.153	0.26389
1	0.153	0.27017
1	0.153	0.27646
1	0.153	0.28274
1	0.153	0.28274
1	0.153	0.28902
1	0.153	0.29531
1	0.153	0.30159
1	0.153	0.30159
1	0.153	0.30787
1	0.153	0.31416
1	0.153	0.32044
1	0.153	0.32672
1	0.17	0.32672
1	0.17	0.333
1	0.17	0.33929
1	0.17	0.34557
1	0.187	0.35185
1	0.187	0.35814
1	0.187	0.36442
1	0.187	0.3707
1	0.204	0.37699
1	0.204	0.38327
1	0.221	0.38955
1	0.221	0.39583
1	0.221	0.40212
1	0.238	0.4084
1	0.238	0.41469
1	0.255	0.42097
1	0.255	0.43353
1	0.272	0.43982
1	0.272	0.4461
1	0.289	0.45867
1	0.306	0.46495
1	0.306	0.47752
1	0.323	0.4838
1	0.34	0.49637
1	0.34	0.50265
1	0.357	0.51521
1	0.374	0.52778
1	0.391	0.54035
1	0.408	0.55291
1	0.408	0.56548
1	0.425	0.57805
1	0.442	0.59061
1	0.459	0.60318
1	0.476	0.61574
1	0.51	0.63459
1	0.527	0.64716
1	0.544	0.66601
1	0.561	0.67858
1	0.578	0.69742
1	0.612	0.71627
0	0.646	0.73512
0	0.697	0.75397
0	0.731	0.7791
0	0.765	0.79795
0	0.816	0.82309
0	0.867	0.84822
0	0.901	0.87963
0	0.952	0.90477
0	1.003	0.93618
0	1.054	0.9676
0	1.105	0.99901
0	1.139	1.0304
0	1.207	1.0681
0	1.258	1.1058
0	1.309	1.1435
0	1.36	1.1812
0	1.411	1.2252
0	1.479	1.2692
0	1.53	1.3132
0	1.581	1.3634
0	1.649	1.4074
0	1.7	1.4577
0	1.768	1.5142
0	1.819	1.5645
0	1.887	1.621
0	1.938	1.6776
0	1.989	1.7404
0	2.057	1.797
0	2.108	1.8598
0	2.159	1.9289
0	2.227	1.9917
0	2.278	2.0609
0	2.329	2.13
0	2.38	2.1991
0	2.414	2.2745
0	2.465	2.3436
0	2.499	2.419
0	2.533	2.4944
0	2.567	2.5761
0	2.601	2.6515
0	2.618	2.7332
0	2.652	2.8085
0	2.669	2.8902
0	2.669	2.9719
0	2.686	3.0473
0	2.686	3.129
0	2.669	3.2107
0	2.669	3.2923
0	2.652	3.374
0	2.635	3.4494
0	2.618	3.5311
0	2.584	3.6065
0	2.567	3.6882
0	2.533	3.7636
0	2.482	3.839
0	2.448	3.9144
0	2.397	3.9835
0	2.346	4.0589
0	2.295	4.128
0	2.244	4.1971
0	2.193	4.2599
0	2.142	4.3291
0	2.091	4.3919
0	2.023	4.4547
0	1.972	4.5113
0	1.904	4.5741
0	1.836	4.6306
0	1.785	4.6809
0	1.717	4.7375
0	1.666	4.7877
0	1.598	4.838
0	1.547	4.882
0	1.479	4.9322
0	1.428	4.9699
0	1.36	5.0139
0	1.309	5.0579
0	1.258	5.0956
0	1.19	5.1333
0	1.139	5.1647
0	1.088	5.2024
0	1.037	5.2338
2	0.986	5.2652
2	0.952	5.2904
2	0.918	5.3218
2	0.884	5.3469
2	0.85	5.372
2	0.816	5.3972
2	0.782	5.4223
2	0.765	5.4474
2	0.731	5.4663
2	0.697	5.4914
2	0.68	5.5103
2	0.646	5.5291
2	0.629	5.548
2	0.595	5.5668
2	0.578	5.5857
2	0.561	5.6045
2	0.527	5.6234
2	0.51	5.6359
2	0.493	5.6548
2	0.476	5.6674
2	0.459	5.6799
2	0.442	5.6925
2	0.425	5.7113
2	0.408	5.7239
0	0.374	5.7302
0	0.34	5.7428
0	0.306	5.7553
0	0.289	5.7616
0	0.255	5.7742
0	0.221	5.7805
0	0.204	5.7867
0	0.17	5.793
0	0.136	5.7993
0	0.119	5.7993
0	0.085	5.8056
0	0.051	5.8056
0	0.034	5.8056
2	0	5.8056
2	0	5.8056
2	0	5.8056
2	-0.017	5.8056
2	-0.017	5.8056
2	-0.034	5.8056
2	-0.051	5.8056
2	-0.051	5.8056
2	-0.068	5.7993
2	-0.085	5.7993
2	-0.085	5.793
2	-0.102	5.793
2	-0.119	5.7867
2	-0.136	5.7867
2	-0.136	5.7805
2	-0.153	5.7742
2	-0.17	5.7679
2	-0.187	5.7679
2	-0.187	5.7616
2	-0.204	5.7553
2	-0.221	5.749
2	-0.238	5.7365
2	-0.255	5.7302
2	-0.272	5.7239
2	-0.289	5.7176
2	-0.289	5.705
2	-0.306	5.6988
2	-0.323	5.6862
2	-0.34	5.6736
0	-0.374	5.6674
0	-0.425	5.6548
0	-0.459	5.6422
0	-0.493	5.6234
0	-0.527	5.6108
0	-0.561	5.592
0	-0.595	5.5731
0	-0.646	5.5543
0	-0.68	5.5354
0	-0.714	5.5166
0	-0.765	5.4914
[truncated: 5,162 more rows]
