# Supplementary material for: Skilled motor control of an inverted pendulum implies low entropy of states but high entropy of actions
Source: PLoS Comput Biol. 2023 Jan 6;19(1):e1010810. doi: 10.1371/journal.pcbi.1010810 (PMC9851554; doi:10.1371/journal.pcbi.1010810)
Supplement: S2 File — The dataset within the file contains the data collected during the experiment. Each CSV file named “FRI_p_l.csv” corresponds to a different trial, where “p” stands for an unique numerical participant’s identifier and “l” stands for pendulum length (where “2” corresponds to 0.2, “3” to 0.3 m, “4” to 0.4 m, etc.). In every file, rows correspond to subsequent time steps, sampled with a frequency of 0.017 s. For every recorded time step, each column contains: the action selected by the trial’s participant (“action”). The value 0 corresponds to a “no action”, the value 1 represents an action that pushes the pendulum towards the clockwise direction and the value 2 corresponds to an action that pushes the pendulum towards the anti-clockwise direction.the angular velocity of the pendulum at that time step (“ang. velocity”), measured in rad s−1.the angle of the pendulum at that time step (“angle”), measured in rad with values in the interval [0, 2π) rad. The angle 0 rad corresponds to the pendulum oriented in its upright position.the single utility value associated to the whole trial (“utility”). (ZIP) [file pcbi.1010810.s002.zip › ExperimentalData/FRI_3_4.csv]

action	angular vel.	angle	trial utility
0	0	3.2358	-17.539
0	0	3.2358
0	-0.017	3.2358
0	-0.017	3.2358
0	-0.034	3.2358
0	-0.034	3.2358
0	-0.051	3.2358
0	-0.051	3.2295
0	-0.051	3.2295
0	-0.068	3.2295
0	-0.068	3.2232
0	-0.068	3.2232
0	-0.085	3.2232
0	-0.085	3.217
0	-0.102	3.217
0	-0.102	3.2107
0	-0.102	3.2107
0	-0.102	3.2044
0	-0.119	3.1981
0	-0.119	3.1981
0	-0.119	3.1918
0	-0.119	3.1918
0	-0.136	3.1855
0	-0.136	3.1793
0	-0.136	3.1793
0	-0.136	3.173
0	-0.136	3.1667
0	-0.136	3.1604
0	-0.153	3.1604
0	-0.153	3.1541
0	-0.153	3.1478
0	-0.153	3.1416
0	-0.153	3.1416
0	-0.153	3.1353
0	-0.153	3.129
0	-0.153	3.1227
0	-0.153	3.1227
0	-0.136	3.1164
0	-0.136	3.1101
0	-0.136	3.1101
0	-0.136	3.1038
0	-0.136	3.0976
0	-0.136	3.0913
0	-0.136	3.0913
2	-0.119	3.085
2	-0.102	3.085
2	-0.068	3.0787
2	-0.051	3.0787
2	-0.017	3.0787
2	0	3.0724
2	0	3.0787
2	0.034	3.0787
2	0.051	3.0787
2	0.085	3.0787
2	0.102	3.085
2	0.136	3.085
2	0.153	3.0913
2	0.17	3.0976
2	0.204	3.1038
2	0.221	3.1101
2	0.238	3.1164
2	0.272	3.1227
2	0.289	3.1353
2	0.306	3.1416
2	0.323	3.1541
2	0.34	3.1604
2	0.357	3.173
2	0.374	3.1855
2	0.391	3.1981
2	0.408	3.2107
2	0.425	3.2232
2	0.442	3.2358
2	0.459	3.2484
2	0.459	3.2609
2	0.476	3.2798
2	0.476	3.2923
2	0.493	3.3049
2	0.493	3.3238
2	0.51	3.3363
2	0.51	3.3552
2	0.51	3.3677
2	0.51	3.3866
2	0.51	3.3992
2	0.51	3.418
2	0.51	3.4306
2	0.51	3.4494
2	0.51	3.462
2	0.51	3.4745
2	0.493	3.4934
2	0.493	3.506
2	0.476	3.5248
2	0.476	3.5374
2	0.459	3.5499
2	0.459	3.5688
2	0.442	3.5814
2	0.425	3.5939
2	0.425	3.6065
2	0.408	3.6191
2	0.391	3.6316
2	0.374	3.6442
2	0.357	3.6568
2	0.34	3.6631
2	0.323	3.6756
2	0.306	3.6819
2	0.289	3.6945
2	0.272	3.7008
2	0.238	3.707
2	0.221	3.7196
2	0.204	3.7259
2	0.187	3.7322
2	0.153	3.7322
2	0.136	3.7384
2	0.119	3.7447
2	0.085	3.7447
2	0.068	3.751
2	0.051	3.751
2	0.017	3.751
2	0	3.751
2	0	3.751
2	-0.034	3.751
2	-0.051	3.751
2	-0.068	3.751
2	-0.102	3.7447
2	-0.119	3.7447
2	-0.136	3.7384
2	-0.17	3.7322
2	-0.187	3.7259
2	-0.204	3.7196
2	-0.221	3.7133
2	-0.255	3.707
2	-0.272	3.7008
2	-0.289	3.6945
2	-0.306	3.6819
2	-0.323	3.6756
2	-0.34	3.6631
2	-0.357	3.6505
2	-0.374	3.6379
2	-0.391	3.6316
2	-0.408	3.6191
2	-0.425	3.6065
2	-0.425	3.5939
0	-0.459	3.5751
0	-0.493	3.5625
0	-0.527	3.5499
0	-0.544	3.5311
0	-0.578	3.5122
0	-0.612	3.4934
0	-0.629	3.4745
0	-0.663	3.4557
0	-0.68	3.4369
0	-0.697	3.418
0	-0.714	3.3929
0	-0.731	3.374
0	-0.748	3.3489
0	-0.765	3.33
0	-0.782	3.3049
0	-0.799	3.2798
0	-0.799	3.2546
0	-0.816	3.2295
0	-0.816	3.2044
0	-0.816	3.1793
0	-0.816	3.1541
0	-0.816	3.1353
0	-0.816	3.1101
0	-0.816	3.085
0	-0.816	3.0599
0	-0.799	3.0347
0	-0.799	3.0096
0	-0.782	2.9845
0	-0.765	2.9593
0	-0.748	2.9405
0	-0.731	2.9154
0	-0.714	2.8965
0	-0.697	2.8714
0	-0.68	2.8525
0	-0.663	2.8337
0	-0.629	2.8148
0	-0.612	2.796
0	-0.578	2.7771
0	-0.561	2.7583
0	-0.527	2.7394
0	-0.493	2.7269
0	-0.459	2.708
0	-0.442	2.6955
0	-0.408	2.6829
0	-0.374	2.6703
0	-0.34	2.664
0	-0.306	2.6515
0	-0.255	2.6452
0	-0.221	2.6326
0	-0.187	2.6263
0	-0.153	2.6263
0	-0.119	2.62
0	-0.085	2.6138
0	-0.034	2.6138
0	0	2.6138
0	0.017	2.6138
0	0.051	2.6138
0	0.085	2.62
0	0.136	2.62
0	0.17	2.6263
0	0.204	2.6326
0	0.238	2.6389
2	0.272	2.6452
2	0.323	2.6578
2	0.391	2.664
2	0.442	2.6766
2	0.493	2.6955
2	0.544	2.708
2	0.595	2.7269
2	0.646	2.7457
2	0.697	2.7646
2	0.731	2.7834
2	0.782	2.8085
2	0.833	2.8337
2	0.867	2.8588
2	0.901	2.8839
2	0.935	2.9154
2	0.986	2.9405
2	1.02	2.9719
2	1.037	3.0033
2	1.071	3.0347
2	1.105	3.0724
2	1.122	3.1038
2	1.139	3.1353
2	1.156	3.173
2	1.173	3.2044
2	1.19	3.2421
2	1.207	3.2798
2	1.207	3.3175
2	1.207	3.3489
2	1.207	3.3866
2	1.207	3.4243
2	1.207	3.462
2	1.207	3.4997
2	1.207	3.5374
2	1.19	3.5688
2	1.173	3.6065
2	1.156	3.6442
2	1.139	3.6756
2	1.122	3.7133
2	1.105	3.7447
2	1.071	3.7761
2	1.054	3.8076
2	1.02	3.839
2	0.986	3.8704
2	0.969	3.9018
2	0.935	3.9269
2	0.901	3.9583
2	0.867	3.9835
2	0.816	4.0086
2	0.782	4.0338
2	0.748	4.0589
2	0.697	4.0777
2	0.663	4.1029
2	0.629	4.1217
2	0.578	4.1406
2	0.527	4.1531
2	0.493	4.172
2	0.442	4.1845
2	0.408	4.1971
2	0.357	4.2097
2	0.306	4.2222
2	0.272	4.2285
2	0.221	4.2348
2	0.17	4.2411
2	0.119	4.2474
2	0.085	4.2474
2	0.034	4.2537
2	0	4.2537
2	-0.051	4.2537
2	-0.102	4.2474
2	-0.136	4.2474
2	-0.187	4.2411
2	-0.238	4.2348
2	-0.272	4.2222
2	-0.323	4.216
2	-0.374	4.2034
2	-0.425	4.1908
2	-0.459	4.1783
2	-0.51	4.1657
2	-0.544	4.1468
2	-0.595	4.1343
2	-0.629	4.1154
2	-0.68	4.0903
2	-0.714	4.0714
2	-0.748	4.0526
2	-0.799	4.0275
2	-0.833	4.0023
2	-0.867	3.9772
2	-0.901	3.9521
2	-0.935	3.9207
2	-0.969	3.8955
2	-0.986	3.8641
2	-1.02	3.8327
2	-1.054	3.8013
2	-1.071	3.7699
0	-1.122	3.7384
0	-1.156	3.7008
0	-1.19	3.6693
0	-1.224	3.6316
0	-1.258	3.5939
0	-1.292	3.5562
0	-1.326	3.5122
0	-1.343	3.4745
0	-1.377	3.4306
0	-1.394	3.3929
0	-1.411	3.3489
0	-1.428	3.3049
0	-1.428	3.2609
0	-1.445	3.2232
0	-1.445	3.1793
0	-1.445	3.1353
0	-1.445	3.0913
0	-1.428	3.0473
0	-1.428	3.0033
0	-1.411	2.9593
0	-1.394	2.9154
0	-1.377	2.8777
0	-1.36	2.8337
0	-1.326	2.796
0	-1.309	2.752
0	-1.275	2.7143
0	-1.241	2.6766
0	-1.207	2.6389
0	-1.173	2.6075
0	-1.122	2.5698
0	-1.088	2.5384
0	-1.037	2.507
0	-1.003	2.4755
0	-0.952	2.4441
0	-0.901	2.419
0	-0.85	2.3876
0	-0.799	2.3624
0	-0.748	2.3436
0	-0.697	2.3185
0	-0.629	2.2996
0	-0.578	2.2808
0	-0.527	2.2619
0	-0.459	2.2494
0	-0.408	2.2368
0	-0.34	2.2242
0	-0.289	2.2179
0	-0.221	2.2054
0	-0.17	2.1991
0	-0.102	2.1991
0	-0.034	2.1928
0	0	2.1928
0	0.068	2.1928
0	0.119	2.1991
0	0.187	2.2054
0	0.238	2.2117
0	0.306	2.2179
0	0.357	2.2305
0	0.425	2.2431
2	0.476	2.2556
2	0.561	2.2682
2	0.629	2.287
2	0.714	2.3059
2	0.782	2.331
2	0.85	2.3562
2	0.935	2.3813
2	1.003	2.4127
2	1.071	2.4441
2	1.139	2.4755
2	1.207	2.5132
2	1.258	2.5509
2	1.326	2.5886
2	1.377	2.6326
2	1.428	2.6703
2	1.479	2.7143
2	1.53	2.7646
2	1.581	2.8085
2	1.615	2.8588
2	1.666	2.9091
2	1.7	2.9593
2	1.734	3.0096
2	1.751	3.0599
2	1.785	3.1164
2	1.802	3.1667
2	1.819	3.2232
2	1.819	3.2798
2	1.836	3.33
2	1.836	3.3866
2	1.836	3.4431
2	1.819	3.4997
2	1.819	3.5562
2	1.802	3.6065
2	1.785	3.6631
2	1.768	3.7133
2	1.751	3.7699
2	1.717	3.8201
2	1.683	3.8704
2	1.666	3.9207
2	1.615	3.9709
2	1.581	4.0212
2	1.547	4.0652
2	1.496	4.1154
2	1.462	4.1594
2	1.411	4.2034
2	1.377	4.2411
2	1.326	4.2851
2	1.275	4.3228
2	1.224	4.3605
2	1.173	4.3982
2	1.122	4.4296
2	1.071	4.4673
2	1.003	4.4987
2	0.952	4.5238
2	0.901	4.5553
2	0.85	4.5804
2	0.799	4.6055
2	0.748	4.6306
2	0.68	4.6495
2	0.629	4.6683
2	0.578	4.6872
2	0.527	4.706
2	0.459	4.7186
2	0.408	4.7312
2	0.357	4.7437
2	0.306	4.7563
2	0.238	4.7626
2	0.187	4.7689
2	0.136	4.7752
2	0.085	4.7814
2	0.034	4.7814
2	-0.017	4.7814
2	-0.068	4.7814
2	-0.119	4.7752
2	-0.17	4.7752
2	-0.221	4.7689
2	-0.289	4.7563
2	-0.34	4.75
2	-0.391	4.7375
2	-0.442	4.7249
2	-0.51	4.7123
2	-0.561	4.6935
2	-0.612	4.6746
2	-0.663	4.6558
2	-0.714	4.6369
2	-0.765	4.6118
2	-0.833	4.5867
2	-0.884	4.5615
2	-0.935	4.5364
2	-0.986	4.505
2	-1.037	4.4736
2	-1.088	4.4421
0	-1.156	4.4107
0	-1.241	4.373
0	-1.309	4.3353
0	-1.377	4.2976
0	-1.445	4.2537
0	-1.513	4.2097
0	-1.564	4.1594
0	-1.632	4.1154
0	-1.7	4.0652
0	-1.751	4.0086
0	-1.802	3.9583
0	-1.853	3.9018
0	-1.904	3.8453
0	-1.955	3.7887
0	-1.989	3.7259
0	-2.04	3.6693
0	-2.074	3.6065
0	-2.108	3.5437
0	-2.125	3.4808
0	-2.142	3.418
0	-2.159	3.3489
0	-2.176	3.2861
0	-2.193	3.217
0	-2.193	3.1541
0	-2.193	3.085
0	-2.176	3.0222
0	-2.159	2.9593
0	-2.142	2.8902
0	-2.125	2.8274
0	-2.108	2.7646
0	-2.074	2.7017
0	-2.04	2.6389
0	-1.989	2.5761
0	-1.955	2.5195
0	-1.904	2.463
0	-1.853	2.4064
0	-1.802	2.3499
0	-1.751	2.2933
0	-1.683	2.2431
0	-1.632	2.1928
0	-1.564	2.1425
0	-1.496	2.0986
0	-1.445	2.0546
0	-1.377	2.0106
0	-1.292	1.9729
0	-1.224	1.9352
0	-1.156	1.8975
0	-1.088	1.8661
0	-1.02	1.8284
0	-0.935	1.8033
0	-0.867	1.7718
0	-0.799	1.7467
0	-0.714	1.7279
0	-0.646	1.7027
0	-0.578	1.6839
0	-0.493	1.6713
0	-0.425	1.6587
0	-0.34	1.6462
0	-0.272	1.6336
2	-0.187	1.6273
2	-0.102	1.621
2	0	1.621
2	0.068	1.621
2	0.17	1.6273
2	0.255	1.6336
2	0.357	1.6399
2	0.459	1.6525
2	0.544	1.6713
2	0.646	1.6902
2	0.731	1.709
2	0.833	1.7341
2	0.918	1.7593
2	1.02	1.7907
2	1.105	1.8221
2	1.207	1.8535
2	1.292	1.8912
2	1.377	1.9352
2	1.479	1.9792
2	1.564	2.0232
2	1.649	2.0734
2	1.734	2.1237
2	1.819	2.174
2	1.887	2.2305
2	1.972	2.287
2	2.04	2.3499
2	2.108	2.4127
2	2.176	2.4755
2	2.244	2.5447
2	2.295	2.6138
2	2.363	2.6829
2	2.414	2.752
2	2.448	2.8274
2	2.499	2.9028
2	2.516	2.9782
2	2.55	3.0536
2	2.567	3.129
2	2.584	3.2107
2	2.601	3.2861
2	2.601	3.3677
2	2.601	3.4431
2	2.601	3.5248
2	2.584	3.6002
2	2.567	3.6756
2	2.55	3.7573
2	2.516	3.8327
2	2.499	3.9081
2	2.465	3.9835
2	2.414	4.0526
2	2.38	4.128
2	2.329	4.1971
2	2.278	4.2662
2	2.227	4.3353
2	2.176	4.4044
2	2.125	4.4673
2	2.074	4.5301
2	2.023	4.593
2	1.972	4.6495
2	1.904	4.7123
2	1.853	4.7689
2	1.802	4.8191
2	1.751	4.8757
2	1.683	4.926
2	1.632	4.9762
2	1.581	5.0265
2	1.53	5.0705
2	1.479	5.1207
2	1.428	5.1647
2	1.394	5.2024
2	1.343	5.2464
2	1.292	5.2841
2	1.258	5.3218
2	1.207	5.3595
2	1.173	5.3972
2	1.139	5.4349
2	1.105	5.4663
2	1.071	5.4977
2	1.037	5.5291
2	1.003	5.5605
2	0.969	5.592
2	0.952	5.6234
2	0.918	5.6485
2	0.901	5.6799
2	0.884	5.705
2	0.85	5.7302
2	0.833	5.7553
2	0.816	5.7805
2	0.799	5.8056
2	0.799	5.8307
0	0.765	5.8559
0	0.731	5.8747
0	0.697	5.8998
0	0.68	5.9187
0	0.646	5.9375
0	0.629	5.9564
0	0.595	5.9752
0	0.578	5.9941
0	0.561	6.0129
0	0.544	6.0255
0	0.527	6.0443
0	0.51	6.0632
0	0.493	6.0758
2	0.476	6.0883
2	0.476	6.1072
2	0.476	6.1197
2	0.493	6.1323
2	0.51	6.1512
2	0.51	6.1637
2	0.527	6.1826
0	0.51	6.1951
0	0.51	6.214
0	0.51	6.2265
0	0.51	6.2454
0	0.493	6.258
0	0.493	6.2705
0	0.493	0.0062831
0	0.493	0.018849
0	0.51	0.037699
0	0.51	0.050265
1	0.51	0.069114
1	0.493	0.08168
1	0.476	0.094246
1	0.476	0.1131
1	0.459	0.12566
1	0.442	0.13823
1	0.442	0.15079
1	0.425	0.16964
1	0.425	0.18221
1	0.425	0.19478
1	0.408	0.20734
1	0.408	0.21991
1	0.408	0.23247
1	0.408	0.24504
1	0.391	0.25761
1	0.391	0.27017
0	0.425	0.28274
0	0.442	0.29531
0	0.459	0.30787
0	0.493	0.32044
1	0.51	0.33929
1	0.51	0.35185
1	0.527	0.3707
1	0.527	0.38327
1	0.544	0.40212
1	0.544	0.41469
1	0.561	0.43353
1	0.561	0.45238
1	0.578	0.46495
1	0.595	0.4838
1	0.612	0.50265
1	0.629	0.5215
1	0.646	0.54035
1	0.663	0.5592
1	0.68	0.58433
1	0.697	0.60318
1	0.731	0.62203
1	0.748	0.64716
1	0.782	0.67229
1	0.799	0.69742
0	0.85	0.72256
0	0.901	0.74769
0	0.952	0.77282
0	1.003	0.80424
0	1.054	0.83565
0	1.122	0.86707
0	1.173	0.90477
0	1.241	0.93618
0	1.292	0.98016
0	1.36	1.0179
0	1.428	1.0618
0	1.479	1.1058
0	1.547	1.1498
0	1.615	1.1938
0	1.683	1.2441
0	1.768	1.3006
0	1.836	1.3509
0	1.904	1.4074
0	1.972	1.4703
0	2.057	1.5268
0	2.125	1.5896
0	2.21	1.6587
0	2.278	1.7216
0	2.346	1.7907
0	2.414	1.8661
0	2.482	1.9415
0	2.55	2.0169
0	2.618	2.0923
0	2.686	2.174
0	2.737	2.2556
0	2.788	2.3373
0	2.839	2.4253
0	2.89	2.507
0	2.924	2.5949
0	2.958	2.6829
0	2.992	2.7771
0	3.009	2.8651
0	3.026	2.9593
0	3.043	3.0473
0	3.043	3.1416
0	3.043	3.2295
0	3.026	3.3238
0	3.009	3.4117
0	2.975	3.4997
0	2.958	3.5939
0	2.907	3.6819
0	2.873	3.7699
0	2.822	3.8515
0	2.771	3.9395
0	2.72	4.0212
0	2.652	4.1029
0	2.584	4.1783
0	2.516	4.2537
0	2.448	4.3291
0	2.38	4.4044
0	2.312	4.4736
0	2.227	4.5427
0	2.159	4.6055
0	2.074	4.6746
0	2.006	4.7312
0	1.921	4.794
0	1.853	4.8506
0	1.768	4.9071
0	1.7	4.9574
0	1.632	5.0076
0	1.564	5.0579
0	1.479	5.1019
0	1.411	5.1459
0	1.343	5.1898
0	1.275	5.2275
0	1.224	5.2652
0	1.156	5.3029
0	1.088	5.3343
0	1.037	5.3658
0	0.969	5.3972
0	0.918	5.4223
0	0.85	5.4537
0	0.799	5.4789
0	0.748	5.4977
0	0.697	5.5228
0	0.646	5.5417
0	0.595	5.5605
0	0.544	5.5794
0	0.493	5.592
0	0.459	5.6108
0	0.408	5.6234
0	0.357	5.6359
0	0.306	5.6422
0	0.272	5.6548
0	0.221	5.6611
0	0.187	5.6674
0	0.136	5.6736
0	0.102	5.6736
0	0.051	5.6799
0	0.017	5.6799
0	-0.017	5.6799
0	-0.051	5.6799
0	-0.102	5.6736
0	-0.136	5.6736
0	-0.187	5.6674
0	-0.221	5.6611
2	-0.272	5.6548
2	-0.289	5.6422
2	-0.323	5.6359
2	-0.34	5.6234
2	-0.374	5.6108
2	-0.391	5.6045
2	-0.425	5.592
2	-0.459	5.5731
2	-0.476	5.5605
2	-0.51	5.548
2	-0.544	5.5291
2	-0.578	5.5166
2	-0.595	5.4977
2	-0.629	5.4789
2	-0.663	5.46
2	-0.697	5.4349
2	-0.731	5.416
2	-0.782	5.3909
2	-0.816	5.3658
2	-0.85	5.3406
2	-0.901	5.3155
2	-0.935	5.2904
0	-1.003	5.2589
0	-1.054	5.2275
0	-1.122	5.1961
0	-1.19	5.1584
0	-1.258	5.1207
0	-1.326	5.083
0	-1.394	5.0453
0	-1.462	5.0014
0	-1.547	4.9511
0	-1.615	4.9071
0	-1.683	4.8568
0	-1.768	4.8066
0	-1.836	4.75
0	-1.904	4.6935
0	-1.989	4.6369
0	-2.057	4.5741
0	-2.125	4.5113
0	-2.193	4.4484
0	-2.278	4.3793
0	-2.346	4.3102
0	-2.414	4.2411
0	-2.465	4.1657
0	-2.533	4.0903
0	-2.584	4.0149
0	-2.652	3.9332
0	-2.703	3.8515
0	-2.737	3.7699
0	-2.788	3.6882
0	-2.822	3.6065
0	-2.839	3.5185
0	-2.873	3.4306
0	-2.89	3.3489
0	-2.89	3.2609
0	-2.907	3.173
0	-2.907	3.085
0	-2.89	2.997
0	-2.873	2.9091
0	-2.856	2.8274
0	-2.822	2.7394
0	-2.788	2.6515
0	-2.754	2.5698
0	-2.703	2.4881
0	-2.669	2.4064
0	-2.601	2.331
0	-2.55	2.2494
0	-2.482	2.174
0	-2.431	2.0986
0	-2.363	2.0294
0	-2.295	1.9603
0	-2.21	1.8912
0	-2.142	1.8284
0	-2.074	1.7593
0	-1.989	1.7027
0	-1.921	1.6399
0	-1.836	1.5833
0	-1.768	1.5331
0	-1.683	1.4765
0	-1.615	1.4263
0	-1.547	1.3823
0	-1.462	1.3383
0	-1.394	1.2943
0	-1.326	1.2503
0	-1.258	1.2126
0	-1.173	1.1749
0	-1.105	1.1435
0	-1.037	1.1121
0	-0.969	1.0807
0	-0.901	1.0493
0	-0.85	1.0241
0	-0.782	0.99901
0	-0.714	0.97388
0	-0.646	0.95503
0	-0.595	0.93618
0	-0.527	0.91733
0	-0.476	0.90477
0	-0.408	0.8922
0	-0.357	0.87963
0	-0.289	0.86707
0	-0.238	0.86079
0	-0.187	0.8545
0	-0.119	0.84822
0	-0.068	0.84822
0	-0.017	0.84193
0	0.034	0.84193
0	0.085	0.84822
0	0.136	0.84822
0	0.187	0.8545
0	0.255	0.86079
0	0.306	0.87335
0	0.374	0.87963
0	0.425	0.8922
0	0.476	0.90477
0	0.544	0.92362
0	0.595	0.94246
0	0.663	0.96131
0	0.731	0.98016
0	0.782	1.0053
0	0.85	1.0304
0	0.918	1.0556
0	0.986	1.0807
0	1.054	1.1121
0	1.122	1.1498
0	1.19	1.1812
0	1.258	1.2189
0	1.326	1.2566
0	1.394	1.3006
0	1.462	1.3446
0	1.547	1.3886
2	1.615	1.4325
2	1.7	1.4828
2	1.802	1.5394
2	1.887	1.5896
2	1.989	1.6525
2	2.074	1.7153
2	2.176	1.7781
2	2.261	1.841
2	2.363	1.9101
2	2.448	1.9855
2	2.533	2.0609
2	2.618	2.1362
2	2.703	2.2179
2	2.771	2.2996
2	2.839	2.3876
2	2.907	2.4693
2	2.975	2.5572
2	3.026	2.6515
2	3.077	2.7394
2	3.128	2.8337
2	3.162	2.9279
2	3.196	3.0284
2	3.213	3.1227
2	3.23	3.217
2	3.247	3.3175
2	3.247	3.4117
2	3.247	3.5122
2	3.23	3.6128
2	3.213	3.707
2	3.179	3.8013
2	3.162	3.8955
2	3.128	3.9898
2	3.077	4.084
2	3.043	4.1783
2	2.992	4.2662
2	2.941	4.3605
2	2.89	4.4484
2	2.839	4.5301
2	2.771	4.6181
2	2.72	4.6998
2	2.669	4.7814
2	2.601	4.8568
2	2.55	4.9385
2	2.499	5.0139
2	2.448	5.0893
2	2.397	5.1584
2	2.346	5.2338
2	2.312	5.3029
2	2.261	5.372
2	2.227	5.4412
0	2.176	5.504
0	2.125	5.5668
0	2.074	5.6297
0	2.023	5.6925
0	1.989	5.7553
0	1.955	5.8119
0	1.921	5.8747
0	1.887	5.9313
0	1.87	5.9878
0	1.836	6.0443
0	1.819	6.0946
0	1.819	6.1512
0	1.802	6.2077
0	1.802	6.258
1	1.802	0.031415
1	1.785	0.087963
1	1.768	0.13823
1	1.768	0.19478
1	1.751	0.24504
1	1.751	0.30159
1	1.768	0.35185
1	1.768	0.40212
1	1.785	0.45867
1	1.785	0.51521
1	1.802	0.56548
1	1.836	0.62203
1	1.853	0.67858
1	1.887	0.73512
1	1.921	0.79167
1	1.955	0.84822
1	1.989	0.90477
1	2.023	0.9676
1	2.057	1.0304
1	2.108	1.0933
1	2.159	1.1561
1	2.21	1.2252
1	2.261	1.288
0	2.329	1.3572
0	2.397	1.4263
0	2.465	1.5017
0	2.55	1.5771
0	2.618	1.6587
0	2.686	1.7341
0	2.771	1.8158
0	2.839	1.9038
0	2.907	1.9855
0	2.975	2.0797
0	3.026	2.1677
0	3.094	2.2619
0	3.145	2.3499
0	3.196	2.4504
0	3.23	2.5447
0	3.264	2.6452
0	3.298	2.7394
0	3.332	2.84
0	3.349	2.9405
0	3.349	3.041
0	3.349	3.1416
0	3.349	3.2421
0	3.332	3.3426
0	3.315	3.4431
0	3.281	3.5437
0	3.247	3.6442
0	3.213	3.7384
0	3.162	3.8327
0	3.111	3.9269
0	3.06	4.0212
0	2.992	4.1154
0	2.924	4.2034
0	2.856	4.2914
0	2.788	4.373
0	2.72	4.4547
0	2.635	4.5364
0	2.567	4.6181
0	2.482	4.6935
0	2.414	4.7689
0	2.329	4.838
0	2.261	4.9071
0	2.193	4.9762
0	2.108	5.039
0	2.04	5.1019
0	1.972	5.1647
0	1.904	5.2213
0	1.836	5.2778
0	1.785	5.3343
0	1.717	5.3846
0	1.666	5.4349
0	1.598	5.4851
0	1.547	5.5291
0	1.496	5.5794
0	1.445	5.6234
0	1.411	5.6674
0	1.36	5.705
0	1.326	5.749
0	1.292	5.7867
0	1.258	5.8244
0	1.224	5.8621
0	1.19	5.8998
0	1.156	5.9375
0	1.139	5.9689
0	1.122	6.0066
0	1.105	6.0381
0	1.071	6.0695
0	1.071	6.1009
0	1.054	6.1323
0	1.037	6.1637
1	1.037	6.1951
1	1.003	6.2265
1	0.986	6.258
1	0.969	0.0062831
1	0.952	0.031415
1	0.935	0.062831
1	0.918	0.087963
1	0.901	0.11938
1	0.884	0.14451
1	0.884	0.16964
1	0.867	0.20106
1	0.867	0.22619
1	0.867	0.25132
1	0.867	0.27646
1	0.867	0.30159
1	0.867	0.32672
1	0.867	0.35814
1	0.884	0.38327
1	0.884	0.4084
1	0.901	0.43353
1	0.918	0.46495
1	0.918	0.49008
1	0.935	0.5215
1	0.952	0.54663
1	0.986	0.57805
1	1.003	0.60946
1	1.02	0.64088
0	1.071	0.67229
0	1.122	0.70371
0	1.173	0.73512
0	1.224	0.77282
0	1.275	0.81052
0	1.326	0.84822
0	1.377	0.8922
0	1.445	0.93618
0	1.496	0.98016
0	1.564	1.0241
0	1.632	1.0744
0	1.7	1.1247
0	1.768	1.1749
0	1.836	1.2315
0	1.904	1.2817
0	1.972	1.3446
0	2.04	1.4011
0	2.125	1.464
0	2.193	1.5331
0	2.261	1.5959
0	2.346	1.665
0	2.414	1.7404
0	2.482	1.8095
0	2.55	1.8912
0	2.618	1.9666
0	2.686	2.0483
0	2.754	2.13
0	2.822	2.2117
0	2.873	2.2996
0	2.924	2.3813
0	2.975	2.4755
0	3.009	2.5635
0	3.043	2.6515
0	3.077	2.7457
0	3.111	2.84
0	3.128	2.9342
0	3.128	3.0284
0	3.128	3.1227
0	3.128	3.217
0	3.111	3.3112
0	3.094	3.4054
0	3.077	3.4934
0	3.043	3.5877
0	3.009	3.6819
0	2.958	3.7699
0	2.924	3.8578
0	2.856	3.9458
0	2.805	4.0275
0	2.737	4.1154
0	2.686	4.1971
0	2.618	4.2725
0	2.533	4.3542
0	2.465	4.4296
0	2.397	4.4987
0	2.312	4.5741
0	2.244	4.6432
0	2.176	4.706
0	2.091	4.7689
0	2.023	4.8317
0	1.938	4.8945
0	1.87	4.9511
0	1.802	5.0076
0	1.717	5.0579
0	1.649	5.1082
0	1.581	5.1584
0	1.513	5.2024
0	1.445	5.2527
0	1.377	5.2904
0	1.326	5.3343
0	1.258	5.372
0	1.207	5.4097
0	1.139	5.4474
0	1.088	5.4789
0	1.037	5.5103
0	0.986	5.5417
0	0.935	5.5731
0	0.884	5.5982
0	0.833	5.6234
0	0.799	5.6485
0	0.748	5.6736
0	0.714	5.6925
0	0.663	5.7176
0	0.629	5.7365
0	0.595	5.7553
0	0.544	5.7679
0	0.51	5.7867
0	0.476	5.7993
0	0.442	5.8182
0	0.408	5.8307
0	0.374	5.8433
0	0.34	5.8496
0	0.323	5.8621
0	0.289	5.8747
0	0.255	5.881
0	0.221	5.8873
0	0.204	5.8936
0	0.17	5.8998
0	0.136	5.9061
0	0.119	5.9124
0	0.085	5.9124
0	0.068	5.9124
0	0.034	5.9187
0	0	5.9187
2	0	5.9187
2	0	5.9187
2	-0.017	5.9187
2	-0.017	5.9187
2	-0.034	5.9124
2	-0.034	5.9124
2	-0.034	5.9124
2	-0.051	5.9124
2	-0.051	5.9124
2	-0.068	5.9061
2	-0.068	5.9061
2	-0.068	5.8998
2	-0.085	5.8998
2	-0.085	5.8998
2	-0.102	5.8936
2	-0.102	5.8936
2	-0.119	5.8873
2	-0.119	5.881
2	-0.136	5.881
2	-0.136	5.8747
2	-0.153	5.8684
2	-0.153	5.8684
2	-0.17	5.8621
2	-0.187	5.8559
2	-0.187	5.8496
2	-0.204	5.8433
2	-0.221	5.837
2	-0.221	5.8307
2	-0.238	5.8244
2	-0.255	5.8182
2	-0.272	5.8056
2	-0.272	5.7993
2	-0.289	5.793
2	-0.306	5.7805
2	-0.323	5.7742
2	-0.34	5.7616
2	-0.357	5.749
2	-0.374	5.7365
2	-0.391	5.7302
2	-0.408	5.7176
2	-0.425	5.6988
2	-0.459	5.6862
2	-0.476	5.6736
2	-0.493	5.6611
0	-0.544	5.6422
0	-0.595	5.6234
0	-0.629	5.6045
0	-0.68	5.5857
0	-0.731	5.5668
0	-0.782	5.5417
0	-0.833	5.5166
0	-0.884	5.4914
0	-0.935	5.4663
0	-0.986	5.4349
0	-1.037	5.4035
0	-1.105	5.372
0	-1.156	5.3406
0	-1.224	5.3029
0	-1.292	5.2652
0	-1.343	5.2275
0	-1.411	5.1836
0	-1.479	5.1396
0	-1.547	5.0956
0	-1.615	5.0453
0	-1.683	4.9951
0	-1.751	4.9448
0	-1.836	4.8945
0	-1.904	4.838
0	-1.972	4.7752
0	-2.057	4.7186
0	-2.125	4.6558
0	-2.193	4.5867
0	-2.278	4.5175
0	-2.346	4.4484
0	-2.414	4.3793
0	-2.482	4.3039
0	-2.55	4.2285
0	-2.618	4.1531
0	-2.669	4.0714
0	-2.737	3.9898
0	-2.788	3.9081
0	-2.839	3.8264
0	-2.873	3.7384
0	-2.924	3.6505
0	-2.941	3.5625
0	-2.975	3.4745
0	-2.992	3.3803
0	-3.009	3.2923
0	-3.009	3.2044
0	-3.009	3.1101
0	-3.009	3.0222
0	-2.992	2.9279
0	-2.975	2.84
0	-2.941	2.752
0	-2.907	2.664
0	-2.873	2.5761
0	-2.839	2.4881
0	-2.788	2.4064
0	-2.737	2.3247
0	-2.669	2.2431
0	-2.601	2.1614
0	-2.55	2.086
0	-2.482	2.0106
0	-2.414	1.9352
0	-2.329	1.8661
0	-2.261	1.797
0	-2.193	1.7279
0	-2.108	1.665
0	-2.04	1.6022
0	-1.955	1.5394
0	-1.887	1.4828
0	-1.802	1.4263
0	-1.734	1.376
1	-1.666	1.3257
1	-1.598	1.2755
1	-1.547	1.2252
1	-1.496	1.1812
1	-1.462	1.1372
1	-1.411	1.0933
1	-1.36	1.0493
1	-1.309	1.0116
1	-1.275	0.97388
1	-1.224	0.93618
1	-1.19	0.89848
1	-1.156	0.86079
1	-1.122	0.82937
1	-1.088	0.79167
1	-1.054	0.76026
1	-1.02	0.72884
0	-0.969	0.69742
0	-0.918	0.67229
0	-0.867	0.64716
0	-0.833	0.62203
0	-0.782	0.59689
0	-0.748	0.57176
0	-0.697	0.55291
0	-0.663	0.52778
0	-0.629	0.50893
0	-0.595	0.49008
0	-0.544	0.47123
0	-0.51	0.45867
0	-0.493	0.43982
0	-0.459	0.42725
0	-0.425	0.41469
0	-0.391	0.40212
0	-0.357	0.38955
0	-0.34	0.37699
0	-0.306	0.3707
0	-0.272	0.35814
0	-0.255	0.35185
0	-0.221	0.34557
0	-0.204	0.33929
0	-0.17	0.333
0	-0.153	0.32672
0	-0.119	0.32044
0	-0.102	0.32044
0	-0.085	0.31416
0	-0.051	0.31416
0	-0.034	0.31416
0	-0.017	0.31416
0	0	0.31416
0	0.017	0.31416
0	0.051	0.31416
0	0.068	0.31416
1	0.085	0.32044
1	0.102	0.32044
1	0.102	0.32672
1	0.102	0.32672
1	0.102	0.333
1	0.102	0.333
1	0.119	0.33929
1	0.119	0.33929
1	0.119	0.34557
1	0.136	0.35185
1	0.136	0.35185
1	0.136	0.35814
1	0.153	0.36442
1	0.153	0.36442
1	0.17	0.3707
1	0.17	0.37699
1	0.17	0.38327
1	0.187	0.38955
1	0.187	0.39583
1	0.204	0.40212
1	0.204	0.4084
1	0.221	0.41469
1	0.238	0.42097
1	0.238	0.42725
1	0.255	0.43353
1	0.272	0.4461
1	0.272	0.45238
1	0.289	0.45867
1	0.306	0.47123
1	0.323	0.47752
1	0.34	0.49008
1	0.357	0.50265
0	0.391	0.51521
0	0.425	0.5215
0	0.459	0.54035
0	0.493	0.55291
0	0.544	0.56548
0	0.578	0.58433
0	0.629	0.60318
0	0.663	0.62203
0	0.714	0.64716
0	0.748	0.66601
0	0.799	0.69114
0	0.85	0.71627
0	0.901	0.74141
0	0.952	0.76654
0	1.003	0.79795
0	1.054	0.82937
0	1.105	0.86079
0	1.173	0.89848
0	1.224	0.93618
0	1.292	0.97388
0	1.36	1.0116
0	1.411	1.0556
0	1.479	1.0995
0	1.547	1.1435
0	1.615	1.1875
0	1.683	1.2378
0	1.751	1.2943
0	1.836	1.3446
0	1.904	1.4011
0	1.972	1.4577
0	2.04	1.5205
0	2.125	1.5833
0	2.193	1.6462
0	2.261	1.7153
0	2.346	1.7844
0	2.414	1.8598
0	2.482	1.9289
0	2.55	2.0043
0	2.618	2.086
0	2.686	2.1614
0	2.737	2.2431
0	2.788	2.331
0	2.839	2.4127
0	2.89	2.5007
0	2.924	2.5886
0	2.958	2.6766
0	2.992	2.7646
0	3.009	2.8588
0	3.026	2.9468
0	3.043	3.041
0	3.043	3.129
0	3.043	3.2232
0	3.026	3.3112
0	3.009	3.4054
0	2.992	3.4934
0	2.958	3.5814
0	2.924	3.6693
0	2.873	3.7573
0	2.822	3.8453
0	2.771	3.9269
0	2.72	4.0149
0	2.652	4.0903
0	2.601	4.172
0	2.533	4.2474
0	2.465	4.3228
0	2.38	4.3982
0	2.312	4.4673
0	2.244	4.5364
0	2.159	4.6055
0	2.091	4.6683
0	2.006	4.7312
0	1.938	4.7877
0	1.853	4.8443
0	1.785	4.9008
0	1.717	4.9511
0	1.632	5.0014
0	1.564	5.0516
0	1.496	5.0956
0	1.428	5.1396
0	1.36	5.1836
0	1.292	5.2213
0	1.224	5.2589
0	1.156	5.2966
0	1.105	5.3343
0	1.037	5.3658
0	0.986	5.3972
0	0.918	5.4223
2	0.867	5.4537
2	0.833	5.4789
2	0.799	5.504
2	0.765	5.5228
2	0.731	5.548
2	0.697	5.5668
2	0.68	5.592
2	0.646	5.6108
2	0.629	5.6297
2	0.595	5.6485
2	0.578	5.6674
2	0.544	5.6862
2	0.527	5.6988
2	0.51	5.7176
2	0.493	5.7302
2	0.476	5.7428
2	0.459	5.7616
2	0.442	5.7742
2	0.425	5.7867
2	0.408	5.7993
2	0.391	5.8119
2	0.374	5.8244
2	0.357	5.837
2	0.357	5.8433
2	0.34	5.8559
2	0.34	5.8684
0	0.306	5.8747
0	0.272	5.8873
0	0.238	5.8936
2	0.221	5.8998
2	0.204	5.9061
2	0.204	5.9124
2	0.187	5.9187
2	0.187	5.925
2	0.187	5.9313
2	0.17	5.9375
2	0.17	5.9438
2	0.17	5.9501
2	0.17	5.9564
2	0.153	5.9564
2	0.153	5.9627
0	0.136	5.9689
0	0.119	5.9752
0	0.085	5.9752
0	0.068	5.9752
0	0.051	5.9815
0	0.017	5.9815
0	0	5.9815
0	0	5.9815
2	-0.034	5.9815
2	-0.034	5.9815
2	-0.034	5.9815
2	-0.034	5.9752
2	-0.034	5.9752
2	-0.034	5.9752
2	-0.034	5.9752
2	-0.034	5.9689
2	-0.051	5.9689
2	-0.051	5.9689
2	-0.051	5.9689
2	-0.051	5.9627
2	-0.051	5.9627
2	-0.051	5.9627
2	-0.068	5.9564
2	-0.068	5.9564
2	-0.068	5.9564
2	-0.068	5.9501
2	-0.085	5.9501
2	-0.085	5.9501
2	-0.085	5.9438
2	-0.085	5.9438
2	-0.102	5.9375
2	-0.102	5.9375
2	-0.102	5.9313
2	-0.102	5.9313
2	-0.119	5.925
2	-0.119	5.9187
2	-0.119	5.9187
2	-0.136	5.9124
2	-0.136	5.9061
2	-0.153	5.9061
2	-0.153	5.8998
2	-0.17	5.8936
2	-0.17	5.8873
2	-0.187	5.881
2	-0.187	5.881
2	-0.204	5.8747
2	-0.204	5.8684
0	-0.238	5.8559
0	-0.272	5.8496
0	-0.306	5.8433
0	-0.323	5.8307
0	-0.357	5.8244
0	-0.391	5.8119
0	-0.425	5.7993
0	-0.459	5.7867
0	-0.51	5.7679
0	-0.544	5.7553
0	-0.578	5.7365
0	-0.612	5.7176
0	-0.663	5.6988
0	-0.697	5.6799
0	-0.748	5.6548
0	-0.782	5.6359
0	-0.833	5.6108
0	-0.884	5.5857
0	-0.918	5.5543
0	-0.969	5.5291
0	-1.02	5.4977
0	-1.088	5.4663
0	-1.139	5.4286
0	-1.19	5.3972
0	-1.258	5.3595
0	-1.309	5.3218
0	-1.377	5.2778
0	-1.428	5.2401
0	-1.496	5.1961
0	-1.564	5.1459
0	-1.632	5.1019
0	-1.7	5.0516
0	-1.768	4.9951
0	-1.853	4.9448
0	-1.921	4.8883
0	-1.989	4.8254
0	-2.057	4.7626
0	-2.142	4.6998
0	-2.21	4.6369
0	-2.278	4.5678
0	-2.363	4.4987
0	-2.431	4.4296
0	-2.499	4.3542
0	-2.567	4.2788
0	-2.635	4.1971
0	-2.703	4.1154
0	-2.754	4.0338
0	-2.805	3.9521
0	-2.856	3.8641
0	-2.907	3.7824
0	-2.941	3.6945
0	-2.975	3.6002
0	-3.009	3.5122
0	-3.043	3.4243
0	-3.043	3.33
0	-3.06	3.2358
0	-3.06	3.1478
0	-3.06	3.0536
0	-3.043	2.9593
0	-3.026	2.8714
0	-3.009	2.7771
0	-2.975	2.6892
0	-2.941	2.6012
0	-2.89	2.5132
0	-2.839	2.4253
2	-2.788	2.3436
2	-2.72	2.2619
2	-2.635	2.1802
2	-2.55	2.0986
2	-2.465	2.0232
2	-2.38	1.954
2	-2.278	1.8849
2	-2.193	1.8158
2	-2.091	1.753
2	-2.006	1.6902
2	-1.904	1.6273
2	-1.802	1.5771
2	-1.717	1.5205
2	-1.615	1.4703
2	-1.513	1.4263
2	-1.428	1.3823
2	-1.326	1.3383
2	-1.241	1.3006
0	-1.156	1.2629
0	-1.088	1.2315
0	-1.02	1.2001
0	-0.952	1.1687
0	-0.884	1.1372
0	-0.816	1.1121
0	-0.748	1.0933
0	-0.68	1.0681
0	-0.612	1.0493
0	-0.544	1.0304
0	-0.476	1.0179
0	-0.425	0.99901
0	-0.357	0.99273
0	-0.289	0.98016
2	-0.238	0.97388
2	-0.153	0.9676
2	-0.068	0.96131
2	0	0.96131
2	0.085	0.96131
0	0.136	0.9676
0	0.204	0.97388
0	0.272	0.98016
0	0.323	0.98645
0	0.391	0.99901
0	0.459	1.0116
0	0.51	1.0241
0	0.578	1.043
0	0.646	1.0618
0	0.714	1.0807
0	0.782	1.1058
0	0.85	1.131
0	0.918	1.1561
0	0.986	1.1875
0	1.054	1.2189
0	1.122	1.2503
0	1.19	1.2817
0	1.258	1.3195
0	1.343	1.3572
0	1.411	1.4011
0	1.479	1.4451
0	1.564	1.4891
0	1.632	1.5394
0	1.7	1.5896
0	1.785	1.6399
0	1.853	1.6964
0	1.921	1.753
0	2.006	1.8158
0	2.074	1.8724
0	2.142	1.9352
0	2.21	2.0043
0	2.278	2.0734
0	2.329	2.1425
0	2.397	2.2117
0	2.448	2.287
0	2.516	2.3562
0	2.55	2.4378
0	2.601	2.5132
0	2.635	2.5886
0	2.669	2.6703
0	2.703	2.752
0	2.737	2.8337
0	2.754	2.9154
0	2.754	2.997
0	2.771	3.085
0	2.771	3.1667
0	2.754	3.2484
0	2.754	3.33
0	2.737	3.4117
0	2.703	3.4997
0	2.669	3.5751
0	2.635	3.6568
0	2.601	3.7384
0	2.55	3.8138
0	2.499	3.8892
0	2.448	3.9646
0	2.38	4.04
0	2.329	4.1091
0	2.261	4.1783
0	2.193	4.2474
0	2.125	4.3102
0	2.057	4.373
0	1.989	4.4359
2	1.904	4.4924
2	1.853	4.549
2	1.802	4.6055
2	1.751	4.6558
2	1.683	4.706
2	1.632	4.7563
2	1.581	4.8066
2	1.53	4.8568
2	1.462	4.9008
2	1.411	4.9448
2	1.36	4.9825
2	1.309	5.0265
2	1.258	5.0642
2	1.207	5.1019
2	1.156	5.1396
2	1.105	5.171
2	1.071	5.2024
2	1.02	5.2338
2	0.969	5.2652
2	0.935	5.2966
2	0.884	5.3218
2	0.85	5.3469
2	0.799	5.372
2	0.765	5.3972
2	0.731	5.4223
2	0.697	5.4412
2	0.663	5.46
2	0.629	5.4789
2	0.595	5.4977
2	0.561	5.5166
2	0.527	5.5354
2	0.493	5.548
2	0.476	5.5668
2	0.442	5.5794
2	0.408	5.592
2	0.391	5.6045
2	0.357	5.6171
2	0.323	5.6234
2	0.306	5.6359
2	0.289	5.6422
2	0.255	5.6548
2	0.238	5.6611
2	0.204	5.6674
2	0.187	5.6736
2	0.17	5.6799
2	0.136	5.6862
2	0.119	5.6862
2	0.102	5.6925
2	0.085	5.6925
2	0.051	5.6988
2	0.034	5.6988
2	0.017	5.6988
2	0	5.6988
2	-0.017	5.6988
2	-0.034	5.6988
2	-0.051	5.6988
2	-0.068	5.6925
2	-0.102	5.6925
2	-0.119	5.6862
2	-0.136	5.6862
2	-0.153	5.6799
2	-0.187	5.6736
2	-0.204	5.6674
2	-0.221	5.6611
2	-0.255	5.6548
2	-0.272	5.6485
2	-0.306	5.6359
2	-0.323	5.6297
2	-0.34	5.6171
2	-0.374	5.6045
2	-0.408	5.592
2	-0.425	5.5794
0	-0.476	5.5668
0	-0.527	5.5543
0	-0.578	5.5354
0	-0.629	5.5166
0	-0.68	5.4977
0	-0.731	5.4789
0	-0.782	5.4537
0	-0.833	5.4286
0	-0.901	5.4035
0	-0.952	5.372
0	-1.02	5.3469
0	-1.071	5.3155
0	-1.139	5.2778
0	-1.207	5.2464
0	-1.258	5.2087
0	-1.326	5.171
0	-1.394	5.127
0	-1.462	5.083
0	-1.53	5.039
0	-1.615	4.9888
0	-1.683	4.9448
0	-1.751	4.8883
0	-1.819	4.838
0	-1.904	4.7814
0	-1.972	4.7249
0	-2.04	4.6621
0	-2.125	4.5992
0	-2.193	4.5364
0	-2.261	4.4673
0	-2.329	4.3982
0	-2.397	4.3228
0	-2.465	4.2537
0	-2.533	4.1783
0	-2.601	4.1029
0	-2.652	4.0212
0	-2.72	3.9395
0	-2.754	3.8578
0	-2.805	3.7761
0	-2.856	3.6882
0	-2.89	3.6002
0	-2.907	3.5122
0	-2.941	3.4243
0	-2.958	3.3363
0	-2.958	3.2484
0	-2.958	3.1604
0	-2.958	3.0724
0	-2.958	2.9845
0	-2.941	2.8902
0	-2.907	2.8023
0	-2.89	2.7206
0	-2.856	2.6326
0	-2.805	2.5447
0	-2.771	2.463
0	-2.72	2.3813
0	-2.652	2.2996
0	-2.601	2.2179
0	-2.533	2.1425
0	-2.465	2.0671
0	-2.397	1.9917
0	-2.329	1.9226
0	-2.261	1.8535
0	-2.193	1.7844
0	-2.108	1.7216
0	-2.04	1.6587
0	-1.955	1.6022
1	-1.887	1.5394
1	-1.836	1.4828
1	-1.768	1.4325
1	-1.717	1.376
1	-1.666	1.3257
1	-1.615	1.2755
1	-1.564	1.2315
1	-1.513	1.1812
1	-1.462	1.1372
1	-1.411	1.0933
1	-1.36	1.0556
1	-1.326	1.0116
1	-1.275	0.97388
1	-1.241	0.93618
1	-1.19	0.89848
1	-1.156	0.86707
1	-1.122	0.82937
1	-1.088	0.79795
1	-1.054	0.76654
1	-1.02	0.73512
1	-0.986	0.70371
1	-0.969	0.67229
1	-0.935	0.64716
1	-0.918	0.61574
1	-0.884	0.59061
1	-0.867	0.56548
1	-0.85	0.53406
1	-0.833	0.50893
1	-0.816	0.4838
1	-0.799	0.45867
1	-0.782	0.43982
1	-0.782	0.41469
1	-0.765	0.38955
1	-0.765	0.36442
0	-0.731	0.34557
0	-0.697	0.32044
0	-0.68	0.30159
0	-0.663	0.28274
0	-0.646	0.26389
0	-0.612	0.24504
0	-0.595	0.22619
2	-0.578	0.20734
2	-0.544	0.18849
2	-0.51	0.17593
2	-0.476	0.15708
2	-0.442	0.14451
2	-0.425	0.13195
2	-0.391	0.11938
2	-0.357	0.10681
2	-0.34	0.094246
2	-0.306	0.087963
2	-0.272	0.075397
2	-0.255	0.069114
2	-0.221	0.062831
2	-0.204	0.056548
2	-0.17	0.050265
2	-0.153	0.043982
2	-0.136	0.037699
2	-0.102	0.037699
2	-0.085	0.031415
2	-0.068	0.031415
2	-0.034	0.025132
0	-0.034	0.025132
0	-0.034	0.025132
0	-0.034	0.025132
0	-0.034	0.025132
0	-0.034	0.025132
0	-0.017	0.018849
0	-0.017	0.018849
0	-0.017	0.018849
0	-0.017	0.018849
0	-0.017	0.018849
0	-0.017	0.018849
0	-0.017	0.018849
0	-0.017	0.012566
0	-0.017	0.012566
0	-0.017	0.012566
0	-0.017	0.012566
0	0	0.012566
0	0	0.012566
0	0	0.012566
0	0	0.012566
0	0	0.012566
0	0	0.012566
0	0	0.012566
0	0	0.012566
0	0	0.012566
0	0	0.012566
0	0	0.012566
0	0	0.012566
0	0	0.0062831
0	0	0.0062831
0	0	0.0062831
0	0	0.0062831
0	0	0.0062831
0	0	0.0062831
0	0	0.0062831
0	0	0.0062831
0	0	0.0062831
0	0	0.0062831
0	0	0.012566
0	0	0.012566
0	0	0.012566
0	0	0.012566
0	0	0.012566
0	0	0.012566
0	0	0.012566
0	0	0.012566
0	0	0.012566
0	0	0.012566
0	0	0.012566
0	0	0.012566
0	0.017	0.012566
0	0.017	0.012566
0	0.017	0.012566
0	0.017	0.012566
0	0.017	0.018849
0	0.017	0.018849
0	0.017	0.018849
0	0.017	0.018849
0	0.017	0.018849
0	0.017	0.018849
0	0.017	0.018849
0	0.034	0.025132
0	0.034	0.025132
0	0.034	0.025132
0	0.034	0.025132
0	0.034	0.025132
0	0.034	0.025132
0	0.034	0.031415
0	0.034	0.031415
0	0.051	0.031415
0	0.051	0.031415
0	0.051	0.037699
0	0.051	0.037699
1	0.051	0.037699
1	0.034	0.043982
1	0.017	0.043982
1	0	0.043982
1	0	0.043982
1	-0.017	0.043982
1	-0.034	0.043982
1	-0.051	0.037699
1	-0.068	0.037699
[truncated: 5,162 more rows]
