# Supplementary material for: Skilled motor control of an inverted pendulum implies low entropy of states but high entropy of actions
Source: PLoS Comput Biol. 2023 Jan 6;19(1):e1010810. doi: 10.1371/journal.pcbi.1010810 (PMC9851554; doi:10.1371/journal.pcbi.1010810)
Supplement: S2 File — The dataset within the file contains the data collected during the experiment. Each CSV file named “FRI_p_l.csv” corresponds to a different trial, where “p” stands for an unique numerical participant’s identifier and “l” stands for pendulum length (where “2” corresponds to 0.2, “3” to 0.3 m, “4” to 0.4 m, etc.). In every file, rows correspond to subsequent time steps, sampled with a frequency of 0.017 s. For every recorded time step, each column contains: the action selected by the trial’s participant (“action”). The value 0 corresponds to a “no action”, the value 1 represents an action that pushes the pendulum towards the clockwise direction and the value 2 corresponds to an action that pushes the pendulum towards the anti-clockwise direction.the angular velocity of the pendulum at that time step (“ang. velocity”), measured in rad s−1.the angle of the pendulum at that time step (“angle”), measured in rad with values in the interval [0, 2π) rad. The angle 0 rad corresponds to the pendulum oriented in its upright position.the single utility value associated to the whole trial (“utility”). (ZIP) [file pcbi.1010810.s002.zip › ExperimentalData/FRI_20_9.csv]

action	angular vel.	angle	trial utility
0	0	3.2358	-5.2925
0	0	3.2358
0	0	3.2358
0	0	3.2358
0	0	3.2358
0	-0.017	3.2358
0	-0.017	3.2358
0	-0.017	3.2358
0	-0.017	3.2358
0	-0.017	3.2358
0	-0.034	3.2295
0	-0.034	3.2295
0	-0.034	3.2295
0	-0.034	3.2295
0	-0.034	3.2295
0	-0.034	3.2232
0	-0.051	3.2232
0	-0.051	3.2232
0	-0.051	3.2232
0	-0.051	3.217
0	-0.051	3.217
0	-0.051	3.217
0	-0.068	3.2107
0	-0.068	3.2107
0	-0.068	3.2107
0	-0.068	3.2044
0	-0.068	3.2044
0	-0.068	3.2044
0	-0.068	3.1981
0	-0.068	3.1981
0	-0.085	3.1918
0	-0.085	3.1918
0	-0.085	3.1918
0	-0.085	3.1855
0	-0.085	3.1855
0	-0.085	3.1793
1	-0.085	3.1793
1	-0.102	3.173
1	-0.102	3.173
1	-0.119	3.1667
1	-0.136	3.1667
1	-0.136	3.1604
1	-0.153	3.1541
1	-0.153	3.1478
1	-0.17	3.1478
1	-0.17	3.1416
1	-0.187	3.1353
1	-0.187	3.129
1	-0.204	3.1227
1	-0.204	3.1164
1	-0.221	3.1101
1	-0.221	3.1038
1	-0.238	3.0976
1	-0.238	3.085
1	-0.255	3.0787
1	-0.255	3.0724
1	-0.255	3.0661
1	-0.272	3.0536
1	-0.272	3.0473
1	-0.272	3.041
1	-0.289	3.0284
1	-0.289	3.0222
1	-0.289	3.0159
1	-0.306	3.0033
1	-0.306	2.997
1	-0.306	2.9845
1	-0.306	2.9782
1	-0.306	2.9656
1	-0.323	2.9593
1	-0.323	2.9468
1	-0.323	2.9342
1	-0.323	2.9279
1	-0.323	2.9154
1	-0.323	2.9091
1	-0.323	2.8965
1	-0.323	2.8839
1	-0.323	2.8777
1	-0.323	2.8651
1	-0.323	2.8588
1	-0.323	2.8462
1	-0.323	2.8337
1	-0.323	2.8274
1	-0.323	2.8148
1	-0.323	2.8085
1	-0.323	2.796
1	-0.323	2.7897
1	-0.306	2.7771
1	-0.306	2.7646
1	-0.306	2.7583
1	-0.306	2.7457
1	-0.306	2.7394
1	-0.289	2.7332
1	-0.289	2.7206
1	-0.289	2.7143
1	-0.289	2.7017
1	-0.272	2.6955
1	-0.272	2.6892
1	-0.272	2.6766
1	-0.255	2.6703
1	-0.255	2.664
1	-0.238	2.6515
1	-0.238	2.6452
1	-0.238	2.6389
1	-0.221	2.6326
1	-0.221	2.6263
1	-0.204	2.62
1	-0.204	2.6138
1	-0.187	2.6075
1	-0.187	2.6012
1	-0.17	2.5949
1	-0.17	2.5886
1	-0.153	2.5823
1	-0.153	2.5761
1	-0.136	2.5761
1	-0.136	2.5698
1	-0.119	2.5635
1	-0.119	2.5635
1	-0.102	2.5572
1	-0.102	2.5572
1	-0.085	2.5509
0	-0.068	2.5509
0	-0.051	2.5447
0	-0.034	2.5447
0	-0.017	2.5447
0	0	2.5447
0	0	2.5447
0	0.017	2.5447
0	0.051	2.5447
0	0.068	2.5509
0	0.085	2.5509
0	0.102	2.5509
0	0.119	2.5572
0	0.136	2.5635
0	0.153	2.5635
0	0.17	2.5698
0	0.187	2.5761
2	0.204	2.5823
2	0.238	2.5886
2	0.255	2.5949
2	0.289	2.6075
2	0.306	2.6138
2	0.34	2.6263
2	0.357	2.6326
2	0.391	2.6452
2	0.408	2.6578
2	0.442	2.6703
2	0.459	2.6829
2	0.476	2.7017
2	0.51	2.7143
2	0.527	2.7332
2	0.544	2.7457
2	0.561	2.7646
2	0.595	2.7834
2	0.612	2.8023
2	0.629	2.8211
2	0.646	2.84
2	0.663	2.8588
2	0.68	2.8777
2	0.697	2.9028
2	0.714	2.9216
2	0.731	2.9405
2	0.748	2.9656
2	0.765	2.9908
2	0.782	3.0096
2	0.782	3.0347
2	0.799	3.0599
2	0.816	3.085
2	0.816	3.1101
2	0.833	3.1353
2	0.833	3.1604
2	0.85	3.1855
2	0.85	3.2107
2	0.85	3.2358
2	0.867	3.2609
2	0.867	3.2861
2	0.867	3.3175
2	0.867	3.3426
2	0.867	3.3677
2	0.867	3.3929
2	0.867	3.418
2	0.867	3.4494
2	0.867	3.4745
2	0.867	3.4997
2	0.867	3.5248
2	0.867	3.5499
2	0.85	3.5751
2	0.85	3.6002
2	0.833	3.6316
2	0.833	3.6568
2	0.833	3.6819
2	0.816	3.707
2	0.799	3.7259
2	0.799	3.751
2	0.782	3.7761
2	0.782	3.8013
2	0.765	3.8264
2	0.748	3.8453
2	0.731	3.8704
2	0.714	3.8892
2	0.714	3.9144
2	0.697	3.9332
2	0.68	3.9583
2	0.663	3.9772
2	0.646	3.996
2	0.629	4.0149
2	0.612	4.0338
2	0.595	4.0526
2	0.578	4.0714
2	0.561	4.084
2	0.544	4.1029
2	0.527	4.1217
2	0.493	4.1343
2	0.476	4.1531
2	0.459	4.1657
2	0.442	4.1783
2	0.425	4.1908
2	0.408	4.2034
2	0.374	4.216
2	0.357	4.2285
2	0.34	4.2411
2	0.323	4.2474
2	0.306	4.2599
2	0.272	4.2662
2	0.255	4.2725
2	0.238	4.2851
2	0.204	4.2914
2	0.187	4.2976
2	0.17	4.3039
2	0.153	4.3039
0	0.119	4.3102
0	0.085	4.3165
0	0.051	4.3165
0	0.017	4.3165
0	0	4.3165
0	-0.017	4.3165
0	-0.051	4.3165
0	-0.085	4.3165
0	-0.119	4.3102
0	-0.136	4.3102
0	-0.17	4.3039
1	-0.204	4.2976
1	-0.238	4.2914
1	-0.289	4.2788
1	-0.323	4.2725
1	-0.357	4.2599
1	-0.408	4.2474
1	-0.442	4.2348
1	-0.476	4.2222
1	-0.51	4.2097
1	-0.561	4.1908
1	-0.595	4.172
1	-0.629	4.1531
1	-0.663	4.1343
1	-0.697	4.1154
1	-0.731	4.0903
1	-0.765	4.0714
1	-0.816	4.0463
1	-0.85	4.0212
1	-0.884	3.996
1	-0.918	3.9709
1	-0.935	3.9395
1	-0.969	3.9144
1	-1.003	3.883
1	-1.037	3.8515
1	-1.071	3.8201
1	-1.088	3.7887
1	-1.122	3.751
1	-1.156	3.7196
1	-1.173	3.6819
1	-1.207	3.6442
1	-1.224	3.6128
1	-1.241	3.5751
1	-1.275	3.5374
1	-1.292	3.4934
1	-1.309	3.4557
1	-1.326	3.418
1	-1.343	3.374
1	-1.36	3.3363
1	-1.377	3.2923
1	-1.394	3.2546
1	-1.394	3.2107
1	-1.411	3.1667
1	-1.411	3.1227
1	-1.428	3.085
1	-1.428	3.041
1	-1.428	2.997
1	-1.445	2.9531
1	-1.445	2.9091
1	-1.445	2.8651
1	-1.445	2.8211
1	-1.428	2.7771
1	-1.428	2.7332
1	-1.428	2.6955
1	-1.428	2.6515
1	-1.411	2.6075
1	-1.411	2.5635
1	-1.394	2.5195
1	-1.377	2.4818
1	-1.36	2.4378
1	-1.36	2.4001
1	-1.343	2.3562
1	-1.326	2.3185
1	-1.309	2.2745
1	-1.292	2.2368
1	-1.275	2.1991
1	-1.258	2.1614
1	-1.241	2.1237
1	-1.207	2.086
1	-1.19	2.0483
1	-1.173	2.0169
1	-1.156	1.9792
1	-1.122	1.9478
1	-1.105	1.9101
1	-1.088	1.8786
1	-1.054	1.8472
1	-1.037	1.8158
1	-1.003	1.7844
1	-0.986	1.753
1	-0.969	1.7216
1	-0.935	1.6964
1	-0.918	1.665
1	-0.884	1.6399
1	-0.867	1.6148
1	-0.833	1.5896
1	-0.816	1.5645
1	-0.782	1.5394
1	-0.765	1.5142
1	-0.731	1.4891
1	-0.714	1.4703
1	-0.697	1.4514
0	-0.663	1.4263
0	-0.629	1.4074
0	-0.595	1.3886
0	-0.561	1.3697
0	-0.527	1.3572
0	-0.493	1.3383
0	-0.459	1.3257
0	-0.425	1.3132
0	-0.391	1.3006
0	-0.357	1.288
0	-0.323	1.2755
0	-0.306	1.2692
0	-0.272	1.2566
0	-0.238	1.2503
0	-0.204	1.2441
0	-0.17	1.2378
0	-0.136	1.2315
0	-0.102	1.2315
0	-0.068	1.2252
0	-0.051	1.2252
0	-0.017	1.2252
0	0	1.2252
2	0.034	1.2252
2	0.068	1.2252
2	0.119	1.2315
2	0.153	1.2315
2	0.187	1.2378
2	0.238	1.2441
2	0.272	1.2566
2	0.323	1.2629
2	0.357	1.2755
2	0.391	1.2817
2	0.442	1.3006
2	0.476	1.3132
2	0.527	1.3257
2	0.561	1.3446
2	0.595	1.3634
2	0.646	1.3823
2	0.68	1.4011
2	0.731	1.42
2	0.765	1.4451
2	0.816	1.4703
2	0.85	1.4954
2	0.901	1.5205
2	0.935	1.5456
2	0.986	1.5771
2	1.02	1.6085
2	1.054	1.6399
2	1.105	1.6713
2	1.139	1.7027
2	1.19	1.7404
2	1.224	1.7781
2	1.275	1.8158
2	1.309	1.8535
2	1.343	1.8912
2	1.394	1.9352
2	1.428	1.9792
2	1.462	2.0232
2	1.496	2.0671
2	1.547	2.1111
2	1.581	2.1614
2	1.615	2.2054
2	1.649	2.2556
2	1.683	2.3059
2	1.717	2.3562
2	1.751	2.4064
2	1.768	2.463
2	1.802	2.5132
2	1.836	2.5698
2	1.853	2.6263
2	1.87	2.6829
2	1.904	2.7394
2	1.921	2.796
2	1.938	2.8525
2	1.955	2.9154
2	1.972	2.9719
2	1.989	3.0347
2	1.989	3.0913
2	2.006	3.1541
2	2.006	3.2107
2	2.006	3.2735
2	2.006	3.3363
2	2.006	3.3929
2	2.006	3.4557
2	2.006	3.5185
2	2.006	3.5751
2	1.989	3.6379
2	1.989	3.6945
2	1.972	3.7573
2	1.972	3.8138
2	1.955	3.8767
2	1.938	3.9332
2	1.921	3.9898
2	1.904	4.0463
2	1.887	4.1091
2	1.87	4.1657
2	1.836	4.216
2	1.819	4.2725
2	1.802	4.3291
2	1.768	4.3793
2	1.751	4.4359
2	1.734	4.4861
2	1.7	4.5427
2	1.683	4.593
2	1.649	4.6432
2	1.632	4.6935
2	1.598	4.7375
2	1.581	4.7877
2	1.547	4.8317
2	1.53	4.882
0	1.496	4.926
0	1.462	4.9699
0	1.428	5.0139
0	1.394	5.0579
0	1.36	5.1019
0	1.326	5.1396
0	1.309	5.1773
0	1.275	5.2213
0	1.241	5.2589
0	1.207	5.2966
0	1.19	5.3281
0	1.156	5.3658
0	1.139	5.3972
0	1.105	5.4349
0	1.088	5.4663
0	1.054	5.4977
0	1.037	5.5291
0	1.003	5.5605
0	0.986	5.592
0	0.969	5.6234
0	0.952	5.6485
0	0.935	5.6799
0	0.901	5.705
0	0.884	5.7365
0	0.867	5.7616
0	0.85	5.7867
0	0.833	5.8119
1	0.833	5.837
1	0.799	5.8621
1	0.782	5.8873
1	0.765	5.9124
1	0.731	5.9313
1	0.714	5.9564
1	0.697	5.9752
1	0.68	6.0004
1	0.663	6.0192
1	0.646	6.0381
1	0.629	6.0569
1	0.612	6.0758
1	0.595	6.0946
1	0.578	6.1135
1	0.561	6.126
1	0.544	6.1449
1	0.544	6.1637
1	0.527	6.1763
1	0.51	6.1951
1	0.493	6.2077
1	0.493	6.2265
1	0.476	6.2391
1	0.459	6.2517
1	0.459	6.2705
1	0.442	0
1	0.442	0.012566
1	0.425	0.025132
1	0.425	0.037699
1	0.408	0.050265
1	0.408	0.062831
1	0.408	0.075397
1	0.391	0.087963
1	0.391	0.10053
1	0.374	0.1131
1	0.374	0.12566
1	0.374	0.13823
1	0.374	0.14451
1	0.357	0.15708
1	0.357	0.16964
1	0.357	0.18221
1	0.357	0.18849
1	0.357	0.20106
1	0.357	0.21363
1	0.34	0.22619
1	0.34	0.23247
1	0.34	0.24504
1	0.34	0.25761
1	0.34	0.26389
1	0.34	0.27646
1	0.34	0.28902
1	0.34	0.29531
1	0.34	0.30787
1	0.34	0.32044
1	0.34	0.32672
1	0.357	0.33929
1	0.357	0.35185
1	0.357	0.36442
1	0.357	0.3707
1	0.357	0.38327
1	0.357	0.39583
1	0.374	0.4084
1	0.374	0.41469
1	0.374	0.42725
1	0.374	0.43982
1	0.391	0.45238
1	0.391	0.46495
1	0.391	0.47752
1	0.408	0.49008
1	0.408	0.50265
1	0.425	0.51521
1	0.425	0.52778
1	0.442	0.54035
1	0.442	0.55291
1	0.442	0.56548
1	0.459	0.57805
0	0.476	0.59689
0	0.493	0.60946
0	0.51	0.62831
0	0.527	0.64088
0	0.561	0.65973
0	0.578	0.67229
0	0.595	0.69114
0	0.612	0.70999
0	0.646	0.72884
0	0.663	0.74769
0	0.68	0.77282
0	0.714	0.79167
0	0.731	0.81052
0	0.748	0.83565
0	0.782	0.86079
0	0.799	0.88592
0	0.833	0.91105
0	0.85	0.93618
0	0.884	0.96131
0	0.918	0.98645
0	0.935	1.0179
0	0.969	1.043
0	1.003	1.0744
0	1.02	1.1058
0	1.054	1.1372
0	1.088	1.1687
0	1.122	1.2001
0	1.139	1.2378
0	1.173	1.2692
0	1.207	1.3069
0	1.241	1.3446
0	1.275	1.3823
0	1.309	1.42
0	1.343	1.4577
0	1.36	1.5017
0	1.394	1.5456
0	1.428	1.5833
0	1.462	1.6273
2	1.496	1.6713
2	1.547	1.7216
2	1.581	1.7655
2	1.615	1.8158
2	1.666	1.8661
2	1.7	1.9163
0	1.734	1.9666
0	1.768	2.0169
0	1.785	2.0734
0	1.819	2.13
0	1.853	2.1802
0	1.87	2.2368
0	1.887	2.2933
0	1.921	2.3499
0	1.938	2.4127
0	1.955	2.4693
0	1.972	2.5321
0	1.989	2.5886
0	2.006	2.6515
0	2.023	2.708
0	2.04	2.7708
0	2.04	2.8337
0	2.057	2.8965
0	2.057	2.9593
0	2.074	3.0159
0	2.074	3.0787
0	2.074	3.1416
0	2.057	3.2044
0	2.057	3.2672
0	2.057	3.33
0	2.04	3.3929
0	2.04	3.4557
0	2.023	3.5122
0	2.006	3.5751
0	1.989	3.6379
0	1.972	3.6945
0	1.955	3.7573
0	1.938	3.8138
0	1.921	3.8704
0	1.887	3.9269
0	1.87	3.9835
0	1.836	4.04
0	1.802	4.0966
0	1.785	4.1468
0	1.751	4.2034
0	1.717	4.2537
0	1.683	4.3039
0	1.666	4.3542
0	1.632	4.4044
0	1.598	4.4547
0	1.564	4.505
0	1.53	4.549
0	1.496	4.593
0	1.462	4.6369
0	1.428	4.6809
0	1.394	4.7249
0	1.36	4.7689
0	1.326	4.8066
0	1.292	4.8443
0	1.258	4.8883
0	1.224	4.9197
0	1.19	4.9574
0	1.156	4.9951
0	1.122	5.0265
0	1.088	5.0642
0	1.054	5.0956
0	1.02	5.127
0	1.003	5.1584
0	0.969	5.1898
0	0.935	5.215
0	0.901	5.2464
0	0.884	5.2715
0	0.85	5.2966
0	0.816	5.3218
0	0.799	5.3469
0	0.765	5.372
0	0.748	5.3909
0	0.714	5.416
0	0.697	5.4349
0	0.663	5.46
0	0.646	5.4789
2	0.612	5.4977
2	0.595	5.5166
2	0.595	5.5354
2	0.578	5.548
2	0.561	5.5668
0	0.544	5.5857
0	0.51	5.5982
0	0.493	5.6171
0	0.476	5.6297
0	0.459	5.6485
0	0.442	5.6611
0	0.425	5.6736
0	0.391	5.6862
0	0.374	5.6988
0	0.357	5.705
0	0.34	5.7176
0	0.323	5.7302
0	0.306	5.7365
0	0.289	5.749
0	0.272	5.7553
2	0.255	5.7679
2	0.255	5.7742
2	0.238	5.7805
2	0.238	5.7867
2	0.221	5.793
2	0.221	5.7993
2	0.221	5.8119
2	0.204	5.8182
2	0.204	5.8244
0	0.187	5.8307
0	0.17	5.8307
0	0.153	5.837
0	0.153	5.8433
2	0.136	5.8496
2	0.119	5.8496
2	0.119	5.8559
2	0.119	5.8621
2	0.119	5.8621
2	0.102	5.8684
2	0.102	5.8684
2	0.102	5.8747
0	0.085	5.8747
0	0.068	5.881
2	0.068	5.881
2	0.051	5.881
2	0.051	5.8873
2	0.051	5.8873
2	0.051	5.8873
2	0.034	5.8936
2	0.034	5.8936
2	0.034	5.8936
0	0.017	5.8936
0	0	5.8936
2	0	5.8936
2	0	5.8936
2	0	5.8936
2	0	5.8936
2	0	5.8936
2	0	5.8936
2	0	5.8936
2	-0.017	5.8936
2	-0.017	5.8936
2	-0.017	5.8936
2	-0.017	5.8936
2	-0.034	5.8873
2	-0.034	5.8873
2	-0.034	5.8873
2	-0.034	5.8873
2	-0.034	5.8873
2	-0.051	5.881
2	-0.051	5.881
2	-0.051	5.881
2	-0.051	5.881
2	-0.068	5.8747
2	-0.068	5.8747
2	-0.068	5.8747
2	-0.068	5.8684
2	-0.085	5.8684
2	-0.085	5.8621
2	-0.085	5.8621
2	-0.085	5.8559
2	-0.102	5.8559
0	-0.102	5.8496
0	-0.119	5.8496
0	-0.136	5.8433
0	-0.153	5.837
0	-0.17	5.837
0	-0.187	5.8307
0	-0.187	5.8244
0	-0.204	5.8182
0	-0.221	5.8119
0	-0.238	5.8056
0	-0.255	5.793
0	-0.272	5.7867
0	-0.289	5.7805
0	-0.306	5.7679
0	-0.323	5.7616
0	-0.34	5.749
0	-0.357	5.7428
0	-0.374	5.7302
0	-0.391	5.7176
0	-0.408	5.705
0	-0.425	5.6925
0	-0.442	5.6799
0	-0.459	5.6674
0	-0.476	5.6485
0	-0.493	5.6359
0	-0.51	5.6234
0	-0.544	5.6045
0	-0.561	5.5857
0	-0.578	5.5731
0	-0.595	5.5543
0	-0.629	5.5354
0	-0.646	5.5166
0	-0.663	5.4977
0	-0.697	5.4726
0	-0.714	5.4537
0	-0.748	5.4286
0	-0.765	5.4097
0	-0.782	5.3846
0	-0.816	5.3595
0	-0.85	5.3343
0	-0.867	5.3092
0	-0.901	5.2841
0	-0.918	5.2527
0	-0.952	5.2275
0	-0.986	5.1961
0	-1.003	5.1647
0	-1.037	5.1333
0	-1.071	5.1019
0	-1.105	5.0705
0	-1.139	5.039
0	-1.156	5.0014
0	-1.19	4.9699
0	-1.224	4.9322
0	-1.258	4.8945
0	-1.292	4.8568
0	-1.326	4.8129
0	-1.36	4.7752
0	-1.394	4.7312
0	-1.428	4.6935
0	-1.445	4.6495
0	-1.479	4.6055
0	-1.513	4.5615
0	-1.547	4.5113
0	-1.581	4.4673
0	-1.615	4.417
0	-1.649	4.3667
0	-1.666	4.3165
0	-1.7	4.2662
0	-1.734	4.216
0	-1.768	4.1594
0	-1.785	4.1091
0	-1.819	4.0526
0	-1.836	4.0023
0	-1.87	3.9458
0	-1.887	3.8892
0	-1.904	3.8327
0	-1.921	3.7699
0	-1.938	3.7133
0	-1.955	3.6568
0	-1.972	3.5939
0	-1.989	3.5374
0	-2.006	3.4745
0	-2.006	3.418
0	-2.023	3.3552
0	-2.023	3.2923
0	-2.023	3.2358
0	-2.023	3.173
0	-2.023	3.1101
0	-2.023	3.0536
0	-2.023	2.9908
0	-2.006	2.9279
0	-2.006	2.8714
0	-1.989	2.8085
0	-1.972	2.752
0	-1.955	2.6892
0	-1.938	2.6326
0	-1.921	2.5698
0	-1.904	2.5132
0	-1.887	2.4567
0	-1.87	2.4001
0	-1.836	2.3436
0	-1.819	2.2933
1	-1.785	2.2368
1	-1.768	2.1802
1	-1.751	2.13
1	-1.734	2.0797
1	-1.7	2.0232
1	-1.683	1.9729
1	-1.666	1.9226
1	-1.632	1.8724
1	-1.615	1.8221
1	-1.598	1.7781
1	-1.564	1.7279
1	-1.547	1.6839
1	-1.513	1.6336
1	-1.496	1.5896
1	-1.462	1.5456
1	-1.445	1.5017
1	-1.411	1.4577
1	-1.394	1.4137
1	-1.36	1.376
1	-1.343	1.332
1	-1.326	1.2943
1	-1.292	1.2566
1	-1.275	1.2126
1	-1.258	1.1749
1	-1.224	1.1372
1	-1.207	1.1058
1	-1.19	1.0681
1	-1.173	1.0304
1	-1.139	0.99901
1	-1.122	0.96131
1	-1.105	0.9299
0	-1.088	0.8922
0	-1.054	0.86079
0	-1.02	0.82937
0	-1.003	0.79795
0	-0.986	0.77282
0	-0.952	0.74141
0	-0.935	0.70999
0	-0.918	0.68486
0	-0.884	0.65973
0	-0.867	0.62831
0	-0.85	0.60318
0	-0.833	0.57805
0	-0.816	0.55291
0	-0.799	0.52778
0	-0.782	0.50893
0	-0.765	0.4838
0	-0.748	0.45867
0	-0.731	0.43982
0	-0.714	0.41469
0	-0.697	0.39583
0	-0.697	0.3707
2	-0.68	0.35185
2	-0.663	0.333
2	-0.629	0.31416
2	-0.612	0.29531
2	-0.595	0.27646
2	-0.578	0.25761
2	-0.561	0.23876
2	-0.544	0.21991
2	-0.527	0.20734
2	-0.51	0.18849
2	-0.493	0.17593
2	-0.476	0.15708
2	-0.476	0.14451
2	-0.459	0.13195
2	-0.442	0.11938
2	-0.425	0.10681
2	-0.408	0.094246
2	-0.408	0.08168
2	-0.391	0.069114
2	-0.374	0.056548
2	-0.374	0.043982
2	-0.357	0.031415
2	-0.34	0.018849
2	-0.34	0.012566
2	-0.323	0
2	-0.323	6.2768
2	-0.306	6.2642
2	-0.306	6.258
2	-0.289	6.2454
2	-0.289	6.2391
2	-0.272	6.2265
2	-0.272	6.2203
2	-0.272	6.214
2	-0.255	6.2014
2	-0.255	6.1951
2	-0.238	6.1889
2	-0.238	6.1826
2	-0.238	6.17
2	-0.221	6.1637
2	-0.221	6.1574
2	-0.221	6.1512
2	-0.221	6.1449
2	-0.204	6.1386
2	-0.204	6.1323
2	-0.204	6.126
2	-0.204	6.1197
2	-0.187	6.1135
2	-0.187	6.1072
2	-0.187	6.1009
2	-0.187	6.0946
2	-0.187	6.0883
2	-0.17	6.082
2	-0.17	6.0758
2	-0.17	6.0758
2	-0.17	6.0695
0	-0.17	6.0632
2	-0.187	6.0569
2	-0.187	6.0506
2	-0.187	6.0443
2	-0.187	6.0381
2	-0.187	6.0318
2	-0.187	6.0255
2	-0.17	6.0192
0	-0.187	6.0192
0	-0.204	6.0129
2	-0.204	6.0066
2	-0.204	6.0004
2	-0.204	5.9941
2	-0.204	5.9878
2	-0.204	5.9815
2	-0.204	5.9689
2	-0.204	5.9627
2	-0.204	5.9564
2	-0.204	5.9501
2	-0.204	5.9438
2	-0.221	5.9375
2	-0.221	5.9313
2	-0.221	5.925
2	-0.221	5.9187
2	-0.221	5.9124
2	-0.221	5.9061
2	-0.238	5.8998
0	-0.238	5.8936
0	-0.255	5.881
2	-0.272	5.8747
2	-0.272	5.8684
2	-0.272	5.8559
2	-0.289	5.8496
2	-0.289	5.8433
2	-0.289	5.8307
0	-0.306	5.8244
0	-0.323	5.8119
0	-0.34	5.8056
0	-0.357	5.793
2	-0.374	5.7805
2	-0.374	5.7679
2	-0.374	5.7553
2	-0.391	5.749
2	-0.391	5.7365
2	-0.408	5.7239
2	-0.408	5.7113
0	-0.425	5.6988
0	-0.442	5.6799
0	-0.476	5.6674
0	-0.493	5.6548
0	-0.51	5.6422
0	-0.527	5.6234
0	-0.544	5.6045
0	-0.561	5.592
0	-0.595	5.5731
0	-0.612	5.5543
0	-0.629	5.5354
0	-0.663	5.5166
0	-0.68	5.4977
0	-0.697	5.4726
0	-0.731	5.4537
0	-0.748	5.4286
0	-0.782	5.4097
0	-0.799	5.3846
0	-0.833	5.3595
0	-0.85	5.3343
0	-0.884	5.3092
0	-0.901	5.2778
0	-0.935	5.2527
0	-0.969	5.2213
0	-0.986	5.1961
0	-1.02	5.1647
0	-1.054	5.1333
0	-1.088	5.1019
0	-1.105	5.0642
0	-1.139	5.0328
0	-1.173	5.0014
0	-1.207	4.9637
0	-1.241	4.926
0	-1.275	4.8883
0	-1.292	4.8506
0	-1.326	4.8066
0	-1.36	4.7689
0	-1.394	4.7249
0	-1.428	4.6872
0	-1.462	4.6432
0	-1.496	4.593
0	-1.53	4.549
0	-1.564	4.505
0	-1.598	4.4547
0	-1.615	4.4107
0	-1.649	4.3605
0	-1.683	4.3102
0	-1.717	4.2537
0	-1.734	4.2034
0	-1.768	4.1531
0	-1.802	4.0966
0	-1.819	4.0463
0	-1.853	3.9898
0	-1.87	3.9332
0	-1.887	3.8767
1	-1.921	3.8201
1	-1.938	3.7573
1	-1.972	3.7008
1	-1.989	3.6442
1	-2.023	3.5814
1	-2.04	3.5185
1	-2.057	3.4557
0	-2.074	3.3992
0	-2.074	3.3363
0	-2.074	3.2735
0	-2.074	3.2107
0	-2.074	3.1478
0	-2.074	3.085
0	-2.074	3.0222
0	-2.074	2.9593
0	-2.057	2.8965
0	-2.057	2.8337
0	-2.04	2.7708
0	-2.023	2.7143
0	-2.006	2.6515
0	-1.989	2.5886
0	-1.972	2.5321
0	-1.955	2.4693
0	-1.921	2.4127
0	-1.904	2.3562
0	-1.887	2.2996
0	-1.853	2.2431
0	-1.819	2.1865
0	-1.802	2.13
0	-1.768	2.0797
0	-1.734	2.0232
0	-1.7	1.9729
0	-1.666	1.9226
0	-1.649	1.8724
0	-1.615	1.8221
0	-1.581	1.7781
0	-1.547	1.7279
0	-1.513	1.6839
0	-1.479	1.6399
0	-1.445	1.5959
0	-1.411	1.5519
0	-1.377	1.5079
0	-1.343	1.4703
0	-1.309	1.4263
0	-1.275	1.3886
0	-1.241	1.3509
0	-1.207	1.3132
0	-1.173	1.2817
0	-1.139	1.2441
0	-1.105	1.2126
0	-1.071	1.1749
1	-1.037	1.1435
1	-1.02	1.1121
1	-1.003	1.0807
1	-0.986	1.0556
1	-0.969	1.0241
1	-0.935	0.99273
1	-0.918	0.9676
1	-0.901	0.93618
1	-0.884	0.91105
1	-0.867	0.88592
1	-0.85	0.86079
0	-0.833	0.83565
0	-0.799	0.81052
0	-0.782	0.78539
0	-0.748	0.76026
0	-0.731	0.74141
0	-0.714	0.71627
0	-0.68	0.69742
0	-0.663	0.67858
0	-0.646	0.65344
0	-0.629	0.63459
0	-0.595	0.61574
0	-0.578	0.60318
0	-0.561	0.58433
0	-0.544	0.56548
0	-0.527	0.55291
0	-0.51	0.53406
0	-0.493	0.5215
0	-0.476	0.50265
0	-0.459	0.49008
0	-0.442	0.47752
0	-0.425	0.46495
0	-0.408	0.45238
0	-0.391	0.43982
0	-0.391	0.42725
0	-0.374	0.41469
0	-0.357	0.40212
0	-0.34	0.38955
0	-0.323	0.38327
0	-0.323	0.3707
0	-0.306	0.36442
0	-0.289	0.35185
0	-0.289	0.34557
0	-0.272	0.333
0	-0.255	0.32672
0	-0.255	0.32044
0	-0.238	0.31416
0	-0.221	0.30159
0	-0.221	0.29531
0	-0.204	0.28902
0	-0.204	0.28274
0	-0.187	0.27646
0	-0.187	0.27017
0	-0.17	0.27017
0	-0.153	0.26389
0	-0.153	0.25761
0	-0.136	0.25132
0	-0.136	0.24504
0	-0.119	0.24504
0	-0.119	0.23876
1	-0.119	0.23876
1	-0.119	0.23247
1	-0.119	0.22619
1	-0.119	0.22619
1	-0.119	0.21991
1	-0.119	0.21991
1	-0.119	0.21363
1	-0.119	0.20734
1	-0.119	0.20734
1	-0.119	0.20106
1	-0.136	0.20106
1	-0.136	0.19478
1	-0.136	0.18849
1	-0.136	0.18221
1	-0.136	0.18221
1	-0.136	0.17593
1	-0.136	0.16964
1	-0.153	0.16964
1	-0.153	0.16336
1	-0.153	0.15708
1	-0.153	0.15079
1	-0.153	0.15079
1	-0.17	0.14451
0	-0.153	0.13823
0	-0.153	0.13195
0	-0.153	0.12566
0	-0.153	0.12566
0	-0.136	0.11938
0	-0.136	0.1131
0	-0.136	0.10681
0	-0.136	0.10681
0	-0.119	0.10053
0	-0.119	0.094246
0	-0.119	0.094246
0	-0.119	0.087963
0	-0.119	0.087963
0	-0.119	0.08168
0	-0.102	0.075397
0	-0.102	0.075397
0	-0.102	0.069114
0	-0.102	0.069114
0	-0.102	0.062831
0	-0.102	0.062831
0	-0.102	0.056548
0	-0.085	0.056548
0	-0.085	0.050265
0	-0.085	0.050265
0	-0.085	0.043982
0	-0.085	0.043982
0	-0.085	0.043982
0	-0.085	0.037699
0	-0.085	0.037699
0	-0.085	0.031415
0	-0.085	0.031415
0	-0.068	0.025132
0	-0.068	0.025132
0	-0.068	0.025132
0	-0.068	0.018849
0	-0.068	0.018849
0	-0.068	0.018849
0	-0.068	0.012566
0	-0.068	0.012566
0	-0.068	0.0062831
0	-0.068	0.0062831
0	-0.068	0.0062831
0	-0.068	0
2	-0.068	0
2	-0.068	0
2	-0.051	6.2768
2	-0.034	6.2768
2	-0.034	6.2768
2	-0.017	6.2768
2	-0.017	6.2705
0	-0.017	6.2705
0	-0.017	6.2705
0	-0.017	6.2705
0	-0.017	6.2705
0	-0.017	6.2705
0	-0.017	6.2705
0	-0.017	6.2705
0	-0.017	6.2642
0	-0.017	6.2642
0	-0.017	6.2642
0	-0.017	6.2642
0	-0.017	6.2642
0	-0.017	6.2642
0	-0.017	6.2642
0	-0.017	6.2642
0	-0.017	6.258
0	-0.017	6.258
0	-0.017	6.258
0	-0.017	6.258
0	-0.017	6.258
0	-0.034	6.258
0	-0.034	6.2517
0	-0.034	6.2517
0	-0.034	6.2517
0	-0.034	6.2517
0	-0.034	6.2517
0	-0.034	6.2517
2	-0.034	6.2454
2	-0.017	6.2454
2	-0.017	6.2454
2	-0.017	6.2454
2	0	6.2454
2	0	6.2454
2	0	6.2454
2	0	6.2454
2	0.017	6.2454
2	0.017	6.2454
2	0.034	6.2454
2	0.034	6.2454
2	0.051	6.2517
0	0.051	6.2517
0	0.051	6.2517
0	0.034	6.2517
0	0.034	6.258
0	0.034	6.258
0	0.034	6.258
2	0.034	6.258
2	0.051	6.2642
2	0.051	6.2642
0	0.051	6.2642
0	0.051	6.2642
0	0.051	6.2705
0	0.051	6.2705
0	0.051	6.2705
0	0.051	6.2768
0	0.051	6.2768
0	0.051	6.2768
0	0.051	0
0	0.051	0
0	0.051	0
0	0.051	0
0	0.051	0.0062831
0	0.051	0.0062831
0	0.051	0.0062831
0	0.051	0.012566
0	0.051	0.012566
0	0.051	0.012566
0	0.051	0.012566
0	0.051	0.018849
0	0.051	0.018849
0	0.051	0.018849
0	0.051	0.025132
0	0.051	0.025132
0	0.068	0.025132
0	0.068	0.031415
0	0.068	0.031415
0	0.068	0.031415
0	0.068	0.037699
0	0.068	0.037699
0	0.068	0.037699
0	0.068	0.043982
0	0.068	0.043982
0	0.068	0.050265
1	0.068	0.050265
1	0.068	0.050265
1	0.051	0.056548
1	0.051	0.056548
1	0.051	0.056548
1	0.034	0.062831
1	0.034	0.062831
1	0.017	0.062831
1	0.017	0.062831
1	0.017	0.062831
1	0	0.062831
1	0	0.062831
1	0	0.062831
0	0	0.062831
0	0	0.062831
0	0	0.062831
0	0	0.062831
0	0	0.062831
0	0	0.062831
0	0	0.069114
0	0.017	0.069114
0	0.017	0.069114
0	0.017	0.069114
0	0.017	0.069114
0	0.017	0.069114
0	0.017	0.069114
0	0.017	0.069114
0	0.034	0.069114
0	0.034	0.075397
0	0.034	0.075397
0	0.034	0.075397
0	0.034	0.075397
0	0.034	0.075397
1	0.034	0.08168
1	0.034	0.08168
1	0.034	0.08168
1	0.017	0.08168
1	0.017	0.08168
1	0.017	0.08168
1	0	0.087963
1	0	0.087963
1	0	0.087963
1	0	0.087963
1	0	0.087963
1	-0.017	0.08168
1	-0.017	0.08168
1	-0.017	0.08168
1	-0.034	0.08168
1	-0.034	0.08168
1	-0.034	0.08168
1	-0.051	0.075397
1	-0.051	0.075397
1	-0.051	0.075397
1	-0.068	0.075397
1	-0.068	0.069114
1	-0.085	0.069114
1	-0.085	0.062831
1	-0.085	0.062831
1	-0.102	0.056548
1	-0.102	0.056548
1	-0.119	0.050265
1	-0.119	0.050265
0	-0.119	0.043982
0	-0.119	0.037699
0	-0.119	0.037699
0	-0.119	0.031415
0	-0.119	0.031415
0	-0.119	0.025132
0	-0.102	0.025132
0	-0.102	0.018849
0	-0.102	0.012566
0	-0.102	0.012566
0	-0.102	0.0062831
0	-0.102	0.0062831
0	-0.102	0
0	-0.102	0
0	-0.102	6.2768
0	-0.102	6.2768
0	-0.102	6.2705
0	-0.102	6.2705
0	-0.102	6.2642
0	-0.102	6.258
0	-0.102	6.258
0	-0.102	6.2517
0	-0.102	6.2517
0	-0.119	6.2454
0	-0.119	6.2454
0	-0.119	6.2391
0	-0.119	6.2328
0	-0.119	6.2328
0	-0.119	6.2265
0	-0.119	6.2265
2	-0.119	6.2203
2	-0.119	6.214
2	-0.102	6.214
2	-0.102	6.2077
2	-0.102	6.2077
2	-0.085	6.2014
2	-0.085	6.2014
2	-0.068	6.1951
2	-0.068	6.1951
2	-0.068	6.1951
2	-0.051	6.1889
2	-0.051	6.1889
2	-0.051	6.1889
2	-0.034	6.1889
2	-0.034	6.1826
2	-0.034	6.1826
2	-0.017	6.1826
2	-0.017	6.1826
2	-0.017	6.1826
2	0	6.1826
2	0	6.1826
2	0	6.1826
2	0	6.1826
2	0	6.1826
2	0	6.1826
2	0.017	6.1826
2	0.017	6.1826
2	0.017	6.1826
2	0.034	6.1826
0	0.034	6.1826
0	0.017	6.1889
0	0.017	6.1889
0	0.017	6.1889
0	0.017	6.1889
2	0.017	6.1889
2	0.017	6.1889
2	0.017	6.1889
2	0.034	6.1951
2	0.034	6.1951
2	0.034	6.1951
2	0.051	6.1951
2	0.051	6.2014
2	0.068	6.2014
0	0.051	6.2014
0	0.051	6.2014
0	0.051	6.2077
0	0.051	6.2077
0	0.051	6.2077
0	0.051	6.214
0	0.051	6.214
0	0.034	6.214
0	0.034	6.214
0	0.034	6.2203
0	0.034	6.2203
0	0.034	6.2203
0	0.034	6.2203
0	0.034	6.2203
0	0.034	6.2265
0	0.017	6.2265
0	0.017	6.2265
0	0.017	6.2265
0	0.017	6.2265
0	0.017	6.2265
0	0.017	6.2265
0	0.017	6.2265
0	0.017	6.2328
0	0.017	6.2328
0	0.017	6.2328
0	0	6.2328
0	0	6.2328
0	0	6.2328
0	0	6.2328
0	0	6.2328
0	0	6.2328
0	0	6.2328
0	0	6.2328
0	0	6.2328
0	0	6.2328
0	0	6.2328
0	0	6.2328
0	0	6.2328
2	0	6.2328
2	0	6.2328
2	0	6.2328
2	0.017	6.2328
2	0.017	6.2328
2	0.017	6.2391
0	0.017	6.2391
0	0.017	6.2391
0	0.017	6.2391
0	0.017	6.2391
0	0.017	6.2391
0	0.017	6.2391
0	0.017	6.2454
0	0.017	6.2454
0	0.017	6.2454
0	0.017	6.2454
0	0.017	6.2454
0	0.017	6.2454
0	0	6.2454
0	0	6.2454
0	0	6.2454
0	0	6.2454
0	0	6.2454
0	0	6.2454
0	0	6.2517
0	0	6.2517
0	0	6.2517
0	0	6.2517
0	0	6.2517
0	0	6.2517
0	0	6.2517
0	0	6.2517
0	0	6.2517
0	0	6.2517
0	0	6.2517
0	0	6.2517
0	0	6.2517
0	0	6.2517
0	0	6.2517
0	0	6.2517
0	0	6.2517
0	0	6.2517
0	0	6.2517
0	0	6.2517
0	0	6.2517
0	0	6.2517
0	0	6.2454
2	0	6.2454
2	0	6.2454
2	0	6.2454
2	0	6.2454
2	0.017	6.2454
2	0.017	6.2517
2	0.034	6.2517
2	0.034	6.2517
0	0.034	6.2517
0	0.034	6.2517
0	0.034	6.2517
0	0.034	6.258
0	0.034	6.258
0	0.034	6.258
0	0.034	6.258
0	0.034	6.258
0	0.034	6.2642
0	0.034	6.2642
0	0.034	6.2642
0	0.017	6.2642
0	0.017	6.2642
0	0.017	6.2642
0	0.017	6.2642
0	0.017	6.2705
0	0.017	6.2705
0	0.017	6.2705
0	0.017	6.2705
0	0.017	6.2705
0	0.017	6.2705
0	0.017	6.2768
0	0.017	6.2768
0	0.017	6.2768
0	0.017	6.2768
0	0.017	6.2768
0	0.017	6.2768
0	0.017	6.2768
0	0.017	6.2831
0	0.017	0
0	0.017	0
0	0.017	0
0	0.017	0
0	0.017	0
0	0.017	0
0	0.017	0
0	0.017	0.0062831
0	0.017	0.0062831
0	0.017	0.0062831
0	0.017	0.0062831
0	0.017	0.0062831
0	0.017	0.0062831
0	0.017	0.0062831
1	0.017	0.012566
1	0.017	0.012566
1	0	0.012566
1	0	0.012566
1	0	0.012566
1	0	0.012566
1	-0.017	0.012566
1	-0.017	0.012566
1	-0.034	0.012566
1	-0.034	0.0062831
1	-0.051	0.0062831
1	-0.051	0.0062831
1	-0.068	0.0062831
1	-0.068	0
0	-0.068	0
0	-0.068	6.2768
0	-0.068	6.2768
0	-0.068	6.2768
0	-0.068	6.2705
0	-0.068	6.2705
0	-0.068	6.2705
0	-0.068	6.2642
0	-0.068	6.2642
0	-0.068	6.258
0	-0.068	6.258
0	-0.068	6.258
0	-0.068	6.2517
0	-0.068	6.2517
0	-0.085	6.2454
0	-0.085	6.2454
0	-0.085	6.2454
0	-0.085	6.2391
0	-0.085	6.2391
2	-0.085	6.2328
2	-0.068	6.2328
2	-0.068	6.2265
2	-0.068	6.2265
2	-0.051	6.2265
2	-0.051	6.2265
2	-0.034	6.2203
2	-0.034	6.2203
2	-0.017	6.2203
2	-0.017	6.2203
2	-0.017	6.2203
2	0	6.2203
2	0	6.2203
2	0	6.2203
2	0	6.2203
2	0	6.2203
2	0.017	6.2203
2	0.017	6.2203
2	0.034	6.2203
2	0.034	6.2203
2	0.034	6.2203
0	0.034	6.2265
0	0.034	6.2265
0	0.034	6.2265
0	0.034	6.2265
0	0.034	6.2265
0	0.034	6.2328
0	0.034	6.2328
0	0.034	6.2328
0	0.017	6.2328
0	0.017	6.2328
0	0.017	6.2328
0	0.017	6.2391
0	0.017	6.2391
0	0.017	6.2391
0	0.017	6.2391
0	0.017	6.2391
0	0.017	6.2391
0	0.017	6.2391
0	0.017	6.2391
0	0.017	6.2391
0	0	6.2454
0	0	6.2454
0	0	6.2454
0	0	6.2454
0	0	6.2454
0	0	6.2454
0	0	6.2454
0	0	6.2454
0	0	6.2454
0	0	6.2454
0	0	6.2454
0	0	6.2454
0	0	6.2454
0	0	6.2454
0	0	6.2454
0	0	6.2454
0	0	6.2454
0	0	6.2454
0	0	6.2454
0	0	6.2454
0	0	6.2454
0	0	6.2454
0	0	6.2454
0	0	6.2454
0	0	6.2454
0	0	6.2454
0	0	6.2454
0	0	6.2454
0	0	6.2454
0	0	6.2454
0	-0.017	6.2391
0	-0.017	6.2391
0	-0.017	6.2391
0	-0.017	6.2391
2	-0.017	6.2391
2	0	6.2391
2	0	6.2391
2	0	6.2391
2	0	6.2391
2	0	6.2391
2	0.017	6.2391
2	0.017	6.2391
2	0.034	6.2391
2	0.034	6.2454
2	0.051	6.2454
2	0.051	6.2454
2	0.068	6.2454
0	0.051	6.2517
0	0.051	6.2517
0	0.051	6.2517
0	0.051	6.258
0	0.051	6.258
0	0.051	6.258
0	0.051	6.2642
0	0.051	6.2642
0	0.051	6.2642
0	0.051	6.2642
0	0.051	6.2705
0	0.051	6.2705
0	0.051	6.2705
0	0.051	6.2768
0	0.051	6.2768
0	0.051	6.2768
0	0.051	6.2768
0	0.051	0
0	0.051	0
0	0.051	0
0	0.051	0.0062831
0	0.051	0.0062831
0	0.051	0.0062831
0	0.051	0.0062831
0	0.051	0.012566
0	0.051	0.012566
0	0.051	0.012566
0	0.051	0.018849
0	0.051	0.018849
1	0.051	0.018849
1	0.051	0.018849
1	0.034	0.025132
1	0.034	0.025132
1	0.017	0.025132
1	0.017	0.025132
1	0	0.025132
1	0	0.025132
1	0	0.025132
0	0	0.025132
0	0	0.025132
0	0	0.025132
0	0	0.025132
0	0	0.025132
0	0	0.025132
0	0	0.025132
0	0	0.031415
0	0	0.031415
0	0	0.031415
0	0	0.031415
0	0	0.031415
0	0	0.031415
0	0	0.031415
0	0	0.031415
0	0	0.031415
0	0.017	0.031415
0	0.017	0.031415
0	0.017	0.031415
0	0.017	0.031415
0	0.017	0.031415
0	0.017	0.037699
0	0.017	0.037699
0	0.017	0.037699
0	0.017	0.037699
0	0.017	0.037699
2	0.017	0.037699
2	0.034	0.037699
2	0.034	0.043982
2	0.051	0.043982
2	0.068	0.043982
2	0.068	0.050265
2	0.085	0.050265
2	0.102	0.050265
2	0.102	0.056548
2	0.119	0.062831
2	0.136	0.062831
0	0.136	0.069114
0	0.136	0.069114
1	0.136	0.075397
1	0.136	0.08168
1	0.119	0.08168
1	0.119	0.087963
1	0.119	0.094246
1	0.102	0.094246
1	0.102	0.10053
1	0.102	0.10053
1	0.085	0.10681
1	0.085	0.10681
1	0.085	0.1131
1	0.068	0.1131
1	0.068	0.1131
1	0.068	0.11938
1	0.051	0.11938
1	0.051	0.11938
1	0.051	0.12566
1	0.034	0.12566
1	0.034	0.12566
1	0.034	0.12566
1	0.034	0.12566
1	0.017	0.13195
1	0.017	0.13195
1	0.017	0.13195
1	0.017	0.13195
1	0	0.13195
1	0	0.13195
1	0	0.13195
1	0	0.13195
1	0	0.13195
1	0	0.13195
1	0	0.13195
1	-0.017	0.13195
1	-0.017	0.13195
1	-0.017	0.13195
1	-0.017	0.13195
1	-0.034	0.13195
1	-0.034	0.12566
1	-0.034	0.12566
1	-0.034	0.12566
1	-0.051	0.12566
1	-0.051	0.11938
1	-0.051	0.11938
1	-0.068	0.11938
0	-0.051	0.1131
0	-0.051	0.1131
0	-0.051	0.1131
0	-0.051	0.1131
0	-0.034	0.10681
0	-0.034	0.10681
0	-0.034	0.10681
0	-0.034	0.10681
0	-0.034	0.10681
0	-0.017	0.10053
0	-0.017	0.10053
0	-0.017	0.10053
0	-0.017	0.10053
0	0	0.10053
0	0	0.10053
1	0	0.10053
1	0	0.10053
1	-0.017	0.10053
1	-0.017	0.10053
1	-0.017	0.094246
1	-0.034	0.094246
1	-0.034	0.094246
1	-0.034	0.094246
1	-0.051	0.094246
1	-0.051	0.087963
0	-0.051	0.087963
0	-0.051	0.087963
0	-0.051	0.087963
0	-0.034	0.08168
0	-0.034	0.08168
0	-0.034	0.08168
0	-0.034	0.08168
0	-0.034	0.075397
0	-0.034	0.075397
0	-0.017	0.075397
0	-0.017	0.075397
0	-0.017	0.075397
0	-0.017	0.075397
0	-0.017	0.075397
0	-0.017	0.069114
0	-0.017	0.069114
0	0	0.069114
0	0	0.069114
0	0	0.069114
0	0	0.069114
0	0	0.069114
0	0	0.069114
0	0	0.069114
0	0	0.069114
0	0	0.069114
0	0	0.069114
0	0	0.069114
0	0	0.069114
0	0	0.069114
0	0.017	0.069114
0	0.017	0.069114
0	0.017	0.075397
0	0.017	0.075397
0	0.017	0.075397
0	0.017	0.075397
0	0.017	0.075397
0	0.034	0.075397
1	0.034	0.075397
1	0.017	0.08168
1	0.017	0.08168
1	0.017	0.08168
1	0	0.08168
1	0	0.08168
1	0	0.08168
1	0	0.08168
1	0	0.08168
1	-0.017	0.08168
1	-0.017	0.08168
1	-0.017	0.08168
1	-0.034	0.075397
1	-0.034	0.075397
1	-0.034	0.075397
1	-0.051	0.075397
1	-0.051	0.069114
0	-0.051	0.069114
0	-0.051	0.069114
0	-0.051	0.069114
0	-0.051	0.062831
0	-0.034	0.062831
0	-0.034	0.062831
0	-0.034	0.062831
0	-0.034	0.056548
0	-0.034	0.056548
0	-0.034	0.056548
0	-0.034	0.056548
0	-0.034	0.056548
0	-0.034	0.056548
0	-0.017	0.050265
0	-0.017	0.050265
0	-0.017	0.050265
0	-0.017	0.050265
0	-0.017	0.050265
0	-0.017	0.050265
0	-0.017	0.050265
0	-0.017	0.050265
0	-0.017	0.043982
0	0	0.043982
0	0	0.043982
0	0	0.043982
0	0	0.043982
0	0	0.043982
0	0	0.043982
0	0	0.043982
0	0	0.043982
1	0	0.043982
1	0	0.043982
1	-0.017	0.043982
1	-0.017	0.043982
1	-0.017	0.043982
1	-0.034	0.037699
1	-0.034	0.037699
1	-0.051	0.037699
1	-0.051	0.037699
1	-0.068	0.031415
0	-0.068	0.031415
0	-0.068	0.031415
0	-0.051	0.025132
0	-0.051	0.025132
0	-0.051	0.025132
0	-0.051	0.018849
0	-0.051	0.018849
0	-0.051	0.018849
0	-0.051	0.012566
0	-0.051	0.012566
0	-0.051	0.012566
0	-0.051	0.012566
0	-0.051	0.0062831
0	-0.051	0.0062831
0	-0.051	0.0062831
0	-0.051	0
0	-0.051	0
0	-0.051	0
0	-0.051	0
0	-0.051	6.2768
0	-0.051	6.2768
0	-0.051	6.2768
0	-0.051	6.2705
0	-0.051	6.2705
0	-0.051	6.2705
0	-0.051	6.2705
0	-0.051	6.2642
0	-0.051	6.2642
0	-0.051	6.2642
0	-0.051	6.258
0	-0.051	6.258
0	-0.051	6.258
0	-0.051	6.258
0	-0.051	6.2517
0	-0.051	6.2517
0	-0.051	6.2517
0	-0.068	6.2454
0	-0.068	6.2454
0	-0.068	6.2454
0	-0.068	6.2391
0	-0.068	6.2391
0	-0.068	6.2391
2	-0.068	6.2328
2	-0.068	6.2328
2	-0.051	6.2328
2	-0.051	6.2265
2	-0.034	6.2265
[truncated: 5,162 more rows]
