# Supplementary material for: Skilled motor control of an inverted pendulum implies low entropy of states but high entropy of actions
Source: PLoS Comput Biol. 2023 Jan 6;19(1):e1010810. doi: 10.1371/journal.pcbi.1010810 (PMC9851554; doi:10.1371/journal.pcbi.1010810)
Supplement: S2 File — The dataset within the file contains the data collected during the experiment. Each CSV file named “FRI_p_l.csv” corresponds to a different trial, where “p” stands for an unique numerical participant’s identifier and “l” stands for pendulum length (where “2” corresponds to 0.2, “3” to 0.3 m, “4” to 0.4 m, etc.). In every file, rows correspond to subsequent time steps, sampled with a frequency of 0.017 s. For every recorded time step, each column contains: the action selected by the trial’s participant (“action”). The value 0 corresponds to a “no action”, the value 1 represents an action that pushes the pendulum towards the clockwise direction and the value 2 corresponds to an action that pushes the pendulum towards the anti-clockwise direction.the angular velocity of the pendulum at that time step (“ang. velocity”), measured in rad s−1.the angle of the pendulum at that time step (“angle”), measured in rad with values in the interval [0, 2π) rad. The angle 0 rad corresponds to the pendulum oriented in its upright position.the single utility value associated to the whole trial (“utility”). (ZIP) [file pcbi.1010810.s002.zip › ExperimentalData/FRI_33_3.csv]

action	angular vel.	angle	trial utility
0	0	3.2358	-19.6727
0	-0.017	3.2358
0	-0.017	3.2358
0	-0.034	3.2358
0	-0.034	3.2358
0	-0.051	3.2358
0	-0.068	3.2295
0	-0.068	3.2295
0	-0.085	3.2295
0	-0.085	3.2232
0	-0.102	3.2232
0	-0.102	3.217
0	-0.102	3.217
0	-0.119	3.2107
0	-0.119	3.2044
0	-0.136	3.2044
0	-0.136	3.1981
0	-0.136	3.1918
0	-0.153	3.1918
0	-0.153	3.1855
0	-0.153	3.1793
0	-0.153	3.173
0	-0.17	3.1667
0	-0.17	3.1667
0	-0.17	3.1604
0	-0.17	3.1541
0	-0.17	3.1478
0	-0.17	3.1416
0	-0.17	3.1353
0	-0.17	3.129
0	-0.17	3.129
0	-0.17	3.1227
0	-0.17	3.1164
0	-0.17	3.1101
0	-0.17	3.1038
0	-0.153	3.0976
0	-0.153	3.0976
0	-0.153	3.0913
0	-0.136	3.085
0	-0.136	3.0787
0	-0.136	3.0787
2	-0.119	3.0724
2	-0.085	3.0724
2	-0.051	3.0661
2	-0.017	3.0661
2	0	3.0661
2	0.034	3.0661
2	0.068	3.0661
2	0.102	3.0724
2	0.136	3.0724
2	0.17	3.0787
2	0.187	3.085
2	0.221	3.0913
0	0.238	3.0976
0	0.238	3.1038
0	0.238	3.1101
0	0.238	3.1164
0	0.238	3.129
0	0.238	3.1353
0	0.238	3.1416
0	0.238	3.1478
0	0.238	3.1541
0	0.238	3.1667
0	0.238	3.173
2	0.238	3.1793
2	0.255	3.1855
2	0.272	3.1918
2	0.289	3.2044
2	0.323	3.2107
2	0.34	3.2232
2	0.357	3.2358
0	0.34	3.2421
0	0.323	3.2546
0	0.323	3.2672
0	0.306	3.2735
0	0.289	3.2861
2	0.272	3.2923
2	0.289	3.2986
2	0.306	3.3112
2	0.306	3.3175
2	0.323	3.33
2	0.323	3.3363
2	0.323	3.3489
0	0.306	3.3615
0	0.289	3.3677
0	0.255	3.374
0	0.238	3.3866
0	0.221	3.3929
2	0.187	3.3992
2	0.187	3.4054
2	0.187	3.4117
2	0.187	3.418
2	0.187	3.418
2	0.187	3.4243
2	0.187	3.4306
0	0.153	3.4369
0	0.119	3.4431
0	0.102	3.4431
0	0.068	3.4494
0	0.034	3.4494
2	0	3.4494
2	0	3.4494
2	0	3.4494
2	0	3.4494
2	0	3.4494
0	-0.017	3.4494
0	-0.051	3.4494
0	-0.085	3.4494
0	-0.119	3.4431
2	-0.153	3.4431
2	-0.153	3.4369
2	-0.153	3.4306
2	-0.153	3.4243
2	-0.153	3.4243
2	-0.153	3.418
2	-0.153	3.4117
0	-0.187	3.4054
0	-0.204	3.3992
0	-0.238	3.3929
0	-0.255	3.3866
2	-0.289	3.3803
2	-0.272	3.3677
2	-0.272	3.3615
2	-0.272	3.3552
2	-0.255	3.3426
2	-0.255	3.3363
2	-0.238	3.33
0	-0.272	3.3175
0	-0.289	3.3112
0	-0.306	3.3049
0	-0.306	3.2923
0	-0.323	3.2861
0	-0.34	3.2735
0	-0.357	3.2609
0	-0.374	3.2546
0	-0.374	3.2421
0	-0.391	3.2295
0	-0.391	3.217
0	-0.408	3.2044
0	-0.408	3.1918
0	-0.408	3.1793
0	-0.408	3.1667
0	-0.425	3.1541
0	-0.425	3.1416
0	-0.425	3.129
0	-0.408	3.1164
0	-0.408	3.1038
0	-0.408	3.0913
0	-0.408	3.0787
0	-0.391	3.0661
0	-0.391	3.0536
0	-0.374	3.041
0	-0.374	3.0284
0	-0.357	3.0222
0	-0.34	3.0096
0	-0.323	2.997
0	-0.323	2.9908
0	-0.306	2.9782
0	-0.289	2.9719
0	-0.272	2.9593
0	-0.255	2.9531
0	-0.221	2.9468
0	-0.204	2.9405
0	-0.187	2.9342
0	-0.17	2.9279
0	-0.153	2.9216
0	-0.119	2.9154
0	-0.102	2.9154
0	-0.085	2.9091
0	-0.051	2.9091
0	-0.034	2.9091
0	-0.017	2.9091
0	0	2.9091
0	0.017	2.9091
0	0.034	2.9091
0	0.068	2.9091
0	0.085	2.9091
0	0.102	2.9154
0	0.136	2.9216
0	0.153	2.9216
0	0.17	2.9279
0	0.187	2.9342
0	0.204	2.9405
0	0.238	2.9468
0	0.255	2.9531
0	0.272	2.9656
0	0.289	2.9719
0	0.306	2.9782
0	0.323	2.9908
0	0.323	2.997
2	0.34	3.0096
2	0.374	3.0222
2	0.425	3.0347
2	0.459	3.0473
2	0.493	3.0599
2	0.527	3.0787
2	0.561	3.0913
2	0.595	3.1101
2	0.612	3.129
2	0.646	3.1478
2	0.663	3.1667
2	0.697	3.1918
2	0.714	3.2107
2	0.731	3.2295
2	0.748	3.2546
2	0.765	3.2798
2	0.765	3.2986
2	0.782	3.3238
2	0.782	3.3489
2	0.799	3.374
2	0.799	3.3929
2	0.799	3.418
2	0.799	3.4431
2	0.782	3.4683
2	0.782	3.4934
2	0.765	3.5122
2	0.765	3.5374
2	0.748	3.5625
2	0.731	3.5814
2	0.714	3.6065
2	0.697	3.6254
2	0.68	3.6505
2	0.646	3.6693
2	0.629	3.6882
2	0.595	3.707
2	0.578	3.7259
2	0.544	3.7384
2	0.51	3.7573
2	0.476	3.7699
2	0.442	3.7887
2	0.408	3.8013
2	0.374	3.8138
2	0.34	3.8201
2	0.306	3.8327
2	0.272	3.839
2	0.238	3.8515
2	0.187	3.8578
2	0.153	3.8641
2	0.119	3.8641
2	0.068	3.8704
2	0.034	3.8704
2	0	3.8704
2	-0.034	3.8704
2	-0.068	3.8704
0	-0.136	3.8641
0	-0.204	3.8578
0	-0.272	3.8515
0	-0.34	3.8453
0	-0.391	3.8327
0	-0.459	3.8201
0	-0.527	3.8076
0	-0.578	3.7887
0	-0.646	3.7699
0	-0.697	3.751
0	-0.765	3.7259
0	-0.816	3.7008
0	-0.867	3.6756
0	-0.918	3.6505
0	-0.952	3.6191
0	-1.003	3.5939
0	-1.054	3.5625
0	-1.088	3.5311
0	-1.122	3.4934
0	-1.156	3.462
0	-1.19	3.4243
0	-1.207	3.3929
0	-1.224	3.3552
0	-1.258	3.3175
0	-1.258	3.2798
0	-1.275	3.2421
0	-1.292	3.1981
0	-1.292	3.1604
0	-1.292	3.1227
0	-1.292	3.085
0	-1.275	3.0473
0	-1.258	3.0096
0	-1.241	2.9656
0	-1.224	2.9342
0	-1.207	2.8965
0	-1.173	2.8588
0	-1.156	2.8211
0	-1.122	2.7897
0	-1.088	2.7583
0	-1.037	2.7206
0	-1.003	2.6955
0	-0.952	2.664
0	-0.901	2.6326
0	-0.85	2.6075
0	-0.799	2.5823
0	-0.748	2.5572
0	-0.697	2.5384
0	-0.629	2.5195
0	-0.578	2.5007
0	-0.51	2.4818
0	-0.459	2.4693
0	-0.391	2.4567
0	-0.323	2.4441
0	-0.272	2.4316
0	-0.204	2.4253
0	-0.136	2.419
0	-0.068	2.419
0	0	2.419
0	0.051	2.419
0	0.119	2.419
0	0.187	2.4253
0	0.238	2.4316
0	0.306	2.4378
0	0.374	2.4504
0	0.442	2.463
0	0.493	2.4755
0	0.561	2.4944
0	0.612	2.5132
0	0.68	2.5321
0	0.731	2.5509
0	0.782	2.5761
0	0.833	2.6012
2	0.884	2.6263
2	0.952	2.6515
2	1.037	2.6829
2	1.105	2.7143
2	1.173	2.752
2	1.224	2.7897
2	1.292	2.8274
2	1.343	2.8651
2	1.394	2.9028
2	1.445	2.9468
2	1.479	2.9908
2	1.53	3.041
2	1.564	3.085
2	1.581	3.1353
2	1.615	3.1793
2	1.632	3.2295
2	1.649	3.2798
2	1.649	3.33
2	1.666	3.3803
2	1.666	3.4306
2	1.649	3.4808
2	1.649	3.5311
2	1.632	3.5751
2	1.615	3.6254
2	1.598	3.6756
2	1.564	3.7259
2	1.53	3.7699
2	1.496	3.8138
2	1.462	3.8578
2	1.411	3.9018
2	1.377	3.9458
2	1.326	3.9835
2	1.275	4.0275
2	1.224	4.0652
2	1.173	4.0966
2	1.122	4.1343
2	1.054	4.1657
2	1.003	4.1971
2	0.935	4.2285
2	0.867	4.2537
2	0.816	4.2788
2	0.748	4.3039
2	0.68	4.3228
2	0.612	4.3479
2	0.544	4.3605
2	0.476	4.3793
2	0.408	4.3919
2	0.34	4.4044
2	0.272	4.4107
2	0.204	4.417
2	0.136	4.4233
2	0.068	4.4296
2	0	4.4296
2	-0.051	4.4296
2	-0.119	4.4233
2	-0.187	4.4233
2	-0.255	4.4107
2	-0.34	4.4044
2	-0.408	4.3919
0	-0.493	4.3793
0	-0.595	4.3605
0	-0.68	4.3416
0	-0.782	4.3228
0	-0.867	4.2976
0	-0.952	4.2662
0	-1.054	4.2411
0	-1.139	4.2034
0	-1.224	4.172
0	-1.309	4.1343
0	-1.394	4.0903
0	-1.462	4.0463
0	-1.547	4.0023
0	-1.615	3.9583
0	-1.683	3.9081
0	-1.751	3.8515
0	-1.819	3.8013
0	-1.87	3.7447
0	-1.921	3.6882
0	-1.972	3.6254
0	-2.023	3.5688
0	-2.057	3.506
0	-2.091	3.4431
0	-2.108	3.3803
0	-2.142	3.3175
0	-2.142	3.2546
0	-2.159	3.1855
0	-2.159	3.1227
0	-2.159	3.0599
0	-2.142	2.9908
0	-2.125	2.9279
0	-2.091	2.8651
0	-2.057	2.8023
0	-2.023	2.7394
0	-1.989	2.6829
0	-1.938	2.62
0	-1.887	2.5635
0	-1.819	2.507
0	-1.768	2.4567
0	-1.7	2.4001
0	-1.632	2.3499
0	-1.547	2.3059
0	-1.479	2.2556
0	-1.394	2.2117
0	-1.326	2.174
0	-1.241	2.1362
0	-1.156	2.0986
0	-1.054	2.0671
0	-0.969	2.0357
0	-0.884	2.0043
0	-0.782	1.9792
0	-0.697	1.9603
0	-0.612	1.9415
0	-0.51	1.9226
0	-0.408	1.9101
0	-0.323	1.8975
0	-0.221	1.8849
0	-0.136	1.8849
0	-0.034	1.8786
0	0.034	1.8786
0	0.136	1.8849
0	0.238	1.8849
0	0.323	1.8975
0	0.425	1.9101
0	0.51	1.9226
0	0.612	1.9415
0	0.697	1.9603
0	0.799	1.9792
0	0.884	2.0043
2	0.969	2.0357
2	1.088	2.0671
2	1.207	2.0986
2	1.309	2.1362
2	1.428	2.1802
2	1.53	2.2242
2	1.632	2.2745
2	1.734	2.3247
2	1.836	2.375
2	1.921	2.4316
2	2.006	2.4944
2	2.091	2.5572
2	2.176	2.62
2	2.244	2.6829
2	2.312	2.752
2	2.38	2.8274
2	2.431	2.8965
2	2.465	2.9719
2	2.516	3.0473
2	2.55	3.1227
2	2.567	3.1981
2	2.584	3.2735
2	2.584	3.3552
2	2.584	3.4306
2	2.584	3.5122
2	2.567	3.5877
2	2.55	3.6631
2	2.516	3.7384
2	2.482	3.8138
2	2.448	3.8892
2	2.397	3.9646
2	2.346	4.0338
2	2.295	4.1029
2	2.244	4.172
2	2.176	4.2411
2	2.108	4.3039
2	2.04	4.3667
2	1.972	4.4296
2	1.904	4.4861
2	1.836	4.5427
2	1.768	4.5992
2	1.683	4.6495
2	1.615	4.6998
2	1.547	4.7437
2	1.462	4.794
2	1.394	4.838
2	1.326	4.8757
2	1.241	4.9134
2	1.173	4.9511
2	1.105	4.9888
2	1.037	5.0202
2	0.969	5.0516
2	0.901	5.0767
2	0.833	5.1019
2	0.765	5.127
2	0.714	5.1521
2	0.646	5.171
2	0.578	5.1898
2	0.527	5.2087
2	0.459	5.2213
2	0.391	5.2338
2	0.34	5.2464
2	0.272	5.2527
2	0.221	5.2652
2	0.17	5.2715
2	0.102	5.2715
2	0.051	5.2778
2	0	5.2778
2	-0.051	5.2778
2	-0.102	5.2715
2	-0.17	5.2715
2	-0.221	5.2652
2	-0.272	5.2527
2	-0.34	5.2464
2	-0.391	5.2338
2	-0.459	5.2213
2	-0.51	5.2087
0	-0.612	5.1898
0	-0.697	5.171
0	-0.782	5.1459
0	-0.867	5.1207
0	-0.969	5.0956
0	-1.054	5.0642
0	-1.156	5.0328
0	-1.241	4.9951
0	-1.343	4.9574
0	-1.445	4.9134
0	-1.53	4.8694
0	-1.632	4.8191
0	-1.734	4.7689
0	-1.836	4.7123
0	-1.938	4.6558
0	-2.04	4.5992
0	-2.125	4.5364
0	-2.227	4.4673
0	-2.329	4.4044
0	-2.414	4.3291
0	-2.499	4.2537
0	-2.584	4.1783
0	-2.669	4.1029
0	-2.754	4.0212
0	-2.822	3.9332
0	-2.89	3.8515
0	-2.958	3.7636
0	-3.009	3.6693
0	-3.06	3.5814
0	-3.094	3.4871
0	-3.111	3.3929
0	-3.128	3.2986
0	-3.145	3.2044
0	-3.145	3.1101
0	-3.145	3.0159
0	-3.128	2.9216
0	-3.094	2.8274
0	-3.06	2.7332
0	-3.009	2.6452
0	-2.958	2.5572
0	-2.89	2.4693
0	-2.839	2.3813
0	-2.754	2.2996
0	-2.686	2.2179
0	-2.601	2.1362
0	-2.516	2.0609
0	-2.414	1.9855
0	-2.329	1.9101
0	-2.227	1.8472
0	-2.125	1.7781
0	-2.023	1.7153
0	-1.921	1.6587
0	-1.836	1.6022
0	-1.734	1.5456
0	-1.632	1.4954
0	-1.53	1.4451
0	-1.428	1.4011
0	-1.326	1.3634
0	-1.224	1.3257
0	-1.139	1.288
0	-1.037	1.2566
0	-0.935	1.2252
0	-0.85	1.2001
0	-0.748	1.1749
0	-0.663	1.1498
0	-0.578	1.131
0	-0.476	1.1184
0	-0.391	1.1058
0	-0.306	1.0933
0	-0.204	1.087
0	-0.119	1.0807
0	-0.034	1.0807
0	0.034	1.0807
0	0.119	1.0807
0	0.221	1.087
0	0.306	1.0933
0	0.391	1.1058
0	0.476	1.1184
0	0.578	1.131
0	0.663	1.1498
0	0.748	1.1749
0	0.85	1.2001
0	0.935	1.2252
0	1.037	1.2566
2	1.122	1.288
2	1.258	1.3257
2	1.377	1.3634
2	1.496	1.4074
2	1.632	1.4514
2	1.751	1.5017
2	1.87	1.5582
2	2.006	1.6148
2	2.125	1.6776
2	2.244	1.7467
2	2.38	1.8158
2	2.499	1.8912
2	2.618	1.9666
2	2.737	2.0483
2	2.839	2.13
2	2.958	2.2179
2	3.06	2.3059
2	3.145	2.4001
2	3.247	2.4944
2	3.315	2.5949
2	3.4	2.6955
2	3.451	2.8023
2	3.519	2.9028
2	3.553	3.0096
2	3.587	3.1164
2	3.604	3.2295
2	3.621	3.3363
2	3.621	3.4431
2	3.604	3.5499
2	3.587	3.6631
2	3.57	3.7699
2	3.519	3.8767
2	3.485	3.9835
2	3.434	4.084
2	3.366	4.1845
2	3.298	4.2851
2	3.23	4.3856
2	3.162	4.4798
2	3.094	4.5741
2	3.026	4.6683
2	2.941	4.7563
2	2.873	4.8443
2	2.805	4.9322
2	2.72	5.0139
2	2.652	5.0956
2	2.584	5.171
2	2.533	5.2527
2	2.465	5.3281
2	2.414	5.3972
2	2.363	5.4726
2	2.329	5.5417
2	2.295	5.6108
2	2.261	5.6799
2	2.227	5.749
2	2.21	5.8119
2	2.193	5.881
2	2.176	5.9438
2	2.176	6.0129
2	2.176	6.0758
2	2.193	6.1449
2	2.193	6.2077
2	2.227	6.2768
2	2.244	0.056548
2	2.278	0.12566
2	2.329	0.19478
0	2.346	0.27017
0	2.38	0.33929
0	2.414	0.4084
0	2.465	0.4838
0	2.499	0.5592
0	2.567	0.63459
0	2.618	0.70999
0	2.686	0.79167
0	2.754	0.87335
0	2.839	0.96131
0	2.924	1.043
0	3.009	1.1372
0	3.094	1.2252
0	3.196	1.3195
0	3.298	1.42
0	3.383	1.5205
0	3.485	1.621
0	3.587	1.7279
0	3.689	1.841
0	3.774	1.9478
0	3.859	2.0671
0	3.944	2.1802
2	4.029	2.2996
2	4.114	2.4253
2	4.199	2.5509
2	4.284	2.6766
2	4.335	2.8085
2	4.386	2.9405
2	4.437	3.0724
2	4.454	3.2044
2	4.471	3.3363
2	4.471	3.4745
2	4.454	3.6065
0	4.403	3.7384
0	4.335	3.8704
0	4.267	4.0023
0	4.182	4.128
0	4.097	4.2537
0	3.995	4.373
0	3.893	4.4924
0	3.791	4.6055
0	3.689	4.7186
0	3.587	4.8317
0	3.485	4.9385
0	3.4	5.039
0	3.298	5.1396
0	3.213	5.2401
0	3.128	5.3343
0	3.043	5.4286
0	2.975	5.5166
0	2.907	5.6045
0	2.839	5.6925
0	2.788	5.7742
0	2.737	5.8621
0	2.703	5.9438
0	2.669	6.0255
0	2.652	6.1009
0	2.635	6.1826
0	2.635	6.2642
0	2.635	0.056548
0	2.635	0.13823
0	2.652	0.21991
0	2.686	0.29531
0	2.72	0.37699
0	2.754	0.45867
0	2.805	0.54663
0	2.856	0.62831
0	2.907	0.71627
0	2.975	0.80424
0	3.06	0.8922
0	3.128	0.98645
0	3.213	1.087
0	3.315	1.1812
0	3.4	1.2817
0	3.502	1.3886
0	3.587	1.4954
0	3.689	1.6022
0	3.791	1.7153
0	3.893	1.8284
0	3.978	1.9478
0	4.063	2.0671
0	4.148	2.1928
0	4.233	2.3185
0	4.284	2.4441
0	4.352	2.5761
0	4.386	2.708
0	4.42	2.84
0	4.454	2.9719
0	4.454	3.1101
0	4.454	3.2421
0	4.437	3.374
0	4.403	3.506
0	4.352	3.6379
0	4.301	3.7699
0	4.233	3.8955
0	4.148	4.0212
0	4.08	4.1468
0	3.978	4.2662
0	3.893	4.3856
0	3.791	4.505
0	3.689	4.6181
0	3.587	4.7249
0	3.485	4.8317
1	3.383	4.9322
1	3.264	5.0328
1	3.145	5.1333
1	3.026	5.2213
1	2.907	5.3155
1	2.805	5.3972
1	2.703	5.4789
1	2.601	5.5605
1	2.516	5.6359
1	2.431	5.7113
1	2.346	5.7867
1	2.278	5.8559
1	2.21	5.9187
1	2.142	5.9878
1	2.091	6.0506
1	2.04	6.1135
1	2.006	6.1763
1	1.972	6.2328
1	1.938	0.0062831
1	1.921	0.069114
1	1.887	0.12566
1	1.887	0.18221
1	1.87	0.23876
1	1.87	0.29531
1	1.87	0.35185
1	1.887	0.4084
1	1.904	0.46495
1	1.921	0.5215
1	1.955	0.57805
1	1.972	0.64088
1	2.006	0.69742
1	2.057	0.76026
1	2.091	0.82309
1	2.142	0.88592
1	2.193	0.95503
1	2.244	1.0179
1	2.312	1.087
1	2.363	1.1561
1	2.431	1.2315
1	2.499	1.3069
1	2.567	1.3823
1	2.635	1.4577
1	2.703	1.5394
1	2.788	1.621
1	2.856	1.709
1	2.924	1.7907
1	2.992	1.8849
1	3.06	1.9729
1	3.111	2.0671
1	3.179	2.1614
1	3.23	2.2556
1	3.264	2.3562
1	3.315	2.4567
1	3.349	2.5572
1	3.366	2.6578
1	3.383	2.7583
1	3.383	2.8588
1	3.366	2.9593
1	3.366	3.0599
1	3.332	3.1604
1	3.298	3.2609
1	3.247	3.3615
1	3.196	3.4557
1	3.128	3.5499
1	3.06	3.6442
1	2.975	3.7384
1	2.89	3.8264
1	2.788	3.9081
1	2.686	3.9898
1	2.584	4.0714
1	2.482	4.1468
1	2.363	4.2222
1	2.244	4.2914
1	2.125	4.3542
1	2.006	4.417
1	1.87	4.4736
1	1.751	4.5301
1	1.615	4.5804
1	1.496	4.6306
1	1.36	4.6746
1	1.241	4.7123
1	1.105	4.75
1	0.986	4.7814
1	0.85	4.8066
1	0.731	4.8317
1	0.612	4.8506
1	0.476	4.8694
1	0.357	4.882
1	0.221	4.8883
1	0.102	4.8945
1	0	4.8945
1	-0.136	4.8945
1	-0.255	4.8883
1	-0.374	4.8757
1	-0.51	4.8631
1	-0.629	4.8443
1	-0.765	4.8254
1	-0.884	4.8003
1	-1.003	4.7752
1	-1.139	4.7375
1	-1.258	4.706
0	-1.36	4.6621
0	-1.462	4.6244
0	-1.564	4.5741
0	-1.666	4.5301
0	-1.751	4.4736
0	-1.853	4.4233
2	-1.938	4.3667
2	-2.006	4.3039
2	-2.074	4.2411
2	-2.125	4.1783
2	-2.193	4.1154
2	-2.244	4.0463
2	-2.295	3.9772
2	-2.329	3.9081
2	-2.38	3.839
2	-2.414	3.7699
2	-2.431	3.6945
2	-2.465	3.6191
2	-2.465	3.5437
2	-2.482	3.4745
2	-2.482	3.3992
2	-2.482	3.3238
2	-2.465	3.2484
2	-2.448	3.173
2	-2.414	3.1038
2	-2.38	3.0284
2	-2.329	2.9593
2	-2.278	2.8902
2	-2.227	2.8211
2	-2.159	2.752
2	-2.091	2.6892
2	-2.023	2.6263
2	-1.938	2.5698
2	-1.853	2.5132
2	-1.768	2.4567
2	-1.683	2.4064
2	-1.581	2.3562
2	-1.479	2.3122
2	-1.377	2.2682
2	-1.275	2.2242
2	-1.173	2.1865
0	-1.088	2.1551
0	-1.003	2.1237
0	-0.918	2.0923
0	-0.816	2.0671
0	-0.731	2.042
0	-0.646	2.0232
0	-0.561	2.0043
0	-0.459	1.9917
0	-0.374	1.9792
0	-0.272	1.9666
0	-0.187	1.9603
0	-0.102	1.954
0	0	1.954
0	0.068	1.954
0	0.17	1.9603
0	0.255	1.9666
0	0.357	1.9729
0	0.442	1.9855
0	0.527	2.0043
0	0.629	2.0169
0	0.714	2.042
0	0.799	2.0609
0	0.884	2.086
1	0.969	2.1174
1	1.037	2.1488
1	1.088	2.1802
1	1.139	2.2117
1	1.19	2.2494
1	1.241	2.2808
1	1.292	2.3185
1	1.326	2.3624
1	1.377	2.4001
1	1.411	2.4441
1	1.445	2.4881
1	1.479	2.5321
1	1.496	2.5761
1	1.53	2.62
1	1.547	2.6703
1	1.564	2.7143
1	1.564	2.7646
1	1.581	2.8085
1	1.581	2.8588
1	1.581	2.9028
1	1.564	2.9531
1	1.564	2.997
1	1.547	3.0473
1	1.53	3.0913
1	1.496	3.1353
1	1.462	3.1855
1	1.428	3.2232
1	1.394	3.2672
1	1.36	3.3112
1	1.309	3.3489
1	1.258	3.3866
1	1.207	3.4243
1	1.139	3.462
1	1.088	3.4934
1	1.02	3.5248
1	0.952	3.5562
1	0.884	3.5877
1	0.816	3.6128
1	0.731	3.6316
1	0.663	3.6568
1	0.578	3.6756
1	0.51	3.6882
1	0.425	3.707
1	0.34	3.7133
1	0.255	3.7259
1	0.17	3.7322
1	0.102	3.7384
1	0.017	3.7384
0	-0.034	3.7384
0	-0.085	3.7384
0	-0.136	3.7322
0	-0.204	3.7259
0	-0.255	3.7196
0	-0.306	3.7133
0	-0.357	3.7008
0	-0.408	3.6882
0	-0.459	3.6756
0	-0.51	3.6631
0	-0.561	3.6442
0	-0.612	3.6254
0	-0.663	3.6065
0	-0.697	3.5877
0	-0.748	3.5625
0	-0.782	3.5437
1	-0.816	3.5185
1	-0.884	3.4934
1	-0.935	3.462
1	-1.003	3.4369
1	-1.054	3.4054
1	-1.105	3.374
1	-1.156	3.3363
1	-1.19	3.2986
1	-1.241	3.2672
1	-1.275	3.2295
1	-1.309	3.1855
0	-1.309	3.1478
0	-1.309	3.1101
0	-1.309	3.0661
0	-1.292	3.0284
0	-1.275	2.9908
0	-1.258	2.9531
0	-1.241	2.9154
0	-1.224	2.8777
0	-1.19	2.84
0	-1.156	2.8023
0	-1.122	2.7708
0	-1.088	2.7394
0	-1.037	2.708
0	-1.003	2.6766
2	-0.952	2.6452
2	-0.884	2.6138
2	-0.799	2.5886
2	-0.714	2.5698
2	-0.629	2.5447
2	-0.561	2.5321
2	-0.476	2.5132
2	-0.374	2.5007
2	-0.289	2.4881
2	-0.204	2.4818
2	-0.119	2.4755
2	-0.034	2.4755
2	0.034	2.4755
2	0.136	2.4755
2	0.221	2.4818
2	0.306	2.4944
2	0.391	2.5007
2	0.476	2.5132
2	0.561	2.5321
2	0.646	2.5509
2	0.731	2.5698
2	0.799	2.5949
2	0.884	2.62
2	0.952	2.6452
2	1.037	2.6766
2	1.105	2.708
2	1.173	2.7457
2	1.224	2.7771
2	1.292	2.8211
2	1.343	2.8588
2	1.394	2.8965
2	1.445	2.9405
0	1.462	2.9845
0	1.479	3.0284
0	1.479	3.0724
0	1.479	3.1227
0	1.479	3.1667
2	1.479	3.2107
2	1.496	3.2546
2	1.513	3.2986
2	1.513	3.3426
2	1.513	3.3929
2	1.513	3.4369
2	1.513	3.4808
2	1.496	3.5248
0	1.462	3.5751
0	1.411	3.6191
0	1.377	3.6568
0	1.326	3.7008
2	1.258	3.7384
2	1.224	3.7761
2	1.19	3.8138
2	1.156	3.8453
2	1.122	3.883
2	1.071	3.9144
2	1.037	3.9458
2	0.986	3.9772
0	0.901	4.0086
0	0.833	4.0338
0	0.748	4.0589
0	0.68	4.0777
2	0.595	4.0966
2	0.527	4.1154
2	0.476	4.128
2	0.425	4.1468
2	0.357	4.1531
2	0.306	4.1657
0	0.221	4.172
0	0.136	4.1783
0	0.051	4.1845
0	-0.017	4.1845
2	-0.119	4.1783
2	-0.17	4.1783
2	-0.221	4.172
2	-0.289	4.1594
2	-0.34	4.1531
2	-0.408	4.1406
0	-0.493	4.128
0	-0.561	4.1091
0	-0.646	4.0903
0	-0.731	4.0714
0	-0.816	4.0463
2	-0.884	4.0212
2	-0.935	3.996
2	-0.986	3.9646
2	-1.037	3.9332
2	-1.071	3.9018
2	-1.105	3.8704
2	-1.156	3.839
2	-1.19	3.8013
0	-1.241	3.7636
0	-1.309	3.7259
0	-1.36	3.6882
0	-1.411	3.6442
0	-1.445	3.6002
0	-1.496	3.5562
0	-1.53	3.5122
0	-1.564	3.462
0	-1.598	3.418
0	-1.615	3.3677
0	-1.632	3.3175
0	-1.649	3.2672
0	-1.666	3.217
0	-1.666	3.1667
0	-1.666	3.1164
0	-1.666	3.0661
0	-1.649	3.0159
0	-1.632	2.9719
0	-1.615	2.9216
0	-1.598	2.8714
0	-1.564	2.8274
0	-1.53	2.7771
0	-1.496	2.7332
0	-1.445	2.6892
0	-1.394	2.6452
0	-1.343	2.6012
0	-1.292	2.5635
0	-1.241	2.5258
0	-1.19	2.4881
0	-1.122	2.4567
0	-1.054	2.419
0	-0.986	2.3876
0	-0.918	2.3624
0	-0.85	2.3373
0	-0.765	2.3122
0	-0.697	2.287
0	-0.629	2.2682
0	-0.544	2.2494
0	-0.459	2.2368
0	-0.391	2.2242
0	-0.306	2.2117
0	-0.221	2.2054
0	-0.153	2.1991
0	-0.068	2.1928
0	0	2.1928
0	0.085	2.1928
0	0.17	2.1991
0	0.238	2.2054
0	0.323	2.2117
2	0.408	2.2242
2	0.51	2.2368
2	0.612	2.2556
2	0.714	2.2745
2	0.816	2.2996
2	0.918	2.3247
2	1.02	2.3562
2	1.105	2.3876
2	1.207	2.419
2	1.292	2.4567
2	1.377	2.5007
2	1.462	2.5447
2	1.547	2.5886
2	1.632	2.6326
2	1.7	2.6829
0	1.734	2.7394
0	1.768	2.7897
0	1.802	2.8462
0	1.836	2.8965
0	1.853	2.9531
0	1.87	3.0096
0	1.87	3.0661
0	1.87	3.1227
0	1.87	3.1793
0	1.87	3.2358
0	1.853	3.2923
0	1.836	3.3489
0	1.802	3.4054
0	1.785	3.4557
0	1.751	3.5122
0	1.7	3.5625
0	1.666	3.6128
2	1.615	3.6631
2	1.581	3.7133
2	1.564	3.7573
2	1.53	3.8076
2	1.479	3.8515
2	1.445	3.8955
2	1.394	3.9395
2	1.36	3.9772
2	1.309	4.0212
2	1.258	4.0589
2	1.207	4.0966
2	1.139	4.128
2	1.088	4.1657
2	1.02	4.1971
2	0.969	4.2285
2	0.901	4.2537
2	0.833	4.2788
2	0.765	4.3039
2	0.714	4.3291
2	0.646	4.3479
2	0.578	4.3667
2	0.51	4.3856
2	0.442	4.3982
2	0.374	4.4107
2	0.306	4.417
2	0.238	4.4296
2	0.17	4.4359
2	0.085	4.4359
2	0.017	4.4421
2	-0.034	4.4421
2	-0.102	4.4359
2	-0.17	4.4359
2	-0.238	4.4296
2	-0.306	4.417
2	-0.374	4.4107
2	-0.442	4.3982
2	-0.51	4.3793
2	-0.578	4.3667
2	-0.646	4.3479
2	-0.714	4.3228
0	-0.799	4.3039
0	-0.901	4.2788
0	-0.986	4.2474
0	-1.071	4.216
0	-1.156	4.1845
0	-1.241	4.1468
0	-1.326	4.1091
0	-1.411	4.0652
0	-1.479	4.0275
0	-1.564	3.9772
0	-1.632	3.9332
0	-1.7	3.883
0	-1.768	3.8264
0	-1.819	3.7761
0	-1.887	3.7196
0	-1.938	3.6631
0	-1.972	3.6002
0	-2.023	3.5437
0	-2.057	3.4808
0	-2.091	3.418
0	-2.108	3.3552
0	-2.125	3.2923
0	-2.142	3.2232
0	-2.142	3.1604
0	-2.142	3.0976
0	-2.125	3.0347
0	-2.108	2.9719
0	-2.091	2.9028
0	-2.074	2.84
0	-2.04	2.7834
0	-1.989	2.7206
0	-1.955	2.6578
0	-1.904	2.6012
0	-1.853	2.5447
0	-1.785	2.4881
0	-1.734	2.4378
0	-1.666	2.3876
0	-1.581	2.3373
0	-1.513	2.2933
0	-1.445	2.2494
0	-1.36	2.2054
0	-1.275	2.1677
0	-1.19	2.13
0	-1.105	2.0923
0	-1.02	2.0609
0	-0.935	2.0294
0	-0.833	2.0043
0	-0.748	1.9792
0	-0.646	1.9603
0	-0.561	1.9415
0	-0.459	1.9226
0	-0.374	1.9101
0	-0.272	1.9038
0	-0.187	1.8975
0	-0.085	1.8912
0	0	1.8912
0	0.085	1.8912
0	0.187	1.8975
0	0.272	1.9038
0	0.374	1.9101
0	0.459	1.9226
0	0.561	1.9415
0	0.646	1.9603
0	0.731	1.9792
0	0.833	2.0043
0	0.918	2.0294
0	1.003	2.0609
2	1.088	2.0923
2	1.207	2.1237
2	1.309	2.1614
2	1.428	2.2054
2	1.53	2.2494
2	1.632	2.2996
2	1.734	2.3499
2	1.819	2.4001
2	1.921	2.4567
2	2.006	2.5195
2	2.091	2.5761
2	2.159	2.6452
2	2.227	2.708
2	2.295	2.7771
2	2.363	2.8462
2	2.414	2.9216
2	2.448	2.9908
2	2.482	3.0661
2	2.516	3.1416
2	2.533	3.217
2	2.55	3.2923
2	2.567	3.374
2	2.55	3.4494
2	2.55	3.5248
2	2.533	3.6002
2	2.516	3.6756
2	2.482	3.751
2	2.448	3.8264
2	2.414	3.9018
2	2.363	3.9709
2	2.312	4.04
2	2.261	4.1091
2	2.193	4.1783
2	2.142	4.2411
2	2.074	4.3102
2	2.006	4.3667
2	1.938	4.4296
2	1.87	4.4861
2	1.785	4.5427
2	1.717	4.593
2	1.649	4.6432
2	1.564	4.6935
2	1.496	4.7375
2	1.428	4.7814
2	1.343	4.8254
2	1.275	4.8631
2	1.207	4.9008
2	1.139	4.9385
2	1.071	4.9699
2	1.003	5.0014
2	0.918	5.0328
2	0.85	5.0579
2	0.799	5.083
2	0.731	5.1082
2	0.663	5.127
2	0.595	5.1459
2	0.527	5.1647
2	0.476	5.1773
2	0.408	5.1898
2	0.34	5.2024
2	0.289	5.215
2	0.221	5.2213
2	0.17	5.2275
2	0.102	5.2338
2	0.051	5.2338
2	0	5.2338
2	-0.051	5.2338
2	-0.119	5.2338
2	-0.17	5.2275
2	-0.238	5.2213
0	-0.323	5.2087
0	-0.408	5.2024
0	-0.493	5.1836
0	-0.595	5.171
0	-0.68	5.1521
0	-0.765	5.127
0	-0.867	5.1019
0	-0.952	5.0767
0	-1.054	5.0453
0	-1.139	5.0139
0	-1.241	4.9762
0	-1.326	4.9385
0	-1.428	4.8945
0	-1.53	4.8506
0	-1.632	4.8066
0	-1.717	4.7563
0	-1.819	4.6998
0	-1.921	4.6432
0	-2.023	4.5867
0	-2.125	4.5238
0	-2.21	4.4547
0	-2.312	4.3856
0	-2.397	4.3165
0	-2.499	4.2411
0	-2.584	4.1657
0	-2.669	4.0903
0	-2.737	4.0086
0	-2.805	3.9269
0	-2.873	3.839
0	-2.941	3.751
0	-2.992	3.6631
0	-3.026	3.5688
0	-3.077	3.4808
0	-3.094	3.3866
0	-3.111	3.2923
0	-3.128	3.1981
0	-3.128	3.1038
0	-3.111	3.0096
0	-3.094	2.9154
0	-3.077	2.8274
0	-3.026	2.7332
0	-2.992	2.6452
0	-2.941	2.5509
0	-2.873	2.4693
0	-2.805	2.3813
0	-2.737	2.2996
0	-2.652	2.2179
0	-2.567	2.1362
0	-2.482	2.0609
0	-2.397	1.9855
0	-2.295	1.9163
0	-2.21	1.8472
0	-2.108	1.7844
0	-2.006	1.7216
0	-1.904	1.665
0	-1.802	1.6085
0	-1.7	1.5519
0	-1.598	1.5017
0	-1.496	1.4577
0	-1.411	1.4137
0	-1.309	1.376
0	-1.207	1.332
0	-1.105	1.3006
0	-1.02	1.2692
0	-0.918	1.2378
0	-0.816	1.2126
0	-0.731	1.1875
0	-0.629	1.1687
0	-0.544	1.1498
0	-0.459	1.1372
0	-0.357	1.1247
0	-0.272	1.1121
0	-0.187	1.1058
0	-0.085	1.0995
0	0	1.0995
0	0.068	1.0995
0	0.153	1.1058
0	0.255	1.1121
0	0.34	1.1184
0	0.425	1.131
0	0.527	1.1435
0	0.612	1.1624
0	0.697	1.1812
0	0.799	1.2064
0	0.884	1.2315
0	0.986	1.2566
0	1.071	1.288
0	1.173	1.3257
0	1.275	1.3634
0	1.36	1.4011
0	1.462	1.4451
0	1.564	1.4891
0	1.666	1.5394
0	1.768	1.5896
0	1.87	1.6462
0	1.955	1.7027
0	2.057	1.7655
0	2.159	1.8284
0	2.244	1.8912
0	2.346	1.9603
2	2.431	2.0357
2	2.55	2.1111
2	2.652	2.1865
2	2.754	2.2682
2	2.856	2.3499
2	2.958	2.4378
2	3.043	2.5321
2	3.111	2.62
2	3.179	2.7206
2	3.247	2.8148
2	3.298	2.9154
2	3.349	3.0159
2	3.383	3.1164
2	3.4	3.217
2	3.417	3.3175
2	3.417	3.418
2	3.4	3.5248
2	3.383	3.6254
2	3.366	3.7259
2	3.332	3.8264
2	3.281	3.9269
2	3.247	4.0275
2	3.179	4.1217
2	3.128	4.216
2	3.06	4.3102
2	2.992	4.4044
2	2.924	4.4924
2	2.839	4.5804
2	2.771	4.6621
2	2.703	4.7437
2	2.618	4.8254
2	2.55	4.9008
2	2.482	4.9762
2	2.414	5.0516
2	2.346	5.1207
2	2.278	5.1898
2	2.21	5.2589
2	2.159	5.3281
2	2.108	5.3909
2	2.057	5.4537
2	2.006	5.5166
2	1.972	5.5731
2	1.938	5.6359
0	1.87	5.6925
0	1.819	5.749
0	1.768	5.7993
0	1.734	5.8559
0	1.683	5.9061
0	1.649	5.9564
0	1.615	6.0066
0	1.598	6.0506
0	1.581	6.1009
0	1.564	6.1512
0	1.547	6.1951
0	1.547	6.2391
0	1.53	0.0062831
0	1.547	0.050265
0	1.547	0.10053
0	1.564	0.14451
0	1.581	0.19478
0	1.598	0.23876
0	1.615	0.28902
0	1.649	0.33929
0	1.683	0.38955
0	1.734	0.43982
0	1.768	0.49008
0	1.819	0.54663
0	1.87	0.60318
0	1.938	0.65973
0	1.989	0.71627
0	2.057	0.7791
0	2.125	0.84193
0	2.21	0.90477
0	2.295	0.97388
0	2.363	1.043
0	2.465	1.1184
0	2.55	1.1938
0	2.635	1.2692
0	2.737	1.3509
0	2.839	1.4388
0	2.924	1.5205
0	3.026	1.6148
0	3.128	1.7027
0	3.23	1.8033
0	3.315	1.8975
0	3.417	1.998
0	3.502	2.1048
0	3.587	2.2117
0	3.655	2.3185
0	3.723	2.4316
0	3.774	2.5447
0	3.825	2.6578
0	3.876	2.7708
0	3.893	2.8902
0	3.91	3.0096
0	3.927	3.1227
0	3.91	3.2421
0	3.893	3.3615
0	3.859	3.4745
0	3.825	3.5939
0	3.774	3.707
0	3.706	3.8201
0	3.638	3.9269
0	3.57	4.04
0	3.485	4.1468
0	3.4	4.2474
0	3.298	4.3479
0	3.213	4.4484
0	3.111	4.5427
0	3.009	4.6306
0	2.907	4.7249
0	2.805	4.8066
0	2.703	4.8945
0	2.601	4.9699
0	2.516	5.0453
0	2.414	5.1207
0	2.329	5.1961
0	2.227	5.2652
0	2.142	5.3281
0	2.074	5.3909
0	1.989	5.4537
0	1.921	5.5103
0	1.853	5.5668
0	1.785	5.6234
0	1.734	5.6736
0	1.666	5.7302
0	1.615	5.7805
0	1.581	5.8244
0	1.53	5.8747
0	1.496	5.9187
0	1.462	5.9627
0	1.428	6.0066
0	1.411	6.0506
0	1.377	6.0883
0	1.36	6.1323
0	1.343	6.1763
0	1.343	6.214
0	1.343	6.2517
0	1.343	0.012566
0	1.343	0.050265
0	1.343	0.094246
0	1.36	0.13195
0	1.377	0.17593
0	1.394	0.21363
0	1.411	0.25761
0	1.445	0.30159
0	1.479	0.34557
0	1.513	0.38955
0	1.547	0.43353
0	1.598	0.4838
0	1.632	0.53406
0	1.683	0.58433
0	1.751	0.63459
0	1.802	0.68486
0	1.87	0.74141
0	1.938	0.79795
0	2.006	0.86079
0	2.091	0.92362
0	2.176	0.98645
0	2.261	1.0493
0	2.346	1.1184
0	2.431	1.1938
0	2.533	1.2692
0	2.618	1.3446
0	2.72	1.4263
0	2.822	1.5079
0	2.907	1.5959
0	3.009	1.6839
0	3.111	1.7781
0	3.213	1.8724
0	3.298	1.9666
0	3.383	2.0671
0	3.468	2.174
0	3.553	2.2808
0	3.621	2.3876
0	3.672	2.4944
0	3.74	2.6075
0	3.774	2.7206
0	3.808	2.8337
0	3.825	2.9468
0	3.842	3.0661
0	3.842	3.1793
0	3.825	3.2986
0	3.808	3.4117
0	3.774	3.5248
0	3.723	3.6379
0	3.672	3.751
0	3.604	3.8578
0	3.536	3.9646
0	3.468	4.0714
0	3.383	4.172
0	3.281	4.2725
0	3.196	4.373
0	3.094	4.4673
0	2.992	4.5553
0	2.89	4.6495
0	2.788	4.7312
0	2.686	4.8129
0	2.584	4.8945
0	2.499	4.9699
0	2.397	5.0453
0	2.295	5.1144
0	2.21	5.1836
0	2.125	5.2464
0	2.04	5.3092
0	1.955	5.372
0	1.87	5.4286
0	1.802	5.4851
0	1.734	5.5354
0	1.666	5.592
0	1.598	5.6359
0	1.547	5.6862
0	1.496	5.7302
0	1.445	5.7742
1	1.394	5.8182
1	1.326	5.8621
1	1.258	5.8998
1	1.19	5.9375
1	1.139	5.9689
1	1.071	6.0066
1	1.02	6.0381
1	0.969	6.0632
1	0.918	6.0946
1	0.884	6.1197
1	0.833	6.1449
1	0.799	6.17
1	0.765	6.1951
1	0.731	6.2203
1	0.697	6.2391
1	0.663	6.258
1	0.629	0
1	0.612	0.018849
1	0.578	0.037699
1	0.561	0.050265
1	0.544	0.069114
1	0.527	0.087963
1	0.51	0.10053
1	0.493	0.1131
1	0.476	0.13195
1	0.459	0.14451
1	0.442	0.15708
1	0.442	0.16964
1	0.425	0.18849
1	0.425	0.20106
1	0.408	0.21363
1	0.408	0.22619
1	0.408	0.23876
1	0.408	0.25132
1	0.408	0.26389
1	0.408	0.27646
1	0.408	0.28902
1	0.408	0.29531
1	0.408	0.30787
1	0.408	0.32044
1	0.425	0.333
1	0.425	0.35185
1	0.425	0.36442
1	0.442	0.37699
1	0.459	0.38955
1	0.459	0.40212
1	0.476	0.41469
1	0.493	0.43353
1	0.51	0.4461
1	0.527	0.46495
1	0.544	0.47752
1	0.561	0.49637
1	0.578	0.51521
1	0.612	0.52778
1	0.629	0.54663
1	0.646	0.57176
1	0.68	0.59061
1	0.714	0.60946
1	0.748	0.63459
1	0.782	0.65344
1	0.816	0.67858
1	0.85	0.70371
1	0.884	0.72884
0	0.952	0.76026
0	1.02	0.79167
0	1.088	0.82309
0	1.173	0.8545
0	1.241	0.8922
0	1.326	0.9299
0	1.411	0.97388
0	1.479	1.0116
0	1.564	1.0618
0	1.666	1.1121
0	1.751	1.1624
0	1.836	1.2126
0	1.938	1.2692
0	2.023	1.332
0	2.125	1.3948
0	2.227	1.4577
0	2.329	1.5268
0	2.431	1.6022
0	2.516	1.6713
0	2.618	1.753
0	2.72	1.8347
0	2.805	1.9163
0	2.907	1.998
0	2.992	2.0923
0	3.077	2.1802
0	3.145	2.2745
0	3.213	2.3687
0	3.281	2.4693
0	3.332	2.5698
0	3.383	2.6703
0	3.434	2.7708
0	3.451	2.8714
0	3.468	2.9782
0	3.485	3.085
0	3.485	3.1855
0	3.468	3.2923
0	3.451	3.3992
0	3.417	3.4997
0	3.383	3.6002
0	3.332	3.7008
0	3.264	3.8013
0	3.196	3.9018
0	3.128	3.996
0	3.043	4.0903
0	2.958	4.1783
0	2.873	4.2662
0	2.771	4.3479
0	2.686	4.4296
0	2.584	4.5113
0	2.482	4.5867
0	2.38	4.6621
0	2.278	4.7312
0	2.176	4.8003
0	2.074	4.8631
0	1.972	4.926
0	1.887	4.9825
0	1.785	5.039
0	1.683	5.0893
0	1.598	5.1396
0	1.513	5.1836
0	1.411	5.2275
0	1.326	5.2715
0	1.241	5.3092
0	1.173	5.3469
0	1.088	5.3783
0	1.003	5.4097
0	0.935	5.4412
0	0.85	5.4663
0	0.782	5.4914
0	0.714	5.5166
0	0.646	5.5354
0	0.578	5.5543
2	0.51	5.5731
2	0.476	5.5857
2	0.442	5.6045
2	0.408	5.6171
2	0.374	5.6297
2	0.34	5.6359
2	0.306	5.6485
2	0.272	5.6548
2	0.238	5.6674
2	0.204	5.6736
2	0.187	5.6799
2	0.153	5.6799
2	0.119	5.6862
2	0.085	5.6925
2	0.068	5.6925
0	0.017	5.6925
0	-0.034	5.6925
0	-0.085	5.6925
0	-0.136	5.6862
0	-0.204	5.6862
0	-0.255	5.6736
2	-0.306	5.6674
2	-0.34	5.6548
2	-0.374	5.6485
2	-0.408	5.6359
2	-0.442	5.6234
2	-0.476	5.6108
2	-0.51	5.592
2	-0.544	5.5794
0	-0.612	5.5605
0	-0.68	5.5417
2	-0.748	5.5166
2	-0.782	5.4977
2	-0.833	5.4726
2	-0.884	5.4474
2	-0.918	5.416
2	-0.969	5.3909
2	-1.02	5.3595
2	-1.071	5.3281
0	-1.156	5.2904
0	-1.241	5.2589
0	-1.326	5.215
0	-1.411	5.1773
0	-1.513	5.1333
0	-1.598	5.083
0	-1.683	5.039
0	-1.785	4.9825
0	-1.887	4.926
0	-1.972	4.8694
0	-2.074	4.8066
0	-2.176	4.7437
0	-2.278	4.6809
0	-2.38	4.6055
0	-2.465	4.5364
0	-2.567	4.461
0	-2.669	4.3793
0	-2.754	4.2976
0	-2.839	4.216
0	-2.924	4.128
0	-3.009	4.04
0	-3.077	3.9458
0	-3.145	3.8515
0	-3.213	3.7573
0	-3.264	3.6631
0	-3.298	3.5625
0	-3.332	3.462
0	-3.366	3.3615
0	-3.383	3.2609
0	-3.383	3.1604
0	-3.383	3.0599
0	-3.366	2.9531
0	-3.349	2.8525
0	-3.315	2.752
0	-3.264	2.6578
0	-3.213	2.5572
0	-3.145	2.463
0	-3.077	2.3687
0	-3.009	2.2745
0	-2.924	2.1865
0	-2.839	2.0986
0	-2.754	2.0169
0	-2.669	1.9352
0	-2.567	1.8535
0	-2.465	1.7781
0	-2.363	1.709
0	-2.261	1.6399
0	-2.159	1.5708
0	-2.057	1.5079
0	-1.972	1.4451
0	-1.87	1.3886
0	-1.768	1.332
0	-1.666	1.2817
0	-1.564	1.2315
0	-1.479	1.1875
0	-1.377	1.1435
0	-1.292	1.1058
0	-1.207	1.0681
0	-1.122	1.0304
0	-1.037	0.99901
0	-0.952	0.9676
0	-0.867	0.94246
0	-0.782	0.91733
0	-0.697	0.8922
0	-0.629	0.87335
0	-0.544	0.8545
0	-0.476	0.84193
0	-0.408	0.82937
0	-0.323	0.8168
0	-0.255	0.80424
0	-0.187	0.79795
0	-0.102	0.79795
0	-0.034	0.79167
0	0.017	0.79167
0	0.085	0.79167
0	0.153	0.79795
0	0.238	0.80424
0	0.306	0.81052
0	0.374	0.82309
0	0.442	0.83565
0	0.527	0.84822
0	0.595	0.86707
0	0.68	0.88592
0	0.748	0.91105
0	0.833	0.9299
0	0.918	0.96131
0	1.003	0.98645
0	1.088	1.0179
0	1.173	1.0556
0	1.258	1.0933
0	1.343	1.131
0	1.428	1.1687
0	1.53	1.2189
0	1.615	1.2629
0	1.717	1.3132
0	1.819	1.3697
0	1.904	1.4263
0	2.006	1.4828
0	2.108	1.5456
0	2.21	1.6085
0	2.312	1.6776
0	2.397	1.7467
0	2.499	1.8221
0	2.601	1.8975
0	2.686	1.9792
0	2.771	2.0609
0	2.856	2.1425
0	2.941	2.2305
0	3.009	2.3185
0	3.077	2.4127
0	3.145	2.507
0	3.196	2.6012
0	3.247	2.7017
0	3.281	2.796
0	3.298	2.8965
0	3.315	2.997
0	3.332	3.0976
0	3.332	3.1981
0	3.315	3.2986
0	3.298	3.3929
0	3.264	3.4934
0	3.213	3.5939
0	3.179	3.6882
0	3.111	3.7824
2	3.043	3.8767
2	3.009	3.9646
2	2.958	4.0526
2	2.89	4.1406
2	2.839	4.2285
2	2.771	4.3165
2	2.703	4.3982
2	2.635	4.4736
2	2.567	4.5553
2	2.482	4.6306
2	2.414	4.706
2	2.329	4.7752
[truncated: 5,162 more rows]
