# Supplementary material for: Skilled motor control of an inverted pendulum implies low entropy of states but high entropy of actions
Source: PLoS Comput Biol. 2023 Jan 6;19(1):e1010810. doi: 10.1371/journal.pcbi.1010810 (PMC9851554; doi:10.1371/journal.pcbi.1010810)
Supplement: S2 File — The dataset within the file contains the data collected during the experiment. Each CSV file named “FRI_p_l.csv” corresponds to a different trial, where “p” stands for an unique numerical participant’s identifier and “l” stands for pendulum length (where “2” corresponds to 0.2, “3” to 0.3 m, “4” to 0.4 m, etc.). In every file, rows correspond to subsequent time steps, sampled with a frequency of 0.017 s. For every recorded time step, each column contains: the action selected by the trial’s participant (“action”). The value 0 corresponds to a “no action”, the value 1 represents an action that pushes the pendulum towards the clockwise direction and the value 2 corresponds to an action that pushes the pendulum towards the anti-clockwise direction.the angular velocity of the pendulum at that time step (“ang. velocity”), measured in rad s−1.the angle of the pendulum at that time step (“angle”), measured in rad with values in the interval [0, 2π) rad. The angle 0 rad corresponds to the pendulum oriented in its upright position.the single utility value associated to the whole trial (“utility”). (ZIP) [file pcbi.1010810.s002.zip › ExperimentalData/FRI_1_6.csv]

action	angular vel.	angle	trial utility
0	0	3.2358	-3.2979
0	0	3.2358
0	0	3.2358
0	-0.017	3.2358
0	-0.017	3.2358
0	-0.017	3.2358
0	-0.034	3.2358
0	-0.034	3.2358
0	-0.034	3.2295
0	-0.034	3.2295
0	-0.051	3.2295
0	-0.051	3.2295
0	-0.051	3.2232
0	-0.051	3.2232
0	-0.068	3.2232
0	-0.068	3.217
0	-0.068	3.217
0	-0.068	3.217
0	-0.085	3.2107
0	-0.085	3.2107
0	-0.085	3.2044
0	-0.085	3.2044
0	-0.085	3.2044
0	-0.102	3.1981
0	-0.102	3.1981
0	-0.102	3.1918
0	-0.102	3.1918
0	-0.102	3.1855
0	-0.102	3.1793
0	-0.102	3.1793
0	-0.119	3.173
0	-0.119	3.173
0	-0.119	3.1667
0	-0.119	3.1667
0	-0.119	3.1604
0	-0.119	3.1541
0	-0.119	3.1541
0	-0.119	3.1478
0	-0.119	3.1478
0	-0.119	3.1416
0	-0.119	3.1353
0	-0.119	3.1353
0	-0.119	3.129
0	-0.119	3.129
0	-0.119	3.1227
0	-0.119	3.1164
0	-0.119	3.1164
0	-0.119	3.1101
0	-0.119	3.1101
0	-0.119	3.1038
0	-0.102	3.0976
0	-0.102	3.0976
0	-0.102	3.0913
0	-0.102	3.0913
0	-0.102	3.085
0	-0.102	3.085
0	-0.102	3.0787
0	-0.085	3.0787
0	-0.085	3.0724
2	-0.085	3.0724
2	-0.068	3.0661
2	-0.051	3.0661
2	-0.034	3.0661
2	-0.017	3.0661
2	0	3.0661
2	0	3.0661
2	0.017	3.0661
2	0.034	3.0661
2	0.051	3.0661
2	0.068	3.0724
2	0.085	3.0724
2	0.102	3.0724
2	0.119	3.0787
2	0.136	3.085
2	0.153	3.085
2	0.17	3.0913
2	0.187	3.0976
2	0.204	3.1038
2	0.221	3.1101
2	0.221	3.1164
2	0.238	3.1227
2	0.255	3.1353
2	0.272	3.1416
2	0.289	3.1478
2	0.289	3.1604
2	0.306	3.1667
2	0.323	3.1793
2	0.323	3.1855
2	0.34	3.1981
2	0.357	3.2107
2	0.357	3.217
2	0.374	3.2295
2	0.374	3.2421
2	0.391	3.2546
2	0.391	3.2672
2	0.408	3.2798
2	0.408	3.2923
2	0.408	3.3049
2	0.425	3.3175
2	0.425	3.33
2	0.425	3.3426
2	0.425	3.3552
2	0.425	3.3677
2	0.425	3.3803
2	0.425	3.3929
2	0.425	3.4054
2	0.425	3.418
2	0.425	3.4306
2	0.425	3.4431
2	0.425	3.462
2	0.425	3.4745
2	0.425	3.4871
2	0.425	3.4997
2	0.408	3.5122
2	0.408	3.5248
2	0.408	3.5374
2	0.391	3.5499
2	0.391	3.5625
2	0.374	3.5688
2	0.374	3.5814
2	0.357	3.5939
2	0.357	3.6065
2	0.34	3.6191
2	0.34	3.6254
2	0.323	3.6379
2	0.323	3.6442
2	0.306	3.6568
2	0.289	3.6631
0	0.272	3.6756
0	0.238	3.6819
0	0.221	3.6882
0	0.187	3.6945
1	0.17	3.7008
1	0.119	3.707
1	0.085	3.707
1	0.034	3.7133
1	0	3.7133
1	-0.017	3.7133
1	-0.068	3.7133
1	-0.102	3.707
1	-0.153	3.7008
1	-0.187	3.7008
1	-0.221	3.6945
1	-0.272	3.6819
1	-0.306	3.6756
1	-0.34	3.6631
1	-0.374	3.6568
1	-0.425	3.6442
1	-0.459	3.6316
1	-0.493	3.6128
1	-0.527	3.6002
1	-0.561	3.5814
1	-0.595	3.5625
1	-0.629	3.5437
1	-0.663	3.5248
1	-0.697	3.506
1	-0.731	3.4871
1	-0.748	3.462
1	-0.782	3.4369
1	-0.816	3.4117
1	-0.833	3.3866
1	-0.867	3.3615
1	-0.884	3.3363
1	-0.901	3.3112
1	-0.935	3.2798
1	-0.952	3.2546
1	-0.969	3.2232
1	-0.986	3.1981
1	-1.003	3.1667
1	-1.003	3.1353
1	-1.02	3.1038
1	-1.037	3.0724
1	-1.037	3.041
1	-1.054	3.0096
1	-1.054	2.9782
1	-1.054	2.9468
1	-1.071	2.9154
1	-1.071	2.8839
1	-1.071	2.8525
1	-1.054	2.8148
1	-1.054	2.7834
1	-1.054	2.752
1	-1.054	2.7206
1	-1.037	2.6892
1	-1.037	2.6578
1	-1.02	2.6263
1	-1.003	2.5949
1	-0.986	2.5698
1	-0.986	2.5384
1	-0.969	2.507
1	-0.952	2.4818
1	-0.935	2.4504
1	-0.901	2.4253
1	-0.884	2.3939
1	-0.867	2.3687
1	-0.85	2.3436
1	-0.816	2.3185
1	-0.799	2.2933
1	-0.765	2.2682
1	-0.748	2.2494
1	-0.714	2.2242
1	-0.697	2.2054
0	-0.646	2.1802
0	-0.612	2.1614
0	-0.578	2.1425
0	-0.527	2.13
0	-0.493	2.1111
0	-0.442	2.0986
0	-0.391	2.086
0	-0.357	2.0734
2	-0.306	2.0671
2	-0.255	2.0546
2	-0.187	2.0483
2	-0.136	2.042
2	-0.085	2.042
2	-0.017	2.0357
2	0.017	2.0357
2	0.085	2.042
2	0.136	2.042
2	0.187	2.0483
2	0.255	2.0546
2	0.306	2.0671
2	0.374	2.0734
2	0.425	2.086
2	0.476	2.0986
2	0.544	2.1174
2	0.595	2.1362
2	0.646	2.1551
2	0.697	2.174
2	0.748	2.1928
2	0.816	2.2179
2	0.867	2.2431
2	0.918	2.2682
2	0.969	2.2996
2	1.02	2.331
2	1.054	2.3624
2	1.105	2.3939
2	1.156	2.4253
2	1.207	2.463
2	1.241	2.5007
2	1.292	2.5384
2	1.326	2.5761
2	1.36	2.62
2	1.394	2.6578
2	1.428	2.7017
2	1.462	2.7457
2	1.496	2.7897
2	1.53	2.84
2	1.547	2.8839
2	1.581	2.9279
2	1.598	2.9782
2	1.615	3.0284
2	1.632	3.0787
2	1.649	3.129
2	1.666	3.173
2	1.666	3.2232
2	1.683	3.2798
2	1.683	3.33
2	1.683	3.3803
2	1.683	3.4306
2	1.683	3.4808
2	1.683	3.5311
2	1.666	3.5814
2	1.666	3.6316
2	1.649	3.6819
2	1.632	3.7322
2	1.615	3.7824
2	1.598	3.8264
2	1.581	3.8767
2	1.564	3.9269
2	1.53	3.9709
2	1.513	4.0149
2	1.479	4.0589
2	1.462	4.1091
2	1.428	4.1468
2	1.394	4.1908
2	1.36	4.2348
2	1.326	4.2725
2	1.309	4.3165
2	1.275	4.3542
2	1.241	4.3919
2	1.19	4.4296
2	1.156	4.461
2	1.122	4.4987
2	1.088	4.5301
2	1.054	4.5615
2	1.02	4.593
2	0.986	4.6244
2	0.952	4.6558
2	0.901	4.6809
2	0.867	4.7123
2	0.833	4.7375
2	0.799	4.7626
2	0.765	4.7814
2	0.731	4.8066
2	0.68	4.8254
2	0.646	4.8506
2	0.612	4.8694
2	0.578	4.8883
2	0.544	4.9008
2	0.51	4.9197
2	0.476	4.9322
2	0.442	4.9448
2	0.408	4.9574
2	0.357	4.9699
2	0.323	4.9825
2	0.289	4.9888
2	0.255	5.0014
2	0.221	5.0076
2	0.187	5.0139
2	0.153	5.0202
2	0.119	5.0265
2	0.085	5.0265
2	0.051	5.0328
2	0.017	5.0328
2	0	5.0328
2	-0.034	5.0328
2	-0.068	5.0328
2	-0.102	5.0265
2	-0.136	5.0265
0	-0.187	5.0202
0	-0.221	5.0139
0	-0.272	5.0014
0	-0.323	4.9951
0	-0.374	4.9825
0	-0.425	4.9699
0	-0.459	4.9574
0	-0.51	4.9448
1	-0.561	4.926
1	-0.629	4.9071
1	-0.68	4.8883
1	-0.748	4.8694
1	-0.816	4.8443
1	-0.867	4.8191
1	-0.935	4.794
1	-1.003	4.7626
1	-1.071	4.7312
1	-1.122	4.6998
1	-1.19	4.6621
1	-1.258	4.6244
1	-1.309	4.5867
1	-1.377	4.549
1	-1.445	4.505
1	-1.496	4.461
1	-1.564	4.4107
1	-1.615	4.3667
1	-1.683	4.3165
1	-1.734	4.2662
1	-1.802	4.2097
1	-1.853	4.1531
1	-1.904	4.0966
1	-1.955	4.04
1	-2.006	3.9835
1	-2.057	3.9207
1	-2.108	3.8578
1	-2.142	3.795
1	-2.193	3.7259
1	-2.227	3.6631
1	-2.261	3.5939
1	-2.295	3.5248
1	-2.329	3.4557
1	-2.346	3.3866
1	-2.38	3.3112
1	-2.397	3.2421
1	-2.414	3.1667
1	-2.431	3.0976
1	-2.431	3.0222
1	-2.431	2.9468
1	-2.431	2.8777
0	-2.414	2.8023
0	-2.397	2.7332
0	-2.38	2.6578
0	-2.346	2.5886
0	-2.329	2.5195
0	-2.295	2.4504
0	-2.261	2.3813
0	-2.227	2.3122
0	-2.176	2.2431
0	-2.142	2.1802
0	-2.108	2.1174
0	-2.057	2.0546
0	-2.006	1.9917
0	-1.955	1.9352
0	-1.921	1.8724
0	-1.87	1.8158
0	-1.819	1.7593
0	-1.768	1.709
0	-1.717	1.6525
0	-1.666	1.6022
0	-1.615	1.5519
0	-1.564	1.5079
0	-1.513	1.4577
0	-1.462	1.4137
0	-1.411	1.3697
0	-1.36	1.332
0	-1.309	1.288
0	-1.258	1.2503
0	-1.224	1.2126
0	-1.173	1.1749
0	-1.122	1.1435
0	-1.071	1.1121
0	-1.037	1.0807
0	-0.986	1.0493
0	-0.952	1.0179
0	-0.901	0.99273
0	-0.867	0.96131
0	-0.816	0.93618
0	-0.782	0.91105
0	-0.731	0.8922
0	-0.697	0.86707
0	-0.663	0.84822
0	-0.629	0.82937
0	-0.595	0.81052
1	-0.544	0.79167
1	-0.527	0.7791
1	-0.51	0.76026
1	-0.493	0.74769
1	-0.459	0.72884
0	-0.425	0.71627
0	-0.391	0.70371
0	-0.374	0.69114
0	-0.34	0.68486
0	-0.306	0.67229
0	-0.272	0.66601
0	-0.238	0.65344
0	-0.204	0.64716
0	-0.187	0.64088
0	-0.153	0.63459
0	-0.119	0.63459
0	-0.085	0.62831
1	-0.068	0.62831
1	-0.051	0.62203
1	-0.034	0.62203
1	-0.017	0.62203
1	0	0.62203
1	0	0.62203
1	0.017	0.62203
1	0.034	0.62203
1	0.051	0.62831
1	0.068	0.62831
1	0.085	0.62831
1	0.102	0.63459
1	0.119	0.63459
1	0.136	0.64088
1	0.153	0.64716
1	0.17	0.64716
1	0.187	0.65344
1	0.204	0.65973
1	0.221	0.66601
1	0.238	0.67229
1	0.255	0.67858
1	0.272	0.69114
1	0.289	0.69742
1	0.306	0.70999
1	0.323	0.71627
0	0.357	0.72884
0	0.391	0.74141
0	0.425	0.75397
0	0.459	0.76654
0	0.493	0.7791
0	0.527	0.79795
0	0.561	0.81052
0	0.595	0.82937
0	0.646	0.84822
0	0.68	0.86707
0	0.714	0.8922
0	0.748	0.91105
0	0.799	0.93618
0	0.833	0.96131
0	0.867	0.98645
2	0.918	1.0116
2	0.969	1.043
2	1.02	1.0681
2	1.088	1.1058
2	1.139	1.1372
2	1.207	1.1749
2	1.258	1.2064
2	1.326	1.2503
2	1.377	1.288
2	1.445	1.332
2	1.496	1.376
2	1.564	1.42
2	1.632	1.4703
2	1.683	1.5205
2	1.751	1.5708
2	1.819	1.6273
2	1.887	1.6839
2	1.938	1.7404
2	2.006	1.797
2	2.057	1.8598
2	2.125	1.9226
2	2.176	1.9855
0	2.227	2.0546
0	2.261	2.1237
0	2.312	2.1928
0	2.346	2.2619
0	2.38	2.331
0	2.414	2.4064
0	2.448	2.4755
0	2.482	2.5509
0	2.499	2.6263
0	2.516	2.7017
0	2.533	2.7771
0	2.55	2.8525
0	2.567	2.9342
0	2.567	3.0096
0	2.567	3.085
0	2.567	3.1667
0	2.567	3.2421
0	2.567	3.3175
0	2.55	3.3929
0	2.533	3.4745
0	2.516	3.5499
0	2.499	3.6254
0	2.465	3.7008
0	2.431	3.7699
0	2.397	3.8453
0	2.363	3.9144
0	2.329	3.9898
0	2.295	4.0589
0	2.244	4.128
0	2.21	4.1908
0	2.159	4.2599
0	2.108	4.3228
0	2.074	4.3856
0	2.023	4.4484
0	1.972	4.505
0	1.921	4.5678
0	1.87	4.6244
0	1.819	4.6809
0	1.768	4.7312
0	1.717	4.7877
2	1.666	4.838
2	1.632	4.8883
2	1.598	4.9322
2	1.547	4.9825
2	1.513	5.0265
2	1.479	5.0705
2	1.445	5.1144
2	1.411	5.1584
2	1.394	5.2024
2	1.36	5.2464
2	1.326	5.2841
2	1.292	5.3218
2	1.275	5.3658
0	1.224	5.4035
0	1.19	5.4349
0	1.156	5.4726
0	1.122	5.5103
0	1.088	5.5417
0	1.054	5.5731
0	1.02	5.6045
0	0.986	5.6359
0	0.952	5.6674
0	0.935	5.6925
0	0.901	5.7176
0	0.867	5.749
0	0.85	5.7742
0	0.833	5.7993
0	0.799	5.8244
0	0.782	5.8496
0	0.765	5.8684
0	0.748	5.8936
0	0.714	5.9187
0	0.697	5.9375
0	0.68	5.9564
0	0.663	5.9815
0	0.663	6.0004
0	0.646	6.0192
0	0.629	6.0381
0	0.612	6.0569
0	0.612	6.0758
1	0.595	6.0946
1	0.578	6.1135
1	0.561	6.1323
1	0.527	6.1449
1	0.51	6.1637
1	0.493	6.1763
1	0.476	6.1889
1	0.459	6.2077
1	0.442	6.2203
1	0.425	6.2328
1	0.408	6.2454
1	0.391	6.258
1	0.374	6.2705
1	0.357	0
1	0.357	0.0062831
1	0.34	0.018849
1	0.323	0.031415
1	0.306	0.037699
1	0.306	0.050265
1	0.289	0.056548
1	0.289	0.069114
1	0.272	0.075397
1	0.255	0.08168
1	0.255	0.094246
1	0.238	0.10053
1	0.238	0.10681
1	0.221	0.1131
1	0.221	0.11938
1	0.204	0.12566
1	0.204	0.13195
1	0.204	0.13823
1	0.187	0.14451
1	0.187	0.15079
1	0.187	0.15708
1	0.17	0.16336
1	0.17	0.16964
1	0.17	0.17593
1	0.153	0.18221
1	0.153	0.18221
1	0.153	0.18849
1	0.153	0.19478
1	0.136	0.20106
1	0.136	0.20106
1	0.136	0.20734
1	0.136	0.21363
1	0.136	0.21363
1	0.136	0.21991
1	0.119	0.22619
1	0.119	0.22619
1	0.119	0.23247
1	0.119	0.23876
1	0.119	0.23876
1	0.119	0.24504
1	0.119	0.24504
1	0.119	0.25132
1	0.119	0.25761
1	0.119	0.25761
1	0.119	0.26389
1	0.119	0.26389
1	0.119	0.27017
1	0.119	0.27646
1	0.119	0.27646
1	0.119	0.28274
1	0.119	0.28274
1	0.119	0.28902
1	0.119	0.28902
1	0.119	0.29531
1	0.119	0.30159
1	0.119	0.30159
1	0.119	0.30787
1	0.119	0.31416
1	0.119	0.31416
1	0.119	0.32044
1	0.136	0.32044
1	0.136	0.32672
1	0.136	0.333
0	0.153	0.33929
0	0.17	0.33929
0	0.187	0.34557
1	0.204	0.35185
1	0.204	0.35814
1	0.204	0.36442
1	0.221	0.3707
1	0.221	0.37699
1	0.221	0.38327
1	0.238	0.39583
1	0.238	0.40212
1	0.238	0.4084
1	0.255	0.41469
1	0.255	0.42097
1	0.255	0.43353
1	0.272	0.43982
1	0.272	0.4461
1	0.289	0.45867
1	0.289	0.46495
1	0.306	0.47752
1	0.306	0.4838
1	0.323	0.49637
1	0.34	0.50265
1	0.34	0.51521
1	0.357	0.52778
1	0.374	0.53406
1	0.374	0.54663
1	0.391	0.5592
1	0.408	0.57176
1	0.425	0.58433
1	0.442	0.59689
1	0.442	0.60946
1	0.459	0.62831
0	0.493	0.64088
0	0.527	0.65344
0	0.561	0.67229
0	0.595	0.69114
0	0.612	0.70999
0	0.646	0.72884
0	0.68	0.74769
0	0.714	0.76654
0	0.748	0.79167
0	0.782	0.8168
0	0.833	0.84193
0	0.867	0.86707
0	0.901	0.8922
0	0.935	0.91733
0	0.986	0.94875
2	1.02	0.98016
2	1.071	1.0116
2	1.139	1.043
2	1.19	1.0807
2	1.241	1.1184
2	1.309	1.1561
2	1.36	1.1938
2	1.428	1.2378
2	1.479	1.2817
2	1.547	1.3257
2	1.598	1.376
2	1.666	1.42
2	1.734	1.4765
2	1.785	1.5268
2	1.853	1.5833
2	1.921	1.6399
2	1.972	1.6964
2	2.04	1.7593
0	2.091	1.8221
0	2.142	1.8849
0	2.176	1.9478
0	2.227	2.0169
0	2.278	2.086
0	2.312	2.1551
0	2.346	2.2242
0	2.38	2.2933
0	2.431	2.3687
0	2.448	2.4378
0	2.482	2.5132
0	2.516	2.5886
0	2.533	2.664
0	2.55	2.7394
0	2.567	2.8211
0	2.584	2.8965
0	2.584	2.9719
0	2.601	3.0536
0	2.601	3.129
0	2.601	3.2107
0	2.584	3.2861
0	2.584	3.3677
0	2.567	3.4431
0	2.55	3.5185
0	2.516	3.5939
0	2.499	3.6693
0	2.465	3.7447
0	2.448	3.8201
0	2.414	3.8955
0	2.363	3.9646
0	2.329	4.0338
0	2.295	4.1029
0	2.244	4.172
0	2.193	4.2411
0	2.159	4.3039
0	2.108	4.3667
0	2.057	4.4296
0	2.006	4.4924
0	1.955	4.5553
0	1.904	4.6118
0	1.853	4.6683
0	1.802	4.7249
0	1.751	4.7752
0	1.7	4.8317
0	1.649	4.882
0	1.598	4.9322
0	1.547	4.9762
2	1.513	5.0202
2	1.479	5.0705
2	1.445	5.1144
2	1.411	5.1521
2	1.377	5.1961
2	1.343	5.2401
2	1.309	5.2778
2	1.292	5.3155
2	1.258	5.3532
2	1.224	5.3909
2	1.207	5.4286
2	1.173	5.4663
0	1.139	5.504
0	1.105	5.5354
0	1.071	5.5668
0	1.037	5.5982
0	1.003	5.6297
0	0.986	5.6611
0	0.952	5.6925
0	0.918	5.7176
0	0.901	5.749
0	0.867	5.7742
0	0.85	5.7993
0	0.833	5.8244
0	0.799	5.8496
0	0.782	5.8747
0	0.765	5.8998
0	0.748	5.9187
0	0.731	5.9438
1	0.714	5.9627
1	0.68	5.9878
1	0.646	6.0066
1	0.629	6.0255
1	0.595	6.0443
1	0.578	6.0632
1	0.544	6.0758
1	0.527	6.0946
1	0.51	6.1135
1	0.476	6.126
1	0.459	6.1386
1	0.442	6.1574
1	0.425	6.17
1	0.408	6.1826
1	0.391	6.1951
1	0.374	6.2014
1	0.357	6.214
1	0.34	6.2265
1	0.323	6.2328
1	0.306	6.2454
1	0.289	6.2517
1	0.272	6.2642
1	0.255	6.2705
1	0.238	6.2768
1	0.238	0.0062831
1	0.221	0.012566
1	0.204	0.018849
1	0.187	0.025132
1	0.187	0.031415
1	0.17	0.031415
1	0.153	0.037699
1	0.153	0.043982
1	0.136	0.050265
1	0.119	0.050265
1	0.119	0.056548
1	0.102	0.062831
1	0.085	0.062831
1	0.085	0.069114
1	0.068	0.069114
1	0.068	0.069114
1	0.051	0.075397
1	0.051	0.075397
1	0.034	0.075397
1	0.017	0.075397
1	0.017	0.075397
1	0	0.08168
1	0	0.08168
1	0	0.08168
1	0	0.08168
1	-0.017	0.075397
1	-0.017	0.075397
1	-0.034	0.075397
1	-0.051	0.075397
1	-0.051	0.075397
1	-0.068	0.069114
1	-0.068	0.069114
1	-0.085	0.069114
0	-0.085	0.062831
0	-0.068	0.062831
0	-0.068	0.056548
0	-0.068	0.056548
0	-0.068	0.056548
0	-0.068	0.050265
0	-0.068	0.050265
0	-0.051	0.050265
0	-0.051	0.043982
0	-0.051	0.043982
0	-0.051	0.043982
0	-0.051	0.037699
0	-0.051	0.037699
0	-0.051	0.037699
0	-0.051	0.037699
0	-0.034	0.031415
0	-0.034	0.031415
0	-0.034	0.031415
1	-0.034	0.031415
1	-0.051	0.025132
1	-0.068	0.025132
1	-0.068	0.025132
1	-0.085	0.018849
1	-0.102	0.018849
0	-0.102	0.012566
0	-0.102	0.012566
0	-0.102	0.0062831
0	-0.102	0.0062831
0	-0.085	0
0	-0.085	0
0	-0.085	6.2768
0	-0.085	6.2768
0	-0.085	6.2705
0	-0.085	6.2705
0	-0.102	6.2642
0	-0.102	6.2642
0	-0.102	6.2642
0	-0.102	6.258
0	-0.102	6.258
0	-0.102	6.2517
0	-0.102	6.2454
0	-0.102	6.2454
0	-0.102	6.2391
0	-0.102	6.2391
0	-0.102	6.2328
0	-0.102	6.2328
0	-0.119	6.2265
0	-0.119	6.2265
0	-0.119	6.2203
2	-0.119	6.214
2	-0.119	6.214
2	-0.102	6.2077
2	-0.085	6.2077
2	-0.085	6.2014
2	-0.068	6.2014
2	-0.068	6.2014
2	-0.051	6.1951
2	-0.051	6.1951
0	-0.051	6.1951
0	-0.051	6.1889
0	-0.051	6.1889
0	-0.068	6.1889
0	-0.068	6.1889
0	-0.068	6.1826
0	-0.068	6.1826
0	-0.085	6.1763
0	-0.085	6.1763
0	-0.085	6.17
2	-0.102	6.17
2	-0.085	6.1637
2	-0.085	6.1637
2	-0.068	6.1637
2	-0.068	6.1574
2	-0.051	6.1574
2	-0.051	6.1574
0	-0.051	6.1512
0	-0.068	6.1512
0	-0.068	6.1512
0	-0.068	6.1449
0	-0.085	6.1449
0	-0.085	6.1386
0	-0.102	6.1386
0	-0.102	6.1323
2	-0.102	6.1323
2	-0.102	6.126
2	-0.102	6.126
2	-0.085	6.1197
2	-0.085	6.1197
2	-0.085	6.1135
2	-0.068	6.1135
2	-0.068	6.1135
2	-0.068	6.1072
2	-0.068	6.1072
2	-0.051	6.1072
2	-0.051	6.1009
2	-0.051	6.1009
2	-0.034	6.1009
2	-0.034	6.1009
2	-0.034	6.0946
2	-0.034	6.0946
2	-0.017	6.0946
2	-0.017	6.0946
2	-0.017	6.0946
2	-0.017	6.0946
2	0	6.0946
2	0	6.0946
2	0	6.0946
2	0	6.0946
2	0	6.0946
2	0	6.0946
2	0	6.0946
2	0	6.0946
2	0.017	6.0946
2	0.017	6.0946
2	0.017	6.0946
2	0.017	6.0946
2	0.034	6.0946
2	0.034	6.0946
2	0.034	6.1009
2	0.034	6.1009
2	0.051	6.1009
2	0.051	6.1009
2	0.051	6.1072
2	0.051	6.1072
0	0.051	6.1072
0	0.034	6.1072
0	0.034	6.1135
0	0.017	6.1135
0	0.017	6.1135
0	0	6.1135
0	0	6.1135
0	0	6.1135
0	0	6.1135
0	0	6.1135
0	-0.017	6.1135
0	-0.017	6.1135
0	-0.034	6.1135
0	-0.034	6.1135
0	-0.051	6.1072
2	-0.051	6.1072
2	-0.051	6.1072
2	-0.051	6.1009
2	-0.051	6.1009
2	-0.034	6.1009
2	-0.034	6.1009
2	-0.034	6.0946
2	-0.017	6.0946
2	-0.017	6.0946
2	-0.017	6.0946
2	-0.017	6.0946
2	0	6.0946
2	0	6.0946
2	0	6.0946
2	0	6.0946
2	0	6.0946
2	0	6.0946
2	0	6.0946
2	0	6.0946
2	0	6.0946
2	0.017	6.0946
2	0.017	6.0946
2	0.017	6.0946
2	0.017	6.0946
2	0.034	6.0946
2	0.034	6.1009
2	0.034	6.1009
2	0.051	6.1009
2	0.051	6.1009
2	0.051	6.1072
2	0.051	6.1072
2	0.068	6.1072
2	0.068	6.1135
2	0.068	6.1135
2	0.085	6.1135
2	0.085	6.1197
2	0.085	6.1197
2	0.102	6.126
2	0.102	6.126
2	0.102	6.1323
0	0.102	6.1323
0	0.085	6.1386
0	0.085	6.1386
0	0.085	6.1449
0	0.068	6.1449
0	0.068	6.1449
0	0.051	6.1512
0	0.051	6.1512
0	0.051	6.1512
0	0.034	6.1574
0	0.034	6.1574
0	0.017	6.1574
0	0.017	6.1574
0	0.017	6.1574
0	0	6.1574
0	0	6.1574
0	0	6.1574
0	0	6.1574
0	0	6.1574
0	0	6.1574
0	-0.017	6.1574
0	-0.017	6.1574
0	-0.017	6.1574
2	-0.034	6.1574
2	-0.017	6.1574
2	-0.017	6.1574
2	0	6.1512
2	0	6.1512
2	0	6.1512
2	0	6.1512
2	0	6.1512
2	0.017	6.1512
2	0.017	6.1574
2	0.017	6.1574
2	0.034	6.1574
2	0.034	6.1574
2	0.051	6.1574
2	0.051	6.1637
2	0.068	6.1637
2	0.068	6.1637
2	0.085	6.17
2	0.085	6.17
2	0.102	6.1763
2	0.102	6.1763
2	0.102	6.1826
2	0.119	6.1826
2	0.136	6.1889
2	0.136	6.1951
2	0.153	6.1951
0	0.136	6.2014
0	0.136	6.2077
0	0.136	6.2077
0	0.136	6.214
0	0.119	6.2203
0	0.119	6.2203
0	0.119	6.2265
0	0.119	6.2328
0	0.119	6.2328
0	0.119	6.2391
0	0.119	6.2391
0	0.102	6.2454
0	0.102	6.2454
0	0.102	6.2517
0	0.102	6.258
0	0.102	6.258
0	0.102	6.2642
0	0.102	6.2642
0	0.102	6.2705
0	0.102	6.2705
0	0.102	6.2768
0	0.102	6.2768
1	0.102	0
1	0.085	0
1	0.068	0.0062831
1	0.068	0.0062831
1	0.051	0.0062831
1	0.034	0.012566
1	0.017	0.012566
1	0.017	0.012566
1	0	0.012566
1	0	0.012566
1	-0.017	0.012566
1	-0.017	0.012566
1	-0.034	0.012566
1	-0.051	0.0062831
0	-0.051	0.0062831
0	-0.051	0.0062831
0	-0.051	0
0	-0.051	0
0	-0.051	0
0	-0.051	0
0	-0.051	6.2768
0	-0.051	6.2768
0	-0.051	6.2768
0	-0.051	6.2768
0	-0.051	6.2705
0	-0.051	6.2705
0	-0.051	6.2705
0	-0.051	6.2642
0	-0.051	6.2642
0	-0.051	6.2642
0	-0.051	6.2642
0	-0.051	6.258
0	-0.051	6.258
0	-0.051	6.258
0	-0.051	6.2517
0	-0.051	6.2517
0	-0.068	6.2517
0	-0.068	6.2454
0	-0.068	6.2454
0	-0.068	6.2454
0	-0.068	6.2391
0	-0.068	6.2391
0	-0.068	6.2391
0	-0.068	6.2328
0	-0.068	6.2328
2	-0.085	6.2265
2	-0.068	6.2265
2	-0.051	6.2265
2	-0.051	6.2203
2	-0.034	6.2203
2	-0.017	6.2203
2	-0.017	6.2203
2	0	6.2203
2	0	6.2203
2	0	6.2203
2	0.017	6.2203
2	0.017	6.2203
2	0.034	6.2203
2	0.051	6.2203
2	0.051	6.2265
0	0.051	6.2265
0	0.051	6.2265
0	0.051	6.2328
0	0.051	6.2328
0	0.034	6.2328
0	0.034	6.2328
0	0.034	6.2328
0	0.034	6.2391
0	0.034	6.2391
0	0.034	6.2391
0	0.034	6.2391
0	0.034	6.2391
0	0.017	6.2454
0	0.017	6.2454
0	0.017	6.2454
0	0.017	6.2454
0	0.017	6.2454
0	0.017	6.2454
0	0.017	6.2454
0	0.017	6.2454
0	0.017	6.2517
0	0.017	6.2517
0	0	6.2517
0	0	6.2517
0	0	6.2517
1	0	6.2517
1	0	6.2517
1	-0.017	6.2517
1	-0.017	6.2517
1	-0.034	6.2517
1	-0.051	6.2454
1	-0.068	6.2454
1	-0.085	6.2454
1	-0.102	6.2391
1	-0.119	6.2328
1	-0.136	6.2328
1	-0.153	6.2265
1	-0.17	6.2203
1	-0.187	6.214
1	-0.204	6.214
0	-0.204	6.2077
0	-0.204	6.2014
0	-0.204	6.1951
0	-0.221	6.1826
0	-0.221	6.1763
0	-0.221	6.17
0	-0.221	6.1637
2	-0.238	6.1574
2	-0.221	6.1512
2	-0.221	6.1449
2	-0.221	6.1386
2	-0.204	6.1323
2	-0.204	6.126
2	-0.187	6.1197
2	-0.187	6.1135
2	-0.187	6.1072
2	-0.187	6.1009
2	-0.17	6.0946
2	-0.17	6.0883
2	-0.17	6.082
2	-0.17	6.0758
2	-0.153	6.0758
2	-0.153	6.0695
2	-0.153	6.0632
2	-0.153	6.0569
2	-0.153	6.0506
2	-0.153	6.0506
2	-0.153	6.0443
2	-0.136	6.0381
2	-0.136	6.0381
2	-0.136	6.0318
2	-0.136	6.0255
2	-0.136	6.0192
2	-0.136	6.0192
2	-0.136	6.0129
2	-0.136	6.0066
2	-0.136	6.0066
2	-0.136	6.0004
2	-0.136	5.9941
2	-0.136	5.9941
2	-0.136	5.9878
2	-0.136	5.9815
2	-0.136	5.9752
2	-0.136	5.9752
2	-0.136	5.9689
2	-0.153	5.9627
2	-0.153	5.9627
2	-0.153	5.9564
2	-0.153	5.9501
2	-0.153	5.9438
2	-0.153	5.9375
2	-0.153	5.9375
2	-0.17	5.9313
2	-0.17	5.925
2	-0.17	5.9187
2	-0.17	5.9124
2	-0.187	5.9061
2	-0.187	5.8998
2	-0.187	5.8998
2	-0.187	5.8936
2	-0.221	5.8873
2	-0.255	5.8747
2	-0.272	5.8684
2	-0.306	5.8621
2	-0.323	5.8496
2	-0.34	5.837
2	-0.357	5.8307
2	-0.391	5.8182
2	-0.408	5.8056
2	-0.425	5.793
2	-0.459	5.7805
2	-0.476	5.7679
2	-0.51	5.749
2	-0.527	5.7365
2	-0.561	5.7176
2	-0.578	5.6988
2	-0.612	5.6799
2	-0.629	5.6611
2	-0.663	5.6422
2	-0.697	5.6234
2	-0.731	5.5982
2	-0.765	5.5794
2	-0.782	5.5543
2	-0.816	5.5291
2	-0.85	5.504
2	-0.884	5.4789
2	-0.935	5.4537
2	-0.969	5.4223
2	-1.003	5.3909
2	-1.037	5.3595
2	-1.088	5.3281
2	-1.122	5.2966
2	-1.173	5.2652
2	-1.224	5.2275
2	-1.292	5.1898
2	-1.343	5.1459
2	-1.411	5.1082
2	-1.462	5.0642
2	-1.53	5.0202
2	-1.581	4.9699
2	-1.649	4.9197
2	-1.7	4.8694
2	-1.768	4.8191
2	-1.836	4.7626
2	-1.887	4.706
2	-1.955	4.6495
2	-2.023	4.593
2	-2.074	4.5301
2	-2.142	4.4673
2	-2.21	4.3982
2	-2.261	4.3353
2	-2.329	4.2662
2	-2.38	4.1908
2	-2.431	4.1217
2	-2.482	4.0463
2	-2.533	3.9709
2	-2.584	3.8955
2	-2.618	3.8138
2	-2.652	3.7384
2	-2.669	3.6568
2	-2.686	3.5751
2	-2.703	3.4934
2	-2.72	3.4117
2	-2.737	3.33
2	-2.737	3.2484
2	-2.737	3.1667
2	-2.737	3.085
2	-2.737	3.0033
2	-2.72	2.9216
2	-2.703	2.84
2	-2.686	2.7583
2	-2.669	2.6766
2	-2.652	2.5949
2	-2.618	2.5132
2	-2.584	2.4378
2	-2.55	2.3624
2	-2.516	2.287
2	-2.465	2.2117
2	-2.431	2.1362
2	-2.38	2.0609
2	-2.346	1.9917
2	-2.295	1.9226
2	-2.244	1.8535
2	-2.193	1.7907
2	-2.142	1.7216
2	-2.091	1.6587
2	-2.04	1.5959
2	-1.989	1.5331
2	-1.938	1.4765
2	-1.887	1.42
2	-1.836	1.3634
2	-1.785	1.3069
2	-1.734	1.2566
2	-1.683	1.2064
2	-1.649	1.1561
2	-1.598	1.1058
2	-1.547	1.0556
2	-1.513	1.0116
2	-1.462	0.9676
2	-1.428	0.92362
2	-1.394	0.87963
2	-1.343	0.83565
2	-1.309	0.79795
2	-1.275	0.76026
2	-1.241	0.72256
2	-1.207	0.68486
2	-1.173	0.64716
2	-1.139	0.61574
2	-1.122	0.57805
2	-1.088	0.54663
2	-1.054	0.51521
2	-1.037	0.4838
2	-1.02	0.45238
2	-0.986	0.42097
2	-0.969	0.38955
2	-0.952	0.35814
2	-0.935	0.333
2	-0.918	0.30159
2	-0.884	0.27646
2	-0.867	0.25132
2	-0.833	0.22619
2	-0.816	0.20106
2	-0.782	0.17593
2	-0.765	0.15079
2	-0.748	0.12566
2	-0.731	0.10681
2	-0.714	0.08168
2	-0.697	0.062831
2	-0.68	0.043982
2	-0.663	0.025132
2	-0.646	0
2	-0.629	6.2642
2	-0.612	6.2454
2	-0.612	6.2265
2	-0.595	6.2077
2	-0.578	6.1951
2	-0.578	6.1763
2	-0.561	6.1574
2	-0.561	6.1386
2	-0.561	6.126
2	-0.544	6.1072
2	-0.544	6.0883
2	-0.544	6.0758
2	-0.544	6.0569
2	-0.527	6.0381
2	-0.527	6.0255
2	-0.527	6.0066
2	-0.527	5.9941
2	-0.527	5.9752
2	-0.527	5.9564
2	-0.544	5.9438
2	-0.544	5.925
2	-0.544	5.9124
2	-0.544	5.8936
2	-0.561	5.8747
2	-0.561	5.8621
2	-0.561	5.8433
2	-0.578	5.8244
2	-0.578	5.8056
2	-0.595	5.7867
2	-0.595	5.7742
0	-0.629	5.7553
1	-0.646	5.7302
1	-0.697	5.7113
1	-0.731	5.6925
1	-0.782	5.6674
1	-0.816	5.6422
1	-0.867	5.6171
1	-0.901	5.592
1	-0.952	5.5668
1	-1.003	5.5354
1	-1.037	5.504
1	-1.088	5.4726
1	-1.139	5.4349
1	-1.19	5.4035
1	-1.241	5.3658
1	-1.292	5.3281
1	-1.36	5.2904
1	-1.411	5.2464
1	-1.462	5.2024
1	-1.513	5.1584
1	-1.581	5.1082
0	-1.632	5.0642
0	-1.666	5.0139
0	-1.717	4.9637
0	-1.768	4.9071
0	-1.819	4.8568
0	-1.87	4.8003
0	-1.904	4.7437
0	-1.955	4.6872
0	-2.006	4.6244
0	-2.057	4.5615
0	-2.108	4.4987
0	-2.159	4.4359
0	-2.193	4.373
0	-2.244	4.3039
0	-2.295	4.2348
0	-2.329	4.1657
0	-2.38	4.0966
0	-2.414	4.0212
0	-2.448	3.9521
0	-2.482	3.8767
0	-2.516	3.8013
0	-2.533	3.7259
0	-2.567	3.6505
0	-2.584	3.5688
0	-2.601	3.4934
0	-2.618	3.4117
0	-2.635	3.3363
0	-2.635	3.2546
0	-2.635	3.173
0	-2.635	3.0976
0	-2.635	3.0159
0	-2.618	2.9405
0	-2.601	2.8588
0	-2.601	2.7834
0	-2.567	2.7017
0	-2.55	2.6263
0	-2.516	2.5509
0	-2.482	2.4755
0	-2.448	2.4001
0	-2.414	2.3247
0	-2.38	2.2556
0	-2.346	2.1802
0	-2.295	2.1111
0	-2.261	2.042
0	-2.21	1.9792
0	-2.159	1.9101
0	-2.108	1.8472
0	-2.057	1.7844
0	-2.006	1.7216
0	-1.955	1.665
0	-1.904	1.6085
0	-1.853	1.5456
0	-1.802	1.4954
0	-1.751	1.4388
0	-1.7	1.3886
0	-1.649	1.3383
0	-1.615	1.288
0	-1.564	1.2378
0	-1.513	1.1938
0	-1.462	1.1498
0	-1.411	1.1058
0	-1.377	1.0618
0	-1.326	1.0241
0	-1.292	0.98016
0	-1.241	0.94246
0	-1.207	0.90477
0	-1.173	0.87335
0	-1.122	0.83565
0	-1.088	0.80424
0	-1.054	0.77282
0	-1.02	0.74141
0	-0.986	0.70999
0	-0.952	0.67858
0	-0.918	0.65344
0	-0.884	0.62203
0	-0.867	0.59689
0	-0.833	0.57176
0	-0.799	0.54663
0	-0.782	0.5215
0	-0.748	0.50265
0	-0.731	0.47752
0	-0.714	0.45867
0	-0.68	0.43353
0	-0.663	0.41469
0	-0.646	0.39583
0	-0.629	0.37699
0	-0.612	0.35814
0	-0.595	0.33929
0	-0.578	0.32044
0	-0.561	0.30159
0	-0.544	0.28902
0	-0.527	0.27017
0	-0.51	0.25132
0	-0.51	0.23876
0	-0.493	0.22619
0	-0.476	0.20734
0	-0.476	0.19478
2	-0.459	0.18221
2	-0.442	0.16336
2	-0.408	0.15079
2	-0.391	0.13823
2	-0.374	0.13195
2	-0.357	0.11938
2	-0.34	0.10681
2	-0.306	0.10053
2	-0.289	0.087963
2	-0.272	0.08168
2	-0.255	0.069114
0	-0.255	0.062831
0	-0.255	0.056548
0	-0.255	0.050265
0	-0.255	0.037699
0	-0.238	0.031415
0	-0.238	0.025132
0	-0.238	0.018849
0	-0.238	0.0062831
0	-0.238	0
0	-0.238	6.2768
0	-0.238	6.2705
0	-0.238	6.2642
0	-0.238	6.2517
0	-0.238	6.2454
0	-0.238	6.2391
0	-0.255	6.2328
0	-0.255	6.2265
2	-0.255	6.214
2	-0.238	6.2077
2	-0.238	6.2014
2	-0.221	6.1951
2	-0.221	6.1889
2	-0.204	6.1826
2	-0.204	6.1763
2	-0.187	6.17
2	-0.187	6.1637
2	-0.17	6.1574
2	-0.17	6.1512
2	-0.153	6.1449
2	-0.153	6.1386
2	-0.153	6.1386
2	-0.136	6.1323
2	-0.136	6.126
2	-0.136	6.126
2	-0.119	6.1197
2	-0.119	6.1135
2	-0.119	6.1135
2	-0.102	6.1072
2	-0.102	6.1072
2	-0.102	6.1009
2	-0.085	6.1009
2	-0.085	6.0946
2	-0.085	6.0946
2	-0.085	6.0883
2	-0.068	6.0883
2	-0.068	6.0883
2	-0.068	6.082
2	-0.068	6.082
2	-0.068	6.082
2	-0.051	6.0758
2	-0.051	6.0758
2	-0.051	6.0758
2	-0.051	6.0695
2	-0.051	6.0695
2	-0.034	6.0695
2	-0.034	6.0695
2	-0.034	6.0632
2	-0.034	6.0632
2	-0.034	6.0632
2	-0.034	6.0632
2	-0.017	6.0632
2	-0.017	6.0632
2	-0.017	6.0569
2	-0.017	6.0569
2	-0.017	6.0569
2	-0.017	6.0569
2	0	6.0569
2	0	6.0569
2	0	6.0569
2	0	6.0569
2	0	6.0569
2	0	6.0569
2	0	6.0569
2	0	6.0569
2	0	6.0569
2	0	6.0569
2	0	6.0569
2	0	6.0569
2	0	6.0569
2	0	6.0569
2	0.017	6.0569
2	0.017	6.0569
2	0.017	6.0569
2	0.017	6.0569
2	0.017	6.0569
2	0.017	6.0632
2	0.017	6.0632
2	0.034	6.0632
2	0.034	6.0632
2	0.034	6.0632
2	0.034	6.0695
2	0.034	6.0695
2	0.034	6.0695
2	0.051	6.0695
2	0.051	6.0695
2	0.051	6.0758
2	0.051	6.0758
2	0.051	6.0758
2	0.068	6.082
2	0.068	6.082
2	0.068	6.082
2	0.068	6.0883
2	0.068	6.0883
2	0.085	6.0883
2	0.085	6.0946
2	0.085	6.0946
2	0.085	6.1009
2	0.102	6.1009
2	0.102	6.1072
2	0.102	6.1072
2	0.119	6.1135
2	0.119	6.1197
2	0.119	6.1197
2	0.136	6.126
2	0.136	6.126
2	0.136	6.1323
2	0.153	6.1386
0	0.136	6.1449
0	0.136	6.1449
0	0.119	6.1512
0	0.119	6.1574
0	0.119	6.1574
0	0.102	6.1637
0	0.102	6.1637
0	0.102	6.17
0	0.085	6.17
0	0.085	6.1763
0	0.085	6.1763
0	0.068	6.1826
0	0.068	6.1826
0	0.068	6.1826
0	0.051	6.1889
0	0.051	6.1889
0	0.051	6.1889
0	0.051	6.1889
0	0.034	6.1951
0	0.034	6.1951
0	0.034	6.1951
0	0.034	6.1951
0	0.017	6.1951
0	0.017	6.2014
0	0.017	6.2014
0	0.017	6.2014
2	0	6.2014
2	0.017	6.2014
2	0.034	6.2014
2	0.034	6.2014
2	0.051	6.2077
2	0.051	6.2077
2	0.068	6.2077
2	0.068	6.214
2	0.085	6.214
2	0.102	6.214
2	0.102	6.2203
0	0.102	6.2265
0	0.102	6.2265
0	0.102	6.2328
0	0.102	6.2328
0	0.085	6.2391
0	0.085	6.2391
0	0.085	6.2454
0	0.085	6.2454
0	0.085	6.2454
0	0.085	6.2517
0	0.085	6.2517
0	0.085	6.258
0	0.085	6.258
0	0.085	6.2642
0	0.085	6.2642
0	0.085	6.2642
0	0.085	6.2705
0	0.068	6.2705
0	0.068	6.2768
0	0.068	6.2768
0	0.068	6.2768
1	0.068	0
1	0.068	0
1	0.051	0.0062831
1	0.034	0.0062831
1	0.017	0.0062831
1	0.017	0.0062831
1	0	0.0062831
1	0	0.0062831
1	-0.017	0.0062831
0	-0.017	0.0062831
0	-0.017	0.0062831
0	-0.017	0.0062831
0	-0.017	0.0062831
0	-0.017	0.0062831
0	-0.017	0.0062831
0	-0.017	0
0	-0.017	0
0	-0.017	0
0	-0.017	0
0	0	0
0	0	0
0	0	0
0	0	0
0	0	0
0	0	0
0	0	0
0	0	0
2	0	6.2768
2	0	6.2768
2	0	6.2768
2	0.017	0
2	0.034	0
2	0.051	0
2	0.051	0
2	0.068	0.0062831
2	0.085	0.0062831
2	0.102	0.0062831
2	0.119	0.012566
0	0.119	0.018849
0	0.119	0.018849
0	0.119	0.025132
0	0.119	0.025132
0	0.119	0.031415
0	0.119	0.031415
0	0.119	0.037699
0	0.119	0.043982
0	0.119	0.043982
0	0.136	0.050265
0	0.136	0.056548
0	0.136	0.056548
0	0.136	0.062831
1	0.136	0.069114
1	0.136	0.069114
1	0.119	0.075397
1	0.119	0.08168
1	0.102	0.08168
1	0.085	0.087963
1	0.085	0.087963
1	0.068	0.094246
1	0.068	0.094246
1	0.051	0.094246
1	0.051	0.10053
1	0.034	0.10053
1	0.034	0.10053
1	0.017	0.10053
1	0.017	0.10053
1	0	0.10053
1	0	0.10681
1	0	0.10681
1	0	0.10681
1	0	0.10053
1	-0.017	0.10053
1	-0.017	0.10053
1	-0.034	0.10053
1	-0.034	0.10053
1	-0.051	0.10053
1	-0.051	0.094246
1	-0.068	0.094246
1	-0.068	0.094246
1	-0.085	0.087963
1	-0.085	0.087963
1	-0.102	0.08168
0	-0.102	0.08168
0	-0.102	0.075397
0	-0.085	0.075397
0	-0.085	0.069114
0	-0.085	0.069114
0	-0.085	0.062831
0	-0.068	0.062831
0	-0.068	0.062831
0	-0.068	0.056548
0	-0.068	0.056548
0	-0.068	0.050265
0	-0.068	0.050265
0	-0.051	0.050265
0	-0.051	0.043982
0	-0.051	0.043982
0	-0.051	0.043982
0	-0.051	0.043982
0	-0.051	0.037699
0	-0.051	0.037699
0	-0.034	0.037699
0	-0.034	0.037699
0	-0.034	0.031415
0	-0.034	0.031415
0	-0.034	0.031415
0	-0.034	0.031415
0	-0.034	0.031415
0	-0.034	0.025132
0	-0.034	0.025132
0	-0.034	0.025132
0	-0.017	0.025132
2	-0.017	0.025132
2	-0.017	0.025132
2	0	0.025132
2	0	0.025132
2	0.017	0.025132
2	0.034	0.025132
2	0.051	0.025132
2	0.068	0.025132
2	0.085	0.031415
2	0.102	0.031415
0	0.102	0.037699
0	0.102	0.037699
0	0.102	0.043982
0	0.102	0.043982
0	0.102	0.050265
0	0.102	0.050265
0	0.102	0.056548
0	0.119	0.056548
0	0.119	0.062831
1	0.119	0.069114
1	0.102	0.069114
1	0.102	0.075397
1	0.085	0.075397
1	0.085	0.08168
1	0.068	0.08168
1	0.068	0.08168
1	0.051	0.087963
1	0.051	0.087963
1	0.034	0.087963
1	0.034	0.087963
1	0.017	0.094246
1	0.017	0.094246
1	0	0.094246
1	0	0.094246
1	0	0.094246
1	-0.017	0.094246
1	-0.017	0.094246
1	-0.034	0.087963
1	-0.034	0.087963
1	-0.051	0.087963
1	-0.051	0.087963
0	-0.051	0.08168
0	-0.051	0.08168
0	-0.034	0.08168
0	-0.034	0.08168
0	-0.034	0.08168
0	-0.034	0.075397
0	-0.017	0.075397
0	-0.017	0.075397
0	-0.017	0.075397
0	-0.017	0.075397
0	0	0.075397
0	0	0.075397
0	0	0.075397
0	0	0.075397
0	0	0.075397
0	0	0.075397
0	0	0.075397
0	0	0.075397
0	0	0.075397
0	0.017	0.075397
0	0.017	0.075397
0	0.017	0.075397
0	0.017	0.075397
1	0.017	0.075397
1	0.017	0.075397
1	0	0.075397
1	0	0.08168
1	0	0.08168
1	0	0.075397
1	-0.017	0.075397
1	-0.017	0.075397
1	-0.034	0.075397
1	-0.051	0.075397
1	-0.051	0.075397
1	-0.068	0.069114
1	-0.068	0.069114
1	-0.085	0.069114
0	-0.085	0.062831
0	-0.068	0.062831
0	-0.068	0.056548
0	-0.068	0.056548
0	-0.068	0.056548
0	-0.068	0.050265
0	-0.068	0.050265
0	-0.051	0.050265
0	-0.051	0.043982
0	-0.051	0.043982
0	-0.051	0.043982
0	-0.051	0.037699
0	-0.051	0.037699
0	-0.051	0.037699
0	-0.051	0.037699
0	-0.034	0.031415
0	-0.034	0.031415
0	-0.034	0.031415
0	-0.034	0.031415
0	-0.034	0.025132
0	-0.034	0.025132
0	-0.034	0.025132
0	-0.034	0.025132
0	-0.034	0.025132
0	-0.034	0.025132
0	-0.034	0.018849
0	-0.017	0.018849
0	-0.017	0.018849
0	-0.017	0.018849
0	-0.017	0.018849
0	-0.017	0.018849
0	-0.017	0.012566
0	-0.017	0.012566
0	-0.017	0.012566
0	-0.017	0.012566
0	-0.017	0.012566
0	-0.017	0.012566
0	-0.017	0.012566
0	-0.017	0.012566
0	-0.017	0.012566
0	-0.017	0.0062831
0	-0.017	0.0062831
0	-0.017	0.0062831
0	-0.017	0.0062831
0	-0.017	0.0062831
0	-0.017	0.0062831
0	-0.017	0.0062831
0	0	0.0062831
0	0	0.0062831
0	0	0.0062831
0	0	0.0062831
0	0	0.0062831
0	0	0
0	0	0
0	0	0
0	0	0
0	0	0
0	0	0
0	0	0
0	0	0
0	0	0
0	0	0
0	0	0
0	0	0
0	0	0
0	0	0
0	0	0
0	0	0
0	0	6.2768
0	0	6.2768
0	0	6.2768
0	0	6.2768
0	0	6.2768
0	0	6.2768
0	0	6.2768
0	0	6.2768
0	0	6.2768
0	0	6.2768
0	0	6.2768
0	0	6.2768
0	0	6.2768
0	0	6.2768
0	0	6.2768
0	0	6.2705
0	0	6.2705
0	0	6.2705
0	0	6.2705
[truncated: 5,162 more rows]
