# Supplementary material for: Skilled motor control of an inverted pendulum implies low entropy of states but high entropy of actions
Source: PLoS Comput Biol. 2023 Jan 6;19(1):e1010810. doi: 10.1371/journal.pcbi.1010810 (PMC9851554; doi:10.1371/journal.pcbi.1010810)
Supplement: S2 File — The dataset within the file contains the data collected during the experiment. Each CSV file named “FRI_p_l.csv” corresponds to a different trial, where “p” stands for an unique numerical participant’s identifier and “l” stands for pendulum length (where “2” corresponds to 0.2, “3” to 0.3 m, “4” to 0.4 m, etc.). In every file, rows correspond to subsequent time steps, sampled with a frequency of 0.017 s. For every recorded time step, each column contains: the action selected by the trial’s participant (“action”). The value 0 corresponds to a “no action”, the value 1 represents an action that pushes the pendulum towards the clockwise direction and the value 2 corresponds to an action that pushes the pendulum towards the anti-clockwise direction.the angular velocity of the pendulum at that time step (“ang. velocity”), measured in rad s−1.the angle of the pendulum at that time step (“angle”), measured in rad with values in the interval [0, 2π) rad. The angle 0 rad corresponds to the pendulum oriented in its upright position.the single utility value associated to the whole trial (“utility”). (ZIP) [file pcbi.1010810.s002.zip › ExperimentalData/FRI_17_2.csv]

action	angular vel.	angle	trial utility
0	0	3.2358	-19.5101
0	-0.017	3.2358
0	-0.034	3.2358
0	-0.051	3.2358
0	-0.068	3.2358
0	-0.085	3.2295
0	-0.085	3.2295
0	-0.102	3.2232
0	-0.119	3.2232
0	-0.136	3.217
0	-0.136	3.2107
0	-0.153	3.2107
0	-0.17	3.2044
0	-0.17	3.1981
0	-0.187	3.1918
0	-0.187	3.1855
0	-0.187	3.1793
0	-0.204	3.173
0	-0.204	3.1667
0	-0.204	3.1604
0	-0.204	3.1541
0	-0.221	3.1478
0	-0.221	3.1416
0	-0.221	3.1353
0	-0.221	3.129
0	-0.204	3.1227
0	-0.204	3.1164
0	-0.204	3.1101
0	-0.204	3.1038
0	-0.187	3.0976
0	-0.187	3.0913
0	-0.17	3.085
0	-0.17	3.0787
0	-0.153	3.0724
0	-0.153	3.0661
0	-0.136	3.0661
0	-0.136	3.0599
0	-0.119	3.0536
0	-0.102	3.0536
0	-0.085	3.0473
0	-0.068	3.0473
0	-0.068	3.0473
0	-0.051	3.041
0	-0.034	3.041
0	-0.017	3.041
0	0	3.041
0	0	3.041
0	0	3.041
0	0.017	3.041
0	0.034	3.041
0	0.051	3.041
0	0.068	3.0473
0	0.085	3.0473
0	0.085	3.0536
0	0.102	3.0536
0	0.119	3.0599
0	0.136	3.0599
0	0.136	3.0661
0	0.153	3.0724
0	0.17	3.0724
0	0.17	3.0787
0	0.187	3.085
0	0.187	3.0913
0	0.187	3.0976
0	0.204	3.1038
0	0.204	3.1101
0	0.204	3.1164
0	0.204	3.1227
0	0.204	3.129
0	0.204	3.1353
0	0.204	3.1416
0	0.204	3.1478
0	0.204	3.1541
0	0.204	3.1604
0	0.204	3.1667
0	0.187	3.173
0	0.187	3.1793
0	0.187	3.1855
0	0.17	3.1918
0	0.17	3.1981
0	0.153	3.2044
0	0.153	3.2107
0	0.136	3.2107
0	0.119	3.217
0	0.119	3.217
0	0.102	3.2232
0	0.085	3.2295
0	0.068	3.2295
0	0.068	3.2295
0	0.051	3.2358
2	0.034	3.2358
2	0.051	3.2358
2	0.085	3.2358
2	0.102	3.2421
2	0.136	3.2484
2	0.153	3.2484
2	0.187	3.2546
2	0.204	3.2609
2	0.221	3.2672
2	0.238	3.2735
2	0.272	3.2861
2	0.289	3.2923
2	0.306	3.2986
2	0.306	3.3112
2	0.323	3.3175
2	0.34	3.33
2	0.357	3.3426
2	0.357	3.3489
2	0.374	3.3615
2	0.374	3.374
2	0.374	3.3866
2	0.374	3.3992
2	0.391	3.4117
2	0.374	3.4243
2	0.374	3.4306
2	0.374	3.4431
2	0.374	3.4557
2	0.357	3.4683
2	0.357	3.4808
2	0.34	3.4871
2	0.323	3.4997
2	0.323	3.5122
2	0.306	3.5185
2	0.289	3.5248
2	0.272	3.5374
2	0.255	3.5437
2	0.238	3.5499
2	0.204	3.5562
2	0.187	3.5625
2	0.17	3.5688
2	0.153	3.5751
2	0.119	3.5814
2	0.102	3.5814
2	0.068	3.5877
2	0.051	3.5877
2	0.017	3.5877
2	0	3.5939
2	-0.085	3.5877
2	-0.187	3.5877
2	-0.255	3.5751
2	-0.323	3.5688
2	-0.391	3.5562
2	-0.442	3.5437
2	-0.51	3.5311
2	-0.561	3.5122
2	-0.612	3.4997
2	-0.663	3.4745
2	-0.714	3.4557
2	-0.748	3.4369
2	-0.799	3.4117
2	-0.833	3.3866
2	-0.867	3.3615
2	-0.901	3.3363
2	-0.935	3.3049
2	-0.952	3.2798
2	-0.969	3.2484
2	-0.986	3.217
2	-0.986	3.1918
2	-1.003	3.1604
2	-1.003	3.129
2	-0.986	3.0976
2	-0.986	3.0661
2	-0.969	3.041
2	-0.952	3.0096
2	-0.935	2.9845
2	-0.901	2.9531
2	-0.867	2.9279
2	-0.833	2.9028
2	-0.799	2.8777
2	-0.799	2.8525
2	-0.799	2.8274
2	-0.799	2.8023
2	-0.782	2.7771
2	-0.765	2.7583
2	-0.748	2.7332
2	-0.731	2.708
2	-0.697	2.6892
2	-0.68	2.6703
2	-0.646	2.6452
2	-0.612	2.6263
2	-0.578	2.6075
2	-0.544	2.5949
2	-0.51	2.5761
2	-0.459	2.5635
2	-0.425	2.5509
2	-0.306	2.5384
2	-0.17	2.5321
2	-0.051	2.5258
2	0.068	2.5258
2	0.187	2.5321
2	0.323	2.5384
2	0.442	2.5509
2	0.561	2.5635
2	0.68	2.5823
2	0.799	2.6075
2	0.918	2.6326
2	1.02	2.664
2	1.139	2.6955
2	1.241	2.7269
2	1.326	2.7708
2	1.428	2.8085
2	1.513	2.8525
2	1.581	2.9028
2	1.666	2.9531
2	1.717	3.0033
2	1.785	3.0536
2	1.819	3.1101
2	1.87	3.1667
2	1.904	3.2232
2	1.921	3.2798
2	1.938	3.3363
2	1.938	3.3929
2	1.938	3.4557
2	1.921	3.5122
2	1.904	3.5688
2	1.887	3.6254
2	1.853	3.6819
2	1.802	3.7384
2	1.751	3.7887
2	1.7	3.8453
2	1.649	3.8955
2	1.581	3.9395
2	1.513	3.9898
2	1.428	4.0338
2	1.36	4.0777
2	1.275	4.1154
2	1.19	4.1531
2	1.088	4.1845
2	1.003	4.216
2	0.918	4.2474
2	0.816	4.2725
2	0.714	4.2976
2	0.629	4.3165
2	0.527	4.3353
2	0.425	4.3479
2	0.323	4.3605
2	0.221	4.3667
2	0.119	4.373
2	0.017	4.373
2	-0.068	4.373
2	-0.17	4.373
2	-0.272	4.3667
2	-0.374	4.3542
2	-0.476	4.3416
2	-0.561	4.3291
2	-0.748	4.3039
2	-0.918	4.2788
2	-1.054	4.2537
2	-1.19	4.216
2	-1.326	4.1783
2	-1.445	4.1406
2	-1.564	4.0903
2	-1.683	4.04
2	-1.802	3.9898
2	-1.921	3.9332
2	-2.023	3.8767
2	-2.108	3.8138
2	-2.21	3.751
2	-2.278	3.6819
2	-2.363	3.6128
2	-2.414	3.5374
2	-2.465	3.462
2	-2.516	3.3929
2	-2.55	3.3112
2	-2.567	3.2358
2	-2.567	3.1604
2	-2.567	3.085
2	-2.55	3.0033
2	-2.516	2.9279
2	-2.482	2.8525
2	-2.431	2.7771
2	-2.38	2.708
2	-2.312	2.6389
2	-2.227	2.5698
2	-2.142	2.5007
2	-2.057	2.4378
2	-1.955	2.3813
2	-1.887	2.3185
2	-1.819	2.2682
2	-1.734	2.2117
2	-1.649	2.1614
2	-1.564	2.1111
2	-1.479	2.0671
2	-1.377	2.0232
2	-1.292	1.9855
2	-1.19	1.9478
2	-1.088	1.9101
2	-0.986	1.8786
2	-0.884	1.8535
2	-0.782	1.8284
2	-0.663	1.8033
2	-0.561	1.7844
2	-0.459	1.7718
2	-0.357	1.7593
2	-0.238	1.7467
2	-0.136	1.7404
2	-0.034	1.7404
2	0.068	1.7404
2	0.17	1.7467
2	0.272	1.753
2	0.374	1.7593
2	0.493	1.7718
2	0.595	1.7907
2	0.697	1.8095
2	0.799	1.8347
2	0.901	1.8598
2	1.054	1.8912
2	1.19	1.9226
2	1.326	1.9603
2	1.462	2.0043
2	1.598	2.0483
2	1.768	2.0986
2	1.938	2.1551
2	2.091	2.2179
2	2.261	2.2808
2	2.397	2.3499
2	2.55	2.4253
2	2.686	2.507
2	2.805	2.5886
2	2.907	2.6766
2	3.009	2.7646
2	3.094	2.8525
2	3.179	2.9468
2	3.23	3.0473
2	3.281	3.1416
2	3.315	3.2421
2	3.332	3.3426
2	3.332	3.4431
2	3.315	3.5437
2	3.281	3.6442
2	3.247	3.7384
2	3.196	3.839
2	3.128	3.9332
2	3.06	4.0275
2	2.975	4.1154
2	2.89	4.2034
2	2.788	4.2914
2	2.703	4.373
2	2.584	4.4547
2	2.482	4.5301
2	2.38	4.6055
2	2.261	4.6746
0	2.108	4.7375
0	1.955	4.8003
0	1.819	4.8568
0	1.666	4.9071
0	1.513	4.9574
0	1.377	5.0014
0	1.224	5.039
0	1.088	5.0767
0	0.952	5.1082
0	0.816	5.1333
0	0.68	5.1521
0	0.544	5.171
0	0.408	5.1898
0	0.272	5.1961
0	0.136	5.2024
0	0	5.2087
0	-0.102	5.2024
0	-0.238	5.2024
0	-0.374	5.1898
0	-0.51	5.1773
0	-0.646	5.1584
0	-0.782	5.1396
0	-0.918	5.1144
0	-1.054	5.083
1	-1.19	5.0453
1	-1.377	5.0076
1	-1.564	4.9637
1	-1.751	4.9134
1	-1.938	4.8631
1	-2.125	4.8003
1	-2.312	4.7312
1	-2.499	4.6621
1	-2.686	4.5804
1	-2.873	4.4987
1	-3.06	4.4107
1	-3.23	4.3165
1	-3.417	4.216
1	-3.57	4.1091
1	-3.74	4.0023
1	-3.876	3.883
1	-4.012	3.7699
1	-4.131	3.6442
1	-4.233	3.5185
1	-4.318	3.3929
1	-4.386	3.2609
1	-4.437	3.129
1	-4.454	2.9908
1	-4.471	2.8588
1	-4.454	2.7269
1	-4.42	2.5886
1	-4.369	2.4567
1	-4.318	2.3247
1	-4.233	2.1991
1	-4.148	2.0734
1	-4.046	1.9478
1	-3.944	1.8284
0	-3.808	1.7153
0	-3.655	1.6022
0	-3.502	1.4954
0	-3.349	1.3886
0	-3.196	1.2943
0	-3.06	1.2001
0	-2.924	1.1058
0	-2.788	1.0241
2	-2.652	0.94246
2	-2.499	0.86079
2	-2.346	0.79167
2	-2.193	0.72256
2	-2.057	0.65973
2	-1.938	0.59689
2	-1.819	0.54035
0	-1.734	0.49008
0	-1.666	0.43353
0	-1.598	0.38327
0	-1.547	0.33929
0	-1.496	0.29531
0	-1.462	0.24504
0	-1.428	0.20734
2	-1.394	0.16336
2	-1.343	0.11938
2	-1.275	0.08168
2	-1.224	0.043982
2	-1.19	0.0062831
2	-1.139	6.2517
2	-1.105	6.2203
2	-1.088	6.1889
2	-1.054	6.1574
2	-1.037	6.126
2	-1.02	6.0946
2	-1.003	6.0632
2	-1.003	6.0318
2	-1.003	6.0004
2	-1.003	5.9689
2	-1.003	5.9375
2	-1.02	5.9124
2	-1.037	5.881
2	-1.054	5.8496
2	-1.088	5.8119
2	-1.105	5.7805
2	-1.139	5.749
2	-1.173	5.7113
2	-1.224	5.6736
2	-1.258	5.6359
2	-1.309	5.5982
2	-1.377	5.5605
2	-1.428	5.5166
2	-1.496	5.4726
2	-1.564	5.4286
2	-1.649	5.3783
2	-1.802	5.3281
2	-1.972	5.2715
2	-2.125	5.2087
2	-2.312	5.1396
2	-2.448	5.0705
2	-2.584	4.9951
2	-2.737	4.9134
2	-2.873	4.8317
2	-3.026	4.7437
2	-3.179	4.6495
2	-3.315	4.549
2	-3.468	4.4484
2	-3.604	4.3416
2	-3.74	4.2348
2	-3.859	4.1154
2	-3.978	4.0023
2	-4.097	3.8767
2	-4.182	3.751
2	-4.267	3.6254
2	-4.318	3.4997
2	-4.352	3.3677
2	-4.386	3.2358
2	-4.386	3.1038
2	-4.369	2.9719
2	-4.335	2.84
2	-4.284	2.7143
2	-4.199	2.5823
2	-4.114	2.4567
2	-4.012	2.3373
2	-3.893	2.2179
2	-3.774	2.1048
2	-3.638	1.9917
2	-3.502	1.8849
2	-3.349	1.7844
2	-3.196	1.6839
2	-3.009	1.5896
2	-2.822	1.5017
2	-2.618	1.42
2	-2.431	1.3446
2	-2.244	1.2755
0	-2.108	1.2064
0	-1.972	1.1498
0	-1.836	1.087
0	-1.7	1.0367
0	-1.564	0.98645
0	-1.445	0.94246
2	-1.326	0.89848
2	-1.173	0.86079
2	-1.02	0.82937
2	-0.867	0.80424
2	-0.714	0.7791
0	-0.612	0.76026
0	-0.51	0.74141
0	-0.408	0.72884
0	-0.306	0.71627
0	-0.204	0.70999
0	-0.102	0.70371
0	-0.017	0.69742
0	0.068	0.70371
0	0.17	0.70371
0	0.255	0.70999
1	0.357	0.72256
1	0.425	0.73512
1	0.476	0.74769
1	0.544	0.76026
1	0.612	0.7791
1	0.68	0.79795
1	0.748	0.82309
1	0.816	0.84193
1	0.884	0.86707
1	0.952	0.89848
1	1.037	0.9299
1	1.122	0.96131
1	1.207	0.99273
1	1.292	1.0304
1	1.377	1.0744
1	1.462	1.1184
1	1.564	1.1624
1	1.666	1.2126
1	1.768	1.2629
1	1.87	1.3195
1	1.972	1.376
1	2.074	1.4388
1	2.193	1.5017
1	2.295	1.5708
1	2.397	1.6399
1	2.516	1.7153
1	2.618	1.7907
1	2.72	1.8724
1	2.822	1.954
1	2.907	2.042
1	3.009	2.13
0	3.128	2.2179
0	3.23	2.3185
0	3.332	2.4127
0	3.434	2.5195
0	3.502	2.62
0	3.57	2.7269
0	3.621	2.8337
0	3.655	2.9468
0	3.672	3.0536
0	3.689	3.1667
0	3.672	3.2798
0	3.638	3.3866
0	3.587	3.4934
0	3.536	3.6002
0	3.451	3.707
0	3.366	3.8076
0	3.264	3.9081
0	3.145	4.0086
0	3.026	4.0966
0	2.907	4.1908
0	2.771	4.2725
2	2.635	4.3542
2	2.533	4.4359
2	2.414	4.505
2	2.312	4.5804
2	2.193	4.6495
2	2.091	4.7123
2	1.972	4.7752
2	1.87	4.8317
2	1.768	4.8883
2	1.649	4.9385
2	1.547	4.9825
2	1.445	5.0328
2	1.343	5.0705
2	1.241	5.1144
2	1.156	5.1459
2	1.054	5.1836
2	0.952	5.2087
2	0.867	5.2401
2	0.782	5.2652
2	0.697	5.2841
2	0.612	5.3092
2	0.527	5.3218
2	0.442	5.3406
2	0.357	5.3532
2	0.289	5.3595
2	0.204	5.372
2	0.136	5.372
2	0.051	5.3783
2	0	5.3783
2	-0.085	5.3783
2	-0.17	5.372
2	-0.238	5.3658
2	-0.323	5.3595
2	-0.391	5.3469
2	-0.476	5.3343
2	-0.561	5.3155
2	-0.646	5.2966
2	-0.731	5.2778
2	-0.816	5.2527
2	-0.901	5.2275
2	-0.986	5.2024
2	-1.088	5.171
2	-1.173	5.1333
2	-1.275	5.0956
2	-1.377	5.0579
0	-1.513	5.0139
1	-1.666	4.9637
1	-1.853	4.9134
1	-2.04	4.8568
1	-2.227	4.7877
1	-2.414	4.7186
1	-2.601	4.6432
1	-2.788	4.5615
1	-2.975	4.4798
1	-3.162	4.3856
1	-3.332	4.2851
1	-3.502	4.1845
1	-3.672	4.0777
1	-3.825	3.9646
1	-3.978	3.8453
1	-4.097	3.7259
1	-4.216	3.6002
1	-4.301	3.4745
1	-4.386	3.3426
1	-4.454	3.2107
1	-4.488	3.0724
1	-4.505	2.9405
1	-4.505	2.8023
1	-4.488	2.6703
1	-4.437	2.5384
1	-4.386	2.4001
1	-4.318	2.2745
1	-4.233	2.1425
1	-4.148	2.0169
1	-4.046	1.8912
0	-3.893	1.7718
0	-3.757	1.6587
0	-3.604	1.5456
0	-3.451	1.4451
2	-3.298	1.3383
2	-3.111	1.2441
2	-2.924	1.1561
2	-2.754	1.0681
2	-2.584	0.98645
2	-2.414	0.91105
2	-2.261	0.84193
2	-2.108	0.7791
2	-1.972	0.71627
2	-1.836	0.65973
2	-1.7	0.60318
2	-1.581	0.55291
2	-1.462	0.50893
2	-1.343	0.46495
2	-1.241	0.42725
2	-1.139	0.38955
2	-1.037	0.35814
2	-0.952	0.32672
2	-0.867	0.30159
2	-0.782	0.27646
2	-0.697	0.25761
2	-0.612	0.23247
2	-0.544	0.21991
2	-0.476	0.20106
2	-0.408	0.18849
2	-0.34	0.17593
2	-0.272	0.16964
2	-0.204	0.16336
2	-0.136	0.15708
2	-0.068	0.15079
2	0	0.15079
2	0.034	0.15079
0	0.068	0.15079
0	0.085	0.15708
0	0.102	0.15708
1	0.136	0.16336
1	0.119	0.16964
1	0.102	0.16964
1	0.085	0.17593
1	0.068	0.17593
1	0.068	0.17593
1	0.051	0.18221
1	0.034	0.18221
1	0.017	0.18221
1	0.017	0.18221
1	0	0.18221
1	0	0.18221
1	-0.017	0.18221
1	-0.017	0.18221
1	-0.034	0.18221
1	-0.051	0.18221
1	-0.068	0.17593
1	-0.068	0.17593
1	-0.085	0.17593
1	-0.102	0.16964
1	-0.119	0.16964
1	-0.136	0.16336
1	-0.153	0.15708
1	-0.17	0.15079
1	-0.187	0.14451
1	-0.204	0.14451
1	-0.221	0.13195
1	-0.238	0.12566
1	-0.272	0.11938
1	-0.289	0.1131
1	-0.306	0.10053
0	-0.289	0.094246
0	-0.289	0.08168
0	-0.272	0.075397
0	-0.255	0.069114
0	-0.255	0.056548
0	-0.238	0.050265
0	-0.238	0.043982
0	-0.221	0.037699
0	-0.221	0.031415
0	-0.221	0.025132
0	-0.204	0.018849
0	-0.204	0.012566
0	-0.204	0.0062831
0	-0.204	0
0	-0.204	6.2768
0	-0.204	6.2705
2	-0.204	6.2642
2	-0.17	6.258
2	-0.136	6.2517
2	-0.102	6.2454
2	-0.068	6.2454
2	-0.034	6.2454
2	0	6.2454
2	0.034	6.2454
2	0.068	6.2454
2	0.102	6.2454
2	0.136	6.2517
2	0.17	6.258
2	0.204	6.2642
0	0.204	6.2705
0	0.204	6.2768
0	0.204	0
0	0.204	0.0062831
0	0.204	0.012566
0	0.204	0.018849
0	0.204	0.025132
0	0.221	0.031415
0	0.221	0.037699
0	0.221	0.043982
0	0.238	0.050265
0	0.238	0.056548
0	0.255	0.062831
0	0.255	0.075397
1	0.272	0.08168
1	0.255	0.087963
1	0.221	0.094246
1	0.204	0.10681
1	0.17	0.10681
1	0.153	0.1131
1	0.119	0.11938
1	0.102	0.12566
1	0.085	0.12566
1	0.068	0.12566
1	0.034	0.13195
1	0.017	0.13195
1	0	0.13195
1	0	0.13195
1	-0.017	0.13195
1	-0.051	0.13195
1	-0.068	0.12566
1	-0.085	0.12566
1	-0.102	0.11938
1	-0.136	0.11938
1	-0.153	0.1131
1	-0.17	0.10681
1	-0.204	0.10053
1	-0.221	0.094246
0	-0.204	0.087963
0	-0.204	0.08168
0	-0.187	0.075397
0	-0.17	0.069114
0	-0.17	0.062831
0	-0.153	0.062831
0	-0.136	0.056548
0	-0.136	0.050265
0	-0.119	0.050265
0	-0.119	0.043982
0	-0.119	0.037699
0	-0.102	0.037699
0	-0.102	0.031415
0	-0.102	0.031415
0	-0.085	0.025132
0	-0.085	0.025132
2	-0.085	0.018849
2	-0.034	0.018849
2	0	0.018849
2	0.034	0.018849
2	0.085	0.018849
2	0.119	0.025132
0	0.119	0.025132
0	0.136	0.031415
0	0.136	0.037699
0	0.136	0.043982
0	0.153	0.043982
0	0.153	0.050265
0	0.17	0.056548
0	0.17	0.062831
0	0.187	0.069114
0	0.187	0.075397
1	0.204	0.08168
1	0.187	0.08168
1	0.153	0.087963
1	0.119	0.094246
1	0.102	0.10053
1	0.068	0.10053
1	0.051	0.10053
1	0.017	0.10681
1	0	0.10681
1	0	0.10681
1	-0.034	0.10681
1	-0.051	0.10053
1	-0.085	0.10053
1	-0.102	0.10053
0	-0.085	0.094246
0	-0.068	0.094246
0	-0.068	0.087963
0	-0.051	0.087963
0	-0.034	0.087963
0	-0.017	0.08168
0	0	0.08168
0	0	0.08168
0	0	0.08168
0	0.017	0.08168
0	0.034	0.087963
0	0.034	0.087963
0	0.051	0.087963
0	0.068	0.087963
0	0.085	0.094246
0	0.102	0.094246
0	0.119	0.10053
0	0.119	0.10053
0	0.136	0.10681
0	0.153	0.1131
0	0.17	0.11938
0	0.187	0.12566
1	0.221	0.13195
1	0.187	0.13823
1	0.17	0.14451
1	0.153	0.14451
1	0.136	0.15079
1	0.119	0.15708
1	0.102	0.15708
1	0.085	0.16336
1	0.068	0.16336
1	0.051	0.16964
1	0.051	0.16964
1	0.034	0.16964
1	0.017	0.16964
1	0	0.16964
0	0.017	0.16964
0	0.051	0.17593
0	0.085	0.17593
0	0.102	0.17593
0	0.136	0.18221
0	0.153	0.18849
1	0.187	0.19478
1	0.17	0.20106
1	0.17	0.20106
1	0.153	0.20734
1	0.153	0.21363
1	0.136	0.21991
1	0.136	0.21991
1	0.119	0.22619
1	0.119	0.23247
1	0.119	0.23247
1	0.119	0.23876
1	0.102	0.24504
1	0.102	0.24504
1	0.102	0.25132
1	0.102	0.25132
1	0.102	0.25761
1	0.085	0.25761
1	0.085	0.26389
1	0.085	0.26389
1	0.085	0.26389
1	0.085	0.27017
1	0.085	0.27017
1	0.085	0.27646
1	0.085	0.27646
1	0.085	0.28274
1	0.085	0.28274
1	0.102	0.28902
1	0.102	0.28902
1	0.102	0.29531
1	0.102	0.29531
1	0.102	0.30159
1	0.119	0.30159
1	0.119	0.30787
1	0.119	0.31416
1	0.136	0.31416
1	0.136	0.32044
1	0.136	0.32672
1	0.153	0.32672
1	0.153	0.333
1	0.17	0.33929
1	0.187	0.34557
1	0.187	0.35185
1	0.204	0.35814
1	0.221	0.36442
1	0.221	0.3707
1	0.238	0.37699
1	0.255	0.38327
1	0.272	0.39583
1	0.289	0.40212
1	0.306	0.4084
1	0.323	0.42097
1	0.357	0.43353
1	0.374	0.43982
1	0.408	0.45238
1	0.425	0.46495
1	0.459	0.47752
1	0.493	0.49637
1	0.51	0.50893
1	0.544	0.52778
1	0.595	0.54663
1	0.629	0.5592
1	0.663	0.58433
1	0.714	0.60318
1	0.748	0.62203
1	0.799	0.64716
1	0.85	0.67229
1	0.918	0.69742
1	0.969	0.72884
1	1.02	0.76026
1	1.088	0.79167
0	1.207	0.82309
2	1.309	0.86079
2	1.462	0.90477
2	1.632	0.94875
2	1.785	1.0053
2	1.955	1.0618
2	2.125	1.1184
2	2.312	1.1875
2	2.499	1.2629
2	2.669	1.3383
2	2.856	1.42
2	3.043	1.5079
2	3.23	1.6022
2	3.434	1.7027
2	3.604	1.8095
2	3.791	1.9226
2	3.978	2.042
2	4.131	2.1614
2	4.301	2.287
2	4.437	2.419
2	4.573	2.5572
2	4.675	2.6955
2	4.777	2.8337
2	4.845	2.9782
2	4.896	3.129
2	4.93	3.2735
0	4.896	3.4243
0	4.845	3.5688
0	4.76	3.7133
0	4.675	3.8515
0	4.556	3.996
0	4.437	4.128
0	4.301	4.2599
1	4.165	4.3856
1	3.978	4.5113
1	3.791	4.6244
1	3.604	4.7375
1	3.4	4.8443
1	3.213	4.9448
1	3.026	5.039
1	2.856	5.127
1	2.669	5.2087
1	2.499	5.2841
1	2.329	5.3595
1	2.176	5.4286
1	2.023	5.4914
1	1.887	5.548
1	1.751	5.6045
1	1.615	5.6548
1	1.479	5.6988
1	1.36	5.7428
1	1.258	5.7805
1	1.139	5.8182
1	1.037	5.8496
1	0.935	5.881
1	0.833	5.9061
1	0.748	5.9313
1	0.646	5.9564
1	0.561	5.9752
1	0.476	5.9878
1	0.391	6.0004
1	0.323	6.0129
1	0.238	6.0192
1	0.153	6.0255
1	0.085	6.0318
1	0	6.0318
1	-0.051	6.0318
1	-0.136	6.0318
1	-0.221	6.0255
1	-0.289	6.0129
1	-0.374	6.0066
1	-0.459	5.9941
1	-0.544	5.9752
1	-0.544	5.9627
1	-0.544	5.9438
1	-0.561	5.925
1	-0.578	5.9124
1	-0.595	5.8936
1	-0.612	5.8747
1	-0.629	5.8559
1	-0.646	5.837
1	-0.663	5.8182
1	-0.697	5.7993
1	-0.731	5.7742
1	-0.765	5.749
1	-0.799	5.7302
1	-0.833	5.705
1	-0.884	5.6799
1	-0.918	5.6485
1	-0.969	5.6234
1	-1.02	5.592
1	-1.088	5.5605
1	-1.139	5.5228
1	-1.207	5.4914
1	-1.275	5.4537
1	-1.343	5.416
1	-1.411	5.372
1	-1.496	5.3281
1	-1.581	5.2841
1	-1.666	5.2338
1	-1.836	5.1773
1	-2.006	5.1207
1	-2.193	5.0579
1	-2.38	4.9888
1	-2.567	4.9134
1	-2.754	4.838
1	-2.941	4.75
1	-3.128	4.6558
1	-3.315	4.5615
1	-3.502	4.461
1	-3.672	4.3542
1	-3.808	4.2411
1	-3.944	4.1217
1	-4.063	4.0023
1	-4.165	3.8767
1	-4.25	3.751
1	-4.335	3.6254
1	-4.386	3.4934
1	-4.437	3.3615
1	-4.454	3.2232
1	-4.454	3.0913
1	-4.437	2.9593
1	-4.403	2.8274
1	-4.335	2.6955
1	-4.267	2.5635
1	-4.165	2.4378
1	-4.063	2.3122
1	-3.944	2.1928
1	-3.825	2.0734
1	-3.689	1.9603
1	-3.536	1.8535
1	-3.4	1.753
1	-3.247	1.6525
1	-3.043	1.5582
1	-2.856	1.464
1	-2.703	1.3823
1	-2.567	1.3006
1	-2.414	1.2315
1	-2.278	1.1561
1	-2.142	1.0933
1	-2.006	1.0304
1	-1.887	0.9676
1	-1.751	0.91733
1	-1.649	0.86707
1	-1.53	0.8168
1	-1.428	0.77282
1	-1.309	0.72884
1	-1.224	0.69114
1	-1.122	0.65973
1	-1.037	0.62203
1	-0.952	0.59689
1	-0.867	0.56548
1	-0.782	0.54035
1	-0.748	0.5215
1	-0.714	0.49637
1	-0.68	0.47752
1	-0.663	0.45238
1	-0.629	0.43353
1	-0.612	0.41469
1	-0.595	0.39583
1	-0.578	0.38327
1	-0.561	0.36442
1	-0.544	0.34557
1	-0.527	0.333
1	-0.527	0.31416
1	-0.527	0.29531
1	-0.51	0.28274
1	-0.51	0.26389
1	-0.527	0.25132
1	-0.527	0.23247
1	-0.527	0.21991
1	-0.544	0.20106
1	-0.459	0.18849
1	-0.391	0.17593
1	-0.34	0.16336
1	-0.272	0.15079
1	-0.204	0.14451
1	-0.136	0.13823
1	-0.085	0.13823
1	-0.017	0.13823
1	0.034	0.13823
1	0.085	0.13823
1	0.153	0.14451
1	0.204	0.14451
1	0.272	0.15708
1	0.34	0.16336
1	0.357	0.17593
1	0.391	0.18849
1	0.425	0.20106
1	0.459	0.21363
1	0.442	0.22619
1	0.442	0.23876
1	0.442	0.25132
1	0.425	0.26389
1	0.425	0.27646
1	0.442	0.29531
1	0.442	0.30787
1	0.442	0.32044
1	0.459	0.333
1	0.459	0.34557
1	0.476	0.36442
1	0.493	0.37699
1	0.51	0.38955
1	0.527	0.4084
1	0.544	0.42097
1	0.561	0.43982
1	0.595	0.45867
1	0.612	0.47752
1	0.646	0.49637
1	0.68	0.51521
1	0.714	0.53406
1	0.748	0.5592
1	0.782	0.58433
1	0.833	0.60318
1	0.884	0.63459
1	0.935	0.65973
1	0.986	0.69114
1	1.037	0.71627
1	1.105	0.75397
1	1.156	0.78539
1	1.224	0.82309
1	1.309	0.86079
1	1.377	0.89848
1	1.53	0.94246
1	1.7	0.99273
1	1.87	1.0493
1	1.989	1.1058
1	2.125	1.1687
1	2.278	1.2315
1	2.414	1.3006
1	2.55	1.376
1	2.703	1.4577
1	2.856	1.5394
1	3.009	1.6273
1	3.145	1.7216
1	3.298	1.8158
1	3.434	1.9226
1	3.57	2.0232
1	3.706	2.1362
1	3.825	2.2494
1	3.927	2.3624
1	4.029	2.4818
1	4.114	2.6075
1	4.182	2.7332
1	4.216	2.8588
1	4.25	2.9845
1	4.267	3.1101
1	4.25	3.2421
1	4.233	3.3677
1	4.182	3.4934
1	4.114	3.6191
1	4.046	3.7447
1	3.944	3.8641
1	3.842	3.9772
1	3.723	4.0903
1	3.587	4.2034
1	3.502	4.3102
1	3.4	4.4107
1	3.281	4.5113
1	3.145	4.6118
1	2.992	4.706
1	2.839	4.7877
1	2.652	4.8757
1	2.448	4.9511
1	2.278	5.0202
1	2.091	5.0893
1	1.904	5.1459
1	1.734	5.2024
1	1.564	5.2527
0	1.428	5.2966
0	1.309	5.3406
0	1.19	5.3783
0	1.071	5.4097
0	0.952	5.4412
0	0.85	5.4663
0	0.748	5.4914
0	0.629	5.5103
0	0.527	5.5291
0	0.425	5.548
0	0.323	5.5543
0	0.238	5.5668
0	0.136	5.5731
0	0.034	5.5731
0	-0.051	5.5731
0	-0.136	5.5731
2	-0.238	5.5668
2	-0.306	5.5543
2	-0.357	5.548
2	-0.425	5.5354
2	-0.476	5.5228
2	-0.544	5.504
2	-0.612	5.4851
2	-0.68	5.4663
2	-0.748	5.4474
2	-0.816	5.4223
2	-0.884	5.3972
2	-0.969	5.372
2	-1.037	5.3406
2	-1.122	5.3029
2	-1.207	5.2715
2	-1.292	5.2338
2	-1.394	5.1898
2	-1.479	5.1459
2	-1.581	5.1019
2	-1.683	5.0516
2	-1.785	5.0014
2	-1.887	4.9448
2	-1.989	4.8883
0	-2.125	4.8254
0	-2.278	4.7626
0	-2.431	4.6872
0	-2.584	4.6118
0	-2.72	4.5364
1	-2.873	4.4484
1	-3.06	4.3605
1	-3.23	4.2662
1	-3.4	4.1657
1	-3.57	4.0589
1	-3.723	3.9521
1	-3.859	3.839
1	-3.995	3.7196
1	-4.097	3.6002
1	-4.199	3.4745
1	-4.284	3.3489
1	-4.335	3.217
1	-4.369	3.085
1	-4.403	2.9531
1	-4.403	2.8211
1	-4.386	2.6892
1	-4.352	2.5572
1	-4.301	2.4316
1	-4.233	2.2996
1	-4.148	2.174
1	-4.063	2.0546
1	-3.961	1.9289
1	-3.859	1.8158
1	-3.74	1.6964
1	-3.638	1.5896
1	-3.519	1.4828
0	-3.383	1.376
0	-3.23	1.2755
0	-3.077	1.1812
0	-2.941	1.0933
0	-2.822	1.0053
0	-2.686	0.92362
2	-2.567	0.84193
2	-2.431	0.76654
2	-2.278	0.69742
2	-2.142	0.62831
2	-2.023	0.56548
2	-1.904	0.50893
2	-1.785	0.45238
2	-1.683	0.40212
2	-1.598	0.35185
2	-1.496	0.30159
2	-1.411	0.25761
2	-1.343	0.21991
2	-1.275	0.18221
2	-1.207	0.14451
2	-1.139	0.10681
2	-1.088	0.075397
2	-1.037	0.043982
0	-1.037	0.012566
0	-1.037	6.2642
1	-1.037	6.2328
1	-1.088	6.2014
1	-1.139	6.1637
1	-1.207	6.1323
1	-1.258	6.0946
1	-1.343	6.0506
1	-1.411	6.0129
1	-1.496	5.9689
1	-1.581	5.9187
1	-1.683	5.8747
1	-1.785	5.8182
1	-1.887	5.7679
1	-1.921	5.705
1	-1.972	5.6485
1	-2.023	5.5857
1	-2.074	5.5291
1	-2.142	5.46
1	-2.21	5.3972
1	-2.329	5.3281
1	-2.465	5.2589
1	-2.584	5.1836
1	-2.72	5.1019
1	-2.856	5.0202
1	-3.009	4.926
1	-3.145	4.838
1	-3.298	4.7375
1	-3.451	4.6369
1	-3.587	4.5301
1	-3.74	4.4233
1	-3.876	4.3102
1	-4.012	4.1908
1	-4.131	4.0652
1	-4.25	3.9395
1	-4.335	3.8138
1	-4.42	3.6819
1	-4.488	3.5437
1	-4.539	3.4117
1	-4.573	3.2735
1	-4.573	3.1353
1	-4.556	2.997
1	-4.522	2.8588
1	-4.471	2.7269
1	-4.403	2.5949
1	-4.318	2.463
1	-4.216	2.331
1	-4.097	2.2054
1	-3.978	2.086
1	-3.842	1.9666
1	-3.655	1.8598
1	-3.468	1.7467
1	-3.264	1.6462
1	-3.077	1.5519
1	-2.89	1.464
1	-2.703	1.376
1	-2.516	1.3006
1	-2.329	1.2252
1	-2.193	1.1624
1	-2.04	1.0933
1	-1.921	1.0367
1	-1.785	0.98016
1	-1.666	0.9299
1	-1.547	0.87963
1	-1.428	0.83565
2	-1.326	0.79167
2	-1.173	0.75397
2	-1.037	0.72256
2	-0.901	0.69114
2	-0.765	0.66601
2	-0.629	0.64716
2	-0.493	0.62831
2	-0.357	0.61574
2	-0.238	0.60946
2	-0.119	0.60318
2	0	0.60318
2	0.119	0.60318
2	0.255	0.60946
0	0.34	0.61574
0	0.425	0.62831
1	0.51	0.64088
1	0.561	0.65973
1	0.612	0.67858
1	0.663	0.69742
1	0.731	0.71627
1	0.782	0.74141
1	0.85	0.76654
1	0.918	0.79167
1	0.986	0.82309
1	1.054	0.8545
1	1.122	0.88592
1	1.207	0.91733
1	1.275	0.95503
1	1.36	0.99901
1	1.445	1.043
1	1.547	1.087
1	1.632	1.131
1	1.734	1.1812
1	1.836	1.2378
1	1.938	1.2943
1	2.04	1.3572
1	2.142	1.42
1	2.244	1.4828
1	2.363	1.5519
1	2.465	1.6273
1	2.567	1.7027
1	2.686	1.7781
1	2.788	1.8598
1	2.89	1.9478
1	2.975	2.0357
1	3.06	2.13
1	3.145	2.2179
1	3.213	2.3185
1	3.281	2.4127
1	3.332	2.5132
1	3.366	2.6138
1	3.4	2.7143
1	3.417	2.8211
0	3.451	2.9216
0	3.468	3.0284
0	3.485	3.129
0	3.468	3.2358
0	3.451	3.3426
0	3.417	3.4431
0	3.349	3.5437
0	3.281	3.6442
0	3.213	3.7447
0	3.111	3.839
0	3.009	3.9269
0	2.907	4.0212
0	2.771	4.1029
0	2.652	4.1845
0	2.516	4.2662
0	2.38	4.3353
0	2.227	4.4044
0	2.091	4.4736
0	1.938	4.5301
0	1.785	4.5867
0	1.649	4.6432
0	1.496	4.6872
0	1.343	4.7312
0	1.19	4.7689
0	1.037	4.8003
0	0.884	4.8317
0	0.748	4.8568
0	0.595	4.8757
0	0.442	4.8945
0	0.289	4.9008
0	0.153	4.9134
0	0	4.9134
2	-0.119	4.9134
2	-0.238	4.9071
2	-0.34	4.8945
2	-0.442	4.8883
2	-0.561	4.8694
2	-0.663	4.8506
2	-0.765	4.8317
2	-0.884	4.8066
2	-0.986	4.7752
2	-1.088	4.7437
2	-1.207	4.7123
2	-1.309	4.6746
2	-1.428	4.6306
2	-1.53	4.5867
2	-1.632	4.5364
2	-1.734	4.4861
2	-1.853	4.4359
2	-1.955	4.3793
2	-2.04	4.3165
2	-2.142	4.2537
2	-2.227	4.1908
2	-2.312	4.1217
2	-2.397	4.0463
2	-2.465	3.9772
2	-2.533	3.9018
2	-2.601	3.8201
2	-2.635	3.7447
2	-2.686	3.6631
2	-2.703	3.5814
2	-2.72	3.4997
2	-2.737	3.418
2	-2.72	3.3363
2	-2.703	3.2546
2	-2.669	3.173
2	-2.635	3.0913
2	-2.584	3.0159
2	-2.516	2.9405
2	-2.431	2.8651
2	-2.346	2.7897
2	-2.244	2.7206
2	-2.142	2.6578
0	-2.074	2.5949
0	-1.989	2.5321
0	-1.904	2.4755
0	-1.802	2.419
0	-1.7	2.3624
0	-1.581	2.3122
0	-1.479	2.2682
0	-1.36	2.2242
0	-1.241	2.1865
0	-1.105	2.1488
0	-0.986	2.1174
0	-0.85	2.0923
0	-0.731	2.0671
0	-0.595	2.0483
0	-0.459	2.0294
2	-0.323	2.0169
2	-0.153	2.0106
2	0.017	2.0106
2	0.187	2.0106
2	0.357	2.0232
2	0.544	2.0357
2	0.714	2.0546
2	0.884	2.0797
2	1.054	2.1048
2	1.224	2.1425
2	1.377	2.1802
2	1.547	2.2242
2	1.7	2.2745
2	1.853	2.3247
2	1.989	2.3876
2	2.142	2.4504
2	2.261	2.5132
2	2.397	2.5823
2	2.499	2.6578
2	2.601	2.7332
2	2.703	2.8148
2	2.788	2.8965
2	2.856	2.9845
2	2.907	3.0661
2	2.941	3.1541
2	2.975	3.2484
2	2.992	3.3363
2	2.992	3.4243
2	2.992	3.5185
2	2.958	3.6065
2	2.924	3.6945
2	2.89	3.7824
2	2.822	3.8704
2	2.771	3.9521
2	2.686	4.0338
2	2.601	4.1154
2	2.516	4.1908
2	2.431	4.2662
2	2.329	4.3353
2	2.227	4.4044
2	2.125	4.4736
2	2.006	4.5364
2	1.904	4.593
2	1.802	4.6495
2	1.683	4.6998
2	1.581	4.75
2	1.462	4.794
2	1.36	4.838
2	1.241	4.8757
2	1.139	4.9134
2	1.037	4.9448
2	0.935	4.9762
2	0.816	5.0014
2	0.714	5.0265
0	0.578	5.0453
0	0.442	5.0642
0	0.289	5.0705
0	0.153	5.083
0	0.017	5.083
0	-0.102	5.083
0	-0.238	5.0767
0	-0.391	5.0642
0	-0.527	5.0516
0	-0.663	5.0328
0	-0.816	5.0139
0	-0.952	4.9825
0	-1.105	4.9574
0	-1.241	4.9197
0	-1.394	4.882
0	-1.53	4.838
0	-1.683	4.7877
0	-1.836	4.7312
0	-1.989	4.6746
0	-2.125	4.6118
0	-2.278	4.549
0	-2.431	4.4736
0	-2.567	4.4044
0	-2.703	4.3228
0	-2.839	4.2411
0	-2.975	4.1531
0	-3.094	4.0589
0	-3.213	3.9646
0	-3.315	3.8641
0	-3.4	3.7636
0	-3.485	3.6631
0	-3.553	3.5562
0	-3.604	3.4494
0	-3.638	3.3426
0	-3.655	3.2295
0	-3.655	3.1227
0	-3.655	3.0096
0	-3.621	2.9028
0	-3.57	2.7897
0	-3.519	2.6829
0	-3.434	2.5823
0	-3.349	2.4818
0	-3.247	2.3813
0	-3.145	2.2808
0	-3.026	2.1928
0	-2.907	2.0986
0	-2.771	2.0169
0	-2.618	1.9352
0	-2.482	1.8598
0	-2.329	1.7844
0	-2.193	1.7153
0	-2.04	1.6525
0	-1.887	1.5959
0	-1.734	1.5394
0	-1.581	1.4891
0	-1.428	1.4451
0	-1.292	1.4011
0	-1.139	1.3634
0	-0.986	1.332
0	-0.85	1.3069
0	-0.697	1.2817
0	-0.561	1.2629
0	-0.408	1.2503
0	-0.272	1.2378
0	-0.136	1.2315
0	0	1.2315
2	0.136	1.2315
2	0.323	1.2378
2	0.493	1.2503
2	0.68	1.2692
2	0.867	1.2943
2	1.054	1.3195
2	1.241	1.3572
2	1.428	1.3948
2	1.615	1.4451
2	1.802	1.4954
2	1.989	1.5519
2	2.176	1.6148
2	2.363	1.6839
2	2.55	1.7593
2	2.737	1.8347
2	2.924	1.9226
2	3.094	2.0106
2	3.281	2.1111
2	3.434	2.2117
2	3.587	2.3122
2	3.74	2.4253
2	3.859	2.5384
2	3.978	2.6578
2	4.08	2.7771
2	4.165	2.9028
2	4.233	3.0284
2	4.267	3.1541
2	4.301	3.2861
2	4.301	3.4117
2	4.301	3.5437
2	4.267	3.6693
2	4.216	3.8013
2	4.165	3.9269
2	4.08	4.0526
2	3.995	4.172
2	3.91	4.2914
2	3.808	4.4044
2	3.689	4.5175
2	3.587	4.6306
0	3.434	4.7312
0	3.281	4.8317
0	3.128	4.9322
0	2.992	5.0202
0	2.839	5.1082
0	2.703	5.1961
0	2.584	5.2715
1	2.448	5.3469
1	2.295	5.4223
1	2.142	5.4851
1	1.989	5.548
1	1.853	5.6108
1	1.734	5.6611
1	1.598	5.7113
1	1.479	5.7616
1	1.377	5.7993
0	1.309	5.8433
0	1.241	5.881
0	1.19	5.9187
0	1.139	5.9501
0	1.088	5.9878
0	1.054	6.0192
0	1.003	6.0506
0	0.969	6.082
0	0.952	6.1072
0	0.918	6.1386
0	0.901	6.1637
1	0.884	6.1889
1	0.833	6.2203
1	0.782	6.2454
1	0.748	6.2642
1	0.697	0.0062831
1	0.663	0.025132
1	0.629	0.043982
1	0.595	0.062831
1	0.561	0.08168
1	0.544	0.10053
1	0.51	0.1131
1	0.493	0.13195
0	0.51	0.14451
0	0.544	0.16336
0	0.561	0.17593
0	0.595	0.19478
0	0.629	0.21363
2	0.663	0.23247
2	0.731	0.25132
2	0.816	0.27646
2	0.901	0.30159
2	0.901	0.333
2	0.918	0.35814
2	0.918	0.38327
2	0.952	0.41469
2	0.969	0.4461
2	0.986	0.47123
2	1.054	0.50265
2	1.139	0.53406
2	1.207	0.57176
2	1.292	0.60946
2	1.394	0.65344
2	1.479	0.69114
2	1.581	0.74141
2	1.683	0.79167
2	1.785	0.84193
2	1.904	0.89848
2	2.023	0.95503
2	2.142	1.0179
2	2.278	1.087
2	2.414	1.1561
2	2.55	1.2315
2	2.686	1.3069
2	2.839	1.3948
2	2.975	1.4828
2	3.128	1.5708
2	3.281	1.6713
2	3.434	1.7718
2	3.57	1.8724
2	3.706	1.9855
2	3.842	2.0986
2	3.961	2.2117
2	4.08	2.3373
2	4.165	2.4567
2	4.25	2.5886
2	4.318	2.7143
2	4.369	2.8462
2	4.403	2.9782
2	4.42	3.1101
2	4.42	3.2421
2	4.386	3.374
2	4.335	3.506
2	4.267	3.6379
2	4.199	3.7636
2	4.097	3.8892
2	3.978	4.0086
2	3.859	4.128
2	3.723	4.2411
2	3.587	4.3542
2	3.451	4.4547
2	3.298	4.5615
2	3.145	4.6558
2	2.992	4.75
2	2.839	4.838
2	2.686	4.9197
2	2.55	5.0014
2	2.397	5.0705
2	2.261	5.1459
2	2.125	5.2087
2	2.006	5.2715
2	1.87	5.3281
2	1.751	5.3846
2	1.632	5.4349
2	1.53	5.4851
2	1.428	5.5291
2	1.326	5.5668
2	1.224	5.6108
2	1.139	5.6422
2	1.037	5.6736
1	0.969	5.705
1	0.833	5.7365
1	0.731	5.7553
1	0.612	5.7805
1	0.493	5.793
1	0.391	5.8056
1	0.272	5.8182
1	0.17	5.8244
1	0.068	5.8307
1	-0.017	5.8307
1	-0.136	5.8307
0	-0.187	5.8244
0	-0.255	5.8182
0	-0.323	5.8056
0	-0.391	5.793
2	-0.459	5.7805
2	-0.493	5.7679
2	-0.527	5.749
2	-0.561	5.7365
2	-0.612	5.7176
2	-0.646	5.6988
2	-0.697	5.6799
2	-0.731	5.6548
2	-0.782	5.6359
2	-0.833	5.6108
2	-0.884	5.5857
2	-0.952	5.5543
2	-1.003	5.5228
2	-1.071	5.4914
2	-1.139	5.46
2	-1.207	5.4286
2	-1.275	5.3909
2	-1.36	5.3469
2	-1.445	5.3029
2	-1.53	5.2589
2	-1.615	5.215
2	-1.7	5.1647
2	-1.802	5.1144
2	-1.887	5.0579
2	-1.989	4.9951
2	-2.108	4.9385
2	-2.21	4.8694
2	-2.312	4.8003
0	-2.465	4.7312
0	-2.618	4.6558
0	-2.754	4.5741
0	-2.907	4.4861
0	-3.043	4.3982
0	-3.179	4.3039
0	-3.315	4.2097
0	-3.451	4.1029
0	-3.57	4.0023
1	-3.672	3.8892
1	-3.808	3.7824
1	-3.927	3.6631
1	-4.029	3.5437
1	-4.114	3.418
1	-4.199	3.2986
1	-4.25	3.1667
1	-4.284	3.041
1	-4.284	2.9154
1	-4.284	2.7834
1	-4.267	2.6578
1	-4.233	2.5258
1	-4.165	2.4001
1	-4.097	2.2745
1	-4.012	2.1551
1	-3.927	2.0357
1	-3.825	1.9163
1	-3.723	1.8033
1	-3.621	1.6964
1	-3.502	1.5896
0	-3.349	1.4828
0	-3.196	1.3823
0	-3.06	1.288
0	-2.907	1.2001
0	-2.771	1.1184
0	-2.635	1.0367
0	-2.516	0.95503
0	-2.397	0.88592
0	-2.278	0.81052
0	-2.176	0.74769
2	-2.074	0.68486
2	-1.938	0.62203
2	-1.819	0.56548
2	-1.7	0.50893
2	-1.581	0.46495
2	-1.479	0.41469
2	-1.377	0.3707
2	-1.292	0.333
2	-1.19	0.29531
2	-1.105	0.26389
2	-1.037	0.22619
2	-0.969	0.20106
2	-0.901	0.16964
2	-0.833	0.14451
2	-0.765	0.11938
2	-0.714	0.10053
0	-0.697	0.075397
0	-0.68	0.056548
1	-0.68	0.031415
1	-0.714	0.012566
1	-0.748	6.2768
1	-0.799	6.2517
1	-0.85	6.2265
1	-0.884	6.2014
1	-0.952	6.17
1	-1.003	6.1449
1	-1.071	6.1135
1	-1.139	6.0758
1	-1.207	6.0443
1	-1.292	6.0066
1	-1.36	5.9627
1	-1.377	5.925
1	-1.394	5.881
1	-1.411	5.837
1	-1.428	5.7993
1	-1.462	5.7553
1	-1.513	5.705
1	-1.581	5.6611
1	-1.683	5.6108
1	-1.768	5.5605
1	-1.87	5.504
1	-1.972	5.4474
1	-2.091	5.3846
1	-2.21	5.3218
1	-2.329	5.2527
1	-2.465	5.1836
1	-2.601	5.1019
1	-2.737	5.0265
1	-2.89	4.9385
1	-3.026	4.8506
1	-3.179	4.7563
1	-3.332	4.6621
1	-3.468	4.5553
1	-3.621	4.4484
1	-3.757	4.3416
1	-3.893	4.2222
1	-4.012	4.1029
1	-4.131	3.9835
1	-4.233	3.8578
1	-4.335	3.7259
1	-4.403	3.6002
1	-4.454	3.462
1	-4.488	3.33
1	-4.505	3.1918
1	-4.505	3.0599
1	-4.488	2.9216
1	-4.403	2.7897
1	-4.301	2.6578
1	-4.165	2.5321
1	-4.046	2.4064
1	-3.893	2.287
1	-3.723	2.174
1	-3.553	2.0671
1	-3.383	1.9603
1	-3.196	1.8598
1	-3.009	1.7718
1	-2.822	1.6839
1	-2.635	1.5959
1	-2.431	1.5205
1	-2.244	1.4514
1	-2.057	1.3886
1	-1.904	1.3257
1	-1.768	1.2692
1	-1.615	1.2189
1	-1.479	1.1749
1	-1.343	1.131
1	-1.207	1.0933
1	-1.071	1.0618
1	-0.935	1.0304
1	-0.816	0.99901
1	-0.697	0.98016
1	-0.561	0.96131
1	-0.442	0.94246
1	-0.323	0.9299
1	-0.204	0.92362
1	-0.085	0.91733
1	0.017	0.91733
1	0.136	0.92362
1	0.255	0.9299
1	0.391	0.93618
1	0.51	0.94875
1	0.629	0.9676
1	0.748	0.99273
1	0.833	1.0116
1	0.918	1.043
1	1.02	1.0681
1	1.105	1.0995
1	1.207	1.1372
1	1.292	1.1749
1	1.394	1.2126
1	1.496	1.2566
1	1.598	1.3069
1	1.7	1.3572
1	1.802	1.4074
1	1.921	1.464
1	2.023	1.5268
1	2.125	1.5833
1	2.244	1.6525
1	2.346	1.7216
1	2.448	1.7907
1	2.55	1.8661
1	2.652	1.9478
1	2.754	2.0294
1	2.839	2.1111
1	2.924	2.1991
1	2.992	2.287
1	3.06	2.3813
1	3.128	2.4755
1	3.162	2.5698
0	3.247	2.664
0	3.298	2.7646
0	3.349	2.8651
0	3.383	2.9656
0	3.4	3.0661
0	3.4	3.1667
0	3.383	3.2672
0	3.349	3.374
0	3.315	3.4683
0	3.247	3.5688
0	3.179	3.6693
[truncated: 5,162 more rows]
