# Supplementary material for: Skilled motor control of an inverted pendulum implies low entropy of states but high entropy of actions
Source: PLoS Comput Biol. 2023 Jan 6;19(1):e1010810. doi: 10.1371/journal.pcbi.1010810 (PMC9851554; doi:10.1371/journal.pcbi.1010810)
Supplement: S2 File — The dataset within the file contains the data collected during the experiment. Each CSV file named “FRI_p_l.csv” corresponds to a different trial, where “p” stands for an unique numerical participant’s identifier and “l” stands for pendulum length (where “2” corresponds to 0.2, “3” to 0.3 m, “4” to 0.4 m, etc.). In every file, rows correspond to subsequent time steps, sampled with a frequency of 0.017 s. For every recorded time step, each column contains: the action selected by the trial’s participant (“action”). The value 0 corresponds to a “no action”, the value 1 represents an action that pushes the pendulum towards the clockwise direction and the value 2 corresponds to an action that pushes the pendulum towards the anti-clockwise direction.the angular velocity of the pendulum at that time step (“ang. velocity”), measured in rad s−1.the angle of the pendulum at that time step (“angle”), measured in rad with values in the interval [0, 2π) rad. The angle 0 rad corresponds to the pendulum oriented in its upright position.the single utility value associated to the whole trial (“utility”). (ZIP) [file pcbi.1010810.s002.zip › ExperimentalData/FRI_11_4.csv]

action	angular vel.	angle	trial utility
0	0	3.2358	-19.3604
0	0	3.2358
0	-0.017	3.2358
0	-0.017	3.2358
0	-0.034	3.2358
0	-0.034	3.2358
0	-0.051	3.2358
0	-0.051	3.2295
0	-0.051	3.2295
0	-0.068	3.2295
0	-0.068	3.2232
0	-0.068	3.2232
0	-0.085	3.2232
0	-0.085	3.217
0	-0.102	3.217
0	-0.102	3.2107
0	-0.102	3.2107
0	-0.102	3.2044
0	-0.119	3.1981
0	-0.119	3.1981
0	-0.119	3.1918
0	-0.119	3.1918
0	-0.136	3.1855
0	-0.136	3.1793
0	-0.136	3.1793
0	-0.136	3.173
0	-0.136	3.1667
0	-0.136	3.1604
0	-0.153	3.1604
0	-0.153	3.1541
0	-0.153	3.1478
0	-0.153	3.1416
0	-0.153	3.1416
0	-0.153	3.1353
0	-0.153	3.129
0	-0.153	3.1227
0	-0.153	3.1227
0	-0.136	3.1164
0	-0.136	3.1101
0	-0.136	3.1101
0	-0.136	3.1038
0	-0.136	3.0976
0	-0.136	3.0913
0	-0.136	3.0913
0	-0.119	3.085
1	-0.119	3.085
1	-0.136	3.0787
1	-0.153	3.0724
1	-0.17	3.0661
1	-0.187	3.0661
1	-0.187	3.0599
1	-0.204	3.0536
1	-0.221	3.041
1	-0.238	3.0347
1	-0.255	3.0284
1	-0.255	3.0222
1	-0.272	3.0159
1	-0.289	3.0033
1	-0.289	2.997
1	-0.306	2.9845
1	-0.306	2.9782
1	-0.323	2.9656
1	-0.323	2.9593
1	-0.323	2.9468
1	-0.34	2.9405
1	-0.34	2.9279
1	-0.34	2.9154
1	-0.34	2.9091
1	-0.357	2.8965
1	-0.357	2.8839
1	-0.357	2.8714
1	-0.357	2.8651
1	-0.357	2.8525
1	-0.357	2.84
1	-0.34	2.8337
1	-0.34	2.8211
1	-0.34	2.8085
1	-0.34	2.8023
1	-0.323	2.7897
1	-0.323	2.7771
1	-0.323	2.7708
1	-0.306	2.7583
1	-0.306	2.752
1	-0.289	2.7394
1	-0.289	2.7332
1	-0.272	2.7206
1	-0.272	2.7143
1	-0.255	2.708
1	-0.238	2.7017
1	-0.238	2.6892
1	-0.221	2.6829
1	-0.204	2.6766
1	-0.187	2.6703
1	-0.17	2.664
1	-0.17	2.664
1	-0.153	2.6578
1	-0.136	2.6515
1	-0.119	2.6452
1	-0.102	2.6452
1	-0.085	2.6389
1	-0.068	2.6389
1	-0.051	2.6326
1	-0.034	2.6326
1	-0.017	2.6326
1	-0.017	2.6326
1	0	2.6326
0	0.034	2.6326
0	0.068	2.6326
0	0.102	2.6389
0	0.136	2.6389
0	0.17	2.6452
0	0.204	2.6515
0	0.238	2.6578
0	0.272	2.664
0	0.306	2.6766
0	0.34	2.6829
0	0.374	2.6955
0	0.408	2.708
0	0.442	2.7206
0	0.459	2.7332
0	0.493	2.752
0	0.527	2.7646
0	0.544	2.7834
0	0.578	2.796
0	0.595	2.8148
0	0.629	2.8337
0	0.646	2.8525
0	0.663	2.8714
0	0.68	2.8965
0	0.697	2.9154
0	0.714	2.9342
0	0.731	2.9593
0	0.748	2.9782
0	0.748	3.0033
0	0.765	3.0284
0	0.765	3.0473
0	0.765	3.0724
0	0.782	3.0976
0	0.782	3.1164
0	0.782	3.1416
0	0.782	3.1667
0	0.765	3.1918
0	0.765	3.2107
0	0.765	3.2358
0	0.748	3.2609
0	0.748	3.2798
0	0.731	3.3049
0	0.714	3.3238
0	0.697	3.3489
0	0.68	3.3677
0	0.663	3.3866
0	0.646	3.4117
0	0.629	3.4306
0	0.595	3.4494
0	0.578	3.4683
0	0.561	3.4808
0	0.527	3.4997
0	0.493	3.5122
0	0.476	3.5311
0	0.442	3.5437
0	0.408	3.5562
0	0.374	3.5688
0	0.357	3.5814
0	0.323	3.5877
0	0.289	3.6002
0	0.255	3.6065
0	0.221	3.6128
0	0.187	3.6191
0	0.153	3.6254
0	0.119	3.6316
0	0.068	3.6316
0	0.034	3.6379
0	0	3.6379
0	-0.017	3.6379
1	-0.051	3.6379
1	-0.102	3.6316
1	-0.17	3.6316
1	-0.221	3.6254
1	-0.272	3.6128
1	-0.323	3.6065
1	-0.374	3.5939
1	-0.425	3.5814
1	-0.493	3.5688
1	-0.544	3.5499
1	-0.578	3.5374
1	-0.629	3.5185
1	-0.68	3.4997
1	-0.731	3.4745
1	-0.765	3.4557
1	-0.816	3.4306
1	-0.85	3.4054
1	-0.884	3.3803
1	-0.935	3.3489
1	-0.969	3.3238
1	-1.003	3.2923
1	-1.02	3.2609
1	-1.054	3.2295
1	-1.071	3.1981
1	-1.105	3.1667
1	-1.122	3.129
1	-1.139	3.0976
1	-1.156	3.0599
1	-1.173	3.0284
1	-1.173	2.9908
1	-1.19	2.9531
1	-1.19	2.9216
1	-1.19	2.8839
1	-1.19	2.8462
1	-1.19	2.8148
1	-1.19	2.7771
1	-1.173	2.7394
1	-1.156	2.708
1	-1.156	2.6703
1	-1.139	2.6389
1	-1.122	2.6012
1	-1.105	2.5698
1	-1.071	2.5384
1	-1.054	2.5007
1	-1.02	2.4693
1	-1.003	2.4441
1	-0.969	2.4127
1	-0.935	2.3813
1	-0.901	2.3562
1	-0.867	2.3247
1	-0.833	2.2996
1	-0.799	2.2745
1	-0.765	2.2556
1	-0.731	2.2305
1	-0.68	2.2117
1	-0.646	2.1865
1	-0.595	2.1677
1	-0.561	2.1551
1	-0.51	2.1362
1	-0.476	2.1237
1	-0.425	2.1048
1	-0.391	2.0923
1	-0.34	2.086
1	-0.289	2.0734
1	-0.255	2.0671
1	-0.204	2.0609
1	-0.153	2.0546
1	-0.119	2.0483
1	-0.068	2.042
0	0	2.042
0	0.051	2.042
0	0.119	2.0483
0	0.187	2.0546
0	0.255	2.0609
0	0.323	2.0671
0	0.374	2.0797
0	0.442	2.0923
0	0.51	2.1048
0	0.578	2.1237
0	0.646	2.1425
0	0.697	2.1614
0	0.765	2.1802
0	0.816	2.2054
0	0.884	2.2305
0	0.935	2.2619
0	1.003	2.287
0	1.054	2.3185
0	1.105	2.3562
0	1.156	2.3876
0	1.207	2.4253
0	1.258	2.463
0	1.292	2.5007
0	1.343	2.5384
0	1.377	2.5823
0	1.411	2.62
0	1.462	2.664
0	1.479	2.708
0	1.513	2.752
0	1.547	2.8023
0	1.564	2.8462
0	1.581	2.8965
0	1.598	2.9405
0	1.615	2.9908
0	1.615	3.041
0	1.615	3.0913
0	1.615	3.1353
0	1.615	3.1855
0	1.615	3.2358
0	1.598	3.2861
0	1.598	3.33
0	1.581	3.3803
0	1.547	3.4243
0	1.53	3.4745
0	1.496	3.5185
0	1.479	3.5625
0	1.445	3.6065
0	1.411	3.6505
1	1.36	3.6945
1	1.309	3.7322
1	1.241	3.7699
1	1.173	3.8076
1	1.105	3.8453
1	1.037	3.8767
1	0.969	3.9081
1	0.884	3.9332
1	0.816	3.9583
1	0.731	3.9835
1	0.663	4.0023
1	0.578	4.0212
1	0.51	4.04
1	0.425	4.0526
1	0.34	4.0652
1	0.255	4.0777
1	0.187	4.084
1	0.102	4.084
1	0.017	4.0903
1	-0.051	4.0903
1	-0.119	4.084
1	-0.204	4.0777
1	-0.289	4.0714
1	-0.374	4.0652
1	-0.442	4.0526
1	-0.527	4.0338
1	-0.612	4.0149
1	-0.68	3.996
1	-0.765	3.9772
1	-0.833	3.9521
1	-0.901	3.9269
1	-0.986	3.8955
1	-1.054	3.8641
1	-1.122	3.8327
1	-1.19	3.8013
1	-1.241	3.7636
1	-1.309	3.7259
1	-1.377	3.6819
1	-1.428	3.6379
1	-1.479	3.5939
1	-1.53	3.5499
1	-1.581	3.506
1	-1.632	3.4557
1	-1.666	3.4054
1	-1.7	3.3552
1	-1.734	3.3049
1	-1.768	3.2484
1	-1.802	3.1981
1	-1.819	3.1416
1	-1.836	3.085
1	-1.853	3.0347
1	-1.853	2.9782
1	-1.853	2.9216
1	-1.87	2.8651
1	-1.853	2.8085
1	-1.853	2.752
1	-1.836	2.6955
1	-1.819	2.6389
1	-1.802	2.5886
1	-1.785	2.5321
1	-1.768	2.4818
1	-1.734	2.4253
1	-1.7	2.375
1	-1.666	2.3247
1	-1.632	2.2745
1	-1.598	2.2242
1	-1.547	2.1802
1	-1.513	2.13
1	-1.462	2.086
1	-1.411	2.042
1	-1.377	1.998
1	-1.326	1.9603
1	-1.275	1.9226
1	-1.224	1.8849
1	-1.173	1.8472
1	-1.122	1.8158
1	-1.054	1.7781
1	-1.003	1.7467
1	-0.952	1.7216
1	-0.901	1.6902
1	-0.85	1.665
1	-0.782	1.6399
1	-0.731	1.6148
1	-0.68	1.5959
1	-0.629	1.5771
1	-0.578	1.5582
1	-0.51	1.5394
1	-0.459	1.5268
1	-0.408	1.5142
1	-0.357	1.5017
1	-0.289	1.4891
1	-0.238	1.4828
1	-0.187	1.4765
1	-0.136	1.4703
1	-0.085	1.4703
1	-0.017	1.464
1	0.017	1.464
1	0.068	1.464
1	0.119	1.4703
1	0.17	1.4765
1	0.238	1.4828
1	0.289	1.4891
1	0.34	1.5017
1	0.391	1.5079
1	0.442	1.5205
1	0.51	1.5394
0	0.578	1.5519
0	0.646	1.5708
0	0.731	1.5959
0	0.799	1.6148
0	0.884	1.6399
0	0.952	1.6713
0	1.02	1.7027
0	1.105	1.7341
0	1.173	1.7655
0	1.241	1.8033
0	1.309	1.841
0	1.394	1.8849
0	1.462	1.9226
0	1.53	1.9729
0	1.598	2.0169
0	1.666	2.0671
0	1.717	2.1174
0	1.785	2.1677
0	1.853	2.2242
0	1.904	2.2808
0	1.955	2.3373
0	2.006	2.4001
0	2.057	2.463
0	2.108	2.5258
0	2.142	2.5886
0	2.176	2.6515
0	2.21	2.7206
0	2.244	2.7834
0	2.261	2.8525
0	2.278	2.9216
0	2.295	2.9908
0	2.295	3.0599
0	2.295	3.129
0	2.295	3.1981
0	2.295	3.2672
0	2.278	3.3363
0	2.261	3.4054
0	2.227	3.4683
0	2.21	3.5374
0	2.176	3.6002
0	2.142	3.6693
0	2.091	3.7322
0	2.057	3.795
0	2.006	3.8578
0	1.955	3.9144
0	1.887	3.9709
0	1.836	4.0275
0	1.768	4.084
0	1.717	4.1343
1	1.649	4.1845
1	1.564	4.2348
1	1.479	4.2788
1	1.377	4.3228
1	1.292	4.3667
1	1.207	4.4044
1	1.105	4.4359
1	1.02	4.4673
1	0.918	4.4987
1	0.833	4.5238
1	0.731	4.549
1	0.629	4.5678
1	0.544	4.5867
1	0.442	4.5992
1	0.357	4.6118
1	0.255	4.6244
1	0.153	4.6306
1	0.068	4.6369
1	-0.017	4.6369
1	-0.102	4.6306
1	-0.204	4.6306
1	-0.289	4.6181
1	-0.391	4.6118
1	-0.493	4.593
1	-0.578	4.5804
1	-0.68	4.5615
1	-0.765	4.5364
1	-0.867	4.5113
1	-0.952	4.4861
1	-1.054	4.4547
1	-1.139	4.4233
1	-1.224	4.3856
1	-1.326	4.3479
1	-1.411	4.3102
1	-1.496	4.2662
1	-1.581	4.216
1	-1.666	4.1657
1	-1.751	4.1154
1	-1.836	4.0652
1	-1.904	4.0086
1	-1.989	3.9458
1	-2.057	3.8892
1	-2.125	3.8264
1	-2.193	3.7573
1	-2.244	3.6945
1	-2.312	3.6254
1	-2.363	3.5499
1	-2.414	3.4808
1	-2.448	3.4054
1	-2.482	3.3363
1	-2.516	3.2609
1	-2.533	3.1793
1	-2.567	3.1038
1	-2.567	3.0284
1	-2.584	2.9531
1	-2.584	2.8714
1	-2.584	2.796
1	-2.567	2.7206
1	-2.55	2.6389
1	-2.533	2.5635
1	-2.516	2.4881
1	-2.482	2.4127
1	-2.448	2.3373
1	-2.414	2.2619
1	-2.38	2.1928
1	-2.329	2.1237
1	-2.278	2.0546
1	-2.244	1.9855
1	-2.193	1.9163
1	-2.142	1.8535
1	-2.074	1.7907
1	-2.023	1.7279
1	-1.972	1.665
1	-1.921	1.6085
1	-1.853	1.5519
1	-1.802	1.4954
1	-1.751	1.4451
1	-1.7	1.3886
1	-1.649	1.3383
1	-1.581	1.2943
1	-1.53	1.2441
1	-1.479	1.2001
1	-1.428	1.1561
1	-1.394	1.1121
1	-1.343	1.0681
0	-1.275	1.0304
0	-1.207	0.99273
0	-1.139	0.96131
0	-1.088	0.92362
0	-1.02	0.8922
0	-0.969	0.86079
0	-0.918	0.83565
0	-0.85	0.81052
0	-0.799	0.78539
0	-0.748	0.76026
0	-0.697	0.73512
0	-0.646	0.71627
1	-0.595	0.69742
1	-0.561	0.67858
1	-0.544	0.66601
1	-0.51	0.64716
1	-0.493	0.63459
1	-0.459	0.61574
1	-0.442	0.60318
1	-0.425	0.59061
1	-0.408	0.57805
1	-0.374	0.56548
1	-0.357	0.55291
1	-0.34	0.54663
1	-0.323	0.53406
1	-0.306	0.5215
1	-0.289	0.51521
1	-0.272	0.50893
1	-0.255	0.49637
1	-0.238	0.49008
1	-0.221	0.4838
1	-0.204	0.47752
1	-0.187	0.47123
1	-0.187	0.46495
1	-0.17	0.45867
1	-0.153	0.45238
1	-0.136	0.45238
1	-0.119	0.4461
1	-0.119	0.43982
1	-0.102	0.43982
1	-0.085	0.43353
1	-0.085	0.43353
1	-0.068	0.42725
1	-0.051	0.42725
1	-0.051	0.42725
0	-0.017	0.42097
0	0	0.42097
0	0.034	0.42725
0	0.068	0.42725
1	0.085	0.42725
1	0.102	0.43353
1	0.119	0.43353
1	0.119	0.43982
1	0.136	0.4461
1	0.153	0.4461
1	0.17	0.45238
1	0.17	0.45867
1	0.187	0.46495
1	0.204	0.47123
1	0.221	0.47752
1	0.238	0.4838
1	0.238	0.49008
1	0.255	0.49637
1	0.272	0.50893
1	0.289	0.51521
1	0.306	0.52778
1	0.323	0.53406
1	0.34	0.54663
1	0.374	0.5592
1	0.391	0.56548
1	0.408	0.57805
1	0.425	0.59061
1	0.442	0.60946
1	0.476	0.62203
1	0.493	0.63459
1	0.527	0.65344
1	0.544	0.66601
1	0.578	0.68486
1	0.595	0.70371
1	0.629	0.72256
1	0.663	0.74141
0	0.714	0.76026
0	0.765	0.78539
0	0.816	0.80424
0	0.867	0.83565
0	0.918	0.86079
0	0.986	0.88592
0	1.037	0.91733
0	1.105	0.95503
0	1.156	0.98645
0	1.224	1.0241
0	1.292	1.0618
0	1.36	1.0995
0	1.428	1.1435
0	1.496	1.1875
0	1.564	1.2315
0	1.632	1.2817
0	1.7	1.332
0	1.768	1.3823
0	1.853	1.4388
0	1.921	1.4954
0	1.989	1.5519
0	2.074	1.6148
0	2.142	1.6776
0	2.21	1.7404
0	2.295	1.8095
0	2.363	1.8786
0	2.431	1.954
0	2.499	2.0294
0	2.567	2.1048
0	2.618	2.1802
0	2.686	2.2619
0	2.737	2.3436
0	2.788	2.4253
0	2.822	2.5132
0	2.873	2.5949
0	2.907	2.6829
0	2.941	2.7708
0	2.958	2.8588
0	2.975	2.9468
0	2.975	3.0347
0	2.975	3.129
0	2.975	3.217
0	2.975	3.3049
0	2.958	3.3929
0	2.924	3.4871
0	2.89	3.5751
0	2.856	3.6568
0	2.822	3.7447
0	2.771	3.8264
0	2.72	3.9081
0	2.669	3.9898
0	2.601	4.0714
0	2.55	4.1468
0	2.482	4.2222
0	2.414	4.2976
0	2.346	4.3667
0	2.261	4.4421
0	2.193	4.505
0	2.108	4.5741
0	2.04	4.6306
0	1.972	4.6935
0	1.887	4.75
0	1.819	4.8066
0	1.734	4.8631
0	1.666	4.9134
0	1.581	4.9637
0	1.513	5.0076
0	1.445	5.0516
0	1.377	5.0956
0	1.309	5.1333
0	1.241	5.1773
0	1.173	5.2087
0	1.105	5.2464
0	1.037	5.2778
0	0.969	5.3092
0	0.918	5.3343
0	0.85	5.3658
0	0.799	5.3909
0	0.731	5.4097
0	0.68	5.4349
0	0.629	5.4537
0	0.561	5.4726
0	0.51	5.4851
0	0.459	5.504
0	0.408	5.5166
0	0.357	5.5291
0	0.306	5.5354
0	0.255	5.548
0	0.204	5.5543
0	0.153	5.5605
0	0.102	5.5605
0	0.051	5.5668
0	0	5.5668
0	-0.034	5.5668
0	-0.068	5.5668
0	-0.119	5.5605
0	-0.17	5.5543
0	-0.221	5.548
0	-0.272	5.5417
0	-0.323	5.5354
0	-0.374	5.5228
0	-0.425	5.5103
0	-0.476	5.4977
0	-0.527	5.4789
0	-0.578	5.4663
0	-0.646	5.4474
0	-0.697	5.4223
0	-0.748	5.4035
0	-0.816	5.3783
0	-0.867	5.3532
0	-0.935	5.3281
0	-0.986	5.2966
0	-1.054	5.2652
0	-1.122	5.2338
0	-1.19	5.1961
0	-1.241	5.1647
0	-1.309	5.1207
0	-1.377	5.083
0	-1.462	5.039
0	-1.53	4.9951
0	-1.598	4.9511
0	-1.666	4.9008
0	-1.751	4.8443
0	-1.819	4.794
0	-1.887	4.7375
0	-1.972	4.6809
0	-2.04	4.6181
0	-2.108	4.5553
0	-2.176	4.4924
0	-2.261	4.4233
0	-2.329	4.3542
0	-2.397	4.2851
0	-2.465	4.2097
0	-2.516	4.1343
0	-2.584	4.0589
0	-2.635	3.9835
0	-2.686	3.9018
0	-2.737	3.8201
0	-2.788	3.7384
0	-2.822	3.6505
0	-2.856	3.5688
0	-2.89	3.4808
0	-2.907	3.3929
0	-2.924	3.3049
0	-2.924	3.217
0	-2.924	3.129
0	-2.924	3.041
0	-2.907	2.9531
0	-2.89	2.8651
0	-2.873	2.7834
0	-2.839	2.6955
0	-2.805	2.6075
0	-2.754	2.5258
0	-2.703	2.4441
0	-2.652	2.3624
0	-2.601	2.287
0	-2.55	2.2054
0	-2.482	2.13
0	-2.414	2.0546
0	-2.346	1.9855
0	-2.278	1.9163
0	-2.21	1.8472
0	-2.125	1.7844
0	-2.057	1.7216
0	-1.972	1.6587
0	-1.904	1.6022
0	-1.819	1.5456
0	-1.751	1.4891
0	-1.683	1.4388
0	-1.598	1.3886
0	-1.53	1.3446
0	-1.445	1.3006
0	-1.377	1.2566
1	-1.309	1.2126
1	-1.258	1.1749
1	-1.207	1.1372
1	-1.156	1.1058
1	-1.122	1.0681
1	-1.071	1.0367
1	-1.02	1.0053
1	-0.986	0.97388
1	-0.935	0.94246
1	-0.901	0.91733
1	-0.867	0.8922
1	-0.816	0.86707
1	-0.782	0.84193
1	-0.748	0.8168
1	-0.714	0.79167
1	-0.68	0.77282
1	-0.646	0.75397
1	-0.612	0.73512
1	-0.595	0.71627
1	-0.561	0.69742
1	-0.527	0.67858
1	-0.51	0.66601
1	-0.476	0.65344
1	-0.459	0.63459
1	-0.425	0.62203
1	-0.408	0.60946
1	-0.391	0.59689
1	-0.357	0.58433
1	-0.34	0.57805
1	-0.323	0.56548
1	-0.306	0.5592
1	-0.272	0.54663
1	-0.255	0.54035
1	-0.238	0.53406
1	-0.221	0.5215
1	-0.204	0.51521
1	-0.187	0.50893
1	-0.17	0.50265
1	-0.153	0.50265
1	-0.136	0.49637
1	-0.119	0.49008
1	-0.119	0.49008
1	-0.102	0.4838
1	-0.085	0.4838
1	-0.068	0.47752
1	-0.051	0.47752
1	-0.034	0.47752
1	-0.017	0.47123
1	-0.017	0.47123
1	0	0.47123
1	0	0.47123
1	0.017	0.47123
1	0.034	0.47123
1	0.051	0.47752
1	0.051	0.47752
1	0.068	0.47752
1	0.085	0.4838
1	0.102	0.4838
1	0.119	0.49008
1	0.136	0.49008
1	0.153	0.49637
1	0.17	0.50265
1	0.187	0.50893
1	0.204	0.51521
1	0.221	0.5215
1	0.238	0.52778
1	0.255	0.53406
1	0.272	0.54035
1	0.289	0.55291
1	0.306	0.5592
1	0.323	0.57176
1	0.34	0.57805
1	0.374	0.59061
0	0.408	0.60318
0	0.459	0.61574
0	0.493	0.62831
0	0.544	0.64716
0	0.578	0.66601
0	0.629	0.67858
0	0.68	0.70371
0	0.731	0.72256
0	0.782	0.74769
0	0.833	0.77282
0	0.884	0.79795
0	0.935	0.82309
0	0.986	0.8545
0	1.054	0.88592
0	1.105	0.91733
0	1.173	0.94875
0	1.224	0.98645
0	1.292	1.0241
0	1.36	1.0618
0	1.428	1.1058
0	1.496	1.1498
0	1.564	1.1938
0	1.632	1.2441
0	1.7	1.2943
0	1.768	1.3446
0	1.836	1.4011
0	1.921	1.4577
0	1.989	1.5142
0	2.057	1.5771
0	2.142	1.6399
0	2.21	1.709
0	2.278	1.7718
0	2.363	1.841
0	2.431	1.9163
0	2.499	1.9917
0	2.567	2.0671
0	2.618	2.1425
0	2.686	2.2242
0	2.737	2.3059
0	2.788	2.3876
0	2.839	2.4755
0	2.873	2.5572
0	2.924	2.6452
0	2.941	2.7332
0	2.975	2.8211
0	2.992	2.9154
0	3.009	3.0033
0	3.009	3.0913
0	3.009	3.1855
0	2.992	3.2735
0	2.992	3.3677
0	2.958	3.4557
0	2.941	3.5437
0	2.907	3.6316
0	2.856	3.7196
0	2.822	3.8013
0	2.771	3.8892
0	2.703	3.9709
0	2.652	4.0526
0	2.584	4.128
0	2.516	4.2034
0	2.448	4.2788
0	2.38	4.3542
0	2.312	4.4233
0	2.244	4.4924
0	2.159	4.5615
0	2.091	4.6244
0	2.006	4.6872
0	1.938	4.7437
0	1.87	4.8003
0	1.785	4.8568
0	1.717	4.9071
0	1.632	4.9574
0	1.564	5.0076
0	1.496	5.0516
0	1.428	5.0956
0	1.36	5.1396
0	1.292	5.1773
0	1.224	5.215
0	1.156	5.2527
0	1.088	5.2904
0	1.02	5.3218
0	0.969	5.3469
0	0.901	5.3783
0	0.85	5.4035
0	0.782	5.4286
0	0.731	5.4537
0	0.68	5.4726
0	0.629	5.4914
0	0.578	5.5103
0	0.51	5.5291
0	0.459	5.5417
0	0.425	5.5543
0	0.374	5.5668
0	0.323	5.5794
0	0.272	5.5857
0	0.221	5.5982
0	0.17	5.6045
0	0.136	5.6045
0	0.085	5.6108
0	0.034	5.6108
0	0	5.6108
0	-0.034	5.6108
0	-0.085	5.6108
0	-0.136	5.6045
0	-0.187	5.6045
0	-0.221	5.5982
0	-0.272	5.5857
0	-0.323	5.5794
0	-0.374	5.5668
0	-0.425	5.5543
0	-0.476	5.5417
0	-0.527	5.5291
0	-0.578	5.5103
0	-0.629	5.4914
0	-0.68	5.4726
0	-0.731	5.4474
0	-0.782	5.4286
0	-0.85	5.4035
0	-0.901	5.3783
0	-0.969	5.3469
0	-1.02	5.3155
0	-1.088	5.2841
0	-1.139	5.2527
0	-1.207	5.215
0	-1.275	5.1773
0	-1.343	5.1396
0	-1.411	5.0956
0	-1.479	5.0516
0	-1.547	5.0076
0	-1.615	4.9637
0	-1.7	4.9134
0	-1.768	4.8568
0	-1.836	4.8066
0	-1.921	4.75
0	-1.989	4.6872
0	-2.057	4.6306
0	-2.142	4.5615
0	-2.21	4.4987
0	-2.278	4.4296
0	-2.346	4.3605
0	-2.414	4.2914
0	-2.482	4.216
0	-2.55	4.1406
0	-2.618	4.0652
0	-2.669	3.9835
0	-2.72	3.9018
0	-2.771	3.8201
0	-2.805	3.7384
0	-2.856	3.6505
0	-2.873	3.5625
0	-2.907	3.4745
0	-2.924	3.3866
0	-2.941	3.2986
0	-2.958	3.2107
0	-2.958	3.1227
0	-2.941	3.0347
0	-2.924	2.9468
0	-2.907	2.8588
0	-2.89	2.7708
0	-2.856	2.6829
0	-2.822	2.6012
0	-2.771	2.5132
0	-2.737	2.4316
0	-2.669	2.3499
0	-2.618	2.2682
0	-2.567	2.1928
0	-2.499	2.1174
0	-2.431	2.042
0	-2.363	1.9729
0	-2.295	1.9038
0	-2.21	1.8347
0	-2.142	1.7655
0	-2.074	1.7027
0	-1.989	1.6399
0	-1.921	1.5833
0	-1.836	1.5268
0	-1.768	1.4703
0	-1.683	1.42
0	-1.615	1.3697
0	-1.547	1.3257
0	-1.462	1.2755
0	-1.394	1.2378
1	-1.326	1.1938
1	-1.275	1.1561
1	-1.224	1.1184
1	-1.173	1.0807
1	-1.139	1.043
1	-1.088	1.0116
1	-1.037	0.98016
1	-1.003	0.94875
1	-0.969	0.91733
1	-0.918	0.8922
1	-0.884	0.86079
1	-0.85	0.83565
1	-0.816	0.81052
1	-0.782	0.78539
1	-0.748	0.76654
1	-0.714	0.74141
1	-0.68	0.72256
1	-0.663	0.69742
1	-0.629	0.67858
1	-0.595	0.65973
1	-0.578	0.64716
1	-0.544	0.62831
1	-0.527	0.60946
1	-0.51	0.59689
1	-0.476	0.57805
1	-0.459	0.56548
1	-0.442	0.55291
1	-0.425	0.54035
1	-0.408	0.52778
1	-0.391	0.51521
1	-0.374	0.50265
1	-0.357	0.49008
1	-0.34	0.4838
1	-0.323	0.47123
1	-0.306	0.45867
1	-0.289	0.45238
1	-0.289	0.43982
1	-0.272	0.43353
1	-0.255	0.42725
1	-0.255	0.42097
1	-0.238	0.4084
1	-0.238	0.40212
1	-0.221	0.39583
1	-0.204	0.38955
1	-0.204	0.38327
1	-0.187	0.37699
1	-0.187	0.3707
1	-0.187	0.36442
1	-0.17	0.35814
1	-0.17	0.35185
1	-0.17	0.35185
1	-0.153	0.34557
1	-0.153	0.33929
1	-0.153	0.333
1	-0.136	0.32672
1	-0.136	0.32672
1	-0.136	0.32044
1	-0.136	0.31416
1	-0.119	0.31416
1	-0.119	0.30787
1	-0.119	0.30159
1	-0.119	0.30159
1	-0.119	0.29531
1	-0.119	0.29531
1	-0.119	0.28902
1	-0.119	0.28274
1	-0.119	0.28274
1	-0.119	0.27646
1	-0.102	0.27646
1	-0.102	0.27017
1	-0.102	0.27017
1	-0.102	0.26389
1	-0.119	0.25761
1	-0.119	0.25761
1	-0.119	0.25132
1	-0.119	0.25132
1	-0.119	0.24504
1	-0.119	0.24504
1	-0.119	0.23876
1	-0.119	0.23247
1	-0.119	0.23247
1	-0.119	0.22619
1	-0.136	0.21991
1	-0.136	0.21991
1	-0.136	0.21363
1	-0.136	0.20734
1	-0.153	0.20734
1	-0.153	0.20106
1	-0.153	0.19478
1	-0.17	0.18849
1	-0.17	0.18849
1	-0.17	0.18221
1	-0.187	0.17593
1	-0.187	0.16964
1	-0.187	0.16336
1	-0.204	0.15708
1	-0.204	0.15079
0	-0.204	0.14451
0	-0.187	0.13823
0	-0.187	0.13195
1	-0.17	0.12566
1	-0.187	0.11938
1	-0.187	0.1131
1	-0.204	0.10681
1	-0.221	0.10053
1	-0.221	0.094246
1	-0.238	0.087963
1	-0.255	0.08168
1	-0.272	0.069114
1	-0.289	0.062831
1	-0.306	0.056548
0	-0.289	0.043982
0	-0.289	0.037699
0	-0.289	0.025132
0	-0.289	0.018849
0	-0.289	0.012566
0	-0.289	0
0	-0.289	6.2768
0	-0.289	6.2642
0	-0.289	6.258
0	-0.289	6.2517
0	-0.289	6.2391
0	-0.289	6.2328
0	-0.289	6.2203
2	-0.306	6.214
2	-0.289	6.2014
2	-0.272	6.1951
2	-0.255	6.1889
2	-0.238	6.1826
2	-0.238	6.17
2	-0.221	6.1637
2	-0.204	6.1574
2	-0.204	6.1512
2	-0.187	6.1449
2	-0.17	6.1386
2	-0.17	6.1323
2	-0.153	6.1323
2	-0.153	6.126
2	-0.136	6.1197
2	-0.136	6.1135
2	-0.119	6.1135
2	-0.119	6.1072
2	-0.102	6.1072
2	-0.102	6.1009
2	-0.102	6.1009
2	-0.085	6.0946
2	-0.085	6.0946
2	-0.068	6.0883
2	-0.068	6.0883
2	-0.068	6.082
2	-0.051	6.082
2	-0.051	6.082
2	-0.051	6.0758
2	-0.051	6.0758
2	-0.034	6.0758
2	-0.034	6.0758
2	-0.034	6.0758
2	-0.017	6.0695
2	-0.017	6.0695
2	-0.017	6.0695
2	-0.017	6.0695
2	0	6.0695
2	0	6.0695
2	0	6.0695
2	0	6.0695
2	0	6.0695
2	0	6.0695
2	0	6.0695
2	0.017	6.0695
2	0.017	6.0695
2	0.017	6.0695
2	0.017	6.0758
2	0.034	6.0758
2	0.034	6.0758
2	0.034	6.0758
2	0.051	6.0758
2	0.051	6.082
2	0.051	6.082
2	0.068	6.082
2	0.068	6.0883
2	0.068	6.0883
2	0.085	6.0883
2	0.085	6.0946
2	0.085	6.0946
2	0.102	6.1009
2	0.102	6.1009
2	0.119	6.1072
2	0.119	6.1072
0	0.102	6.1135
0	0.102	6.1135
0	0.085	6.1197
0	0.068	6.1197
0	0.051	6.126
0	0.051	6.126
0	0.034	6.126
0	0.017	6.126
0	0.017	6.1323
0	0	6.1323
0	0	6.1323
0	0	6.1323
0	-0.017	6.126
0	-0.034	6.126
0	-0.034	6.126
0	-0.051	6.126
0	-0.068	6.126
0	-0.068	6.1197
0	-0.085	6.1197
0	-0.102	6.1135
0	-0.102	6.1135
0	-0.119	6.1072
0	-0.136	6.1072
0	-0.153	6.1009
0	-0.17	6.0946
0	-0.17	6.0883
2	-0.187	6.082
2	-0.187	6.0758
2	-0.187	6.0695
2	-0.17	6.0695
2	-0.17	6.0632
2	-0.17	6.0569
2	-0.17	6.0506
2	-0.153	6.0443
2	-0.153	6.0381
2	-0.153	6.0381
2	-0.153	6.0318
2	-0.153	6.0255
2	-0.153	6.0192
2	-0.153	6.0192
2	-0.153	6.0129
2	-0.153	6.0066
2	-0.153	6.0004
2	-0.153	6.0004
2	-0.153	5.9941
2	-0.153	5.9878
2	-0.153	5.9815
2	-0.153	5.9815
2	-0.153	5.9752
2	-0.153	5.9689
2	-0.153	5.9627
2	-0.17	5.9564
2	-0.17	5.9564
2	-0.17	5.9501
2	-0.17	5.9438
2	-0.187	5.9375
2	-0.187	5.9313
2	-0.187	5.925
2	-0.204	5.9187
2	-0.204	5.9124
2	-0.204	5.9061
2	-0.221	5.8998
2	-0.221	5.8936
2	-0.238	5.8873
2	-0.238	5.881
2	-0.255	5.8684
2	-0.255	5.8621
2	-0.272	5.8559
2	-0.289	5.8496
2	-0.289	5.837
2	-0.306	5.8307
2	-0.323	5.8182
2	-0.323	5.8119
2	-0.34	5.7993
2	-0.357	5.7867
2	-0.374	5.7742
2	-0.391	5.7616
2	-0.408	5.7553
2	-0.425	5.7365
2	-0.442	5.7239
2	-0.459	5.7113
2	-0.476	5.6988
2	-0.51	5.6799
2	-0.527	5.6674
2	-0.544	5.6485
2	-0.578	5.6359
2	-0.595	5.6171
2	-0.629	5.5982
2	-0.646	5.5794
2	-0.68	5.5605
2	-0.714	5.5354
2	-0.748	5.5166
2	-0.782	5.4914
2	-0.799	5.4663
2	-0.833	5.4412
2	-0.884	5.416
2	-0.918	5.3909
2	-0.952	5.3595
2	-0.986	5.3343
2	-1.037	5.3029
2	-1.071	5.2715
2	-1.122	5.2338
2	-1.156	5.2024
2	-1.207	5.1647
2	-1.258	5.127
2	-1.309	5.0893
2	-1.36	5.0516
0	-1.428	5.0076
0	-1.496	4.9637
0	-1.564	4.9197
0	-1.632	4.8694
0	-1.717	4.8191
0	-1.785	4.7689
0	-1.87	4.7123
0	-1.938	4.6558
0	-2.006	4.593
0	-2.074	4.5301
0	-2.159	4.4673
0	-2.227	4.4044
0	-2.295	4.3353
0	-2.363	4.2662
0	-2.431	4.1908
0	-2.499	4.1217
0	-2.55	4.04
0	-2.601	3.9646
0	-2.652	3.883
0	-2.703	3.8076
0	-2.754	3.7259
0	-2.788	3.6379
0	-2.822	3.5562
0	-2.839	3.4683
0	-2.856	3.3866
0	-2.873	3.2986
0	-2.89	3.2107
0	-2.89	3.1227
0	-2.873	3.041
0	-2.873	2.9531
0	-2.856	2.8651
0	-2.822	2.7771
0	-2.788	2.6955
0	-2.754	2.6138
0	-2.72	2.5321
0	-2.669	2.4504
0	-2.618	2.3687
0	-2.567	2.2933
0	-2.499	2.2179
0	-2.448	2.1425
0	-2.38	2.0671
0	-2.312	1.998
0	-2.244	1.9289
0	-2.159	1.8598
1	-2.091	1.797
1	-2.04	1.7341
1	-1.989	1.6776
1	-1.921	1.6148
1	-1.87	1.5582
1	-1.819	1.5017
1	-1.751	1.4514
1	-1.7	1.4011
1	-1.649	1.3509
1	-1.598	1.3006
1	-1.547	1.2503
1	-1.496	1.2064
1	-1.445	1.1624
1	-1.394	1.1184
1	-1.343	1.0744
1	-1.309	1.0367
1	-1.258	0.99901
1	-1.207	0.96131
1	-1.173	0.92362
1	-1.139	0.8922
1	-1.088	0.8545
1	-1.054	0.82309
1	-1.02	0.79167
0	-0.969	0.76026
0	-0.918	0.73512
0	-0.867	0.70371
0	-0.816	0.67858
0	-0.765	0.65973
0	-0.731	0.63459
0	-0.68	0.61574
0	-0.646	0.59061
0	-0.595	0.57176
0	-0.561	0.5592
0	-0.51	0.54035
0	-0.476	0.52778
0	-0.442	0.50893
0	-0.408	0.49637
0	-0.374	0.4838
0	-0.34	0.47752
0	-0.306	0.46495
0	-0.272	0.45867
0	-0.238	0.4461
1	-0.204	0.43982
1	-0.187	0.43353
1	-0.17	0.42725
1	-0.17	0.42725
1	-0.153	0.42097
1	-0.153	0.41469
1	-0.136	0.4084
1	-0.119	0.4084
1	-0.119	0.40212
1	-0.102	0.39583
1	-0.102	0.39583
1	-0.085	0.38955
1	-0.085	0.38955
1	-0.068	0.38955
1	-0.068	0.38327
1	-0.051	0.38327
1	-0.051	0.38327
1	-0.034	0.37699
1	-0.034	0.37699
1	-0.017	0.37699
1	-0.017	0.37699
1	-0.017	0.37699
1	0	0.37699
1	0	0.37699
1	0	0.37699
1	0	0.37699
1	0.017	0.37699
1	0.017	0.37699
1	0.034	0.37699
1	0.034	0.37699
1	0.034	0.37699
1	0.051	0.38327
1	0.051	0.38327
1	0.068	0.38327
1	0.068	0.38955
1	0.085	0.38955
1	0.085	0.39583
1	0.102	0.39583
1	0.102	0.40212
1	0.119	0.40212
1	0.119	0.4084
1	0.136	0.4084
1	0.153	0.41469
1	0.153	0.42097
1	0.17	0.42725
1	0.17	0.43353
1	0.187	0.43982
1	0.204	0.43982
1	0.221	0.45238
1	0.221	0.45867
1	0.238	0.46495
0	0.272	0.47123
0	0.306	0.47752
0	0.34	0.49008
0	0.374	0.50265
0	0.408	0.51521
0	0.459	0.52778
0	0.493	0.54035
0	0.527	0.5592
0	0.561	0.57176
0	0.612	0.59061
0	0.646	0.60946
0	0.697	0.62831
0	0.748	0.65344
0	0.782	0.67858
0	0.833	0.69742
0	0.884	0.72884
0	0.935	0.75397
0	0.986	0.78539
0	1.037	0.81052
0	1.088	0.84822
0	1.156	0.87963
0	1.207	0.91733
0	1.275	0.95503
0	1.326	0.99273
0	1.394	1.0304
0	1.462	1.0744
0	1.53	1.1184
0	1.598	1.1687
0	1.666	1.2189
0	1.734	1.2692
0	1.802	1.3195
0	1.87	1.376
0	1.955	1.4325
0	2.023	1.4954
0	2.091	1.5582
0	2.176	1.621
0	2.244	1.6839
0	2.312	1.753
0	2.38	1.8284
0	2.465	1.8975
0	2.533	1.9729
0	2.584	2.0483
0	2.652	2.13
0	2.72	2.2117
0	2.771	2.2933
0	2.822	2.375
0	2.873	2.463
0	2.924	2.5509
0	2.958	2.6389
0	2.992	2.7269
0	3.009	2.8148
0	3.026	2.9091
0	3.043	2.997
0	3.043	3.0913
0	3.043	3.1855
0	3.043	3.2735
0	3.026	3.3677
0	3.009	3.4557
0	2.975	3.5437
0	2.941	3.6379
0	2.89	3.7259
0	2.856	3.8076
0	2.805	3.8955
0	2.754	3.9772
0	2.686	4.0589
0	2.618	4.1406
0	2.567	4.216
0	2.499	4.2914
0	2.414	4.3667
0	2.346	4.4421
0	2.278	4.5113
0	2.193	4.5741
0	2.125	4.6432
0	2.04	4.706
0	1.972	4.7626
0	1.887	4.8254
0	1.819	4.882
0	1.751	4.9322
0	1.666	4.9825
0	1.598	5.0328
0	1.53	5.083
0	1.462	5.127
0	1.394	5.171
0	1.326	5.2087
0	1.258	5.2464
0	1.19	5.2841
0	1.122	5.3218
0	1.071	5.3532
0	1.003	5.3846
0	0.952	5.416
0	0.901	5.4412
0	0.833	5.4726
0	0.782	5.4914
0	0.731	5.5166
0	0.68	5.5354
0	0.629	5.5605
0	0.578	5.5794
0	0.527	5.592
0	0.476	5.6108
0	0.442	5.6234
0	0.391	5.6359
0	0.34	5.6485
0	0.306	5.6548
0	0.255	5.6674
0	0.221	5.6736
0	0.17	5.6799
0	0.136	5.6862
0	0.085	5.6862
0	0.051	5.6925
0	0	5.6925
0	-0.017	5.6925
0	-0.068	5.6925
0	-0.102	5.6862
0	-0.153	5.6799
0	-0.187	5.6799
0	-0.238	5.6736
0	-0.272	5.6611
0	-0.323	5.6548
0	-0.357	5.6422
0	-0.408	5.6297
0	-0.459	5.6171
0	-0.493	5.6045
0	-0.544	5.5857
0	-0.595	5.5731
0	-0.646	5.5543
0	-0.697	5.5354
0	-0.748	5.5103
0	-0.799	5.4851
0	-0.85	5.46
0	-0.901	5.4349
0	-0.952	5.4097
0	-1.02	5.3783
0	-1.071	5.3469
0	-1.139	5.3155
0	-1.207	5.2778
0	-1.258	5.2401
0	-1.326	5.2024
0	-1.394	5.1584
0	-1.462	5.1144
0	-1.53	5.0705
0	-1.598	5.0265
0	-1.666	4.9762
0	-1.734	4.926
0	-1.819	4.8694
0	-1.887	4.8129
0	-1.955	4.7563
0	-2.04	4.6998
0	-2.108	4.6369
0	-2.176	4.5678
0	-2.261	4.505
0	-2.329	4.4359
0	-2.397	4.3605
0	-2.465	4.2914
0	-2.533	4.216
0	-2.601	4.1343
0	-2.652	4.0589
0	-2.72	3.9772
0	-2.771	3.8955
0	-2.805	3.8138
0	-2.856	3.7259
0	-2.89	3.6379
0	-2.924	3.5499
0	-2.941	3.462
0	-2.975	3.374
0	-2.975	3.2861
0	-2.992	3.1981
0	-2.992	3.1038
0	-2.975	3.0159
0	-2.958	2.9279
0	-2.941	2.84
0	-2.924	2.7457
0	-2.89	2.664
0	-2.839	2.5761
0	-2.805	2.4881
0	-2.754	2.4064
0	-2.703	2.3247
0	-2.635	2.2431
0	-2.584	2.1677
0	-2.516	2.086
0	-2.448	2.0169
0	-2.38	1.9415
0	-2.312	1.8724
0	-2.227	1.8033
0	-2.159	1.7341
0	-2.091	1.6713
0	-2.006	1.6085
0	-1.938	1.5519
0	-1.853	1.4954
0	-1.785	1.4388
0	-1.7	1.3886
0	-1.632	1.3383
0	-1.564	1.288
0	-1.479	1.2441
0	-1.411	1.2001
0	-1.343	1.1561
0	-1.275	1.1184
0	-1.207	1.0807
0	-1.139	1.043
1	-1.071	1.0116
1	-1.037	0.98016
1	-0.986	0.94875
1	-0.952	0.91733
1	-0.918	0.8922
1	-0.867	0.86707
1	-0.833	0.83565
1	-0.799	0.8168
1	-0.765	0.79167
1	-0.731	0.76654
1	-0.697	0.74769
1	-0.663	0.72256
1	-0.646	0.70371
1	-0.612	0.68486
1	-0.578	0.66601
1	-0.561	0.64716
1	-0.527	0.63459
1	-0.51	0.61574
1	-0.493	0.60318
1	-0.459	0.59061
1	-0.442	0.57176
1	-0.425	0.5592
1	-0.408	0.54663
1	-0.391	0.53406
1	-0.374	0.5215
1	-0.357	0.51521
1	-0.34	0.50265
1	-0.323	0.49008
1	-0.306	0.4838
1	-0.289	0.47123
1	-0.272	0.46495
1	-0.255	0.45867
1	-0.238	0.45238
1	-0.238	0.43982
1	-0.221	0.43353
1	-0.204	0.42725
1	-0.204	0.42097
1	-0.187	0.41469
1	-0.187	0.4084
1	-0.17	0.40212
1	-0.153	0.40212
1	-0.153	0.39583
1	-0.136	0.38955
1	-0.136	0.38327
1	-0.119	0.38327
1	-0.119	0.37699
1	-0.102	0.3707
1	-0.102	0.3707
1	-0.102	0.36442
1	-0.085	0.36442
1	-0.085	0.35814
1	-0.068	0.35814
1	-0.068	0.35814
1	-0.068	0.35185
1	-0.051	0.35185
1	-0.051	0.35185
1	-0.051	0.34557
1	-0.034	0.34557
1	-0.034	0.34557
1	-0.034	0.34557
1	-0.017	0.34557
1	-0.017	0.33929
1	-0.017	0.33929
1	-0.017	0.33929
1	0	0.33929
1	0	0.33929
1	0	0.33929
1	0	0.33929
1	0	0.33929
1	0	0.33929
1	0.017	0.33929
1	0.017	0.33929
1	0.017	0.33929
1	0.017	0.34557
1	0.034	0.34557
1	0.034	0.34557
1	0.034	0.34557
1	0.051	0.34557
1	0.051	0.35185
1	0.051	0.35185
1	0.068	0.35185
1	0.068	0.35814
1	0.068	0.35814
1	0.085	0.35814
1	0.085	0.36442
1	0.102	0.36442
1	0.102	0.3707
1	0.102	0.3707
1	0.119	0.37699
1	0.119	0.38327
0	0.153	0.38327
0	0.187	0.38955
0	0.204	0.39583
0	0.238	0.40212
0	0.272	0.4084
0	0.289	0.42097
0	0.323	0.42725
0	0.357	0.43982
0	0.391	0.45238
0	0.425	0.46495
0	0.459	0.47752
0	0.493	0.49008
0	0.527	0.50893
0	0.561	0.5215
0	0.612	0.54035
0	0.646	0.5592
0	0.68	0.57805
0	0.731	0.60318
0	0.765	0.62203
0	0.816	0.64716
0	0.867	0.67229
0	0.901	0.70371
0	0.952	0.72884
0	1.003	0.76026
0	1.054	0.79167
0	1.105	0.82309
0	1.173	0.8545
0	1.224	0.8922
0	1.275	0.9299
0	1.343	0.9676
0	1.411	1.0116
0	1.462	1.0556
0	1.53	1.0995
0	1.598	1.1498
0	1.666	1.2001
0	1.734	1.2503
0	1.819	1.3006
0	1.887	1.3572
0	1.955	1.4137
0	2.023	1.4765
0	2.108	1.5394
0	2.176	1.6022
0	2.244	1.6713
0	2.329	1.7404
0	2.397	1.8095
0	2.465	1.8849
0	2.533	1.9603
0	2.601	2.0357
0	2.669	2.1111
0	2.72	2.1928
0	2.788	2.2808
0	2.839	2.3624
0	2.89	2.4504
0	2.924	2.5384
0	2.975	2.6263
0	3.009	2.7143
0	3.026	2.8085
0	3.043	2.8965
0	3.06	2.9908
0	3.06	3.0787
0	3.06	3.173
0	3.06	3.2672
0	3.043	3.3552
0	3.026	3.4494
0	2.992	3.5374
0	2.958	3.6316
0	2.924	3.7196
0	2.873	3.8076
0	2.822	3.8892
0	2.771	3.9772
0	2.72	4.0589
0	2.652	4.1406
0	2.584	4.216
0	2.516	4.2914
0	2.448	4.3667
0	2.38	4.4421
0	2.295	4.5113
0	2.227	4.5804
0	2.142	4.6432
0	2.074	4.706
0	1.989	4.7689
0	1.921	4.8317
0	1.836	4.8883
0	1.768	4.9385
0	1.7	4.9951
0	1.632	5.0453
0	1.547	5.0893
0	1.479	5.1333
0	1.411	5.1773
0	1.343	5.2213
0	1.275	5.2589
0	1.224	5.2966
0	1.156	5.3343
0	1.088	5.372
0	1.037	5.4035
0	0.986	5.4349
0	0.918	5.46
0	0.867	5.4851
0	0.816	5.5103
0	0.765	5.5354
0	0.714	5.5605
0	0.663	5.5794
0	0.612	5.5982
0	0.578	5.6171
0	0.527	5.6359
0	0.476	5.6485
0	0.442	5.6611
0	0.391	5.6736
0	0.357	5.6862
0	0.306	5.6988
0	0.272	5.705
0	0.221	5.7176
0	0.187	5.7239
0	0.153	5.7239
0	0.102	5.7302
0	0.068	5.7365
0	0.034	5.7365
0	0	5.7365
0	-0.034	5.7365
0	-0.068	5.7302
0	-0.102	5.7302
0	-0.153	5.7239
0	-0.187	5.7239
0	-0.221	5.7113
0	-0.272	5.705
0	-0.306	5.6988
0	-0.357	5.6862
0	-0.391	5.6736
0	-0.442	5.6611
0	-0.476	5.6485
0	-0.527	5.6359
0	-0.561	5.6171
0	-0.612	5.5982
0	-0.663	5.5794
0	-0.714	5.5605
0	-0.765	5.5354
0	-0.816	5.5103
0	-0.867	5.4851
0	-0.918	5.46
0	-0.969	5.4349
0	-1.037	5.4035
0	-1.088	5.372
0	-1.139	5.3343
0	-1.207	5.3029
0	-1.275	5.2652
0	-1.326	5.2213
0	-1.394	5.1836
0	-1.462	5.1396
0	-1.53	5.0956
0	-1.598	5.0453
0	-1.666	4.9951
0	-1.751	4.9448
0	-1.819	4.8945
0	-1.887	4.838
0	-1.972	4.7752
0	-2.04	4.7186
0	-2.108	4.6558
0	-2.193	4.593
0	-2.261	4.5238
0	-2.329	4.4547
0	-2.397	4.3856
0	-2.465	4.3102
0	-2.533	4.2348
0	-2.601	4.1594
0	-2.669	4.0777
0	-2.72	3.996
0	-2.771	3.9144
0	-2.822	3.8327
0	-2.873	3.7447
0	-2.907	3.6568
0	-2.941	3.5688
0	-2.958	3.4808
0	-2.992	3.3929
0	-2.992	3.2986
0	-3.009	3.2107
0	-3.009	3.1227
0	-3.009	3.0284
0	-2.992	2.9405
0	-2.975	2.8525
0	-2.941	2.7646
0	-2.907	2.6703
0	-2.873	2.5886
0	-2.822	2.5007
0	-2.788	2.419
0	-2.72	2.331
0	-2.669	2.2494
0	-2.601	2.174
0	-2.55	2.0923
0	-2.482	2.0169
0	-2.414	1.9478
0	-2.329	1.8724
0	-2.261	1.8033
0	-2.193	1.7404
0	-2.108	1.6713
0	-2.04	1.6085
0	-1.955	1.5519
0	-1.887	1.4954
0	-1.802	1.4388
0	-1.734	1.3823
0	-1.666	1.332
0	-1.581	1.2817
0	-1.513	1.2378
0	-1.445	1.1938
0	-1.377	1.1498
1	-1.309	1.1121
1	-1.258	1.0681
1	-1.207	1.0367
1	-1.173	0.99901
1	-1.122	0.96131
1	-1.088	0.9299
1	-1.037	0.89848
1	-1.003	0.86707
1	-0.969	0.83565
1	-0.935	0.81052
1	-0.901	0.7791
1	-0.867	0.75397
1	-0.833	0.72884
1	-0.799	0.70371
1	-0.782	0.67858
1	-0.748	0.65344
1	-0.731	0.63459
1	-0.697	0.60946
1	-0.68	0.59061
1	-0.663	0.57176
1	-0.646	0.55291
1	-0.612	0.53406
1	-0.595	0.51521
1	-0.578	0.49637
1	-0.561	0.47752
1	-0.561	0.45867
1	-0.544	0.4461
1	-0.527	0.42725
1	-0.527	0.4084
1	-0.51	0.39583
1	-0.493	0.37699
1	-0.493	0.36442
1	-0.493	0.35185
1	-0.476	0.333
[truncated: 5,162 more rows]
