# Supplementary material for: Skilled motor control of an inverted pendulum implies low entropy of states but high entropy of actions
Source: PLoS Comput Biol. 2023 Jan 6;19(1):e1010810. doi: 10.1371/journal.pcbi.1010810 (PMC9851554; doi:10.1371/journal.pcbi.1010810)
Supplement: S2 File — The dataset within the file contains the data collected during the experiment. Each CSV file named “FRI_p_l.csv” corresponds to a different trial, where “p” stands for an unique numerical participant’s identifier and “l” stands for pendulum length (where “2” corresponds to 0.2, “3” to 0.3 m, “4” to 0.4 m, etc.). In every file, rows correspond to subsequent time steps, sampled with a frequency of 0.017 s. For every recorded time step, each column contains: the action selected by the trial’s participant (“action”). The value 0 corresponds to a “no action”, the value 1 represents an action that pushes the pendulum towards the clockwise direction and the value 2 corresponds to an action that pushes the pendulum towards the anti-clockwise direction.the angular velocity of the pendulum at that time step (“ang. velocity”), measured in rad s−1.the angle of the pendulum at that time step (“angle”), measured in rad with values in the interval [0, 2π) rad. The angle 0 rad corresponds to the pendulum oriented in its upright position.the single utility value associated to the whole trial (“utility”). (ZIP) [file pcbi.1010810.s002.zip › ExperimentalData/FRI_5_2.csv]

action	angular vel.	angle	trial utility
0	0	3.2358	-19.7677
0	-0.017	3.2358
0	-0.034	3.2358
0	-0.051	3.2358
0	-0.068	3.2358
0	-0.085	3.2295
0	-0.085	3.2295
0	-0.102	3.2232
0	-0.119	3.2232
0	-0.136	3.217
0	-0.136	3.2107
0	-0.153	3.2107
0	-0.17	3.2044
0	-0.17	3.1981
0	-0.187	3.1918
0	-0.187	3.1855
0	-0.187	3.1793
0	-0.204	3.173
0	-0.204	3.1667
0	-0.204	3.1604
0	-0.204	3.1541
0	-0.221	3.1478
0	-0.221	3.1416
0	-0.221	3.1353
0	-0.221	3.129
0	-0.204	3.1227
0	-0.204	3.1164
0	-0.204	3.1101
0	-0.204	3.1038
0	-0.187	3.0976
0	-0.187	3.0913
0	-0.17	3.085
0	-0.17	3.0787
0	-0.153	3.0724
0	-0.153	3.0661
0	-0.136	3.0661
0	-0.136	3.0599
0	-0.119	3.0536
0	-0.102	3.0536
0	-0.085	3.0473
0	-0.068	3.0473
0	-0.068	3.0473
0	-0.051	3.041
0	-0.034	3.041
0	-0.017	3.041
0	0	3.041
0	0	3.041
0	0	3.041
0	0.017	3.041
0	0.034	3.041
0	0.051	3.041
0	0.068	3.0473
0	0.085	3.0473
0	0.085	3.0536
0	0.102	3.0536
0	0.119	3.0599
0	0.136	3.0599
0	0.136	3.0661
0	0.153	3.0724
0	0.17	3.0724
0	0.17	3.0787
0	0.187	3.085
0	0.187	3.0913
0	0.187	3.0976
0	0.204	3.1038
0	0.204	3.1101
0	0.204	3.1164
0	0.204	3.1227
0	0.204	3.129
0	0.204	3.1353
0	0.204	3.1416
0	0.204	3.1478
0	0.204	3.1541
0	0.204	3.1604
0	0.204	3.1667
0	0.187	3.173
0	0.187	3.1793
0	0.187	3.1855
0	0.17	3.1918
0	0.17	3.1981
0	0.153	3.2044
0	0.153	3.2107
0	0.136	3.2107
0	0.119	3.217
0	0.119	3.217
0	0.102	3.2232
0	0.085	3.2295
0	0.068	3.2295
0	0.068	3.2295
0	0.051	3.2358
2	0.034	3.2358
2	0.051	3.2358
2	0.085	3.2358
2	0.102	3.2421
2	0.136	3.2484
2	0.153	3.2484
2	0.187	3.2546
2	0.204	3.2609
2	0.221	3.2672
2	0.238	3.2735
2	0.272	3.2861
2	0.289	3.2923
2	0.306	3.2986
2	0.306	3.3112
2	0.323	3.3175
2	0.34	3.33
2	0.357	3.3426
2	0.357	3.3489
2	0.374	3.3615
2	0.374	3.374
2	0.374	3.3866
2	0.374	3.3992
2	0.391	3.4117
2	0.374	3.4243
2	0.374	3.4306
2	0.374	3.4431
2	0.374	3.4557
2	0.357	3.4683
2	0.357	3.4808
2	0.34	3.4871
2	0.323	3.4997
2	0.323	3.5122
2	0.306	3.5185
2	0.289	3.5248
2	0.272	3.5374
2	0.255	3.5437
2	0.238	3.5499
2	0.204	3.5562
2	0.187	3.5625
2	0.17	3.5688
2	0.153	3.5751
2	0.119	3.5814
2	0.102	3.5814
2	0.068	3.5877
2	0.051	3.5877
2	0.017	3.5877
2	0	3.5939
2	-0.017	3.5877
2	-0.034	3.5877
2	-0.051	3.5877
2	-0.085	3.5877
2	-0.102	3.5814
2	-0.136	3.5814
2	-0.153	3.5751
2	-0.17	3.5688
2	-0.204	3.5625
2	-0.221	3.5562
2	-0.238	3.5499
2	-0.255	3.5437
2	-0.272	3.5311
2	-0.289	3.5248
2	-0.306	3.5185
0	-0.357	3.506
0	-0.408	3.4934
0	-0.459	3.4808
0	-0.51	3.4683
0	-0.561	3.4494
0	-0.612	3.4306
0	-0.646	3.4117
0	-0.68	3.3929
0	-0.714	3.3677
0	-0.748	3.3489
0	-0.782	3.3238
0	-0.816	3.2986
0	-0.833	3.2735
0	-0.85	3.2484
0	-0.867	3.2232
0	-0.867	3.1981
0	-0.884	3.173
0	-0.884	3.1478
0	-0.884	3.1164
0	-0.884	3.0913
0	-0.867	3.0661
0	-0.85	3.041
0	-0.833	3.0159
0	-0.816	2.9908
0	-0.782	2.9656
0	-0.765	2.9405
0	-0.731	2.9154
0	-0.697	2.8965
0	-0.663	2.8777
0	-0.612	2.8588
0	-0.578	2.84
0	-0.527	2.8211
0	-0.476	2.8085
0	-0.425	2.7897
0	-0.374	2.7771
0	-0.323	2.7708
0	-0.272	2.7583
0	-0.221	2.752
0	-0.153	2.7457
0	-0.102	2.7394
0	-0.034	2.7394
0	0	2.7394
0	0.051	2.7394
0	0.119	2.7457
0	0.17	2.7457
0	0.238	2.752
0	0.289	2.7646
0	0.34	2.7708
0	0.391	2.7834
0	0.442	2.796
0	0.493	2.8085
0	0.544	2.8274
0	0.578	2.8462
0	0.629	2.8651
0	0.663	2.8839
0	0.697	2.9028
0	0.731	2.9216
0	0.765	2.9468
2	0.799	2.9719
2	0.85	2.997
2	0.918	3.0222
2	0.969	3.0536
2	1.02	3.0787
2	1.071	3.1101
2	1.105	3.1478
2	1.139	3.1793
2	1.173	3.217
2	1.207	3.2484
2	1.224	3.2861
2	1.241	3.3238
2	1.241	3.3615
2	1.258	3.3992
2	1.241	3.4369
2	1.241	3.4745
2	1.224	3.5122
2	1.207	3.5499
2	1.19	3.5877
2	1.156	3.6191
2	1.139	3.6568
2	1.088	3.6882
2	1.054	3.7196
2	1.003	3.751
2	0.952	3.7824
2	0.901	3.8138
2	0.85	3.839
2	0.799	3.8641
2	0.731	3.8892
2	0.68	3.9081
2	0.612	3.9269
2	0.544	3.9458
2	0.476	3.9583
2	0.408	3.9709
2	0.323	3.9835
2	0.255	3.996
2	0.187	4.0023
2	0.102	4.0023
2	0.034	4.0086
2	-0.017	4.0086
2	-0.102	4.0086
2	-0.17	4.0023
2	-0.238	3.996
2	-0.323	3.9898
2	-0.391	3.9772
2	-0.459	3.9646
2	-0.527	3.9458
2	-0.595	3.9332
2	-0.663	3.9144
2	-0.714	3.8892
2	-0.782	3.8704
2	-0.833	3.8453
2	-0.901	3.8201
2	-0.952	3.7887
2	-0.986	3.7636
2	-1.037	3.7322
0	-1.122	3.6945
0	-1.19	3.6631
0	-1.275	3.6254
0	-1.326	3.5877
0	-1.394	3.5437
0	-1.445	3.4997
0	-1.496	3.4557
0	-1.547	3.4117
0	-1.581	3.3615
0	-1.615	3.3175
0	-1.632	3.2672
0	-1.649	3.217
0	-1.649	3.1667
0	-1.649	3.1164
0	-1.649	3.0661
0	-1.632	3.0222
0	-1.615	2.9719
0	-1.581	2.9216
0	-1.547	2.8777
0	-1.496	2.8274
0	-1.445	2.7834
0	-1.394	2.7394
0	-1.326	2.7017
0	-1.258	2.664
0	-1.19	2.6263
0	-1.122	2.5886
0	-1.037	2.5572
0	-0.952	2.5258
0	-0.867	2.5007
0	-0.765	2.4755
0	-0.68	2.4504
0	-0.578	2.4316
0	-0.476	2.419
0	-0.374	2.4064
0	-0.289	2.3939
0	-0.187	2.3876
0	-0.068	2.3813
0	0.017	2.3813
0	0.119	2.3813
0	0.221	2.3876
0	0.323	2.3939
0	0.425	2.4064
0	0.51	2.419
0	0.612	2.4378
0	0.714	2.4567
0	0.799	2.4818
0	0.884	2.507
0	0.986	2.5384
0	1.054	2.5698
0	1.139	2.6012
0	1.207	2.6326
0	1.275	2.6703
0	1.343	2.7143
0	1.411	2.752
0	1.462	2.796
2	1.496	2.84
2	1.581	2.8902
2	1.649	2.9405
2	1.717	2.9908
2	1.785	3.041
2	1.836	3.0976
2	1.87	3.1541
2	1.904	3.2107
2	1.938	3.2672
2	1.955	3.3238
2	1.955	3.3866
2	1.955	3.4431
2	1.938	3.4997
2	1.921	3.5625
2	1.904	3.6191
2	1.87	3.6756
2	1.819	3.7322
2	1.785	3.7824
2	1.717	3.839
2	1.666	3.8892
2	1.598	3.9395
2	1.53	3.9835
2	1.462	4.0275
2	1.377	4.0714
2	1.292	4.1154
2	1.207	4.1531
2	1.122	4.1845
2	1.02	4.216
2	0.935	4.2474
2	0.833	4.2725
2	0.748	4.2976
2	0.646	4.3228
2	0.544	4.3353
2	0.442	4.3542
2	0.34	4.3667
2	0.238	4.373
2	0.136	4.3793
2	0.034	4.3856
2	-0.051	4.3856
2	-0.153	4.3793
2	-0.238	4.373
2	-0.34	4.3667
2	-0.442	4.3542
2	-0.544	4.3353
2	-0.646	4.3228
2	-0.748	4.2976
2	-0.833	4.2725
2	-0.935	4.2474
2	-1.02	4.216
2	-1.122	4.1845
2	-1.207	4.1531
2	-1.292	4.1154
0	-1.411	4.0714
0	-1.53	4.0275
0	-1.649	3.9835
0	-1.751	3.9269
0	-1.853	3.8767
0	-1.955	3.8201
0	-2.04	3.7573
0	-2.125	3.6945
0	-2.193	3.6316
0	-2.261	3.5625
0	-2.312	3.4934
0	-2.363	3.4243
0	-2.397	3.3552
0	-2.431	3.2798
0	-2.431	3.2044
0	-2.448	3.1353
0	-2.431	3.0599
0	-2.414	2.9845
0	-2.38	2.9154
0	-2.346	2.84
0	-2.295	2.7708
0	-2.244	2.7017
0	-2.176	2.6389
0	-2.091	2.5761
0	-2.006	2.5132
0	-1.921	2.4504
0	-1.819	2.3939
0	-1.717	2.3436
0	-1.598	2.2933
0	-1.479	2.2494
0	-1.36	2.2054
0	-1.241	2.1677
0	-1.122	2.13
0	-0.986	2.0986
0	-0.85	2.0671
0	-0.731	2.0483
0	-0.595	2.0232
0	-0.459	2.0106
0	-0.323	1.998
0	-0.187	1.9917
0	-0.051	1.9855
0	0.068	1.9855
0	0.221	1.9917
0	0.357	1.998
0	0.493	2.0106
0	0.612	2.0294
0	0.748	2.0483
0	0.884	2.0734
0	1.02	2.1048
0	1.139	2.1362
0	1.258	2.174
0	1.394	2.2117
0	1.496	2.2556
0	1.615	2.3059
0	1.717	2.3562
0	1.819	2.4064
0	1.921	2.463
0	2.006	2.5258
0	2.091	2.5823
0	2.159	2.6515
0	2.227	2.7143
0	2.295	2.7834
2	2.329	2.8525
2	2.414	2.9216
2	2.482	2.997
2	2.533	3.0724
2	2.567	3.1478
2	2.601	3.2295
2	2.618	3.3049
2	2.635	3.3866
2	2.635	3.4683
2	2.618	3.5437
2	2.584	3.6254
2	2.55	3.7008
2	2.516	3.7761
2	2.448	3.8515
2	2.397	3.9269
2	2.329	3.996
2	2.244	4.0652
2	2.159	4.128
2	2.074	4.1971
2	1.972	4.2537
2	1.887	4.3165
2	1.785	4.3667
2	1.683	4.4233
2	1.581	4.4673
2	1.462	4.5175
2	1.36	4.5615
2	1.258	4.5992
2	1.139	4.6369
2	1.037	4.6683
2	0.918	4.6935
2	0.816	4.7249
2	0.697	4.7437
2	0.595	4.7626
2	0.476	4.7814
2	0.374	4.794
2	0.255	4.8066
2	0.153	4.8129
2	0.051	4.8129
2	-0.051	4.8129
2	-0.153	4.8129
2	-0.255	4.8066
2	-0.374	4.794
2	-0.476	4.7814
2	-0.595	4.7626
2	-0.697	4.7437
2	-0.816	4.7249
2	-0.918	4.6998
2	-1.02	4.6683
2	-1.139	4.6369
2	-1.241	4.5992
2	-1.343	4.5615
2	-1.462	4.5175
2	-1.564	4.4736
2	-1.666	4.4233
0	-1.802	4.373
0	-1.955	4.3165
0	-2.074	4.2537
0	-2.21	4.1908
0	-2.346	4.1217
0	-2.465	4.0463
0	-2.567	3.9709
0	-2.686	3.8955
0	-2.771	3.8138
0	-2.856	3.7259
0	-2.941	3.6379
0	-3.009	3.5499
0	-3.06	3.4557
0	-3.094	3.3677
0	-3.128	3.2735
0	-3.128	3.1793
0	-3.128	3.085
0	-3.111	2.9908
0	-3.077	2.8965
0	-3.043	2.8023
0	-2.975	2.7143
0	-2.907	2.6263
0	-2.839	2.5384
0	-2.737	2.4567
0	-2.635	2.375
0	-2.533	2.2933
0	-2.414	2.2242
0	-2.295	2.1488
0	-2.159	2.086
0	-2.023	2.0232
0	-1.887	1.9603
0	-1.751	1.9038
0	-1.615	1.8535
0	-1.462	1.8095
0	-1.309	1.7655
0	-1.173	1.7279
0	-1.02	1.6964
0	-0.867	1.6713
0	-0.714	1.6462
0	-0.561	1.6273
0	-0.425	1.6085
0	-0.272	1.6022
0	-0.119	1.5959
0	0.017	1.5896
0	0.17	1.5959
0	0.323	1.6022
0	0.459	1.6148
0	0.612	1.6273
0	0.765	1.6525
0	0.918	1.6776
0	1.054	1.709
0	1.207	1.7404
0	1.36	1.7781
0	1.496	1.8221
0	1.649	1.8724
0	1.785	1.9226
0	1.921	1.9792
0	2.057	2.0357
0	2.193	2.0986
0	2.312	2.1677
0	2.431	2.2431
0	2.55	2.3185
0	2.652	2.3939
2	2.754	2.4755
2	2.873	2.5572
2	2.992	2.6452
2	3.094	2.7394
2	3.179	2.8337
2	3.264	2.9279
2	3.315	3.0284
2	3.366	3.129
2	3.4	3.2295
2	3.417	3.3363
2	3.417	3.4369
2	3.417	3.5374
2	3.383	3.6442
2	3.349	3.7447
2	3.298	3.8453
2	3.23	3.9395
2	3.145	4.04
2	3.077	4.128
2	2.975	4.2222
2	2.89	4.3102
2	2.788	4.3982
2	2.669	4.4798
2	2.567	4.5553
2	2.465	4.6306
2	2.346	4.706
2	2.244	4.7752
2	2.125	4.838
0	1.972	4.9008
0	1.836	4.9574
0	1.683	5.0139
0	1.547	5.0579
0	1.411	5.1019
0	1.258	5.1459
0	1.122	5.1836
0	1.003	5.215
0	0.867	5.2401
0	0.731	5.2652
0	0.612	5.2841
0	0.493	5.3029
2	0.357	5.3155
2	0.272	5.3281
2	0.204	5.3343
2	0.119	5.3406
2	0.034	5.3406
2	-0.034	5.3406
2	-0.102	5.3406
2	-0.187	5.3343
2	-0.272	5.3281
2	-0.357	5.3155
2	-0.442	5.3029
2	-0.527	5.2904
2	-0.612	5.2715
2	-0.697	5.2527
2	-0.782	5.2338
2	-0.867	5.2087
2	-0.969	5.1773
2	-1.054	5.1459
2	-1.156	5.1144
2	-1.258	5.0767
2	-1.343	5.039
2	-1.445	4.9951
2	-1.547	4.9511
2	-1.666	4.9008
2	-1.768	4.8506
2	-1.87	4.794
2	-1.989	4.7375
2	-2.091	4.6746
2	-2.193	4.6118
2	-2.312	4.5427
2	-2.414	4.4736
2	-2.516	4.3982
2	-2.618	4.3228
0	-2.754	4.2411
0	-2.873	4.1594
0	-3.009	4.0714
0	-3.111	3.9772
0	-3.213	3.883
0	-3.315	3.7824
0	-3.4	3.6819
0	-3.468	3.5814
0	-3.519	3.4745
0	-3.553	3.3677
0	-3.587	3.2609
0	-3.587	3.1541
0	-3.587	3.041
0	-3.57	2.9342
0	-3.519	2.8274
0	-3.468	2.7269
0	-3.4	2.62
0	-3.315	2.5195
0	-3.23	2.419
0	-3.111	2.3247
0	-3.009	2.2368
0	-2.873	2.1488
0	-2.754	2.0609
0	-2.618	1.9792
0	-2.465	1.9038
0	-2.329	1.8347
0	-2.176	1.7655
0	-2.023	1.7027
0	-1.887	1.6399
0	-1.734	1.5896
0	-1.581	1.5394
0	-1.428	1.4891
0	-1.275	1.4514
0	-1.122	1.4137
0	-0.986	1.3823
0	-0.833	1.3572
0	-0.68	1.332
0	-0.544	1.3132
0	-0.391	1.3006
0	-0.255	1.288
0	-0.102	1.2817
0	0.017	1.2817
0	0.17	1.288
0	0.306	1.2943
0	0.459	1.3069
0	0.595	1.3195
0	0.748	1.3383
0	0.884	1.3634
0	1.037	1.3948
0	1.19	1.4263
0	1.326	1.464
0	1.479	1.5079
0	1.632	1.5519
0	1.785	1.6085
0	1.921	1.6587
0	2.074	1.7216
0	2.227	1.7844
0	2.363	1.8535
0	2.499	1.9289
0	2.635	2.0043
0	2.771	2.086
0	2.907	2.174
0	3.026	2.2619
0	3.128	2.3562
0	3.23	2.4504
0	3.315	2.5509
0	3.383	2.6515
0	3.451	2.752
2	3.502	2.8588
2	3.57	2.9656
2	3.621	3.0724
2	3.672	3.1793
2	3.689	3.2923
2	3.706	3.4054
2	3.689	3.5122
2	3.672	3.6254
2	3.638	3.7322
2	3.57	3.8453
2	3.519	3.9521
2	3.434	4.0526
2	3.349	4.1594
2	3.264	4.2537
2	3.162	4.3542
2	3.06	4.4484
2	2.958	4.5364
2	2.839	4.6244
2	2.737	4.706
2	2.618	4.7877
2	2.516	4.8631
2	2.397	4.9385
2	2.295	5.0076
2	2.193	5.0767
2	2.091	5.1396
2	2.006	5.2024
2	1.904	5.2652
2	1.819	5.3218
2	1.751	5.372
0	1.632	5.4223
0	1.513	5.4726
0	1.411	5.5166
0	1.309	5.5543
0	1.207	5.592
0	1.122	5.6297
0	1.02	5.6611
0	0.935	5.6925
0	0.85	5.7176
0	0.782	5.7428
0	0.697	5.7679
0	0.629	5.7867
0	0.561	5.8056
0	0.493	5.8182
0	0.425	5.837
0	0.357	5.8496
0	0.306	5.8559
0	0.238	5.8684
0	0.187	5.8747
0	0.119	5.8747
0	0.068	5.881
0	0	5.881
0	-0.034	5.881
2	-0.102	5.881
2	-0.119	5.8747
2	-0.136	5.8684
2	-0.153	5.8684
2	-0.17	5.8621
2	-0.187	5.8559
2	-0.221	5.8496
2	-0.238	5.8433
2	-0.255	5.837
2	-0.289	5.8244
2	-0.306	5.8182
2	-0.34	5.8056
2	-0.374	5.7993
2	-0.391	5.7867
2	-0.425	5.7742
2	-0.459	5.7616
2	-0.493	5.7428
2	-0.527	5.7302
2	-0.578	5.7113
2	-0.612	5.6925
2	-0.663	5.6736
2	-0.697	5.6548
2	-0.748	5.6297
2	-0.799	5.6108
2	-0.85	5.5857
2	-0.918	5.5543
2	-0.969	5.5291
2	-1.037	5.4977
2	-1.105	5.4663
2	-1.173	5.4286
2	-1.241	5.3972
2	-1.326	5.3595
2	-1.394	5.3155
2	-1.479	5.2715
2	-1.564	5.2275
2	-1.666	5.1773
2	-1.751	5.127
2	-1.853	5.0705
2	-1.955	5.0139
2	-2.057	4.9511
2	-2.159	4.8883
2	-2.261	4.8254
0	-2.414	4.75
0	-2.567	4.6809
0	-2.72	4.5992
0	-2.856	4.5175
0	-3.009	4.4233
0	-3.145	4.3353
0	-3.281	4.2348
0	-3.4	4.1343
0	-3.536	4.0338
0	-3.638	3.9269
0	-3.74	3.8138
0	-3.825	3.7008
0	-3.893	3.5814
0	-3.944	3.4683
0	-3.978	3.3489
0	-4.012	3.2295
0	-4.012	3.1038
0	-3.995	2.9845
0	-3.961	2.8651
0	-3.91	2.7457
0	-3.842	2.6326
0	-3.757	2.5195
0	-3.655	2.4064
0	-3.553	2.2996
0	-3.434	2.1928
0	-3.315	2.0923
0	-3.179	1.9917
0	-3.026	1.8975
0	-2.89	1.8095
0	-2.737	1.7279
0	-2.584	1.6462
0	-2.431	1.5708
0	-2.295	1.5017
0	-2.142	1.4325
0	-1.989	1.3697
1	-1.836	1.3132
1	-1.734	1.2566
1	-1.632	1.2064
1	-1.53	1.1624
1	-1.445	1.1121
1	-1.343	1.0744
1	-1.258	1.0367
1	-1.173	0.99901
1	-1.088	0.96131
1	-1.003	0.9299
1	-0.918	0.90477
1	-0.85	0.87335
1	-0.765	0.8545
1	-0.697	0.82937
1	-0.629	0.81052
1	-0.561	0.79167
1	-0.493	0.77282
1	-0.425	0.76026
1	-0.374	0.74769
1	-0.306	0.74141
1	-0.238	0.72884
1	-0.187	0.72256
1	-0.119	0.71627
1	-0.068	0.71627
1	0	0.71627
1	0.034	0.71627
1	0.085	0.71627
1	0.153	0.72256
1	0.204	0.72884
1	0.272	0.73512
1	0.323	0.74141
1	0.391	0.75397
1	0.459	0.76654
1	0.51	0.7791
1	0.578	0.79795
1	0.646	0.8168
1	0.714	0.83565
0	0.833	0.86079
0	0.952	0.88592
0	1.071	0.91733
0	1.19	0.95503
0	1.309	0.99273
0	1.445	1.0304
0	1.564	1.0807
0	1.7	1.1247
0	1.836	1.1812
0	1.972	1.2378
0	2.125	1.3006
0	2.261	1.3634
0	2.414	1.4325
0	2.55	1.5079
0	2.703	1.5896
0	2.856	1.6713
0	3.009	1.7593
0	3.145	1.8535
0	3.281	1.9478
0	3.417	2.0483
0	3.553	2.1551
0	3.672	2.2619
0	3.774	2.375
0	3.876	2.4944
0	3.944	2.6075
0	4.012	2.7269
0	4.063	2.8525
0	4.097	2.9719
0	4.114	3.0976
0	4.114	3.217
0	4.08	3.3426
0	4.046	3.4683
2	3.978	3.5877
2	3.944	3.707
2	3.893	3.8201
2	3.842	3.9395
2	3.757	4.0526
2	3.672	4.1657
2	3.587	4.2725
2	3.485	4.3793
2	3.383	4.4861
2	3.264	4.5867
2	3.162	4.6809
2	3.043	4.7752
2	2.941	4.8631
2	2.822	4.9511
2	2.72	5.0328
2	2.618	5.1144
2	2.533	5.1898
2	2.431	5.2652
2	2.346	5.3406
2	2.278	5.4097
2	2.193	5.4789
2	2.142	5.5417
2	2.074	5.6045
2	2.023	5.6674
2	1.989	5.7302
0	1.904	5.7867
0	1.836	5.8433
0	1.785	5.8998
0	1.717	5.9501
0	1.683	6.0004
1	1.649	6.0506
1	1.564	6.1009
1	1.496	6.1449
1	1.445	6.1889
1	1.394	6.2328
1	1.343	6.2768
1	1.309	0.031415
1	1.275	0.069114
1	1.258	0.10681
1	1.224	0.14451
1	1.207	0.18221
1	1.207	0.21991
1	1.19	0.25761
1	1.19	0.28902
1	1.207	0.32672
1	1.207	0.36442
1	1.224	0.40212
1	1.241	0.43982
1	1.275	0.47752
1	1.309	0.51521
1	1.343	0.55291
1	1.377	0.59689
1	1.428	0.64088
1	1.479	0.68486
1	1.53	0.72884
1	1.598	0.77282
1	1.666	0.82309
1	1.734	0.87335
1	1.802	0.9299
1	1.887	0.98645
1	1.972	1.043
1	2.074	1.1058
0	2.193	1.1687
0	2.346	1.2378
0	2.482	1.3069
0	2.635	1.3823
0	2.771	1.464
0	2.924	1.5519
0	3.077	1.6399
0	3.213	1.7341
0	3.366	1.8347
0	3.502	1.9415
0	3.638	2.0483
0	3.774	2.1551
0	3.876	2.2745
0	3.995	2.3939
0	4.08	2.5132
0	4.165	2.6389
0	4.216	2.7646
0	4.267	2.8902
0	4.301	3.0159
0	4.301	3.1478
0	4.284	3.2798
0	4.25	3.4054
0	4.199	3.5311
0	4.131	3.6568
0	4.046	3.7824
0	3.944	3.9018
0	3.842	4.0212
0	3.723	4.1343
0	3.587	4.2411
0	3.451	4.3479
0	3.298	4.4484
0	3.162	4.549
0	3.009	4.6369
0	2.856	4.7249
0	2.703	4.8129
0	2.55	4.8883
0	2.397	4.9637
0	2.261	5.0328
0	2.125	5.1019
0	1.972	5.1647
0	1.853	5.2213
0	1.717	5.2715
0	1.598	5.3218
0	1.462	5.372
0	1.36	5.4097
0	1.241	5.4537
0	1.122	5.4851
0	1.02	5.5166
2	0.918	5.548
2	0.867	5.5731
2	0.799	5.5982
2	0.748	5.6234
2	0.697	5.6485
2	0.663	5.6674
2	0.612	5.6862
2	0.561	5.705
0	0.493	5.7176
0	0.408	5.7365
0	0.34	5.7428
0	0.255	5.7553
2	0.187	5.7616
2	0.153	5.7679
2	0.119	5.7742
2	0.085	5.7742
2	0.051	5.7742
2	0.017	5.7805
2	0	5.7805
2	-0.034	5.7805
2	-0.051	5.7742
2	-0.085	5.7742
2	-0.119	5.7679
2	-0.153	5.7679
0	-0.238	5.7616
0	-0.306	5.749
0	-0.374	5.7428
0	-0.459	5.7302
0	-0.544	5.7113
2	-0.612	5.6925
2	-0.663	5.6736
2	-0.714	5.6548
2	-0.765	5.6297
2	-0.816	5.6108
2	-0.867	5.5857
2	-0.918	5.5543
2	-0.986	5.5291
2	-1.037	5.4977
2	-1.105	5.4663
2	-1.173	5.4286
2	-1.258	5.3909
2	-1.326	5.3532
2	-1.411	5.3155
2	-1.496	5.2715
2	-1.581	5.2213
2	-1.666	5.1773
2	-1.768	5.1207
2	-1.87	5.0705
2	-1.955	5.0076
2	-2.074	4.9511
2	-2.176	4.8883
2	-2.278	4.8191
2	-2.38	4.75
2	-2.499	4.6746
2	-2.601	4.5992
2	-2.703	4.5175
2	-2.805	4.4359
2	-2.907	4.3479
2	-3.009	4.2599
2	-3.094	4.1657
0	-3.23	4.0714
0	-3.332	3.9772
0	-3.434	3.8704
0	-3.536	3.7699
0	-3.621	3.6631
0	-3.672	3.5499
0	-3.723	3.4369
0	-3.757	3.3238
0	-3.791	3.2107
0	-3.791	3.0976
0	-3.774	2.9845
0	-3.74	2.8714
0	-3.689	2.7646
0	-3.621	2.6515
0	-3.536	2.5447
0	-3.451	2.4378
0	-3.349	2.3373
0	-3.23	2.2368
0	-3.111	2.1425
0	-2.975	2.0483
0	-2.839	1.9603
0	-2.703	1.8786
0	-2.55	1.8033
0	-2.397	1.7279
0	-2.261	1.6587
0	-2.108	1.5896
0	-1.955	1.5268
0	-1.802	1.4703
0	-1.649	1.42
0	-1.496	1.376
0	-1.36	1.332
0	-1.207	1.288
0	-1.071	1.2566
0	-0.918	1.2252
0	-0.782	1.2001
0	-0.646	1.1812
0	-0.51	1.1624
0	-0.374	1.1498
0	-0.221	1.1372
0	-0.085	1.131
0	0.034	1.131
0	0.17	1.1372
0	0.306	1.1435
0	0.442	1.1561
0	0.578	1.1687
0	0.714	1.1875
0	0.85	1.2126
0	0.986	1.2378
0	1.139	1.2755
0	1.275	1.3069
0	1.428	1.3509
0	1.564	1.3948
0	1.717	1.4451
0	1.87	1.4954
0	2.006	1.5582
0	2.159	1.621
0	2.312	1.6839
0	2.465	1.7593
0	2.601	1.8347
0	2.737	1.9163
0	2.89	1.998
0	3.009	2.086
0	3.145	2.1802
0	3.247	2.2745
0	3.366	2.375
0	3.451	2.4818
0	3.536	2.5823
0	3.604	2.6892
0	3.672	2.8023
0	3.706	2.9154
2	3.723	3.0222
2	3.774	3.1353
2	3.808	3.2546
2	3.825	3.3677
2	3.825	3.4808
2	3.791	3.5939
2	3.757	3.707
2	3.706	3.8201
2	3.655	3.9332
2	3.57	4.04
2	3.502	4.1468
2	3.4	4.2537
2	3.298	4.3542
2	3.196	4.4484
2	3.094	4.5427
2	2.975	4.6369
2	2.873	4.7249
2	2.754	4.8066
2	2.652	4.8883
2	2.55	4.9699
2	2.448	5.0453
2	2.346	5.1144
2	2.244	5.1836
2	2.159	5.2527
2	2.057	5.3155
2	1.989	5.3783
0	1.87	5.4349
0	1.751	5.4851
0	1.649	5.5417
0	1.547	5.5857
0	1.462	5.6359
0	1.377	5.6736
0	1.292	5.7176
0	1.207	5.7553
0	1.139	5.7867
0	1.071	5.8244
0	1.003	5.8559
0	0.935	5.881
0	0.884	5.9124
0	0.833	5.9375
2	0.782	5.9627
2	0.782	5.9878
2	0.782	6.0066
2	0.782	6.0318
2	0.782	6.0569
2	0.799	6.082
2	0.799	6.1009
0	0.782	6.126
0	0.765	6.1512
0	0.731	6.1763
0	0.731	6.1951
0	0.714	6.2203
0	0.697	6.2391
0	0.697	6.258
0	0.697	0
0	0.697	0.018849
0	0.697	0.043982
0	0.714	0.062831
0	0.731	0.08168
0	0.731	0.10681
0	0.748	0.13195
1	0.782	0.15079
1	0.765	0.17593
1	0.748	0.20106
1	0.731	0.21991
1	0.731	0.24504
1	0.731	0.26389
1	0.731	0.28902
1	0.731	0.30787
1	0.748	0.333
1	0.748	0.35814
1	0.765	0.37699
1	0.782	0.40212
1	0.799	0.42725
1	0.833	0.45238
1	0.85	0.47752
1	0.884	0.50265
1	0.918	0.52778
1	0.952	0.5592
1	0.986	0.58433
1	1.037	0.61574
1	1.088	0.64716
1	1.139	0.68486
1	1.19	0.71627
1	1.258	0.75397
1	1.309	0.79167
1	1.377	0.83565
1	1.462	0.87963
1	1.53	0.92362
1	1.615	0.9676
1	1.7	1.0179
1	1.785	1.0744
1	1.887	1.131
1	1.972	1.1875
1	2.074	1.2441
1	2.176	1.3132
1	2.278	1.376
0	2.431	1.4514
0	2.584	1.5268
0	2.72	1.6022
0	2.873	1.6902
0	3.026	1.7781
0	3.162	1.8724
0	3.298	1.9666
0	3.434	2.0671
0	3.57	2.174
0	3.672	2.2808
0	3.791	2.3939
0	3.876	2.5132
0	3.961	2.6263
0	4.012	2.7457
0	4.063	2.8714
0	4.097	2.9908
0	4.114	3.1164
0	4.097	3.2421
0	4.08	3.3615
0	4.029	3.4808
0	3.961	3.6065
0	3.893	3.7196
0	3.791	3.839
0	3.689	3.9521
0	3.57	4.0589
0	3.451	4.1657
0	3.315	4.2662
0	3.179	4.3667
0	3.026	4.461
0	2.89	4.549
0	2.737	4.6306
0	2.584	4.7123
0	2.431	4.7877
0	2.278	4.8568
0	2.142	4.926
0	1.989	4.9888
0	1.836	5.0453
0	1.7	5.1019
0	1.564	5.1459
0	1.428	5.1961
2	1.292	5.2338
2	1.207	5.2715
2	1.122	5.3092
2	1.037	5.3406
2	0.969	5.372
2	0.884	5.3972
2	0.816	5.4223
2	0.731	5.4474
2	0.663	5.4663
2	0.595	5.4851
0	0.493	5.504
0	0.391	5.5166
0	0.289	5.5291
0	0.187	5.5354
2	0.085	5.5417
2	0.017	5.5417
2	-0.017	5.5417
2	-0.085	5.5417
2	-0.136	5.5354
2	-0.204	5.5291
2	-0.272	5.5228
2	-0.323	5.5166
2	-0.391	5.504
2	-0.459	5.4914
2	-0.527	5.4789
2	-0.595	5.46
2	-0.663	5.4412
2	-0.731	5.416
2	-0.799	5.3972
2	-0.884	5.372
2	-0.969	5.3406
2	-1.037	5.3092
2	-1.122	5.2778
2	-1.207	5.2464
2	-1.309	5.2024
2	-1.394	5.1647
2	-1.496	5.1207
2	-1.581	5.0767
2	-1.683	5.0265
2	-1.785	4.9699
2	-1.887	4.9197
2	-2.006	4.8568
2	-2.108	4.794
2	-2.21	4.7312
2	-2.329	4.6621
2	-2.431	4.593
2	-2.533	4.5175
0	-2.686	4.4359
0	-2.822	4.3542
0	-2.958	4.2662
0	-3.094	4.1783
0	-3.213	4.084
0	-3.332	3.9835
0	-3.434	3.883
0	-3.536	3.7761
0	-3.621	3.6693
0	-3.672	3.5625
0	-3.74	3.4494
0	-3.774	3.3363
0	-3.791	3.2232
0	-3.791	3.1101
0	-3.774	2.997
0	-3.74	2.8839
0	-3.689	2.7708
0	-3.638	2.6578
0	-3.553	2.5509
0	-3.468	2.4441
0	-3.366	2.3436
0	-3.247	2.2431
0	-3.128	2.1488
0	-2.992	2.0546
0	-2.856	1.9666
0	-2.72	1.8849
0	-2.567	1.8033
0	-2.414	1.7279
0	-2.261	1.6587
0	-2.125	1.5959
0	-1.972	1.5331
0	-1.819	1.4765
0	-1.666	1.42
0	-1.513	1.376
0	-1.377	1.332
0	-1.224	1.288
0	-1.088	1.2566
0	-0.935	1.2252
0	-0.799	1.2001
0	-0.663	1.1749
0	-0.527	1.1624
0	-0.374	1.1435
0	-0.238	1.1372
0	-0.102	1.131
0	0.017	1.131
0	0.153	1.131
0	0.289	1.1372
0	0.425	1.1498
0	0.561	1.1624
0	0.697	1.1812
0	0.833	1.2064
0	0.969	1.2315
0	1.122	1.2629
0	1.258	1.3006
0	1.411	1.3383
0	1.547	1.3823
0	1.7	1.4325
0	1.836	1.4891
0	1.989	1.5456
0	2.142	1.6085
0	2.295	1.6713
0	2.431	1.7467
0	2.584	1.8221
0	2.72	1.8975
0	2.856	1.9855
0	2.992	2.0734
0	3.128	2.1677
0	3.247	2.2619
0	3.349	2.3624
0	3.451	2.463
0	3.536	2.5698
0	3.604	2.6766
0	3.672	2.7834
0	3.706	2.8965
0	3.74	3.0033
2	3.74	3.1164
2	3.774	3.2295
2	3.791	3.3426
2	3.791	3.462
2	3.774	3.5751
2	3.74	3.6882
2	3.689	3.8013
2	3.638	3.9081
2	3.57	4.0149
2	3.485	4.1217
2	3.4	4.2285
2	3.298	4.3291
2	3.196	4.4233
2	3.094	4.5175
2	2.975	4.6118
2	2.873	4.6998
2	2.754	4.7814
0	2.601	4.8631
0	2.465	4.9385
0	2.312	5.0139
0	2.176	5.0767
0	2.023	5.1396
0	1.887	5.2024
0	1.768	5.2589
0	1.632	5.3092
0	1.513	5.3532
0	1.394	5.3972
0	1.275	5.4412
0	1.173	5.4789
0	1.071	5.5103
0	0.969	5.5417
0	0.867	5.5668
0	0.765	5.592
0	0.663	5.6171
0	0.578	5.6359
2	0.493	5.6485
2	0.442	5.6674
2	0.391	5.6799
2	0.357	5.6862
2	0.306	5.6988
2	0.272	5.7113
2	0.221	5.7176
2	0.187	5.7239
2	0.153	5.7302
2	0.119	5.7302
2	0.068	5.7365
2	0.034	5.7365
0	-0.017	5.7365
0	-0.102	5.7365
0	-0.187	5.7302
0	-0.255	5.7239
2	-0.34	5.7176
2	-0.374	5.705
2	-0.425	5.6925
2	-0.459	5.6799
2	-0.51	5.6611
2	-0.561	5.6485
2	-0.595	5.6297
2	-0.646	5.6108
2	-0.714	5.592
2	-0.765	5.5668
2	-0.816	5.5417
2	-0.884	5.5166
2	-0.952	5.4914
2	-1.02	5.46
2	-1.088	5.4286
2	-1.156	5.3972
2	-1.241	5.3595
2	-1.309	5.3218
2	-1.394	5.2778
2	-1.479	5.2338
2	-1.581	5.1898
2	-1.666	5.1396
2	-1.768	5.0893
2	-1.87	5.0328
2	-1.972	4.9762
2	-2.074	4.9134
2	-2.176	4.8506
2	-2.278	4.7877
2	-2.397	4.7123
2	-2.499	4.6432
0	-2.652	4.5615
0	-2.788	4.4798
0	-2.941	4.3982
0	-3.077	4.3039
0	-3.213	4.2097
0	-3.332	4.1091
0	-3.451	4.0086
0	-3.553	3.9018
0	-3.655	3.795
0	-3.74	3.6819
0	-3.808	3.5688
0	-3.859	3.4557
0	-3.893	3.3363
0	-3.91	3.2232
0	-3.927	3.1038
0	-3.91	2.9845
0	-3.876	2.8714
0	-3.825	2.752
0	-3.757	2.6389
0	-3.672	2.5258
0	-3.587	2.419
0	-3.468	2.3122
0	-3.349	2.2117
0	-3.23	2.1111
0	-3.094	2.0169
0	-2.958	1.9226
0	-2.805	1.8347
0	-2.669	1.753
0	-2.516	1.6776
0	-2.363	1.6022
0	-2.21	1.5331
0	-2.057	1.4703
0	-1.921	1.4074
0	-1.768	1.3572
0	-1.615	1.3006
0	-1.479	1.2566
0	-1.326	1.2126
0	-1.19	1.1749
0	-1.054	1.1435
0	-0.918	1.1121
0	-0.782	1.087
0	-0.646	1.0681
0	-0.527	1.0493
0	-0.391	1.0367
0	-0.255	1.0241
0	-0.136	1.0179
0	0	1.0179
0	0.102	1.0179
0	0.238	1.0241
0	0.357	1.0304
0	0.493	1.043
0	0.629	1.0618
0	0.748	1.0807
0	0.884	1.1058
0	1.02	1.1372
0	1.156	1.1687
0	1.292	1.2064
0	1.445	1.2441
0	1.581	1.2943
0	1.717	1.3446
0	1.87	1.3948
0	2.023	1.4577
0	2.159	1.5205
0	2.312	1.5833
0	2.465	1.6587
0	2.618	1.7341
0	2.754	1.8158
0	2.907	1.8975
0	3.043	1.9917
0	3.162	2.0797
0	3.298	2.1802
0	3.417	2.2808
0	3.519	2.3876
0	3.621	2.4944
0	3.689	2.6012
0	3.757	2.7143
0	3.808	2.8274
0	3.842	2.9405
0	3.876	3.0599
0	3.876	3.173
0	3.859	3.2923
0	3.825	3.4054
0	3.774	3.5185
0	3.706	3.6316
0	3.621	3.7447
0	3.536	3.8515
0	3.434	3.9583
0	3.315	4.0589
0	3.179	4.1531
0	3.06	4.2474
0	2.907	4.3416
0	2.771	4.4233
0	2.618	4.505
0	2.482	4.5804
0	2.329	4.6558
0	2.176	4.7249
0	2.023	4.7877
0	1.87	4.8443
0	1.717	4.9008
2	1.581	4.9511
2	1.462	4.9951
2	1.36	5.039
2	1.258	5.0767
2	1.173	5.1144
2	1.071	5.1459
2	0.969	5.1773
2	0.884	5.2087
2	0.799	5.2338
2	0.697	5.2527
2	0.612	5.2715
2	0.527	5.2904
2	0.442	5.3092
2	0.357	5.3218
2	0.272	5.3281
2	0.204	5.3343
2	0.119	5.3406
2	0.034	5.3406
2	-0.034	5.3406
2	-0.102	5.3406
2	-0.187	5.3343
2	-0.272	5.3281
2	-0.357	5.3218
2	-0.442	5.3092
2	-0.51	5.2966
2	-0.595	5.2778
2	-0.697	5.2589
2	-0.782	5.2338
2	-0.867	5.2087
2	-0.952	5.1836
2	-1.054	5.1521
2	-1.139	5.1207
2	-1.241	5.083
2	-1.343	5.0453
2	-1.445	5.0014
2	-1.547	4.9574
2	-1.649	4.9071
2	-1.768	4.8568
2	-1.87	4.8003
2	-1.972	4.7437
2	-2.091	4.6809
0	-2.227	4.6181
0	-2.38	4.549
0	-2.533	4.4736
0	-2.669	4.3982
0	-2.805	4.3165
0	-2.941	4.2285
0	-3.077	4.1343
0	-3.196	4.04
0	-3.298	3.9458
0	-3.4	3.8453
0	-3.502	3.7384
0	-3.57	3.6316
0	-3.638	3.5248
0	-3.689	3.418
0	-3.706	3.3049
0	-3.723	3.1918
0	-3.723	3.0787
0	-3.706	2.9719
0	-3.672	2.8588
0	-3.621	2.7457
0	-3.553	2.6389
0	-3.468	2.5321
0	-3.383	2.4316
0	-3.281	2.331
0	-3.162	2.2368
0	-3.043	2.1425
0	-2.907	2.0546
0	-2.771	1.9666
0	-2.635	1.8849
0	-2.482	1.8095
0	-2.329	1.7341
0	-2.176	1.665
0	-2.04	1.6022
0	-1.887	1.5456
0	-1.734	1.4891
0	-1.581	1.4388
0	-1.428	1.3948
0	-1.292	1.3572
0	-1.139	1.3195
0	-0.986	1.288
0	-0.85	1.2566
0	-0.714	1.2315
0	-0.561	1.2126
0	-0.425	1.2001
0	-0.289	1.1875
0	-0.153	1.1812
0	0	1.1812
0	0.119	1.1812
0	0.255	1.1875
0	0.391	1.1938
0	0.527	1.2126
0	0.68	1.2315
0	0.816	1.2503
0	0.952	1.2755
0	1.105	1.3069
0	1.241	1.3446
0	1.394	1.3823
0	1.547	1.4263
0	1.683	1.4765
0	1.836	1.5331
0	1.989	1.5896
0	2.142	1.6525
0	2.278	1.7153
0	2.431	1.7907
0	2.567	1.8661
0	2.72	1.9415
0	2.856	2.0294
0	2.975	2.1174
0	3.111	2.2054
0	3.213	2.2996
0	3.315	2.4001
0	3.417	2.5007
0	3.502	2.6075
2	3.57	2.708
2	3.655	2.8211
2	3.74	2.9279
2	3.791	3.041
2	3.842	3.1604
2	3.876	3.2735
2	3.876	3.3929
2	3.876	3.506
2	3.842	3.6254
2	3.808	3.7384
2	3.757	3.8515
2	3.689	3.9646
2	3.604	4.0777
2	3.519	4.1845
2	3.434	4.2851
2	3.332	4.3856
2	3.23	4.4861
2	3.111	4.5804
2	3.009	4.6746
2	2.89	4.7626
2	2.788	4.8506
2	2.669	4.9322
2	2.567	5.0076
2	2.465	5.083
2	2.363	5.1584
2	2.278	5.2275
2	2.193	5.2966
2	2.108	5.3595
2	2.023	5.4223
2	1.955	5.4851
2	1.887	5.5417
0	1.802	5.5982
0	1.7	5.6485
0	1.615	5.6988
0	1.53	5.749
0	1.462	5.793
0	1.394	5.837
0	1.326	5.8747
0	1.275	5.9124
0	1.224	5.9501
0	1.173	5.9878
0	1.139	6.0255
0	1.105	6.0569
0	1.071	6.0883
0	1.037	6.1197
0	1.02	6.1512
0	1.003	6.1826
0	0.986	6.214
0	0.986	6.2454
0	0.969	6.2705
0	0.986	0.018849
0	0.986	0.050265
0	0.986	0.08168
0	1.003	0.10681
1	1.02	0.13823
1	1.003	0.16964
1	1.003	0.20106
1	0.986	0.23247
1	0.986	0.26389
1	0.986	0.28902
1	0.986	0.32044
1	1.003	0.35185
1	1.003	0.38327
1	1.02	0.41469
1	1.054	0.4461
1	1.071	0.47752
1	1.105	0.50893
1	1.139	0.54035
1	1.173	0.57805
1	1.224	0.61574
1	1.275	0.65344
1	1.326	0.69114
1	1.377	0.72884
1	1.445	0.77282
1	1.513	0.8168
1	1.581	0.86707
1	1.649	0.91105
1	1.734	0.96131
1	1.819	1.0179
1	1.904	1.0744
1	1.989	1.131
1	2.091	1.1938
1	2.193	1.2566
1	2.295	1.3257
0	2.448	1.3948
0	2.584	1.4703
0	2.737	1.5519
0	2.89	1.6399
0	3.026	1.7279
0	3.179	1.8221
0	3.315	1.9163
0	3.451	2.0169
0	3.587	2.1237
0	3.706	2.2368
0	3.825	2.3499
0	3.91	2.463
0	3.995	2.5823
0	4.063	2.7017
0	4.114	2.8274
0	4.165	2.9531
0	4.182	3.0787
0	4.165	3.2044
0	4.148	3.33
0	4.114	3.4494
0	4.046	3.5751
0	3.978	3.6945
0	3.893	3.8138
0	3.791	3.9269
0	3.672	4.04
0	3.553	4.1531
0	3.417	4.2537
0	3.281	4.3542
0	3.128	4.4547
0	2.992	4.5427
0	2.839	4.6306
0	2.686	4.7186
0	2.533	4.794
0	2.38	4.8694
2	2.227	4.9385
2	2.125	5.0014
2	2.023	5.0642
2	1.921	5.127
2	1.836	5.1836
2	1.734	5.2338
2	1.649	5.2841
2	1.564	5.3343
2	1.479	5.3846
2	1.411	5.4286
2	1.343	5.4663
2	1.275	5.504
2	1.207	5.5417
2	1.156	5.5794
0	1.054	5.6108
0	0.969	5.6422
0	0.884	5.6736
0	0.799	5.6988
0	0.714	5.7176
0	0.629	5.7428
0	0.561	5.7553
0	0.476	5.7742
0	0.408	5.7867
0	0.34	5.7993
0	0.272	5.8056
0	0.204	5.8182
0	0.136	5.8244
0	0.068	5.8244
0	0	5.8244
0	-0.051	5.8244
0	-0.102	5.8244
0	-0.17	5.8182
2	-0.238	5.8119
2	-0.272	5.8056
2	-0.306	5.793
2	-0.323	5.7867
2	-0.357	5.7742
2	-0.391	5.7616
2	-0.425	5.749
2	-0.459	5.7365
2	-0.51	5.7239
2	-0.544	5.705
2	-0.578	5.6862
2	-0.629	5.6736
2	-0.68	5.6485
2	-0.714	5.6297
2	-0.765	5.6045
2	-0.833	5.5857
2	-0.884	5.5543
2	-0.935	5.5291
2	-1.003	5.4977
2	-1.071	5.4663
2	-1.139	5.4349
2	-1.207	5.3972
2	-1.292	5.3595
2	-1.377	5.3218
2	-1.462	5.2778
2	-1.547	5.2338
2	-1.632	5.1836
2	-1.717	5.1333
2	-1.819	5.083
2	-1.921	5.0265
0	-2.057	4.9637
0	-2.21	4.9008
0	-2.363	4.8317
0	-2.499	4.7626
0	-2.652	4.6809
0	-2.805	4.5992
0	-2.941	4.5113
0	-3.094	4.4233
0	-3.23	4.3291
0	-3.366	4.2285
0	-3.502	4.128
0	-3.621	4.0212
0	-3.723	3.9081
0	-3.825	3.795
0	-3.893	3.6756
0	-3.961	3.5625
0	-4.012	3.4431
0	-4.046	3.3175
0	-4.063	3.1981
0	-4.063	3.0724
0	-4.046	2.9531
0	-4.012	2.8337
0	-3.944	2.7143
0	-3.876	2.5949
0	-3.791	2.4755
0	-3.689	2.3687
0	-3.587	2.2556
0	-3.451	2.1488
0	-3.332	2.0483
0	-3.196	1.9478
0	-3.043	1.8598
0	-2.907	1.7655
0	-2.754	1.6839
0	-2.601	1.6022
0	-2.448	1.5268
0	-2.295	1.4514
0	-2.142	1.3886
0	-2.006	1.3257
0	-1.853	1.2692
0	-1.717	1.2126
0	-1.564	1.1624
0	-1.428	1.1184
0	-1.292	1.0744
0	-1.173	1.043
0	-1.037	1.0053
0	-0.918	0.97388
0	-0.782	0.94875
0	-0.663	0.9299
0	-0.544	0.91105
0	-0.425	0.89848
0	-0.306	0.88592
0	-0.204	0.87335
0	-0.085	0.87335
0	0.017	0.87335
0	0.136	0.87335
0	0.255	0.87963
0	0.357	0.88592
0	0.476	0.90477
0	0.595	0.91733
0	0.714	0.93618
0	0.85	0.96131
0	0.969	0.98645
0	1.088	1.0179
0	1.224	1.0556
0	1.36	1.0933
0	1.479	1.1372
0	1.615	1.1812
0	1.768	1.2378
0	1.904	1.288
0	2.057	1.3509
0	2.193	1.4137
0	2.346	1.4828
0	2.499	1.5519
0	2.635	1.6336
0	2.788	1.7153
0	2.941	1.797
0	3.077	1.8912
0	3.213	1.9855
0	3.349	2.086
0	3.468	2.1865
0	3.587	2.2933
0	3.689	2.4001
0	3.791	2.5132
0	3.859	2.6263
0	3.927	2.7457
0	3.978	2.8651
0	4.012	2.9845
0	4.012	3.1038
2	4.012	3.2232
2	4.029	3.3489
2	4.029	3.4683
2	4.012	3.5877
2	3.978	3.707
2	3.927	3.8264
2	3.859	3.9458
2	3.791	4.0589
2	3.706	4.172
2	3.604	4.2851
2	3.502	4.3919
2	3.4	4.4924
2	3.281	4.593
2	3.179	4.6935
2	3.06	4.7877
2	2.958	4.8757
2	2.856	4.9637
2	2.737	5.0453
2	2.652	5.127
2	2.55	5.2087
2	2.465	5.2841
2	2.38	5.3532
2	2.295	5.4223
2	2.227	5.4914
2	2.159	5.5605
0	2.074	5.6234
0	1.972	5.6862
0	1.904	5.7428
0	1.819	5.7993
0	1.751	5.8496
0	1.7	5.9061
0	1.649	5.9564
0	1.598	6.0066
1	1.564	6.0506
1	1.496	6.0946
1	1.428	6.1386
1	1.36	6.1826
1	1.309	6.2265
1	1.258	6.2642
1	1.224	0.018849
1	1.19	0.056548
1	1.156	0.087963
1	1.139	0.12566
1	1.122	0.15708
1	1.105	0.18849
1	1.088	0.22619
1	1.088	0.25761
1	1.088	0.28902
[truncated: 5,162 more rows]
