# Supplementary material for: Skilled motor control of an inverted pendulum implies low entropy of states but high entropy of actions
Source: PLoS Comput Biol. 2023 Jan 6;19(1):e1010810. doi: 10.1371/journal.pcbi.1010810 (PMC9851554; doi:10.1371/journal.pcbi.1010810)
Supplement: S2 File — The dataset within the file contains the data collected during the experiment. Each CSV file named “FRI_p_l.csv” corresponds to a different trial, where “p” stands for an unique numerical participant’s identifier and “l” stands for pendulum length (where “2” corresponds to 0.2, “3” to 0.3 m, “4” to 0.4 m, etc.). In every file, rows correspond to subsequent time steps, sampled with a frequency of 0.017 s. For every recorded time step, each column contains: the action selected by the trial’s participant (“action”). The value 0 corresponds to a “no action”, the value 1 represents an action that pushes the pendulum towards the clockwise direction and the value 2 corresponds to an action that pushes the pendulum towards the anti-clockwise direction.the angular velocity of the pendulum at that time step (“ang. velocity”), measured in rad s−1.the angle of the pendulum at that time step (“angle”), measured in rad with values in the interval [0, 2π) rad. The angle 0 rad corresponds to the pendulum oriented in its upright position.the single utility value associated to the whole trial (“utility”). (ZIP) [file pcbi.1010810.s002.zip › ExperimentalData/FRI_35_5.csv]

action	angular vel.	angle	trial utility
2	1.972	2.3624	-19.3174
2	0	3.2358
2	0	3.2358
2	-0.017	3.2358
2	-0.017	3.2358
2	-0.017	3.2358
2	-0.034	3.2358
2	-0.034	3.2358
2	-0.034	3.2358
2	-0.051	3.2295
2	-0.051	3.2295
2	-0.051	3.2295
2	-0.068	3.2232
2	-0.068	3.2232
2	-0.068	3.2232
2	-0.068	3.217
2	-0.085	3.217
2	-0.085	3.2107
2	-0.085	3.2107
2	-0.085	3.2107
2	-0.102	3.2044
2	-0.102	3.2044
2	-0.102	3.1981
2	-0.102	3.1918
2	-0.119	3.1918
2	-0.119	3.1855
2	-0.119	3.1855
2	-0.119	3.1793
2	-0.119	3.1793
2	-0.119	3.173
2	-0.119	3.1667
2	-0.119	3.1667
2	-0.136	3.1604
2	-0.136	3.1541
2	-0.136	3.1541
2	-0.136	3.1478
2	-0.136	3.1416
2	-0.136	3.1416
2	-0.136	3.1353
2	-0.136	3.129
2	-0.136	3.129
2	-0.136	3.1227
2	-0.136	3.1164
2	-0.119	3.1164
2	-0.119	3.1101
2	-0.119	3.1038
2	-0.119	3.1038
2	-0.119	3.0976
2	-0.119	3.0976
2	-0.119	3.0913
2	-0.119	3.085
2	-0.102	3.085
2	-0.102	3.0787
2	-0.102	3.0787
2	-0.102	3.0724
2	-0.085	3.0724
2	-0.085	3.0661
2	-0.085	3.0661
2	-0.085	3.0599
2	-0.068	3.0599
2	-0.068	3.0599
2	-0.068	3.0536
2	-0.068	3.0536
2	-0.051	3.0536
2	-0.051	3.0473
2	-0.051	3.0473
2	-0.034	3.0473
2	-0.034	3.0473
2	-0.034	3.041
2	-0.017	3.041
2	-0.017	3.041
2	-0.017	3.041
2	-0.017	3.041
2	-0.034	3.041
2	-0.034	3.041
2	-0.051	3.0347
2	-0.068	3.0347
2	-0.068	3.0347
2	-0.085	3.0284
2	-0.085	3.0284
2	-0.102	3.0222
2	-0.102	3.0222
2	-0.119	3.0159
2	-0.119	3.0159
2	-0.136	3.0096
2	-0.136	3.0033
2	-0.153	2.997
2	-0.153	2.997
2	-0.17	2.9908
2	-0.17	2.9845
2	-0.187	2.9782
2	-0.187	2.9719
2	-0.17	2.9656
2	-0.17	2.9593
2	-0.153	2.9593
2	-0.136	2.9531
2	-0.136	2.9468
2	-0.119	2.9468
2	-0.102	2.9405
2	-0.102	2.9342
2	-0.085	2.9342
2	-0.068	2.9342
2	-0.068	2.9279
2	-0.051	2.9279
2	-0.034	2.9279
2	-0.017	2.9216
2	-0.017	2.9216
2	0	2.9216
2	0	2.9216
2	0.017	2.9216
2	0.017	2.9216
2	0.034	2.9279
2	0.051	2.9279
2	0.068	2.9279
2	0.068	2.9342
2	0.085	2.9342
2	0.102	2.9405
2	0.119	2.9405
2	0.119	2.9468
2	0.136	2.9468
2	0.153	2.9531
2	0.153	2.9593
2	0.17	2.9656
2	0.17	2.9656
2	0.187	2.9719
2	0.204	2.9782
2	0.204	2.9845
2	0.221	2.9908
2	0.221	2.997
2	0.238	3.0096
2	0.238	3.0159
2	0.238	3.0222
2	0.255	3.0284
2	0.255	3.0347
2	0.272	3.0473
2	0.272	3.0536
2	0.272	3.0599
2	0.272	3.0724
2	0.289	3.0787
2	0.289	3.085
2	0.289	3.0976
2	0.289	3.1038
2	0.289	3.1164
2	0.289	3.1227
2	0.289	3.1353
2	0.289	3.1416
2	0.289	3.1478
2	0.289	3.1604
2	0.289	3.1667
2	0.289	3.1793
2	0.289	3.1855
2	0.289	3.1918
2	0.272	3.2044
2	0.272	3.2107
2	0.272	3.2232
2	0.255	3.2295
2	0.272	3.2358
2	0.289	3.2484
2	0.289	3.2546
2	0.306	3.2609
2	0.306	3.2735
2	0.323	3.2798
2	0.323	3.2923
2	0.323	3.3049
2	0.34	3.3112
2	0.34	3.3238
2	0.34	3.3363
2	0.357	3.3426
2	0.357	3.3552
2	0.357	3.3677
2	0.357	3.3803
2	0.357	3.3866
2	0.357	3.3992
2	0.357	3.4117
2	0.357	3.4243
2	0.357	3.4306
2	0.357	3.4431
2	0.357	3.4557
2	0.357	3.4683
2	0.357	3.4745
2	0.34	3.4871
2	0.34	3.4997
2	0.34	3.506
2	0.323	3.5185
2	0.323	3.5311
2	0.323	3.5374
2	0.306	3.5499
2	0.306	3.5562
2	0.289	3.5688
2	0.289	3.5751
2	0.272	3.5814
2	0.255	3.5939
2	0.255	3.6002
2	0.238	3.6065
2	0.238	3.6128
2	0.221	3.6191
0	0.187	3.6254
0	0.17	3.6316
0	0.136	3.6379
0	0.102	3.6442
0	0.068	3.6442
0	0.051	3.6505
0	0.017	3.6505
0	0	3.6505
0	-0.017	3.6505
0	-0.051	3.6442
0	-0.085	3.6442
0	-0.119	3.6442
0	-0.136	3.6379
0	-0.17	3.6316
0	-0.204	3.6254
1	-0.221	3.6191
1	-0.272	3.6128
1	-0.306	3.6065
1	-0.357	3.5939
1	-0.391	3.5814
1	-0.442	3.5688
1	-0.476	3.5562
1	-0.527	3.5374
1	-0.561	3.5248
1	-0.595	3.506
1	-0.629	3.4871
1	-0.663	3.4683
1	-0.697	3.4494
1	-0.731	3.4243
1	-0.765	3.3992
1	-0.799	3.3803
1	-0.833	3.3552
1	-0.85	3.33
1	-0.884	3.2986
1	-0.901	3.2735
1	-0.935	3.2484
1	-0.952	3.217
1	-0.969	3.1918
1	-0.986	3.1604
1	-1.003	3.129
1	-1.02	3.0976
1	-1.037	3.0661
1	-1.037	3.0347
1	-1.054	3.0033
1	-1.054	2.9719
1	-1.071	2.9405
1	-1.071	2.9091
1	-1.071	2.8777
1	-1.071	2.8462
1	-1.071	2.8085
1	-1.054	2.7771
1	-1.054	2.7457
1	-1.037	2.7143
1	-1.037	2.6829
1	-1.02	2.6515
1	-1.003	2.62
1	-1.003	2.5949
1	-0.986	2.5635
1	-0.969	2.5321
0	-0.918	2.507
0	-0.884	2.4755
0	-0.85	2.4504
0	-0.816	2.4253
0	-0.765	2.4001
0	-0.731	2.3813
0	-0.697	2.3562
0	-0.646	2.3373
0	-0.595	2.3185
0	-0.561	2.2996
0	-0.51	2.2808
0	-0.459	2.2682
0	-0.425	2.2556
0	-0.374	2.2431
0	-0.323	2.2305
0	-0.272	2.2242
0	-0.238	2.2179
0	-0.187	2.2054
0	-0.136	2.2054
0	-0.085	2.1991
0	-0.034	2.1991
0	0	2.1991
0	0.051	2.1991
0	0.085	2.1991
0	0.136	2.2054
0	0.187	2.2117
0	0.238	2.2179
0	0.289	2.2242
0	0.323	2.2305
0	0.374	2.2431
0	0.425	2.2556
0	0.476	2.2682
0	0.51	2.287
0	0.561	2.2996
0	0.595	2.3185
0	0.646	2.3373
2	0.68	2.3562
2	0.748	2.3813
2	0.799	2.4001
2	0.85	2.4253
2	0.918	2.4567
2	0.969	2.4818
2	1.02	2.5132
2	1.071	2.5447
2	1.122	2.5761
2	1.156	2.6138
2	1.207	2.6452
2	1.258	2.6829
2	1.292	2.7269
2	1.326	2.7646
2	1.36	2.8023
2	1.394	2.8462
2	1.428	2.8902
2	1.462	2.9342
2	1.479	2.9782
2	1.513	3.0222
2	1.53	3.0661
2	1.547	3.1164
2	1.564	3.1604
2	1.581	3.2107
2	1.581	3.2546
2	1.598	3.3049
2	1.598	3.3552
2	1.598	3.3992
2	1.598	3.4494
2	1.598	3.4997
2	1.581	3.5437
2	1.581	3.5939
2	1.564	3.6379
2	1.547	3.6882
2	1.53	3.7322
2	1.513	3.7824
2	1.496	3.8264
2	1.462	3.8704
2	1.445	3.9144
2	1.411	3.9583
2	1.394	3.996
2	1.36	4.04
2	1.326	4.084
2	1.292	4.1217
2	1.258	4.1594
2	1.224	4.1971
2	1.19	4.2348
2	1.139	4.2662
2	1.105	4.3039
2	1.071	4.3353
2	1.02	4.3667
2	0.986	4.3982
2	0.935	4.4233
0	0.884	4.4547
0	0.833	4.4798
0	0.765	4.505
0	0.714	4.5238
0	0.646	4.549
0	0.595	4.5678
0	0.527	4.5804
0	0.476	4.5992
0	0.408	4.6118
0	0.34	4.6244
0	0.289	4.6306
0	0.221	4.6369
0	0.17	4.6432
0	0.102	4.6495
0	0.051	4.6558
0	0	4.6558
0	-0.051	4.6558
0	-0.119	4.6495
0	-0.17	4.6432
0	-0.238	4.6369
0	-0.289	4.6306
0	-0.357	4.6244
0	-0.408	4.6118
0	-0.476	4.593
0	-0.527	4.5804
0	-0.595	4.5615
0	-0.646	4.5427
0	-0.714	4.5238
0	-0.765	4.505
0	-0.833	4.4798
0	-0.884	4.4547
0	-0.935	4.4233
0	-1.003	4.3919
0	-1.054	4.3667
0	-1.105	4.3291
0	-1.156	4.2976
1	-1.224	4.2599
1	-1.292	4.2222
1	-1.36	4.1845
1	-1.428	4.1406
1	-1.479	4.0966
1	-1.547	4.0526
1	-1.615	4.0023
1	-1.666	3.9521
1	-1.734	3.9018
1	-1.785	3.8515
1	-1.836	3.795
1	-1.887	3.7384
1	-1.938	3.6819
1	-1.989	3.6254
1	-2.023	3.5625
1	-2.057	3.4997
1	-2.091	3.4369
1	-2.125	3.374
1	-2.159	3.3112
1	-2.176	3.2421
1	-2.193	3.1793
1	-2.21	3.1101
1	-2.227	3.0473
1	-2.227	2.9782
1	-2.244	2.9091
1	-2.244	2.8462
1	-2.227	2.7771
1	-2.227	2.708
1	-2.21	2.6452
1	-2.193	2.5761
1	-2.176	2.5132
1	-2.159	2.4441
1	-2.125	2.3813
1	-2.108	2.3185
1	-2.074	2.2556
1	-2.04	2.1928
1	-2.006	2.13
1	-1.972	2.0734
1	-1.938	2.0106
1	-1.887	1.954
1	-1.853	1.8975
1	-1.802	1.841
1	-1.768	1.7907
1	-1.717	1.7341
1	-1.683	1.6839
1	-1.632	1.6336
0	-1.581	1.5833
0	-1.513	1.5394
0	-1.445	1.4954
0	-1.394	1.4514
0	-1.326	1.4137
0	-1.275	1.3697
0	-1.207	1.332
0	-1.156	1.3006
0	-1.105	1.2629
0	-1.037	1.2315
0	-0.986	1.2001
0	-0.918	1.1749
0	-0.867	1.1435
0	-0.816	1.1184
0	-0.765	1.0933
0	-0.714	1.0744
0	-0.663	1.0493
0	-0.595	1.0304
0	-0.544	1.0179
0	-0.493	0.99901
0	-0.442	0.98645
0	-0.408	0.97388
0	-0.357	0.96131
0	-0.306	0.94875
0	-0.255	0.94246
0	-0.204	0.93618
0	-0.153	0.9299
0	-0.102	0.92362
0	-0.051	0.92362
0	-0.017	0.92362
0	0.017	0.92362
0	0.068	0.92362
0	0.119	0.92362
0	0.17	0.9299
0	0.204	0.93618
0	0.255	0.94246
0	0.306	0.95503
0	0.357	0.96131
0	0.408	0.97388
0	0.459	0.98645
0	0.51	0.99901
0	0.561	1.0179
0	0.612	1.0367
0	0.663	1.0556
0	0.714	1.0744
0	0.765	1.0995
0	0.816	1.1247
0	0.867	1.1498
0	0.935	1.1749
0	0.986	1.2064
0	1.037	1.2378
0	1.088	1.2692
0	1.156	1.3006
0	1.207	1.3383
0	1.275	1.376
0	1.326	1.4137
2	1.377	1.4514
2	1.462	1.4954
2	1.53	1.5394
2	1.615	1.5896
2	1.683	1.6399
2	1.768	1.6902
2	1.836	1.7467
2	1.904	1.8033
2	1.989	1.8598
2	2.057	1.9226
2	2.125	1.9855
2	2.193	2.0483
2	2.261	2.1174
2	2.329	2.1865
2	2.397	2.2556
2	2.448	2.331
2	2.499	2.4064
2	2.567	2.4818
2	2.618	2.5572
2	2.652	2.6389
2	2.703	2.7206
2	2.737	2.8023
2	2.771	2.8839
2	2.788	2.9656
2	2.822	3.0536
2	2.839	3.1353
2	2.839	3.2232
2	2.856	3.3049
2	2.856	3.3929
2	2.856	3.4808
2	2.839	3.5625
2	2.839	3.6505
2	2.822	3.7384
2	2.788	3.8201
2	2.771	3.9018
2	2.737	3.9898
2	2.703	4.0714
2	2.669	4.1468
2	2.635	4.2285
2	2.601	4.3102
2	2.55	4.3856
2	2.516	4.461
2	2.465	4.5364
2	2.431	4.6118
2	2.38	4.6809
2	2.346	4.7563
2	2.295	4.8254
2	2.244	4.8945
2	2.21	4.9574
2	2.159	5.0265
0	2.108	5.0893
0	2.057	5.1521
0	1.989	5.215
0	1.938	5.2715
0	1.887	5.3281
1	1.836	5.3846
1	1.785	5.4412
1	1.717	5.4914
1	1.666	5.548
1	1.598	5.592
1	1.547	5.6422
1	1.496	5.6862
1	1.445	5.7302
1	1.411	5.7742
1	1.36	5.8182
1	1.309	5.8559
1	1.275	5.8998
1	1.241	5.9375
1	1.207	5.9689
1	1.173	6.0066
1	1.139	6.0443
1	1.105	6.0758
1	1.071	6.1072
1	1.054	6.1386
1	1.02	6.17
1	1.003	6.2014
1	0.986	6.2328
1	0.969	6.2642
1	0.952	0.0062831
1	0.935	0.037699
1	0.918	0.062831
1	0.901	0.094246
1	0.901	0.11938
1	0.884	0.14451
1	0.884	0.17593
1	0.884	0.20106
1	0.867	0.22619
0	0.884	0.25132
0	0.901	0.28274
0	0.918	0.30787
0	0.935	0.33929
0	0.969	0.36442
0	0.986	0.39583
0	1.003	0.42725
0	1.037	0.45867
0	1.054	0.49008
0	1.088	0.5215
0	1.122	0.55291
0	1.156	0.59061
0	1.19	0.62203
0	1.224	0.65973
0	1.258	0.69742
0	1.292	0.73512
0	1.343	0.77282
0	1.377	0.8168
0	1.428	0.86079
0	1.462	0.90477
0	1.513	0.94875
0	1.564	0.99273
0	1.615	1.043
0	1.666	1.0933
0	1.717	1.1435
0	1.768	1.1938
0	1.836	1.2503
0	1.887	1.3069
0	1.938	1.3634
0	2.006	1.42
0	2.057	1.4828
0	2.125	1.5456
0	2.176	1.6085
0	2.227	1.6776
0	2.295	1.7467
0	2.346	1.8158
0	2.414	1.8849
0	2.465	1.9603
0	2.516	2.0357
0	2.567	2.1111
0	2.618	2.1865
0	2.669	2.2682
0	2.703	2.3499
0	2.737	2.4316
0	2.788	2.5132
0	2.805	2.5949
0	2.839	2.6829
0	2.856	2.7708
0	2.873	2.8525
0	2.89	2.9405
0	2.907	3.0284
0	2.907	3.1164
0	2.907	3.2044
0	2.89	3.2923
0	2.873	3.3803
0	2.856	3.462
0	2.839	3.5499
0	2.805	3.6316
0	2.771	3.7196
0	2.737	3.8013
0	2.703	3.883
0	2.652	3.9646
0	2.618	4.0463
0	2.567	4.1217
0	2.516	4.1971
0	2.448	4.2725
0	2.397	4.3479
0	2.346	4.417
0	2.278	4.4861
0	2.227	4.5553
0	2.159	4.6181
0	2.091	4.6872
0	2.04	4.7437
0	1.972	4.8066
0	1.921	4.8631
0	1.853	4.9197
0	1.802	4.9762
0	1.734	5.0328
0	1.683	5.083
0	1.632	5.1333
0	1.564	5.1773
0	1.513	5.2275
0	1.462	5.2715
0	1.411	5.3155
0	1.36	5.3595
0	1.309	5.3972
0	1.275	5.4349
0	1.224	5.4726
0	1.19	5.5103
0	1.139	5.548
0	1.105	5.5794
0	1.054	5.6108
0	1.02	5.6422
0	0.986	5.6736
0	0.952	5.705
0	0.918	5.7302
0	0.901	5.7616
0	0.867	5.7867
0	0.833	5.8119
0	0.816	5.837
0	0.782	5.8621
0	0.765	5.8873
0	0.731	5.9061
0	0.714	5.9313
0	0.697	5.9501
0	0.68	5.9689
0	0.663	5.9941
0	0.646	6.0129
0	0.629	6.0318
0	0.612	6.0506
0	0.595	6.0695
0	0.578	6.0883
0	0.578	6.1009
0	0.561	6.1197
0	0.544	6.1386
0	0.544	6.1512
0	0.544	6.17
0	0.527	6.1889
0	0.527	6.2014
0	0.527	6.2203
0	0.51	6.2328
0	0.51	6.2517
0	0.51	6.2642
0	0.51	0
1	0.51	0.012566
1	0.493	0.031415
1	0.476	0.043982
1	0.476	0.056548
1	0.459	0.075397
1	0.442	0.087963
1	0.442	0.10053
1	0.425	0.1131
1	0.425	0.12566
1	0.408	0.13823
1	0.408	0.15079
1	0.391	0.16336
1	0.391	0.17593
1	0.391	0.18849
1	0.374	0.20106
1	0.374	0.21363
1	0.374	0.21991
1	0.374	0.23247
1	0.374	0.24504
1	0.357	0.25761
1	0.357	0.27017
1	0.357	0.27646
1	0.357	0.28902
1	0.374	0.30159
1	0.374	0.31416
1	0.374	0.32044
1	0.374	0.333
1	0.374	0.34557
1	0.374	0.35814
1	0.391	0.3707
1	0.391	0.38327
1	0.408	0.39583
1	0.408	0.4084
1	0.408	0.42097
1	0.425	0.43353
1	0.425	0.4461
1	0.442	0.45867
1	0.459	0.47123
1	0.459	0.4838
1	0.476	0.50265
1	0.493	0.51521
1	0.51	0.52778
1	0.51	0.54663
1	0.527	0.5592
1	0.544	0.57805
1	0.561	0.59689
1	0.578	0.60946
1	0.595	0.62831
1	0.629	0.64716
1	0.646	0.66601
1	0.663	0.69114
1	0.68	0.70999
1	0.714	0.72884
1	0.731	0.75397
1	0.765	0.77282
1	0.782	0.79795
1	0.816	0.82309
1	0.833	0.84822
1	0.867	0.87335
1	0.901	0.89848
1	0.935	0.9299
1	0.952	0.95503
1	0.986	0.98645
1	1.02	1.0179
1	1.054	1.0493
1	1.105	1.0807
1	1.139	1.1121
1	1.173	1.1498
1	1.207	1.1812
1	1.241	1.2189
1	1.292	1.2566
1	1.326	1.3006
0	1.394	1.3383
0	1.445	1.3823
0	1.496	1.4263
0	1.564	1.4765
0	1.615	1.5205
0	1.683	1.5708
0	1.734	1.621
0	1.802	1.6776
0	1.853	1.7341
0	1.921	1.7907
0	1.972	1.8472
0	2.023	1.9101
0	2.091	1.9666
0	2.142	2.0294
0	2.193	2.0986
0	2.244	2.1614
0	2.278	2.2305
0	2.329	2.2996
0	2.38	2.375
0	2.414	2.4441
0	2.448	2.5195
0	2.482	2.5886
0	2.499	2.664
0	2.533	2.7457
0	2.55	2.8211
0	2.567	2.8965
0	2.584	2.9719
0	2.584	3.0536
0	2.584	3.129
0	2.584	3.2044
0	2.567	3.2861
0	2.567	3.3615
0	2.55	3.4369
0	2.516	3.5122
0	2.499	3.5877
0	2.465	3.6631
0	2.431	3.7384
0	2.397	3.8138
0	2.363	3.883
0	2.312	3.9521
0	2.261	4.0212
0	2.227	4.0903
0	2.176	4.1531
0	2.108	4.2222
0	2.057	4.2851
0	2.006	4.3479
0	1.955	4.4044
0	1.887	4.461
0	1.836	4.5175
0	1.768	4.5741
0	1.7	4.6244
0	1.649	4.6746
0	1.581	4.7249
0	1.53	4.7689
0	1.462	4.8191
0	1.411	4.8568
0	1.343	4.9008
0	1.292	4.9385
0	1.224	4.9762
0	1.173	5.0139
0	1.105	5.0516
0	1.054	5.083
0	1.003	5.1144
0	0.935	5.1396
0	0.884	5.171
0	0.833	5.1961
0	0.782	5.2213
0	0.731	5.2464
0	0.68	5.2652
0	0.629	5.2841
0	0.578	5.3029
0	0.527	5.3218
0	0.476	5.3343
0	0.425	5.3469
0	0.374	5.3595
0	0.34	5.372
0	0.289	5.3846
0	0.238	5.3909
0	0.187	5.3972
0	0.153	5.4035
0	0.102	5.4035
0	0.051	5.4097
0	0	5.4097
0	-0.017	5.4097
0	-0.068	5.4097
0	-0.119	5.4035
0	-0.153	5.4035
0	-0.204	5.3972
0	-0.255	5.3909
0	-0.306	5.3783
0	-0.34	5.372
0	-0.391	5.3595
0	-0.442	5.3469
0	-0.493	5.3343
0	-0.544	5.3155
0	-0.578	5.2966
0	-0.629	5.2778
0	-0.68	5.2589
0	-0.731	5.2401
0	-0.782	5.215
0	-0.85	5.1898
0	-0.901	5.1647
0	-0.952	5.1396
0	-1.003	5.1082
0	-1.054	5.0767
0	-1.122	5.0453
0	-1.173	5.0076
0	-1.224	4.9699
0	-1.292	4.9322
0	-1.343	4.8945
0	-1.394	4.8506
0	-1.462	4.8129
0	-1.513	4.7626
0	-1.581	4.7186
0	-1.632	4.6683
0	-1.7	4.6181
0	-1.751	4.5678
0	-1.819	4.5113
0	-1.87	4.461
0	-1.921	4.3982
0	-1.989	4.3416
0	-2.04	4.2788
0	-2.091	4.2222
0	-2.142	4.1531
0	-2.193	4.0903
0	-2.244	4.0212
0	-2.278	3.9583
0	-2.329	3.8892
0	-2.363	3.8138
0	-2.397	3.7447
0	-2.431	3.6693
0	-2.448	3.6002
0	-2.482	3.5248
0	-2.499	3.4494
0	-2.516	3.374
0	-2.516	3.2986
0	-2.533	3.2232
0	-2.533	3.1478
0	-2.533	3.0724
0	-2.516	2.997
0	-2.499	2.9154
0	-2.482	2.84
0	-2.465	2.7708
0	-2.448	2.6955
1	-2.414	2.62
1	-2.397	2.5509
1	-2.38	2.4755
1	-2.363	2.4064
1	-2.329	2.3373
1	-2.295	2.2682
1	-2.261	2.1991
1	-2.227	2.13
1	-2.193	2.0609
1	-2.159	1.998
1	-2.125	1.9352
1	-2.074	1.8661
1	-2.04	1.8095
1	-1.989	1.7467
1	-1.938	1.6902
1	-1.904	1.6273
1	-1.853	1.5708
1	-1.819	1.5205
1	-1.768	1.464
1	-1.717	1.4137
1	-1.683	1.3572
1	-1.632	1.3069
1	-1.598	1.2629
1	-1.547	1.2126
1	-1.513	1.1687
1	-1.479	1.1247
1	-1.428	1.0807
1	-1.394	1.0367
1	-1.36	0.99273
1	-1.326	0.95503
1	-1.292	0.91105
1	-1.258	0.87335
1	-1.241	0.83565
1	-1.207	0.79795
1	-1.173	0.76654
1	-1.156	0.72884
1	-1.122	0.69742
1	-1.105	0.65973
1	-1.088	0.62831
1	-1.071	0.59689
1	-1.054	0.56548
1	-1.037	0.53406
0	-1.003	0.50265
0	-0.969	0.47123
0	-0.952	0.43982
0	-0.918	0.41469
0	-0.901	0.38327
0	-0.884	0.35814
2	-0.85	0.333
2	-0.816	0.30787
2	-0.782	0.28274
2	-0.748	0.25761
2	-0.714	0.23876
2	-0.697	0.21363
2	-0.663	0.19478
2	-0.629	0.17593
2	-0.612	0.15708
2	-0.578	0.13823
2	-0.561	0.11938
2	-0.527	0.10681
2	-0.51	0.087963
2	-0.493	0.075397
2	-0.476	0.056548
2	-0.459	0.043982
2	-0.425	0.031415
2	-0.408	0.018849
2	-0.391	0.0062831
2	-0.374	6.2768
2	-0.357	6.2642
2	-0.357	6.2517
2	-0.34	6.2454
2	-0.323	6.2328
2	-0.306	6.2265
2	-0.289	6.214
2	-0.289	6.2077
2	-0.272	6.1951
2	-0.255	6.1889
2	-0.255	6.1826
2	-0.238	6.1763
2	-0.221	6.1637
2	-0.221	6.1574
2	-0.204	6.1512
2	-0.204	6.1449
2	-0.187	6.1386
2	-0.187	6.1323
2	-0.187	6.126
2	-0.17	6.1197
2	-0.17	6.1197
2	-0.153	6.1135
2	-0.153	6.1072
2	-0.153	6.1009
2	-0.136	6.1009
2	-0.136	6.0946
2	-0.136	6.0883
2	-0.119	6.082
2	-0.119	6.082
2	-0.119	6.0758
2	-0.119	6.0758
2	-0.102	6.0695
2	-0.102	6.0695
2	-0.102	6.0632
2	-0.102	6.0569
2	-0.102	6.0569
2	-0.102	6.0506
2	-0.085	6.0506
2	-0.085	6.0443
2	-0.085	6.0443
2	-0.085	6.0443
2	-0.085	6.0381
2	-0.085	6.0381
2	-0.085	6.0318
2	-0.085	6.0318
2	-0.068	6.0255
2	-0.068	6.0255
2	-0.068	6.0255
2	-0.068	6.0192
2	-0.068	6.0192
2	-0.068	6.0192
2	-0.068	6.0129
2	-0.068	6.0129
2	-0.068	6.0066
2	-0.068	6.0066
2	-0.068	6.0066
2	-0.068	6.0004
2	-0.068	6.0004
2	-0.068	6.0004
2	-0.068	5.9941
2	-0.068	5.9941
2	-0.068	5.9878
2	-0.068	5.9878
2	-0.068	5.9878
2	-0.068	5.9815
2	-0.085	5.9815
2	-0.085	5.9752
2	-0.085	5.9752
2	-0.085	5.9752
2	-0.085	5.9689
2	-0.085	5.9689
2	-0.085	5.9627
2	-0.085	5.9627
2	-0.102	5.9564
2	-0.102	5.9564
2	-0.102	5.9501
2	-0.102	5.9501
2	-0.102	5.9438
2	-0.102	5.9438
2	-0.119	5.9375
2	-0.119	5.9313
2	-0.119	5.9313
2	-0.119	5.925
2	-0.136	5.9187
2	-0.136	5.9187
2	-0.136	5.9124
2	-0.153	5.9061
2	-0.153	5.9061
2	-0.153	5.8998
2	-0.17	5.8936
2	-0.17	5.8873
2	-0.17	5.881
2	-0.187	5.8747
2	-0.187	5.8684
2	-0.204	5.8621
2	-0.204	5.8559
2	-0.221	5.8496
2	-0.221	5.8433
2	-0.238	5.837
2	-0.238	5.8307
2	-0.255	5.8244
2	-0.272	5.8182
2	-0.272	5.8056
2	-0.289	5.7993
2	-0.323	5.7867
2	-0.374	5.7805
2	-0.425	5.7679
2	-0.459	5.749
2	-0.51	5.7365
2	-0.561	5.7239
2	-0.612	5.705
2	-0.646	5.6862
2	-0.68	5.6674
2	-0.714	5.6422
2	-0.748	5.6234
2	-0.782	5.5982
2	-0.816	5.5731
2	-0.867	5.548
2	-0.901	5.5228
2	-0.935	5.4914
2	-0.986	5.4663
2	-1.02	5.4349
2	-1.071	5.4035
2	-1.122	5.372
2	-1.173	5.3343
2	-1.207	5.2966
2	-1.258	5.2589
2	-1.309	5.2213
2	-1.36	5.1836
2	-1.428	5.1396
2	-1.479	5.0956
2	-1.53	5.0516
2	-1.581	5.0014
2	-1.649	4.9574
2	-1.7	4.9071
2	-1.751	4.8506
2	-1.819	4.8003
2	-1.87	4.7437
2	-1.938	4.6872
2	-1.989	4.6244
2	-2.057	4.5678
2	-2.125	4.505
2	-2.193	4.4359
2	-2.278	4.373
2	-2.346	4.2976
2	-2.414	4.2285
2	-2.482	4.1531
2	-2.55	4.0777
2	-2.601	4.0023
2	-2.669	3.9207
2	-2.72	3.839
2	-2.771	3.7573
2	-2.822	3.6756
2	-2.856	3.5877
2	-2.89	3.506
2	-2.907	3.418
2	-2.924	3.33
2	-2.924	3.2421
2	-2.924	3.1541
2	-2.924	3.0661
2	-2.907	2.9782
2	-2.907	2.8902
2	-2.89	2.8023
2	-2.856	2.7143
2	-2.822	2.6326
2	-2.805	2.5447
2	-2.754	2.463
2	-2.72	2.3813
2	-2.669	2.2996
2	-2.635	2.2179
2	-2.584	2.1425
2	-2.516	2.0609
2	-2.465	1.9855
2	-2.414	1.9163
2	-2.346	1.841
2	-2.295	1.7718
2	-2.227	1.7027
2	-2.176	1.6399
2	-2.108	1.5708
2	-2.057	1.5079
2	-1.989	1.4514
2	-1.938	1.3886
2	-1.87	1.332
2	-1.819	1.2755
2	-1.751	1.2252
2	-1.7	1.1749
2	-1.649	1.1247
2	-1.581	1.0744
2	-1.53	1.0241
2	-1.479	0.98016
2	-1.428	0.93618
2	-1.377	0.8922
2	-1.343	0.8545
2	-1.292	0.81052
2	-1.241	0.77282
2	-1.207	0.73512
2	-1.173	0.70371
2	-1.122	0.66601
2	-1.088	0.63459
2	-1.054	0.60318
2	-1.02	0.57176
2	-0.986	0.54035
2	-0.952	0.50893
2	-0.935	0.4838
2	-0.901	0.45238
2	-0.867	0.42725
2	-0.85	0.40212
2	-0.833	0.37699
2	-0.799	0.35185
2	-0.782	0.32672
2	-0.765	0.30159
2	-0.748	0.28274
2	-0.731	0.25761
2	-0.714	0.23876
2	-0.697	0.21363
2	-0.697	0.19478
2	-0.68	0.16964
2	-0.663	0.15079
2	-0.663	0.13195
2	-0.646	0.1131
2	-0.646	0.094246
2	-0.646	0.075397
2	-0.629	0.056548
2	-0.629	0.031415
2	-0.629	0.012566
2	-0.629	6.2768
2	-0.629	6.258
2	-0.629	6.2391
2	-0.629	6.2203
2	-0.629	6.2014
2	-0.646	6.1826
2	-0.646	6.1637
2	-0.663	6.1449
2	-0.663	6.126
2	-0.68	6.1009
2	-0.68	6.082
2	-0.68	6.0632
2	-0.68	6.0443
2	-0.68	6.0192
2	-0.68	6.0004
2	-0.68	5.9815
2	-0.68	5.9564
2	-0.68	5.9375
2	-0.68	5.9187
2	-0.697	5.8998
2	-0.697	5.8747
2	-0.697	5.8559
2	-0.714	5.8307
2	-0.714	5.8119
2	-0.731	5.7867
2	-0.748	5.7679
2	-0.765	5.7428
2	-0.765	5.7239
2	-0.782	5.6988
2	-0.799	5.6736
2	-0.816	5.6485
2	-0.85	5.6234
2	-0.867	5.5982
2	-0.884	5.5731
2	-0.901	5.5417
2	-0.935	5.5166
2	-0.952	5.4851
2	-0.986	5.46
2	-1.02	5.4286
2	-1.037	5.3972
2	-1.071	5.3658
0	-1.122	5.3343
0	-1.173	5.2966
0	-1.224	5.2589
0	-1.275	5.2213
0	-1.326	5.1836
0	-1.377	5.1459
0	-1.428	5.1019
0	-1.479	5.0579
0	-1.547	5.0139
0	-1.598	4.9637
0	-1.649	4.9134
0	-1.717	4.8631
0	-1.768	4.8129
0	-1.836	4.7563
0	-1.887	4.6998
0	-1.955	4.6432
0	-2.006	4.5867
0	-2.057	4.5238
0	-2.125	4.461
0	-2.176	4.3982
0	-2.227	4.3291
0	-2.295	4.2599
0	-2.346	4.1908
0	-2.397	4.1217
0	-2.431	4.0463
0	-2.482	3.9709
0	-2.516	3.8955
0	-2.567	3.8201
0	-2.601	3.7447
0	-2.635	3.6631
0	-2.652	3.5877
0	-2.669	3.506
0	-2.703	3.4243
0	-2.703	3.3426
0	-2.72	3.2609
0	-2.72	3.1793
0	-2.72	3.0976
0	-2.72	3.0159
0	-2.703	2.9342
0	-2.686	2.8525
0	-2.669	2.7708
0	-2.635	2.6955
0	-2.618	2.6138
0	-2.584	2.5384
0	-2.533	2.4567
0	-2.499	2.3813
0	-2.448	2.3059
0	-2.414	2.2368
0	-2.363	2.1614
0	-2.312	2.0923
0	-2.261	2.0232
0	-2.193	1.9603
0	-2.142	1.8912
0	-2.074	1.8284
0	-2.023	1.7655
0	-1.955	1.709
0	-1.904	1.6462
0	-1.836	1.5896
0	-1.785	1.5394
0	-1.717	1.4828
0	-1.666	1.4325
0	-1.598	1.3823
0	-1.547	1.3383
0	-1.479	1.2943
0	-1.428	1.2503
0	-1.36	1.2064
0	-1.309	1.1624
0	-1.258	1.1247
0	-1.207	1.087
0	-1.139	1.0556
0	-1.088	1.0179
0	-1.037	0.98645
0	-0.986	0.95503
0	-0.935	0.9299
0	-0.901	0.89848
0	-0.85	0.87335
0	-0.799	0.84822
0	-0.748	0.82309
0	-0.714	0.80424
0	-0.663	0.7791
0	-0.629	0.76026
0	-0.578	0.74141
0	-0.544	0.72884
0	-0.51	0.70999
0	-0.459	0.69742
0	-0.425	0.68486
0	-0.391	0.67229
0	-0.357	0.65973
0	-0.323	0.64716
0	-0.272	0.64088
0	-0.238	0.62831
0	-0.204	0.62203
0	-0.17	0.61574
0	-0.136	0.61574
0	-0.102	0.60946
0	-0.068	0.60318
0	-0.034	0.60318
0	0	0.60318
0	0.017	0.60318
0	0.051	0.60318
0	0.085	0.60946
0	0.119	0.60946
0	0.153	0.61574
0	0.187	0.62203
0	0.221	0.62831
0	0.255	0.63459
0	0.289	0.64088
0	0.34	0.65344
0	0.374	0.66601
0	0.408	0.67229
0	0.442	0.69114
0	0.476	0.70371
0	0.527	0.71627
0	0.561	0.73512
0	0.595	0.75397
0	0.646	0.77282
0	0.68	0.79167
0	0.731	0.81052
0	0.765	0.83565
0	0.816	0.86079
0	0.867	0.88592
0	0.901	0.91105
0	0.952	0.94246
0	1.003	0.9676
0	1.054	0.99901
0	1.105	1.0304
0	1.156	1.0681
0	1.207	1.0995
0	1.258	1.1372
0	1.309	1.1812
0	1.377	1.2189
0	1.428	1.2629
0	1.479	1.3069
0	1.547	1.3509
0	1.598	1.4011
0	1.666	1.4451
0	1.717	1.4954
1	1.768	1.5519
1	1.819	1.6022
1	1.87	1.6587
1	1.904	1.7153
1	1.938	1.7781
1	1.989	1.8347
1	2.023	1.8975
1	2.074	1.954
1	2.108	2.0169
1	2.142	2.086
1	2.176	2.1488
1	2.21	2.2117
0	2.244	2.2808
0	2.295	2.3499
0	2.329	2.419
0	2.363	2.4881
0	2.397	2.5635
0	2.431	2.6326
0	2.465	2.708
0	2.482	2.7834
0	2.499	2.8588
0	2.516	2.9342
2	2.516	3.0096
2	2.533	3.085
2	2.55	3.1604
2	2.567	3.2421
2	2.567	3.3175
2	2.584	3.3929
2	2.567	3.4745
2	2.567	3.5499
2	2.55	3.6254
2	2.533	3.7008
2	2.516	3.7761
2	2.499	3.8578
2	2.465	3.9269
2	2.448	4.0023
2	2.414	4.0777
2	2.38	4.1468
2	2.346	4.2222
2	2.295	4.2914
2	2.261	4.3605
2	2.227	4.4233
2	2.176	4.4924
2	2.125	4.5553
2	2.091	4.6181
2	2.04	4.6809
2	2.006	4.7437
2	1.955	4.8003
2	1.904	4.8631
2	1.87	4.9197
2	1.819	4.9762
2	1.785	5.0265
2	1.734	5.083
2	1.7	5.1333
2	1.666	5.1836
2	1.615	5.2338
2	1.581	5.2841
2	1.547	5.3281
0	1.496	5.372
0	1.462	5.4223
0	1.411	5.46
0	1.36	5.504
0	1.326	5.548
0	1.292	5.5857
0	1.241	5.6234
0	1.207	5.6611
0	1.173	5.6988
0	1.139	5.7302
0	1.105	5.7679
0	1.088	5.7993
0	1.054	5.8307
0	1.037	5.8621
0	1.003	5.8936
0	0.986	5.925
0	0.969	5.9501
0	0.952	5.9815
1	0.935	6.0129
1	0.901	6.0381
1	0.867	6.0632
1	0.833	6.0883
1	0.816	6.1135
1	0.782	6.1386
1	0.765	6.1637
1	0.731	6.1889
1	0.714	6.2077
1	0.697	6.2265
1	0.68	6.2517
1	0.663	6.2705
1	0.646	0.0062831
1	0.629	0.025132
1	0.612	0.043982
1	0.595	0.062831
1	0.595	0.08168
1	0.578	0.10053
1	0.561	0.11938
1	0.561	0.13195
1	0.544	0.15079
1	0.544	0.16964
1	0.544	0.18221
1	0.527	0.20106
1	0.527	0.21363
1	0.527	0.23247
1	0.527	0.25132
1	0.527	0.26389
1	0.527	0.28274
1	0.527	0.29531
1	0.527	0.31416
1	0.527	0.32672
1	0.527	0.34557
1	0.544	0.35814
1	0.544	0.37699
1	0.544	0.39583
1	0.561	0.4084
1	0.561	0.42725
1	0.578	0.4461
1	0.578	0.46495
1	0.595	0.47752
1	0.612	0.49637
1	0.612	0.51521
1	0.629	0.53406
1	0.646	0.55291
1	0.663	0.57176
1	0.68	0.59689
1	0.697	0.61574
1	0.714	0.63459
1	0.731	0.65973
1	0.748	0.68486
1	0.782	0.70371
1	0.799	0.72884
1	0.816	0.75397
1	0.85	0.7791
1	0.867	0.80424
1	0.901	0.82937
1	0.935	0.86079
1	0.952	0.88592
1	0.986	0.91733
1	1.02	0.94875
1	1.054	0.98016
1	1.088	1.0116
1	1.122	1.043
1	1.156	1.0807
1	1.19	1.1184
1	1.241	1.1498
0	1.292	1.1875
0	1.343	1.2315
0	1.394	1.2692
0	1.462	1.3132
0	1.513	1.3572
0	1.581	1.4074
0	1.632	1.4577
0	1.683	1.5017
1	1.751	1.5582
1	1.785	1.6085
1	1.836	1.665
1	1.87	1.7216
1	1.921	1.7781
1	1.955	1.8347
1	2.006	1.8975
1	2.04	1.954
1	2.074	2.0169
1	2.108	2.0797
1	2.142	2.1488
1	2.176	2.2117
1	2.21	2.2745
1	2.244	2.3436
1	2.261	2.4127
1	2.278	2.4818
1	2.295	2.5509
1	2.312	2.62
1	2.329	2.6892
1	2.329	2.7583
1	2.329	2.8274
1	2.329	2.8965
1	2.329	2.9719
1	2.312	3.041
1	2.312	3.1101
1	2.278	3.1793
1	2.261	3.2484
1	2.244	3.3112
1	2.21	3.3803
1	2.176	3.4494
1	2.142	3.5122
1	2.091	3.5751
1	2.057	3.6379
1	2.006	3.7008
1	1.955	3.7573
1	1.904	3.8201
1	1.853	3.8767
1	1.785	3.9269
1	1.734	3.9835
1	1.666	4.0338
1	1.598	4.084
1	1.53	4.128
1	1.462	4.172
1	1.394	4.216
1	1.326	4.2599
1	1.258	4.2976
1	1.173	4.3353
1	1.105	4.3667
1	1.037	4.3982
1	0.952	4.4296
1	0.884	4.461
1	0.816	4.4861
1	0.731	4.5113
1	0.663	4.5301
1	0.578	4.549
1	0.51	4.5678
1	0.425	4.5804
1	0.357	4.593
1	0.289	4.5992
1	0.204	4.6118
1	0.136	4.6118
1	0.051	4.6181
1	0	4.6181
1	-0.085	4.6181
1	-0.153	4.6118
1	-0.238	4.6055
1	-0.306	4.5992
1	-0.391	4.5867
1	-0.459	4.5741
1	-0.544	4.5615
1	-0.612	4.5427
1	-0.68	4.5238
1	-0.765	4.4987
1	-0.833	4.4736
1	-0.901	4.4484
1	-0.986	4.4233
1	-1.054	4.3919
1	-1.122	4.3542
1	-1.207	4.3228
1	-1.275	4.2851
1	-1.343	4.2474
1	-1.411	4.2034
1	-1.479	4.1594
1	-1.547	4.1154
1	-1.598	4.0652
1	-1.666	4.0212
1	-1.734	3.9646
1	-1.785	3.9144
1	-1.836	3.8578
1	-1.904	3.8013
1	-1.955	3.7447
1	-1.989	3.6882
1	-2.04	3.6254
1	-2.074	3.5625
1	-2.125	3.4997
1	-2.159	3.4369
1	-2.193	3.3677
1	-2.21	3.3049
1	-2.244	3.2358
1	-2.261	3.1667
1	-2.261	3.0976
1	-2.278	3.0347
1	-2.295	2.9656
1	-2.295	2.8965
1	-2.295	2.8274
1	-2.278	2.7583
1	-2.278	2.6892
1	-2.261	2.62
1	-2.244	2.5509
1	-2.227	2.4818
1	-2.193	2.419
1	-2.176	2.3499
1	-2.142	2.287
1	-2.108	2.2242
1	-2.074	2.1614
1	-2.04	2.0986
1	-2.006	2.0357
1	-1.972	1.9792
1	-1.921	1.9163
1	-1.887	1.8598
1	-1.853	1.8033
1	-1.802	1.7467
1	-1.751	1.6964
1	-1.717	1.6399
1	-1.666	1.5896
1	-1.632	1.5394
1	-1.581	1.4954
1	-1.53	1.4451
1	-1.496	1.4011
1	-1.445	1.3572
1	-1.411	1.3132
1	-1.36	1.2692
1	-1.326	1.2315
1	-1.275	1.1938
1	-1.241	1.1561
1	-1.207	1.1184
1	-1.156	1.0807
1	-1.122	1.0493
1	-1.088	1.0116
1	-1.054	0.98016
1	-1.02	0.94875
1	-0.986	0.91733
1	-0.952	0.8922
1	-0.935	0.86079
1	-0.901	0.83565
1	-0.867	0.80424
1	-0.85	0.7791
1	-0.816	0.75397
1	-0.799	0.72884
1	-0.765	0.70999
1	-0.748	0.68486
1	-0.731	0.65973
1	-0.697	0.64088
1	-0.68	0.62203
1	-0.663	0.59689
1	-0.646	0.57805
1	-0.629	0.5592
1	-0.612	0.54035
1	-0.595	0.5215
1	-0.578	0.50265
1	-0.578	0.4838
1	-0.561	0.47123
1	-0.544	0.45238
1	-0.544	0.43353
1	-0.527	0.42097
1	-0.527	0.40212
1	-0.51	0.38955
1	-0.51	0.3707
1	-0.51	0.35814
1	-0.493	0.33929
1	-0.459	0.32672
1	-0.425	0.31416
1	-0.391	0.30159
1	-0.374	0.28902
1	-0.357	0.27646
1	-0.34	0.26389
1	-0.323	0.25761
1	-0.306	0.24504
1	-0.289	0.23876
1	-0.289	0.22619
1	-0.272	0.21991
1	-0.255	0.21363
1	-0.238	0.20106
1	-0.238	0.19478
1	-0.221	0.18849
1	-0.204	0.18221
1	-0.204	0.17593
1	-0.187	0.16964
1	-0.17	0.16336
1	-0.17	0.15708
1	-0.153	0.15708
1	-0.153	0.15079
1	-0.136	0.14451
1	-0.136	0.13823
1	-0.119	0.13823
1	-0.119	0.13195
1	-0.102	0.13195
1	-0.102	0.12566
1	-0.085	0.12566
1	-0.085	0.11938
1	-0.068	0.11938
1	-0.068	0.1131
1	-0.051	0.1131
1	-0.034	0.1131
1	-0.017	0.1131
1	0	0.1131
1	0.017	0.1131
1	0.034	0.1131
1	0.068	0.1131
1	0.085	0.11938
1	0.119	0.11938
1	0.136	0.12566
1	0.153	0.13195
1	0.187	0.13195
1	0.204	0.13823
1	0.238	0.14451
1	0.255	0.15708
1	0.289	0.16336
1	0.306	0.16964
1	0.34	0.18221
1	0.357	0.19478
1	0.391	0.20734
1	0.391	0.21363
1	0.391	0.22619
1	0.374	0.23876
1	0.374	0.25132
1	0.374	0.26389
1	0.374	0.27646
1	0.374	0.28902
1	0.374	0.29531
1	0.391	0.30787
1	0.391	0.32044
1	0.391	0.333
1	0.391	0.34557
1	0.391	0.35814
1	0.408	0.3707
1	0.408	0.38327
1	0.408	0.39583
1	0.425	0.4084
1	0.425	0.42097
1	0.442	0.43353
1	0.442	0.4461
1	0.459	0.45867
1	0.459	0.47752
1	0.476	0.49008
1	0.493	0.50265
1	0.51	0.5215
1	0.51	0.53406
1	0.527	0.55291
1	0.544	0.56548
1	0.561	0.58433
1	0.578	0.60318
1	0.595	0.62203
1	0.612	0.64088
1	0.646	0.65973
1	0.663	0.67858
1	0.68	0.69742
1	0.697	0.71627
1	0.731	0.74141
1	0.748	0.76026
1	0.782	0.78539
1	0.799	0.81052
1	0.833	0.83565
1	0.867	0.86079
1	0.884	0.88592
1	0.918	0.91733
1	0.952	0.94246
1	0.986	0.97388
1	1.02	1.0053
1	1.054	1.0367
1	1.088	1.0681
1	1.122	1.0995
1	1.156	1.131
1	1.207	1.1687
1	1.241	1.2064
1	1.275	1.2441
1	1.326	1.2817
1	1.36	1.3257
1	1.394	1.3634
1	1.445	1.4074
1	1.479	1.4514
1	1.53	1.4954
1	1.564	1.5456
1	1.615	1.5959
1	1.649	1.6399
1	1.7	1.6902
1	1.734	1.7467
1	1.785	1.797
1	1.819	1.8535
0	1.887	1.9101
0	1.938	1.9666
0	1.989	2.0232
0	2.04	2.086
0	2.091	2.1488
0	2.142	2.2117
0	2.193	2.2745
1	2.227	2.3436
1	2.244	2.4127
1	2.278	2.4755
1	2.295	2.5447
1	2.312	2.6138
1	2.312	2.6829
1	2.329	2.7583
1	2.329	2.8274
1	2.329	2.8965
1	2.312	2.9656
1	2.312	3.0347
1	2.295	3.1038
1	2.278	3.173
1	2.261	3.2421
1	2.227	3.3112
1	2.21	3.374
1	2.176	3.4431
1	2.142	3.506
1	2.091	3.5688
1	2.057	3.6316
1	2.006	3.6945
1	1.955	3.7573
1	1.904	3.8138
1	1.836	3.8704
1	1.785	3.9207
1	1.717	3.9772
1	1.666	4.0275
1	1.598	4.0777
1	1.53	4.1217
1	1.462	4.1657
1	1.394	4.2097
1	1.326	4.2537
0	1.275	4.2914
0	1.207	4.3291
0	1.156	4.3667
0	1.105	4.3982
0	1.037	4.4296
0	0.986	4.461
0	0.918	4.4924
0	0.867	4.5175
0	0.799	4.5427
0	0.748	4.5678
0	0.68	4.5867
0	0.629	4.6055
0	0.561	4.6244
0	0.51	4.6432
0	0.442	4.6558
0	0.391	4.6683
0	0.323	4.6809
0	0.272	4.6872
0	0.204	4.6998
0	0.136	4.6998
0	0.085	4.706
0	0.017	4.706
0	-0.017	4.706
0	-0.085	4.706
0	-0.136	4.706
0	-0.204	4.6998
0	-0.255	4.6935
0	-0.323	4.6809
0	-0.374	4.6683
0	-0.442	4.6558
0	-0.493	4.6432
0	-0.561	4.6306
0	-0.612	4.6118
0	-0.68	4.593
0	-0.731	4.5678
0	-0.799	4.549
0	-0.85	4.5238
0	-0.918	4.4924
0	-0.969	4.4673
0	-1.02	4.4359
0	-1.088	4.4044
0	-1.139	4.373
0	-1.19	4.3353
0	-1.258	4.2976
0	-1.309	4.2599
0	-1.36	4.2222
0	-1.411	4.1783
0	-1.462	4.1343
0	-1.513	4.0903
0	-1.564	4.04
0	-1.598	3.996
0	-1.649	3.9458
0	-1.683	3.8955
0	-1.717	3.8453
0	-1.768	3.795
0	-1.802	3.7384
0	-1.836	3.6819
0	-1.853	3.6316
0	-1.887	3.5751
0	-1.904	3.5122
0	-1.921	3.4557
0	-1.938	3.3992
0	-1.955	3.3426
0	-1.955	3.2798
0	-1.972	3.2232
0	-1.972	3.1604
0	-1.972	3.1038
0	-1.972	3.0473
0	-1.955	2.9845
0	-1.938	2.9279
0	-1.938	2.8651
0	-1.904	2.8085
0	-1.887	2.752
0	-1.87	2.6955
0	-1.836	2.6389
0	-1.802	2.5886
1	-1.768	2.5321
1	-1.751	2.4755
1	-1.734	2.4253
1	-1.7	2.375
1	-1.683	2.3247
1	-1.649	2.2745
1	-1.615	2.2242
1	-1.581	2.174
1	-1.547	2.13
1	-1.513	2.0797
1	-1.479	2.0357
1	-1.428	1.9917
1	-1.394	1.9478
1	-1.36	1.9101
1	-1.309	1.8661
1	-1.275	1.8284
1	-1.224	1.7907
1	-1.19	1.753
1	-1.139	1.7216
1	-1.105	1.6839
1	-1.054	1.6525
1	-1.003	1.621
1	-0.969	1.5896
1	-0.918	1.5645
1	-0.884	1.5394
1	-0.833	1.5079
1	-0.782	1.4891
1	-0.748	1.464
1	-0.697	1.4388
1	-0.663	1.42
1	-0.612	1.4011
1	-0.578	1.3823
1	-0.527	1.3634
1	-0.493	1.3509
1	-0.442	1.3383
1	-0.408	1.3257
1	-0.357	1.3132
1	-0.323	1.3006
1	-0.272	1.2943
1	-0.238	1.2817
1	-0.187	1.2755
1	-0.153	1.2692
1	-0.102	1.2692
1	-0.068	1.2629
1	-0.034	1.2629
1	0	1.2629
1	0.034	1.2629
1	0.085	1.2629
1	0.119	1.2692
1	0.153	1.2755
1	0.204	1.2817
1	0.238	1.288
1	0.289	1.2943
0	0.34	1.3006
0	0.408	1.3132
0	0.459	1.3257
0	0.51	1.3446
0	0.578	1.3572
0	0.629	1.376
0	0.697	1.4011
0	0.748	1.42
0	0.816	1.4451
0	0.867	1.4703
0	0.935	1.4954
0	0.986	1.5268
[truncated: 5,162 more rows]
