# Supplementary material for: Skilled motor control of an inverted pendulum implies low entropy of states but high entropy of actions
Source: PLoS Comput Biol. 2023 Jan 6;19(1):e1010810. doi: 10.1371/journal.pcbi.1010810 (PMC9851554; doi:10.1371/journal.pcbi.1010810)
Supplement: S2 File — The dataset within the file contains the data collected during the experiment. Each CSV file named “FRI_p_l.csv” corresponds to a different trial, where “p” stands for an unique numerical participant’s identifier and “l” stands for pendulum length (where “2” corresponds to 0.2, “3” to 0.3 m, “4” to 0.4 m, etc.). In every file, rows correspond to subsequent time steps, sampled with a frequency of 0.017 s. For every recorded time step, each column contains: the action selected by the trial’s participant (“action”). The value 0 corresponds to a “no action”, the value 1 represents an action that pushes the pendulum towards the clockwise direction and the value 2 corresponds to an action that pushes the pendulum towards the anti-clockwise direction.the angular velocity of the pendulum at that time step (“ang. velocity”), measured in rad s−1.the angle of the pendulum at that time step (“angle”), measured in rad with values in the interval [0, 2π) rad. The angle 0 rad corresponds to the pendulum oriented in its upright position.the single utility value associated to the whole trial (“utility”). (ZIP) [file pcbi.1010810.s002.zip › ExperimentalData/FRI_13_6.csv]

action	angular vel.	angle	trial utility
0	0	3.2358	-5.0676
0	0	3.2358
0	0	3.2358
0	-0.017	3.2358
0	-0.017	3.2358
0	-0.017	3.2358
0	-0.034	3.2358
0	-0.034	3.2358
0	-0.034	3.2295
0	-0.034	3.2295
0	-0.051	3.2295
0	-0.051	3.2295
0	-0.051	3.2232
0	-0.051	3.2232
0	-0.068	3.2232
0	-0.068	3.217
0	-0.068	3.217
0	-0.068	3.217
0	-0.085	3.2107
0	-0.085	3.2107
0	-0.085	3.2044
0	-0.085	3.2044
0	-0.085	3.2044
0	-0.102	3.1981
0	-0.102	3.1981
0	-0.102	3.1918
0	-0.102	3.1918
0	-0.102	3.1855
0	-0.102	3.1793
0	-0.102	3.1793
0	-0.119	3.173
0	-0.119	3.173
0	-0.119	3.1667
0	-0.119	3.1667
0	-0.119	3.1604
0	-0.119	3.1541
0	-0.119	3.1541
1	-0.119	3.1478
1	-0.136	3.1478
1	-0.153	3.1416
1	-0.153	3.1353
1	-0.17	3.129
1	-0.187	3.1227
1	-0.204	3.1164
1	-0.204	3.1101
1	-0.221	3.1038
1	-0.238	3.0976
1	-0.238	3.0913
1	-0.255	3.085
1	-0.272	3.0724
1	-0.272	3.0661
1	-0.289	3.0599
1	-0.289	3.0473
1	-0.306	3.041
1	-0.306	3.0284
1	-0.323	3.0222
1	-0.323	3.0096
1	-0.34	3.0033
1	-0.34	2.9908
1	-0.34	2.9782
1	-0.357	2.9719
1	-0.357	2.9593
1	-0.357	2.9468
1	-0.357	2.9342
1	-0.374	2.9279
1	-0.374	2.9154
1	-0.374	2.9028
1	-0.374	2.8902
1	-0.374	2.8777
1	-0.374	2.8651
1	-0.374	2.8588
1	-0.374	2.8462
1	-0.374	2.8337
1	-0.374	2.8211
1	-0.374	2.8085
1	-0.357	2.8023
1	-0.357	2.7897
1	-0.357	2.7771
1	-0.357	2.7646
0	-0.34	2.7583
0	-0.306	2.7457
0	-0.289	2.7394
0	-0.272	2.7269
0	-0.255	2.7206
0	-0.238	2.7143
0	-0.204	2.708
0	-0.187	2.7017
0	-0.17	2.6955
0	-0.153	2.6892
0	-0.119	2.6829
0	-0.102	2.6829
0	-0.085	2.6766
0	-0.051	2.6766
0	-0.034	2.6766
0	-0.017	2.6703
0	0	2.6703
0	0.017	2.6703
0	0.034	2.6766
2	0.051	2.6766
2	0.102	2.6766
2	0.136	2.6829
2	0.17	2.6892
2	0.204	2.6892
2	0.238	2.7017
2	0.272	2.708
2	0.306	2.7143
2	0.34	2.7269
2	0.374	2.7394
2	0.408	2.7457
2	0.442	2.7583
2	0.459	2.7771
2	0.493	2.7897
2	0.527	2.8023
2	0.561	2.8211
2	0.578	2.84
2	0.612	2.8588
2	0.646	2.8777
2	0.663	2.8965
2	0.697	2.9154
2	0.714	2.9405
2	0.731	2.9593
2	0.765	2.9845
2	0.782	3.0033
2	0.799	3.0284
2	0.816	3.0536
2	0.833	3.0787
2	0.85	3.1038
2	0.867	3.129
2	0.867	3.1541
2	0.884	3.1855
2	0.901	3.2107
2	0.901	3.2358
2	0.918	3.2672
2	0.918	3.2923
2	0.918	3.3175
2	0.918	3.3489
2	0.935	3.374
2	0.935	3.4054
2	0.935	3.4306
2	0.918	3.462
2	0.918	3.4871
2	0.918	3.5185
2	0.918	3.5437
2	0.901	3.5688
2	0.901	3.6002
2	0.884	3.6254
2	0.867	3.6505
2	0.867	3.6756
2	0.85	3.707
2	0.833	3.7322
2	0.816	3.7573
2	0.799	3.7824
2	0.782	3.8013
2	0.765	3.8264
2	0.748	3.8515
2	0.731	3.8704
2	0.714	3.8955
2	0.68	3.9144
0	0.646	3.9332
0	0.612	3.9521
0	0.578	3.9709
0	0.544	3.9898
0	0.493	4.0086
0	0.459	4.0212
0	0.425	4.0338
0	0.391	4.0463
0	0.34	4.0589
0	0.306	4.0652
0	0.272	4.0777
0	0.221	4.084
0	0.187	4.0903
0	0.136	4.0966
1	0.102	4.0966
1	0.051	4.1029
1	0	4.1029
1	-0.051	4.1029
1	-0.102	4.0966
1	-0.153	4.0966
1	-0.204	4.0903
1	-0.255	4.084
1	-0.323	4.0714
1	-0.374	4.0652
1	-0.425	4.0526
1	-0.476	4.04
1	-0.527	4.0212
1	-0.578	4.0023
1	-0.629	3.9835
1	-0.68	3.9646
1	-0.731	3.9458
1	-0.782	3.9207
1	-0.833	3.8955
1	-0.867	3.8704
1	-0.918	3.8453
1	-0.969	3.8138
1	-1.003	3.7887
1	-1.054	3.7573
1	-1.088	3.7259
1	-1.139	3.6882
1	-1.173	3.6568
1	-1.207	3.6191
1	-1.241	3.5814
1	-1.275	3.5437
1	-1.309	3.506
1	-1.343	3.462
1	-1.36	3.4243
1	-1.394	3.3803
1	-1.411	3.3426
1	-1.445	3.2986
1	-1.462	3.2546
1	-1.479	3.2107
1	-1.496	3.1667
1	-1.496	3.1164
1	-1.513	3.0724
1	-1.513	3.0284
1	-1.53	2.9845
1	-1.53	2.9342
1	-1.53	2.8902
1	-1.53	2.84
1	-1.53	2.796
1	-1.53	2.752
1	-1.513	2.7017
1	-1.513	2.6578
1	-1.496	2.6138
1	-1.479	2.5698
1	-1.462	2.5258
1	-1.445	2.4818
1	-1.428	2.4378
1	-1.411	2.3939
1	-1.394	2.3499
1	-1.36	2.3122
1	-1.343	2.2682
1	-1.309	2.2305
1	-1.292	2.1865
1	-1.258	2.1488
1	-1.224	2.1111
1	-1.207	2.0797
1	-1.173	2.042
1	-1.139	2.0043
1	-1.105	1.9729
1	-1.071	1.9415
1	-1.037	1.9101
0	-0.986	1.8786
0	-0.935	1.8472
0	-0.901	1.8221
0	-0.85	1.7907
0	-0.799	1.7655
0	-0.748	1.7467
0	-0.697	1.7216
0	-0.646	1.7027
0	-0.595	1.6839
0	-0.544	1.665
0	-0.493	1.6525
0	-0.442	1.6336
0	-0.391	1.621
0	-0.34	1.6148
0	-0.289	1.6022
0	-0.238	1.5959
0	-0.187	1.5896
0	-0.153	1.5833
0	-0.102	1.5771
0	-0.051	1.5771
0	0	1.5771
0	0.034	1.5771
0	0.085	1.5771
0	0.136	1.5833
0	0.187	1.5833
0	0.238	1.5896
0	0.289	1.6022
0	0.34	1.6085
0	0.391	1.621
0	0.442	1.6336
0	0.493	1.6462
0	0.544	1.665
2	0.578	1.6839
2	0.646	1.6964
2	0.714	1.7216
2	0.782	1.7404
2	0.833	1.7655
2	0.901	1.7907
2	0.952	1.8221
2	1.02	1.8535
2	1.088	1.8849
2	1.139	1.9163
2	1.207	1.954
2	1.258	1.9917
2	1.326	2.0294
2	1.377	2.0671
2	1.428	2.1111
2	1.479	2.1551
2	1.547	2.1991
2	1.598	2.2494
2	1.649	2.2996
2	1.7	2.3499
2	1.734	2.4001
2	1.785	2.4504
2	1.836	2.507
2	1.87	2.5635
2	1.904	2.62
2	1.938	2.6766
2	1.972	2.7332
2	2.006	2.796
2	2.04	2.8588
2	2.057	2.9216
2	2.074	2.9782
2	2.108	3.0473
2	2.125	3.1101
2	2.125	3.173
2	2.142	3.2358
2	2.142	3.2986
2	2.142	3.3677
2	2.142	3.4306
2	2.142	3.4934
2	2.142	3.5562
2	2.125	3.6254
2	2.108	3.6882
2	2.108	3.751
2	2.091	3.8138
2	2.057	3.8767
2	2.04	3.9395
2	2.023	3.996
2	1.989	4.0589
2	1.955	4.1217
2	1.938	4.1783
2	1.904	4.2348
2	1.87	4.2914
2	1.836	4.3479
2	1.802	4.4044
2	1.768	4.4547
2	1.734	4.5113
2	1.683	4.5615
0	1.649	4.6118
0	1.598	4.6621
0	1.547	4.706
0	1.496	4.75
0	1.445	4.794
0	1.394	4.838
0	1.343	4.882
0	1.292	4.9197
0	1.241	4.9574
0	1.19	4.9951
0	1.139	5.0328
0	1.088	5.0642
0	1.054	5.0956
0	1.003	5.127
0	0.952	5.1584
0	0.901	5.1836
0	0.867	5.2087
0	0.816	5.2401
0	0.782	5.2589
0	0.731	5.2841
0	0.697	5.3029
0	0.646	5.3281
0	0.612	5.3469
0	0.578	5.3658
0	0.527	5.3783
0	0.493	5.3972
0	0.459	5.4097
0	0.408	5.4223
0	0.374	5.4349
0	0.34	5.4474
0	0.306	5.4537
0	0.272	5.4663
0	0.221	5.4726
0	0.187	5.4789
0	0.153	5.4851
0	0.119	5.4914
0	0.085	5.4914
0	0.051	5.4977
0	0.017	5.4977
0	0	5.4977
0	-0.034	5.4977
0	-0.068	5.4914
2	-0.102	5.4914
2	-0.136	5.4851
2	-0.153	5.4851
2	-0.17	5.4789
2	-0.204	5.4726
2	-0.221	5.4663
2	-0.238	5.46
2	-0.272	5.4474
2	-0.289	5.4412
2	-0.306	5.4349
2	-0.34	5.4223
2	-0.357	5.4097
2	-0.391	5.3972
0	-0.425	5.3846
0	-0.459	5.372
0	-0.51	5.3595
0	-0.544	5.3406
0	-0.578	5.3281
0	-0.629	5.3092
0	-0.663	5.2904
0	-0.714	5.2652
0	-0.748	5.2464
0	-0.799	5.2213
0	-0.833	5.1961
0	-0.884	5.171
0	-0.918	5.1459
0	-0.969	5.1144
0	-1.02	5.083
0	-1.054	5.0516
0	-1.105	5.0202
0	-1.156	4.9888
0	-1.207	4.9511
0	-1.258	4.9134
0	-1.309	4.8757
0	-1.343	4.8317
0	-1.394	4.794
0	-1.445	4.75
0	-1.496	4.706
0	-1.547	4.6621
0	-1.598	4.6118
0	-1.649	4.5615
0	-1.7	4.5113
0	-1.734	4.461
0	-1.785	4.4107
0	-1.836	4.3542
0	-1.887	4.2976
0	-1.921	4.2411
0	-1.972	4.1845
0	-2.006	4.1217
0	-2.04	4.0589
1	-2.091	3.996
1	-2.142	3.9332
1	-2.176	3.8704
1	-2.227	3.8013
1	-2.261	3.7384
1	-2.312	3.6693
1	-2.346	3.6002
1	-2.38	3.5248
1	-2.414	3.4557
1	-2.431	3.3803
1	-2.448	3.3049
1	-2.482	3.2358
1	-2.482	3.1604
1	-2.499	3.085
1	-2.516	3.0096
1	-2.516	2.9342
1	-2.516	2.8588
1	-2.516	2.7834
1	-2.499	2.708
1	-2.499	2.6326
1	-2.482	2.5572
1	-2.465	2.4818
1	-2.448	2.4064
1	-2.414	2.3373
1	-2.397	2.2619
1	-2.363	2.1928
1	-2.329	2.1174
1	-2.312	2.0483
1	-2.278	1.9792
1	-2.244	1.9101
1	-2.21	1.8472
1	-2.176	1.7781
1	-2.125	1.7153
0	-2.074	1.6525
0	-2.023	1.5896
0	-1.972	1.5268
0	-1.921	1.4703
0	-1.87	1.4137
0	-1.819	1.3572
0	-1.785	1.3006
0	-1.734	1.2503
0	-1.683	1.2001
0	-1.632	1.1498
0	-1.581	1.0995
0	-1.547	1.0556
0	-1.496	1.0053
0	-1.462	0.96131
0	-1.411	0.91733
0	-1.377	0.87963
0	-1.343	0.83565
0	-1.292	0.79795
0	-1.258	0.76026
0	-1.224	0.72256
0	-1.19	0.68486
0	-1.173	0.64716
0	-1.139	0.61574
0	-1.105	0.57805
0	-1.071	0.54663
0	-1.054	0.51521
0	-1.02	0.4838
0	-1.003	0.45238
2	-0.986	0.42097
2	-0.952	0.38955
2	-0.918	0.36442
2	-0.884	0.33929
2	-0.85	0.30787
2	-0.833	0.28274
2	-0.799	0.25761
2	-0.765	0.23876
2	-0.748	0.21363
2	-0.731	0.18849
2	-0.697	0.16964
2	-0.68	0.15079
2	-0.663	0.12566
2	-0.646	0.10681
2	-0.612	0.087963
2	-0.595	0.069114
2	-0.578	0.050265
2	-0.561	0.037699
2	-0.561	0.018849
2	-0.544	0
2	-0.527	6.2705
2	-0.51	6.2517
2	-0.493	6.2391
2	-0.493	6.2203
2	-0.476	6.2077
2	-0.476	6.1951
2	-0.459	6.1763
2	-0.459	6.1637
2	-0.442	6.1512
2	-0.442	6.1386
2	-0.425	6.126
2	-0.425	6.1135
2	-0.425	6.1009
2	-0.408	6.0883
2	-0.408	6.0758
2	-0.408	6.0632
2	-0.408	6.0506
2	-0.408	6.0381
2	-0.408	6.0255
2	-0.408	6.0129
2	-0.408	6.0004
2	-0.408	5.9878
2	-0.408	5.9752
2	-0.408	5.9627
2	-0.408	5.9501
2	-0.408	5.9375
2	-0.408	5.925
2	-0.425	5.9124
2	-0.425	5.8998
2	-0.425	5.8873
2	-0.425	5.8747
2	-0.442	5.8621
2	-0.442	5.8433
2	-0.459	5.8307
2	-0.459	5.8182
2	-0.476	5.8056
2	-0.476	5.7867
2	-0.493	5.7742
2	-0.493	5.7616
2	-0.51	5.7428
2	-0.527	5.7302
2	-0.544	5.7113
2	-0.544	5.6988
2	-0.561	5.6799
0	-0.595	5.6611
0	-0.629	5.6422
0	-0.646	5.6234
0	-0.68	5.6045
0	-0.714	5.5794
0	-0.748	5.5605
0	-0.782	5.5354
0	-0.816	5.5103
0	-0.85	5.4851
0	-0.884	5.46
0	-0.918	5.4349
0	-0.952	5.4035
0	-1.003	5.3783
0	-1.037	5.3469
0	-1.071	5.3155
0	-1.122	5.2778
0	-1.156	5.2464
0	-1.207	5.2087
0	-1.241	5.171
0	-1.292	5.1333
0	-1.326	5.0956
0	-1.377	5.0516
0	-1.428	5.0139
0	-1.479	4.9699
0	-1.53	4.926
0	-1.564	4.8757
0	-1.615	4.8254
0	-1.666	4.7814
0	-1.717	4.7249
0	-1.768	4.6746
0	-1.819	4.6244
0	-1.87	4.5678
0	-1.904	4.5113
0	-1.955	4.4484
0	-2.006	4.3919
0	-2.057	4.3291
0	-2.091	4.2662
0	-2.142	4.2034
0	-2.176	4.1406
0	-2.227	4.0714
0	-2.261	4.0023
0	-2.295	3.9332
0	-2.329	3.8641
0	-2.363	3.795
0	-2.397	3.7259
0	-2.414	3.6505
0	-2.431	3.5814
0	-2.448	3.506
0	-2.465	3.4306
0	-2.482	3.3552
0	-2.482	3.2798
0	-2.499	3.2044
0	-2.499	3.129
0	-2.482	3.0536
0	-2.482	2.9845
0	-2.465	2.9091
0	-2.448	2.8337
0	-2.431	2.7583
0	-2.414	2.6892
0	-2.397	2.6138
0	-2.363	2.5447
0	-2.329	2.4693
0	-2.295	2.4001
0	-2.261	2.331
0	-2.227	2.2682
0	-2.193	2.1991
0	-2.142	2.1362
0	-2.091	2.0671
0	-2.057	2.0043
0	-2.006	1.9478
0	-1.955	1.8849
0	-1.904	1.8284
1	-1.853	1.7718
1	-1.819	1.7153
1	-1.785	1.6587
1	-1.751	1.6085
1	-1.717	1.5582
1	-1.683	1.5017
1	-1.632	1.4577
1	-1.598	1.4074
1	-1.564	1.3572
1	-1.53	1.3132
1	-1.496	1.2629
1	-1.462	1.2189
1	-1.428	1.1749
1	-1.394	1.1372
1	-1.36	1.0933
1	-1.326	1.0556
1	-1.292	1.0116
1	-1.275	0.97388
1	-1.241	0.93618
1	-1.207	0.89848
1	-1.19	0.86079
1	-1.156	0.82937
0	-1.122	0.79167
0	-1.088	0.76026
0	-1.054	0.72884
0	-1.02	0.69742
0	-0.986	0.66601
0	-0.952	0.63459
0	-0.935	0.60946
0	-0.901	0.57805
0	-0.867	0.55291
0	-0.85	0.52778
0	-0.816	0.50265
0	-0.799	0.47752
0	-0.782	0.45238
2	-0.748	0.42725
2	-0.714	0.4084
2	-0.68	0.38327
2	-0.646	0.36442
2	-0.629	0.34557
2	-0.595	0.32672
2	-0.561	0.30787
2	-0.527	0.29531
2	-0.51	0.27646
2	-0.476	0.26389
2	-0.459	0.25132
2	-0.425	0.23247
2	-0.408	0.21991
2	-0.374	0.20734
2	-0.357	0.20106
2	-0.323	0.18849
2	-0.306	0.17593
2	-0.289	0.16964
2	-0.255	0.16336
2	-0.238	0.15079
0	-0.238	0.14451
0	-0.221	0.13823
0	-0.221	0.13195
0	-0.204	0.12566
0	-0.204	0.11938
0	-0.204	0.1131
0	-0.187	0.10681
0	-0.187	0.10053
0	-0.187	0.094246
0	-0.17	0.087963
0	-0.17	0.08168
0	-0.17	0.075397
0	-0.17	0.075397
0	-0.153	0.069114
0	-0.153	0.062831
0	-0.153	0.056548
0	-0.153	0.050265
0	-0.153	0.050265
0	-0.153	0.043982
1	-0.136	0.037699
1	-0.153	0.031415
1	-0.17	0.031415
1	-0.187	0.025132
1	-0.187	0.018849
1	-0.204	0.012566
1	-0.221	0.0062831
1	-0.221	0
1	-0.238	6.2768
1	-0.255	6.2642
1	-0.272	6.258
1	-0.289	6.2517
1	-0.306	6.2391
0	-0.306	6.2328
0	-0.306	6.2203
0	-0.306	6.214
0	-0.306	6.2014
0	-0.323	6.1951
0	-0.323	6.1826
0	-0.323	6.1763
0	-0.323	6.1637
0	-0.34	6.1512
0	-0.34	6.1449
0	-0.357	6.1323
0	-0.357	6.1197
0	-0.357	6.1072
0	-0.374	6.1009
0	-0.391	6.0883
2	-0.391	6.0758
2	-0.391	6.0632
2	-0.391	6.0506
2	-0.391	6.0381
2	-0.391	6.0255
2	-0.374	6.0192
2	-0.374	6.0066
2	-0.374	5.9941
2	-0.374	5.9815
2	-0.391	5.9689
2	-0.391	5.9564
2	-0.391	5.9438
2	-0.391	5.9313
2	-0.391	5.9187
0	-0.408	5.9124
0	-0.425	5.8936
0	-0.442	5.881
0	-0.476	5.8684
0	-0.493	5.8559
0	-0.51	5.837
0	-0.527	5.8244
0	-0.561	5.8056
0	-0.578	5.7867
0	-0.595	5.7742
0	-0.629	5.7553
0	-0.646	5.7365
0	-0.68	5.7113
0	-0.697	5.6925
0	-0.731	5.6736
0	-0.765	5.6485
0	-0.782	5.6234
0	-0.816	5.5982
0	-0.85	5.5731
0	-0.884	5.548
0	-0.918	5.5228
0	-0.952	5.4914
0	-0.986	5.4663
0	-1.02	5.4349
0	-1.054	5.4035
0	-1.105	5.372
0	-1.139	5.3343
0	-1.173	5.3029
0	-1.224	5.2652
0	-1.258	5.2275
0	-1.309	5.1898
0	-1.343	5.1459
0	-1.394	5.1082
0	-1.445	5.0642
0	-1.479	5.0202
0	-1.53	4.9762
0	-1.581	4.926
0	-1.632	4.882
0	-1.683	4.8317
0	-1.734	4.7814
0	-1.768	4.7249
0	-1.819	4.6683
0	-1.87	4.6181
0	-1.921	4.5553
0	-1.972	4.4987
0	-2.023	4.4421
0	-2.057	4.3793
0	-2.108	4.3165
0	-2.159	4.2537
0	-2.193	4.1845
0	-2.244	4.1217
2	-2.278	4.0526
2	-2.295	3.9835
2	-2.329	3.9144
2	-2.346	3.839
2	-2.363	3.7699
2	-2.38	3.7008
2	-2.38	3.6254
2	-2.397	3.5562
2	-2.397	3.4871
2	-2.397	3.4117
2	-2.397	3.3426
2	-2.38	3.2672
2	-2.38	3.1981
2	-2.363	3.1227
2	-2.346	3.0536
2	-2.329	2.9845
2	-2.295	2.9154
2	-2.278	2.8462
2	-2.244	2.7771
2	-2.21	2.708
2	-2.176	2.6452
0	-2.142	2.5761
0	-2.125	2.5132
0	-2.091	2.4504
0	-2.057	2.3876
0	-2.023	2.331
0	-1.972	2.2682
0	-1.938	2.2117
0	-1.887	2.1488
0	-1.853	2.0923
0	-1.802	2.042
0	-1.768	1.9855
0	-1.717	1.9352
0	-1.666	1.8849
0	-1.615	1.8347
0	-1.564	1.7844
0	-1.513	1.7404
0	-1.462	1.6964
0	-1.411	1.6525
0	-1.36	1.6085
0	-1.309	1.5645
0	-1.258	1.5268
0	-1.207	1.4891
0	-1.156	1.4577
0	-1.122	1.42
0	-1.071	1.3886
0	-1.02	1.3572
0	-0.969	1.3257
0	-0.918	1.3006
0	-0.867	1.2692
0	-0.816	1.2441
0	-0.765	1.2189
0	-0.731	1.2001
0	-0.68	1.1749
0	-0.629	1.1561
0	-0.578	1.1372
0	-0.544	1.1184
0	-0.493	1.1058
0	-0.442	1.0933
0	-0.408	1.0807
0	-0.357	1.0681
0	-0.323	1.0556
0	-0.272	1.0493
1	-0.238	1.0367
1	-0.204	1.0304
1	-0.17	1.0241
1	-0.136	1.0241
1	-0.119	1.0179
1	-0.085	1.0116
1	-0.051	1.0116
1	-0.034	1.0116
1	0	1.0116
1	0.017	1.0116
1	0.051	1.0116
1	0.068	1.0116
1	0.102	1.0179
1	0.136	1.0179
1	0.153	1.0241
1	0.187	1.0304
0	0.238	1.0367
0	0.272	1.043
0	0.323	1.0556
0	0.357	1.0618
0	0.408	1.0744
0	0.442	1.087
0	0.493	1.1058
0	0.544	1.1184
0	0.578	1.1372
0	0.629	1.1561
0	0.68	1.1749
0	0.714	1.1938
0	0.765	1.2189
0	0.816	1.2441
0	0.867	1.2692
2	0.901	1.2943
2	0.969	1.3195
2	1.037	1.3509
2	1.088	1.3823
2	1.156	1.42
2	1.224	1.4577
2	1.275	1.4954
2	1.343	1.5331
2	1.411	1.5708
2	1.462	1.6148
2	1.53	1.665
2	1.598	1.709
2	1.649	1.7593
2	1.717	1.8095
2	1.785	1.8598
2	1.836	1.9163
2	1.904	1.9729
2	1.955	2.0294
2	2.006	2.0923
2	2.074	2.1488
2	2.125	2.2179
2	2.176	2.2808
2	2.227	2.3436
2	2.261	2.4127
2	2.312	2.4818
2	2.346	2.5509
2	2.397	2.6263
2	2.431	2.6955
2	2.465	2.7708
2	2.482	2.8462
2	2.516	2.9216
2	2.533	2.997
2	2.55	3.0724
2	2.567	3.1478
2	2.567	3.2295
2	2.584	3.3049
2	2.584	3.3803
2	2.584	3.462
2	2.584	3.5374
2	2.567	3.6128
2	2.55	3.6945
2	2.533	3.7699
2	2.516	3.8453
2	2.499	3.9207
2	2.482	3.996
2	2.448	4.0714
0	2.397	4.1406
0	2.363	4.216
0	2.312	4.2851
0	2.261	4.3542
0	2.227	4.4233
0	2.176	4.4861
0	2.125	4.549
0	2.074	4.6118
0	2.023	4.6746
0	1.972	4.7375
0	1.921	4.794
0	1.87	4.8506
0	1.819	4.9071
0	1.768	4.9637
0	1.717	5.0139
0	1.666	5.0642
0	1.615	5.1144
0	1.581	5.1647
0	1.53	5.2087
0	1.479	5.2527
0	1.445	5.2966
0	1.394	5.3406
0	1.36	5.3846
0	1.326	5.4223
0	1.275	5.46
0	1.241	5.504
0	1.207	5.5354
0	1.173	5.5731
0	1.139	5.6108
0	1.122	5.6422
0	1.088	5.6799
0	1.054	5.7113
0	1.037	5.7428
0	1.003	5.7742
0	0.986	5.7993
0	0.952	5.8307
0	0.935	5.8621
1	0.918	5.8873
1	0.884	5.9124
1	0.85	5.9438
1	0.816	5.9689
1	0.799	5.9941
1	0.765	6.0129
1	0.748	6.0381
1	0.714	6.0569
1	0.697	6.082
1	0.663	6.1009
1	0.646	6.1197
1	0.629	6.1386
1	0.595	6.1574
1	0.578	6.1763
1	0.561	6.1951
1	0.544	6.214
1	0.527	6.2265
1	0.51	6.2454
1	0.493	6.258
1	0.493	6.2768
1	0.476	0.0062831
1	0.459	0.018849
1	0.442	0.031415
1	0.442	0.050265
1	0.425	0.062831
1	0.408	0.075397
1	0.408	0.087963
1	0.391	0.10053
1	0.391	0.1131
1	0.374	0.11938
1	0.374	0.13195
1	0.374	0.14451
1	0.357	0.15708
1	0.357	0.16964
1	0.357	0.17593
1	0.34	0.18849
1	0.34	0.20106
1	0.34	0.20734
1	0.34	0.21991
1	0.34	0.23247
1	0.323	0.23876
1	0.323	0.25132
1	0.323	0.26389
1	0.323	0.27017
1	0.323	0.28274
1	0.323	0.28902
1	0.323	0.30159
1	0.34	0.31416
1	0.34	0.32044
1	0.34	0.333
0	0.357	0.34557
0	0.374	0.35185
0	0.391	0.36442
0	0.408	0.37699
0	0.425	0.38955
0	0.442	0.40212
0	0.459	0.41469
0	0.476	0.43353
0	0.51	0.4461
0	0.527	0.46495
0	0.544	0.47752
0	0.578	0.49637
0	0.595	0.51521
0	0.629	0.53406
0	0.646	0.55291
0	0.68	0.57176
0	0.697	0.59061
2	0.731	0.61574
2	0.765	0.63459
2	0.816	0.65973
2	0.867	0.68486
2	0.901	0.71627
2	0.952	0.74141
2	1.003	0.77282
2	1.054	0.80424
2	1.088	0.83565
2	1.139	0.86707
2	1.207	0.90477
2	1.258	0.94246
2	1.309	0.98016
2	1.36	1.0179
2	1.411	1.0618
2	1.479	1.1058
2	1.53	1.1498
2	1.598	1.2001
2	1.649	1.2441
2	1.717	1.2943
2	1.768	1.3509
2	1.836	1.4011
2	1.887	1.4577
2	1.955	1.5205
2	2.023	1.5771
2	2.074	1.6399
2	2.142	1.7027
2	2.21	1.7655
2	2.261	1.8347
2	2.329	1.9038
2	2.38	1.9729
2	2.448	2.0483
2	2.499	2.1237
2	2.55	2.1991
2	2.601	2.2745
0	2.635	2.3562
0	2.669	2.4378
0	2.703	2.5132
0	2.72	2.5949
0	2.754	2.6829
0	2.771	2.7646
0	2.788	2.8462
0	2.788	2.9279
0	2.805	3.0159
0	2.805	3.0976
0	2.805	3.1855
0	2.805	3.2672
0	2.788	3.3552
0	2.771	3.4369
0	2.754	3.5185
0	2.737	3.6002
0	2.703	3.6819
0	2.686	3.7636
0	2.652	3.8453
0	2.618	3.9269
0	2.567	4.0023
0	2.533	4.0777
0	2.499	4.1531
0	2.448	4.2285
0	2.397	4.3039
0	2.346	4.373
0	2.295	4.4421
0	2.261	4.5113
0	2.21	4.5804
0	2.159	4.6432
0	2.108	4.706
0	2.057	4.7689
0	2.006	4.8317
0	1.955	4.8945
0	1.904	4.9511
0	1.853	5.0076
0	1.802	5.0642
0	1.751	5.1144
0	1.7	5.1647
0	1.666	5.215
0	1.615	5.2652
0	1.581	5.3155
0	1.53	5.3595
0	1.496	5.4097
1	1.462	5.4537
1	1.411	5.4977
1	1.36	5.5354
1	1.309	5.5794
1	1.258	5.6171
1	1.224	5.6548
1	1.173	5.6925
1	1.139	5.7239
1	1.105	5.7616
1	1.054	5.793
1	1.02	5.8244
1	0.986	5.8559
1	0.952	5.881
1	0.918	5.9124
1	0.884	5.9375
1	0.867	5.9627
1	0.833	5.9878
1	0.799	6.0129
1	0.782	6.0381
1	0.748	6.0632
1	0.731	6.082
1	0.697	6.1072
1	0.68	6.126
1	0.663	6.1512
1	0.646	6.17
1	0.629	6.1889
1	0.612	6.2077
1	0.595	6.2265
1	0.578	6.2391
1	0.561	6.258
1	0.544	6.2768
1	0.527	0.0062831
1	0.51	0.025132
1	0.51	0.037699
1	0.493	0.056548
1	0.476	0.069114
1	0.476	0.08168
1	0.459	0.10053
1	0.459	0.1131
1	0.442	0.12566
1	0.442	0.13823
1	0.425	0.15079
1	0.425	0.16336
1	0.425	0.18221
1	0.425	0.19478
1	0.408	0.20734
1	0.408	0.21991
1	0.408	0.23247
1	0.408	0.24504
1	0.408	0.25761
1	0.408	0.27017
1	0.408	0.28274
1	0.408	0.29531
1	0.408	0.30159
1	0.408	0.31416
1	0.408	0.32672
1	0.408	0.33929
0	0.425	0.35814
0	0.442	0.3707
0	0.459	0.38327
0	0.493	0.39583
0	0.51	0.41469
0	0.527	0.42725
0	0.544	0.4461
0	0.561	0.45867
0	0.595	0.47752
0	0.612	0.49637
0	0.646	0.51521
0	0.663	0.53406
0	0.68	0.5592
0	0.714	0.57805
0	0.748	0.59689
0	0.765	0.62203
0	0.799	0.64716
0	0.833	0.67229
0	0.867	0.69742
0	0.901	0.72256
0	0.935	0.75397
0	0.969	0.7791
0	1.003	0.81052
0	1.037	0.84193
0	1.071	0.87335
0	1.105	0.90477
0	1.156	0.93618
0	1.19	0.97388
0	1.224	1.0116
0	1.275	1.0493
0	1.309	1.087
0	1.36	1.131
0	1.411	1.1687
0	1.445	1.2126
0	1.496	1.2566
0	1.547	1.3006
0	1.598	1.3509
0	1.632	1.4011
0	1.683	1.4514
0	1.734	1.5017
0	1.785	1.5519
0	1.836	1.6085
0	1.887	1.665
0	1.938	1.7216
0	1.989	1.7781
0	2.023	1.841
0	2.074	1.9038
0	2.125	1.9666
0	2.159	2.0294
0	2.21	2.0986
0	2.244	2.1614
0	2.295	2.2305
0	2.329	2.2996
0	2.363	2.375
0	2.397	2.4441
0	2.414	2.5195
0	2.448	2.5886
0	2.465	2.664
0	2.499	2.7394
0	2.516	2.8148
0	2.516	2.8902
0	2.533	2.9656
0	2.533	3.041
0	2.533	3.1164
0	2.533	3.1918
0	2.533	3.2735
0	2.516	3.3489
0	2.499	3.4243
0	2.482	3.4997
0	2.465	3.5751
0	2.448	3.6442
0	2.414	3.7196
0	2.38	3.795
0	2.363	3.8641
0	2.312	3.9332
0	2.278	4.0023
0	2.244	4.0714
0	2.193	4.1406
0	2.159	4.2034
0	2.108	4.2662
0	2.057	4.3291
0	2.006	4.3919
0	1.972	4.4547
1	1.921	4.5113
1	1.853	4.5678
1	1.785	4.6244
1	1.717	4.6746
1	1.666	4.7249
1	1.598	4.7752
1	1.53	4.8191
1	1.462	4.8694
1	1.411	4.9134
1	1.343	4.9511
1	1.275	4.9888
1	1.224	5.0265
1	1.156	5.0642
0	1.105	5.1019
0	1.054	5.1333
0	1.02	5.1647
0	0.969	5.1961
0	0.918	5.2213
0	0.884	5.2527
0	0.833	5.2778
0	0.799	5.3029
0	0.748	5.3218
0	0.714	5.3469
0	0.68	5.3658
0	0.629	5.3846
0	0.595	5.4035
0	0.561	5.4223
0	0.527	5.4412
0	0.476	5.4537
0	0.442	5.4726
0	0.408	5.4851
0	0.374	5.4977
0	0.34	5.504
0	0.306	5.5166
0	0.272	5.5228
0	0.238	5.5354
0	0.204	5.5417
0	0.17	5.548
0	0.136	5.548
0	0.102	5.5543
0	0.068	5.5543
0	0.034	5.5605
0	0	5.5605
0	-0.017	5.5605
0	-0.051	5.5605
0	-0.085	5.5543
0	-0.119	5.5543
0	-0.153	5.548
0	-0.187	5.5417
2	-0.221	5.5354
2	-0.238	5.5291
2	-0.255	5.5228
2	-0.272	5.5166
2	-0.306	5.504
2	-0.323	5.4977
2	-0.34	5.4851
2	-0.357	5.4726
2	-0.391	5.46
2	-0.408	5.4537
2	-0.425	5.4349
2	-0.459	5.4223
2	-0.476	5.4097
2	-0.51	5.3972
0	-0.544	5.3783
0	-0.578	5.3595
0	-0.629	5.3406
0	-0.663	5.3218
0	-0.697	5.3029
0	-0.748	5.2841
0	-0.782	5.2589
0	-0.833	5.2338
0	-0.867	5.2087
0	-0.918	5.1836
0	-0.969	5.1521
0	-1.003	5.1207
0	-1.054	5.0893
0	-1.105	5.0579
0	-1.139	5.0265
0	-1.19	4.9888
0	-1.241	4.9511
0	-1.292	4.9134
0	-1.343	4.8757
0	-1.377	4.8317
0	-1.428	4.794
0	-1.479	4.75
0	-1.53	4.6998
0	-1.581	4.6558
0	-1.632	4.6055
1	-1.683	4.5553
1	-1.734	4.505
1	-1.802	4.4547
1	-1.87	4.3982
1	-1.921	4.3416
1	-1.989	4.2788
1	-2.04	4.2222
1	-2.091	4.1594
1	-2.142	4.0966
1	-2.193	4.0275
1	-2.244	3.9646
1	-2.295	3.8955
1	-2.346	3.8264
1	-2.38	3.751
1	-2.431	3.6819
1	-2.465	3.6065
1	-2.499	3.5311
1	-2.533	3.4557
1	-2.55	3.3803
1	-2.567	3.3049
1	-2.584	3.2232
1	-2.601	3.1478
1	-2.618	3.0661
1	-2.618	2.9908
1	-2.635	2.9091
1	-2.618	2.8337
1	-2.618	2.752
1	-2.618	2.6766
1	-2.601	2.5949
1	-2.584	2.5195
1	-2.567	2.4378
1	-2.55	2.3624
1	-2.516	2.287
1	-2.499	2.2117
1	-2.465	2.1362
0	-2.414	2.0609
0	-2.38	1.9917
0	-2.329	1.9163
0	-2.278	1.8472
0	-2.227	1.7844
0	-2.176	1.7153
0	-2.125	1.6525
0	-2.074	1.5896
0	-2.023	1.5268
0	-1.972	1.464
0	-1.921	1.4074
0	-1.87	1.3509
0	-1.819	1.2943
0	-1.785	1.2378
0	-1.734	1.1875
0	-1.683	1.1372
0	-1.632	1.087
0	-1.598	1.0367
0	-1.547	0.98645
0	-1.513	0.94246
0	-1.462	0.89848
0	-1.428	0.8545
0	-1.394	0.81052
0	-1.36	0.77282
0	-1.326	0.72884
0	-1.292	0.69114
0	-1.258	0.65344
0	-1.224	0.61574
0	-1.19	0.57805
0	-1.173	0.54035
0	-1.139	0.50893
0	-1.122	0.47123
0	-1.088	0.43982
0	-1.071	0.4084
0	-1.054	0.37699
0	-1.037	0.34557
0	-1.02	0.31416
0	-1.003	0.28274
2	-0.986	0.25132
2	-0.969	0.21991
2	-0.935	0.19478
2	-0.918	0.16336
2	-0.901	0.13823
2	-0.867	0.1131
2	-0.85	0.087963
2	-0.833	0.056548
2	-0.816	0.031415
2	-0.799	0.012566
2	-0.799	6.2705
2	-0.782	6.2454
2	-0.765	6.2203
2	-0.765	6.2014
2	-0.748	6.1763
2	-0.731	6.1512
2	-0.731	6.1323
2	-0.731	6.1072
2	-0.714	6.0883
2	-0.714	6.0632
2	-0.714	6.0443
2	-0.714	6.0192
2	-0.714	6.0004
2	-0.714	5.9752
2	-0.714	5.9564
2	-0.714	5.9375
0	-0.731	5.9124
0	-0.748	5.8873
0	-0.765	5.8684
0	-0.799	5.8433
0	-0.816	5.8182
0	-0.833	5.793
0	-0.867	5.7679
0	-0.884	5.7428
0	-0.918	5.7113
0	-0.935	5.6862
0	-0.969	5.6548
0	-0.986	5.6297
0	-1.02	5.5982
0	-1.054	5.5668
0	-1.088	5.5354
0	-1.122	5.4977
0	-1.156	5.4663
0	-1.19	5.4286
0	-1.224	5.3909
0	-1.275	5.3532
0	-1.309	5.3155
0	-1.36	5.2778
0	-1.394	5.2338
0	-1.445	5.1898
0	-1.479	5.1459
0	-1.53	5.1019
0	-1.564	5.0579
1	-1.615	5.0076
1	-1.683	4.9574
1	-1.734	4.9071
1	-1.802	4.8568
1	-1.87	4.8003
1	-1.921	4.7437
1	-1.989	4.6809
1	-2.057	4.6244
1	-2.108	4.5615
1	-2.176	4.4924
1	-2.244	4.4296
1	-2.295	4.3605
1	-2.363	4.2914
1	-2.414	4.216
1	-2.465	4.1468
1	-2.516	4.0714
1	-2.567	3.9898
1	-2.618	3.9144
1	-2.669	3.8327
1	-2.703	3.7573
1	-2.754	3.6693
1	-2.788	3.5877
1	-2.822	3.506
0	-2.822	3.418
0	-2.839	3.3363
0	-2.839	3.2484
0	-2.856	3.1604
0	-2.839	3.0787
0	-2.839	2.9908
0	-2.822	2.9091
0	-2.822	2.8211
0	-2.788	2.7394
0	-2.771	2.6515
0	-2.754	2.5698
0	-2.72	2.4881
0	-2.686	2.4064
0	-2.652	2.3247
0	-2.601	2.2494
0	-2.567	2.1677
0	-2.516	2.0923
0	-2.482	2.0169
0	-2.431	1.9415
0	-2.38	1.8724
0	-2.329	1.8033
0	-2.278	1.7279
0	-2.227	1.665
0	-2.176	1.5959
0	-2.125	1.5331
0	-2.074	1.4703
0	-2.023	1.4074
0	-1.972	1.3446
0	-1.921	1.288
0	-1.887	1.2315
0	-1.836	1.1749
0	-1.785	1.1184
0	-1.734	1.0681
0	-1.7	1.0116
0	-1.649	0.96131
0	-1.615	0.91733
0	-1.581	0.86707
0	-1.53	0.8168
0	-1.496	0.77282
0	-1.462	0.72884
0	-1.428	0.68486
0	-1.394	0.64088
0	-1.36	0.60318
0	-1.343	0.5592
2	-1.309	0.5215
2	-1.275	0.4838
2	-1.241	0.43982
2	-1.207	0.4084
2	-1.173	0.3707
2	-1.139	0.333
2	-1.105	0.30159
2	-1.088	0.27017
2	-1.054	0.23876
2	-1.037	0.20734
2	-1.003	0.17593
2	-0.986	0.14451
2	-0.969	0.1131
2	-0.952	0.087963
2	-0.918	0.056548
2	-0.918	0.031415
2	-0.901	0
2	-0.884	6.258
2	-0.867	6.2328
2	-0.867	6.2077
2	-0.85	6.1763
2	-0.833	6.1512
2	-0.833	6.126
2	-0.833	6.1009
2	-0.816	6.0758
2	-0.816	6.0506
2	-0.816	6.0255
2	-0.816	6.0066
2	-0.816	5.9815
2	-0.816	5.9564
2	-0.816	5.9313
2	-0.833	5.9061
2	-0.833	5.881
2	-0.833	5.8559
2	-0.85	5.8307
2	-0.85	5.8056
2	-0.867	5.7742
2	-0.867	5.749
0	-0.901	5.7239
0	-0.918	5.6988
0	-0.952	5.6674
0	-0.986	5.6359
0	-1.003	5.6108
0	-1.037	5.5794
0	-1.071	5.548
0	-1.105	5.5103
0	-1.139	5.4789
0	-1.173	5.4412
0	-1.224	5.4097
0	-1.258	5.372
1	-1.292	5.3281
1	-1.343	5.2904
1	-1.411	5.2527
1	-1.462	5.2087
1	-1.513	5.1647
1	-1.581	5.1144
1	-1.632	5.0642
1	-1.7	5.0139
1	-1.751	4.9637
1	-1.819	4.9134
1	-1.87	4.8568
1	-1.938	4.8003
1	-2.006	4.7375
1	-2.057	4.6746
1	-2.125	4.6118
1	-2.193	4.549
1	-2.244	4.4798
1	-2.312	4.4107
1	-2.363	4.3416
1	-2.431	4.2725
1	-2.482	4.1971
1	-2.533	4.1217
1	-2.601	4.0463
1	-2.652	3.9646
1	-2.686	3.883
1	-2.737	3.8013
1	-2.771	3.7196
1	-2.822	3.6379
0	-2.839	3.5499
0	-2.856	3.4683
0	-2.873	3.3803
0	-2.873	3.2923
0	-2.873	3.2044
0	-2.873	3.1227
0	-2.873	3.0347
0	-2.856	2.9468
0	-2.856	2.8588
0	-2.839	2.7771
0	-2.805	2.6892
0	-2.788	2.6075
0	-2.754	2.5258
0	-2.72	2.4378
0	-2.686	2.3562
0	-2.652	2.2808
0	-2.618	2.1991
0	-2.567	2.1237
0	-2.533	2.042
0	-2.482	1.9666
0	-2.431	1.8975
0	-2.38	1.8221
0	-2.329	1.753
0	-2.278	1.6839
0	-2.227	1.6148
0	-2.176	1.5456
0	-2.125	1.4828
0	-2.074	1.42
0	-2.023	1.3572
0	-1.972	1.2943
0	-1.938	1.2378
0	-1.887	1.1812
0	-1.836	1.1247
0	-1.785	1.0681
0	-1.751	1.0179
0	-1.7	0.9676
0	-1.666	0.91105
0	-1.615	0.86707
0	-1.581	0.8168
0	-1.547	0.76654
0	-1.513	0.72256
0	-1.479	0.67858
0	-1.445	0.63459
2	-1.411	0.59061
2	-1.377	0.54663
2	-1.343	0.50893
2	-1.292	0.46495
2	-1.258	0.42725
2	-1.224	0.38955
2	-1.19	0.35185
2	-1.173	0.32044
2	-1.139	0.28274
2	-1.105	0.25132
2	-1.088	0.21363
2	-1.054	0.18221
2	-1.037	0.15079
2	-1.02	0.11938
2	-1.003	0.094246
2	-0.986	0.062831
2	-0.969	0.031415
2	-0.952	0
2	-0.935	6.258
2	-0.918	6.2265
2	-0.918	6.2014
2	-0.901	6.1763
2	-0.901	6.1449
2	-0.884	6.1197
2	-0.884	6.0946
2	-0.884	6.0695
2	-0.867	6.0381
2	-0.867	6.0129
2	-0.867	5.9878
2	-0.867	5.9627
2	-0.884	5.9313
2	-0.884	5.9061
2	-0.884	5.881
2	-0.884	5.8559
0	-0.918	5.8244
0	-0.935	5.7993
0	-0.952	5.7679
0	-0.986	5.7428
0	-1.003	5.7113
0	-1.037	5.6799
0	-1.071	5.6485
0	-1.088	5.6171
0	-1.122	5.5794
0	-1.156	5.548
0	-1.19	5.5103
0	-1.224	5.4789
0	-1.258	5.4412
0	-1.292	5.3972
0	-1.343	5.3595
0	-1.377	5.3218
0	-1.411	5.2778
0	-1.462	5.2338
0	-1.496	5.1898
0	-1.547	5.1459
0	-1.598	5.0956
0	-1.632	5.0453
0	-1.683	4.9951
0	-1.734	4.9448
0	-1.785	4.8945
0	-1.819	4.838
0	-1.87	4.7814
0	-1.921	4.7249
0	-1.972	4.6683
0	-2.023	4.6055
0	-2.074	4.5427
0	-2.125	4.4798
0	-2.159	4.417
0	-2.21	4.3479
0	-2.261	4.2851
0	-2.295	4.216
0	-2.346	4.1468
0	-2.38	4.0714
0	-2.414	4.0023
0	-2.465	3.9269
0	-2.482	3.8515
0	-2.516	3.7761
0	-2.55	3.7008
0	-2.567	3.6254
0	-2.584	3.5499
0	-2.601	3.4683
0	-2.618	3.3929
0	-2.635	3.3112
0	-2.635	3.2295
0	-2.635	3.1541
0	-2.635	3.0724
0	-2.635	2.9908
0	-2.618	2.9154
0	-2.601	2.8337
0	-2.584	2.7583
0	-2.567	2.6829
0	-2.533	2.6012
0	-2.516	2.5258
0	-2.482	2.4504
0	-2.448	2.3813
0	-2.414	2.3059
0	-2.363	2.2368
0	-2.329	2.1614
0	-2.278	2.0923
0	-2.244	2.0232
0	-2.193	1.9603
0	-2.142	1.8912
0	-2.091	1.8284
0	-2.04	1.7655
0	-1.989	1.709
0	-1.938	1.6462
0	-1.887	1.5896
0	-1.836	1.5331
0	-1.785	1.4765
0	-1.734	1.4263
0	-1.683	1.376
0	-1.649	1.3257
0	-1.598	1.2755
0	-1.547	1.2252
0	-1.496	1.1812
0	-1.445	1.1372
0	-1.411	1.0933
0	-1.36	1.0493
0	-1.309	1.0116
0	-1.275	0.97388
0	-1.224	0.93618
0	-1.19	0.89848
0	-1.156	0.86079
0	-1.122	0.82937
0	-1.071	0.79795
0	-1.037	0.76026
0	-1.003	0.73512
0	-0.969	0.70371
0	-0.935	0.67229
0	-0.918	0.64716
0	-0.884	0.61574
0	-0.85	0.59061
0	-0.816	0.56548
2	-0.799	0.54035
2	-0.748	0.5215
2	-0.714	0.49637
2	-0.68	0.47752
2	-0.646	0.45238
2	-0.612	0.43353
2	-0.578	0.41469
2	-0.544	0.40212
2	-0.51	0.38327
2	-0.476	0.3707
2	-0.442	0.35814
2	-0.408	0.34557
2	-0.374	0.333
2	-0.357	0.32044
2	-0.323	0.30787
2	-0.289	0.30159
2	-0.272	0.28902
2	-0.238	0.28274
2	-0.204	0.27646
2	-0.187	0.27017
2	-0.153	0.26389
0	-0.136	0.25761
0	-0.136	0.25761
1	-0.119	0.25132
1	-0.119	0.24504
1	-0.119	0.24504
1	-0.119	0.23876
1	-0.119	0.23876
1	-0.119	0.23247
1	-0.119	0.22619
1	-0.136	0.22619
1	-0.136	0.21991
1	-0.136	0.21363
1	-0.136	0.21363
1	-0.136	0.20734
1	-0.136	0.20106
1	-0.153	0.19478
1	-0.153	0.19478
1	-0.153	0.18849
1	-0.153	0.18221
1	-0.153	0.17593
1	-0.17	0.17593
1	-0.17	0.16964
1	-0.17	0.16336
1	-0.187	0.15708
1	-0.187	0.15079
1	-0.187	0.14451
1	-0.204	0.13823
1	-0.204	0.13195
1	-0.204	0.12566
1	-0.221	0.11938
0	-0.204	0.1131
0	-0.204	0.10681
0	-0.204	0.10053
0	-0.204	0.094246
0	-0.187	0.087963
0	-0.187	0.08168
0	-0.187	0.075397
0	-0.17	0.069114
0	-0.17	0.062831
0	-0.17	0.062831
0	-0.17	0.056548
0	-0.17	0.050265
0	-0.17	0.043982
2	-0.153	0.037699
2	-0.153	0.031415
0	-0.136	0.031415
0	-0.136	0.025132
0	-0.136	0.018849
0	-0.136	0.018849
0	-0.136	0.012566
0	-0.136	0.0062831
0	-0.136	0
0	-0.136	0
0	-0.136	6.2768
0	-0.136	6.2705
0	-0.136	6.2705
0	-0.136	6.2642
0	-0.136	6.258
0	-0.136	6.258
0	-0.136	6.2517
0	-0.136	6.2454
0	-0.136	6.2391
2	-0.153	6.2391
2	-0.136	6.2328
2	-0.119	6.2265
2	-0.119	6.2265
2	-0.102	6.2203
2	-0.085	6.2203
2	-0.085	6.214
2	-0.068	6.214
2	-0.068	6.2077
2	-0.051	6.2077
2	-0.034	6.2077
2	-0.034	6.2077
2	-0.017	6.2077
2	-0.017	6.2014
2	0	6.2014
2	0	6.2014
2	0	6.2014
2	0.017	6.2014
2	0.017	6.2077
2	0.034	6.2077
2	0.034	6.2077
2	0.051	6.2077
2	0.068	6.2077
2	0.068	6.214
2	0.085	6.214
2	0.085	6.2203
0	0.085	6.2203
0	0.085	6.2265
0	0.085	6.2265
0	0.085	6.2265
0	0.068	6.2328
0	0.068	6.2328
0	0.068	6.2391
0	0.068	6.2391
0	0.068	6.2391
0	0.068	6.2454
0	0.068	6.2454
0	0.068	6.2454
0	0.068	6.2517
0	0.051	6.2517
0	0.051	6.2517
0	0.051	6.258
0	0.051	6.258
0	0.051	6.258
0	0.051	6.2642
0	0.051	6.2642
0	0.051	6.2642
0	0.051	6.2642
0	0.051	6.2705
0	0.051	6.2705
0	0.051	6.2705
0	0.051	6.2768
0	0.051	6.2768
0	0.051	6.2768
0	0.051	6.2768
0	0.051	0
0	0.051	0
0	0.051	0
0	0.051	0
0	0.051	0.0062831
0	0.051	0.0062831
1	0.051	0.0062831
1	0.034	0.012566
1	0.017	0.012566
1	0.017	0.012566
1	0	0.012566
1	0	0.012566
1	-0.017	0.012566
1	-0.017	0.012566
1	-0.034	0.012566
1	-0.051	0.0062831
1	-0.068	0.0062831
1	-0.068	0.0062831
0	-0.068	0
0	-0.068	0
0	-0.068	0
0	-0.068	6.2768
0	-0.068	6.2768
0	-0.068	6.2705
0	-0.068	6.2705
0	-0.068	6.2705
0	-0.068	6.2642
0	-0.068	6.2642
0	-0.085	6.258
0	-0.085	6.258
0	-0.085	6.258
0	-0.085	6.2517
0	-0.085	6.2517
2	-0.085	6.2454
2	-0.068	6.2454
2	-0.068	6.2391
2	-0.051	6.2391
2	-0.034	6.2391
2	-0.017	6.2391
2	-0.017	6.2391
2	0	6.2391
2	0	6.2391
2	0	6.2391
2	0.017	6.2391
2	0.034	6.2391
2	0.034	6.2391
2	0.051	6.2391
0	0.051	6.2391
0	0.051	6.2454
0	0.051	6.2454
0	0.034	6.2454
0	0.034	6.2454
0	0.034	6.2517
0	0.034	6.2517
0	0.034	6.2517
0	0.034	6.2517
0	0.034	6.258
0	0.034	6.258
0	0.034	6.258
0	0.034	6.258
0	0.034	6.258
0	0.034	6.258
0	0.034	6.2642
0	0.017	6.2642
0	0.017	6.2642
0	0.017	6.2642
0	0.017	6.2642
0	0.017	6.2642
0	0.017	6.2705
0	0.017	6.2705
0	0.017	6.2705
0	0.017	6.2705
0	0.017	6.2705
0	0.017	6.2705
0	0.017	6.2705
0	0.017	6.2705
0	0.017	6.2768
0	0.017	6.2768
[truncated: 5,162 more rows]
