# Supplementary material for: Skilled motor control of an inverted pendulum implies low entropy of states but high entropy of actions
Source: PLoS Comput Biol. 2023 Jan 6;19(1):e1010810. doi: 10.1371/journal.pcbi.1010810 (PMC9851554; doi:10.1371/journal.pcbi.1010810)
Supplement: S2 File — The dataset within the file contains the data collected during the experiment. Each CSV file named “FRI_p_l.csv” corresponds to a different trial, where “p” stands for an unique numerical participant’s identifier and “l” stands for pendulum length (where “2” corresponds to 0.2, “3” to 0.3 m, “4” to 0.4 m, etc.). In every file, rows correspond to subsequent time steps, sampled with a frequency of 0.017 s. For every recorded time step, each column contains: the action selected by the trial’s participant (“action”). The value 0 corresponds to a “no action”, the value 1 represents an action that pushes the pendulum towards the clockwise direction and the value 2 corresponds to an action that pushes the pendulum towards the anti-clockwise direction.the angular velocity of the pendulum at that time step (“ang. velocity”), measured in rad s−1.the angle of the pendulum at that time step (“angle”), measured in rad with values in the interval [0, 2π) rad. The angle 0 rad corresponds to the pendulum oriented in its upright position.the single utility value associated to the whole trial (“utility”). (ZIP) [file pcbi.1010810.s002.zip › ExperimentalData/FRI_13_2.csv]

action	angular vel.	angle	trial utility
0	0	3.2358	-19.1278
0	-0.017	3.2358
0	-0.034	3.2358
0	-0.051	3.2358
0	-0.068	3.2358
0	-0.085	3.2295
0	-0.085	3.2295
0	-0.102	3.2232
0	-0.119	3.2232
0	-0.136	3.217
0	-0.136	3.2107
0	-0.153	3.2107
0	-0.17	3.2044
0	-0.17	3.1981
0	-0.187	3.1918
0	-0.187	3.1855
0	-0.187	3.1793
0	-0.204	3.173
0	-0.204	3.1667
0	-0.204	3.1604
0	-0.204	3.1541
0	-0.221	3.1478
0	-0.221	3.1416
0	-0.221	3.1353
0	-0.221	3.129
0	-0.204	3.1227
0	-0.204	3.1164
0	-0.204	3.1101
0	-0.204	3.1038
0	-0.187	3.0976
0	-0.187	3.0913
0	-0.17	3.085
0	-0.17	3.0787
0	-0.153	3.0724
0	-0.153	3.0661
0	-0.136	3.0661
0	-0.136	3.0599
0	-0.119	3.0536
2	-0.102	3.0536
2	-0.051	3.0536
2	0	3.0473
2	0.034	3.0473
2	0.102	3.0536
2	0.153	3.0536
2	0.204	3.0599
2	0.255	3.0661
2	0.306	3.0787
2	0.357	3.085
2	0.391	3.0976
2	0.442	3.1101
2	0.493	3.129
2	0.527	3.1416
2	0.561	3.1604
2	0.595	3.173
2	0.629	3.1918
2	0.663	3.217
2	0.697	3.2358
2	0.714	3.2546
2	0.731	3.2798
2	0.748	3.2986
0	0.731	3.3238
0	0.697	3.3426
0	0.663	3.3677
0	0.629	3.3866
0	0.595	3.4054
0	0.544	3.4243
0	0.51	3.4369
0	0.459	3.4557
0	0.408	3.4683
0	0.374	3.4808
0	0.323	3.4871
0	0.255	3.4997
0	0.204	3.506
0	0.153	3.5122
0	0.102	3.5122
0	0.051	3.5185
0	0	3.5185
0	-0.051	3.5185
0	-0.102	3.5122
0	-0.153	3.5122
0	-0.221	3.506
0	-0.272	3.4997
0	-0.323	3.4871
0	-0.374	3.4745
0	-0.425	3.4683
0	-0.459	3.4494
0	-0.51	3.4369
2	-0.544	3.418
2	-0.544	3.4054
2	-0.544	3.3866
2	-0.544	3.3677
2	-0.544	3.3552
2	-0.527	3.3363
2	-0.51	3.3238
2	-0.493	3.3049
2	-0.476	3.2923
2	-0.459	3.2798
2	-0.442	3.2609
2	-0.425	3.2484
2	-0.391	3.2358
0	-0.408	3.2232
0	-0.425	3.2107
0	-0.425	3.1981
0	-0.442	3.1855
0	-0.442	3.173
0	-0.442	3.1604
0	-0.442	3.1478
0	-0.442	3.129
0	-0.442	3.1164
0	-0.442	3.1038
0	-0.442	3.0913
0	-0.425	3.0787
0	-0.425	3.0661
0	-0.408	3.0536
0	-0.391	3.041
1	-0.374	3.0284
1	-0.391	3.0159
1	-0.425	3.0033
1	-0.442	2.9908
1	-0.459	2.9782
1	-0.476	2.9593
1	-0.476	2.9468
1	-0.493	2.9342
1	-0.51	2.9154
1	-0.51	2.9028
1	-0.51	2.8839
1	-0.51	2.8714
1	-0.51	2.8525
1	-0.51	2.84
1	-0.51	2.8211
1	-0.493	2.8085
1	-0.493	2.796
1	-0.476	2.7771
1	-0.459	2.7646
1	-0.442	2.752
1	-0.425	2.7394
1	-0.408	2.7269
1	-0.391	2.7143
1	-0.374	2.7017
1	-0.34	2.6892
1	-0.323	2.6766
1	-0.289	2.6703
1	-0.272	2.6578
1	-0.238	2.6515
0	-0.17	2.6452
0	-0.085	2.6452
0	-0.017	2.6389
0	0.034	2.6389
0	0.102	2.6452
0	0.17	2.6452
0	0.238	2.6515
0	0.323	2.664
0	0.374	2.6703
2	0.442	2.6892
2	0.561	2.7017
2	0.663	2.7206
2	0.748	2.7394
2	0.85	2.7646
2	0.952	2.7897
2	1.037	2.8211
2	1.122	2.8525
2	1.19	2.8902
2	1.275	2.9279
2	1.343	2.9656
2	1.394	3.0096
2	1.462	3.0536
2	1.513	3.0976
2	1.547	3.1416
2	1.581	3.1918
2	1.615	3.2358
2	1.632	3.2861
2	1.649	3.3363
2	1.649	3.3866
2	1.649	3.4369
2	1.649	3.4871
2	1.632	3.5374
2	1.615	3.5877
2	1.581	3.6316
2	1.547	3.6819
2	1.513	3.7259
2	1.462	3.7699
2	1.411	3.8138
2	1.36	3.8578
2	1.292	3.8955
2	1.224	3.9332
2	1.156	3.9709
2	1.088	4.0023
2	1.003	4.0338
2	0.935	4.0652
2	0.85	4.0903
2	0.765	4.1154
2	0.68	4.1406
2	0.595	4.1594
0	0.459	4.172
0	0.34	4.1845
0	0.204	4.1971
0	0.068	4.1971
0	-0.034	4.1971
0	-0.17	4.1971
0	-0.306	4.1908
0	-0.425	4.1783
0	-0.561	4.1657
0	-0.68	4.1468
0	-0.816	4.1217
1	-0.935	4.0966
1	-1.088	4.0652
1	-1.258	4.0275
1	-1.411	3.9898
1	-1.564	3.9458
1	-1.7	3.8955
1	-1.836	3.839
1	-1.972	3.7824
1	-2.108	3.7196
1	-2.227	3.6568
1	-2.329	3.5877
1	-2.431	3.5185
1	-2.516	3.4431
1	-2.601	3.3677
1	-2.669	3.2861
1	-2.72	3.2044
1	-2.771	3.1227
1	-2.788	3.041
1	-2.805	2.9531
1	-2.822	2.8714
1	-2.805	2.7834
1	-2.788	2.7017
1	-2.771	2.62
1	-2.72	2.5321
1	-2.669	2.4567
1	-2.618	2.375
1	-2.55	2.2933
1	-2.465	2.2179
1	-2.38	2.1488
1	-2.295	2.0797
1	-2.193	2.0106
1	-2.108	1.9478
1	-2.006	1.8849
1	-1.904	1.8221
1	-1.785	1.7718
1	-1.683	1.7153
1	-1.564	1.665
1	-1.462	1.621
1	-1.36	1.5771
1	-1.241	1.5394
1	-1.139	1.5017
1	-1.02	1.4703
1	-0.918	1.4451
1	-0.799	1.4137
1	-0.697	1.3948
1	-0.595	1.376
1	-0.476	1.3572
1	-0.374	1.3446
1	-0.272	1.332
1	-0.17	1.3257
1	-0.068	1.3257
1	0.034	1.3257
1	0.136	1.3257
1	0.238	1.332
1	0.34	1.3383
1	0.442	1.3509
0	0.595	1.3697
0	0.748	1.3886
0	0.884	1.4137
0	1.037	1.4451
0	1.19	1.4765
2	1.343	1.5142
2	1.53	1.5582
2	1.717	1.6085
2	1.904	1.6587
2	2.091	1.7216
2	2.278	1.7844
2	2.465	1.8598
2	2.652	1.9352
2	2.822	2.0169
2	2.992	2.1048
2	3.162	2.1991
2	3.315	2.2933
2	3.451	2.3939
2	3.587	2.5007
2	3.706	2.6138
2	3.825	2.7269
2	3.91	2.84
2	3.978	2.9593
2	4.046	3.0787
2	4.08	3.2044
2	4.097	3.3238
2	4.097	3.4494
2	4.08	3.5751
2	4.046	3.6945
2	3.995	3.8138
2	3.944	3.9332
2	3.859	4.0526
2	3.774	4.1657
2	3.689	4.2788
2	3.587	4.3919
2	3.485	4.4987
2	3.366	4.5992
2	3.264	4.6998
2	3.145	4.794
2	3.043	4.8883
0	2.89	4.9762
0	2.754	5.0642
0	2.601	5.1459
0	2.465	5.2213
0	2.346	5.2904
0	2.227	5.3595
0	2.108	5.4286
0	1.989	5.4851
0	1.887	5.548
0	1.785	5.5982
0	1.7	5.6548
0	1.615	5.705
0	1.53	5.749
0	1.462	5.793
0	1.394	5.837
0	1.326	5.881
0	1.275	5.9187
0	1.224	5.9564
0	1.173	5.9941
0	1.139	6.0255
0	1.105	6.0632
0	1.071	6.0946
0	1.037	6.126
0	1.02	6.1574
0	1.003	6.1889
0	0.986	6.2203
0	0.986	6.2454
1	0.986	6.2768
1	0.935	0.025132
1	0.901	0.050265
1	0.884	0.08168
1	0.85	0.10681
1	0.833	0.13195
1	0.816	0.15708
1	0.799	0.18221
1	0.782	0.20106
1	0.782	0.22619
1	0.765	0.25132
1	0.765	0.27646
1	0.765	0.29531
1	0.782	0.32044
1	0.782	0.34557
1	0.799	0.3707
1	0.816	0.38955
1	0.833	0.41469
1	0.85	0.43982
1	0.884	0.47123
1	0.901	0.49637
1	0.935	0.5215
1	0.969	0.55291
1	1.02	0.58433
1	1.054	0.61574
1	1.105	0.64716
1	1.156	0.67858
0	1.258	0.71627
0	1.36	0.75397
0	1.462	0.79795
0	1.564	0.84193
0	1.683	0.8922
0	1.802	0.94875
0	1.921	1.0053
0	2.057	1.0618
0	2.176	1.1247
0	2.329	1.1938
2	2.465	1.2629
2	2.652	1.3446
2	2.839	1.4263
2	3.026	1.5142
2	3.213	1.6085
2	3.4	1.7027
2	3.587	1.8095
2	3.757	1.9226
2	3.944	2.0357
2	4.114	2.1551
2	4.267	2.2808
2	4.403	2.4127
2	4.539	2.5509
2	4.658	2.6892
2	4.743	2.8274
2	4.828	2.9719
2	4.879	3.1164
2	4.896	3.2672
2	4.913	3.4117
2	4.896	3.5625
0	4.828	3.707
0	4.726	3.8515
0	4.624	3.9898
0	4.505	4.128
0	4.369	4.2599
0	4.233	4.3919
0	4.08	4.5175
0	3.927	4.6369
0	3.774	4.75
0	3.638	4.8631
0	3.485	4.9699
0	3.332	5.0705
0	3.196	5.171
0	3.06	5.2652
0	2.941	5.3532
0	2.822	5.4412
0	2.72	5.5228
1	2.618	5.6045
1	2.482	5.6799
1	2.363	5.7553
1	2.244	5.8244
1	2.142	5.8936
1	2.057	5.9564
1	1.972	6.0129
1	1.887	6.0758
1	1.819	6.1323
1	1.768	6.1826
1	1.717	6.2391
1	1.666	0.0062831
1	1.632	0.056548
1	1.598	0.10053
1	1.581	0.15079
1	1.564	0.19478
1	1.564	0.24504
1	1.564	0.28902
1	1.564	0.33929
1	1.581	0.38327
1	1.598	0.43353
1	1.615	0.4838
1	1.649	0.53406
1	1.683	0.58433
1	1.734	0.63459
1	1.785	0.68486
1	1.836	0.74141
1	1.904	0.79795
0	2.023	0.8545
0	2.125	0.91733
0	2.244	0.98645
0	2.38	1.0556
0	2.516	1.131
0	2.652	1.2064
0	2.788	1.288
0	2.941	1.376
0	3.077	1.464
0	3.23	1.5582
0	3.383	1.6587
0	3.519	1.7593
2	3.672	1.8724
2	3.842	1.9855
2	4.012	2.0986
2	4.182	2.2242
2	4.335	2.3499
2	4.471	2.4818
2	4.59	2.62
2	4.692	2.7583
2	4.777	2.9028
2	4.845	3.0473
2	4.879	3.1918
2	4.896	3.3426
0	4.862	3.4871
0	4.794	3.6316
0	4.709	3.7761
0	4.607	3.9144
0	4.488	4.0526
0	4.369	4.1845
0	4.233	4.3165
0	4.097	4.4421
0	3.944	4.5615
0	3.791	4.6746
0	3.638	4.7877
0	3.485	4.8945
0	3.332	4.9951
1	3.196	5.0956
1	3.026	5.1898
1	2.839	5.2778
1	2.686	5.3595
1	2.516	5.4412
1	2.38	5.5103
1	2.227	5.5794
1	2.091	5.6485
1	1.972	5.7113
1	1.853	5.7679
1	1.734	5.8182
1	1.632	5.8684
1	1.547	5.9187
1	1.445	5.9627
1	1.36	6.0066
1	1.292	6.0443
1	1.207	6.082
1	1.139	6.1197
1	1.088	6.1512
1	1.02	6.1826
1	0.969	6.214
1	0.918	6.2454
1	0.884	6.2705
1	0.833	0.012566
1	0.799	0.037699
1	0.765	0.062831
1	0.748	0.087963
1	0.714	0.10681
1	0.697	0.13195
1	0.68	0.15079
1	0.663	0.16964
1	0.646	0.18849
1	0.629	0.20734
1	0.629	0.22619
1	0.612	0.24504
1	0.612	0.26389
1	0.612	0.28274
1	0.612	0.30159
1	0.629	0.32044
1	0.629	0.33929
1	0.646	0.36442
1	0.663	0.38327
1	0.68	0.40212
1	0.697	0.42097
1	0.714	0.4461
1	0.748	0.46495
1	0.765	0.49008
1	0.799	0.51521
1	0.833	0.54035
1	0.884	0.56548
1	0.918	0.59061
1	0.969	0.62203
1	1.02	0.64716
1	1.071	0.67858
1	1.122	0.71627
1	1.173	0.74769
0	1.275	0.78539
0	1.394	0.82309
0	1.496	0.86707
0	1.615	0.91733
0	1.734	0.9676
0	1.87	1.0241
0	1.989	1.0807
0	2.125	1.1435
0	2.261	1.2064
2	2.397	1.2755
2	2.584	1.3509
2	2.771	1.4325
2	2.958	1.5205
2	3.162	1.6148
2	3.349	1.709
2	3.536	1.8158
0	3.672	1.9226
0	3.808	2.0357
0	3.927	2.1488
0	4.046	2.2682
0	4.165	2.3939
0	4.25	2.5195
0	4.335	2.6515
0	4.386	2.7771
0	4.42	2.9154
0	4.454	3.0473
0	4.454	3.1793
0	4.437	3.3112
0	4.403	3.4431
0	4.335	3.5751
0	4.267	3.707
0	4.165	3.8327
0	4.063	3.9583
0	3.944	4.0777
0	3.825	4.1971
0	3.689	4.3102
0	3.536	4.417
0	3.4	4.5175
0	3.247	4.6181
0	3.094	4.7186
0	2.941	4.8066
0	2.788	4.8945
0	2.652	4.9762
0	2.499	5.0516
0	2.363	5.127
0	2.227	5.1961
0	2.091	5.2589
0	1.972	5.3218
0	1.853	5.3783
0	1.734	5.4349
0	1.615	5.4851
0	1.513	5.5291
0	1.411	5.5731
0	1.326	5.6171
0	1.224	5.6548
0	1.139	5.6925
0	1.054	5.7239
0	0.986	5.7553
0	0.901	5.7805
0	0.833	5.8119
0	0.765	5.8307
0	0.714	5.8559
0	0.646	5.8747
0	0.595	5.8936
0	0.527	5.9124
0	0.476	5.925
0	0.425	5.9438
0	0.374	5.9564
0	0.323	5.9627
0	0.289	5.9752
0	0.238	5.9815
0	0.204	5.9878
0	0.153	5.9941
0	0.119	6.0004
0	0.068	6.0004
0	0.034	6.0004
0	0	6.0066
2	-0.034	6.0004
2	-0.034	6.0004
2	-0.034	6.0004
2	-0.034	6.0004
2	-0.034	6.0004
2	-0.034	5.9941
2	-0.051	5.9941
2	-0.051	5.9941
2	-0.051	5.9941
2	-0.051	5.9878
2	-0.051	5.9878
2	-0.051	5.9878
2	-0.051	5.9815
2	-0.068	5.9815
2	-0.068	5.9815
2	-0.068	5.9752
0	-0.119	5.9752
0	-0.153	5.9689
0	-0.204	5.9627
0	-0.255	5.9564
0	-0.306	5.9501
0	-0.34	5.9375
0	-0.391	5.925
0	-0.459	5.9124
0	-0.51	5.8998
0	-0.561	5.881
0	-0.629	5.8684
0	-0.68	5.8433
0	-0.748	5.8244
0	-0.816	5.7993
0	-0.884	5.7742
0	-0.952	5.749
0	-1.037	5.7176
0	-1.122	5.6862
0	-1.207	5.6485
0	-1.292	5.6108
0	-1.394	5.5731
0	-1.479	5.5291
0	-1.598	5.4789
0	-1.7	5.4349
0	-1.819	5.3783
0	-1.938	5.3218
0	-2.057	5.2652
0	-2.193	5.1961
0	-2.312	5.1333
0	-2.465	5.0579
0	-2.601	4.9825
0	-2.737	4.9008
0	-2.89	4.8191
0	-3.043	4.7312
0	-3.179	4.6369
0	-3.332	4.5364
0	-3.485	4.4359
0	-3.621	4.3291
0	-3.757	4.216
0	-3.876	4.1029
0	-3.995	3.9835
0	-4.097	3.8641
0	-4.182	3.7384
1	-4.267	3.6128
1	-4.369	3.4808
1	-4.437	3.3489
1	-4.505	3.217
1	-4.539	3.0787
1	-4.556	2.9405
1	-4.556	2.8023
1	-4.539	2.6703
1	-4.505	2.5321
1	-4.437	2.4001
1	-4.369	2.2682
1	-4.284	2.1362
1	-4.199	2.0043
1	-4.097	1.8849
1	-3.995	1.7593
1	-3.876	1.6399
1	-3.774	1.5268
1	-3.655	1.4137
0	-3.519	1.3069
0	-3.366	1.2064
0	-3.23	1.1058
0	-3.094	1.0116
0	-2.975	0.91733
0	-2.856	0.82937
0	-2.737	0.74769
0	-2.652	0.66601
0	-2.55	0.59061
0	-2.482	0.51521
0	-2.397	0.43982
0	-2.346	0.36442
0	-2.295	0.29531
0	-2.261	0.22619
0	-2.227	0.16336
0	-2.21	0.094246
2	-2.193	0.031415
2	-2.142	6.2454
2	-2.125	6.1826
2	-2.091	6.1197
2	-2.091	6.0569
2	-2.074	5.9941
2	-2.091	5.9313
2	-2.091	5.8684
2	-2.125	5.8056
2	-2.159	5.7428
2	-2.193	5.6736
2	-2.244	5.6108
2	-2.295	5.5417
2	-2.363	5.4726
2	-2.431	5.3972
2	-2.499	5.3218
2	-2.584	5.2464
2	-2.686	5.1647
2	-2.771	5.083
0	-2.924	5.0014
0	-3.06	4.9071
1	-3.213	4.8129
1	-3.4	4.7186
1	-3.587	4.6118
1	-3.774	4.4987
1	-3.961	4.3856
1	-4.131	4.2662
1	-4.301	4.1343
1	-4.454	4.0023
1	-4.607	3.8704
1	-4.743	3.7259
1	-4.845	3.5814
0	-4.896	3.4369
0	-4.93	3.2923
0	-4.947	3.1416
0	-4.93	2.9908
0	-4.896	2.8462
0	-4.828	2.7017
0	-4.76	2.5572
0	-4.675	2.4127
0	-4.556	2.2745
0	-4.437	2.1425
0	-4.301	2.0106
0	-4.165	1.8786
0	-4.012	1.7593
0	-3.859	1.6399
0	-3.706	1.5268
0	-3.553	1.4137
0	-3.417	1.3132
0	-3.264	1.2126
0	-3.128	1.1121
2	-2.992	1.0241
2	-2.822	0.93618
2	-2.669	0.8545
2	-2.516	0.77282
2	-2.38	0.70371
2	-2.244	0.62831
2	-2.108	0.56548
2	-1.989	0.50265
2	-1.887	0.4461
2	-1.785	0.38955
2	-1.683	0.33929
2	-1.598	0.28902
2	-1.513	0.23876
2	-1.445	0.19478
2	-1.377	0.15708
2	-1.309	0.1131
2	-1.258	0.075397
2	-1.207	0.037699
2	-1.156	0
2	-1.122	6.2517
2	-1.088	6.2203
2	-1.054	6.1826
2	-1.037	6.1512
2	-1.02	6.1197
2	-1.003	6.0946
2	-0.986	6.0632
2	-0.986	6.0318
2	-0.986	6.0004
2	-0.986	5.9689
2	-0.986	5.9438
2	-1.003	5.9124
2	-1.02	5.881
2	-1.037	5.8496
2	-1.054	5.8182
2	-1.088	5.7867
2	-1.122	5.7553
2	-1.156	5.7176
2	-1.19	5.6799
2	-1.241	5.6485
2	-1.292	5.6108
2	-1.343	5.5668
2	-1.411	5.5291
2	-1.462	5.4851
2	-1.53	5.4349
2	-1.615	5.3909
0	-1.734	5.3406
0	-1.853	5.2841
0	-1.972	5.2275
0	-2.108	5.1647
0	-2.244	5.1019
0	-2.38	5.0328
0	-2.533	4.9574
0	-2.669	4.882
0	-2.822	4.794
0	-2.975	4.7123
0	-3.111	4.6181
1	-3.264	4.5238
1	-3.451	4.4233
1	-3.621	4.3165
1	-3.808	4.2034
1	-3.961	4.084
1	-4.114	3.9646
1	-4.267	3.839
1	-4.386	3.707
0	-4.454	3.5751
0	-4.522	3.4431
0	-4.539	3.3049
0	-4.556	3.1667
0	-4.556	3.0284
0	-4.522	2.8965
0	-4.471	2.7583
0	-4.403	2.6263
0	-4.318	2.4944
0	-4.216	2.3687
0	-4.114	2.2431
0	-3.978	2.1174
0	-3.859	1.998
0	-3.706	1.8849
0	-3.57	1.7781
0	-3.417	1.6713
0	-3.264	1.5708
0	-3.111	1.4765
0	-2.958	1.3823
0	-2.822	1.3006
0	-2.669	1.2126
0	-2.533	1.1372
0	-2.397	1.0618
2	-2.261	0.99273
2	-2.108	0.9299
2	-1.938	0.86707
2	-1.785	0.81052
2	-1.632	0.76026
2	-1.496	0.70999
2	-1.36	0.66601
2	-1.224	0.62831
2	-1.105	0.59689
2	-0.986	0.56548
2	-0.85	0.53406
2	-0.748	0.50893
2	-0.629	0.49008
2	-0.527	0.47123
2	-0.408	0.45867
2	-0.306	0.4461
2	-0.204	0.43982
2	-0.102	0.43353
2	0	0.43353
2	0.102	0.43353
2	0.204	0.43982
2	0.306	0.4461
2	0.408	0.45867
2	0.527	0.47123
2	0.629	0.49008
2	0.748	0.50893
2	0.85	0.53406
2	0.969	0.56548
2	1.105	0.59689
1	1.19	0.62831
1	1.241	0.66601
1	1.292	0.70371
1	1.343	0.74141
1	1.411	0.78539
1	1.479	0.82937
1	1.547	0.87335
1	1.632	0.92362
1	1.7	0.97388
1	1.785	1.0241
1	1.887	1.0807
1	1.972	1.1372
1	2.074	1.2001
1	2.176	1.2629
1	2.278	1.332
1	2.38	1.4011
1	2.482	1.4703
1	2.584	1.5456
1	2.703	1.6273
1	2.805	1.709
1	2.907	1.797
1	3.009	1.8849
1	3.111	1.9792
1	3.213	2.0734
1	3.298	2.174
1	3.366	2.2745
1	3.434	2.375
1	3.485	2.4755
1	3.536	2.5823
1	3.57	2.6892
1	3.587	2.796
1	3.587	2.9028
0	3.604	3.0159
0	3.621	3.1227
0	3.604	3.2295
0	3.587	3.3363
0	3.536	3.4431
0	3.485	3.5499
0	3.417	3.6568
0	3.332	3.7573
0	3.247	3.8578
0	3.145	3.9521
0	3.026	4.0463
0	2.907	4.1343
0	2.771	4.2222
0	2.635	4.2976
0	2.499	4.3793
0	2.346	4.4484
0	2.193	4.5175
0	2.057	4.5804
0	1.904	4.6432
0	1.751	4.6998
0	1.598	4.75
0	1.445	4.794
0	1.292	4.838
0	1.156	4.8694
0	1.003	4.9071
0	0.85	4.9322
0	0.714	4.9574
0	0.561	4.9762
0	0.425	4.9888
0	0.272	5.0014
0	0.136	5.0076
0	0	5.0076
0	-0.136	5.0076
0	-0.289	5.0014
0	-0.425	4.9888
0	-0.578	4.9762
0	-0.714	4.9574
0	-0.867	4.9322
0	-1.003	4.9008
0	-1.156	4.8694
2	-1.309	4.8317
2	-1.411	4.794
2	-1.513	4.75
2	-1.632	4.6998
2	-1.734	4.6495
2	-1.853	4.593
2	-1.955	4.5364
2	-2.057	4.4798
2	-2.159	4.417
2	-2.261	4.3479
2	-2.363	4.2788
2	-2.448	4.2034
2	-2.533	4.1343
2	-2.618	4.0526
2	-2.686	3.9709
2	-2.754	3.8892
2	-2.805	3.8076
2	-2.856	3.7196
2	-2.89	3.6379
2	-2.924	3.5499
2	-2.924	3.462
2	-2.924	3.374
2	-2.907	3.2861
2	-2.89	3.1981
2	-2.856	3.1101
2	-2.805	3.0284
2	-2.737	2.9405
2	-2.652	2.8588
2	-2.567	2.7834
2	-2.465	2.708
0	-2.397	2.6326
0	-2.312	2.5635
0	-2.227	2.4944
0	-2.142	2.4253
0	-2.04	2.3624
0	-1.921	2.3059
0	-1.819	2.2494
0	-1.7	2.1991
0	-1.564	2.1488
0	-1.445	2.1048
0	-1.309	2.0609
0	-1.173	2.0232
0	-1.037	1.9917
0	-0.901	1.9603
0	-0.765	1.9352
0	-0.612	1.9163
0	-0.476	1.8975
0	-0.34	1.8849
0	-0.187	1.8786
0	-0.051	1.8724
0	0.085	1.8724
2	0.221	1.8786
2	0.408	1.8849
2	0.578	1.9038
2	0.765	1.9226
2	0.952	1.9478
2	1.122	1.9792
2	1.309	2.0169
2	1.479	2.0609
2	1.649	2.1048
2	1.819	2.1551
2	1.972	2.2179
2	2.125	2.2745
2	2.278	2.3436
2	2.414	2.4127
2	2.55	2.4881
2	2.686	2.5698
2	2.805	2.6515
2	2.907	2.7332
2	2.992	2.8274
2	3.077	2.9154
2	3.145	3.0096
2	3.196	3.1038
2	3.23	3.1981
2	3.247	3.2986
2	3.247	3.3992
2	3.247	3.4934
2	3.23	3.5939
2	3.196	3.6882
2	3.145	3.7824
2	3.094	3.8767
2	3.026	3.9709
2	2.958	4.0589
2	2.873	4.1468
2	2.771	4.2348
2	2.686	4.3165
2	2.584	4.3919
2	2.465	4.4673
0	2.329	4.5427
0	2.176	4.6118
0	2.023	4.6746
0	1.87	4.7312
0	1.717	4.7877
0	1.564	4.838
0	1.428	4.882
0	1.275	4.9197
0	1.122	4.9574
0	0.986	4.9888
0	0.833	5.0139
0	0.697	5.039
0	0.561	5.0579
0	0.408	5.0767
0	0.272	5.083
0	0.136	5.0893
0	0	5.0956
0	-0.119	5.0893
0	-0.272	5.083
0	-0.408	5.0767
0	-0.544	5.0579
0	-0.68	5.039
0	-0.833	5.0202
0	-0.969	4.9888
0	-1.122	4.9574
0	-1.258	4.926
0	-1.411	4.882
0	-1.564	4.838
0	-1.7	4.7877
0	-1.853	4.7375
0	-2.006	4.6809
0	-2.159	4.6181
0	-2.295	4.549
0	-2.448	4.4798
0	-2.584	4.3982
0	-2.72	4.3228
0	-2.856	4.2348
0	-2.992	4.1468
1	-3.111	4.0589
1	-3.264	3.9583
1	-3.417	3.8641
1	-3.536	3.7573
1	-3.655	3.6505
1	-3.774	3.5374
1	-3.859	3.4243
1	-3.927	3.3049
1	-3.978	3.1855
1	-4.012	3.0661
1	-4.029	2.9468
1	-4.029	2.8211
1	-4.029	2.7017
1	-3.995	2.5823
1	-3.944	2.463
1	-3.876	2.3436
1	-3.808	2.2305
1	-3.723	2.1174
1	-3.621	2.0043
1	-3.519	1.8975
1	-3.417	1.7907
1	-3.315	1.6902
1	-3.196	1.5959
1	-3.094	1.5017
1	-2.975	1.4074
0	-2.839	1.3195
0	-2.686	1.2378
0	-2.55	1.1624
0	-2.414	1.087
0	-2.278	1.0116
0	-2.159	0.94875
0	-2.023	0.88592
0	-1.921	0.82309
0	-1.802	0.76654
0	-1.7	0.71627
0	-1.615	0.66601
0	-1.513	0.62203
0	-1.428	0.57176
0	-1.36	0.53406
0	-1.275	0.49008
0	-1.207	0.45238
0	-1.139	0.42097
0	-1.088	0.38327
0	-1.02	0.35185
0	-0.969	0.32672
0	-0.935	0.29531
0	-0.884	0.27017
0	-0.85	0.23876
0	-0.816	0.21363
0	-0.782	0.19478
0	-0.748	0.16964
0	-0.731	0.14451
0	-0.714	0.12566
0	-0.697	0.10053
0	-0.68	0.08168
0	-0.663	0.062831
0	-0.663	0.043982
0	-0.646	0.018849
0	-0.646	0
0	-0.646	6.2642
2	-0.646	6.2454
2	-0.612	6.2265
2	-0.595	6.2077
2	-0.561	6.1889
2	-0.527	6.1763
2	-0.51	6.1574
2	-0.493	6.1449
2	-0.476	6.126
2	-0.459	6.1135
2	-0.442	6.1009
2	-0.425	6.0883
2	-0.408	6.0758
2	-0.408	6.0632
2	-0.391	6.0506
2	-0.391	6.0381
2	-0.391	6.0255
2	-0.391	6.0129
2	-0.391	6.0004
2	-0.391	5.9878
2	-0.391	5.9752
2	-0.391	5.9627
2	-0.408	5.9564
2	-0.408	5.9438
2	-0.425	5.9313
2	-0.425	5.9124
2	-0.442	5.8998
2	-0.459	5.8873
2	-0.476	5.8747
2	-0.493	5.8559
2	-0.527	5.8433
2	-0.544	5.8244
2	-0.561	5.8119
2	-0.595	5.793
2	-0.629	5.7742
2	-0.663	5.7553
2	-0.697	5.7365
2	-0.731	5.7113
2	-0.782	5.6862
2	-0.816	5.6674
2	-0.867	5.6422
2	-0.918	5.6108
2	-0.969	5.5857
2	-1.037	5.5543
2	-1.088	5.5228
2	-1.156	5.4851
2	-1.224	5.4537
2	-1.292	5.416
2	-1.36	5.372
0	-1.479	5.3281
0	-1.615	5.2841
0	-1.734	5.2338
0	-1.87	5.1773
0	-2.006	5.1207
0	-2.142	5.0579
0	-2.278	4.9951
0	-2.431	4.9197
0	-2.567	4.8443
0	-2.72	4.7689
0	-2.873	4.6809
0	-3.009	4.593
0	-3.162	4.4987
0	-3.315	4.4044
0	-3.451	4.3039
0	-3.57	4.1971
1	-3.706	4.084
1	-3.859	3.9709
1	-3.995	3.8578
1	-4.131	3.7322
1	-4.25	3.6065
1	-4.352	3.4808
1	-4.42	3.3489
1	-4.488	3.2107
1	-4.522	3.0787
1	-4.539	2.9405
1	-4.539	2.8023
1	-4.522	2.6703
1	-4.488	2.5321
1	-4.42	2.4001
1	-4.352	2.2682
1	-4.267	2.1362
0	-4.148	2.0106
0	-3.995	1.8912
0	-3.859	1.7718
0	-3.706	1.6587
0	-3.553	1.5456
0	-3.4	1.4451
0	-3.247	1.3446
0	-3.111	1.2503
0	-2.958	1.1561
0	-2.822	1.0681
0	-2.703	0.98645
0	-2.567	0.90477
0	-2.448	0.82937
0	-2.346	0.76026
0	-2.244	0.69114
0	-2.159	0.62203
2	-2.074	0.5592
2	-1.955	0.49637
2	-1.836	0.43982
2	-1.734	0.38955
2	-1.649	0.33929
2	-1.564	0.28902
2	-1.479	0.24504
2	-1.394	0.20106
2	-1.326	0.15708
2	-1.275	0.11938
2	-1.207	0.08168
2	-1.156	0.043982
2	-1.122	0.012566
2	-1.071	6.2642
2	-1.037	6.2328
2	-1.003	6.2014
2	-0.986	6.17
2	-0.952	6.1386
2	-0.935	6.1135
2	-0.935	6.082
2	-0.918	6.0569
2	-0.918	6.0255
2	-0.918	6.0004
2	-0.918	5.9689
2	-0.918	5.9438
2	-0.935	5.9187
2	-0.952	5.8873
2	-0.969	5.8559
2	-0.986	5.8307
2	-1.02	5.7993
2	-1.037	5.7679
2	-1.071	5.7365
2	-1.122	5.705
2	-1.156	5.6674
2	-1.207	5.6297
2	-1.258	5.5982
2	-1.309	5.5543
2	-1.377	5.5166
2	-1.445	5.4726
2	-1.513	5.4286
2	-1.581	5.3846
2	-1.666	5.3343
0	-1.785	5.2841
0	-1.904	5.2275
0	-2.04	5.1647
0	-2.176	5.1019
0	-2.312	5.039
0	-2.465	4.9637
0	-2.601	4.8883
0	-2.754	4.8066
0	-2.89	4.7249
0	-3.043	4.6306
0	-3.196	4.5364
0	-3.332	4.4421
1	-3.485	4.3416
1	-3.655	4.2285
1	-3.825	4.1217
1	-3.978	4.0023
1	-4.131	3.8767
1	-4.267	3.751
1	-4.369	3.6254
1	-4.471	3.4934
1	-4.556	3.3552
1	-4.624	3.217
1	-4.658	3.0787
1	-4.675	2.9405
1	-4.675	2.796
1	-4.658	2.6578
0	-4.573	2.5195
0	-4.471	2.3813
0	-4.369	2.2494
0	-4.233	2.1174
0	-4.097	1.9917
0	-3.961	1.8724
0	-3.808	1.7593
0	-3.655	1.6462
0	-3.519	1.5394
0	-3.366	1.4325
0	-3.213	1.332
0	-3.06	1.2378
0	-2.924	1.1498
0	-2.788	1.0618
0	-2.652	0.98016
0	-2.533	0.90477
0	-2.414	0.82937
0	-2.312	0.76026
0	-2.21	0.69114
0	-2.125	0.62203
2	-2.04	0.5592
2	-1.921	0.50265
2	-1.802	0.4461
2	-1.7	0.39583
2	-1.598	0.34557
2	-1.513	0.29531
2	-1.428	0.25132
2	-1.36	0.20734
2	-1.292	0.16964
2	-1.224	0.13195
2	-1.173	0.094246
2	-1.105	0.062831
2	-1.071	0.031415
2	-1.02	0
2	-0.986	6.2517
2	-0.952	6.2203
2	-0.918	6.1951
2	-0.884	6.1637
2	-0.867	6.1386
2	-0.85	6.1135
2	-0.833	6.0883
2	-0.833	6.0632
2	-0.816	6.0381
2	-0.816	6.0129
2	-0.816	5.9878
2	-0.816	5.9627
2	-0.833	5.9375
2	-0.833	5.9124
2	-0.85	5.8873
2	-0.867	5.8621
2	-0.901	5.8307
2	-0.918	5.8056
2	-0.952	5.7805
2	-0.986	5.749
2	-1.02	5.7176
2	-1.054	5.6862
2	-1.105	5.6548
2	-1.156	5.6171
2	-1.207	5.5857
2	-1.258	5.548
2	-1.326	5.5103
2	-1.394	5.4663
2	-1.462	5.4223
2	-1.53	5.3783
2	-1.615	5.3281
0	-1.734	5.2778
0	-1.87	5.2275
0	-2.006	5.1647
0	-2.142	5.1082
0	-2.278	5.039
0	-2.414	4.9699
0	-2.567	4.8945
0	-2.703	4.8129
0	-2.856	4.7312
0	-3.009	4.6432
0	-3.145	4.549
0	-3.298	4.4547
0	-3.434	4.3542
1	-3.57	4.2474
1	-3.74	4.1343
1	-3.91	4.0212
1	-4.046	3.9018
1	-4.182	3.7761
1	-4.301	3.6505
1	-4.403	3.5185
1	-4.488	3.3866
1	-4.556	3.2484
1	-4.607	3.1101
0	-4.59	2.9719
0	-4.556	2.8337
0	-4.488	2.7017
0	-4.42	2.5635
0	-4.335	2.4316
0	-4.216	2.3059
0	-4.097	2.1802
0	-3.978	2.0609
0	-3.842	1.9415
0	-3.689	1.8284
0	-3.536	1.7216
0	-3.383	1.6148
0	-3.247	1.5142
0	-3.094	1.42
0	-2.941	1.332
0	-2.788	1.2441
0	-2.652	1.1624
0	-2.516	1.087
0	-2.38	1.0116
0	-2.261	0.94246
0	-2.142	0.87335
0	-2.023	0.81052
0	-1.921	0.75397
0	-1.819	0.69742
0	-1.717	0.64088
0	-1.632	0.59061
2	-1.547	0.54663
2	-1.445	0.49637
2	-1.326	0.45867
2	-1.224	0.42097
2	-1.122	0.38327
2	-1.02	0.35185
2	-0.935	0.32044
2	-0.85	0.29531
2	-0.765	0.27017
2	-0.68	0.24504
2	-0.612	0.22619
2	-0.544	0.20734
2	-0.459	0.19478
2	-0.391	0.18221
2	-0.323	0.16964
2	-0.255	0.16336
2	-0.204	0.15079
2	-0.136	0.15079
2	-0.068	0.14451
2	-0.017	0.14451
2	0.034	0.14451
2	0.102	0.14451
2	0.17	0.15079
2	0.221	0.15708
2	0.289	0.16336
2	0.357	0.17593
2	0.425	0.18849
2	0.493	0.20106
2	0.561	0.21363
2	0.646	0.23247
2	0.714	0.25761
2	0.799	0.27646
2	0.884	0.30159
2	0.969	0.333
2	1.054	0.36442
2	1.156	0.39583
2	1.258	0.43353
2	1.36	0.47123
0	1.428	0.51521
0	1.513	0.5592
1	1.598	0.60318
1	1.632	0.65344
1	1.683	0.70371
1	1.751	0.75397
1	1.819	0.81052
1	1.887	0.86707
1	1.955	0.92362
1	2.04	0.98016
1	2.125	1.043
1	2.21	1.1121
1	2.312	1.1812
1	2.414	1.2503
1	2.516	1.3257
1	2.618	1.4011
1	2.72	1.4828
1	2.839	1.5645
1	2.941	1.6525
1	3.043	1.7404
1	3.145	1.8347
1	3.247	1.9352
1	3.349	2.0294
1	3.434	2.1362
1	3.519	2.2368
1	3.587	2.3436
1	3.638	2.4567
1	3.689	2.5635
1	3.723	2.6766
1	3.74	2.7897
1	3.74	2.9028
1	3.723	3.0159
1	3.689	3.1227
1	3.638	3.2358
1	3.587	3.3426
1	3.502	3.4494
1	3.4	3.5562
1	3.298	3.6568
1	3.179	3.751
0	3.077	3.8453
0	2.975	3.9395
0	2.856	4.0275
0	2.737	4.1091
0	2.618	4.1908
0	2.482	4.2662
0	2.346	4.3416
0	2.193	4.4107
0	2.057	4.4736
0	1.904	4.5301
0	1.751	4.5867
0	1.598	4.6369
0	1.445	4.6809
0	1.309	4.7249
0	1.156	4.7626
0	1.003	4.794
0	0.85	4.8254
0	0.697	4.8443
0	0.561	4.8631
0	0.408	4.882
0	0.255	4.8883
1	0.102	4.8945
1	-0.068	4.8945
1	-0.255	4.8945
1	-0.442	4.882
1	-0.629	4.8631
1	-0.816	4.8443
1	-1.003	4.8191
1	-1.19	4.7814
1	-1.377	4.7437
1	-1.564	4.6998
1	-1.768	4.6495
1	-1.955	4.593
1	-2.142	4.5301
1	-2.329	4.4673
1	-2.499	4.3919
1	-2.686	4.3165
1	-2.856	4.2285
1	-3.026	4.1406
1	-3.196	4.0463
1	-3.349	3.9521
1	-3.485	3.8453
1	-3.621	3.7384
1	-3.74	3.6316
1	-3.842	3.5185
1	-3.927	3.3992
1	-3.995	3.2798
1	-4.046	3.1604
1	-4.08	3.041
1	-4.08	2.9154
1	-4.08	2.7897
1	-4.063	2.6703
1	-4.029	2.5509
1	-3.978	2.4253
1	-3.91	2.3122
1	-3.825	2.1928
1	-3.74	2.0797
1	-3.655	1.9666
0	-3.502	1.8598
0	-3.349	1.7593
0	-3.213	1.6587
0	-3.06	1.5645
0	-2.907	1.4765
0	-2.754	1.3886
0	-2.601	1.3069
0	-2.465	1.2315
0	-2.329	1.1624
0	-2.176	1.0933
0	-2.057	1.0304
0	-1.921	0.9676
0	-1.802	0.91105
0	-1.683	0.86079
0	-1.564	0.81052
0	-1.462	0.76654
0	-1.36	0.72256
0	-1.258	0.68486
0	-1.173	0.64716
0	-1.088	0.60946
0	-1.003	0.57805
0	-0.918	0.55291
0	-0.833	0.52778
0	-0.765	0.50265
0	-0.697	0.47752
0	-0.629	0.45867
0	-0.561	0.43982
0	-0.493	0.42725
0	-0.425	0.4084
0	-0.374	0.39583
0	-0.323	0.38955
1	-0.255	0.37699
1	-0.238	0.3707
1	-0.221	0.36442
1	-0.221	0.35814
1	-0.204	0.35185
1	-0.187	0.34557
1	-0.187	0.33929
1	-0.17	0.333
1	-0.17	0.32672
1	-0.153	0.32044
1	-0.153	0.32044
1	-0.136	0.31416
1	-0.136	0.30787
1	-0.136	0.30159
1	-0.119	0.30159
1	-0.119	0.29531
1	-0.119	0.28902
1	-0.119	0.28902
1	-0.119	0.28274
1	-0.119	0.28274
1	-0.119	0.27646
1	-0.119	0.27646
1	-0.102	0.27017
1	-0.119	0.26389
1	-0.119	0.26389
1	-0.119	0.25761
1	-0.119	0.25761
1	-0.119	0.25132
1	-0.119	0.24504
1	-0.119	0.24504
1	-0.119	0.23876
1	-0.136	0.23876
1	-0.136	0.23247
0	-0.102	0.22619
0	-0.068	0.22619
0	-0.034	0.22619
0	0	0.21991
0	0.017	0.21991
0	0.051	0.22619
0	0.085	0.22619
0	0.119	0.23247
0	0.153	0.23247
1	0.187	0.23876
1	0.187	0.24504
1	0.187	0.25132
1	0.17	0.25761
1	0.17	0.26389
1	0.17	0.27017
1	0.17	0.27017
1	0.17	0.27646
1	0.17	0.28274
1	0.187	0.28902
1	0.187	0.29531
1	0.187	0.30159
1	0.187	0.30787
1	0.204	0.31416
1	0.204	0.32044
1	0.204	0.32672
1	0.221	0.333
1	0.221	0.33929
1	0.238	0.34557
1	0.255	0.35185
1	0.272	0.36442
1	0.272	0.3707
1	0.289	0.37699
1	0.306	0.38955
1	0.323	0.39583
1	0.34	0.4084
1	0.357	0.42097
1	0.391	0.43353
1	0.408	0.4461
1	0.442	0.45867
1	0.459	0.47123
1	0.493	0.4838
1	0.527	0.50265
1	0.561	0.51521
1	0.595	0.53406
1	0.629	0.55291
1	0.663	0.57176
1	0.714	0.59061
1	0.748	0.61574
1	0.799	0.64088
1	0.85	0.66601
1	0.901	0.69114
1	0.952	0.71627
1	1.02	0.74769
0	1.122	0.7791
0	1.224	0.8168
0	1.343	0.8545
0	1.462	0.89848
0	1.581	0.94246
0	1.7	0.99273
0	1.819	1.043
0	1.955	1.0995
0	2.091	1.1624
2	2.227	1.2252
2	2.414	1.2943
2	2.601	1.3697
2	2.788	1.4514
2	2.975	1.5394
2	3.162	1.6336
2	3.349	1.7279
2	3.536	1.8347
2	3.706	1.9415
2	3.893	2.0546
2	4.063	2.174
2	4.216	2.2996
2	4.352	2.4316
2	4.488	2.5635
2	4.59	2.6955
2	4.692	2.84
2	4.76	2.9782
2	4.811	3.1227
2	4.845	3.2672
2	4.845	3.4117
2	4.828	3.5625
2	4.794	3.707
2	4.743	3.8453
2	4.692	3.9898
2	4.607	4.128
2	4.505	4.2662
2	4.403	4.3982
2	4.301	4.5301
0	4.148	4.6558
0	3.995	4.7814
0	3.842	4.9008
0	3.706	5.0139
0	3.553	5.1207
0	3.417	5.2275
0	3.298	5.3281
0	3.179	5.4223
0	3.06	5.5166
0	2.958	5.6108
0	2.873	5.6988
0	2.805	5.7805
0	2.737	5.8684
0	2.669	5.9501
0	2.635	6.0255
1	2.601	6.1072
1	2.533	6.1826
1	2.482	6.258
1	2.448	0.050265
1	2.414	0.11938
1	2.397	0.19478
1	2.397	0.26389
1	2.397	0.33929
1	2.414	0.4084
1	2.431	0.4838
1	2.465	0.5592
1	2.516	0.63459
1	2.567	0.70999
1	2.618	0.78539
1	2.686	0.86707
1	2.771	0.94875
1	2.856	1.0304
1	2.941	1.1184
1	3.043	1.2126
1	3.128	1.3006
1	3.247	1.4011
1	3.349	1.4954
1	3.451	1.6022
1	3.553	1.7027
1	3.672	1.8158
0	3.808	1.9289
0	3.944	2.042
0	4.063	2.1614
0	4.182	2.287
0	4.284	2.4127
0	4.386	2.5447
2	4.454	2.6766
2	4.556	2.8148
2	4.624	2.9531
2	4.675	3.0913
2	4.709	3.2295
2	4.726	3.374
2	4.726	3.5185
2	4.692	3.6568
2	4.658	3.8013
0	4.556	3.9395
0	4.437	4.0714
0	4.301	4.2034
0	4.165	4.3291
0	4.029	4.4547
0	3.876	4.5741
0	3.723	4.6872
0	3.57	4.794
0	3.417	4.9008
0	3.264	5.0014
0	3.128	5.0956
0	2.992	5.1898
0	2.856	5.2778
0	2.737	5.3658
0	2.618	5.4412
0	2.516	5.5228
0	2.414	5.592
0	2.312	5.6674
0	2.244	5.7365
0	2.159	5.7993
0	2.091	5.8621
0	2.04	5.925
0	1.989	5.9878
0	1.955	6.0443
0	1.921	6.1072
0	1.887	6.1637
1	1.887	6.2203
1	1.836	6.2768
1	1.802	0.043982
1	1.768	0.10053
1	1.751	0.15079
1	1.734	0.20734
1	1.717	0.25761
1	1.717	0.30787
1	1.734	0.36442
1	1.751	0.41469
1	1.768	0.46495
1	1.802	0.5215
1	1.836	0.57805
1	1.887	0.63459
1	1.938	0.69114
1	1.989	0.74769
1	2.057	0.81052
1	2.125	0.87335
1	2.21	0.93618
1	2.278	1.0053
1	2.38	1.0744
1	2.465	1.1498
1	2.567	1.2252
1	2.669	1.3006
1	2.771	1.3823
1	2.873	1.4703
1	2.992	1.5582
1	3.094	1.6462
0	3.247	1.7467
0	3.383	1.841
0	3.519	1.9478
0	3.655	2.0546
0	3.791	2.1677
0	3.893	2.2808
0	4.012	2.4001
0	4.097	2.5258
0	4.182	2.6515
0	4.233	2.7771
0	4.284	2.9028
0	4.301	3.0347
2	4.301	3.1604
2	4.335	3.2923
2	4.335	3.4243
2	4.318	3.5499
2	4.301	3.6819
2	4.25	3.8076
2	4.182	3.9332
2	4.114	4.0589
2	4.029	4.1845
2	3.927	4.3039
2	3.825	4.417
2	3.723	4.5301
2	3.604	4.6432
0	3.451	4.75
0	3.298	4.8506
0	3.162	4.9511
0	3.009	5.039
0	2.873	5.127
0	2.737	5.215
0	2.601	5.2966
0	2.482	5.372
0	2.363	5.4412
0	2.261	5.5103
0	2.159	5.5794
0	2.057	5.6422
0	1.972	5.705
1	1.887	5.7616
1	1.785	5.8182
1	1.683	5.8684
1	1.581	5.9187
1	1.496	5.9627
1	1.411	6.0066
1	1.326	6.0506
1	1.258	6.0883
1	1.19	6.126
1	1.122	6.1574
1	1.071	6.1951
1	1.02	6.2265
1	0.969	6.258
1	0.935	0
1	0.884	0.025132
1	0.85	0.056548
1	0.816	0.08168
1	0.799	0.10681
1	0.782	0.12566
1	0.748	0.15079
1	0.731	0.17593
1	0.731	0.19478
1	0.714	0.21991
1	0.714	0.23876
1	0.714	0.26389
1	0.714	0.28274
1	0.714	0.30159
1	0.714	0.32672
1	0.731	0.34557
1	0.731	0.3707
1	0.748	0.39583
1	0.765	0.41469
1	0.799	0.43982
1	0.816	0.46495
1	0.85	0.49008
1	0.884	0.51521
1	0.918	0.54035
1	0.952	0.57176
1	1.003	0.60318
1	1.037	0.62831
1	1.088	0.66601
1	1.139	0.69742
1	1.207	0.73512
1	1.258	0.77282
1	1.326	0.81052
1	1.394	0.84822
0	1.513	0.8922
0	1.632	0.94246
0	1.751	0.99273
0	1.887	1.0493
0	2.006	1.1058
0	2.142	1.1687
0	2.295	1.2378
0	2.431	1.3069
0	2.567	1.3823
0	2.72	1.464
0	2.873	1.5456
2	3.009	1.6336
2	3.213	1.7279
2	3.383	1.8284
2	3.57	1.9289
2	3.74	2.042
2	3.91	2.1551
2	4.08	2.2745
2	4.216	2.4001
2	4.352	2.5321
0	4.42	2.664
0	4.488	2.796
0	4.522	2.9342
0	4.539	3.0661
0	4.539	3.2044
0	4.522	3.3426
0	4.471	3.4745
0	4.42	3.6065
0	4.335	3.7384
0	4.233	3.8704
0	4.131	3.996
0	4.012	4.1154
0	3.876	4.2348
0	3.74	4.3542
0	3.604	4.461
0	3.451	4.5678
0	3.298	4.6683
0	3.145	4.7689
0	2.992	4.8568
1	2.839	4.9448
1	2.652	5.0265
1	2.482	5.1082
1	2.295	5.1773
1	2.125	5.2464
1	1.955	5.3092
1	1.802	5.3658
1	1.632	5.416
1	1.479	5.46
1	1.343	5.504
1	1.19	5.5417
1	1.054	5.5794
1	0.918	5.6045
1	0.782	5.6297
1	0.646	5.6548
1	0.527	5.6736
1	0.391	5.6862
1	0.272	5.6988
1	0.153	5.705
1	0.034	5.705
1	-0.068	5.705
1	-0.204	5.6988
1	-0.323	5.6925
1	-0.442	5.6799
1	-0.578	5.6674
1	-0.697	5.6485
1	-0.833	5.6234
1	-0.969	5.5982
1	-1.105	5.5668
1	-1.241	5.5291
1	-1.377	5.4914
1	-1.53	5.4474
1	-1.683	5.3972
1	-1.836	5.3469
0	-1.955	5.2904
0	-2.091	5.2275
2	-2.227	5.1647
2	-2.312	5.0956
2	-2.414	5.0202
2	-2.516	4.9511
2	-2.618	4.8694
2	-2.737	4.7877
2	-2.839	4.706
2	-2.941	4.6181
2	-3.06	4.5301
2	-3.162	4.4359
2	-3.264	4.3416
2	-3.349	4.2411
2	-3.434	4.1406
2	-3.519	4.0338
2	-3.587	3.9269
2	-3.655	3.8201
2	-3.689	3.707
2	-3.723	3.5939
2	-3.74	3.4808
2	-3.74	3.3677
2	-3.723	3.2609
2	-3.689	3.1478
2	-3.638	3.0347
2	-3.57	2.9279
2	-3.502	2.8211
2	-3.4	2.7206
2	-3.281	2.62
2	-3.162	2.5195
2	-3.026	2.4253
2	-2.89	2.3373
2	-2.737	2.2556
2	-2.567	2.174
2	-2.397	2.0986
2	-2.227	2.0294
2	-2.057	1.9666
2	-1.87	1.9038
2	-1.683	1.8535
2	-1.496	1.8033
2	-1.309	1.7593
2	-1.122	1.7216
2	-0.935	1.6902
0	-0.782	1.665
0	-0.629	1.6462
0	-0.476	1.6273
0	-0.34	1.6148
0	-0.187	1.6085
0	-0.034	1.6022
[truncated: 5,162 more rows]
