# Supplementary material for: Skilled motor control of an inverted pendulum implies low entropy of states but high entropy of actions
Source: PLoS Comput Biol. 2023 Jan 6;19(1):e1010810. doi: 10.1371/journal.pcbi.1010810 (PMC9851554; doi:10.1371/journal.pcbi.1010810)
Supplement: S2 File — The dataset within the file contains the data collected during the experiment. Each CSV file named “FRI_p_l.csv” corresponds to a different trial, where “p” stands for an unique numerical participant’s identifier and “l” stands for pendulum length (where “2” corresponds to 0.2, “3” to 0.3 m, “4” to 0.4 m, etc.). In every file, rows correspond to subsequent time steps, sampled with a frequency of 0.017 s. For every recorded time step, each column contains: the action selected by the trial’s participant (“action”). The value 0 corresponds to a “no action”, the value 1 represents an action that pushes the pendulum towards the clockwise direction and the value 2 corresponds to an action that pushes the pendulum towards the anti-clockwise direction.the angular velocity of the pendulum at that time step (“ang. velocity”), measured in rad s−1.the angle of the pendulum at that time step (“angle”), measured in rad with values in the interval [0, 2π) rad. The angle 0 rad corresponds to the pendulum oriented in its upright position.the single utility value associated to the whole trial (“utility”). (ZIP) [file pcbi.1010810.s002.zip › ExperimentalData/FRI_28_4.csv]

action	angular vel.	angle	trial utility
0	0	3.2358	-18.56
0	0	3.2358
0	-0.017	3.2358
0	-0.017	3.2358
0	-0.034	3.2358
0	-0.034	3.2358
0	-0.051	3.2358
0	-0.051	3.2295
0	-0.051	3.2295
0	-0.068	3.2295
0	-0.068	3.2232
0	-0.068	3.2232
0	-0.085	3.2232
0	-0.085	3.217
0	-0.102	3.217
0	-0.102	3.2107
0	-0.102	3.2107
0	-0.102	3.2044
0	-0.119	3.1981
0	-0.119	3.1981
0	-0.119	3.1918
0	-0.119	3.1918
0	-0.136	3.1855
0	-0.136	3.1793
0	-0.136	3.1793
0	-0.136	3.173
0	-0.136	3.1667
0	-0.136	3.1604
0	-0.153	3.1604
0	-0.153	3.1541
0	-0.153	3.1478
0	-0.153	3.1416
0	-0.153	3.1416
0	-0.153	3.1353
0	-0.153	3.129
0	-0.153	3.1227
0	-0.153	3.1227
0	-0.136	3.1164
0	-0.136	3.1101
0	-0.136	3.1101
0	-0.136	3.1038
0	-0.136	3.0976
0	-0.136	3.0913
0	-0.136	3.0913
0	-0.119	3.085
0	-0.119	3.085
0	-0.119	3.0787
0	-0.119	3.0724
0	-0.102	3.0724
0	-0.102	3.0661
0	-0.102	3.0661
2	-0.085	3.0599
2	-0.068	3.0599
2	-0.034	3.0599
2	-0.017	3.0536
2	0	3.0536
2	0.017	3.0599
2	0.051	3.0599
2	0.085	3.0599
2	0.102	3.0661
2	0.136	3.0661
2	0.153	3.0724
2	0.187	3.0787
2	0.204	3.085
2	0.221	3.0913
2	0.255	3.0976
2	0.272	3.1038
2	0.289	3.1164
2	0.323	3.1227
2	0.34	3.1353
2	0.357	3.1416
2	0.374	3.1541
2	0.391	3.1667
2	0.408	3.1793
2	0.425	3.1918
2	0.442	3.2044
2	0.459	3.2232
2	0.476	3.2358
2	0.493	3.2484
2	0.493	3.2672
2	0.51	3.2798
2	0.51	3.2923
2	0.527	3.3112
2	0.527	3.33
2	0.544	3.3426
2	0.544	3.3615
2	0.544	3.374
2	0.544	3.3929
2	0.544	3.4117
2	0.544	3.4243
2	0.544	3.4431
2	0.544	3.462
2	0.527	3.4745
2	0.527	3.4934
2	0.527	3.506
2	0.51	3.5248
2	0.51	3.5374
2	0.493	3.5562
2	0.493	3.5688
2	0.476	3.5814
2	0.459	3.6002
0	0.425	3.6128
0	0.391	3.6254
0	0.357	3.6379
0	0.323	3.6442
0	0.289	3.6568
0	0.238	3.6631
0	0.204	3.6693
0	0.17	3.6756
1	0.136	3.6819
1	0.068	3.6882
1	0.017	3.6882
1	-0.034	3.6882
1	-0.085	3.6819
1	-0.153	3.6819
1	-0.204	3.6756
1	-0.272	3.6693
1	-0.323	3.6568
1	-0.374	3.6505
1	-0.442	3.6379
1	-0.493	3.6191
1	-0.544	3.6065
1	-0.595	3.5877
1	-0.646	3.5688
1	-0.697	3.5499
1	-0.748	3.5248
1	-0.799	3.506
1	-0.85	3.4808
1	-0.884	3.4494
1	-0.935	3.4243
1	-0.969	3.3929
1	-1.003	3.3677
1	-1.037	3.3363
1	-1.071	3.3049
1	-1.105	3.2672
1	-1.139	3.2358
1	-1.156	3.2044
1	-1.19	3.1667
1	-1.207	3.129
1	-1.224	3.0913
1	-1.241	3.0536
1	-1.241	3.0159
1	-1.258	2.9782
1	-1.258	2.9405
1	-1.275	2.9028
1	-1.275	2.8651
1	-1.275	2.8274
1	-1.258	2.7897
1	-1.258	2.752
1	-1.241	2.7143
1	-1.224	2.6766
1	-1.224	2.6389
1	-1.207	2.6012
1	-1.173	2.5698
1	-1.156	2.5321
1	-1.139	2.4944
1	-1.105	2.463
1	-1.071	2.4316
1	-1.054	2.4001
1	-1.02	2.3687
1	-0.986	2.3373
1	-0.952	2.3059
1	-0.918	2.2808
1	-0.867	2.2494
1	-0.833	2.2242
1	-0.799	2.1991
1	-0.748	2.1802
1	-0.714	2.1551
1	-0.663	2.1362
1	-0.629	2.1174
1	-0.578	2.0986
1	-0.544	2.0797
1	-0.493	2.0609
1	-0.442	2.0483
0	-0.374	2.0357
0	-0.306	2.0232
0	-0.238	2.0169
0	-0.17	2.0106
0	-0.102	2.0043
0	-0.034	2.0043
0	0.017	2.0043
0	0.085	2.0043
0	0.153	2.0106
0	0.221	2.0169
0	0.289	2.0232
2	0.357	2.0294
2	0.442	2.042
2	0.527	2.0609
2	0.612	2.0734
2	0.697	2.0923
2	0.782	2.1174
2	0.867	2.1425
2	0.935	2.1677
2	1.02	2.1991
2	1.105	2.2305
2	1.19	2.2682
2	1.258	2.3059
2	1.326	2.3436
2	1.411	2.3813
2	1.479	2.4253
2	1.547	2.4693
2	1.598	2.5195
2	1.666	2.5698
2	1.717	2.62
2	1.785	2.6703
2	1.836	2.7269
2	1.887	2.7834
2	1.921	2.84
2	1.955	2.8965
2	1.989	2.9593
2	2.023	3.0222
2	2.057	3.0787
2	2.074	3.1416
2	2.091	3.2044
2	2.108	3.2672
2	2.108	3.33
2	2.108	3.3929
2	2.108	3.462
2	2.108	3.5248
2	2.091	3.5877
2	2.074	3.6505
2	2.057	3.7133
2	2.04	3.7699
2	2.006	3.8327
2	1.972	3.8955
2	1.938	3.9521
2	1.904	4.0086
2	1.87	4.0652
2	1.819	4.1217
2	1.785	4.1783
2	1.734	4.2285
2	1.683	4.2851
2	1.632	4.3291
2	1.581	4.3793
2	1.53	4.4296
2	1.479	4.4736
2	1.428	4.5175
2	1.377	4.5615
2	1.309	4.5992
2	1.258	4.6369
2	1.207	4.6746
2	1.156	4.7123
2	1.088	4.7437
2	1.037	4.7752
2	0.986	4.8066
2	0.935	4.838
2	0.884	4.8631
2	0.816	4.8883
2	0.765	4.9134
2	0.714	4.9385
2	0.663	4.9574
0	0.595	4.9762
0	0.51	4.9951
0	0.442	5.0076
0	0.374	5.0202
0	0.306	5.0328
0	0.238	5.039
0	0.153	5.0453
0	0.085	5.0516
0	0.017	5.0516
0	-0.034	5.0516
0	-0.102	5.0516
1	-0.17	5.0453
1	-0.272	5.039
1	-0.357	5.0265
1	-0.442	5.0139
1	-0.544	5.0014
1	-0.629	4.9825
1	-0.731	4.9637
1	-0.816	4.9385
1	-0.918	4.9134
1	-1.003	4.882
1	-1.105	4.8506
1	-1.19	4.8191
1	-1.292	4.7814
1	-1.377	4.7375
1	-1.479	4.6998
1	-1.564	4.6495
1	-1.666	4.5992
1	-1.751	4.549
1	-1.853	4.4987
1	-1.938	4.4359
1	-2.04	4.3793
1	-2.125	4.3165
1	-2.21	4.2537
1	-2.295	4.1845
1	-2.38	4.1154
1	-2.465	4.04
1	-2.533	3.9646
1	-2.601	3.8892
1	-2.669	3.8076
1	-2.737	3.7259
1	-2.788	3.6442
1	-2.856	3.5562
1	-2.89	3.4745
1	-2.941	3.3866
1	-2.975	3.2923
1	-2.992	3.2044
1	-3.009	3.1164
1	-3.026	3.0222
1	-3.043	2.9342
1	-3.043	2.84
1	-3.026	2.752
1	-3.026	2.6578
1	-2.992	2.5698
1	-2.975	2.4818
1	-2.941	2.3876
1	-2.907	2.2996
1	-2.873	2.2179
1	-2.822	2.13
1	-2.788	2.042
1	-2.737	1.9603
1	-2.686	1.8786
1	-2.635	1.8033
1	-2.567	1.7216
1	-2.516	1.6462
0	-2.448	1.5708
0	-2.363	1.4954
0	-2.295	1.4263
0	-2.21	1.3634
0	-2.142	1.2943
0	-2.074	1.2315
0	-1.989	1.1687
0	-1.921	1.1121
0	-1.853	1.0556
0	-1.802	0.99901
0	-1.734	0.94875
0	-1.666	0.8922
0	-1.615	0.84193
0	-1.564	0.79795
0	-1.513	0.74769
0	-1.462	0.70371
0	-1.411	0.66601
0	-1.36	0.62203
0	-1.309	0.57805
0	-1.275	0.54035
0	-1.241	0.50265
0	-1.207	0.46495
2	-1.173	0.43353
2	-1.122	0.39583
2	-1.071	0.36442
2	-1.02	0.333
2	-0.969	0.30159
2	-0.935	0.27017
2	-0.901	0.24504
2	-0.85	0.21991
2	-0.816	0.19478
2	-0.782	0.16964
2	-0.748	0.14451
2	-0.714	0.12566
2	-0.697	0.10053
2	-0.663	0.08168
2	-0.646	0.062831
2	-0.612	0.043982
2	-0.595	0.025132
2	-0.561	0.0062831
2	-0.544	6.2705
2	-0.527	6.258
2	-0.51	6.2391
2	-0.493	6.2265
2	-0.476	6.2077
2	-0.459	6.1951
2	-0.442	6.1826
2	-0.442	6.17
2	-0.425	6.1574
2	-0.408	6.1449
2	-0.408	6.1323
2	-0.391	6.1197
2	-0.391	6.1072
2	-0.374	6.0946
2	-0.374	6.082
2	-0.374	6.0695
2	-0.374	6.0569
2	-0.357	6.0506
2	-0.357	6.0381
2	-0.357	6.0255
2	-0.357	6.0129
2	-0.357	6.0066
2	-0.357	5.9941
2	-0.357	5.9815
2	-0.357	5.9689
2	-0.357	5.9564
2	-0.374	5.9501
2	-0.374	5.9375
2	-0.374	5.925
2	-0.374	5.9124
2	-0.391	5.8998
2	-0.391	5.8873
2	-0.408	5.8747
2	-0.408	5.8621
2	-0.425	5.8496
2	-0.442	5.837
2	-0.442	5.8244
2	-0.459	5.8119
2	-0.476	5.7993
2	-0.493	5.7805
2	-0.51	5.7679
2	-0.527	5.749
2	-0.544	5.7365
2	-0.561	5.7176
2	-0.578	5.6988
2	-0.595	5.6862
2	-0.629	5.6674
2	-0.646	5.6485
2	-0.663	5.6234
2	-0.697	5.6045
2	-0.714	5.5857
2	-0.748	5.5605
2	-0.782	5.5354
2	-0.816	5.5166
2	-0.85	5.4914
2	-0.867	5.4663
2	-0.918	5.4349
2	-0.952	5.4097
2	-0.986	5.3783
0	-1.037	5.3469
0	-1.105	5.3155
0	-1.156	5.2841
0	-1.224	5.2464
0	-1.292	5.2087
0	-1.36	5.1647
0	-1.428	5.127
0	-1.496	5.083
0	-1.564	5.0328
0	-1.632	4.9888
0	-1.7	4.9385
0	-1.785	4.882
0	-1.853	4.8317
0	-1.921	4.7752
0	-2.006	4.7123
0	-2.074	4.6558
0	-2.142	4.5867
0	-2.227	4.5238
0	-2.295	4.4547
0	-2.363	4.3856
0	-2.431	4.3102
0	-2.499	4.2411
0	-2.567	4.1657
0	-2.618	4.084
0	-2.686	4.0023
0	-2.737	3.9207
0	-2.788	3.839
0	-2.822	3.7573
0	-2.873	3.6693
0	-2.907	3.5814
0	-2.924	3.4934
0	-2.958	3.4054
0	-2.975	3.3175
0	-2.975	3.2295
0	-2.975	3.1416
0	-2.975	3.0473
0	-2.958	2.9593
0	-2.941	2.8714
0	-2.924	2.7834
0	-2.89	2.6955
0	-2.856	2.6075
0	-2.805	2.5258
0	-2.771	2.4378
0	-2.703	2.3562
0	-2.652	2.2745
0	-2.601	2.1991
0	-2.533	2.1237
0	-2.465	2.0483
0	-2.397	1.9729
0	-2.329	1.9038
0	-2.244	1.8347
0	-2.176	1.7655
0	-2.108	1.7027
0	-2.023	1.6399
0	-1.955	1.5771
0	-1.87	1.5205
0	-1.802	1.464
0	-1.717	1.4137
0	-1.649	1.3634
0	-1.581	1.3132
0	-1.496	1.2692
0	-1.428	1.2252
0	-1.36	1.1812
0	-1.292	1.1435
0	-1.224	1.1058
0	-1.156	1.0681
0	-1.088	1.0304
0	-1.02	0.99901
0	-0.969	0.97388
0	-0.901	0.94246
0	-0.833	0.91733
0	-0.782	0.8922
0	-0.714	0.86707
0	-0.663	0.84822
0	-0.612	0.82937
0	-0.561	0.81052
0	-0.493	0.79795
0	-0.442	0.7791
0	-0.391	0.76654
0	-0.34	0.75397
0	-0.289	0.74769
0	-0.238	0.74141
0	-0.187	0.72884
0	-0.136	0.72884
0	-0.085	0.72256
0	-0.034	0.72256
2	0	0.72256
2	0.068	0.72256
2	0.136	0.72256
2	0.204	0.72884
2	0.272	0.73512
2	0.34	0.74769
2	0.425	0.76026
2	0.493	0.77282
2	0.561	0.79167
2	0.646	0.80424
2	0.714	0.82937
2	0.782	0.84822
2	0.867	0.87335
0	0.918	0.90477
0	0.986	0.9299
0	1.037	0.96131
0	1.105	0.99273
0	1.173	1.0304
0	1.224	1.0618
0	1.292	1.1058
0	1.36	1.1435
0	1.428	1.1875
0	1.496	1.2315
0	1.581	1.2755
0	1.649	1.3257
0	1.717	1.376
0	1.785	1.4263
1	1.87	1.4828
1	1.921	1.5394
1	1.972	1.5959
1	2.023	1.6587
0	2.091	1.7216
2	2.176	1.7844
2	2.261	1.8535
2	2.346	1.9226
2	2.448	1.9917
2	2.533	2.0671
2	2.618	2.1425
2	2.686	2.2242
2	2.771	2.3059
2	2.839	2.3939
2	2.907	2.4755
2	2.975	2.5698
2	3.026	2.6578
2	3.077	2.7457
2	3.111	2.84
2	3.162	2.9342
2	3.179	3.0347
2	3.213	3.129
2	3.23	3.2232
2	3.23	3.3238
2	3.23	3.418
2	3.23	3.5185
2	3.213	3.6128
2	3.196	3.707
2	3.179	3.8076
2	3.145	3.9018
2	3.111	3.996
2	3.06	4.0903
2	3.026	4.1783
2	2.975	4.2725
2	2.924	4.3605
2	2.873	4.4484
2	2.822	4.5301
2	2.771	4.6181
2	2.703	4.6998
2	2.652	4.7814
2	2.601	4.8568
2	2.533	4.9322
0	2.465	5.0076
0	2.397	5.083
0	2.329	5.1521
0	2.261	5.2213
0	2.193	5.2904
0	2.125	5.3532
0	2.074	5.416
0	2.006	5.4789
0	1.955	5.5417
1	1.904	5.5982
1	1.836	5.6548
1	1.785	5.7113
1	1.717	5.7616
1	1.666	5.8119
1	1.615	5.8621
1	1.564	5.9124
1	1.513	5.9564
1	1.479	6.0004
1	1.428	6.0443
1	1.394	6.0883
1	1.36	6.1323
1	1.326	6.17
1	1.309	6.2077
1	1.275	6.2517
1	1.258	0.0062831
1	1.241	0.043982
1	1.224	0.08168
1	1.207	0.1131
1	1.19	0.15079
1	1.19	0.18849
1	1.19	0.22619
1	1.19	0.25761
1	1.19	0.29531
1	1.19	0.333
1	1.19	0.3707
1	1.19	0.40212
1	1.207	0.43982
0	1.241	0.47752
0	1.275	0.51521
0	1.309	0.55291
0	1.36	0.59689
0	1.394	0.63459
0	1.445	0.67858
0	1.496	0.72256
0	1.547	0.76654
0	1.598	0.8168
0	1.649	0.86707
0	1.7	0.91733
0	1.768	0.9676
2	1.819	1.0241
2	1.904	1.0807
2	2.006	1.1372
2	2.091	1.2001
2	2.176	1.2629
2	2.261	1.332
2	2.363	1.4011
2	2.448	1.4703
2	2.55	1.5456
2	2.635	1.6273
2	2.737	1.7027
2	2.822	1.7907
0	2.89	1.8724
0	2.975	1.9603
0	3.026	2.0546
0	3.094	2.1425
0	3.162	2.2368
0	3.213	2.3373
0	3.264	2.4316
0	3.298	2.5321
0	3.349	2.6326
0	3.366	2.7332
0	3.4	2.8337
0	3.417	2.9342
0	3.417	3.041
0	3.434	3.1416
0	3.417	3.2484
0	3.4	3.3489
0	3.383	3.4494
0	3.366	3.5499
0	3.315	3.6505
0	3.281	3.751
0	3.23	3.8515
0	3.179	3.9458
0	3.128	4.04
0	3.06	4.1343
0	2.992	4.2222
0	2.924	4.3165
0	2.856	4.3982
0	2.771	4.4861
0	2.703	4.5678
0	2.635	4.6495
0	2.55	4.7249
0	2.482	4.8003
0	2.397	4.8757
1	2.329	4.9448
1	2.227	5.0139
1	2.142	5.083
1	2.057	5.1459
1	1.955	5.2024
1	1.87	5.2652
1	1.785	5.3155
1	1.717	5.372
1	1.632	5.4223
1	1.547	5.4663
1	1.479	5.5166
1	1.411	5.5605
1	1.343	5.5982
1	1.275	5.6359
1	1.207	5.6736
1	1.139	5.7113
1	1.088	5.7428
1	1.02	5.7742
1	0.969	5.8056
1	0.918	5.837
1	0.867	5.8621
1	0.816	5.8873
1	0.765	5.9124
1	0.714	5.9375
1	0.68	5.9564
1	0.629	5.9752
1	0.595	5.9941
1	0.544	6.0129
1	0.51	6.0255
1	0.476	6.0443
1	0.425	6.0569
1	0.391	6.0695
1	0.357	6.082
1	0.323	6.0883
1	0.289	6.1009
1	0.255	6.1072
1	0.221	6.1135
1	0.187	6.1197
1	0.153	6.126
1	0.119	6.1323
1	0.102	6.1386
1	0.068	6.1386
1	0.034	6.1386
1	0	6.1386
1	-0.017	6.1386
1	-0.034	6.1386
1	-0.068	6.1386
1	-0.102	6.1323
1	-0.136	6.1323
1	-0.17	6.126
1	-0.204	6.1197
0	-0.204	6.1135
0	-0.221	6.1072
0	-0.238	6.1009
2	-0.255	6.0946
2	-0.238	6.0883
2	-0.238	6.0758
2	-0.238	6.0695
2	-0.221	6.0632
2	-0.221	6.0569
2	-0.221	6.0506
2	-0.221	6.0443
2	-0.221	6.0381
2	-0.221	6.0318
2	-0.204	6.0255
2	-0.204	6.0129
2	-0.204	6.0066
2	-0.204	6.0004
2	-0.204	5.9941
2	-0.204	5.9878
2	-0.204	5.9815
2	-0.221	5.9752
2	-0.221	5.9689
2	-0.221	5.9627
2	-0.221	5.9564
2	-0.221	5.9501
2	-0.238	5.9438
2	-0.238	5.9375
2	-0.238	5.925
2	-0.238	5.9187
2	-0.255	5.9124
2	-0.255	5.9061
2	-0.272	5.8936
2	-0.272	5.8873
2	-0.289	5.881
2	-0.289	5.8684
2	-0.306	5.8621
2	-0.306	5.8496
2	-0.323	5.8433
2	-0.34	5.8307
2	-0.34	5.8182
2	-0.357	5.8119
2	-0.374	5.7993
2	-0.391	5.7867
2	-0.408	5.7742
2	-0.425	5.7616
2	-0.442	5.749
2	-0.459	5.7365
2	-0.476	5.7239
2	-0.493	5.705
2	-0.51	5.6925
2	-0.544	5.6736
2	-0.561	5.6611
2	-0.578	5.6422
2	-0.612	5.6234
2	-0.629	5.6045
2	-0.663	5.5857
2	-0.68	5.5668
2	-0.714	5.5417
2	-0.748	5.5228
2	-0.782	5.4977
2	-0.816	5.4726
2	-0.85	5.4474
2	-0.884	5.4223
0	-0.935	5.3972
0	-1.003	5.3658
0	-1.054	5.3343
0	-1.122	5.3029
0	-1.173	5.2652
2	-1.241	5.2275
2	-1.292	5.1898
2	-1.343	5.1521
2	-1.377	5.1082
2	-1.428	5.0705
2	-1.479	5.0265
2	-1.53	4.9825
2	-1.581	4.9322
2	-1.632	4.882
2	-1.683	4.8317
2	-1.734	4.7814
2	-1.802	4.7312
2	-1.853	4.6746
2	-1.904	4.6181
2	-1.955	4.5615
2	-2.006	4.4987
2	-2.057	4.4359
2	-2.108	4.373
2	-2.159	4.3102
2	-2.21	4.2474
2	-2.244	4.1783
2	-2.295	4.1091
2	-2.329	4.04
2	-2.363	3.9709
2	-2.397	3.8955
2	-2.431	3.8264
2	-2.448	3.751
2	-2.465	3.6756
2	-2.482	3.6002
2	-2.499	3.5248
2	-2.499	3.4494
2	-2.499	3.374
2	-2.499	3.3049
2	-2.482	3.2295
2	-2.465	3.1541
2	-2.431	3.0787
2	-2.414	3.0033
2	-2.38	2.9342
2	-2.346	2.8651
2	-2.295	2.796
2	-2.244	2.7269
2	-2.193	2.6578
0	-2.159	2.5949
0	-2.108	2.5258
0	-2.057	2.463
0	-2.023	2.4064
1	-1.955	2.3436
1	-1.921	2.287
1	-1.887	2.2305
1	-1.853	2.174
1	-1.802	2.1174
1	-1.751	2.0609
1	-1.717	2.0106
1	-1.666	1.9603
0	-1.598	1.9101
0	-1.513	1.8661
0	-1.445	1.8221
0	-1.377	1.7781
2	-1.292	1.7341
2	-1.207	1.6964
2	-1.105	1.665
2	-1.003	1.6336
2	-0.918	1.6022
2	-0.816	1.5771
2	-0.731	1.5519
2	-0.629	1.5331
2	-0.527	1.5142
2	-0.442	1.5017
2	-0.34	1.4891
2	-0.255	1.4765
2	-0.153	1.4703
2	-0.051	1.4703
2	0.017	1.4703
2	0.119	1.4703
2	0.204	1.4765
2	0.306	1.4828
2	0.408	1.4954
2	0.493	1.5079
2	0.595	1.5268
2	0.68	1.5456
2	0.782	1.5645
2	0.867	1.5896
2	0.969	1.621
2	1.071	1.6525
2	1.156	1.6839
2	1.258	1.7216
2	1.343	1.7593
2	1.445	1.8033
2	1.53	1.8472
2	1.615	1.8912
2	1.717	1.9415
2	1.802	1.998
2	1.887	2.0546
2	1.972	2.1111
2	2.057	2.1677
2	2.125	2.2368
2	2.21	2.2996
2	2.278	2.3687
2	2.346	2.4378
2	2.414	2.507
2	2.482	2.5823
2	2.533	2.6578
2	2.584	2.7332
2	2.635	2.8148
2	2.669	2.8902
2	2.703	2.9719
2	2.737	3.0536
2	2.754	3.1353
2	2.771	3.2232
2	2.788	3.3049
2	2.788	3.3866
2	2.788	3.4745
2	2.771	3.5562
2	2.754	3.6379
2	2.737	3.7196
2	2.72	3.8013
2	2.686	3.883
2	2.652	3.9646
0	2.584	4.0463
0	2.533	4.1217
0	2.465	4.1971
0	2.397	4.2725
0	2.329	4.3416
0	2.261	4.4107
0	2.176	4.4798
0	2.108	4.5427
0	2.023	4.6055
0	1.955	4.6621
0	1.887	4.7249
0	1.802	4.7752
0	1.734	4.8317
0	1.649	4.882
0	1.581	4.9322
0	1.513	4.9762
0	1.428	5.0202
0	1.36	5.0642
0	1.292	5.1019
0	1.224	5.1396
0	1.156	5.1773
0	1.088	5.2087
0	1.02	5.2401
0	0.952	5.2715
0	0.884	5.3029
0	0.833	5.3281
0	0.765	5.3532
0	0.714	5.372
2	0.646	5.3972
2	0.612	5.416
2	0.578	5.4286
2	0.544	5.4474
2	0.51	5.4663
2	0.476	5.4789
2	0.442	5.4914
2	0.408	5.504
2	0.374	5.5166
2	0.34	5.5291
2	0.306	5.5417
2	0.272	5.548
2	0.255	5.5543
2	0.221	5.5605
2	0.187	5.5731
2	0.17	5.5731
2	0.136	5.5794
2	0.102	5.5857
2	0.085	5.5857
2	0.051	5.592
2	0.017	5.592
2	0	5.592
2	-0.017	5.592
2	-0.034	5.592
2	-0.068	5.5857
2	-0.102	5.5857
2	-0.119	5.5794
2	-0.153	5.5794
2	-0.187	5.5731
2	-0.204	5.5668
2	-0.238	5.5605
2	-0.272	5.5543
2	-0.289	5.5417
2	-0.323	5.5354
2	-0.357	5.5228
2	-0.391	5.5103
2	-0.425	5.4977
2	-0.459	5.4851
2	-0.493	5.4726
0	-0.544	5.4537
0	-0.595	5.4412
0	-0.646	5.4223
0	-0.714	5.3972
0	-0.765	5.3783
0	-0.833	5.3532
0	-0.884	5.3281
0	-0.952	5.2966
0	-1.003	5.2715
0	-1.071	5.2401
0	-1.139	5.2024
0	-1.207	5.171
0	-1.275	5.1333
0	-1.343	5.0893
1	-1.411	5.0516
1	-1.496	5.0076
1	-1.598	4.9574
1	-1.683	4.9071
1	-1.785	4.8568
1	-1.87	4.8003
1	-1.972	4.7437
1	-2.057	4.6872
1	-2.159	4.6181
1	-2.244	4.5553
1	-2.346	4.4861
1	-2.431	4.4107
1	-2.516	4.3416
1	-2.618	4.2599
1	-2.703	4.1845
1	-2.771	4.0966
1	-2.856	4.0149
1	-2.924	3.9269
1	-2.992	3.839
1	-3.06	3.7447
1	-3.128	3.6568
1	-3.179	3.5562
1	-3.23	3.462
1	-3.264	3.3677
1	-3.298	3.2672
1	-3.315	3.1667
1	-3.332	3.0661
1	-3.349	2.9656
1	-3.349	2.8651
1	-3.349	2.7646
1	-3.332	2.664
1	-3.315	2.5635
1	-3.281	2.4693
1	-3.247	2.3687
1	-3.213	2.2682
0	-3.162	2.174
0	-3.094	2.0797
0	-3.026	1.9917
0	-2.958	1.8975
0	-2.873	1.8095
0	-2.805	1.7279
0	-2.72	1.6399
0	-2.652	1.5645
0	-2.584	1.4828
0	-2.499	1.4074
0	-2.431	1.332
0	-2.346	1.2629
0	-2.278	1.1938
0	-2.21	1.1247
0	-2.142	1.0556
0	-2.074	0.99273
0	-2.006	0.9299
0	-1.955	0.87335
0	-1.904	0.8168
0	-1.836	0.76026
0	-1.785	0.70371
0	-1.751	0.65344
0	-1.7	0.59689
0	-1.649	0.54663
0	-1.615	0.49637
2	-1.581	0.45238
2	-1.53	0.40212
2	-1.479	0.35814
2	-1.428	0.31416
2	-1.394	0.27017
2	-1.36	0.23247
2	-1.309	0.18849
2	-1.275	0.15079
2	-1.258	0.1131
2	-1.224	0.075397
2	-1.19	0.037699
2	-1.173	0
2	-1.156	6.2517
2	-1.139	6.214
2	-1.122	6.1826
2	-1.105	6.1449
2	-1.105	6.1135
2	-1.088	6.082
2	-1.088	6.0506
2	-1.088	6.0129
2	-1.088	5.9815
2	-1.088	5.9501
2	-1.088	5.9187
2	-1.105	5.881
2	-1.105	5.8496
2	-1.122	5.8182
2	-1.139	5.7805
2	-1.156	5.749
2	-1.173	5.7113
0	-1.207	5.6736
0	-1.258	5.6359
0	-1.309	5.5982
0	-1.343	5.5605
0	-1.394	5.5166
0	-1.445	5.4726
0	-1.513	5.4286
0	-1.564	5.3846
0	-1.615	5.3343
0	-1.683	5.2841
0	-1.751	5.2338
0	-1.802	5.1836
0	-1.87	5.127
0	-1.938	5.0705
0	-2.006	5.0076
0	-2.091	4.9448
0	-2.159	4.882
0	-2.227	4.8191
0	-2.312	4.75
0	-2.38	4.6809
0	-2.448	4.6055
0	-2.533	4.5301
0	-2.601	4.4547
0	-2.669	4.373
0	-2.737	4.2914
0	-2.805	4.2097
0	-2.873	4.1217
0	-2.924	4.04
0	-2.975	3.9458
0	-3.026	3.8578
0	-3.077	3.7636
0	-3.111	3.6756
0	-3.145	3.5814
0	-3.179	3.4871
0	-3.196	3.3866
0	-3.213	3.2923
0	-3.213	3.1981
0	-3.213	3.0976
0	-3.213	3.0033
0	-3.196	2.9028
0	-3.162	2.8085
0	-3.145	2.7143
0	-3.111	2.62
0	-3.06	2.5258
0	-3.009	2.4378
0	-2.958	2.3499
0	-2.907	2.2556
0	-2.839	2.174
0	-2.788	2.086
0	-2.72	2.0043
0	-2.635	1.9226
0	-2.567	1.8472
0	-2.499	1.7718
0	-2.414	1.6964
0	-2.346	1.621
0	-2.261	1.5519
0	-2.193	1.4891
0	-2.108	1.42
0	-2.04	1.3572
0	-1.972	1.3006
0	-1.887	1.2441
0	-1.819	1.1875
0	-1.751	1.131
0	-1.683	1.0807
0	-1.615	1.0304
0	-1.547	0.98016
0	-1.496	0.93618
0	-1.428	0.8922
0	-1.377	0.84822
0	-1.326	0.81052
0	-1.258	0.77282
0	-1.207	0.73512
0	-1.156	0.69742
0	-1.122	0.65973
0	-1.071	0.62831
0	-1.02	0.59689
0	-0.986	0.56548
0	-0.935	0.54035
0	-0.901	0.50893
0	-0.867	0.4838
0	-0.833	0.45867
0	-0.799	0.43353
2	-0.765	0.4084
2	-0.714	0.38327
2	-0.663	0.36442
2	-0.629	0.34557
2	-0.578	0.32672
2	-0.527	0.30787
2	-0.493	0.29531
2	-0.442	0.28274
2	-0.408	0.26389
2	-0.374	0.25761
2	-0.323	0.24504
2	-0.289	0.23247
2	-0.255	0.22619
2	-0.221	0.21991
2	-0.187	0.21363
2	-0.136	0.20734
2	-0.102	0.20106
2	-0.068	0.20106
2	-0.034	0.20106
2	0	0.19478
2	0.017	0.20106
0	0.034	0.20106
0	0.051	0.20106
0	0.068	0.20106
0	0.085	0.20734
0	0.085	0.20734
0	0.102	0.21363
1	0.119	0.21363
1	0.119	0.21991
1	0.119	0.21991
1	0.119	0.22619
1	0.119	0.23247
1	0.102	0.23247
1	0.102	0.23876
1	0.102	0.23876
1	0.102	0.24504
1	0.102	0.24504
1	0.102	0.25132
1	0.102	0.25132
1	0.102	0.25761
1	0.102	0.25761
1	0.085	0.26389
1	0.085	0.26389
1	0.085	0.27017
1	0.085	0.27017
1	0.085	0.27646
1	0.085	0.27646
1	0.085	0.28274
1	0.102	0.28274
1	0.102	0.28902
1	0.102	0.28902
1	0.102	0.29531
1	0.102	0.29531
1	0.102	0.30159
1	0.102	0.30159
1	0.102	0.30787
1	0.102	0.30787
1	0.119	0.31416
1	0.119	0.31416
1	0.119	0.32044
1	0.119	0.32672
1	0.119	0.32672
1	0.136	0.333
1	0.136	0.33929
1	0.136	0.33929
1	0.136	0.34557
1	0.153	0.35185
1	0.153	0.35185
1	0.153	0.35814
1	0.17	0.36442
1	0.17	0.3707
1	0.187	0.37699
1	0.187	0.38327
1	0.204	0.38955
1	0.204	0.39583
1	0.221	0.40212
1	0.221	0.4084
1	0.238	0.41469
1	0.238	0.42097
1	0.255	0.42725
1	0.272	0.43982
1	0.272	0.4461
1	0.289	0.45238
1	0.306	0.46495
1	0.323	0.47123
0	0.357	0.4838
0	0.391	0.49637
0	0.425	0.50893
0	0.459	0.5215
0	0.493	0.53406
2	0.544	0.55291
2	0.595	0.57176
2	0.663	0.59061
2	0.714	0.60946
2	0.782	0.63459
2	0.85	0.65973
2	0.918	0.68486
2	0.986	0.70999
2	1.054	0.74141
2	1.122	0.7791
2	1.207	0.81052
2	1.275	0.84822
2	1.343	0.88592
2	1.428	0.9299
2	1.513	0.97388
2	1.598	1.0241
2	1.683	1.0681
2	1.768	1.1247
2	1.853	1.1749
2	1.938	1.2315
2	2.04	1.2943
2	2.125	1.3572
2	2.21	1.42
2	2.312	1.4891
2	2.397	1.5582
2	2.499	1.6336
2	2.584	1.709
2	2.686	1.7907
2	2.771	1.8724
2	2.873	1.9603
2	2.958	2.042
2	3.043	2.1362
2	3.111	2.2305
2	3.196	2.3247
2	3.264	2.419
2	3.332	2.5195
2	3.383	2.62
2	3.434	2.7206
2	3.485	2.8274
2	3.519	2.9342
2	3.553	3.041
2	3.57	3.1478
2	3.587	3.2546
0	3.57	3.3615
0	3.553	3.4683
0	3.519	3.5751
0	3.485	3.6819
0	3.434	3.7824
0	3.383	3.8892
0	3.332	3.9898
0	3.281	4.084
0	3.213	4.1845
0	3.145	4.2788
0	3.077	4.373
0	2.992	4.4673
0	2.924	4.5553
0	2.839	4.6432
0	2.771	4.7249
0	2.703	4.8066
0	2.618	4.8883
0	2.55	4.9637
0	2.465	5.039
0	2.397	5.1144
0	2.329	5.1836
0	2.261	5.2527
1	2.193	5.3218
1	2.125	5.3846
1	2.04	5.4474
1	1.972	5.5103
1	1.887	5.5668
1	1.819	5.6234
1	1.768	5.6799
1	1.7	5.7302
1	1.632	5.7805
1	1.581	5.8307
1	1.53	5.8747
1	1.479	5.925
1	1.445	5.9689
1	1.394	6.0066
1	1.36	6.0506
1	1.326	6.0883
1	1.292	6.1323
1	1.258	6.17
1	1.224	6.2077
1	1.207	6.2454
1	1.173	6.2768
1	1.156	0.031415
1	1.139	0.062831
1	1.122	0.10053
1	1.122	0.13195
1	1.105	0.16964
1	1.105	0.20106
1	1.088	0.23247
1	1.088	0.26389
1	1.088	0.30159
1	1.105	0.333
1	1.105	0.36442
1	1.105	0.40212
1	1.122	0.43353
1	1.139	0.46495
1	1.139	0.50265
1	1.156	0.53406
1	1.173	0.57176
1	1.207	0.60946
1	1.224	0.64716
1	1.258	0.68486
1	1.275	0.72256
1	1.309	0.76026
1	1.343	0.79795
0	1.394	0.84193
0	1.445	0.88592
0	1.513	0.9299
0	1.564	0.97388
0	1.632	1.0241
0	1.7	1.0744
0	1.768	1.1247
0	1.836	1.1812
0	1.904	1.2378
0	1.972	1.2943
0	2.04	1.3572
0	2.108	1.42
0	2.193	1.4828
0	2.261	1.5519
2	2.329	1.621
2	2.431	1.6902
2	2.516	1.7655
2	2.618	1.841
2	2.703	1.9226
2	2.788	2.0043
2	2.873	2.0923
2	2.958	2.1802
2	3.043	2.2682
2	3.111	2.3624
2	3.179	2.4567
2	3.247	2.5509
2	3.298	2.6515
2	3.349	2.752
2	3.4	2.8525
2	3.434	2.9531
2	3.468	3.0599
2	3.485	3.1604
0	3.468	3.2672
0	3.451	3.374
0	3.434	3.4745
0	3.4	3.5751
0	3.366	3.6819
0	3.332	3.7824
0	3.281	3.8767
0	3.213	3.9772
0	3.162	4.0714
0	3.094	4.1657
0	3.026	4.2599
0	2.958	4.3479
0	2.89	4.4359
0	2.805	4.5238
0	2.737	4.6055
0	2.652	4.6872
0	2.584	4.7689
0	2.516	4.8443
0	2.431	4.9197
0	2.363	4.9888
0	2.278	5.0579
0	2.21	5.127
0	2.142	5.1961
0	2.074	5.2589
0	2.023	5.3218
0	1.955	5.3783
1	1.904	5.4349
1	1.819	5.4914
1	1.751	5.548
1	1.683	5.5982
1	1.615	5.6485
1	1.547	5.6925
1	1.479	5.7428
1	1.428	5.7867
1	1.377	5.8244
1	1.326	5.8684
1	1.275	5.9061
1	1.224	5.9438
1	1.173	5.9815
1	1.139	6.0192
1	1.105	6.0506
1	1.071	6.082
1	1.037	6.1135
1	1.003	6.1449
1	0.969	6.1763
1	0.935	6.2014
1	0.918	6.2328
1	0.884	6.258
1	0.867	0
1	0.85	0.031415
1	0.833	0.056548
1	0.816	0.08168
1	0.799	0.10681
1	0.799	0.12566
1	0.782	0.15079
1	0.782	0.17593
1	0.765	0.20106
1	0.765	0.21991
1	0.765	0.24504
1	0.765	0.27017
1	0.765	0.28902
1	0.765	0.31416
1	0.765	0.33929
1	0.765	0.35814
1	0.782	0.38327
1	0.782	0.4084
1	0.799	0.43353
1	0.816	0.45867
1	0.816	0.4838
1	0.833	0.50893
1	0.85	0.53406
1	0.867	0.5592
1	0.884	0.58433
0	0.935	0.60946
0	0.969	0.64088
0	1.02	0.67229
0	1.071	0.70371
0	1.122	0.73512
0	1.173	0.77282
0	1.224	0.80424
0	1.275	0.84193
0	1.326	0.88592
0	1.394	0.92362
0	1.445	0.9676
0	1.513	1.0116
0	1.581	1.0618
0	1.649	1.1058
0	1.717	1.1561
0	1.785	1.2126
0	1.853	1.2629
0	1.921	1.3195
0	1.989	1.3823
0	2.074	1.4451
0	2.142	1.5079
0	2.21	1.5708
0	2.295	1.6399
0	2.363	1.709
0	2.431	1.7781
0	2.499	1.8535
0	2.567	1.9289
0	2.635	2.0106
0	2.703	2.0923
0	2.771	2.174
0	2.822	2.2556
0	2.89	2.3436
0	2.924	2.4316
0	2.975	2.5195
0	3.009	2.6075
0	3.043	2.7017
0	3.077	2.796
0	3.094	2.8839
0	3.111	2.9782
0	3.111	3.0724
0	3.111	3.1667
0	3.111	3.2609
0	3.094	3.3552
0	3.077	3.4494
0	3.043	3.5374
0	3.009	3.6316
0	2.975	3.7196
0	2.924	3.8076
0	2.873	3.8955
0	2.822	3.9835
0	2.771	4.0652
0	2.703	4.1468
0	2.635	4.2285
0	2.567	4.3039
0	2.499	4.3856
0	2.414	4.4547
0	2.346	4.5301
0	2.278	4.5992
0	2.193	4.6683
0	2.125	4.7312
0	2.04	4.794
0	1.972	4.8506
0	1.887	4.9134
0	1.819	4.9699
0	1.751	5.0202
0	1.666	5.0705
0	1.598	5.1207
0	1.53	5.171
0	1.462	5.215
0	1.394	5.2589
0	1.343	5.2966
0	1.275	5.3406
0	1.207	5.3783
0	1.156	5.4097
0	1.105	5.4474
0	1.037	5.4789
0	0.986	5.5103
0	0.935	5.5417
0	0.884	5.5668
0	0.833	5.592
0	0.799	5.6171
0	0.748	5.6422
0	0.697	5.6611
0	0.663	5.6862
0	0.612	5.705
0	0.578	5.7239
0	0.544	5.7365
0	0.493	5.7553
0	0.459	5.7679
0	0.425	5.7805
0	0.391	5.793
0	0.357	5.8056
0	0.323	5.8182
0	0.289	5.8244
0	0.255	5.837
0	0.221	5.8433
1	0.187	5.8496
1	0.136	5.8559
1	0.085	5.8559
1	0.034	5.8621
1	0	5.8621
1	-0.051	5.8559
1	-0.102	5.8559
1	-0.153	5.8496
1	-0.204	5.8496
1	-0.255	5.837
0	-0.289	5.8307
0	-0.323	5.8244
2	-0.357	5.8119
2	-0.357	5.7993
2	-0.374	5.7867
2	-0.391	5.7805
2	-0.408	5.7679
2	-0.425	5.7553
2	-0.442	5.7365
2	-0.459	5.7239
2	-0.476	5.7113
2	-0.51	5.6925
2	-0.527	5.6799
2	-0.544	5.6611
2	-0.578	5.6485
2	-0.595	5.6297
2	-0.629	5.6108
2	-0.646	5.592
2	-0.68	5.5731
2	-0.697	5.548
2	-0.731	5.5291
2	-0.765	5.504
2	-0.799	5.4789
2	-0.833	5.46
2	-0.867	5.4286
2	-0.901	5.4035
2	-0.935	5.3783
2	-0.986	5.3469
2	-1.02	5.3155
2	-1.054	5.2841
2	-1.105	5.2527
2	-1.139	5.2213
2	-1.19	5.1836
2	-1.241	5.1459
2	-1.292	5.1082
2	-1.343	5.0705
2	-1.377	5.0265
2	-1.428	4.9888
2	-1.479	4.9448
2	-1.547	4.8945
2	-1.598	4.8506
0	-1.666	4.8003
0	-1.734	4.75
0	-1.819	4.6935
0	-1.887	4.6369
0	-1.955	4.5804
0	-2.04	4.5238
0	-2.108	4.461
0	-2.176	4.3919
0	-2.244	4.3291
0	-2.312	4.2599
0	-2.38	4.1908
0	-2.448	4.1154
0	-2.499	4.04
0	-2.55	3.9646
0	-2.618	3.8892
0	-2.652	3.8076
0	-2.703	3.7259
0	-2.737	3.6442
0	-2.771	3.5625
0	-2.805	3.4808
2	-2.822	3.3929
2	-2.805	3.3112
2	-2.805	3.2232
2	-2.788	3.1416
2	-2.754	3.0599
2	-2.72	2.9782
2	-2.686	2.8965
2	-2.652	2.8148
2	-2.601	2.7332
2	-2.55	2.6578
2	-2.482	2.5823
2	-2.414	2.507
2	-2.346	2.4378
2	-2.278	2.3624
2	-2.21	2.2996
2	-2.125	2.2305
2	-2.04	2.1677
2	-1.955	2.1111
2	-1.87	2.0546
2	-1.785	1.998
2	-1.7	1.9415
2	-1.598	1.8912
2	-1.513	1.8472
2	-1.411	1.8033
2	-1.326	1.7593
2	-1.224	1.7216
2	-1.139	1.6839
2	-1.037	1.6525
2	-0.952	1.621
2	-0.85	1.5959
0	-0.765	1.5708
0	-0.697	1.5519
0	-0.629	1.5268
0	-0.544	1.5142
0	-0.476	1.4954
0	-0.391	1.4828
0	-0.323	1.4703
1	-0.255	1.464
1	-0.187	1.4577
1	-0.136	1.4514
1	-0.085	1.4451
1	-0.034	1.4451
1	0	1.4451
1	0.068	1.4451
1	0.119	1.4514
1	0.17	1.4514
1	0.221	1.4577
1	0.272	1.4703
1	0.34	1.4765
1	0.391	1.4891
1	0.442	1.5017
1	0.493	1.5142
1	0.544	1.5331
1	0.612	1.5456
1	0.663	1.5645
1	0.714	1.5896
1	0.765	1.6085
1	0.816	1.6336
1	0.867	1.6587
1	0.935	1.6902
1	0.986	1.7153
1	1.037	1.7467
1	1.088	1.7781
1	1.139	1.8158
0	1.207	1.8472
0	1.292	1.8849
0	1.36	1.9289
0	1.428	1.9666
0	1.496	2.0106
2	1.564	2.0609
2	1.649	2.1048
2	1.717	2.1551
2	1.802	2.2117
2	1.887	2.2682
2	1.955	2.3247
2	2.023	2.3813
2	2.108	2.4441
2	2.159	2.507
2	2.227	2.5761
2	2.278	2.6452
2	2.329	2.7143
2	2.38	2.7834
2	2.431	2.8588
2	2.465	2.9279
2	2.499	3.0033
2	2.516	3.0787
2	2.533	3.1541
2	2.55	3.2358
2	2.567	3.3112
2	2.567	3.3866
2	2.567	3.4683
2	2.55	3.5437
2	2.55	3.6191
2	2.533	3.6945
2	2.499	3.7699
2	2.482	3.8453
2	2.448	3.9207
2	2.414	3.996
2	2.363	4.0652
2	2.329	4.1343
2	2.278	4.2034
2	2.227	4.2725
2	2.176	4.3416
2	2.125	4.4044
2	2.074	4.4673
2	2.023	4.5301
2	1.972	4.593
2	1.921	4.6495
2	1.853	4.706
2	1.802	4.7626
2	1.751	4.8129
2	1.7	4.8694
2	1.632	4.9197
2	1.581	4.9637
2	1.53	5.0139
2	1.479	5.0579
2	1.428	5.1019
2	1.377	5.1459
2	1.326	5.1836
2	1.292	5.2275
2	1.241	5.2652
2	1.207	5.3029
2	1.156	5.3343
2	1.122	5.372
2	1.071	5.4035
2	1.037	5.4349
2	1.003	5.4663
2	0.969	5.4977
2	0.935	5.5228
2	0.901	5.5543
2	0.884	5.5794
2	0.85	5.6045
2	0.833	5.6297
2	0.799	5.6548
2	0.782	5.6799
2	0.748	5.705
2	0.731	5.7239
2	0.714	5.749
2	0.697	5.7679
2	0.68	5.793
2	0.663	5.8119
2	0.646	5.8307
2	0.646	5.8496
2	0.629	5.8684
2	0.629	5.8873
2	0.612	5.9061
2	0.612	5.925
2	0.595	5.9438
2	0.595	5.9627
0	0.578	5.9815
0	0.561	6.0004
0	0.527	6.0129
0	0.51	6.0318
0	0.493	6.0443
0	0.476	6.0632
0	0.459	6.0758
0	0.442	6.0883
1	0.425	6.1009
1	0.408	6.1135
1	0.374	6.126
1	0.34	6.1386
1	0.306	6.1449
1	0.272	6.1574
1	0.238	6.1637
1	0.221	6.17
1	0.187	6.1763
1	0.17	6.1826
1	0.136	6.1889
1	0.102	6.1951
1	0.085	6.1951
1	0.051	6.1951
1	0.034	6.2014
1	0	6.2014
1	0	6.2014
1	-0.034	6.2014
1	-0.068	6.1951
1	-0.085	6.1951
1	-0.119	6.1889
1	-0.136	6.1889
1	-0.17	6.1826
1	-0.187	6.1763
1	-0.221	6.17
1	-0.255	6.1637
1	-0.289	6.1574
1	-0.306	6.1449
1	-0.34	6.1386
2	-0.357	6.126
2	-0.34	6.1135
2	-0.34	6.1072
2	-0.323	6.0946
2	-0.323	6.082
2	-0.323	6.0758
2	-0.306	6.0632
2	-0.306	6.0569
2	-0.306	6.0443
2	-0.306	6.0381
2	-0.306	6.0255
2	-0.306	6.0192
2	-0.306	6.0066
2	-0.306	6.0004
2	-0.306	5.9878
2	-0.306	5.9815
2	-0.306	5.9689
2	-0.306	5.9627
2	-0.306	5.9501
2	-0.306	5.9438
2	-0.323	5.9313
2	-0.323	5.925
2	-0.323	5.9124
2	-0.34	5.8998
2	-0.34	5.8936
2	-0.357	5.881
2	-0.357	5.8684
2	-0.374	5.8621
2	-0.374	5.8496
2	-0.391	5.837
2	-0.408	5.8244
2	-0.425	5.8119
2	-0.425	5.7993
2	-0.442	5.7867
2	-0.459	5.7679
2	-0.476	5.7553
2	-0.493	5.7428
2	-0.51	5.7239
2	-0.527	5.7113
2	-0.561	5.6925
2	-0.578	5.6736
2	-0.595	5.6611
2	-0.629	5.6422
2	-0.646	5.6171
2	-0.68	5.5982
2	-0.697	5.5794
2	-0.731	5.5605
2	-0.765	5.5354
2	-0.782	5.5103
2	-0.816	5.4851
2	-0.85	5.46
2	-0.884	5.4349
2	-0.918	5.4097
2	-0.969	5.3783
2	-1.003	5.3469
2	-1.037	5.3155
2	-1.088	5.2841
2	-1.122	5.2527
2	-1.173	5.215
2	-1.224	5.1836
2	-1.309	5.1459
2	-1.394	5.1019
2	-1.479	5.0579
2	-1.564	5.0139
2	-1.666	4.9637
2	-1.751	4.9134
2	-1.853	4.8568
2	-1.938	4.8003
2	-2.04	4.7437
2	-2.125	4.6809
2	-2.227	4.6118
2	-2.312	4.549
2	-2.414	4.4736
2	-2.499	4.3982
2	-2.584	4.3228
2	-2.686	4.2474
2	-2.771	4.1657
2	-2.839	4.0777
2	-2.924	3.9898
2	-2.992	3.9018
2	-3.06	3.8138
2	-3.128	3.7196
2	-3.145	3.6254
2	-3.145	3.5311
2	-3.162	3.4369
2	-3.145	3.3426
2	-3.145	3.2484
2	-3.128	3.1541
2	-3.094	3.0599
2	-3.06	2.9656
2	-3.026	2.8714
2	-3.009	2.7834
2	-2.975	2.6892
2	-2.941	2.6012
2	-2.89	2.5132
2	-2.856	2.4316
2	-2.788	2.3436
2	-2.737	2.2619
2	-2.686	2.1802
2	-2.618	2.0986
2	-2.55	2.0232
2	-2.482	1.9478
2	-2.397	1.8724
2	-2.329	1.8033
2	-2.261	1.7341
2	-2.176	1.665
2	-2.108	1.6022
2	-2.023	1.5394
2	-1.955	1.4765
2	-1.87	1.42
2	-1.802	1.3634
2	-1.734	1.3132
2	-1.649	1.2629
2	-1.581	1.2126
2	-1.513	1.1687
2	-1.445	1.1184
2	-1.377	1.0807
2	-1.309	1.0367
2	-1.241	0.99901
2	-1.19	0.96131
2	-1.122	0.9299
2	-1.054	0.8922
2	-1.003	0.86079
2	-0.952	0.83565
2	-0.884	0.80424
2	-0.833	0.7791
2	-0.782	0.75397
2	-0.731	0.73512
2	-0.68	0.70999
2	-0.629	0.69114
2	-0.578	0.67229
2	-0.544	0.65344
2	-0.493	0.64088
2	-0.442	0.62203
2	-0.408	0.60946
2	-0.357	0.60318
1	-0.323	0.59061
1	-0.306	0.57805
1	-0.272	0.57176
1	-0.255	0.56548
1	-0.238	0.55291
1	-0.221	0.54663
1	-0.204	0.54035
1	-0.187	0.53406
1	-0.17	0.52778
1	-0.136	0.52778
1	-0.119	0.5215
1	-0.102	0.51521
1	-0.085	0.51521
1	-0.068	0.50893
1	-0.051	0.50893
1	-0.034	0.50893
1	-0.034	0.50893
1	-0.017	0.50265
1	0	0.50265
1	0	0.50265
1	0.017	0.50893
1	0.034	0.50893
1	0.051	0.50893
1	0.068	0.50893
1	0.085	0.51521
1	0.102	0.51521
1	0.119	0.5215
1	0.136	0.52778
1	0.153	0.52778
1	0.17	0.53406
1	0.187	0.54035
1	0.204	0.54663
1	0.238	0.55291
1	0.255	0.5592
1	0.272	0.57176
0	0.306	0.57805
0	0.357	0.59061
0	0.391	0.59689
0	0.442	0.61574
0	0.476	0.62831
0	0.527	0.64088
0	0.578	0.65973
2	0.612	0.67858
2	0.68	0.69742
2	0.748	0.71627
2	0.816	0.74141
2	0.901	0.76654
2	0.969	0.79795
2	1.037	0.82937
2	1.122	0.86079
2	1.19	0.8922
2	1.275	0.9299
2	1.36	0.97388
[truncated: 5,162 more rows]
