# Supplementary material for: Skilled motor control of an inverted pendulum implies low entropy of states but high entropy of actions
Source: PLoS Comput Biol. 2023 Jan 6;19(1):e1010810. doi: 10.1371/journal.pcbi.1010810 (PMC9851554; doi:10.1371/journal.pcbi.1010810)
Supplement: S2 File — The dataset within the file contains the data collected during the experiment. Each CSV file named “FRI_p_l.csv” corresponds to a different trial, where “p” stands for an unique numerical participant’s identifier and “l” stands for pendulum length (where “2” corresponds to 0.2, “3” to 0.3 m, “4” to 0.4 m, etc.). In every file, rows correspond to subsequent time steps, sampled with a frequency of 0.017 s. For every recorded time step, each column contains: the action selected by the trial’s participant (“action”). The value 0 corresponds to a “no action”, the value 1 represents an action that pushes the pendulum towards the clockwise direction and the value 2 corresponds to an action that pushes the pendulum towards the anti-clockwise direction.the angular velocity of the pendulum at that time step (“ang. velocity”), measured in rad s−1.the angle of the pendulum at that time step (“angle”), measured in rad with values in the interval [0, 2π) rad. The angle 0 rad corresponds to the pendulum oriented in its upright position.the single utility value associated to the whole trial (“utility”). (ZIP) [file pcbi.1010810.s002.zip › ExperimentalData/FRI_5_6.csv]

action	angular vel.	angle	trial utility
0	0	3.2358	-6.9439
0	0	3.2358
0	0	3.2358
0	-0.017	3.2358
0	-0.017	3.2358
0	-0.017	3.2358
0	-0.034	3.2358
0	-0.034	3.2358
0	-0.034	3.2295
0	-0.034	3.2295
0	-0.051	3.2295
0	-0.051	3.2295
0	-0.051	3.2232
0	-0.051	3.2232
0	-0.068	3.2232
0	-0.068	3.217
0	-0.068	3.217
0	-0.068	3.217
0	-0.085	3.2107
0	-0.085	3.2107
0	-0.085	3.2044
0	-0.085	3.2044
0	-0.085	3.2044
0	-0.102	3.1981
0	-0.102	3.1981
0	-0.102	3.1918
0	-0.102	3.1918
0	-0.102	3.1855
0	-0.102	3.1793
0	-0.102	3.1793
0	-0.119	3.173
0	-0.119	3.173
0	-0.119	3.1667
0	-0.119	3.1667
0	-0.119	3.1604
0	-0.119	3.1541
0	-0.119	3.1541
0	-0.119	3.1478
0	-0.119	3.1478
0	-0.119	3.1416
0	-0.119	3.1353
0	-0.119	3.1353
0	-0.119	3.129
0	-0.119	3.129
0	-0.119	3.1227
0	-0.119	3.1164
0	-0.119	3.1164
0	-0.119	3.1101
0	-0.119	3.1101
0	-0.119	3.1038
0	-0.102	3.0976
0	-0.102	3.0976
0	-0.102	3.0913
0	-0.102	3.0913
0	-0.102	3.085
0	-0.102	3.085
0	-0.102	3.0787
0	-0.085	3.0787
0	-0.085	3.0724
0	-0.085	3.0724
0	-0.085	3.0661
0	-0.085	3.0661
0	-0.068	3.0661
0	-0.068	3.0599
0	-0.068	3.0599
0	-0.068	3.0599
0	-0.051	3.0536
0	-0.051	3.0536
0	-0.051	3.0536
0	-0.051	3.0473
0	-0.034	3.0473
0	-0.034	3.0473
0	-0.034	3.0473
0	-0.034	3.041
0	-0.017	3.041
0	-0.017	3.041
0	-0.017	3.041
0	0	3.041
0	0	3.041
0	0	3.041
0	0	3.041
0	0	3.041
0	0	3.041
0	0	3.041
0	0.017	3.041
0	0.017	3.041
0	0.017	3.041
0	0.017	3.041
2	0.034	3.0473
2	0.051	3.0473
2	0.068	3.0473
2	0.085	3.0536
2	0.102	3.0536
2	0.119	3.0599
2	0.136	3.0599
2	0.153	3.0661
2	0.17	3.0724
2	0.187	3.0787
2	0.204	3.085
2	0.221	3.0913
2	0.238	3.0976
2	0.255	3.1038
2	0.272	3.1101
2	0.272	3.1227
2	0.289	3.129
2	0.306	3.1353
2	0.323	3.1478
2	0.34	3.1604
2	0.34	3.1667
2	0.357	3.1793
2	0.374	3.1918
2	0.374	3.2044
2	0.391	3.2107
2	0.391	3.2232
2	0.408	3.2358
2	0.408	3.2484
2	0.425	3.2609
2	0.425	3.2735
2	0.442	3.2923
2	0.442	3.3049
2	0.442	3.3175
2	0.442	3.33
2	0.459	3.3426
2	0.459	3.3552
2	0.459	3.374
2	0.459	3.3866
2	0.459	3.3992
2	0.459	3.4117
2	0.459	3.4243
2	0.459	3.4431
2	0.459	3.4557
2	0.459	3.4683
2	0.442	3.4808
2	0.442	3.4997
2	0.442	3.5122
2	0.442	3.5248
2	0.425	3.5374
2	0.425	3.5499
2	0.408	3.5625
2	0.408	3.5751
2	0.408	3.5877
2	0.391	3.6002
2	0.374	3.6128
2	0.374	3.6254
2	0.357	3.6316
2	0.357	3.6442
2	0.34	3.6568
2	0.323	3.6693
2	0.323	3.6756
2	0.306	3.6882
2	0.289	3.6945
2	0.272	3.7008
2	0.272	3.7133
2	0.255	3.7196
2	0.238	3.7259
2	0.221	3.7322
2	0.204	3.7384
2	0.187	3.7447
2	0.17	3.751
2	0.153	3.7573
2	0.153	3.7636
2	0.136	3.7699
2	0.119	3.7699
2	0.102	3.7761
2	0.085	3.7761
2	0.068	3.7824
2	0.051	3.7824
2	0.034	3.7824
2	0.017	3.7824
2	0	3.7824
2	0	3.7824
2	-0.017	3.7824
2	-0.034	3.7824
2	-0.051	3.7824
2	-0.068	3.7824
2	-0.085	3.7761
2	-0.102	3.7761
2	-0.119	3.7699
2	-0.136	3.7699
2	-0.153	3.7636
2	-0.17	3.7573
2	-0.187	3.751
2	-0.187	3.7447
2	-0.204	3.7384
0	-0.238	3.7322
0	-0.272	3.7259
0	-0.289	3.7196
0	-0.323	3.707
0	-0.34	3.6945
0	-0.374	3.6882
0	-0.391	3.6756
0	-0.425	3.6631
0	-0.442	3.6505
0	-0.476	3.6316
0	-0.493	3.6191
0	-0.51	3.6065
0	-0.544	3.5877
0	-0.561	3.5688
0	-0.578	3.5562
0	-0.595	3.5374
0	-0.612	3.5185
0	-0.629	3.4997
0	-0.646	3.4808
0	-0.663	3.462
0	-0.68	3.4369
0	-0.697	3.418
0	-0.714	3.3992
0	-0.714	3.374
0	-0.731	3.3552
0	-0.748	3.33
0	-0.748	3.3049
0	-0.765	3.2861
0	-0.765	3.2609
0	-0.765	3.2358
0	-0.782	3.217
0	-0.782	3.1918
0	-0.782	3.1667
0	-0.782	3.1416
0	-0.782	3.1227
0	-0.782	3.0976
0	-0.765	3.0724
0	-0.765	3.0473
0	-0.765	3.0284
0	-0.765	3.0033
0	-0.748	2.9782
0	-0.748	2.9593
0	-0.731	2.9342
0	-0.714	2.9154
0	-0.714	2.8902
0	-0.697	2.8714
0	-0.68	2.8525
0	-0.663	2.8274
0	-0.646	2.8085
0	-0.629	2.7897
0	-0.612	2.7708
0	-0.595	2.752
0	-0.578	2.7332
0	-0.561	2.7143
0	-0.527	2.7017
0	-0.51	2.6829
0	-0.493	2.6703
0	-0.476	2.6515
0	-0.442	2.6389
0	-0.425	2.6263
0	-0.391	2.6138
0	-0.374	2.6012
0	-0.34	2.5949
0	-0.323	2.5823
0	-0.289	2.5698
0	-0.255	2.5635
0	-0.238	2.5572
0	-0.204	2.5509
0	-0.187	2.5447
0	-0.153	2.5384
0	-0.119	2.5321
0	-0.102	2.5321
0	-0.068	2.5258
0	-0.034	2.5258
0	0	2.5258
0	0	2.5258
0	0.034	2.5258
0	0.068	2.5258
0	0.085	2.5321
0	0.119	2.5321
0	0.153	2.5384
0	0.17	2.5447
0	0.204	2.5509
0	0.238	2.5572
0	0.255	2.5635
0	0.289	2.5698
0	0.306	2.5823
0	0.34	2.5886
0	0.357	2.6012
0	0.391	2.6138
0	0.408	2.6263
0	0.442	2.6389
0	0.459	2.6515
0	0.476	2.664
0	0.51	2.6829
0	0.527	2.6955
0	0.544	2.7143
0	0.561	2.7269
0	0.578	2.7457
2	0.612	2.7646
2	0.629	2.7834
2	0.663	2.8023
2	0.697	2.8274
2	0.731	2.8462
2	0.748	2.8714
2	0.782	2.8902
2	0.799	2.9154
2	0.816	2.9405
2	0.85	2.9656
2	0.867	2.9908
2	0.884	3.0159
2	0.901	3.0473
2	0.918	3.0724
2	0.935	3.1038
2	0.952	3.129
2	0.969	3.1604
2	0.969	3.1855
2	0.986	3.217
2	0.986	3.2484
2	1.003	3.2798
2	1.003	3.3112
2	1.003	3.3363
2	1.02	3.3677
2	1.02	3.3992
2	1.02	3.4306
2	1.003	3.462
2	1.003	3.4934
2	1.003	3.5248
2	1.003	3.5499
2	0.986	3.5814
2	0.986	3.6128
2	0.969	3.6442
2	0.952	3.6693
2	0.935	3.7008
2	0.935	3.7259
2	0.918	3.7573
2	0.901	3.7824
2	0.884	3.8076
2	0.867	3.839
2	0.85	3.8641
2	0.816	3.8892
2	0.799	3.9144
2	0.782	3.9332
2	0.748	3.9583
2	0.731	3.9835
2	0.714	4.0023
2	0.68	4.0275
2	0.663	4.0463
2	0.629	4.0652
2	0.595	4.084
2	0.578	4.1029
2	0.544	4.1154
2	0.51	4.1343
2	0.493	4.1468
2	0.459	4.1657
2	0.425	4.1783
2	0.408	4.1908
2	0.374	4.2034
2	0.34	4.216
2	0.306	4.2222
2	0.272	4.2348
2	0.238	4.2411
2	0.221	4.2474
2	0.187	4.2537
2	0.153	4.2599
2	0.119	4.2662
2	0.085	4.2662
2	0.051	4.2662
2	0.017	4.2725
2	0	4.2725
2	-0.017	4.2725
2	-0.051	4.2662
2	-0.085	4.2662
2	-0.119	4.2662
2	-0.153	4.2599
2	-0.187	4.2537
2	-0.204	4.2474
2	-0.238	4.2411
2	-0.272	4.2348
2	-0.306	4.2222
2	-0.34	4.216
2	-0.357	4.2034
2	-0.391	4.1908
2	-0.425	4.1783
0	-0.459	4.1657
0	-0.51	4.1531
0	-0.544	4.1343
0	-0.595	4.1154
0	-0.629	4.0966
0	-0.68	4.0777
0	-0.714	4.0589
0	-0.748	4.0338
0	-0.799	4.0149
0	-0.833	3.9898
0	-0.867	3.9646
0	-0.901	3.9332
0	-0.935	3.9081
0	-0.969	3.8767
0	-1.003	3.8515
0	-1.037	3.8201
0	-1.071	3.7887
0	-1.088	3.751
0	-1.122	3.7196
0	-1.139	3.6882
0	-1.173	3.6505
0	-1.19	3.6128
0	-1.224	3.5814
0	-1.241	3.5437
0	-1.258	3.506
0	-1.275	3.4683
0	-1.292	3.4306
0	-1.292	3.3866
0	-1.309	3.3489
0	-1.309	3.3112
0	-1.326	3.2672
0	-1.326	3.2295
0	-1.326	3.1918
0	-1.326	3.1478
0	-1.326	3.1101
0	-1.326	3.0661
0	-1.326	3.0284
0	-1.309	2.9908
0	-1.309	2.9468
0	-1.292	2.9091
0	-1.275	2.8714
0	-1.275	2.8337
0	-1.258	2.796
0	-1.241	2.7583
0	-1.207	2.7206
0	-1.19	2.6829
0	-1.173	2.6452
0	-1.139	2.6138
0	-1.122	2.5761
0	-1.088	2.5447
0	-1.054	2.5132
0	-1.037	2.4818
0	-1.003	2.4504
0	-0.969	2.419
0	-0.935	2.3939
0	-0.901	2.3624
0	-0.867	2.3373
0	-0.816	2.3122
0	-0.782	2.287
0	-0.748	2.2619
0	-0.714	2.2431
0	-0.663	2.2242
0	-0.629	2.1991
0	-0.595	2.1865
0	-0.544	2.1677
0	-0.51	2.1488
0	-0.459	2.1362
0	-0.425	2.1237
0	-0.374	2.1111
0	-0.34	2.0986
0	-0.289	2.086
0	-0.255	2.0797
0	-0.204	2.0734
0	-0.153	2.0671
0	-0.119	2.0609
0	-0.068	2.0609
0	-0.034	2.0609
0	0	2.0609
0	0.051	2.0609
0	0.085	2.0609
0	0.136	2.0671
0	0.17	2.0671
0	0.221	2.0734
0	0.255	2.086
0	0.306	2.0923
0	0.357	2.1048
0	0.391	2.1111
0	0.442	2.1237
0	0.476	2.1425
0	0.51	2.1551
0	0.561	2.174
0	0.595	2.1865
0	0.646	2.2054
0	0.68	2.2305
0	0.714	2.2494
0	0.748	2.2745
0	0.799	2.2933
0	0.833	2.3185
0	0.867	2.3436
0	0.901	2.375
0	0.935	2.4001
0	0.969	2.4316
0	1.003	2.4567
2	1.02	2.4881
2	1.071	2.5195
2	1.105	2.5509
2	1.156	2.5886
2	1.19	2.6263
2	1.224	2.6578
2	1.258	2.6955
2	1.292	2.7332
2	1.326	2.7771
2	1.36	2.8148
2	1.377	2.8588
2	1.411	2.9028
2	1.428	2.9405
2	1.462	2.9845
2	1.479	3.0284
2	1.496	3.0724
2	1.513	3.1227
2	1.513	3.1667
2	1.53	3.2107
2	1.53	3.2609
2	1.547	3.3049
2	1.547	3.3489
2	1.547	3.3992
2	1.547	3.4431
2	1.547	3.4934
2	1.53	3.5374
2	1.53	3.5814
2	1.513	3.6316
2	1.513	3.6756
2	1.496	3.7196
2	1.479	3.7636
2	1.462	3.8076
2	1.445	3.8515
2	1.428	3.8955
2	1.394	3.9395
2	1.377	3.9835
2	1.343	4.0212
2	1.326	4.0652
2	1.292	4.1029
2	1.258	4.1406
2	1.241	4.1783
2	1.207	4.216
2	1.173	4.2537
2	1.139	4.2851
2	1.105	4.3228
2	1.071	4.3542
2	1.037	4.3856
2	1.003	4.417
2	0.969	4.4484
2	0.935	4.4736
2	0.901	4.505
2	0.867	4.5301
2	0.833	4.5553
2	0.799	4.5804
2	0.748	4.6055
2	0.714	4.6244
2	0.68	4.6495
2	0.646	4.6683
2	0.612	4.6872
2	0.578	4.706
2	0.527	4.7186
2	0.493	4.7375
2	0.459	4.75
2	0.425	4.7626
2	0.391	4.7752
2	0.357	4.7877
2	0.306	4.8003
2	0.272	4.8066
2	0.238	4.8129
2	0.204	4.8254
2	0.17	4.8254
2	0.136	4.8317
2	0.102	4.838
2	0.068	4.838
2	0.017	4.838
2	0	4.8443
2	-0.034	4.838
2	-0.068	4.838
2	-0.102	4.838
2	-0.136	4.8317
2	-0.17	4.8254
2	-0.204	4.8191
2	-0.255	4.8129
2	-0.289	4.8066
2	-0.323	4.794
2	-0.357	4.7877
2	-0.391	4.7752
2	-0.425	4.7626
2	-0.459	4.75
0	-0.51	4.7312
0	-0.561	4.7186
0	-0.612	4.6998
0	-0.663	4.6809
0	-0.714	4.6621
0	-0.765	4.6369
0	-0.816	4.6118
0	-0.867	4.5867
0	-0.918	4.5615
0	-0.952	4.5301
0	-1.003	4.505
0	-1.054	4.4736
0	-1.105	4.4421
0	-1.156	4.4044
0	-1.19	4.3667
0	-1.241	4.3353
0	-1.292	4.2914
0	-1.326	4.2537
0	-1.377	4.216
0	-1.428	4.172
0	-1.462	4.128
0	-1.496	4.084
0	-1.547	4.04
0	-1.581	3.9898
0	-1.615	3.9395
0	-1.649	3.8955
0	-1.683	3.8453
0	-1.717	3.7887
0	-1.734	3.7384
0	-1.768	3.6882
0	-1.785	3.6316
0	-1.819	3.5814
0	-1.836	3.5248
0	-1.853	3.4683
0	-1.87	3.4117
0	-1.87	3.3552
0	-1.887	3.2986
0	-1.887	3.2421
0	-1.887	3.1855
0	-1.887	3.129
0	-1.887	3.0724
0	-1.887	3.0159
0	-1.87	2.9593
0	-1.87	2.9028
0	-1.853	2.8462
0	-1.836	2.7897
0	-1.819	2.7332
0	-1.785	2.6829
0	-1.768	2.6263
0	-1.734	2.5761
0	-1.717	2.5195
0	-1.683	2.4693
0	-1.649	2.419
0	-1.615	2.375
0	-1.581	2.3247
0	-1.547	2.2745
0	-1.496	2.2305
0	-1.462	2.1865
0	-1.411	2.1425
0	-1.377	2.0986
0	-1.326	2.0609
0	-1.292	2.0232
0	-1.241	1.9855
0	-1.19	1.9478
0	-1.139	1.9101
0	-1.105	1.8786
0	-1.054	1.841
0	-1.003	1.8158
0	-0.952	1.7844
0	-0.901	1.753
0	-0.85	1.7279
0	-0.799	1.7027
0	-0.748	1.6776
0	-0.697	1.6587
0	-0.646	1.6399
0	-0.595	1.621
0	-0.544	1.6022
0	-0.493	1.5833
0	-0.442	1.5708
0	-0.408	1.5582
0	-0.357	1.5456
0	-0.306	1.5331
0	-0.255	1.5268
0	-0.204	1.5205
0	-0.153	1.5142
0	-0.102	1.5142
0	-0.051	1.5079
0	0	1.5079
0	0.034	1.5079
0	0.085	1.5079
0	0.136	1.5142
0	0.187	1.5205
0	0.238	1.5268
0	0.289	1.5331
0	0.34	1.5456
0	0.374	1.5519
0	0.425	1.5645
0	0.476	1.5771
0	0.527	1.5959
0	0.578	1.6148
0	0.629	1.6336
0	0.68	1.6525
0	0.731	1.6713
0	0.782	1.6964
0	0.833	1.7216
0	0.884	1.7467
0	0.918	1.7718
0	0.969	1.8033
0	1.02	1.8284
0	1.071	1.8661
0	1.122	1.8975
0	1.156	1.9289
0	1.207	1.9666
0	1.258	2.0043
0	1.292	2.042
2	1.343	2.0797
2	1.394	2.1237
2	1.445	2.1677
2	1.513	2.2117
2	1.564	2.2556
2	1.615	2.3059
2	1.649	2.3562
2	1.7	2.4064
2	1.751	2.4567
2	1.785	2.5132
2	1.836	2.5635
2	1.87	2.62
2	1.904	2.6766
2	1.938	2.7332
2	1.972	2.796
2	2.006	2.8525
2	2.023	2.9154
2	2.04	2.9782
2	2.074	3.041
2	2.074	3.1038
2	2.091	3.1667
2	2.108	3.2295
2	2.108	3.2923
2	2.108	3.3552
2	2.108	3.418
2	2.108	3.4808
2	2.108	3.5437
2	2.091	3.6065
2	2.091	3.6693
2	2.074	3.7322
2	2.057	3.795
2	2.04	3.8578
2	2.006	3.9207
2	1.989	3.9772
2	1.972	4.04
2	1.938	4.0966
2	1.904	4.1531
2	1.87	4.2097
2	1.853	4.2662
2	1.819	4.3228
2	1.785	4.3793
2	1.734	4.4296
2	1.7	4.4798
2	1.666	4.5364
2	1.632	4.5804
2	1.598	4.6306
2	1.564	4.6809
2	1.53	4.7249
2	1.479	4.7689
2	1.445	4.8129
2	1.411	4.8568
2	1.377	4.9008
2	1.343	4.9448
2	1.309	4.9825
0	1.258	5.0202
0	1.207	5.0579
0	1.156	5.0956
0	1.105	5.127
0	1.071	5.1584
0	1.02	5.1898
0	0.969	5.2213
0	0.935	5.2527
0	0.884	5.2778
0	0.85	5.3029
2	0.799	5.3281
2	0.782	5.3532
2	0.748	5.3783
2	0.731	5.3972
2	0.697	5.4223
2	0.68	5.4412
2	0.646	5.46
2	0.629	5.4851
2	0.612	5.504
2	0.595	5.5166
2	0.561	5.5354
2	0.544	5.5543
0	0.51	5.5731
0	0.476	5.5857
0	0.442	5.5982
0	0.425	5.6108
0	0.391	5.6234
0	0.357	5.6359
0	0.323	5.6485
0	0.289	5.6548
0	0.272	5.6674
0	0.238	5.6736
0	0.204	5.6799
0	0.187	5.6862
0	0.153	5.6925
0	0.119	5.6988
0	0.102	5.6988
0	0.068	5.705
0	0.051	5.705
0	0.017	5.705
0	0	5.705
2	-0.017	5.705
2	-0.034	5.705
2	-0.051	5.705
2	-0.068	5.6988
2	-0.085	5.6988
2	-0.085	5.6925
2	-0.102	5.6925
2	-0.119	5.6862
2	-0.136	5.6862
2	-0.153	5.6799
2	-0.17	5.6736
2	-0.17	5.6674
2	-0.187	5.6611
2	-0.204	5.6548
2	-0.221	5.6485
2	-0.238	5.6422
2	-0.255	5.6359
2	-0.272	5.6297
2	-0.289	5.6171
2	-0.306	5.6108
2	-0.323	5.5982
2	-0.34	5.592
2	-0.357	5.5794
2	-0.374	5.5668
2	-0.391	5.5543
2	-0.425	5.5417
2	-0.442	5.5291
2	-0.459	5.5166
2	-0.476	5.504
2	-0.493	5.4851
2	-0.527	5.4726
2	-0.544	5.4537
2	-0.561	5.4412
2	-0.595	5.4223
2	-0.612	5.4035
2	-0.646	5.3846
2	-0.663	5.3658
0	-0.714	5.3406
0	-0.748	5.3218
0	-0.782	5.2966
0	-0.833	5.2715
0	-0.867	5.2464
0	-0.918	5.2213
0	-0.952	5.1898
0	-1.003	5.1647
0	-1.054	5.1333
0	-1.088	5.0956
0	-1.139	5.0642
0	-1.19	5.0265
0	-1.241	4.9951
0	-1.275	4.9574
0	-1.326	4.9134
0	-1.377	4.8757
0	-1.428	4.8317
0	-1.479	4.7877
0	-1.53	4.7437
0	-1.581	4.6998
0	-1.615	4.6495
0	-1.666	4.5992
0	-1.717	4.549
0	-1.768	4.4924
0	-1.819	4.4421
0	-1.87	4.3856
0	-1.904	4.3291
0	-1.955	4.2725
0	-1.989	4.2097
0	-2.04	4.1531
0	-2.074	4.0903
0	-2.125	4.0275
0	-2.159	3.9583
0	-2.193	3.8955
0	-2.227	3.8264
0	-2.244	3.7636
0	-2.278	3.6945
0	-2.295	3.6254
0	-2.329	3.5562
0	-2.346	3.4871
1	-2.346	3.4117
1	-2.38	3.3426
1	-2.397	3.2735
1	-2.414	3.1981
1	-2.431	3.1227
1	-2.431	3.0536
1	-2.448	2.9782
1	-2.448	2.9028
1	-2.448	2.8337
1	-2.448	2.7583
1	-2.431	2.6829
1	-2.431	2.6138
1	-2.414	2.5384
1	-2.397	2.463
1	-2.363	2.3939
1	-2.346	2.3247
1	-2.329	2.2556
1	-2.295	2.1865
1	-2.261	2.1174
1	-2.227	2.0483
1	-2.21	1.9792
1	-2.176	1.9163
1	-2.125	1.8472
1	-2.091	1.7844
1	-2.057	1.7216
1	-2.023	1.6587
1	-1.989	1.6022
1	-1.955	1.5394
1	-1.904	1.4828
1	-1.87	1.4263
1	-1.836	1.3697
1	-1.802	1.3132
1	-1.768	1.2629
1	-1.734	1.2126
1	-1.7	1.1561
1	-1.666	1.1058
1	-1.632	1.0556
1	-1.598	1.0116
1	-1.581	0.96131
1	-1.547	0.91105
1	-1.513	0.86707
1	-1.496	0.82309
1	-1.479	0.7791
1	-1.445	0.73512
0	-1.411	0.69114
0	-1.377	0.64716
0	-1.36	0.60946
0	-1.326	0.56548
0	-1.292	0.52778
0	-1.275	0.49008
0	-1.258	0.45238
0	-1.224	0.41469
2	-1.207	0.37699
2	-1.173	0.33929
2	-1.156	0.30159
2	-1.122	0.27017
2	-1.088	0.23876
2	-1.071	0.20106
2	-1.037	0.16964
2	-1.02	0.13823
2	-1.003	0.10681
2	-0.986	0.08168
2	-0.969	0.050265
2	-0.952	0.018849
2	-0.935	6.2768
2	-0.918	6.2454
2	-0.918	6.2203
2	-0.901	6.1951
2	-0.884	6.1637
2	-0.884	6.1386
2	-0.884	6.1135
2	-0.867	6.0883
2	-0.867	6.0569
2	-0.867	6.0318
2	-0.867	6.0066
2	-0.867	5.9815
2	-0.867	5.9564
2	-0.867	5.9313
2	-0.867	5.8998
2	-0.884	5.8747
2	-0.884	5.8496
2	-0.884	5.8244
2	-0.901	5.793
2	-0.918	5.7679
2	-0.918	5.7365
2	-0.935	5.7113
2	-0.952	5.6799
2	-0.969	5.6548
2	-0.986	5.6234
2	-1.003	5.592
2	-1.02	5.5668
2	-1.037	5.5354
2	-1.054	5.504
2	-1.071	5.4726
2	-1.105	5.4349
2	-1.122	5.4035
2	-1.139	5.372
2	-1.173	5.3343
2	-1.207	5.2966
0	-1.241	5.2589
0	-1.275	5.2213
0	-1.326	5.1836
0	-1.377	5.1459
0	-1.411	5.1019
0	-1.462	5.0579
0	-1.513	5.0139
0	-1.564	4.9637
0	-1.598	4.9197
0	-1.649	4.8694
0	-1.7	4.8191
0	-1.751	4.7689
0	-1.802	4.7123
0	-1.853	4.6621
0	-1.904	4.6055
0	-1.938	4.5427
0	-1.989	4.4861
0	-2.04	4.4233
0	-2.091	4.3605
0	-2.125	4.2976
0	-2.176	4.2348
0	-2.227	4.1657
0	-2.261	4.1029
0	-2.295	4.0338
0	-2.329	3.9646
0	-2.363	3.8892
0	-2.397	3.8201
0	-2.431	3.7447
0	-2.448	3.6756
0	-2.482	3.6002
0	-2.499	3.5248
0	-2.516	3.4494
0	-2.533	3.374
0	-2.533	3.2986
0	-2.533	3.217
1	-2.533	3.1416
1	-2.55	3.0661
1	-2.55	2.9908
1	-2.567	2.9154
1	-2.567	2.8337
1	-2.55	2.7583
1	-2.55	2.6829
1	-2.533	2.6075
1	-2.516	2.5321
1	-2.499	2.4567
1	-2.482	2.3813
1	-2.465	2.3059
1	-2.431	2.2305
1	-2.397	2.1551
1	-2.38	2.086
1	-2.346	2.0169
1	-2.312	1.9478
1	-2.278	1.8786
1	-2.244	1.8095
1	-2.21	1.7404
1	-2.159	1.6776
1	-2.125	1.6085
1	-2.091	1.5456
1	-2.057	1.4828
1	-2.023	1.4263
1	-1.972	1.3634
1	-1.938	1.3069
1	-1.904	1.2441
1	-1.87	1.1875
1	-1.836	1.131
1	-1.802	1.0807
1	-1.768	1.0241
0	-1.734	0.97388
0	-1.7	0.91733
0	-1.649	0.86707
0	-1.615	0.82309
0	-1.581	0.77282
0	-1.547	0.72256
0	-1.513	0.67858
0	-1.479	0.63459
0	-1.445	0.59061
0	-1.428	0.54663
0	-1.394	0.50265
2	-1.377	0.46495
2	-1.326	0.42097
2	-1.292	0.38327
2	-1.275	0.34557
2	-1.241	0.30787
2	-1.207	0.27017
2	-1.19	0.23247
2	-1.156	0.19478
2	-1.139	0.16336
2	-1.105	0.12566
2	-1.088	0.094246
2	-1.071	0.062831
2	-1.054	0.031415
2	-1.037	0
2	-1.037	6.2517
2	-1.02	6.2203
2	-1.003	6.1889
2	-1.003	6.1574
2	-0.986	6.126
2	-0.986	6.0946
2	-0.986	6.0695
2	-0.986	6.0381
2	-0.986	6.0066
2	-0.986	5.9815
2	-0.986	5.9501
2	-0.986	5.9187
2	-0.986	5.8873
2	-0.986	5.8621
2	-1.003	5.8307
2	-1.003	5.7993
2	-1.02	5.7679
2	-1.037	5.7365
2	-1.037	5.705
2	-1.054	5.6736
2	-1.071	5.6422
2	-1.088	5.6108
2	-1.105	5.5731
2	-1.122	5.5417
2	-1.139	5.5103
2	-1.173	5.4726
2	-1.19	5.4349
2	-1.207	5.4035
0	-1.258	5.3658
0	-1.292	5.3281
0	-1.326	5.2841
0	-1.377	5.2464
0	-1.411	5.2024
0	-1.462	5.1584
0	-1.513	5.1144
0	-1.547	5.0705
0	-1.598	5.0202
0	-1.649	4.9699
0	-1.683	4.9197
0	-1.734	4.8694
0	-1.785	4.8191
0	-1.836	4.7626
0	-1.887	4.706
0	-1.938	4.6495
0	-1.989	4.593
0	-2.04	4.5301
0	-2.074	4.4673
0	-2.125	4.4044
0	-2.176	4.3416
0	-2.21	4.2725
0	-2.261	4.2034
0	-2.312	4.1406
0	-2.346	4.0652
0	-2.38	3.996
0	-2.414	3.9269
0	-2.448	3.8515
0	-2.482	3.7761
0	-2.499	3.7008
0	-2.533	3.6254
0	-2.55	3.5499
0	-2.567	3.4745
0	-2.584	3.3929
0	-2.584	3.3175
0	-2.601	3.2358
0	-2.601	3.1604
0	-2.601	3.085
0	-2.584	3.0033
0	-2.584	2.9279
0	-2.567	2.8462
0	-2.55	2.7708
0	-2.533	2.6955
0	-2.499	2.62
0	-2.482	2.5447
0	-2.448	2.4693
0	-2.414	2.4001
0	-2.38	2.3247
0	-2.329	2.2556
0	-2.295	2.1865
0	-2.261	2.1174
0	-2.21	2.0483
0	-2.159	1.9855
0	-2.108	1.9163
0	-2.074	1.8535
1	-2.023	1.797
1	-1.989	1.7341
1	-1.938	1.6776
1	-1.904	1.6148
1	-1.87	1.5582
1	-1.836	1.5017
1	-1.802	1.4514
1	-1.751	1.3948
1	-1.717	1.3446
1	-1.683	1.2943
1	-1.649	1.2441
1	-1.615	1.1938
1	-1.581	1.1435
1	-1.547	1.0995
1	-1.513	1.0493
1	-1.496	1.0053
1	-1.462	0.96131
1	-1.428	0.91733
1	-1.411	0.87335
1	-1.377	0.83565
1	-1.36	0.79167
1	-1.343	0.75397
1	-1.309	0.70999
1	-1.292	0.67229
1	-1.275	0.63459
1	-1.258	0.59689
1	-1.241	0.5592
0	-1.224	0.5215
0	-1.19	0.4838
0	-1.173	0.4461
0	-1.156	0.41469
0	-1.139	0.37699
0	-1.105	0.34557
0	-1.088	0.30787
0	-1.088	0.27646
2	-1.071	0.24504
2	-1.037	0.21363
2	-1.02	0.18221
2	-1.003	0.15079
2	-0.969	0.11938
2	-0.952	0.094246
2	-0.935	0.062831
2	-0.918	0.037699
2	-0.901	0.0062831
2	-0.884	6.2642
2	-0.884	6.2391
2	-0.867	6.2077
2	-0.85	6.1826
2	-0.85	6.1574
2	-0.85	6.1323
2	-0.833	6.1072
2	-0.833	6.082
2	-0.833	6.0569
2	-0.833	6.0318
2	-0.833	6.0066
2	-0.833	5.9815
2	-0.833	5.9564
2	-0.833	5.9313
2	-0.833	5.9061
2	-0.833	5.881
2	-0.85	5.8559
2	-0.85	5.8307
2	-0.867	5.8056
2	-0.867	5.7805
2	-0.884	5.749
2	-0.884	5.7239
2	-0.901	5.6988
2	-0.918	5.6674
2	-0.935	5.6422
2	-0.952	5.6108
2	-0.969	5.5857
2	-0.986	5.5543
2	-1.003	5.5228
0	-1.037	5.4914
0	-1.071	5.46
0	-1.105	5.4286
0	-1.156	5.3972
0	-1.19	5.3595
0	-1.224	5.3218
0	-1.275	5.2841
0	-1.309	5.2464
0	-1.36	5.2087
0	-1.394	5.1647
0	-1.445	5.1207
0	-1.479	5.0767
0	-1.53	5.0328
0	-1.581	4.9825
0	-1.632	4.9385
0	-1.683	4.8883
0	-1.717	4.838
0	-1.768	4.7814
0	-1.819	4.7312
0	-1.87	4.6746
0	-1.921	4.6181
0	-1.972	4.5553
0	-2.023	4.4987
0	-2.057	4.4359
0	-2.108	4.373
0	-2.159	4.3102
0	-2.193	4.2411
0	-2.244	4.1783
0	-2.278	4.1091
0	-2.329	4.04
0	-2.363	3.9709
0	-2.397	3.8955
0	-2.431	3.8264
0	-2.448	3.751
0	-2.482	3.6756
0	-2.499	3.6002
0	-2.516	3.5248
0	-2.533	3.4494
0	-2.55	3.374
0	-2.567	3.2986
0	-2.567	3.217
0	-2.567	3.1416
0	-2.567	3.0661
0	-2.55	2.9845
0	-2.55	2.9091
0	-2.533	2.8337
0	-2.516	2.7583
0	-2.499	2.6829
0	-2.465	2.6075
0	-2.431	2.5321
0	-2.414	2.463
0	-2.38	2.3876
0	-2.329	2.3185
0	-2.295	2.2494
0	-2.261	2.1802
0	-2.21	2.1111
0	-2.176	2.0483
0	-2.125	1.9792
0	-2.074	1.9163
0	-2.023	1.8535
0	-1.972	1.797
0	-1.921	1.7404
0	-1.87	1.6776
0	-1.819	1.621
0	-1.768	1.5708
0	-1.717	1.5142
0	-1.666	1.464
0	-1.632	1.4137
0	-1.581	1.3697
0	-1.53	1.3195
0	-1.479	1.2755
0	-1.428	1.2315
0	-1.377	1.1875
0	-1.326	1.1498
0	-1.292	1.1121
2	-1.241	1.0681
2	-1.19	1.0367
2	-1.122	0.99901
2	-1.071	0.9676
2	-1.02	0.93618
2	-0.969	0.90477
2	-0.918	0.87335
2	-0.85	0.84822
2	-0.799	0.82309
2	-0.765	0.79795
2	-0.714	0.7791
2	-0.663	0.76026
2	-0.612	0.73512
2	-0.561	0.72256
2	-0.51	0.70371
2	-0.476	0.69114
2	-0.425	0.67229
0	-0.391	0.65973
0	-0.357	0.65344
0	-0.34	0.64088
0	-0.306	0.62831
0	-0.272	0.62203
0	-0.238	0.61574
0	-0.221	0.60318
0	-0.187	0.59689
0	-0.153	0.59689
2	-0.136	0.59061
2	-0.085	0.58433
2	-0.051	0.58433
2	0	0.58433
2	0.017	0.58433
2	0.051	0.58433
2	0.102	0.58433
2	0.136	0.59061
2	0.187	0.59689
2	0.221	0.60318
2	0.272	0.60946
2	0.306	0.62203
2	0.357	0.62831
2	0.391	0.64088
2	0.442	0.65344
2	0.476	0.66601
2	0.527	0.68486
2	0.578	0.69742
2	0.612	0.71627
2	0.663	0.73512
2	0.714	0.76026
2	0.765	0.7791
2	0.816	0.80424
2	0.85	0.82937
2	0.901	0.8545
2	0.952	0.88592
2	1.02	0.91733
2	1.071	0.94875
2	1.122	0.98016
2	1.173	1.0116
2	1.224	1.0493
2	1.292	1.087
0	1.326	1.1247
0	1.377	1.1687
0	1.428	1.2126
0	1.462	1.2566
0	1.513	1.3006
0	1.564	1.3446
0	1.615	1.3948
0	1.666	1.4451
0	1.717	1.4954
0	1.751	1.5456
0	1.802	1.6022
0	1.853	1.6525
0	1.904	1.709
0	1.955	1.7718
0	2.006	1.8284
0	2.04	1.8912
0	2.091	1.954
0	2.142	2.0169
0	2.176	2.0797
0	2.227	2.1488
0	2.261	2.2117
0	2.295	2.2808
0	2.329	2.3562
2	2.363	2.4253
2	2.414	2.4944
2	2.448	2.5698
2	2.499	2.6452
2	2.533	2.7206
2	2.55	2.796
2	2.584	2.8714
2	2.601	2.9531
2	2.618	3.0284
2	2.635	3.1101
2	2.652	3.1918
2	2.669	3.2672
2	2.669	3.3489
2	2.669	3.4306
2	2.669	3.5122
2	2.652	3.5877
2	2.635	3.6693
2	2.635	3.751
2	2.601	3.8264
2	2.584	3.9081
2	2.567	3.9835
2	2.533	4.0589
2	2.516	4.1343
2	2.482	4.2097
2	2.448	4.2851
2	2.414	4.3605
2	2.38	4.4296
2	2.346	4.4987
2	2.295	4.5678
2	2.261	4.6369
2	2.227	4.706
2	2.193	4.7752
2	2.159	4.838
0	2.108	4.9008
0	2.057	4.9637
0	2.006	5.0265
0	1.955	5.0893
0	1.904	5.1459
0	1.87	5.2024
0	1.819	5.2589
0	1.785	5.3092
0	1.734	5.3658
0	1.7	5.416
0	1.666	5.4663
0	1.615	5.5166
0	1.581	5.5668
0	1.547	5.6108
0	1.53	5.6611
0	1.496	5.705
0	1.462	5.749
0	1.445	5.793
0	1.411	5.837
0	1.394	5.881
0	1.377	5.9187
0	1.36	5.9627
0	1.343	6.0004
1	1.326	6.0443
1	1.309	6.082
1	1.292	6.1197
1	1.258	6.1574
1	1.241	6.1951
1	1.224	6.2328
1	1.207	6.2705
1	1.19	0.025132
1	1.19	0.062831
1	1.173	0.094246
1	1.173	0.13195
1	1.156	0.16964
1	1.156	0.20106
1	1.156	0.23876
1	1.156	0.27017
1	1.156	0.30787
1	1.156	0.33929
1	1.156	0.37699
1	1.156	0.41469
1	1.173	0.4461
1	1.173	0.4838
1	1.19	0.5215
1	1.207	0.55291
1	1.207	0.59061
1	1.224	0.62831
1	1.241	0.66601
1	1.258	0.70371
1	1.275	0.74141
1	1.309	0.7791
1	1.326	0.82309
0	1.36	0.86079
0	1.394	0.90477
0	1.445	0.94246
0	1.479	0.98645
0	1.513	1.0367
0	1.564	1.0807
0	1.598	1.131
0	1.649	1.1749
0	1.7	1.2252
0	1.751	1.2817
0	1.785	1.332
0	1.836	1.3886
0	1.887	1.4451
0	1.938	1.5017
0	1.989	1.5582
0	2.04	1.621
0	2.091	1.6839
0	2.125	1.7467
0	2.176	1.8095
0	2.227	1.8786
0	2.278	1.9478
0	2.312	2.0169
0	2.363	2.086
0	2.397	2.1551
0	2.448	2.2305
0	2.482	2.3059
0	2.516	2.3813
0	2.55	2.4567
0	2.567	2.5321
0	2.601	2.6075
0	2.618	2.6892
0	2.635	2.7646
0	2.652	2.8462
0	2.669	2.9279
0	2.669	3.0096
0	2.669	3.085
2	2.669	3.1667
2	2.686	3.2484
2	2.686	3.33
2	2.686	3.4117
2	2.686	3.4934
2	2.686	3.5751
2	2.669	3.6505
2	2.652	3.7322
2	2.635	3.8138
2	2.618	3.8892
2	2.601	3.9709
2	2.567	4.0463
2	2.533	4.1217
2	2.516	4.2034
2	2.482	4.2725
2	2.448	4.3479
2	2.414	4.4233
0	2.363	4.4924
0	2.312	4.5615
0	2.261	4.6306
0	2.21	4.6998
0	2.159	4.7626
0	2.108	4.8317
0	2.057	4.8945
0	2.006	4.9511
0	1.955	5.0139
0	1.904	5.0705
0	1.853	5.127
0	1.819	5.1836
0	1.768	5.2401
0	1.717	5.2904
0	1.683	5.3406
0	1.649	5.3909
0	1.598	5.4412
0	1.564	5.4851
0	1.53	5.5354
0	1.496	5.5794
0	1.462	5.6234
0	1.428	5.6674
0	1.411	5.7113
0	1.377	5.7553
0	1.36	5.793
0	1.326	5.837
0	1.309	5.8747
0	1.292	5.9124
1	1.275	5.9501
1	1.241	5.9878
1	1.207	6.0255
1	1.19	6.0632
1	1.173	6.1009
1	1.139	6.1323
1	1.122	6.17
1	1.105	6.2014
1	1.088	6.2328
1	1.071	6.2705
1	1.054	0.018849
1	1.037	0.050265
1	1.037	0.08168
1	1.02	0.1131
1	1.02	0.14451
1	1.02	0.17593
1	1.003	0.20106
1	1.003	0.23247
1	1.003	0.26389
1	1.003	0.29531
1	1.003	0.32672
1	1.003	0.35814
1	1.02	0.38955
1	1.02	0.41469
1	1.02	0.4461
1	1.037	0.47752
1	1.037	0.50893
1	1.054	0.54035
1	1.071	0.57176
1	1.088	0.60946
1	1.088	0.64088
1	1.105	0.67229
1	1.122	0.70371
1	1.156	0.74141
0	1.19	0.7791
0	1.224	0.81052
0	1.258	0.84822
0	1.292	0.88592
0	1.326	0.9299
0	1.377	0.9676
0	1.411	1.0116
0	1.462	1.0556
0	1.496	1.0995
0	1.547	1.1435
0	1.581	1.1938
0	1.632	1.2378
0	1.683	1.288
0	1.734	1.3446
0	1.768	1.3948
0	1.819	1.4514
0	1.87	1.5017
0	1.921	1.5645
0	1.972	1.621
0	2.023	1.6776
0	2.074	1.7404
0	2.125	1.8033
0	2.159	1.8724
0	2.21	1.9352
0	2.261	2.0043
0	2.295	2.0734
0	2.346	2.1425
0	2.38	2.2117
0	2.414	2.287
0	2.448	2.3562
0	2.482	2.4316
0	2.516	2.507
0	2.55	2.5823
0	2.567	2.6578
0	2.584	2.7394
0	2.601	2.8148
0	2.618	2.8965
0	2.618	2.9719
0	2.635	3.0536
0	2.635	3.129
0	2.635	3.2107
0	2.618	3.2923
0	2.601	3.3677
0	2.601	3.4494
0	2.584	3.5248
0	2.55	3.6002
0	2.533	3.6756
0	2.499	3.751
0	2.465	3.8264
0	2.431	3.9018
0	2.397	3.9772
0	2.363	4.0463
0	2.312	4.1154
0	2.278	4.1845
0	2.227	4.2537
0	2.176	4.3228
0	2.125	4.3856
0	2.091	4.4484
0	2.04	4.5113
0	1.989	4.5741
0	1.938	4.6306
0	1.887	4.6872
0	1.836	4.7437
0	1.785	4.8003
0	1.734	4.8506
0	1.683	4.9008
0	1.632	4.9511
0	1.581	5.0014
0	1.53	5.0453
0	1.479	5.0956
0	1.445	5.1396
0	1.394	5.1773
2	1.343	5.2213
2	1.326	5.2589
2	1.292	5.3029
2	1.258	5.3406
2	1.241	5.3783
2	1.207	5.416
2	1.19	5.4474
2	1.156	5.4851
2	1.139	5.5228
2	1.122	5.5543
2	1.105	5.5857
2	1.071	5.6234
2	1.054	5.6548
2	1.054	5.6862
2	1.037	5.7176
2	1.02	5.749
2	1.003	5.7805
2	1.003	5.8056
0	0.969	5.837
0	0.952	5.8684
0	0.935	5.8936
0	0.918	5.925
0	0.901	5.9501
0	0.884	5.9815
0	0.867	6.0066
0	0.85	6.0318
1	0.833	6.0569
1	0.816	6.082
1	0.799	6.1072
1	0.765	6.1323
1	0.748	6.1512
1	0.731	6.1763
1	0.714	6.1951
1	0.697	6.2203
1	0.68	6.2391
1	0.663	6.258
1	0.646	0
1	0.629	0.018849
1	0.629	0.037699
1	0.612	0.056548
1	0.595	0.075397
1	0.595	0.087963
1	0.578	0.10681
1	0.578	0.12566
1	0.561	0.14451
1	0.561	0.16336
1	0.561	0.17593
1	0.561	0.19478
1	0.544	0.21363
1	0.544	0.22619
1	0.544	0.24504
1	0.544	0.26389
1	0.544	0.27646
1	0.544	0.29531
1	0.544	0.31416
1	0.544	0.32672
1	0.544	0.34557
1	0.561	0.36442
1	0.561	0.37699
1	0.561	0.39583
1	0.578	0.41469
1	0.578	0.43353
1	0.578	0.4461
1	0.595	0.46495
1	0.595	0.4838
1	0.612	0.50265
1	0.629	0.5215
1	0.629	0.54035
1	0.646	0.5592
1	0.663	0.57805
1	0.68	0.60318
1	0.697	0.62203
1	0.697	0.64088
1	0.714	0.66601
1	0.731	0.68486
1	0.765	0.70999
1	0.782	0.72884
1	0.799	0.75397
1	0.816	0.7791
1	0.833	0.80424
1	0.867	0.82937
1	0.884	0.8545
1	0.918	0.88592
1	0.935	0.91105
1	0.969	0.94246
1	0.986	0.97388
0	1.037	0.99901
0	1.071	1.0304
0	1.122	1.0681
0	1.156	1.0995
0	1.207	1.1372
0	1.241	1.1749
0	1.292	1.2126
0	1.343	1.2503
0	1.394	1.2943
0	1.428	1.332
0	1.479	1.376
0	1.53	1.4263
0	1.581	1.4703
0	1.632	1.5205
0	1.683	1.5708
0	1.734	1.621
0	1.785	1.6713
0	1.819	1.7279
0	1.87	1.7844
0	1.921	1.841
0	1.972	1.8975
0	2.006	1.9603
0	2.057	2.0232
0	2.108	2.086
0	2.142	2.1488
0	2.176	2.2117
0	2.227	2.2808
0	2.261	2.3436
0	2.295	2.4127
0	2.312	2.4818
0	2.346	2.5572
0	2.38	2.6263
2	2.397	2.6955
2	2.431	2.7708
2	2.448	2.8462
2	2.482	2.9154
2	2.499	2.9908
2	2.516	3.0661
2	2.533	3.1416
2	2.55	3.2232
2	2.55	3.2986
2	2.55	3.374
2	2.55	3.4494
2	2.55	3.5248
2	2.533	3.6065
2	2.533	3.6819
2	2.516	3.7573
2	2.499	3.8327
2	2.465	3.9081
2	2.448	3.9835
2	2.414	4.0526
2	2.397	4.128
2	2.363	4.1971
2	2.329	4.2662
0	2.278	4.3353
0	2.227	4.4044
0	2.193	4.4736
0	2.142	4.5364
0	2.091	4.5992
0	2.04	4.6621
0	1.989	4.7249
0	1.938	4.7814
0	1.887	4.838
0	1.836	4.8945
0	1.785	4.9511
0	1.734	5.0014
0	1.683	5.0579
0	1.632	5.1082
0	1.598	5.1521
0	1.547	5.2024
0	1.496	5.2464
0	1.462	5.2904
0	1.411	5.3343
0	1.377	5.3783
0	1.343	5.416
2	1.292	5.46
2	1.275	5.4977
2	1.258	5.5354
2	1.224	5.5731
2	1.207	5.6108
2	1.19	5.6485
2	1.173	5.6799
2	1.173	5.7176
0	1.139	5.749
0	1.122	5.7867
0	1.088	5.8182
1	1.071	5.8496
1	1.037	5.881
1	1.003	5.9124
1	0.969	5.9438
1	0.935	5.9752
1	0.918	6.0004
1	0.884	6.0255
1	0.867	6.0569
1	0.833	6.082
1	0.816	6.1072
1	0.782	6.1323
1	0.765	6.1512
1	0.748	6.1763
1	0.731	6.2014
1	0.714	6.2203
1	0.697	6.2391
1	0.68	6.2642
1	0.663	0
1	0.646	0.018849
1	0.646	0.037699
1	0.629	0.056548
1	0.612	0.075397
1	0.612	0.094246
1	0.595	0.1131
1	0.595	0.13195
1	0.595	0.15079
1	0.578	0.16964
1	0.578	0.18849
1	0.578	0.20734
1	0.578	0.21991
1	0.561	0.23876
1	0.561	0.25761
1	0.561	0.27646
1	0.561	0.28902
1	0.561	0.30787
1	0.578	0.32672
1	0.578	0.34557
1	0.578	0.35814
1	0.578	0.37699
1	0.595	0.39583
1	0.595	0.41469
1	0.595	0.43353
1	0.612	0.45238
1	0.612	0.47123
1	0.629	0.49008
1	0.629	0.50893
1	0.646	0.52778
1	0.663	0.54663
1	0.663	0.56548
1	0.68	0.58433
1	0.697	0.60946
1	0.714	0.62831
1	0.731	0.65344
1	0.748	0.67229
1	0.765	0.69742
1	0.782	0.72256
1	0.799	0.74769
1	0.816	0.76654
1	0.85	0.79167
1	0.867	0.82309
1	0.884	0.84822
1	0.918	0.87335
1	0.935	0.90477
0	0.986	0.9299
0	1.02	0.96131
0	1.054	0.99273
0	1.105	1.0241
0	1.139	1.0618
0	1.19	1.0933
0	1.241	1.131
0	1.275	1.1687
0	1.326	1.2064
0	1.377	1.2503
0	1.411	1.2943
0	1.462	1.3383
0	1.513	1.3823
0	1.564	1.4263
0	1.615	1.4765
0	1.666	1.5268
0	1.717	1.5771
0	1.751	1.6273
0	1.802	1.6776
0	1.853	1.7341
0	1.904	1.7907
0	1.955	1.8472
0	2.006	1.9101
0	2.04	1.9729
0	2.091	2.0357
0	2.125	2.0986
0	2.176	2.1614
0	2.21	2.2242
0	2.244	2.2933
0	2.278	2.3624
0	2.312	2.4316
0	2.346	2.5007
0	2.38	2.5761
0	2.397	2.6452
0	2.414	2.7143
0	2.431	2.7897
0	2.448	2.8651
0	2.465	2.9405
0	2.465	3.0096
0	2.465	3.085
0	2.465	3.1604
0	2.465	3.2358
0	2.465	3.3112
2	2.448	3.3803
2	2.448	3.4557
2	2.448	3.5311
2	2.431	3.6065
2	2.414	3.6756
2	2.397	3.751
2	2.38	3.8201
2	2.363	3.8955
2	2.346	3.9646
2	2.312	4.0338
2	2.295	4.1029
0	2.244	4.172
0	2.21	4.2411
0	2.159	4.3039
0	2.108	4.3667
0	2.057	4.4296
0	2.006	4.4924
0	1.955	4.5553
0	1.904	4.6118
0	1.853	4.6683
0	1.802	4.7249
0	1.751	4.7752
0	1.7	4.8254
0	1.649	4.882
0	1.598	4.926
0	1.564	4.9762
0	1.513	5.0202
0	1.462	5.0642
0	1.411	5.1082
0	1.36	5.1521
0	1.326	5.1898
0	1.275	5.2338
0	1.241	5.2715
0	1.19	5.3092
0	1.156	5.3406
0	1.105	5.3783
0	1.071	5.4097
0	1.037	5.4412
2	0.986	5.4726
2	0.969	5.504
2	0.952	5.5291
2	0.935	5.5605
0	0.901	5.5857
0	0.867	5.6108
0	0.833	5.6359
0	0.799	5.6611
0	0.782	5.6862
0	0.748	5.7113
0	0.714	5.7302
0	0.697	5.7553
1	0.663	5.7742
1	0.629	5.793
1	0.595	5.8119
1	0.561	5.8307
1	0.527	5.8496
1	0.493	5.8621
1	0.459	5.8747
1	0.425	5.8936
1	0.391	5.8998
1	0.357	5.9124
1	0.323	5.925
1	0.289	5.9375
1	0.272	5.9438
1	0.238	5.9501
1	0.204	5.9564
1	0.17	5.9627
0	0.153	5.9689
0	0.153	5.9752
0	0.136	5.9815
0	0.119	5.9815
0	0.102	5.9878
0	0.085	5.9878
0	0.068	5.9941
0	0.051	5.9941
2	0.051	5.9941
2	0.051	6.0004
2	0.051	6.0004
2	0.051	6.0004
2	0.051	6.0004
2	0.051	6.0066
2	0.051	6.0066
2	0.034	6.0066
2	0.034	6.0066
2	0.051	6.0066
2	0.051	6.0129
2	0.051	6.0129
2	0.051	6.0129
2	0.051	6.0129
2	0.051	6.0192
2	0.051	6.0192
2	0.051	6.0192
2	0.051	6.0192
2	0.051	6.0255
2	0.051	6.0255
2	0.051	6.0255
2	0.051	6.0318
2	0.051	6.0318
2	0.051	6.0318
[truncated: 5,162 more rows]
