# Supplementary material for: Skilled motor control of an inverted pendulum implies low entropy of states but high entropy of actions
Source: PLoS Comput Biol. 2023 Jan 6;19(1):e1010810. doi: 10.1371/journal.pcbi.1010810 (PMC9851554; doi:10.1371/journal.pcbi.1010810)
Supplement: S2 File — The dataset within the file contains the data collected during the experiment. Each CSV file named “FRI_p_l.csv” corresponds to a different trial, where “p” stands for an unique numerical participant’s identifier and “l” stands for pendulum length (where “2” corresponds to 0.2, “3” to 0.3 m, “4” to 0.4 m, etc.). In every file, rows correspond to subsequent time steps, sampled with a frequency of 0.017 s. For every recorded time step, each column contains: the action selected by the trial’s participant (“action”). The value 0 corresponds to a “no action”, the value 1 represents an action that pushes the pendulum towards the clockwise direction and the value 2 corresponds to an action that pushes the pendulum towards the anti-clockwise direction.the angular velocity of the pendulum at that time step (“ang. velocity”), measured in rad s−1.the angle of the pendulum at that time step (“angle”), measured in rad with values in the interval [0, 2π) rad. The angle 0 rad corresponds to the pendulum oriented in its upright position.the single utility value associated to the whole trial (“utility”). (ZIP) [file pcbi.1010810.s002.zip › ExperimentalData/FRI_24_9.csv]

action	angular vel.	angle	trial utility
0	0	3.2358	-5.9082
0	0	3.2358
0	0	3.2358
0	0	3.2358
0	0	3.2358
0	-0.017	3.2358
0	-0.017	3.2358
0	-0.017	3.2358
0	-0.017	3.2358
0	-0.017	3.2358
0	-0.034	3.2295
0	-0.034	3.2295
0	-0.034	3.2295
0	-0.034	3.2295
0	-0.034	3.2295
0	-0.034	3.2232
0	-0.051	3.2232
0	-0.051	3.2232
0	-0.051	3.2232
0	-0.051	3.217
0	-0.051	3.217
0	-0.051	3.217
0	-0.068	3.2107
0	-0.068	3.2107
0	-0.068	3.2107
0	-0.068	3.2044
0	-0.068	3.2044
0	-0.068	3.2044
0	-0.068	3.1981
0	-0.068	3.1981
0	-0.085	3.1918
0	-0.085	3.1918
0	-0.085	3.1918
0	-0.085	3.1855
0	-0.085	3.1855
0	-0.085	3.1793
0	-0.085	3.1793
0	-0.085	3.173
0	-0.085	3.173
0	-0.085	3.1667
0	-0.085	3.1667
0	-0.085	3.1604
0	-0.085	3.1604
0	-0.102	3.1541
0	-0.102	3.1541
0	-0.102	3.1478
0	-0.102	3.1478
0	-0.102	3.1416
0	-0.102	3.1416
2	-0.102	3.1353
2	-0.085	3.1353
2	-0.085	3.1353
2	-0.068	3.129
2	-0.051	3.129
2	-0.051	3.129
2	-0.034	3.1227
2	-0.034	3.1227
2	-0.017	3.1227
2	-0.017	3.1227
2	0	3.1227
2	0	3.1227
2	0	3.1227
2	0.017	3.1227
2	0.017	3.1227
2	0.034	3.1227
2	0.034	3.1227
2	0.051	3.129
2	0.051	3.129
2	0.068	3.129
2	0.068	3.1353
2	0.085	3.1353
2	0.102	3.1353
2	0.102	3.1416
2	0.119	3.1416
2	0.119	3.1478
2	0.136	3.1541
2	0.136	3.1541
2	0.153	3.1604
2	0.153	3.1667
2	0.17	3.173
2	0.17	3.173
2	0.17	3.1793
2	0.187	3.1855
2	0.187	3.1918
2	0.204	3.1981
2	0.204	3.2044
2	0.204	3.2107
2	0.221	3.217
2	0.221	3.2232
2	0.238	3.2358
2	0.238	3.2421
2	0.238	3.2484
2	0.238	3.2546
2	0.255	3.2609
2	0.255	3.2735
2	0.255	3.2798
2	0.272	3.2861
2	0.272	3.2923
2	0.272	3.3049
2	0.272	3.3112
2	0.272	3.3175
2	0.272	3.33
2	0.289	3.3363
2	0.289	3.3489
2	0.289	3.3552
2	0.289	3.3615
2	0.289	3.374
2	0.289	3.3803
2	0.289	3.3929
2	0.289	3.3992
2	0.289	3.4117
2	0.289	3.418
2	0.289	3.4243
2	0.289	3.4369
2	0.289	3.4431
2	0.289	3.4557
2	0.289	3.462
2	0.289	3.4683
2	0.289	3.4808
2	0.272	3.4871
2	0.272	3.4997
2	0.272	3.506
2	0.272	3.5122
2	0.272	3.5248
2	0.272	3.5311
2	0.255	3.5374
2	0.255	3.5499
2	0.255	3.5562
2	0.238	3.5625
2	0.238	3.5688
2	0.238	3.5751
2	0.238	3.5877
2	0.221	3.5939
2	0.221	3.6002
2	0.221	3.6065
2	0.204	3.6128
2	0.204	3.6191
2	0.187	3.6254
2	0.187	3.6316
2	0.187	3.6379
2	0.17	3.6442
2	0.17	3.6442
2	0.153	3.6505
2	0.153	3.6568
0	0.136	3.6631
0	0.119	3.6631
0	0.102	3.6693
0	0.085	3.6693
0	0.068	3.6756
0	0.051	3.6756
0	0.034	3.6756
0	0.017	3.6819
0	0	3.6819
0	0	3.6819
0	-0.017	3.6819
0	-0.034	3.6756
1	-0.051	3.6756
1	-0.085	3.6756
1	-0.102	3.6693
1	-0.136	3.6693
1	-0.153	3.6631
1	-0.187	3.6568
1	-0.204	3.6505
1	-0.238	3.6442
1	-0.255	3.6379
1	-0.289	3.6316
1	-0.306	3.6191
1	-0.323	3.6065
1	-0.357	3.6002
1	-0.374	3.5877
1	-0.408	3.5751
1	-0.425	3.5625
1	-0.442	3.5499
1	-0.476	3.5374
1	-0.493	3.5185
1	-0.51	3.506
1	-0.527	3.4871
1	-0.544	3.4745
1	-0.578	3.4557
1	-0.595	3.4369
1	-0.612	3.418
1	-0.629	3.3992
1	-0.646	3.3803
1	-0.663	3.3615
1	-0.68	3.3426
1	-0.697	3.3238
1	-0.697	3.2986
1	-0.714	3.2798
1	-0.731	3.2546
1	-0.748	3.2358
1	-0.748	3.2107
1	-0.765	3.1918
1	-0.782	3.1667
1	-0.782	3.1416
1	-0.799	3.1164
1	-0.799	3.0913
1	-0.799	3.0724
1	-0.816	3.0473
1	-0.816	3.0222
1	-0.816	2.997
1	-0.833	2.9719
1	-0.833	2.9468
1	-0.833	2.9216
1	-0.833	2.8965
1	-0.833	2.8714
1	-0.833	2.8462
1	-0.833	2.8211
1	-0.833	2.796
1	-0.816	2.7708
1	-0.816	2.7457
1	-0.816	2.7206
1	-0.816	2.6955
1	-0.799	2.6703
1	-0.799	2.6452
1	-0.782	2.62
1	-0.782	2.6012
1	-0.765	2.5761
1	-0.765	2.5509
1	-0.748	2.5258
1	-0.748	2.507
1	-0.731	2.4818
1	-0.714	2.463
1	-0.714	2.4378
1	-0.697	2.419
1	-0.68	2.4001
1	-0.663	2.375
1	-0.646	2.3562
1	-0.629	2.3373
1	-0.612	2.3185
1	-0.612	2.2996
1	-0.595	2.2808
1	-0.578	2.2619
1	-0.561	2.2494
1	-0.544	2.2305
1	-0.527	2.2117
1	-0.493	2.1991
1	-0.476	2.1865
1	-0.459	2.1677
1	-0.442	2.1551
1	-0.425	2.1425
1	-0.408	2.13
1	-0.391	2.1174
1	-0.374	2.1048
1	-0.34	2.0923
1	-0.323	2.086
1	-0.306	2.0734
1	-0.289	2.0671
1	-0.272	2.0546
0	-0.238	2.0483
0	-0.204	2.042
0	-0.17	2.0357
0	-0.153	2.0294
0	-0.119	2.0294
0	-0.085	2.0232
0	-0.051	2.0232
0	-0.034	2.0169
0	0	2.0169
0	0.017	2.0169
0	0.051	2.0169
0	0.068	2.0232
0	0.102	2.0232
0	0.136	2.0294
0	0.17	2.0357
0	0.187	2.042
0	0.221	2.0483
0	0.255	2.0546
0	0.289	2.0609
0	0.306	2.0734
0	0.34	2.0797
0	0.374	2.0923
0	0.391	2.1048
0	0.425	2.1174
0	0.459	2.13
0	0.476	2.1425
0	0.51	2.1614
0	0.544	2.174
2	0.561	2.1928
2	0.595	2.2117
2	0.629	2.2305
2	0.663	2.2494
2	0.697	2.2682
2	0.731	2.2933
2	0.765	2.3122
2	0.799	2.3373
2	0.833	2.3624
2	0.867	2.3876
2	0.901	2.4127
2	0.935	2.4441
2	0.952	2.4693
2	0.986	2.5007
2	1.02	2.5321
2	1.037	2.5635
2	1.071	2.5949
2	1.088	2.6263
2	1.122	2.6578
2	1.139	2.6955
2	1.156	2.7269
2	1.19	2.7646
2	1.207	2.8023
2	1.224	2.8337
2	1.241	2.8714
2	1.258	2.9091
2	1.275	2.9468
2	1.292	2.9908
2	1.292	3.0284
2	1.309	3.0661
2	1.326	3.1038
2	1.326	3.1478
2	1.343	3.1855
2	1.343	3.2295
2	1.343	3.2672
2	1.343	3.3112
2	1.36	3.3489
2	1.36	3.3929
2	1.36	3.4306
2	1.343	3.4745
2	1.343	3.5122
2	1.343	3.5562
2	1.343	3.5939
2	1.326	3.6316
2	1.326	3.6756
2	1.309	3.7133
2	1.309	3.751
2	1.292	3.795
2	1.275	3.8327
2	1.258	3.8704
2	1.258	3.9081
2	1.241	3.9458
2	1.224	3.9835
2	1.207	4.0212
2	1.19	4.0526
2	1.173	4.0903
2	1.156	4.128
2	1.122	4.1594
2	1.105	4.1971
2	1.088	4.2285
2	1.071	4.2599
2	1.037	4.2914
2	1.02	4.3228
2	1.003	4.3542
2	0.969	4.3856
2	0.952	4.4107
2	0.935	4.4421
2	0.901	4.4673
2	0.884	4.4987
2	0.85	4.5238
2	0.833	4.549
2	0.816	4.5741
2	0.782	4.5992
2	0.765	4.6181
0	0.731	4.6432
0	0.697	4.6621
0	0.663	4.6872
0	0.629	4.706
0	0.595	4.7249
0	0.561	4.7437
0	0.527	4.7563
0	0.493	4.7752
0	0.459	4.7877
0	0.425	4.8003
0	0.391	4.8129
0	0.357	4.8254
0	0.323	4.838
0	0.289	4.8443
0	0.255	4.8506
0	0.221	4.8631
0	0.187	4.8694
0	0.153	4.8757
0	0.119	4.8757
0	0.085	4.882
0	0.068	4.882
0	0.034	4.8883
0	0	4.8883
0	-0.017	4.8883
0	-0.051	4.882
0	-0.085	4.882
0	-0.119	4.8757
0	-0.153	4.8757
0	-0.187	4.8694
0	-0.221	4.8631
0	-0.255	4.8568
0	-0.289	4.8443
0	-0.323	4.838
0	-0.357	4.8254
0	-0.374	4.8191
0	-0.408	4.8066
0	-0.442	4.794
0	-0.476	4.7752
0	-0.51	4.7626
0	-0.544	4.7437
1	-0.578	4.7312
1	-0.629	4.7123
1	-0.663	4.6935
1	-0.714	4.6683
1	-0.748	4.6495
1	-0.782	4.6244
1	-0.833	4.5992
1	-0.867	4.5741
1	-0.918	4.549
1	-0.952	4.5175
1	-1.003	4.4861
1	-1.037	4.461
1	-1.071	4.4233
1	-1.122	4.3919
1	-1.156	4.3605
1	-1.207	4.3228
1	-1.241	4.2851
1	-1.275	4.2474
1	-1.309	4.2097
1	-1.36	4.1657
1	-1.394	4.128
1	-1.428	4.084
1	-1.462	4.04
1	-1.496	3.996
1	-1.53	3.9521
1	-1.564	3.9018
1	-1.581	3.8578
1	-1.615	3.8076
1	-1.649	3.7573
1	-1.666	3.707
1	-1.7	3.6568
1	-1.717	3.6065
1	-1.751	3.5562
1	-1.768	3.4997
1	-1.785	3.4494
1	-1.802	3.3929
1	-1.819	3.3426
1	-1.836	3.2861
1	-1.836	3.2295
1	-1.853	3.173
1	-1.87	3.1164
1	-1.87	3.0599
1	-1.87	3.0033
1	-1.87	2.9468
1	-1.87	2.8902
1	-1.87	2.8337
1	-1.87	2.7771
1	-1.87	2.7206
1	-1.87	2.664
1	-1.853	2.6075
1	-1.853	2.5572
1	-1.836	2.5007
1	-1.819	2.4441
1	-1.802	2.3876
1	-1.785	2.3373
1	-1.768	2.2808
1	-1.751	2.2305
1	-1.734	2.174
1	-1.717	2.1237
1	-1.7	2.0734
1	-1.683	2.0232
1	-1.649	1.9729
1	-1.632	1.9226
1	-1.615	1.8724
1	-1.581	1.8221
1	-1.564	1.7781
1	-1.53	1.7279
1	-1.513	1.6839
1	-1.479	1.6399
1	-1.462	1.5959
1	-1.445	1.5519
1	-1.411	1.5079
1	-1.394	1.464
1	-1.36	1.4263
1	-1.343	1.3823
1	-1.309	1.3446
1	-1.292	1.3006
1	-1.258	1.2629
0	-1.241	1.2252
0	-1.207	1.1875
0	-1.173	1.1561
0	-1.139	1.1184
0	-1.105	1.087
0	-1.071	1.0556
0	-1.054	1.0179
0	-1.02	0.98645
0	-0.986	0.96131
0	-0.969	0.9299
0	-0.935	0.89848
0	-0.918	0.87335
0	-0.884	0.84193
0	-0.867	0.8168
0	-0.833	0.79167
0	-0.816	0.76654
0	-0.782	0.74141
0	-0.765	0.72256
0	-0.748	0.69742
0	-0.731	0.67229
0	-0.697	0.65344
0	-0.68	0.63459
0	-0.663	0.60946
0	-0.646	0.59061
0	-0.629	0.57176
0	-0.612	0.55291
0	-0.595	0.53406
0	-0.578	0.51521
0	-0.561	0.50265
0	-0.544	0.4838
0	-0.527	0.47123
0	-0.51	0.45238
0	-0.493	0.43982
0	-0.476	0.42097
0	-0.459	0.4084
0	-0.459	0.39583
0	-0.442	0.38327
0	-0.425	0.36442
0	-0.408	0.35185
0	-0.408	0.33929
0	-0.391	0.32672
0	-0.374	0.32044
0	-0.374	0.30787
0	-0.357	0.29531
0	-0.357	0.28274
0	-0.34	0.27646
2	-0.323	0.26389
2	-0.306	0.25132
2	-0.289	0.24504
2	-0.272	0.23247
2	-0.255	0.22619
2	-0.238	0.21991
2	-0.221	0.21363
2	-0.204	0.20734
2	-0.204	0.20106
2	-0.187	0.19478
2	-0.17	0.18849
2	-0.153	0.18221
2	-0.136	0.17593
0	-0.136	0.17593
0	-0.119	0.16964
0	-0.119	0.16336
0	-0.119	0.16336
0	-0.102	0.15708
0	-0.102	0.15708
0	-0.102	0.15079
0	-0.085	0.15079
0	-0.085	0.14451
0	-0.085	0.14451
0	-0.068	0.13823
0	-0.068	0.13823
0	-0.068	0.13823
0	-0.068	0.13195
0	-0.051	0.13195
0	-0.051	0.13195
0	-0.051	0.12566
0	-0.051	0.12566
0	-0.034	0.12566
0	-0.034	0.12566
0	-0.034	0.11938
2	-0.034	0.11938
2	-0.017	0.11938
2	0	0.11938
2	0	0.11938
2	0.017	0.11938
2	0.017	0.11938
2	0.034	0.11938
2	0.051	0.12566
2	0.068	0.12566
2	0.068	0.12566
2	0.085	0.13195
2	0.102	0.13195
2	0.119	0.13823
0	0.119	0.13823
0	0.119	0.14451
0	0.136	0.15079
0	0.136	0.15079
0	0.136	0.15708
0	0.136	0.16336
0	0.153	0.16336
0	0.153	0.16964
1	0.153	0.17593
1	0.153	0.18221
1	0.153	0.18849
1	0.153	0.18849
1	0.153	0.19478
1	0.153	0.20106
1	0.153	0.20734
1	0.136	0.20734
1	0.136	0.21363
1	0.136	0.21991
1	0.136	0.21991
1	0.136	0.22619
1	0.136	0.23247
1	0.136	0.23876
1	0.136	0.23876
1	0.136	0.24504
1	0.136	0.25132
1	0.136	0.25132
1	0.136	0.25761
1	0.136	0.26389
1	0.136	0.26389
1	0.136	0.27017
1	0.136	0.27017
1	0.136	0.27646
1	0.136	0.28274
1	0.136	0.28274
0	0.136	0.28902
0	0.153	0.29531
0	0.153	0.30159
0	0.17	0.30159
0	0.17	0.30787
0	0.187	0.31416
0	0.204	0.32044
0	0.204	0.32672
0	0.221	0.333
0	0.238	0.33929
0	0.238	0.35185
0	0.255	0.35814
0	0.272	0.36442
0	0.272	0.3707
0	0.289	0.38327
0	0.306	0.38955
0	0.323	0.40212
0	0.323	0.4084
0	0.34	0.42097
0	0.357	0.43353
0	0.374	0.43982
0	0.391	0.45238
0	0.391	0.46495
0	0.408	0.47752
0	0.425	0.49008
0	0.442	0.50265
0	0.459	0.5215
0	0.476	0.53406
0	0.493	0.54663
0	0.51	0.56548
0	0.527	0.57805
0	0.544	0.59689
0	0.561	0.60946
0	0.578	0.62831
0	0.612	0.64716
0	0.629	0.66601
0	0.646	0.68486
0	0.663	0.70371
0	0.697	0.72884
0	0.714	0.74769
0	0.731	0.77282
0	0.765	0.79167
0	0.782	0.8168
0	0.799	0.84193
0	0.833	0.86707
0	0.85	0.8922
0	0.884	0.91733
0	0.901	0.94246
0	0.935	0.97388
0	0.969	0.99901
0	0.986	1.0304
0	1.02	1.0618
0	1.054	1.0933
0	1.071	1.1247
0	1.105	1.1561
0	1.139	1.1875
0	1.173	1.2252
0	1.19	1.2629
0	1.224	1.2943
0	1.258	1.332
0	1.292	1.376
0	1.326	1.4137
0	1.36	1.4514
0	1.394	1.4954
0	1.428	1.5394
0	1.462	1.5833
0	1.479	1.6273
0	1.513	1.6713
0	1.547	1.7153
0	1.581	1.7655
0	1.615	1.8095
0	1.649	1.8598
0	1.683	1.9101
0	1.7	1.9603
0	1.734	2.0169
0	1.768	2.0671
0	1.802	2.1237
0	1.819	2.174
0	1.853	2.2305
0	1.87	2.287
0	1.887	2.3436
0	1.921	2.4001
0	1.938	2.4567
0	1.955	2.5195
0	1.972	2.5761
0	1.989	2.6389
0	2.006	2.6955
0	2.023	2.7583
0	2.023	2.8211
0	2.04	2.8777
0	2.04	2.9405
0	2.04	3.0033
0	2.057	3.0661
0	2.057	3.1227
0	2.057	3.1855
0	2.04	3.2484
0	2.04	3.3112
0	2.023	3.374
0	2.023	3.4306
0	2.006	3.4934
0	1.989	3.5562
0	1.989	3.6128
0	1.972	3.6756
0	1.938	3.7322
0	1.921	3.7887
0	1.904	3.8515
0	1.887	3.9081
0	1.853	3.9646
0	1.836	4.0149
0	1.802	4.0714
1	1.768	4.128
1	1.734	4.1783
1	1.7	4.2285
1	1.649	4.2788
1	1.615	4.3291
1	1.581	4.3793
1	1.53	4.4233
1	1.496	4.4736
1	1.445	4.5175
1	1.411	4.5615
1	1.36	4.5992
1	1.326	4.6432
1	1.275	4.6809
1	1.241	4.7186
1	1.19	4.7563
1	1.156	4.7877
1	1.105	4.8254
1	1.071	4.8568
1	1.02	4.8883
1	0.986	4.9197
1	0.935	4.9511
1	0.901	4.9762
1	0.85	5.0014
1	0.816	5.0265
1	0.765	5.0516
1	0.731	5.0767
1	0.697	5.0956
1	0.646	5.1144
1	0.612	5.1333
1	0.578	5.1521
1	0.527	5.171
0	0.51	5.1836
0	0.476	5.2024
0	0.442	5.215
0	0.408	5.2275
0	0.391	5.2401
0	0.357	5.2527
0	0.323	5.2652
0	0.306	5.2715
0	0.272	5.2778
0	0.238	5.2904
0	0.221	5.2966
0	0.187	5.3029
0	0.153	5.3092
0	0.136	5.3092
0	0.102	5.3155
0	0.085	5.3218
0	0.051	5.3218
0	0.017	5.3218
0	0	5.3218
0	-0.017	5.3218
0	-0.051	5.3218
0	-0.068	5.3218
0	-0.102	5.3155
2	-0.119	5.3155
2	-0.136	5.3092
2	-0.17	5.3029
2	-0.187	5.2966
2	-0.204	5.2904
2	-0.221	5.2841
2	-0.238	5.2778
2	-0.255	5.2715
2	-0.272	5.2652
2	-0.289	5.2527
2	-0.306	5.2464
2	-0.34	5.2338
2	-0.357	5.2275
2	-0.374	5.215
2	-0.391	5.2024
2	-0.408	5.1898
2	-0.425	5.1773
2	-0.459	5.1647
2	-0.476	5.1459
2	-0.493	5.1333
2	-0.51	5.1207
2	-0.544	5.1019
2	-0.561	5.083
2	-0.578	5.0705
2	-0.612	5.0516
2	-0.629	5.0328
2	-0.646	5.0139
2	-0.663	4.9951
2	-0.697	4.9699
2	-0.714	4.9511
2	-0.748	4.926
0	-0.765	4.9071
0	-0.799	4.882
0	-0.833	4.8568
0	-0.867	4.8317
0	-0.901	4.8066
0	-0.935	4.7752
0	-0.969	4.75
0	-1.003	4.7186
0	-1.037	4.6872
0	-1.071	4.6558
0	-1.105	4.6244
0	-1.139	4.5867
0	-1.156	4.5553
0	-1.19	4.5175
0	-1.224	4.4798
0	-1.258	4.4421
0	-1.292	4.4044
0	-1.326	4.3667
0	-1.36	4.3228
0	-1.377	4.2851
0	-1.411	4.2411
0	-1.445	4.1971
0	-1.462	4.1531
0	-1.496	4.1091
0	-1.53	4.0652
0	-1.547	4.0212
0	-1.564	3.9709
1	-1.598	3.9207
1	-1.632	3.8767
1	-1.649	3.8264
1	-1.683	3.7761
1	-1.717	3.7259
1	-1.734	3.6693
1	-1.768	3.6191
1	-1.785	3.5625
1	-1.802	3.5122
1	-1.819	3.4557
1	-1.836	3.3992
1	-1.853	3.3426
1	-1.87	3.2923
1	-1.887	3.2358
1	-1.904	3.173
1	-1.904	3.1164
1	-1.904	3.0599
1	-1.921	3.0033
1	-1.921	2.9468
1	-1.921	2.8902
1	-1.921	2.8274
1	-1.921	2.7708
1	-1.904	2.7143
1	-1.904	2.6578
1	-1.887	2.6012
1	-1.887	2.5447
1	-1.87	2.4881
1	-1.853	2.4316
1	-1.853	2.375
1	-1.836	2.3185
1	-1.819	2.2619
1	-1.802	2.2117
1	-1.785	2.1551
1	-1.751	2.1048
1	-1.734	2.0483
1	-1.717	1.998
1	-1.683	1.9478
1	-1.666	1.8975
1	-1.649	1.8472
1	-1.615	1.797
1	-1.598	1.7467
1	-1.564	1.7027
1	-1.547	1.6525
1	-1.513	1.6085
1	-1.496	1.5645
1	-1.479	1.5142
1	-1.445	1.4703
1	-1.428	1.4325
1	-1.394	1.3886
1	-1.377	1.3446
1	-1.343	1.3069
1	-1.326	1.2629
1	-1.309	1.2252
1	-1.275	1.1875
1	-1.258	1.1498
1	-1.241	1.1121
1	-1.207	1.0744
1	-1.19	1.0367
1	-1.173	0.99901
1	-1.156	0.9676
1	-1.139	0.9299
1	-1.122	0.89848
1	-1.105	0.86079
1	-1.088	0.82937
1	-1.071	0.79795
1	-1.054	0.76654
1	-1.037	0.73512
1	-1.02	0.70371
1	-1.003	0.67229
1	-1.003	0.64088
1	-0.986	0.60946
1	-0.986	0.58433
1	-0.969	0.55291
1	-0.952	0.5215
0	-0.935	0.49637
0	-0.935	0.46495
0	-0.918	0.43982
0	-0.901	0.4084
0	-0.884	0.38327
0	-0.867	0.35814
0	-0.867	0.333
0	-0.85	0.30787
2	-0.833	0.28274
2	-0.816	0.25761
2	-0.799	0.23247
2	-0.782	0.20734
2	-0.765	0.18221
2	-0.748	0.15708
2	-0.748	0.13823
2	-0.731	0.1131
2	-0.714	0.094246
2	-0.697	0.069114
2	-0.697	0.050265
2	-0.68	0.031415
2	-0.663	0.0062831
2	-0.663	6.2705
2	-0.646	6.2517
2	-0.646	6.2328
2	-0.629	6.214
2	-0.629	6.1951
2	-0.629	6.1763
2	-0.612	6.1574
2	-0.612	6.1386
2	-0.612	6.1197
2	-0.612	6.1009
2	-0.595	6.082
2	-0.595	6.0632
2	-0.595	6.0443
2	-0.595	6.0255
2	-0.595	6.0066
2	-0.595	5.9878
2	-0.595	5.9752
2	-0.595	5.9564
2	-0.595	5.9375
2	-0.595	5.9187
2	-0.612	5.8998
2	-0.612	5.881
2	-0.612	5.8621
2	-0.612	5.8433
2	-0.612	5.8244
2	-0.629	5.8056
2	-0.629	5.7867
0	-0.646	5.7679
0	-0.663	5.749
0	-0.68	5.7302
0	-0.697	5.705
0	-0.714	5.6862
0	-0.731	5.6611
0	-0.748	5.6422
0	-0.782	5.6171
0	-0.799	5.592
0	-0.816	5.5668
0	-0.833	5.5417
0	-0.867	5.5166
0	-0.884	5.4914
0	-0.901	5.4663
0	-0.935	5.4349
0	-0.952	5.4097
0	-0.986	5.3783
0	-1.003	5.3469
0	-1.037	5.3155
0	-1.054	5.2841
0	-1.088	5.2527
0	-1.122	5.2213
0	-1.139	5.1836
0	-1.173	5.1521
0	-1.207	5.1144
0	-1.241	5.0767
0	-1.258	5.039
0	-1.292	5.0014
0	-1.326	4.9637
1	-1.36	4.9197
1	-1.394	4.882
1	-1.445	4.838
1	-1.479	4.794
1	-1.53	4.75
1	-1.564	4.6998
1	-1.615	4.6558
1	-1.649	4.6055
1	-1.683	4.5553
1	-1.734	4.505
1	-1.768	4.4484
1	-1.819	4.3982
1	-1.853	4.3416
1	-1.887	4.2851
1	-1.921	4.2285
1	-1.972	4.1657
1	-2.006	4.1091
1	-2.04	4.0463
1	-2.074	3.9835
1	-2.108	3.9207
1	-2.125	3.8578
1	-2.159	3.795
1	-2.193	3.7322
1	-2.21	3.6631
1	-2.244	3.5939
1	-2.261	3.5311
1	-2.278	3.462
1	-2.295	3.3929
1	-2.312	3.3238
1	-2.329	3.2546
1	-2.329	3.1793
1	-2.346	3.1101
1	-2.346	3.041
1	-2.346	2.9719
1	-2.346	2.8965
1	-2.346	2.8274
0	-2.346	2.7583
0	-2.329	2.6892
0	-2.312	2.62
0	-2.295	2.5509
0	-2.261	2.4818
0	-2.244	2.4127
0	-2.227	2.3436
0	-2.193	2.2808
0	-2.176	2.2117
0	-2.142	2.1488
0	-2.108	2.086
0	-2.074	2.0232
0	-2.057	1.9603
0	-2.023	1.8975
0	-1.989	1.8347
0	-1.955	1.7781
0	-1.921	1.7216
0	-1.887	1.6587
0	-1.853	1.6085
0	-1.819	1.5519
0	-1.785	1.4954
0	-1.751	1.4451
0	-1.717	1.3886
0	-1.683	1.3383
0	-1.649	1.288
0	-1.615	1.2378
0	-1.581	1.1938
0	-1.547	1.1435
0	-1.513	1.0995
0	-1.496	1.0556
0	-1.462	1.0116
0	-1.428	0.9676
0	-1.411	0.92362
0	-1.377	0.87963
0	-1.343	0.84193
0	-1.326	0.79795
0	-1.309	0.76026
0	-1.275	0.72256
0	-1.258	0.68486
0	-1.241	0.64716
0	-1.207	0.60946
0	-1.19	0.57176
0	-1.173	0.53406
0	-1.156	0.50265
0	-1.139	0.46495
0	-1.122	0.43353
0	-1.122	0.39583
0	-1.105	0.36442
0	-1.088	0.333
2	-1.071	0.29531
2	-1.054	0.26389
2	-1.037	0.23247
2	-1.02	0.20106
2	-1.003	0.16964
2	-0.986	0.13823
2	-0.986	0.1131
2	-0.969	0.08168
2	-0.952	0.050265
2	-0.952	0.025132
2	-0.935	6.2768
2	-0.918	6.2517
2	-0.918	6.2203
2	-0.918	6.1951
2	-0.901	6.17
2	-0.901	6.1386
2	-0.901	6.1135
2	-0.884	6.0883
2	-0.884	6.0569
2	-0.884	6.0318
2	-0.884	6.0066
2	-0.884	5.9752
2	-0.884	5.9501
2	-0.884	5.925
2	-0.884	5.8998
0	-0.901	5.8684
0	-0.918	5.8433
0	-0.935	5.8119
0	-0.952	5.7867
0	-0.969	5.7553
0	-0.986	5.7302
0	-1.003	5.6988
0	-1.02	5.6674
0	-1.037	5.6359
0	-1.054	5.6045
0	-1.071	5.5731
0	-1.088	5.5417
0	-1.122	5.504
0	-1.139	5.4726
0	-1.173	5.4349
0	-1.19	5.4035
0	-1.207	5.3658
0	-1.241	5.3281
0	-1.275	5.2904
0	-1.292	5.2527
0	-1.326	5.215
0	-1.36	5.171
0	-1.377	5.1333
0	-1.411	5.0893
0	-1.445	5.0453
0	-1.479	5.0014
0	-1.513	4.9574
0	-1.53	4.9134
0	-1.564	4.8631
0	-1.598	4.8191
0	-1.632	4.7689
0	-1.666	4.7186
0	-1.7	4.6683
0	-1.734	4.6181
0	-1.768	4.5615
0	-1.802	4.5113
0	-1.819	4.4547
0	-1.853	4.3982
0	-1.887	4.3416
0	-1.921	4.2851
0	-1.955	4.2285
0	-1.972	4.1657
0	-2.006	4.1091
0	-2.023	4.0463
0	-2.057	3.9835
0	-2.074	3.9269
0	-2.091	3.8641
0	-2.125	3.795
0	-2.142	3.7322
0	-2.159	3.6693
0	-2.176	3.6065
0	-2.176	3.5374
0	-2.193	3.4745
0	-2.193	3.4054
0	-2.21	3.3426
0	-2.21	3.2735
0	-2.21	3.2044
0	-2.21	3.1416
0	-2.21	3.0724
0	-2.21	3.0096
0	-2.193	2.9405
0	-2.193	2.8777
0	-2.176	2.8085
0	-2.176	2.7457
0	-2.159	2.6766
0	-2.142	2.6138
0	-2.125	2.5509
0	-2.091	2.4881
0	-2.074	2.4253
0	-2.057	2.3624
0	-2.023	2.2996
0	-2.006	2.2368
0	-1.972	2.1802
0	-1.938	2.1174
0	-1.921	2.0609
0	-1.887	2.0043
0	-1.853	1.9478
0	-1.819	1.8912
0	-1.785	1.841
0	-1.751	1.7844
0	-1.717	1.7341
0	-1.683	1.6839
0	-1.649	1.6336
0	-1.615	1.5833
0	-1.581	1.5331
0	-1.547	1.4891
0	-1.513	1.4388
0	-1.479	1.3948
0	-1.445	1.3509
0	-1.411	1.3069
0	-1.377	1.2629
0	-1.343	1.2252
0	-1.326	1.1812
0	-1.292	1.1435
0	-1.258	1.1058
0	-1.224	1.0681
0	-1.19	1.0304
0	-1.173	0.99901
0	-1.139	0.96131
0	-1.105	0.9299
0	-1.088	0.8922
0	-1.054	0.86079
0	-1.037	0.82937
0	-1.003	0.79795
0	-0.986	0.76654
0	-0.952	0.74141
0	-0.935	0.70999
0	-0.918	0.68486
0	-0.901	0.65344
0	-0.867	0.62831
0	-0.85	0.60318
0	-0.833	0.57805
0	-0.816	0.55291
0	-0.799	0.52778
0	-0.782	0.50265
0	-0.765	0.47752
0	-0.748	0.45867
0	-0.731	0.43353
0	-0.714	0.41469
0	-0.714	0.38955
0	-0.697	0.3707
0	-0.68	0.34557
2	-0.68	0.32672
2	-0.646	0.30787
2	-0.629	0.28902
2	-0.612	0.27017
2	-0.595	0.25132
2	-0.578	0.23247
2	-0.561	0.21363
2	-0.544	0.20106
2	-0.527	0.18221
2	-0.51	0.16964
2	-0.493	0.15079
2	-0.493	0.13823
2	-0.476	0.11938
2	-0.459	0.10681
2	-0.442	0.094246
2	-0.442	0.08168
2	-0.425	0.069114
2	-0.408	0.056548
2	-0.408	0.043982
0	-0.391	0.031415
0	-0.391	0.018849
0	-0.391	0.0062831
0	-0.391	6.2768
0	-0.391	6.2642
0	-0.391	6.2517
2	-0.391	6.2391
2	-0.391	6.2265
2	-0.391	6.214
2	-0.374	6.2014
2	-0.374	6.1951
2	-0.357	6.1826
2	-0.357	6.17
2	-0.357	6.1574
2	-0.34	6.1512
2	-0.34	6.1386
2	-0.34	6.126
2	-0.34	6.1197
2	-0.34	6.1072
2	-0.323	6.0946
2	-0.323	6.0883
2	-0.323	6.0758
2	-0.323	6.0695
2	-0.323	6.0569
2	-0.323	6.0443
2	-0.323	6.0381
2	-0.323	6.0255
2	-0.306	6.0192
2	-0.306	6.0066
2	-0.306	6.0004
2	-0.306	5.9878
2	-0.306	5.9815
2	-0.323	5.9689
2	-0.323	5.9627
2	-0.323	5.9501
2	-0.323	5.9375
2	-0.323	5.9313
2	-0.323	5.9187
2	-0.323	5.9124
2	-0.323	5.8998
2	-0.34	5.8873
2	-0.34	5.881
0	-0.357	5.8684
0	-0.357	5.8559
0	-0.374	5.8496
0	-0.391	5.837
0	-0.408	5.8244
0	-0.425	5.8119
0	-0.442	5.7993
0	-0.442	5.7805
0	-0.459	5.7679
0	-0.476	5.7553
0	-0.493	5.7428
0	-0.51	5.7239
0	-0.527	5.7113
0	-0.544	5.6925
0	-0.578	5.6736
0	-0.595	5.6548
0	-0.612	5.6359
0	-0.629	5.6234
0	-0.646	5.5982
0	-0.663	5.5794
0	-0.697	5.5605
0	-0.714	5.5417
0	-0.731	5.5166
0	-0.765	5.4914
0	-0.782	5.4726
0	-0.799	5.4474
0	-0.833	5.4223
0	-0.85	5.3972
0	-0.884	5.372
0	-0.901	5.3406
0	-0.935	5.3155
0	-0.969	5.2841
0	-0.986	5.2589
0	-1.02	5.2275
0	-1.054	5.1961
0	-1.071	5.1647
0	-1.105	5.1333
0	-1.139	5.0956
0	-1.173	5.0642
0	-1.19	5.0265
0	-1.224	4.9888
0	-1.258	4.9511
0	-1.292	4.9134
0	-1.326	4.8757
0	-1.36	4.8317
0	-1.394	4.794
0	-1.428	4.75
0	-1.445	4.706
0	-1.479	4.6621
0	-1.513	4.6181
0	-1.547	4.5741
0	-1.581	4.5238
0	-1.615	4.4736
0	-1.649	4.4233
0	-1.683	4.3793
0	-1.7	4.3228
0	-1.734	4.2725
0	-1.768	4.2222
0	-1.785	4.1657
0	-1.819	4.1154
0	-1.853	4.0589
0	-1.87	4.0023
0	-1.887	3.9458
0	-1.921	3.8892
0	-1.938	3.8264
0	-1.955	3.7699
0	-1.972	3.7133
0	-1.989	3.6505
0	-2.006	3.5939
0	-2.023	3.5311
0	-2.023	3.4683
0	-2.04	3.4054
0	-2.04	3.3489
0	-2.057	3.2861
0	-2.057	3.2232
0	-2.057	3.1604
0	-2.057	3.0976
0	-2.057	3.0347
0	-2.04	2.9782
0	-2.04	2.9154
0	-2.023	2.8525
0	-2.023	2.7897
0	-2.006	2.7332
0	-1.989	2.6703
0	-1.972	2.6138
0	-1.955	2.5509
0	-1.938	2.4944
0	-1.904	2.4378
0	-1.887	2.3813
0	-1.87	2.3247
0	-1.836	2.2682
0	-1.802	2.2117
0	-1.785	2.1551
0	-1.751	2.1048
0	-1.717	2.0546
0	-1.7	1.998
0	-1.666	1.9478
0	-1.632	1.8975
0	-1.598	1.8535
0	-1.564	1.8033
0	-1.53	1.7593
0	-1.496	1.709
0	-1.462	1.665
0	-1.428	1.621
0	-1.394	1.5833
0	-1.36	1.5394
0	-1.326	1.5017
0	-1.292	1.4577
0	-1.258	1.42
1	-1.224	1.3823
1	-1.207	1.3446
1	-1.173	1.3132
1	-1.156	1.2755
1	-1.122	1.2441
1	-1.105	1.2064
1	-1.088	1.1749
1	-1.054	1.1435
1	-1.037	1.1121
1	-1.02	1.0807
1	-1.003	1.0493
1	-0.986	1.0179
1	-0.952	0.98645
1	-0.935	0.96131
1	-0.918	0.9299
1	-0.901	0.90477
0	-0.884	0.87963
0	-0.85	0.84822
0	-0.833	0.82309
0	-0.799	0.80424
0	-0.782	0.7791
0	-0.748	0.75397
0	-0.731	0.72884
0	-0.714	0.70999
0	-0.68	0.69114
0	-0.663	0.66601
0	-0.646	0.64716
0	-0.629	0.62831
0	-0.612	0.60946
0	-0.578	0.59061
0	-0.561	0.57176
0	-0.544	0.5592
0	-0.527	0.54035
0	-0.51	0.52778
0	-0.493	0.50893
0	-0.476	0.49637
0	-0.459	0.4838
0	-0.442	0.46495
0	-0.425	0.45238
2	-0.425	0.43982
2	-0.391	0.42725
2	-0.374	0.41469
2	-0.357	0.40212
2	-0.323	0.39583
2	-0.306	0.38327
0	-0.289	0.37699
0	-0.272	0.36442
0	-0.272	0.35814
0	-0.255	0.35185
0	-0.238	0.34557
0	-0.238	0.333
0	-0.221	0.32672
0	-0.204	0.32044
0	-0.204	0.31416
0	-0.187	0.30787
0	-0.187	0.30159
0	-0.17	0.29531
0	-0.153	0.28902
0	-0.153	0.28902
0	-0.136	0.28274
0	-0.136	0.27646
0	-0.119	0.27646
0	-0.119	0.27017
0	-0.102	0.26389
0	-0.102	0.26389
0	-0.085	0.25761
0	-0.085	0.25761
0	-0.068	0.25761
0	-0.068	0.25132
0	-0.051	0.25132
0	-0.051	0.25132
0	-0.034	0.24504
0	-0.034	0.24504
0	-0.017	0.24504
0	-0.017	0.24504
0	0	0.24504
1	0	0.24504
1	0	0.24504
1	0	0.24504
1	0	0.24504
1	0	0.24504
1	0	0.24504
1	0	0.24504
1	0	0.24504
1	0	0.24504
1	0	0.24504
1	0	0.24504
1	0	0.24504
1	0	0.23876
1	0	0.23876
1	0	0.23876
1	0	0.23876
1	0	0.23876
1	-0.017	0.23876
1	-0.017	0.23876
1	-0.017	0.23876
1	-0.017	0.23876
1	-0.017	0.23876
1	-0.017	0.23876
1	-0.017	0.23247
1	-0.017	0.23247
1	-0.017	0.23247
1	-0.017	0.23247
1	-0.017	0.23247
0	-0.017	0.23247
0	0	0.23247
0	0	0.23247
0	0	0.23247
0	0	0.23247
0	0.017	0.23247
0	0.017	0.23247
0	0.017	0.23247
0	0.034	0.23247
0	0.034	0.23247
1	0.051	0.23876
1	0.051	0.23876
1	0.051	0.23876
1	0.051	0.24504
1	0.051	0.24504
1	0.051	0.24504
1	0.051	0.24504
1	0.034	0.25132
1	0.034	0.25132
1	0.034	0.25132
1	0.034	0.25132
1	0.034	0.25132
1	0.034	0.25761
1	0.034	0.25761
1	0.034	0.25761
1	0.034	0.25761
1	0.034	0.26389
1	0.034	0.26389
1	0.034	0.26389
1	0.034	0.26389
1	0.034	0.26389
1	0.034	0.27017
1	0.034	0.27017
1	0.034	0.27017
1	0.034	0.27017
1	0.034	0.27017
1	0.034	0.27646
1	0.034	0.27646
1	0.034	0.27646
1	0.034	0.27646
1	0.034	0.28274
1	0.034	0.28274
1	0.034	0.28274
1	0.034	0.28274
1	0.034	0.28274
1	0.034	0.28902
1	0.034	0.28902
1	0.034	0.28902
1	0.034	0.28902
1	0.034	0.29531
1	0.034	0.29531
1	0.051	0.29531
1	0.051	0.29531
1	0.051	0.30159
1	0.051	0.30159
1	0.051	0.30159
1	0.051	0.30159
1	0.051	0.30787
1	0.051	0.30787
1	0.051	0.30787
1	0.051	0.30787
1	0.051	0.31416
1	0.051	0.31416
1	0.051	0.31416
1	0.051	0.32044
1	0.051	0.32044
1	0.068	0.32044
1	0.068	0.32672
1	0.068	0.32672
1	0.068	0.32672
1	0.068	0.333
1	0.068	0.333
1	0.068	0.333
1	0.068	0.33929
1	0.068	0.33929
1	0.085	0.34557
1	0.085	0.34557
1	0.085	0.34557
1	0.085	0.35185
1	0.085	0.35185
1	0.085	0.35814
1	0.085	0.35814
1	0.102	0.36442
1	0.102	0.36442
0	0.102	0.3707
0	0.119	0.3707
0	0.136	0.37699
0	0.153	0.38327
0	0.153	0.38327
0	0.17	0.38955
0	0.187	0.39583
0	0.204	0.40212
0	0.204	0.4084
0	0.221	0.41469
0	0.238	0.42097
0	0.255	0.43353
0	0.272	0.43982
0	0.272	0.4461
0	0.289	0.45867
0	0.306	0.46495
0	0.323	0.47752
0	0.34	0.4838
0	0.357	0.49637
0	0.374	0.50893
0	0.391	0.5215
0	0.408	0.53406
0	0.425	0.54663
0	0.442	0.5592
0	0.459	0.57176
0	0.476	0.58433
0	0.493	0.59689
0	0.51	0.61574
0	0.527	0.62831
0	0.544	0.64716
0	0.578	0.66601
0	0.595	0.68486
0	0.612	0.69742
0	0.629	0.71627
0	0.663	0.74141
0	0.68	0.76026
0	0.697	0.7791
0	0.731	0.80424
0	0.748	0.82309
0	0.765	0.84822
0	0.799	0.87335
0	0.816	0.89848
0	0.85	0.92362
0	0.867	0.94875
0	0.901	0.97388
0	0.935	0.99901
0	0.952	1.0304
0	0.986	1.0618
0	1.02	1.087
0	1.037	1.1184
0	1.071	1.1561
0	1.105	1.1875
0	1.139	1.2189
0	1.173	1.2566
0	1.19	1.288
0	1.224	1.3257
0	1.258	1.3634
0	1.292	1.4011
0	1.326	1.4451
0	1.36	1.4828
0	1.394	1.5268
0	1.428	1.5645
0	1.462	1.6085
0	1.496	1.6525
0	1.513	1.7027
0	1.547	1.7467
0	1.581	1.7907
0	1.615	1.841
0	1.649	1.8912
0	1.683	1.9415
0	1.7	1.9917
0	1.734	2.042
0	1.768	2.0986
0	1.785	2.1488
0	1.819	2.2054
0	1.836	2.2619
0	1.87	2.3185
0	1.887	2.375
0	1.904	2.4316
0	1.938	2.4881
0	1.955	2.5447
0	1.972	2.6075
0	1.989	2.664
0	1.989	2.7269
0	2.006	2.7834
0	2.023	2.8462
0	2.023	2.9091
0	2.023	2.9656
0	2.04	3.0284
0	2.04	3.0913
0	2.04	3.1541
0	2.04	3.2107
0	2.023	3.2735
0	2.023	3.3363
0	2.006	3.3929
0	2.006	3.4557
0	1.989	3.5185
0	1.972	3.5751
0	1.955	3.6379
0	1.938	3.6945
0	1.921	3.751
0	1.904	3.8076
0	1.887	3.8641
0	1.853	3.9207
0	1.836	3.9772
0	1.802	4.0338
0	1.785	4.0903
0	1.751	4.1406
0	1.717	4.1908
0	1.683	4.2411
0	1.666	4.2976
0	1.632	4.3416
0	1.598	4.3919
0	1.564	4.4421
0	1.53	4.4861
0	1.496	4.5301
0	1.462	4.5741
0	1.428	4.6181
0	1.394	4.6621
0	1.36	4.706
0	1.326	4.7437
0	1.292	4.7877
0	1.258	4.8254
0	1.224	4.8631
0	1.19	4.8945
0	1.156	4.9322
0	1.122	4.9699
0	1.088	5.0014
0	1.054	5.0328
0	1.02	5.0642
0	1.003	5.0956
0	0.969	5.127
0	0.935	5.1521
0	0.901	5.1836
0	0.867	5.2087
0	0.85	5.2338
0	0.816	5.2589
0	0.782	5.2841
0	0.765	5.3092
0	0.731	5.3281
0	0.697	5.3532
0	0.68	5.372
0	0.646	5.3909
0	0.629	5.4097
0	0.595	5.4286
0	0.578	5.4474
0	0.544	5.4663
0	0.527	5.4789
2	0.493	5.4977
2	0.493	5.5103
2	0.476	5.5291
2	0.459	5.5417
2	0.442	5.5543
2	0.425	5.5668
2	0.425	5.5794
2	0.408	5.592
2	0.391	5.6045
2	0.374	5.6171
2	0.374	5.6297
2	0.357	5.6422
2	0.34	5.6548
2	0.34	5.6611
2	0.323	5.6736
2	0.323	5.6799
2	0.306	5.6925
2	0.289	5.6988
2	0.289	5.7113
2	0.272	5.7176
2	0.272	5.7302
2	0.255	5.7365
2	0.255	5.7428
2	0.238	5.749
2	0.238	5.7616
2	0.238	5.7679
2	0.221	5.7742
2	0.221	5.7805
2	0.204	5.7867
2	0.204	5.793
2	0.187	5.7993
2	0.187	5.8056
2	0.187	5.8119
2	0.17	5.8182
2	0.17	5.8244
2	0.17	5.8307
2	0.153	5.8307
2	0.153	5.837
2	0.153	5.8433
2	0.136	5.8496
2	0.136	5.8496
2	0.136	5.8559
2	0.136	5.8621
2	0.119	5.8621
2	0.119	5.8684
2	0.119	5.8747
2	0.119	5.8747
2	0.102	5.881
2	0.102	5.881
2	0.102	5.8873
2	0.102	5.8873
2	0.085	5.8936
2	0.085	5.8936
2	0.085	5.8998
2	0.085	5.8998
2	0.085	5.9061
2	0.068	5.9061
2	0.068	5.9061
2	0.068	5.9124
2	0.068	5.9124
2	0.068	5.9124
2	0.051	5.9187
2	0.051	5.9187
2	0.051	5.9187
2	0.051	5.925
2	0.051	5.925
2	0.051	5.925
2	0.051	5.925
2	0.034	5.9313
2	0.034	5.9313
2	0.034	5.9313
2	0.034	5.9313
2	0.034	5.9375
2	0.034	5.9375
2	0.034	5.9375
2	0.017	5.9375
2	0.017	5.9375
2	0.017	5.9375
2	0.017	5.9375
2	0.017	5.9438
2	0.017	5.9438
2	0.017	5.9438
2	0.017	5.9438
2	0	5.9438
2	0	5.9438
2	0	5.9438
2	0	5.9438
2	0	5.9438
2	0	5.9438
2	0	5.9438
2	0	5.9438
2	0	5.9438
2	0	5.9438
2	0	5.9438
2	0	5.9438
2	0	5.9438
2	0	5.9438
2	0	5.9438
2	0	5.9438
2	0	5.9438
2	-0.017	5.9438
2	-0.017	5.9438
2	-0.017	5.9438
2	-0.017	5.9438
0	-0.034	5.9438
0	-0.034	5.9375
0	-0.051	5.9375
0	-0.051	5.9375
0	-0.068	5.9313
0	-0.085	5.9313
0	-0.085	5.9313
0	-0.102	5.925
0	-0.119	5.925
0	-0.136	5.9187
0	-0.136	5.9124
0	-0.153	5.9061
0	-0.17	5.9061
0	-0.17	5.8998
0	-0.187	5.8936
0	-0.204	5.8873
0	-0.221	5.881
0	-0.221	5.8747
0	-0.238	5.8684
0	-0.255	5.8559
0	-0.272	5.8496
0	-0.272	5.8433
0	-0.289	5.8307
0	-0.306	5.8244
0	-0.323	5.8119
0	-0.34	5.8056
0	-0.357	5.793
0	-0.374	5.7805
0	-0.391	5.7742
0	-0.408	5.7616
0	-0.425	5.749
0	-0.442	5.7365
0	-0.459	5.7176
0	-0.476	5.705
0	-0.493	5.6925
0	-0.51	5.6736
0	-0.527	5.6611
0	-0.544	5.6422
0	-0.561	5.6297
0	-0.578	5.6108
0	-0.612	5.592
0	-0.629	5.5731
0	-0.646	5.5543
0	-0.663	5.5354
0	-0.697	5.5103
0	-0.714	5.4914
0	-0.731	5.4663
0	-0.765	5.4474
0	-0.782	5.4223
0	-0.816	5.3972
0	-0.833	5.372
0	-0.867	5.3469
0	-0.884	5.3218
0	-0.918	5.2966
0	-0.952	5.2652
0	-0.969	5.2338
0	-1.003	5.2087
0	-1.037	5.1773
0	-1.054	5.1459
0	-1.088	5.1144
0	-1.122	5.0767
0	-1.156	5.0453
0	-1.19	5.0076
0	-1.207	4.9699
0	-1.241	4.9385
0	-1.275	4.8945
0	-1.309	4.8568
0	-1.343	4.8191
0	-1.377	4.7752
0	-1.411	4.7375
0	-1.445	4.6935
0	-1.479	4.6495
0	-1.513	4.6055
0	-1.53	4.5553
0	-1.564	4.5113
0	-1.598	4.461
0	-1.632	4.417
0	-1.666	4.3667
0	-1.7	4.3165
0	-1.717	4.2599
0	-1.751	4.2097
0	-1.785	4.1594
0	-1.802	4.1029
0	-1.836	4.0463
0	-1.853	3.9898
0	-1.887	3.9332
0	-1.904	3.8767
0	-1.921	3.8201
0	-1.938	3.7636
0	-1.955	3.707
0	-1.972	3.6442
0	-1.989	3.5877
0	-2.006	3.5248
0	-2.023	3.462
0	-2.023	3.4054
0	-2.023	3.3426
0	-2.04	3.2798
0	-2.04	3.2232
0	-2.04	3.1604
0	-2.04	3.0976
0	-2.04	3.0347
0	-2.023	2.9719
0	-2.023	2.9154
0	-2.006	2.8525
0	-2.006	2.7897
0	-1.989	2.7332
0	-1.972	2.6703
0	-1.955	2.6138
0	-1.938	2.5572
0	-1.921	2.4944
0	-1.887	2.4378
0	-1.87	2.3813
0	-1.853	2.3247
0	-1.819	2.2745
0	-1.802	2.2179
0	-1.768	2.1614
0	-1.734	2.1111
0	-1.7	2.0609
0	-1.683	2.0106
0	-1.649	1.9603
0	-1.615	1.9101
0	-1.581	1.8598
0	-1.547	1.8158
0	-1.513	1.7655
0	-1.479	1.7216
0	-1.445	1.6776
0	-1.411	1.6336
0	-1.377	1.5896
0	-1.343	1.5519
0	-1.309	1.5079
0	-1.275	1.4703
0	-1.241	1.4325
0	-1.207	1.3948
0	-1.173	1.3634
0	-1.139	1.3257
0	-1.105	1.2943
0	-1.071	1.2566
0	-1.054	1.2252
0	-1.02	1.1938
0	-0.986	1.1624
0	-0.952	1.1372
0	-0.918	1.1058
0	-0.884	1.0807
0	-0.867	1.0556
0	-0.833	1.0241
0	-0.799	1.0053
0	-0.782	0.98016
0	-0.748	0.95503
0	-0.714	0.93618
1	-0.697	0.91105
1	-0.68	0.8922
1	-0.663	0.87335
1	-0.646	0.84822
1	-0.629	0.82937
1	-0.612	0.81052
1	-0.595	0.79167
1	-0.578	0.7791
1	-0.561	0.76026
1	-0.544	0.74141
1	-0.544	0.72256
1	-0.527	0.70999
1	-0.51	0.69114
1	-0.493	0.67858
1	-0.493	0.66601
1	-0.476	0.64716
1	-0.459	0.63459
1	-0.459	0.62203
1	-0.442	0.60318
1	-0.425	0.59061
1	-0.425	0.57805
1	-0.408	0.56548
1	-0.408	0.55291
1	-0.391	0.54035
1	-0.391	0.52778
1	-0.374	0.51521
1	-0.374	0.50893
1	-0.357	0.49637
1	-0.357	0.4838
1	-0.357	0.47123
1	-0.34	0.46495
1	-0.34	0.45238
1	-0.34	0.43982
1	-0.323	0.43353
1	-0.323	0.42097
1	-0.323	0.41469
1	-0.306	0.40212
1	-0.306	0.38955
1	-0.306	0.38327
1	-0.306	0.3707
[truncated: 5,162 more rows]
