# Supplementary material for: Skilled motor control of an inverted pendulum implies low entropy of states but high entropy of actions
Source: PLoS Comput Biol. 2023 Jan 6;19(1):e1010810. doi: 10.1371/journal.pcbi.1010810 (PMC9851554; doi:10.1371/journal.pcbi.1010810)
Supplement: S2 File — The dataset within the file contains the data collected during the experiment. Each CSV file named “FRI_p_l.csv” corresponds to a different trial, where “p” stands for an unique numerical participant’s identifier and “l” stands for pendulum length (where “2” corresponds to 0.2, “3” to 0.3 m, “4” to 0.4 m, etc.). In every file, rows correspond to subsequent time steps, sampled with a frequency of 0.017 s. For every recorded time step, each column contains: the action selected by the trial’s participant (“action”). The value 0 corresponds to a “no action”, the value 1 represents an action that pushes the pendulum towards the clockwise direction and the value 2 corresponds to an action that pushes the pendulum towards the anti-clockwise direction.the angular velocity of the pendulum at that time step (“ang. velocity”), measured in rad s−1.the angle of the pendulum at that time step (“angle”), measured in rad with values in the interval [0, 2π) rad. The angle 0 rad corresponds to the pendulum oriented in its upright position.the single utility value associated to the whole trial (“utility”). (ZIP) [file pcbi.1010810.s002.zip › ExperimentalData/FRI_7_4.csv]

action	angular vel.	angle	trial utility
0	0	3.2358	-19.6439
0	0	3.2358
0	-0.017	3.2358
0	-0.017	3.2358
0	-0.034	3.2358
0	-0.034	3.2358
0	-0.051	3.2358
0	-0.051	3.2295
0	-0.051	3.2295
0	-0.068	3.2295
0	-0.068	3.2232
0	-0.068	3.2232
0	-0.085	3.2232
0	-0.085	3.217
0	-0.102	3.217
0	-0.102	3.2107
0	-0.102	3.2107
0	-0.102	3.2044
0	-0.119	3.1981
0	-0.119	3.1981
0	-0.119	3.1918
0	-0.119	3.1918
0	-0.136	3.1855
0	-0.136	3.1793
0	-0.136	3.1793
0	-0.136	3.173
0	-0.136	3.1667
0	-0.136	3.1604
0	-0.153	3.1604
0	-0.153	3.1541
0	-0.153	3.1478
2	-0.153	3.1416
2	-0.136	3.1416
2	-0.102	3.1353
2	-0.085	3.1353
2	-0.068	3.129
2	-0.051	3.129
2	-0.017	3.129
2	0	3.129
2	0	3.129
2	0.017	3.129
2	0.051	3.129
2	0.068	3.129
2	0.085	3.1353
2	0.102	3.1353
2	0.119	3.1416
2	0.153	3.1416
2	0.17	3.1478
2	0.187	3.1541
2	0.204	3.1604
2	0.221	3.1667
2	0.238	3.173
2	0.255	3.1793
2	0.272	3.1918
2	0.289	3.1981
0	0.289	3.2044
0	0.272	3.217
0	0.272	3.2232
0	0.272	3.2358
0	0.255	3.2421
0	0.255	3.2484
0	0.238	3.2546
0	0.238	3.2609
0	0.221	3.2735
0	0.204	3.2798
0	0.204	3.2861
0	0.187	3.2923
0	0.17	3.2986
0	0.17	3.2986
0	0.153	3.3049
0	0.136	3.3112
0	0.119	3.3175
0	0.119	3.3175
0	0.102	3.3238
0	0.085	3.3238
0	0.068	3.33
0	0.051	3.33
0	0.051	3.33
0	0.034	3.3363
0	0.017	3.3363
0	0	3.3363
0	0	3.3363
0	-0.017	3.3363
0	-0.034	3.3363
0	-0.034	3.33
0	-0.051	3.33
0	-0.068	3.33
0	-0.085	3.3238
0	-0.102	3.3238
0	-0.119	3.3175
0	-0.119	3.3175
2	-0.136	3.3112
2	-0.136	3.3049
2	-0.119	3.3049
2	-0.119	3.2986
2	-0.102	3.2986
2	-0.102	3.2923
2	-0.085	3.2923
2	-0.085	3.2861
2	-0.068	3.2861
2	-0.068	3.2798
2	-0.051	3.2798
2	-0.034	3.2798
2	-0.034	3.2798
2	-0.017	3.2735
2	-0.017	3.2735
2	0	3.2735
2	0	3.2735
2	0	3.2735
2	0.017	3.2735
2	0.017	3.2735
2	0.034	3.2798
2	0.034	3.2798
2	0.051	3.2798
2	0.068	3.2798
2	0.068	3.2861
2	0.085	3.2861
2	0.085	3.2923
2	0.102	3.2923
2	0.102	3.2986
2	0.119	3.2986
2	0.119	3.3049
2	0.136	3.3049
2	0.136	3.3112
2	0.136	3.3175
2	0.153	3.3238
2	0.153	3.3238
2	0.17	3.33
2	0.17	3.3363
2	0.17	3.3426
2	0.187	3.3489
2	0.187	3.3552
2	0.187	3.3615
2	0.187	3.3615
2	0.187	3.3677
2	0.204	3.374
2	0.204	3.3803
2	0.204	3.3866
2	0.204	3.3929
2	0.204	3.3992
2	0.204	3.4054
2	0.204	3.4117
2	0.204	3.418
2	0.204	3.4243
2	0.204	3.4306
2	0.204	3.4369
2	0.204	3.4431
2	0.187	3.4494
2	0.187	3.4557
2	0.187	3.462
2	0.187	3.4683
2	0.17	3.4745
2	0.17	3.4808
0	0.153	3.4871
0	0.119	3.4871
0	0.102	3.4934
0	0.068	3.4934
0	0.051	3.4997
0	0.017	3.4997
0	0	3.4997
0	-0.017	3.4997
0	-0.051	3.4997
0	-0.068	3.4934
0	-0.102	3.4934
0	-0.119	3.4871
0	-0.153	3.4871
0	-0.17	3.4808
0	-0.204	3.4745
0	-0.221	3.4683
0	-0.255	3.462
0	-0.272	3.4557
0	-0.289	3.4431
0	-0.323	3.4369
0	-0.34	3.4243
0	-0.357	3.4117
0	-0.374	3.4054
0	-0.391	3.3929
0	-0.408	3.3803
0	-0.425	3.3677
0	-0.442	3.3489
0	-0.459	3.3363
0	-0.476	3.3238
0	-0.493	3.3112
0	-0.51	3.2923
0	-0.51	3.2798
0	-0.527	3.2609
0	-0.527	3.2484
0	-0.544	3.2295
0	-0.544	3.2107
0	-0.544	3.1981
0	-0.544	3.1793
0	-0.561	3.1604
0	-0.561	3.1478
0	-0.561	3.129
0	-0.561	3.1101
0	-0.544	3.0976
0	-0.544	3.0787
0	-0.544	3.0599
0	-0.527	3.0473
0	-0.527	3.0284
0	-0.51	3.0159
0	-0.51	2.997
0	-0.493	2.9845
0	-0.476	2.9656
0	-0.476	2.9531
0	-0.459	2.9405
0	-0.442	2.9279
0	-0.425	2.9154
0	-0.408	2.9028
0	-0.391	2.8902
0	-0.374	2.8777
0	-0.357	2.8651
0	-0.323	2.8525
0	-0.306	2.8462
0	-0.289	2.8337
0	-0.255	2.8274
0	-0.238	2.8211
0	-0.221	2.8148
0	-0.187	2.8085
0	-0.17	2.8023
0	-0.136	2.796
0	-0.119	2.7897
0	-0.085	2.7897
0	-0.068	2.7834
0	-0.034	2.7834
0	-0.017	2.7834
0	0	2.7834
0	0.017	2.7834
0	0.051	2.7834
0	0.068	2.7897
0	0.102	2.7897
0	0.119	2.796
0	0.153	2.796
0	0.17	2.8023
0	0.204	2.8085
0	0.221	2.8148
0	0.255	2.8211
0	0.272	2.8337
0	0.289	2.84
0	0.323	2.8462
0	0.34	2.8588
0	0.357	2.8714
0	0.374	2.8839
0	0.391	2.8902
0	0.408	2.9028
0	0.425	2.9154
0	0.442	2.9342
0	0.459	2.9468
0	0.476	2.9593
0	0.493	2.9719
0	0.493	2.9908
2	0.51	3.0033
2	0.544	3.0222
2	0.561	3.0347
2	0.595	3.0536
2	0.612	3.0724
2	0.646	3.0913
2	0.663	3.1101
2	0.68	3.1353
2	0.697	3.1541
2	0.714	3.173
2	0.731	3.1981
2	0.748	3.2232
2	0.765	3.2421
2	0.782	3.2672
2	0.782	3.2923
2	0.799	3.3175
2	0.799	3.3363
2	0.799	3.3615
2	0.799	3.3866
2	0.799	3.4117
2	0.799	3.4369
2	0.799	3.462
2	0.799	3.4871
2	0.799	3.506
2	0.782	3.5311
2	0.765	3.5562
2	0.765	3.5814
2	0.748	3.6002
2	0.731	3.6254
2	0.714	3.6442
2	0.697	3.6693
2	0.68	3.6882
2	0.663	3.7133
2	0.646	3.7322
2	0.612	3.751
2	0.595	3.7699
2	0.578	3.7824
2	0.544	3.8013
2	0.51	3.8201
2	0.493	3.8327
2	0.459	3.8515
2	0.425	3.8641
2	0.408	3.8767
2	0.374	3.8892
2	0.34	3.8955
2	0.306	3.9081
2	0.272	3.9144
2	0.238	3.9269
2	0.204	3.9332
2	0.17	3.9395
2	0.136	3.9458
2	0.102	3.9458
2	0.068	3.9521
2	0.034	3.9521
2	0	3.9521
2	-0.017	3.9521
2	-0.051	3.9521
2	-0.085	3.9521
2	-0.119	3.9458
2	-0.153	3.9458
2	-0.187	3.9395
2	-0.221	3.9332
2	-0.238	3.9269
2	-0.272	3.9144
2	-0.306	3.9081
2	-0.34	3.8955
0	-0.391	3.883
0	-0.442	3.8704
0	-0.493	3.8578
0	-0.544	3.8453
0	-0.595	3.8264
0	-0.629	3.8076
0	-0.68	3.7887
0	-0.731	3.7636
0	-0.765	3.7447
0	-0.816	3.7196
0	-0.85	3.6945
0	-0.884	3.6693
0	-0.918	3.6379
0	-0.969	3.6128
0	-0.986	3.5814
0	-1.02	3.5499
0	-1.054	3.5185
0	-1.071	3.4871
0	-1.105	3.4557
0	-1.122	3.418
0	-1.139	3.3866
0	-1.156	3.3489
0	-1.173	3.3175
0	-1.19	3.2798
0	-1.19	3.2421
0	-1.207	3.2107
0	-1.207	3.173
0	-1.207	3.1353
0	-1.207	3.0976
0	-1.19	3.0661
0	-1.19	3.0284
0	-1.173	2.9908
0	-1.173	2.9593
0	-1.156	2.9216
0	-1.139	2.8839
0	-1.105	2.8525
0	-1.088	2.8211
0	-1.071	2.7897
0	-1.037	2.7583
0	-1.003	2.7269
0	-0.969	2.6955
0	-0.935	2.664
0	-0.901	2.6389
0	-0.867	2.6075
0	-0.833	2.5823
0	-0.782	2.5572
0	-0.748	2.5384
0	-0.697	2.5132
0	-0.663	2.4944
0	-0.612	2.4755
0	-0.561	2.4567
0	-0.51	2.4378
0	-0.476	2.4253
0	-0.425	2.4127
0	-0.374	2.4001
0	-0.323	2.3876
0	-0.272	2.3813
0	-0.221	2.375
0	-0.17	2.3687
0	-0.102	2.3624
0	-0.051	2.3562
0	0	2.3562
0	0.034	2.3562
0	0.085	2.3624
0	0.136	2.3624
0	0.187	2.3687
0	0.238	2.375
0	0.289	2.3813
0	0.34	2.3939
0	0.391	2.4064
0	0.442	2.419
0	0.493	2.4316
0	0.544	2.4504
0	0.595	2.463
0	0.629	2.4818
0	0.68	2.5007
0	0.714	2.5258
0	0.765	2.5447
0	0.799	2.5698
0	0.85	2.5949
0	0.884	2.62
0	0.918	2.6515
0	0.952	2.6766
2	0.986	2.708
2	1.037	2.7394
2	1.088	2.7708
2	1.122	2.8023
2	1.173	2.84
2	1.207	2.8714
2	1.241	2.9091
2	1.275	2.9468
2	1.309	2.9908
2	1.343	3.0284
2	1.377	3.0661
2	1.394	3.1101
2	1.411	3.1541
2	1.428	3.1981
2	1.445	3.2421
2	1.462	3.2861
2	1.462	3.33
2	1.462	3.374
2	1.462	3.418
2	1.462	3.462
2	1.462	3.506
2	1.445	3.5499
2	1.445	3.5939
2	1.428	3.6316
2	1.411	3.6756
2	1.377	3.7196
2	1.36	3.7636
2	1.343	3.8013
2	1.309	3.839
2	1.275	3.883
2	1.241	3.9207
2	1.207	3.9583
2	1.173	3.9898
2	1.139	4.0275
2	1.105	4.0589
2	1.054	4.0903
2	1.02	4.1217
2	0.969	4.1531
2	0.935	4.1845
2	0.884	4.2097
2	0.833	4.2348
2	0.782	4.2599
2	0.748	4.2851
2	0.697	4.3039
2	0.646	4.3291
2	0.595	4.3479
2	0.544	4.3605
2	0.493	4.3793
2	0.442	4.3919
2	0.391	4.4044
2	0.34	4.417
2	0.289	4.4296
2	0.238	4.4359
2	0.187	4.4421
2	0.136	4.4484
2	0.085	4.4484
2	0.017	4.4484
2	-0.017	4.4547
2	-0.068	4.4484
2	-0.119	4.4484
2	-0.17	4.4421
2	-0.221	4.4359
2	-0.272	4.4296
2	-0.323	4.4233
2	-0.374	4.4107
2	-0.425	4.3982
2	-0.476	4.3856
2	-0.527	4.3667
2	-0.578	4.3542
2	-0.629	4.3353
2	-0.68	4.3165
2	-0.714	4.2914
2	-0.765	4.2725
2	-0.816	4.2474
2	-0.867	4.2222
2	-0.901	4.1908
0	-0.969	4.1657
0	-1.037	4.1343
0	-1.105	4.1029
0	-1.156	4.0714
0	-1.224	4.0338
0	-1.275	3.996
0	-1.326	3.9583
0	-1.377	3.9144
0	-1.428	3.8704
0	-1.479	3.8264
0	-1.53	3.7824
0	-1.564	3.7384
0	-1.615	3.6882
0	-1.649	3.6379
0	-1.683	3.5877
0	-1.717	3.5374
0	-1.734	3.4871
0	-1.751	3.4369
0	-1.785	3.3803
0	-1.785	3.3238
0	-1.802	3.2735
0	-1.819	3.217
0	-1.819	3.1604
0	-1.819	3.1101
0	-1.802	3.0536
0	-1.802	2.997
0	-1.785	2.9468
0	-1.768	2.8902
0	-1.751	2.84
0	-1.717	2.7897
0	-1.7	2.7332
0	-1.666	2.6829
0	-1.632	2.6326
0	-1.581	2.5886
0	-1.547	2.5384
0	-1.496	2.4944
0	-1.462	2.4504
0	-1.411	2.4064
0	-1.36	2.3624
0	-1.292	2.3247
0	-1.241	2.287
0	-1.19	2.2494
0	-1.122	2.2117
0	-1.071	2.1802
0	-1.003	2.1488
0	-0.935	2.1237
0	-0.867	2.0923
0	-0.799	2.0671
0	-0.748	2.042
0	-0.68	2.0232
0	-0.612	2.0043
0	-0.544	1.9855
0	-0.459	1.9729
0	-0.391	1.9603
0	-0.323	1.9478
0	-0.255	1.9352
0	-0.187	1.9289
0	-0.119	1.9226
0	-0.051	1.9226
0	0	1.9226
0	0.068	1.9226
0	0.153	1.9289
0	0.221	1.9352
0	0.289	1.9415
0	0.357	1.9478
0	0.425	1.9603
0	0.493	1.9792
0	0.561	1.9917
0	0.629	2.0106
0	0.697	2.0294
0	0.765	2.0546
0	0.833	2.0797
0	0.901	2.1048
0	0.952	2.13
0	1.02	2.1614
0	1.088	2.1928
0	1.139	2.2242
0	1.19	2.2619
0	1.258	2.2996
0	1.309	2.3373
0	1.36	2.375
0	1.411	2.419
2	1.462	2.463
2	1.53	2.507
2	1.581	2.5572
2	1.649	2.6012
2	1.7	2.6515
2	1.751	2.708
2	1.802	2.7583
2	1.853	2.8148
2	1.887	2.8714
2	1.921	2.9279
2	1.955	2.9845
2	1.989	3.0473
2	2.006	3.1038
2	2.023	3.1667
2	2.04	3.2295
2	2.057	3.2923
2	2.057	3.3552
2	2.057	3.4117
2	2.057	3.4745
2	2.057	3.5374
2	2.04	3.6002
2	2.023	3.6631
2	2.006	3.7196
2	1.972	3.7824
2	1.955	3.839
2	1.921	3.9018
2	1.887	3.9583
2	1.853	4.0149
2	1.802	4.0652
2	1.768	4.1217
2	1.717	4.172
2	1.683	4.2285
2	1.632	4.2788
2	1.581	4.3228
2	1.53	4.373
2	1.479	4.417
2	1.428	4.461
2	1.377	4.505
2	1.309	4.5427
2	1.258	4.5804
2	1.207	4.6181
2	1.156	4.6558
2	1.105	4.6872
2	1.037	4.7186
2	0.986	4.75
2	0.935	4.7814
2	0.884	4.8066
2	0.816	4.8317
2	0.765	4.8568
2	0.714	4.882
2	0.663	4.9008
2	0.612	4.9197
2	0.561	4.9385
2	0.493	4.9574
2	0.442	4.9699
2	0.391	4.9825
2	0.34	4.9951
2	0.289	5.0014
2	0.238	5.0139
2	0.187	5.0202
2	0.136	5.0265
2	0.085	5.0265
2	0.034	5.0265
2	0	5.0328
2	-0.051	5.0265
2	-0.102	5.0265
2	-0.153	5.0202
2	-0.204	5.0139
2	-0.255	5.0076
2	-0.306	5.0014
2	-0.357	4.9888
2	-0.408	4.9762
2	-0.459	4.9637
2	-0.51	4.9511
2	-0.561	4.9322
2	-0.612	4.9134
2	-0.663	4.8945
2	-0.731	4.8757
2	-0.782	4.8506
2	-0.833	4.8254
2	-0.884	4.8003
2	-0.935	4.7752
0	-1.02	4.7437
0	-1.088	4.7123
0	-1.156	4.6809
0	-1.241	4.6432
0	-1.309	4.6055
0	-1.377	4.5615
0	-1.462	4.5238
0	-1.53	4.4736
0	-1.598	4.4296
0	-1.666	4.3793
0	-1.734	4.3291
0	-1.802	4.2725
0	-1.87	4.2222
0	-1.938	4.1594
0	-2.006	4.1029
0	-2.057	4.04
0	-2.125	3.9772
0	-2.176	3.9144
0	-2.227	3.8453
0	-2.261	3.7824
0	-2.312	3.7133
0	-2.346	3.6379
0	-2.38	3.5688
0	-2.414	3.4997
0	-2.431	3.4243
0	-2.448	3.3489
0	-2.465	3.2798
0	-2.465	3.2044
0	-2.465	3.129
0	-2.465	3.0536
0	-2.448	2.9845
0	-2.431	2.9091
0	-2.414	2.8337
0	-2.38	2.7646
0	-2.363	2.6892
0	-2.312	2.62
0	-2.278	2.5509
0	-2.227	2.4818
0	-2.193	2.419
0	-2.142	2.3499
0	-2.074	2.287
0	-2.023	2.2242
0	-1.955	2.1677
0	-1.887	2.1111
0	-1.819	2.0546
0	-1.751	1.998
0	-1.683	1.9478
0	-1.615	1.8975
0	-1.547	1.8472
0	-1.479	1.8033
0	-1.394	1.7593
0	-1.326	1.7216
0	-1.241	1.6776
0	-1.173	1.6462
0	-1.105	1.6085
0	-1.02	1.5771
0	-0.952	1.5456
0	-0.867	1.5205
0	-0.799	1.4954
0	-0.714	1.4703
0	-0.646	1.4514
0	-0.578	1.4325
0	-0.493	1.4137
0	-0.425	1.4011
0	-0.357	1.3886
0	-0.272	1.3823
0	-0.204	1.376
0	-0.136	1.3697
0	-0.051	1.3634
0	0	1.3634
0	0.068	1.3634
0	0.153	1.3697
0	0.221	1.376
0	0.289	1.3823
0	0.374	1.3948
0	0.442	1.4074
0	0.51	1.42
0	0.595	1.4388
0	0.663	1.4577
0	0.748	1.4765
0	0.816	1.5017
0	0.884	1.5268
0	0.969	1.5519
0	1.037	1.5833
0	1.105	1.6148
0	1.19	1.6525
0	1.258	1.6902
0	1.326	1.7279
0	1.411	1.7718
0	1.479	1.8158
0	1.547	1.8598
0	1.615	1.9038
0	1.683	1.954
0	1.751	2.0106
0	1.819	2.0609
0	1.887	2.1174
0	1.955	2.174
0	2.006	2.2368
0	2.074	2.2996
0	2.125	2.3624
0	2.176	2.4253
0	2.21	2.4881
2	2.261	2.5572
2	2.312	2.6263
2	2.363	2.6955
2	2.414	2.7708
2	2.465	2.8462
2	2.499	2.9154
2	2.533	2.9908
2	2.567	3.0724
2	2.584	3.1478
2	2.601	3.2232
2	2.601	3.3049
2	2.601	3.3803
2	2.601	3.462
2	2.601	3.5374
2	2.584	3.6191
2	2.567	3.6945
2	2.55	3.7699
2	2.516	3.8453
2	2.482	3.9207
2	2.448	3.996
2	2.414	4.0714
2	2.363	4.1406
2	2.329	4.216
2	2.278	4.2851
2	2.227	4.3479
2	2.176	4.417
2	2.125	4.4798
2	2.057	4.5427
2	2.006	4.6055
2	1.955	4.6621
2	1.904	4.7249
2	1.836	4.7814
2	1.785	4.8317
2	1.734	4.8883
2	1.683	4.9385
2	1.632	4.9888
2	1.581	5.039
2	1.53	5.083
2	1.479	5.127
2	1.428	5.171
2	1.377	5.215
2	1.326	5.2527
2	1.292	5.2966
2	1.241	5.3343
2	1.207	5.372
2	1.173	5.4035
2	1.122	5.4412
2	1.088	5.4726
2	1.054	5.504
2	1.037	5.5354
2	1.003	5.5668
2	0.969	5.5982
2	0.952	5.6297
2	0.918	5.6548
2	0.901	5.6862
2	0.867	5.7113
2	0.85	5.7365
2	0.833	5.7616
2	0.816	5.7867
2	0.799	5.8119
2	0.799	5.837
2	0.782	5.8621
2	0.765	5.881
2	0.765	5.9061
2	0.748	5.9313
0	0.731	5.9501
1	0.714	5.9752
1	0.663	5.9941
1	0.629	6.0129
1	0.578	6.0318
1	0.544	6.0506
1	0.51	6.0632
1	0.476	6.082
1	0.442	6.0946
1	0.408	6.1072
1	0.374	6.1197
1	0.34	6.1323
1	0.306	6.1386
1	0.272	6.1512
1	0.255	6.1574
1	0.221	6.1637
1	0.187	6.17
1	0.153	6.1763
1	0.136	6.1826
1	0.102	6.1826
1	0.085	6.1889
1	0.051	6.1889
1	0.017	6.1889
1	0	6.1951
1	-0.017	6.1889
1	-0.034	6.1889
1	-0.068	6.1889
1	-0.102	6.1889
1	-0.119	6.1826
1	-0.153	6.1763
1	-0.17	6.1763
1	-0.204	6.17
1	-0.238	6.1574
1	-0.272	6.1512
1	-0.289	6.1449
1	-0.323	6.1323
1	-0.357	6.126
1	-0.391	6.1135
1	-0.425	6.1009
1	-0.459	6.0883
1	-0.493	6.0758
1	-0.527	6.0569
1	-0.561	6.0381
1	-0.561	6.0255
1	-0.578	6.0066
1	-0.595	5.9878
1	-0.629	5.9689
1	-0.646	5.9501
1	-0.663	5.9313
1	-0.697	5.9124
1	-0.731	5.8873
1	-0.748	5.8684
1	-0.782	5.8433
1	-0.816	5.8182
1	-0.85	5.793
1	-0.884	5.7679
1	-0.918	5.7365
1	-0.969	5.7113
1	-1.003	5.6799
1	-1.037	5.6485
1	-1.088	5.6171
1	-1.139	5.5857
1	-1.19	5.548
1	-1.241	5.5103
1	-1.292	5.4726
1	-1.343	5.4349
1	-1.394	5.3909
1	-1.462	5.3532
1	-1.513	5.3029
1	-1.581	5.2589
1	-1.649	5.2087
1	-1.717	5.1584
1	-1.768	5.1082
1	-1.853	5.0516
1	-1.887	4.9951
1	-1.938	4.9385
1	-2.006	4.882
1	-2.057	4.8191
1	-2.125	4.7563
1	-2.193	4.6935
1	-2.278	4.6244
1	-2.346	4.5553
1	-2.414	4.4798
1	-2.482	4.4107
1	-2.567	4.3291
1	-2.618	4.2537
1	-2.686	4.172
1	-2.754	4.0903
1	-2.805	4.0086
1	-2.856	3.9207
1	-2.907	3.839
1	-2.958	3.7447
1	-2.992	3.6568
1	-3.026	3.5688
1	-3.06	3.4745
1	-3.077	3.3866
1	-3.094	3.2923
1	-3.094	3.1981
1	-3.094	3.1038
1	-3.094	3.0096
1	-3.077	2.9216
1	-3.06	2.8274
1	-3.026	2.7332
1	-2.992	2.6452
1	-2.958	2.5572
1	-2.907	2.4693
1	-2.856	2.3813
1	-2.805	2.2933
1	-2.737	2.2117
1	-2.669	2.13
1	-2.618	2.0546
1	-2.533	1.9729
1	-2.465	1.8975
1	-2.397	1.8221
1	-2.329	1.753
1	-2.244	1.6839
1	-2.176	1.621
1	-2.091	1.5519
1	-2.023	1.4954
1	-1.938	1.4325
1	-1.87	1.376
1	-1.802	1.3195
1	-1.717	1.2692
1	-1.649	1.2189
1	-1.581	1.1687
1	-1.513	1.1184
1	-1.445	1.0744
1	-1.377	1.0367
1	-1.309	0.99273
1	-1.258	0.95503
1	-1.19	0.91733
1	-1.122	0.87963
1	-1.071	0.84822
1	-1.02	0.8168
1	-0.952	0.78539
1	-0.901	0.76026
1	-0.85	0.73512
1	-0.799	0.70999
1	-0.782	0.68486
1	-0.748	0.65973
1	-0.731	0.64088
1	-0.697	0.61574
1	-0.68	0.59689
1	-0.663	0.57805
1	-0.629	0.55291
1	-0.612	0.53406
1	-0.595	0.51521
1	-0.578	0.50265
1	-0.561	0.4838
1	-0.544	0.46495
1	-0.544	0.4461
1	-0.527	0.43353
1	-0.51	0.41469
1	-0.51	0.40212
1	-0.493	0.38327
1	-0.493	0.3707
1	-0.476	0.35814
1	-0.476	0.33929
1	-0.476	0.32672
1	-0.459	0.31416
1	-0.459	0.30159
1	-0.459	0.28274
1	-0.459	0.27017
1	-0.459	0.25761
1	-0.459	0.24504
1	-0.459	0.22619
1	-0.459	0.21363
0	-0.459	0.20106
0	-0.442	0.18849
0	-0.425	0.17593
0	-0.408	0.16336
0	-0.391	0.15079
0	-0.391	0.13823
0	-0.374	0.12566
2	-0.374	0.1131
2	-0.34	0.10053
0	-0.323	0.094246
0	-0.323	0.08168
0	-0.323	0.075397
0	-0.306	0.062831
0	-0.306	0.050265
0	-0.306	0.043982
0	-0.306	0.031415
0	-0.289	0.025132
2	-0.289	0.018849
2	-0.272	0.0062831
2	-0.255	0
2	-0.238	6.2768
2	-0.221	6.2705
2	-0.187	6.2642
2	-0.17	6.258
2	-0.153	6.2517
2	-0.136	6.2454
2	-0.119	6.2391
2	-0.102	6.2391
2	-0.085	6.2328
2	-0.068	6.2328
2	-0.051	6.2328
2	-0.034	6.2265
2	-0.017	6.2265
2	0	6.2265
2	0	6.2265
2	0.017	6.2265
2	0.034	6.2265
2	0.051	6.2265
2	0.068	6.2328
2	0.085	6.2328
2	0.102	6.2391
2	0.119	6.2391
2	0.136	6.2454
2	0.153	6.2454
2	0.17	6.2517
2	0.187	6.258
2	0.204	6.2642
2	0.221	6.2705
2	0.238	6.2768
2	0.255	0
2	0.238	0.012566
2	0.221	0.018849
2	0.221	0.025132
2	0.221	0.031415
2	0.221	0.037699
2	0.238	0.043982
2	0.238	0.050265
2	0.238	0.062831
2	0.238	0.069114
2	0.255	0.075397
2	0.255	0.08168
2	0.255	0.087963
2	0.272	0.10053
2	0.272	0.10681
2	0.289	0.11938
2	0.289	0.12566
2	0.306	0.13195
2	0.323	0.14451
2	0.323	0.15708
2	0.34	0.16336
2	0.357	0.17593
2	0.357	0.18849
2	0.374	0.19478
2	0.391	0.20734
2	0.408	0.21991
2	0.425	0.23247
2	0.442	0.24504
2	0.459	0.26389
2	0.476	0.27646
2	0.51	0.28902
2	0.527	0.30787
2	0.544	0.32044
2	0.561	0.33929
2	0.561	0.35814
2	0.578	0.37699
2	0.612	0.38955
2	0.646	0.41469
2	0.68	0.43353
2	0.714	0.45238
2	0.731	0.47752
2	0.782	0.49637
2	0.816	0.5215
2	0.85	0.54663
2	0.884	0.57176
2	0.935	0.60318
2	0.969	0.62831
1	1.02	0.65973
1	1.037	0.69114
1	1.071	0.72256
1	1.105	0.75397
1	1.139	0.79167
1	1.173	0.82309
1	1.207	0.86079
1	1.241	0.89848
0	1.292	0.93618
0	1.36	0.97388
1	1.428	1.0179
1	1.462	1.0618
1	1.513	1.1058
1	1.564	1.1498
1	1.598	1.2001
1	1.649	1.2503
0	1.717	1.3006
0	1.802	1.3509
0	1.87	1.4074
0	1.938	1.464
0	2.023	1.5268
0	2.091	1.5833
0	2.159	1.6525
0	2.244	1.7153
0	2.312	1.7844
0	2.38	1.8535
0	2.448	1.9289
0	2.516	2.0043
0	2.584	2.0797
0	2.652	2.1614
0	2.703	2.2368
0	2.754	2.3185
0	2.805	2.4064
0	2.856	2.4881
0	2.907	2.5761
0	2.941	2.664
0	2.958	2.752
0	2.992	2.8462
0	3.009	2.9342
0	3.009	3.0222
0	3.026	3.1164
0	3.026	3.2044
0	3.009	3.2986
0	2.992	3.3866
0	2.975	3.4745
0	2.941	3.5625
0	2.907	3.6505
0	2.856	3.7384
0	2.822	3.8264
0	2.771	3.9081
0	2.703	3.9898
0	2.652	4.0714
0	2.584	4.1531
0	2.516	4.2285
0	2.448	4.3039
0	2.38	4.373
0	2.312	4.4484
0	2.227	4.5175
0	2.159	4.5804
0	2.074	4.6432
0	2.006	4.706
0	1.921	4.7626
0	1.853	4.8254
0	1.785	4.8757
0	1.7	4.9322
0	1.632	4.9825
0	1.564	5.0265
0	1.479	5.0767
0	1.411	5.1207
0	1.343	5.1584
0	1.275	5.1961
0	1.207	5.2338
0	1.156	5.2715
0	1.088	5.3092
0	1.02	5.3406
0	0.969	5.3658
0	0.901	5.3972
2	0.85	5.4223
2	0.816	5.4474
2	0.782	5.4726
2	0.748	5.4977
2	0.714	5.5166
2	0.68	5.5354
2	0.646	5.5605
2	0.612	5.5794
2	0.595	5.5982
2	0.561	5.6108
2	0.544	5.6297
2	0.51	5.6485
2	0.493	5.6611
2	0.459	5.6736
2	0.442	5.6925
2	0.425	5.705
2	0.408	5.7176
2	0.374	5.7302
2	0.357	5.7365
2	0.34	5.749
2	0.323	5.7616
2	0.306	5.7679
2	0.289	5.7805
2	0.272	5.7867
2	0.272	5.7993
2	0.255	5.8056
2	0.238	5.8119
2	0.221	5.8182
2	0.204	5.8244
2	0.204	5.8307
2	0.187	5.837
2	0.17	5.8433
2	0.153	5.8496
2	0.153	5.8559
2	0.136	5.8559
2	0.136	5.8621
2	0.119	5.8684
2	0.102	5.8684
2	0.102	5.8747
2	0.085	5.8747
2	0.085	5.881
2	0.068	5.881
2	0.068	5.8873
2	0.051	5.8873
2	0.051	5.8873
2	0.034	5.8873
2	0.034	5.8936
2	0.017	5.8936
2	0.017	5.8936
2	0	5.8936
2	0	5.8936
2	0	5.8936
2	0	5.8936
2	-0.017	5.8936
2	-0.017	5.8936
2	-0.017	5.8936
2	-0.034	5.8936
2	-0.034	5.8873
2	-0.051	5.8873
2	-0.051	5.8873
2	-0.068	5.881
2	-0.068	5.881
2	-0.085	5.881
2	-0.102	5.8747
2	-0.102	5.8747
2	-0.119	5.8684
2	-0.119	5.8684
2	-0.136	5.8621
2	-0.136	5.8559
2	-0.153	5.8496
2	-0.17	5.8496
2	-0.17	5.8433
2	-0.187	5.837
2	-0.204	5.8307
2	-0.204	5.8244
2	-0.221	5.8182
2	-0.238	5.8119
2	-0.255	5.7993
2	-0.272	5.793
0	-0.306	5.7867
0	-0.34	5.7742
0	-0.374	5.7616
0	-0.408	5.7553
0	-0.442	5.7365
0	-0.493	5.7239
0	-0.527	5.7113
0	-0.561	5.6925
0	-0.612	5.6736
0	-0.646	5.6548
0	-0.697	5.6359
0	-0.748	5.6108
0	-0.782	5.592
0	-0.833	5.5668
0	-0.884	5.5417
0	-0.935	5.5103
0	-0.986	5.4851
0	-1.037	5.4537
0	-1.105	5.4223
0	-1.156	5.3846
0	-1.207	5.3469
0	-1.275	5.3092
0	-1.343	5.2715
0	-1.394	5.2338
0	-1.462	5.1898
0	-1.53	5.1459
0	-1.598	5.0956
0	-1.666	5.0453
0	-1.734	4.9951
0	-1.819	4.9385
0	-1.887	4.8883
0	-1.955	4.8254
0	-2.023	4.7689
0	-2.108	4.706
0	-2.176	4.6432
0	-2.261	4.5741
0	-2.329	4.505
0	-2.397	4.4359
0	-2.465	4.3605
0	-2.533	4.2851
0	-2.601	4.2097
0	-2.669	4.128
0	-2.72	4.0463
0	-2.788	3.9646
0	-2.839	3.883
0	-2.873	3.795
0	-2.924	3.707
0	-2.958	3.6191
1	-2.992	3.5311
1	-3.026	3.4369
1	-3.06	3.3489
1	-3.094	3.2546
1	-3.128	3.1604
1	-3.145	3.0661
1	-3.145	2.9719
1	-3.145	2.8777
1	-3.145	2.7834
1	-3.145	2.6892
1	-3.128	2.5949
1	-3.094	2.5007
1	-3.077	2.4064
1	-3.043	2.3185
1	-2.992	2.2242
1	-2.958	2.1362
1	-2.907	2.0483
1	-2.856	1.9603
1	-2.805	1.8724
1	-2.754	1.7907
1	-2.703	1.709
1	-2.635	1.6273
1	-2.584	1.5519
1	-2.533	1.4765
1	-2.482	1.4011
0	-2.397	1.3257
0	-2.329	1.2503
0	-2.261	1.1875
0	-2.193	1.1184
0	-2.125	1.0556
0	-2.057	0.99273
0	-1.989	0.9299
0	-1.938	0.86707
0	-1.87	0.81052
0	-1.819	0.75397
0	-1.768	0.70371
0	-1.717	0.64716
0	-1.683	0.59689
0	-1.632	0.54663
0	-1.598	0.50265
0	-1.564	0.45238
0	-1.53	0.4084
0	-1.496	0.35814
0	-1.479	0.31416
0	-1.445	0.27017
0	-1.428	0.22619
2	-1.411	0.18221
2	-1.377	0.14451
2	-1.36	0.10053
2	-1.326	0.062831
2	-1.309	0.018849
2	-1.275	6.2642
2	-1.258	6.2265
2	-1.241	6.1889
2	-1.241	6.1512
2	-1.224	6.1135
2	-1.224	6.0758
2	-1.207	6.0443
2	-1.207	6.0066
2	-1.207	5.9689
2	-1.207	5.9313
2	-1.224	5.8936
2	-1.224	5.8559
2	-1.241	5.8182
2	-1.258	5.7805
2	-1.275	5.7428
2	-1.292	5.705
2	-1.309	5.6674
2	-1.326	5.6297
2	-1.36	5.5857
2	-1.394	5.548
2	-1.411	5.504
2	-1.445	5.46
2	-1.479	5.416
2	-1.513	5.372
2	-1.564	5.3218
2	-1.598	5.2778
2	-1.649	5.2275
2	-1.683	5.1773
2	-1.734	5.127
2	-1.785	5.0705
2	-1.836	5.0202
2	-1.887	4.9637
2	-1.938	4.9008
2	-1.989	4.8443
2	-2.04	4.7814
2	-2.091	4.7186
0	-2.176	4.6558
0	-2.244	4.593
0	-2.312	4.5238
0	-2.397	4.4484
0	-2.465	4.3793
0	-2.533	4.3039
0	-2.601	4.2285
0	-2.652	4.1468
0	-2.72	4.0652
0	-2.771	3.9835
0	-2.822	3.9018
0	-2.873	3.8138
0	-2.924	3.7259
0	-2.958	3.6379
0	-2.992	3.5499
0	-3.009	3.4557
0	-3.026	3.3677
0	-3.043	3.2735
0	-3.043	3.1855
1	-3.043	3.0913
1	-3.06	3.0033
1	-3.06	2.9091
1	-3.06	2.8148
1	-3.06	2.7269
1	-3.043	2.6326
1	-3.026	2.5384
0	-2.975	2.4504
0	-2.924	2.3624
0	-2.873	2.2745
0	-2.805	2.1928
0	-2.737	2.1048
0	-2.669	2.0232
0	-2.601	1.9478
2	-2.533	1.8661
2	-2.431	1.7907
2	-2.346	1.7216
2	-2.244	1.6525
2	-2.159	1.5833
2	-2.057	1.5205
2	-1.955	1.464
2	-1.87	1.4074
2	-1.768	1.3509
2	-1.666	1.3006
2	-1.581	1.2503
2	-1.496	1.2001
2	-1.394	1.1561
2	-1.309	1.1184
2	-1.224	1.0807
2	-1.139	1.043
2	-1.054	1.0116
2	-0.969	0.98016
2	-0.884	0.95503
2	-0.799	0.92362
2	-0.731	0.90477
2	-0.646	0.87963
2	-0.561	0.86707
2	-0.493	0.84822
2	-0.408	0.83565
2	-0.34	0.82309
2	-0.255	0.8168
2	-0.187	0.80424
2	-0.119	0.80424
2	-0.034	0.79795
2	0.017	0.79795
2	0.102	0.80424
2	0.17	0.80424
0	0.221	0.81052
1	0.272	0.8168
1	0.306	0.82937
1	0.34	0.83565
1	0.391	0.84822
1	0.425	0.86079
1	0.459	0.87335
1	0.493	0.8922
1	0.527	0.90477
1	0.578	0.92362
1	0.612	0.94246
1	0.646	0.96131
1	0.697	0.98016
1	0.731	0.99901
1	0.782	1.0241
1	0.816	1.0493
1	0.867	1.0744
1	0.918	1.0995
1	0.952	1.131
1	1.003	1.1624
1	1.054	1.1938
1	1.105	1.2252
1	1.156	1.2566
1	1.207	1.2943
1	1.258	1.332
1	1.309	1.3697
0	1.377	1.4074
0	1.462	1.4514
0	1.53	1.4954
0	1.598	1.5456
0	1.683	1.5959
0	1.751	1.6462
0	1.819	1.7027
0	1.904	1.7593
0	1.972	1.8158
0	2.04	1.8724
0	2.108	1.9352
0	2.176	2.0043
0	2.244	2.0671
0	2.312	2.1362
0	2.363	2.2054
0	2.431	2.2808
0	2.482	2.3562
0	2.533	2.4316
0	2.584	2.507
0	2.618	2.5823
0	2.652	2.664
0	2.686	2.7457
0	2.703	2.8274
0	2.72	2.9091
0	2.737	2.9908
0	2.754	3.0724
0	2.754	3.1541
0	2.737	3.2358
0	2.737	3.3175
0	2.703	3.3992
0	2.686	3.4808
0	2.652	3.5625
0	2.618	3.6442
0	2.584	3.7196
0	2.533	3.8013
0	2.482	3.8767
0	2.431	3.9458
0	2.38	4.0212
0	2.312	4.0903
0	2.261	4.1594
0	2.193	4.2285
0	2.125	4.2914
0	2.04	4.3542
0	1.972	4.417
0	1.904	4.4736
0	1.836	4.5301
0	1.751	4.5867
0	1.683	4.6369
0	1.598	4.6872
0	1.53	4.7312
0	1.445	4.7752
0	1.377	4.8191
0	1.292	4.8631
0	1.224	4.9008
0	1.156	4.9322
2	1.071	4.9699
2	1.02	5.0014
2	0.969	5.0328
2	0.918	5.0579
2	0.867	5.083
2	0.816	5.1144
2	0.782	5.1333
2	0.731	5.1584
2	0.68	5.1773
2	0.629	5.2024
2	0.578	5.2213
2	0.544	5.2338
2	0.493	5.2527
2	0.459	5.2652
2	0.408	5.2778
2	0.374	5.2904
2	0.323	5.3029
2	0.289	5.3092
2	0.238	5.3218
0	0.187	5.3281
0	0.119	5.3281
0	0.051	5.3343
0	0	5.3343
0	-0.051	5.3343
0	-0.102	5.3281
0	-0.17	5.3281
0	-0.238	5.3218
0	-0.289	5.3155
0	-0.357	5.3029
0	-0.408	5.2904
0	-0.476	5.2778
0	-0.544	5.2589
0	-0.612	5.2464
0	-0.663	5.2275
2	-0.731	5.2024
2	-0.782	5.1773
2	-0.833	5.1584
2	-0.867	5.1333
2	-0.918	5.1019
2	-0.969	5.0767
2	-1.02	5.0453
2	-1.071	5.0139
2	-1.122	4.9762
2	-1.173	4.9448
2	-1.224	4.9071
2	-1.275	4.8694
2	-1.326	4.8317
2	-1.394	4.7877
2	-1.445	4.75
2	-1.496	4.6998
2	-1.547	4.6558
2	-1.598	4.6118
2	-1.649	4.5615
2	-1.717	4.5113
2	-1.768	4.4547
2	-1.819	4.4044
2	-1.87	4.3479
2	-1.904	4.2914
2	-1.955	4.2348
2	-2.006	4.172
2	-2.04	4.1091
2	-2.074	4.0526
2	-2.125	3.9898
2	-2.176	3.9207
2	-2.21	3.8578
0	-2.244	3.7887
0	-2.295	3.7196
0	-2.329	3.6505
0	-2.363	3.5814
0	-2.397	3.5122
0	-2.414	3.4369
0	-2.431	3.3615
0	-2.448	3.2923
0	-2.448	3.217
0	-2.448	3.1416
0	-2.448	3.0661
0	-2.448	2.997
0	-2.431	2.9216
0	-2.414	2.8462
0	-2.38	2.7771
0	-2.346	2.708
0	-2.312	2.6326
0	-2.278	2.5635
0	-2.227	2.5007
0	-2.193	2.4316
0	-2.142	2.3687
0	-2.074	2.3059
0	-2.023	2.2431
0	-1.955	2.1802
0	-1.904	2.1237
0	-1.836	2.0671
0	-1.768	2.0106
0	-1.7	1.9603
0	-1.615	1.9101
0	-1.547	1.8661
0	-1.479	1.8158
0	-1.411	1.7718
0	-1.326	1.7341
0	-1.258	1.6964
0	-1.173	1.6587
0	-1.105	1.621
0	-1.037	1.5896
0	-0.952	1.5582
0	-0.884	1.5331
1	-0.799	1.5079
1	-0.748	1.4828
1	-0.697	1.464
1	-0.646	1.4388
1	-0.578	1.42
1	-0.527	1.4074
1	-0.476	1.3886
1	-0.425	1.376
1	-0.374	1.3634
1	-0.323	1.3509
1	-0.255	1.3446
1	-0.204	1.3383
1	-0.153	1.332
1	-0.102	1.3257
1	-0.051	1.3257
1	0	1.3257
1	0.034	1.3257
1	0.085	1.3257
1	0.136	1.332
1	0.187	1.3383
1	0.255	1.3446
1	0.306	1.3509
1	0.357	1.3634
1	0.408	1.3697
1	0.459	1.3886
1	0.51	1.4011
1	0.561	1.42
1	0.612	1.4325
1	0.68	1.4577
1	0.731	1.4765
1	0.782	1.5017
1	0.833	1.5205
0	0.918	1.5519
0	0.986	1.5771
0	1.054	1.6085
0	1.139	1.6399
0	1.207	1.6776
0	1.275	1.7153
0	1.36	1.753
0	1.428	1.797
0	1.496	1.841
0	1.564	1.8849
0	1.632	1.9352
0	1.717	1.9855
0	1.768	2.042
0	1.836	2.0923
0	1.904	2.1488
0	1.972	2.2054
0	2.023	2.2682
0	2.074	2.331
0	2.125	2.3939
0	2.176	2.4567
0	2.227	2.5258
0	2.261	2.5949
0	2.295	2.6578
0	2.329	2.7332
0	2.346	2.8023
0	2.38	2.8714
0	2.397	2.9405
0	2.397	3.0159
0	2.414	3.085
0	2.414	3.1604
0	2.397	3.2358
0	2.397	3.3049
0	2.38	3.374
0	2.346	3.4494
0	2.329	3.5185
0	2.295	3.5877
2	2.261	3.6568
2	2.244	3.7259
2	2.21	3.7887
2	2.193	3.8578
2	2.159	3.9207
2	2.125	3.9898
2	2.074	4.0526
2	2.04	4.1091
2	1.989	4.172
2	1.955	4.2348
2	1.904	4.2914
2	1.853	4.3479
2	1.802	4.4044
2	1.751	4.4547
2	1.683	4.505
2	1.632	4.5553
2	1.581	4.6055
2	1.53	4.6495
2	1.479	4.6998
2	1.411	4.7437
2	1.36	4.7814
2	1.309	4.8254
2	1.258	4.8631
2	1.19	4.9008
2	1.139	4.9322
2	1.088	4.9699
2	1.037	5.0014
2	0.986	5.0328
2	0.935	5.0579
2	0.884	5.0893
2	0.833	5.1144
2	0.782	5.1396
2	0.731	5.1584
2	0.697	5.1836
2	0.646	5.2024
2	0.595	5.2213
2	0.561	5.2401
2	0.51	5.2527
2	0.459	5.2715
2	0.425	5.2841
2	0.374	5.2966
2	0.34	5.3092
2	0.289	5.3155
2	0.255	5.3281
2	0.221	5.3343
2	0.17	5.3406
2	0.136	5.3406
2	0.085	5.3469
2	0.051	5.3469
2	0.017	5.3532
2	-0.017	5.3532
2	-0.051	5.3469
2	-0.085	5.3469
2	-0.136	5.3406
2	-0.17	5.3406
2	-0.204	5.3343
2	-0.255	5.3281
2	-0.289	5.3155
2	-0.34	5.3092
2	-0.374	5.2966
2	-0.425	5.2841
2	-0.459	5.2715
0	-0.527	5.2527
0	-0.595	5.2401
0	-0.646	5.2213
0	-0.714	5.1961
0	-0.782	5.1773
0	-0.85	5.1521
0	-0.918	5.127
0	-0.986	5.0956
0	-1.054	5.0642
0	-1.122	5.0328
0	-1.207	4.9951
0	-1.275	4.9574
0	-1.343	4.9197
0	-1.411	4.8757
0	-1.496	4.8317
0	-1.564	4.7877
0	-1.632	4.7375
0	-1.717	4.6872
0	-1.785	4.6369
0	-1.853	4.5804
0	-1.938	4.5238
0	-2.006	4.4673
0	-2.074	4.4044
0	-2.142	4.3416
0	-2.21	4.2725
0	-2.278	4.2097
0	-2.346	4.1406
0	-2.397	4.0652
0	-2.465	3.996
0	-2.516	3.9207
0	-2.567	3.839
0	-2.601	3.7636
0	-2.652	3.6819
0	-2.686	3.6065
0	-2.72	3.5248
0	-2.737	3.4431
0	-2.754	3.3615
0	-2.771	3.2735
0	-2.771	3.1918
1	-2.771	3.1101
1	-2.788	3.0222
1	-2.788	2.9405
1	-2.788	2.8588
1	-2.788	2.7708
1	-2.771	2.6892
1	-2.754	2.6075
1	-2.737	2.5258
1	-2.72	2.4441
1	-2.686	2.3624
1	-2.652	2.2808
1	-2.601	2.1991
1	-2.567	2.1237
1	-2.516	2.0483
1	-2.465	1.9729
1	-2.414	1.8975
1	-2.363	1.8284
1	-2.312	1.753
1	-2.261	1.6839
1	-2.193	1.621
1	-2.142	1.5519
1	-2.091	1.4891
1	-2.04	1.4263
1	-1.972	1.3697
1	-1.921	1.3069
1	-1.87	1.2503
1	-1.819	1.1938
1	-1.768	1.1435
1	-1.717	1.087
1	-1.683	1.0367
1	-1.632	0.98645
1	-1.598	0.94246
0	-1.53	0.8922
0	-1.479	0.84822
0	-1.411	0.80424
0	-1.36	0.76026
0	-1.309	0.72256
0	-1.258	0.68486
0	-1.207	0.64716
0	-1.173	0.60946
0	-1.122	0.57176
0	-1.088	0.54035
0	-1.054	0.50893
0	-1.003	0.47752
0	-0.969	0.4461
0	-0.952	0.42097
0	-0.918	0.38955
0	-0.884	0.36442
0	-0.867	0.33929
0	-0.833	0.31416
0	-0.816	0.28902
0	-0.799	0.26389
0	-0.765	0.23876
0	-0.748	0.21363
0	-0.731	0.19478
0	-0.731	0.16964
2	-0.714	0.15079
2	-0.68	0.12566
2	-0.646	0.10681
2	-0.629	0.087963
2	-0.595	0.069114
2	-0.578	0.050265
2	-0.544	0.031415
2	-0.527	0.018849
2	-0.51	0
2	-0.476	6.2705
2	-0.459	6.258
2	-0.442	6.2391
2	-0.425	6.2265
2	-0.408	6.214
2	-0.391	6.2014
2	-0.391	6.1889
2	-0.374	6.1826
2	-0.357	6.17
2	-0.34	6.1574
2	-0.34	6.1449
2	-0.323	6.1386
2	-0.323	6.126
2	-0.306	6.1197
2	-0.306	6.1072
2	-0.289	6.1009
2	-0.289	6.0883
2	-0.272	6.082
2	-0.272	6.0758
2	-0.272	6.0632
2	-0.272	6.0569
2	-0.255	6.0506
2	-0.255	6.0381
2	-0.255	6.0318
2	-0.255	6.0255
2	-0.255	6.0192
2	-0.255	6.0066
2	-0.255	6.0004
2	-0.255	5.9941
2	-0.255	5.9878
2	-0.255	5.9752
2	-0.255	5.9689
2	-0.255	5.9627
2	-0.272	5.9564
2	-0.272	5.9438
2	-0.272	5.9375
2	-0.272	5.9313
2	-0.289	5.9187
2	-0.289	5.9124
2	-0.289	5.8998
2	-0.306	5.8936
2	-0.306	5.881
2	-0.323	5.8747
2	-0.323	5.8621
2	-0.34	5.8559
2	-0.357	5.8433
2	-0.357	5.8307
2	-0.374	5.8182
2	-0.391	5.8056
2	-0.408	5.793
2	-0.425	5.7805
2	-0.442	5.7679
2	-0.459	5.7553
2	-0.476	5.7428
2	-0.493	5.7302
2	-0.51	5.7113
2	-0.527	5.6988
2	-0.544	5.6799
2	-0.578	5.6611
2	-0.595	5.6485
2	-0.612	5.6297
2	-0.646	5.6108
2	-0.663	5.592
2	-0.697	5.5668
2	-0.731	5.548
2	-0.748	5.5228
2	-0.782	5.4977
2	-0.816	5.4789
2	-0.85	5.4537
2	-0.884	5.4223
2	-0.918	5.3972
2	-0.969	5.3658
2	-1.003	5.3406
2	-1.037	5.3092
2	-1.088	5.2778
2	-1.122	5.2401
2	-1.173	5.2087
2	-1.224	5.171
2	-1.258	5.1333
2	-1.309	5.0956
2	-1.36	5.0516
2	-1.411	5.0139
0	-1.479	4.9699
0	-1.564	4.926
0	-1.632	4.8757
0	-1.7	4.8254
0	-1.785	4.7752
0	-1.853	4.7186
0	-1.921	4.6621
0	-2.006	4.5992
0	-2.074	4.5427
0	-2.142	4.4798
0	-2.21	4.4107
0	-2.278	4.3416
0	-2.346	4.2725
0	-2.414	4.2034
0	-2.482	4.128
0	-2.533	4.0526
0	-2.601	3.9772
0	-2.652	3.8955
0	-2.703	3.8138
0	-2.737	3.7322
0	-2.771	3.6505
0	-2.805	3.5688
0	-2.839	3.4808
0	-2.856	3.3929
0	-2.873	3.3112
0	-2.89	3.2232
0	-2.89	3.1353
0	-2.873	3.0473
1	-2.873	2.9656
1	-2.873	2.8777
1	-2.873	2.7897
1	-2.856	2.7017
1	-2.839	2.62
1	-2.822	2.5321
1	-2.788	2.4504
1	-2.771	2.3624
1	-2.72	2.2808
1	-2.686	2.1991
1	-2.652	2.1237
1	-2.601	2.042
1	-2.55	1.9666
1	-2.499	1.8912
0	-2.431	1.8158
0	-2.346	1.7404
0	-2.278	1.6713
0	-2.193	1.6085
1	-2.125	1.5394
1	-2.074	1.4765
1	-2.006	1.4137
1	-1.955	1.3572
1	-1.904	1.3006
1	-1.853	1.2441
1	-1.802	1.1875
1	-1.751	1.131
1	-1.7	1.0807
0	-1.632	1.0304
0	-1.564	0.98016
0	-1.513	0.93618
0	-1.445	0.8922
0	-1.394	0.84822
0	-1.343	0.80424
0	-1.275	0.76654
0	-1.224	0.72884
0	-1.173	0.69114
0	-1.139	0.65973
0	-1.088	0.62203
0	-1.037	0.59061
0	-1.003	0.5592
0	-0.969	0.53406
0	-0.918	0.50265
0	-0.884	0.47752
[truncated: 5,162 more rows]
