# Supplementary material for: Skilled motor control of an inverted pendulum implies low entropy of states but high entropy of actions
Source: PLoS Comput Biol. 2023 Jan 6;19(1):e1010810. doi: 10.1371/journal.pcbi.1010810 (PMC9851554; doi:10.1371/journal.pcbi.1010810)
Supplement: S2 File — The dataset within the file contains the data collected during the experiment. Each CSV file named “FRI_p_l.csv” corresponds to a different trial, where “p” stands for an unique numerical participant’s identifier and “l” stands for pendulum length (where “2” corresponds to 0.2, “3” to 0.3 m, “4” to 0.4 m, etc.). In every file, rows correspond to subsequent time steps, sampled with a frequency of 0.017 s. For every recorded time step, each column contains: the action selected by the trial’s participant (“action”). The value 0 corresponds to a “no action”, the value 1 represents an action that pushes the pendulum towards the clockwise direction and the value 2 corresponds to an action that pushes the pendulum towards the anti-clockwise direction.the angular velocity of the pendulum at that time step (“ang. velocity”), measured in rad s−1.the angle of the pendulum at that time step (“angle”), measured in rad with values in the interval [0, 2π) rad. The angle 0 rad corresponds to the pendulum oriented in its upright position.the single utility value associated to the whole trial (“utility”). (ZIP) [file pcbi.1010810.s002.zip › ExperimentalData/FRI_31_5.csv]

action	angular vel.	angle	trial utility
1	0.119	0.26389	-2.3558
1	0	3.2358
1	0	3.2358
1	-0.017	3.2358
1	-0.017	3.2358
1	-0.017	3.2358
1	-0.034	3.2358
1	-0.034	3.2358
1	-0.034	3.2358
1	-0.051	3.2295
1	-0.051	3.2295
1	-0.051	3.2295
1	-0.068	3.2232
1	-0.068	3.2232
1	-0.068	3.2232
1	-0.068	3.217
1	-0.085	3.217
1	-0.085	3.2107
1	-0.085	3.2107
1	-0.085	3.2107
1	-0.102	3.2044
1	-0.102	3.2044
1	-0.102	3.1981
1	-0.102	3.1918
1	-0.119	3.1918
1	-0.119	3.1855
1	-0.119	3.1855
1	-0.119	3.1793
1	-0.119	3.1793
1	-0.119	3.173
1	-0.119	3.1667
1	-0.119	3.1667
1	-0.136	3.1604
1	-0.136	3.1541
1	-0.136	3.1541
1	-0.136	3.1478
1	-0.136	3.1416
1	-0.136	3.1416
1	-0.136	3.1353
1	-0.136	3.129
1	-0.136	3.129
1	-0.136	3.1227
1	-0.136	3.1164
1	-0.119	3.1164
1	-0.119	3.1101
1	-0.119	3.1038
1	-0.119	3.1038
1	-0.119	3.0976
1	-0.119	3.0976
1	-0.119	3.0913
1	-0.119	3.085
1	-0.102	3.085
1	-0.102	3.0787
1	-0.102	3.0787
1	-0.102	3.0724
1	-0.085	3.0724
1	-0.085	3.0661
1	-0.085	3.0661
1	-0.085	3.0599
1	-0.068	3.0599
1	-0.068	3.0599
1	-0.068	3.0536
1	-0.068	3.0536
1	-0.051	3.0536
1	-0.051	3.0473
1	-0.051	3.0473
1	-0.034	3.0473
1	-0.034	3.0473
1	-0.034	3.041
1	-0.017	3.041
1	-0.017	3.041
1	-0.017	3.041
1	0	3.041
1	0	3.041
1	0	3.041
1	0	3.041
1	0	3.041
1	0.017	3.041
1	0.017	3.041
1	0.017	3.041
1	0.034	3.041
1	0.034	3.0473
1	0.034	3.0473
1	0.051	3.0473
1	0.051	3.0473
1	0.051	3.0536
1	0.051	3.0536
1	0.068	3.0536
1	0.068	3.0599
1	0.068	3.0599
1	0.085	3.0599
1	0.085	3.0661
1	0.085	3.0661
1	0.085	3.0724
1	0.102	3.0724
1	0.102	3.0787
1	0.102	3.0787
1	0.102	3.085
1	0.102	3.085
1	0.136	3.0913
1	0.153	3.0976
1	0.17	3.0976
1	0.187	3.1038
1	0.204	3.1101
1	0.221	3.1164
1	0.238	3.1227
1	0.255	3.1353
1	0.272	3.1416
1	0.289	3.1478
1	0.306	3.1604
1	0.323	3.1667
1	0.323	3.1793
1	0.34	3.1855
1	0.357	3.1981
1	0.374	3.2107
1	0.374	3.2232
1	0.391	3.2295
1	0.391	3.2421
1	0.408	3.2546
1	0.425	3.2672
1	0.425	3.2798
1	0.425	3.2986
1	0.442	3.3112
1	0.442	3.3238
1	0.442	3.3363
1	0.459	3.3489
1	0.459	3.3615
1	0.459	3.3803
1	0.459	3.3929
1	0.459	3.4054
1	0.459	3.418
1	0.459	3.4306
1	0.459	3.4494
1	0.459	3.462
1	0.442	3.4745
1	0.442	3.4871
1	0.442	3.4997
1	0.442	3.5185
1	0.425	3.5311
1	0.425	3.5437
1	0.408	3.5562
1	0.391	3.5688
1	0.357	3.5814
1	0.34	3.5877
1	0.306	3.6002
1	0.289	3.6065
1	0.255	3.6191
1	0.221	3.6254
1	0.204	3.6316
1	0.17	3.6379
1	0.136	3.6442
1	0.119	3.6442
1	0.085	3.6505
1	0.051	3.6505
1	0.017	3.6505
1	0	3.6505
1	-0.017	3.6505
1	-0.051	3.6505
1	-0.085	3.6505
1	-0.102	3.6442
1	-0.136	3.6442
1	-0.17	3.6379
1	-0.187	3.6316
1	-0.221	3.6254
1	-0.255	3.6191
1	-0.272	3.6128
1	-0.323	3.6002
1	-0.357	3.5877
1	-0.408	3.5814
1	-0.442	3.5688
1	-0.493	3.5499
1	-0.527	3.5374
1	-0.561	3.5185
1	-0.595	3.4997
1	-0.629	3.4808
1	-0.68	3.462
1	-0.714	3.4431
1	-0.748	3.418
1	-0.765	3.3992
1	-0.799	3.374
1	-0.833	3.3489
1	-0.867	3.3238
1	-0.884	3.2986
1	-0.918	3.2672
1	-0.935	3.2421
1	-0.952	3.2107
1	-0.969	3.1855
1	-0.986	3.1541
1	-1.003	3.1227
1	-1.02	3.0913
1	-1.037	3.0599
1	-1.037	3.0284
1	-1.054	2.997
1	-1.054	2.9656
1	-1.054	2.9342
1	-1.071	2.9028
1	-1.071	2.8714
1	-1.071	2.84
1	-1.054	2.8085
1	-1.054	2.7771
1	-1.054	2.7457
1	-1.037	2.7143
1	-1.037	2.6829
1	-1.02	2.6515
1	-1.003	2.62
1	-0.986	2.5886
1	-0.969	2.5572
1	-0.952	2.5258
1	-0.935	2.5007
1	-0.918	2.4693
1	-0.901	2.4441
1	-0.867	2.419
1	-0.85	2.3939
1	-0.816	2.3687
1	-0.799	2.3436
0	-0.748	2.3185
0	-0.714	2.2933
0	-0.663	2.2745
0	-0.612	2.2556
0	-0.561	2.2368
0	-0.527	2.2242
0	-0.476	2.2054
0	-0.425	2.1928
0	-0.374	2.1802
0	-0.323	2.1677
0	-0.272	2.1614
0	-0.221	2.1551
0	-0.17	2.1488
0	-0.119	2.1425
0	-0.068	2.1362
0	-0.017	2.1362
0	0.017	2.1362
0	0.068	2.1362
0	0.119	2.1425
0	0.153	2.1425
0	0.204	2.1488
0	0.255	2.1551
0	0.306	2.1677
0	0.357	2.174
2	0.408	2.1865
2	0.476	2.1991
2	0.544	2.2179
2	0.595	2.2368
2	0.663	2.2556
2	0.731	2.2745
2	0.782	2.2996
2	0.85	2.3247
2	0.901	2.3499
2	0.969	2.375
2	1.02	2.4064
2	1.071	2.4378
2	1.122	2.4693
2	1.173	2.507
2	1.224	2.5447
2	1.275	2.5823
2	1.326	2.62
2	1.36	2.664
2	1.411	2.7017
2	1.445	2.7457
2	1.479	2.7897
2	1.513	2.8337
2	1.547	2.8839
2	1.581	2.9279
2	1.615	2.9782
2	1.632	3.0284
2	1.649	3.0787
2	1.666	3.129
2	1.683	3.1793
2	1.7	3.2295
2	1.7	3.2798
2	1.717	3.33
2	1.717	3.3803
2	1.717	3.4369
2	1.717	3.4871
2	1.7	3.5374
2	1.7	3.5877
2	1.683	3.6379
2	1.666	3.6882
2	1.649	3.7384
2	1.632	3.7887
2	1.615	3.839
2	1.581	3.883
2	1.564	3.9332
2	1.53	3.9772
2	1.496	4.0275
2	1.462	4.0714
2	1.428	4.1154
2	1.394	4.1594
2	1.36	4.1971
2	1.326	4.2411
2	1.292	4.2788
2	1.241	4.3165
2	1.207	4.3542
2	1.173	4.3919
2	1.122	4.4233
0	1.071	4.4547
0	1.003	4.4861
0	0.952	4.5175
0	0.884	4.5427
0	0.833	4.5741
0	0.765	4.593
0	0.714	4.6181
0	0.646	4.6369
0	0.595	4.6558
0	0.527	4.6746
0	0.459	4.6872
0	0.408	4.706
0	0.34	4.7123
0	0.289	4.7249
0	0.221	4.7312
0	0.17	4.7375
0	0.102	4.7437
0	0.051	4.7437
1	0	4.7437
1	-0.068	4.7437
1	-0.153	4.7437
1	-0.221	4.7375
1	-0.306	4.7249
1	-0.374	4.7186
1	-0.459	4.706
1	-0.527	4.6872
1	-0.612	4.6746
1	-0.68	4.6495
1	-0.765	4.6306
1	-0.833	4.6055
1	-0.901	4.5804
1	-0.986	4.549
1	-1.054	4.5175
1	-1.139	4.4861
1	-1.207	4.4547
1	-1.275	4.417
1	-1.36	4.373
1	-1.428	4.3353
1	-1.496	4.2914
1	-1.564	4.2411
1	-1.632	4.1971
1	-1.7	4.1468
1	-1.768	4.0903
1	-1.836	4.04
1	-1.887	3.9835
1	-1.955	3.9269
1	-2.006	3.8641
1	-2.057	3.8013
1	-2.108	3.7384
1	-2.159	3.6756
1	-2.193	3.6128
1	-2.244	3.5437
1	-2.278	3.4745
1	-2.312	3.4054
1	-2.346	3.3363
1	-2.363	3.2672
1	-2.38	3.1918
1	-2.397	3.1227
1	-2.414	3.0473
1	-2.414	2.9782
1	-2.431	2.9028
1	-2.431	2.8337
1	-2.414	2.7583
1	-2.414	2.6829
1	-2.397	2.6138
1	-2.38	2.5447
1	-2.363	2.4693
1	-2.329	2.4001
1	-2.312	2.331
1	-2.278	2.2619
1	-2.244	2.1928
1	-2.21	2.1237
1	-2.176	2.0609
1	-2.142	1.9917
1	-2.091	1.9289
1	-2.057	1.8661
1	-2.006	1.8095
1	-1.972	1.7467
1	-1.921	1.6902
1	-1.887	1.6336
1	-1.836	1.5771
1	-1.785	1.5205
1	-1.751	1.4703
1	-1.7	1.4137
1	-1.649	1.3634
1	-1.615	1.3132
1	-1.564	1.2692
1	-1.53	1.2189
1	-1.496	1.1749
1	-1.445	1.131
1	-1.411	1.087
1	-1.377	1.043
1	-1.343	1.0053
1	-1.309	0.9676
1	-1.275	0.92362
1	-1.241	0.88592
1	-1.207	0.84822
1	-1.173	0.8168
0	-1.139	0.7791
0	-1.088	0.74769
0	-1.054	0.71627
0	-1.02	0.68486
0	-0.969	0.65344
0	-0.935	0.62203
0	-0.901	0.59689
0	-0.867	0.56548
0	-0.833	0.54035
0	-0.816	0.51521
0	-0.782	0.49637
0	-0.748	0.47123
0	-0.731	0.4461
0	-0.697	0.42725
0	-0.68	0.4084
0	-0.646	0.38327
0	-0.629	0.36442
0	-0.612	0.34557
0	-0.578	0.32672
0	-0.561	0.31416
0	-0.544	0.29531
0	-0.527	0.27646
0	-0.51	0.26389
0	-0.493	0.24504
0	-0.476	0.23247
0	-0.476	0.21991
2	-0.459	0.20106
2	-0.425	0.18849
2	-0.408	0.17593
2	-0.374	0.16336
2	-0.34	0.15708
2	-0.323	0.14451
2	-0.289	0.13195
2	-0.272	0.12566
2	-0.255	0.11938
2	-0.221	0.1131
2	-0.204	0.10681
2	-0.187	0.10053
2	-0.153	0.094246
2	-0.136	0.087963
2	-0.119	0.08168
0	-0.102	0.08168
0	-0.102	0.075397
0	-0.102	0.075397
0	-0.102	0.069114
0	-0.085	0.069114
0	-0.085	0.062831
0	-0.085	0.062831
0	-0.085	0.056548
0	-0.068	0.056548
0	-0.068	0.056548
0	-0.068	0.050265
0	-0.068	0.050265
0	-0.068	0.050265
0	-0.051	0.043982
2	-0.051	0.043982
2	-0.034	0.043982
2	-0.017	0.043982
2	0	0.037699
2	0	0.037699
2	0.017	0.043982
0	0.017	0.043982
0	0.034	0.043982
0	0.034	0.043982
0	0.034	0.043982
0	0.034	0.043982
0	0.034	0.050265
0	0.051	0.050265
0	0.051	0.050265
0	0.051	0.050265
0	0.051	0.056548
0	0.051	0.056548
0	0.068	0.056548
0	0.068	0.062831
0	0.068	0.062831
0	0.068	0.062831
2	0.068	0.069114
2	0.102	0.069114
2	0.119	0.075397
2	0.136	0.075397
2	0.153	0.08168
2	0.187	0.087963
0	0.187	0.094246
0	0.187	0.10053
0	0.204	0.10681
0	0.204	0.1131
1	0.204	0.11938
1	0.204	0.12566
1	0.187	0.13195
1	0.187	0.13823
1	0.187	0.14451
1	0.17	0.15079
1	0.17	0.15708
1	0.153	0.15708
1	0.153	0.16336
1	0.153	0.16964
1	0.136	0.17593
1	0.136	0.17593
1	0.136	0.18221
1	0.119	0.18849
1	0.119	0.18849
1	0.119	0.19478
1	0.102	0.19478
1	0.102	0.20106
1	0.102	0.20106
1	0.102	0.20734
1	0.102	0.20734
1	0.085	0.21363
1	0.085	0.21363
1	0.085	0.21991
1	0.085	0.21991
1	0.085	0.22619
1	0.068	0.22619
1	0.068	0.23247
1	0.068	0.23247
1	0.068	0.23247
1	0.068	0.23876
1	0.068	0.23876
1	0.068	0.23876
1	0.068	0.24504
1	0.068	0.24504
1	0.051	0.24504
1	0.051	0.25132
1	0.051	0.25132
1	0.051	0.25132
1	0.051	0.25761
1	0.051	0.25761
1	0.051	0.25761
1	0.051	0.25761
1	0.051	0.26389
1	0.051	0.26389
1	0.051	0.26389
1	0.051	0.27017
1	0.051	0.27017
1	0.051	0.27017
1	0.051	0.27017
1	0.051	0.27646
1	0.051	0.27646
1	0.051	0.27646
1	0.051	0.28274
1	0.051	0.28274
1	0.051	0.28274
1	0.051	0.28274
1	0.051	0.28902
1	0.051	0.28902
1	0.051	0.28902
1	0.051	0.29531
1	0.051	0.29531
1	0.068	0.29531
1	0.068	0.30159
1	0.068	0.30159
1	0.068	0.30159
1	0.068	0.30787
1	0.068	0.30787
1	0.068	0.30787
1	0.068	0.31416
1	0.068	0.31416
1	0.085	0.32044
1	0.085	0.32044
1	0.085	0.32044
1	0.085	0.32672
1	0.085	0.32672
1	0.102	0.333
1	0.102	0.333
1	0.102	0.33929
1	0.102	0.33929
1	0.102	0.34557
1	0.119	0.34557
1	0.119	0.35185
1	0.119	0.35814
1	0.136	0.35814
1	0.136	0.36442
1	0.136	0.3707
1	0.136	0.3707
1	0.153	0.37699
1	0.153	0.38327
1	0.17	0.38955
1	0.17	0.39583
1	0.17	0.39583
1	0.187	0.40212
1	0.187	0.4084
1	0.204	0.41469
1	0.204	0.42097
2	0.238	0.42725
2	0.272	0.43982
2	0.323	0.4461
2	0.357	0.45867
2	0.408	0.46495
2	0.442	0.4838
2	0.493	0.49637
2	0.527	0.50893
2	0.578	0.52778
2	0.629	0.54663
2	0.68	0.56548
2	0.714	0.58433
2	0.765	0.60946
2	0.816	0.63459
2	0.867	0.65973
2	0.935	0.68486
2	0.986	0.71627
2	1.037	0.74769
2	1.088	0.7791
2	1.156	0.81052
2	1.207	0.84822
2	1.275	0.88592
2	1.343	0.92362
2	1.411	0.9676
2	1.462	1.0116
2	1.53	1.0556
2	1.598	1.0995
2	1.666	1.1498
2	1.751	1.2001
2	1.819	1.2566
0	1.87	1.3132
0	1.938	1.3697
0	1.989	1.4263
0	2.04	1.4891
0	2.108	1.5519
0	2.159	1.6148
0	2.227	1.6839
0	2.278	1.753
0	2.346	1.8221
0	2.397	1.8912
0	2.448	1.9666
0	2.499	2.0357
0	2.55	2.1174
0	2.601	2.1928
0	2.652	2.2745
0	2.686	2.3499
0	2.737	2.4316
0	2.771	2.5132
0	2.805	2.6012
0	2.822	2.6829
0	2.856	2.7708
0	2.873	2.8588
0	2.873	2.9405
0	2.89	3.0284
0	2.89	3.1164
0	2.89	3.2044
0	2.873	3.2923
0	2.873	3.374
0	2.856	3.462
0	2.822	3.5499
0	2.805	3.6316
0	2.771	3.7133
0	2.737	3.8013
0	2.686	3.883
0	2.652	3.9583
0	2.601	4.04
0	2.55	4.1154
0	2.499	4.1908
0	2.448	4.2662
0	2.38	4.3416
2	2.329	4.4107
2	2.278	4.4798
2	2.244	4.549
2	2.193	4.6181
2	2.159	4.6809
2	2.108	4.7437
2	2.057	4.8066
2	2.023	4.8694
0	1.955	4.926
0	1.904	4.9888
0	1.836	5.0453
0	1.785	5.0956
0	1.734	5.1521
0	1.666	5.2024
0	1.615	5.2527
0	1.564	5.3029
0	1.513	5.3469
0	1.479	5.3909
0	1.428	5.4349
0	1.377	5.4789
0	1.343	5.5166
0	1.292	5.5605
0	1.258	5.5982
0	1.224	5.6359
0	1.19	5.6736
0	1.156	5.705
0	1.122	5.7428
0	1.088	5.7742
0	1.054	5.8056
0	1.037	5.837
0	1.003	5.8684
0	0.986	5.8998
0	0.952	5.9313
1	0.935	5.9564
1	0.901	5.9878
1	0.867	6.0129
1	0.833	6.0381
1	0.816	6.0632
1	0.782	6.0883
1	0.748	6.1072
1	0.731	6.1323
1	0.697	6.1512
1	0.68	6.1763
1	0.663	6.1951
1	0.629	6.214
1	0.612	6.2328
1	0.595	6.2517
1	0.578	6.2705
1	0.561	0.0062831
1	0.544	0.018849
1	0.527	0.037699
1	0.527	0.056548
1	0.51	0.069114
1	0.493	0.087963
1	0.476	0.10053
1	0.476	0.1131
1	0.459	0.12566
1	0.459	0.14451
1	0.442	0.15708
1	0.442	0.16964
1	0.442	0.18221
1	0.425	0.19478
1	0.425	0.20734
1	0.425	0.22619
1	0.425	0.23876
1	0.425	0.25132
1	0.425	0.26389
1	0.425	0.27646
1	0.425	0.28902
1	0.425	0.30159
1	0.425	0.31416
1	0.425	0.32672
1	0.425	0.33929
1	0.425	0.35185
1	0.442	0.36442
1	0.442	0.37699
1	0.442	0.39583
1	0.459	0.4084
1	0.459	0.42097
1	0.476	0.43353
1	0.476	0.45238
1	0.493	0.46495
1	0.51	0.47752
1	0.51	0.49637
0	0.544	0.51521
0	0.578	0.52778
0	0.612	0.54663
0	0.629	0.56548
0	0.663	0.58433
0	0.697	0.60946
0	0.731	0.62831
0	0.765	0.65344
0	0.816	0.67858
0	0.85	0.70371
0	0.884	0.72884
0	0.935	0.75397
0	0.969	0.78539
0	1.003	0.81052
0	1.054	0.84193
0	1.105	0.87963
0	1.139	0.91105
0	1.19	0.94875
0	1.241	0.98016
0	1.292	1.0179
0	1.343	1.0618
0	1.394	1.0995
0	1.445	1.1435
0	1.496	1.1875
0	1.564	1.2378
2	1.615	1.2817
2	1.683	1.332
2	1.768	1.3886
2	1.836	1.4388
2	1.921	1.4954
2	1.989	1.5519
2	2.057	1.6148
2	2.142	1.6776
2	2.21	1.7467
2	2.278	1.8095
0	2.346	1.8849
0	2.397	1.954
0	2.448	2.0294
0	2.499	2.0986
0	2.55	2.174
0	2.601	2.2556
0	2.635	2.331
0	2.686	2.4127
0	2.72	2.4944
0	2.754	2.5761
0	2.788	2.6578
0	2.805	2.7457
0	2.822	2.8274
0	2.839	2.9154
0	2.839	2.997
0	2.856	3.085
0	2.856	3.173
0	2.839	3.2546
0	2.839	3.3426
0	2.822	3.4306
0	2.805	3.5122
0	2.771	3.5939
0	2.737	3.6756
0	2.703	3.7636
0	2.669	3.839
0	2.635	3.9207
0	2.584	4.0023
0	2.533	4.0777
0	2.482	4.1531
0	2.431	4.2285
0	2.38	4.2976
0	2.312	4.3667
0	2.261	4.4359
0	2.193	4.505
0	2.142	4.5678
0	2.074	4.6369
0	2.023	4.6935
0	1.955	4.7563
0	1.887	4.8129
0	1.836	4.8694
0	1.768	4.926
0	1.717	4.9762
0	1.666	5.0265
0	1.598	5.0767
0	1.547	5.127
0	1.496	5.171
0	1.428	5.215
0	1.377	5.2589
0	1.326	5.2966
0	1.275	5.3343
0	1.241	5.372
0	1.19	5.4097
0	1.139	5.4474
0	1.088	5.4789
0	1.054	5.5103
0	1.003	5.5417
0	0.969	5.5731
0	0.935	5.6045
0	0.901	5.6297
0	0.867	5.6548
0	0.816	5.6799
0	0.782	5.705
0	0.765	5.7302
0	0.731	5.7553
0	0.697	5.7742
0	0.663	5.793
0	0.646	5.8182
0	0.612	5.837
0	0.595	5.8496
0	0.561	5.8684
0	0.544	5.8873
0	0.51	5.8998
0	0.493	5.9187
0	0.476	5.9313
0	0.459	5.9501
0	0.442	5.9627
0	0.408	5.9752
0	0.391	5.9878
0	0.374	6.0004
0	0.357	6.0066
0	0.34	6.0192
0	0.34	6.0318
0	0.323	6.0381
0	0.306	6.0506
0	0.289	6.0569
0	0.272	6.0695
0	0.272	6.0758
0	0.255	6.082
0	0.238	6.0946
0	0.238	6.1009
0	0.221	6.1072
0	0.204	6.1135
0	0.204	6.1197
0	0.187	6.126
0	0.187	6.1323
0	0.17	6.1386
0	0.17	6.1449
0	0.153	6.1449
0	0.153	6.1512
0	0.136	6.1574
0	0.136	6.1637
0	0.119	6.1637
0	0.119	6.17
0	0.119	6.1763
0	0.102	6.1763
0	0.102	6.1826
0	0.102	6.1826
0	0.085	6.1889
0	0.085	6.1889
0	0.085	6.1889
0	0.068	6.1951
0	0.068	6.1951
0	0.068	6.2014
0	0.051	6.2014
0	0.051	6.2014
0	0.051	6.2077
0	0.051	6.2077
0	0.034	6.2077
0	0.034	6.2077
0	0.034	6.2077
0	0.034	6.214
0	0.017	6.214
0	0.017	6.214
0	0.017	6.214
0	0.017	6.214
0	0	6.214
0	0	6.214
0	0	6.214
0	0	6.214
0	0	6.214
0	0	6.214
0	0	6.214
0	0	6.214
2	0	6.214
2	0	6.214
2	0	6.214
2	0.017	6.214
2	0.017	6.214
2	0.034	6.2203
2	0.051	6.2203
2	0.068	6.2203
2	0.068	6.2203
0	0.068	6.2265
0	0.068	6.2265
0	0.068	6.2328
0	0.068	6.2328
0	0.051	6.2328
0	0.051	6.2391
0	0.051	6.2391
0	0.051	6.2391
0	0.051	6.2391
2	0.051	6.2454
2	0.068	6.2454
2	0.068	6.2454
2	0.085	6.2517
0	0.085	6.2517
0	0.085	6.258
0	0.085	6.258
0	0.085	6.2642
0	0.085	6.2642
0	0.085	6.2642
0	0.085	6.2705
0	0.085	6.2705
0	0.085	6.2768
1	0.085	6.2768
1	0.068	0
1	0.051	0
1	0.034	0
1	0.017	0
1	0	0
1	0	0
1	-0.017	0
1	-0.034	0
1	-0.051	0
1	-0.068	0
0	-0.068	6.2768
0	-0.068	6.2768
0	-0.068	6.2705
0	-0.068	6.2705
0	-0.068	6.2705
0	-0.068	6.2642
0	-0.068	6.2642
0	-0.068	6.2642
0	-0.068	6.258
0	-0.068	6.258
0	-0.068	6.258
0	-0.068	6.2517
0	-0.068	6.2517
0	-0.068	6.2454
0	-0.085	6.2454
2	-0.085	6.2454
2	-0.068	6.2391
2	-0.051	6.2391
2	-0.034	6.2391
2	-0.017	6.2328
2	-0.017	6.2328
2	0	6.2328
2	0	6.2328
2	0.017	6.2328
2	0.017	6.2328
2	0.034	6.2391
2	0.051	6.2391
2	0.068	6.2391
2	0.085	6.2454
2	0.102	6.2454
2	0.102	6.2517
2	0.119	6.2517
2	0.136	6.258
2	0.153	6.2642
2	0.17	6.2642
2	0.187	6.2705
0	0.187	6.2768
0	0.187	0
0	0.187	0.0062831
0	0.187	0.012566
0	0.187	0.018849
0	0.187	0.025132
0	0.187	0.031415
0	0.187	0.037699
1	0.187	0.043982
1	0.17	0.043982
1	0.17	0.050265
1	0.153	0.056548
1	0.136	0.062831
1	0.119	0.062831
1	0.119	0.069114
1	0.102	0.075397
1	0.085	0.075397
1	0.085	0.08168
1	0.068	0.08168
1	0.051	0.08168
0	0.068	0.087963
0	0.068	0.087963
0	0.068	0.087963
0	0.085	0.094246
0	0.085	0.094246
0	0.085	0.10053
1	0.102	0.10053
1	0.085	0.10681
1	0.085	0.10681
1	0.068	0.1131
1	0.051	0.1131
1	0.051	0.1131
1	0.034	0.1131
1	0.034	0.11938
1	0.017	0.11938
1	0.017	0.11938
1	0	0.11938
1	0	0.11938
1	0	0.11938
1	0	0.11938
1	-0.017	0.11938
1	-0.017	0.11938
1	-0.034	0.11938
1	-0.034	0.1131
1	-0.051	0.1131
1	-0.051	0.1131
1	-0.068	0.1131
1	-0.085	0.10681
1	-0.085	0.10681
1	-0.102	0.10053
1	-0.102	0.10053
1	-0.119	0.094246
1	-0.119	0.094246
0	-0.119	0.087963
0	-0.119	0.08168
0	-0.119	0.08168
0	-0.102	0.075397
0	-0.102	0.075397
0	-0.102	0.069114
0	-0.085	0.069114
0	-0.085	0.062831
0	-0.085	0.062831
0	-0.085	0.056548
0	-0.085	0.056548
0	-0.068	0.050265
0	-0.068	0.050265
0	-0.068	0.050265
0	-0.068	0.043982
0	-0.068	0.043982
0	-0.051	0.043982
0	-0.051	0.037699
0	-0.051	0.037699
0	-0.051	0.037699
0	-0.051	0.031415
0	-0.051	0.031415
0	-0.051	0.031415
0	-0.034	0.031415
0	-0.034	0.025132
2	-0.034	0.025132
2	-0.017	0.025132
2	0	0.025132
2	0	0.025132
2	0.017	0.025132
2	0.034	0.025132
2	0.051	0.025132
0	0.051	0.031415
0	0.051	0.031415
0	0.051	0.031415
0	0.068	0.037699
0	0.068	0.037699
0	0.068	0.037699
0	0.068	0.043982
0	0.068	0.043982
0	0.068	0.043982
0	0.085	0.050265
0	0.085	0.050265
0	0.085	0.056548
1	0.085	0.056548
1	0.068	0.062831
1	0.068	0.062831
1	0.051	0.062831
1	0.034	0.062831
1	0.017	0.069114
1	0.017	0.069114
1	0	0.069114
1	0	0.069114
1	0	0.069114
1	-0.017	0.069114
1	-0.034	0.069114
1	-0.034	0.062831
0	-0.034	0.062831
0	-0.034	0.062831
0	-0.034	0.062831
0	-0.034	0.062831
0	-0.017	0.056548
0	-0.017	0.056548
0	-0.017	0.056548
0	-0.017	0.056548
0	0	0.056548
0	0	0.056548
0	0	0.056548
0	0	0.056548
0	0	0.056548
0	0	0.056548
0	0	0.056548
0	0	0.056548
0	0	0.056548
0	0	0.056548
0	0.017	0.056548
0	0.017	0.056548
0	0.017	0.056548
0	0.017	0.056548
0	0.034	0.062831
0	0.034	0.062831
0	0.034	0.062831
0	0.034	0.062831
0	0.034	0.062831
0	0.051	0.069114
1	0.051	0.069114
1	0.034	0.069114
1	0.034	0.069114
1	0.017	0.075397
1	0	0.075397
1	0	0.075397
1	0	0.075397
1	-0.017	0.075397
1	-0.034	0.069114
1	-0.034	0.069114
0	-0.034	0.069114
0	-0.034	0.069114
0	-0.017	0.069114
0	-0.017	0.062831
0	-0.017	0.062831
0	-0.017	0.062831
0	-0.017	0.062831
0	0	0.062831
0	0	0.062831
0	0	0.062831
0	0	0.062831
0	0	0.062831
0	0	0.062831
0	0	0.062831
0	0	0.062831
0	0.017	0.062831
0	0.017	0.062831
0	0.017	0.062831
0	0.017	0.069114
1	0.034	0.069114
1	0.017	0.069114
1	0	0.069114
1	0	0.069114
1	0	0.069114
1	-0.017	0.069114
1	-0.034	0.069114
1	-0.034	0.062831
0	-0.034	0.062831
0	-0.034	0.062831
0	-0.034	0.062831
0	-0.017	0.062831
0	-0.017	0.062831
0	-0.017	0.056548
0	-0.017	0.056548
0	-0.017	0.056548
0	0	0.056548
0	0	0.056548
0	0	0.056548
0	0	0.056548
0	0	0.056548
0	0	0.056548
0	0	0.056548
0	0	0.056548
0	0	0.056548
0	0.017	0.056548
0	0.017	0.056548
0	0.017	0.056548
0	0.017	0.062831
0	0.017	0.062831
0	0.034	0.062831
0	0.034	0.062831
0	0.034	0.062831
1	0.034	0.069114
1	0.034	0.069114
1	0.017	0.069114
1	0	0.069114
1	0	0.069114
1	0	0.069114
1	-0.017	0.069114
1	-0.017	0.069114
1	-0.034	0.069114
0	-0.034	0.062831
0	-0.034	0.062831
0	-0.017	0.062831
0	-0.017	0.062831
0	-0.017	0.062831
0	-0.017	0.062831
0	-0.017	0.062831
0	0	0.062831
0	0	0.056548
0	0	0.056548
1	0	0.056548
1	0	0.056548
1	-0.017	0.056548
1	-0.034	0.056548
1	-0.051	0.056548
1	-0.051	0.056548
0	-0.051	0.050265
0	-0.051	0.050265
0	-0.051	0.050265
0	-0.051	0.043982
0	-0.034	0.043982
0	-0.034	0.043982
0	-0.034	0.043982
0	-0.034	0.043982
0	-0.034	0.037699
0	-0.034	0.037699
0	-0.017	0.037699
0	-0.017	0.037699
0	-0.017	0.037699
0	-0.017	0.037699
0	-0.017	0.037699
0	-0.017	0.031415
0	-0.017	0.031415
0	0	0.031415
0	0	0.031415
0	0	0.031415
0	0	0.031415
0	0	0.031415
0	0	0.031415
0	0	0.031415
0	0	0.031415
0	0	0.031415
0	0	0.031415
0	0	0.031415
0	0	0.031415
0	0	0.031415
0	0	0.031415
0	0	0.031415
0	0	0.031415
0	0	0.031415
0	0.017	0.031415
0	0.017	0.031415
0	0.017	0.037699
0	0.017	0.037699
0	0.017	0.037699
0	0.017	0.037699
0	0.017	0.037699
0	0.034	0.037699
1	0.034	0.037699
1	0.017	0.043982
1	0	0.043982
1	0	0.043982
1	0	0.043982
1	-0.017	0.043982
0	-0.017	0.037699
0	-0.017	0.037699
0	-0.017	0.037699
0	-0.017	0.037699
0	-0.017	0.037699
0	0	0.037699
0	0	0.037699
0	0	0.037699
0	0	0.037699
0	0	0.037699
0	0	0.037699
0	0	0.037699
0	0	0.037699
0	0	0.037699
0	0	0.037699
0	0	0.037699
0	0	0.037699
0	0	0.037699
0	0	0.037699
0	0.017	0.037699
0	0.017	0.037699
0	0.017	0.037699
0	0.017	0.037699
0	0.017	0.037699
1	0.017	0.043982
1	0.017	0.043982
1	0	0.043982
1	0	0.043982
1	-0.017	0.043982
0	-0.017	0.043982
0	-0.017	0.037699
0	0	0.037699
0	0	0.037699
0	0	0.037699
0	0	0.037699
0	0	0.037699
0	0	0.037699
0	0	0.037699
0	0	0.037699
0	0	0.037699
0	0	0.037699
0	0	0.037699
0	0	0.037699
0	0	0.037699
0	0.017	0.037699
0	0.017	0.043982
0	0.017	0.043982
0	0.017	0.043982
0	0.017	0.043982
0	0.017	0.043982
0	0.034	0.043982
0	0.034	0.043982
0	0.034	0.050265
0	0.034	0.050265
1	0.034	0.050265
1	0.017	0.050265
1	0.017	0.050265
1	0	0.050265
1	0	0.050265
1	-0.017	0.050265
0	0	0.050265
0	0	0.050265
0	0	0.050265
0	0	0.050265
0	0	0.050265
0	0	0.050265
0	0	0.050265
0	0	0.050265
0	0	0.050265
0	0	0.050265
0	0.017	0.050265
0	0.017	0.050265
1	0.017	0.056548
1	0	0.056548
1	0	0.056548
1	0	0.056548
1	-0.017	0.056548
1	-0.034	0.050265
1	-0.051	0.050265
1	-0.051	0.050265
0	-0.051	0.050265
0	-0.051	0.043982
0	-0.051	0.043982
0	-0.051	0.043982
0	-0.034	0.043982
0	-0.034	0.037699
0	-0.034	0.037699
0	-0.034	0.037699
0	-0.034	0.037699
0	-0.034	0.037699
0	-0.034	0.031415
0	-0.017	0.031415
0	-0.017	0.031415
0	-0.017	0.031415
0	-0.017	0.031415
0	-0.017	0.031415
0	-0.017	0.031415
0	-0.017	0.025132
0	-0.017	0.025132
0	0	0.025132
0	0	0.025132
0	0	0.025132
0	0	0.025132
0	0	0.025132
0	0	0.025132
0	0	0.025132
0	0	0.025132
0	0	0.025132
0	0	0.025132
0	0	0.025132
0	0	0.025132
0	0	0.025132
0	0	0.025132
0	0	0.025132
0	0	0.025132
0	0	0.025132
0	0	0.025132
0	0	0.025132
0	0	0.025132
0	0.017	0.025132
0	0.017	0.025132
0	0.017	0.031415
0	0.017	0.031415
0	0.017	0.031415
0	0.017	0.031415
0	0.017	0.031415
0	0.017	0.031415
1	0.017	0.031415
1	0.017	0.031415
1	0	0.037699
1	0	0.031415
1	-0.017	0.031415
1	-0.034	0.031415
1	-0.034	0.031415
1	-0.051	0.031415
0	-0.051	0.031415
0	-0.051	0.025132
0	-0.051	0.025132
0	-0.051	0.025132
0	-0.051	0.018849
0	-0.051	0.018849
0	-0.051	0.018849
0	-0.051	0.018849
0	-0.034	0.012566
0	-0.034	0.012566
0	-0.034	0.012566
0	-0.034	0.012566
0	-0.034	0.0062831
0	-0.034	0.0062831
0	-0.034	0.0062831
0	-0.034	0.0062831
0	-0.034	0.0062831
0	-0.034	0
0	-0.034	0
0	-0.034	0
0	-0.034	0
0	-0.034	0
0	-0.034	6.2768
0	-0.034	6.2768
0	-0.034	6.2768
0	-0.034	6.2768
2	-0.034	6.2705
2	-0.017	6.2705
2	0	6.2705
2	0	6.2705
2	0.017	6.2705
2	0.034	6.2705
2	0.034	6.2768
2	0.051	6.2768
0	0.051	6.2768
0	0.051	6.2768
0	0.051	0
0	0.051	0
0	0.051	0
0	0.051	0.0062831
0	0.051	0.0062831
0	0.051	0.0062831
0	0.068	0.012566
0	0.068	0.012566
0	0.068	0.012566
0	0.068	0.018849
0	0.068	0.018849
0	0.068	0.018849
0	0.068	0.025132
0	0.068	0.025132
0	0.068	0.025132
0	0.068	0.031415
0	0.068	0.031415
1	0.068	0.037699
1	0.068	0.037699
1	0.051	0.037699
1	0.034	0.043982
1	0.017	0.043982
1	0	0.043982
1	0	0.043982
1	0	0.043982
1	-0.017	0.043982
0	-0.017	0.043982
0	-0.017	0.043982
0	0	0.043982
0	0	0.037699
0	0	0.037699
0	0	0.037699
0	0	0.037699
0	0	0.037699
1	0	0.037699
1	0	0.037699
1	-0.017	0.037699
1	-0.034	0.037699
1	-0.051	0.037699
1	-0.068	0.031415
1	-0.068	0.031415
1	-0.085	0.031415
1	-0.102	0.025132
0	-0.102	0.025132
0	-0.102	0.018849
0	-0.102	0.018849
0	-0.102	0.012566
0	-0.102	0.012566
0	-0.102	0.0062831
0	-0.102	0.0062831
0	-0.102	0
0	-0.102	0
0	-0.102	6.2768
0	-0.102	6.2768
0	-0.102	6.2705
0	-0.102	6.2705
0	-0.102	6.2642
0	-0.102	6.2642
0	-0.102	6.258
2	-0.102	6.258
2	-0.085	6.2517
2	-0.068	6.2517
2	-0.051	6.2517
2	-0.034	6.2454
2	-0.034	6.2454
2	-0.017	6.2454
2	0	6.2454
2	0	6.2454
2	0.017	6.2454
2	0.034	6.2454
2	0.034	6.2454
2	0.051	6.2517
0	0.051	6.2517
0	0.051	6.2517
0	0.051	6.2517
0	0.051	6.258
0	0.051	6.258
0	0.051	6.258
0	0.051	6.258
0	0.051	6.2642
0	0.034	6.2642
0	0.034	6.2642
0	0.034	6.2642
0	0.034	6.2705
0	0.034	6.2705
0	0.034	6.2705
0	0.034	6.2705
0	0.034	6.2768
0	0.034	6.2768
0	0.034	6.2768
0	0.034	6.2768
0	0.034	6.2768
0	0.034	0
0	0.034	0
0	0.034	0
0	0.034	0
0	0.034	0
0	0.034	0.0062831
0	0.034	0.0062831
0	0.034	0.0062831
0	0.034	0.0062831
0	0.034	0.012566
0	0.034	0.012566
0	0.034	0.012566
0	0.034	0.012566
0	0.051	0.018849
0	0.051	0.018849
0	0.051	0.018849
0	0.051	0.018849
0	0.051	0.025132
0	0.051	0.025132
0	0.051	0.025132
0	0.051	0.025132
0	0.051	0.031415
1	0.051	0.031415
1	0.051	0.031415
1	0.034	0.037699
1	0.017	0.037699
1	0	0.037699
1	0	0.037699
1	-0.017	0.037699
0	0	0.037699
0	0	0.037699
0	0	0.037699
0	0	0.031415
0	0	0.031415
0	0	0.031415
0	0	0.031415
0	0	0.031415
0	0	0.031415
1	0	0.031415
1	0	0.031415
1	-0.017	0.031415
1	-0.034	0.031415
1	-0.051	0.031415
1	-0.051	0.031415
1	-0.068	0.025132
1	-0.085	0.025132
0	-0.085	0.025132
0	-0.085	0.018849
0	-0.085	0.018849
0	-0.085	0.012566
0	-0.085	0.012566
0	-0.085	0.0062831
0	-0.085	0.0062831
0	-0.085	0.0062831
0	-0.068	0
0	-0.068	0
0	-0.068	6.2768
0	-0.068	6.2768
0	-0.068	6.2768
0	-0.085	6.2705
2	-0.085	6.2705
2	-0.068	6.2642
2	-0.051	6.2642
2	-0.034	6.2642
2	-0.017	6.2642
2	0	6.2642
2	0	6.2642
2	0.017	6.2642
2	0.034	6.2642
2	0.034	6.2642
2	0.051	6.2642
2	0.068	6.2705
2	0.085	6.2705
0	0.085	6.2705
0	0.085	6.2768
0	0.085	6.2768
0	0.085	0
0	0.085	0
0	0.085	0.0062831
0	0.085	0.0062831
0	0.085	0.012566
0	0.085	0.012566
0	0.085	0.018849
0	0.085	0.018849
0	0.102	0.025132
0	0.102	0.025132
1	0.102	0.031415
1	0.085	0.031415
1	0.068	0.031415
1	0.051	0.037699
1	0.034	0.037699
1	0.034	0.037699
1	0.017	0.037699
1	0	0.037699
1	0	0.037699
0	0	0.037699
0	0	0.037699
0	0	0.037699
0	0	0.037699
0	0	0.037699
0	0	0.043982
0	0	0.043982
0	0	0.043982
0	0.017	0.043982
0	0.017	0.043982
0	0.017	0.043982
0	0.017	0.043982
1	0.017	0.043982
1	0	0.043982
1	0	0.043982
1	0	0.043982
1	-0.017	0.043982
1	-0.034	0.043982
0	-0.034	0.043982
0	-0.017	0.043982
0	-0.017	0.043982
0	-0.017	0.037699
0	-0.017	0.037699
0	-0.017	0.037699
0	-0.017	0.037699
0	0	0.037699
0	0	0.037699
0	0	0.037699
0	0	0.037699
0	0	0.037699
0	0	0.037699
0	0	0.037699
0	0	0.037699
0	0	0.037699
0	0	0.037699
0	0	0.037699
0	0	0.037699
0	0	0.037699
0	0	0.037699
0	0.017	0.037699
0	0.017	0.037699
0	0.017	0.037699
0	0.017	0.043982
0	0.017	0.043982
0	0.017	0.043982
1	0.034	0.043982
1	0.017	0.043982
0	0.017	0.043982
0	0.017	0.043982
0	0.017	0.043982
0	0.017	0.050265
0	0.034	0.050265
0	0.034	0.050265
0	0.034	0.050265
0	0.034	0.050265
0	0.034	0.056548
0	0.051	0.056548
0	0.051	0.056548
1	0.051	0.056548
1	0.034	0.062831
1	0.034	0.062831
1	0.017	0.062831
1	0	0.062831
1	0	0.062831
1	0	0.062831
1	-0.017	0.062831
1	-0.034	0.062831
1	-0.051	0.056548
0	-0.034	0.056548
0	-0.034	0.056548
0	-0.034	0.056548
0	-0.034	0.056548
0	-0.017	0.050265
0	-0.017	0.050265
0	-0.017	0.050265
0	-0.017	0.050265
0	-0.017	0.050265
0	-0.017	0.050265
1	0	0.050265
1	-0.017	0.050265
1	-0.034	0.043982
1	-0.051	0.043982
1	-0.051	0.043982
1	-0.068	0.043982
0	-0.068	0.037699
0	-0.068	0.037699
0	-0.068	0.037699
0	-0.068	0.031415
0	-0.068	0.031415
0	-0.051	0.031415
0	-0.051	0.025132
0	-0.051	0.025132
0	-0.051	0.025132
0	-0.051	0.018849
0	-0.051	0.018849
0	-0.051	0.018849
0	-0.051	0.012566
0	-0.051	0.012566
0	-0.051	0.012566
0	-0.051	0.012566
0	-0.051	0.0062831
0	-0.051	0.0062831
0	-0.034	0.0062831
0	-0.034	0.0062831
2	-0.034	0
2	-0.017	0
2	0	0
2	0	0
2	0	0
2	0.017	0
2	0.034	0
2	0.051	0.0062831
0	0.051	0.0062831
0	0.051	0.0062831
0	0.051	0.012566
0	0.068	0.012566
0	0.068	0.012566
0	0.068	0.018849
0	0.068	0.018849
0	0.068	0.018849
0	0.068	0.025132
0	0.068	0.025132
0	0.068	0.025132
0	0.068	0.031415
0	0.068	0.031415
0	0.068	0.037699
1	0.085	0.037699
1	0.068	0.037699
1	0.051	0.043982
1	0.034	0.043982
1	0.017	0.043982
1	0.017	0.043982
1	0	0.043982
1	0	0.043982
0	0	0.043982
0	0	0.043982
0	0	0.043982
0	0	0.043982
0	0	0.043982
0	0	0.043982
0	0	0.043982
0	0	0.043982
0	0.017	0.050265
0	0.017	0.050265
1	0.017	0.050265
1	0	0.050265
1	0	0.050265
1	0	0.050265
1	-0.017	0.050265
1	-0.034	0.050265
0	-0.034	0.043982
0	-0.034	0.043982
0	-0.017	0.043982
0	-0.017	0.043982
0	-0.017	0.043982
0	-0.017	0.043982
0	-0.017	0.043982
0	-0.017	0.037699
0	0	0.037699
0	0	0.037699
0	0	0.037699
0	0	0.037699
0	0	0.037699
1	0	0.037699
1	0	0.037699
1	-0.017	0.037699
1	-0.034	0.037699
1	-0.051	0.037699
1	-0.068	0.031415
1	-0.085	0.031415
1	-0.085	0.025132
1	-0.102	0.025132
0	-0.102	0.018849
0	-0.102	0.018849
0	-0.102	0.012566
0	-0.102	0.012566
0	-0.102	0.0062831
0	-0.102	0.0062831
0	-0.102	0
0	-0.102	0
0	-0.102	6.2768
0	-0.102	6.2768
0	-0.102	6.2705
0	-0.102	6.2705
0	-0.102	6.2642
0	-0.102	6.2642
0	-0.102	6.258
0	-0.102	6.258
0	-0.102	6.2517
2	-0.102	6.2517
2	-0.085	6.2454
2	-0.085	6.2454
2	-0.068	6.2391
2	-0.051	6.2391
2	-0.034	6.2391
2	-0.017	6.2328
2	-0.017	6.2328
2	0	6.2328
2	0	6.2328
2	0.017	6.2328
2	0.034	6.2328
2	0.034	6.2391
0	0.034	6.2391
0	0.034	6.2391
0	0.034	6.2391
0	0.034	6.2454
0	0.034	6.2454
0	0.034	6.2454
0	0.017	6.2454
0	0.017	6.2454
0	0.017	6.2454
0	0.017	6.2454
0	0.017	6.2517
0	0.017	6.2517
0	0.017	6.2517
0	0.017	6.2517
0	0.017	6.2517
0	0	6.2517
0	0	6.2517
0	0	6.2517
2	0	6.2517
2	0.017	6.2517
2	0.034	6.258
2	0.051	6.258
2	0.068	6.258
2	0.068	6.258
0	0.068	6.2642
0	0.068	6.2642
0	0.068	6.2705
0	0.068	6.2705
0	0.068	6.2705
0	0.068	6.2768
0	0.068	6.2768
0	0.068	6.2831
0	0.068	0
0	0.068	0
0	0.068	0.0062831
0	0.068	0.0062831
0	0.068	0.0062831
0	0.068	0.012566
0	0.068	0.012566
0	0.068	0.018849
0	0.085	0.018849
0	0.085	0.018849
1	0.085	0.025132
1	0.068	0.025132
1	0.051	0.031415
1	0.034	0.031415
1	0.017	0.031415
1	0	0.031415
1	0	0.031415
0	0	0.031415
0	0	0.031415
0	0	0.031415
0	0	0.031415
0	0	0.031415
0	0	0.031415
0	0.017	0.031415
0	0.017	0.037699
1	0.017	0.037699
1	0	0.037699
1	0	0.037699
1	-0.017	0.037699
1	-0.017	0.037699
1	-0.034	0.031415
1	-0.051	0.031415
0	-0.051	0.031415
0	-0.051	0.025132
0	-0.051	0.025132
0	-0.051	0.025132
0	-0.051	0.025132
0	-0.034	0.018849
0	-0.034	0.018849
0	-0.034	0.018849
0	-0.034	0.018849
0	-0.034	0.018849
0	-0.034	0.012566
0	-0.034	0.012566
0	-0.034	0.012566
0	-0.034	0.012566
0	-0.034	0.012566
0	-0.034	0.0062831
0	-0.034	0.0062831
0	-0.034	0.0062831
0	-0.034	0.0062831
0	-0.034	0.0062831
0	-0.034	0
0	-0.034	0
0	-0.034	0
0	-0.034	0
0	-0.034	0
0	-0.034	0
2	-0.034	6.2768
2	-0.017	6.2768
2	0	6.2768
2	0	6.2768
2	0.017	6.2768
2	0.034	0
2	0.051	0
0	0.051	0
0	0.051	0
0	0.051	0.0062831
0	0.051	0.0062831
0	0.051	0.0062831
0	0.051	0.012566
0	0.051	0.012566
0	0.051	0.012566
0	0.051	0.012566
0	0.051	0.018849
0	0.068	0.018849
0	0.068	0.018849
0	0.068	0.025132
0	0.068	0.025132
0	0.068	0.025132
1	0.068	0.031415
1	0.051	0.031415
1	0.034	0.031415
1	0.034	0.037699
1	0.017	0.037699
1	0	0.037699
1	0	0.037699
0	0	0.037699
0	0	0.037699
0	0	0.037699
0	0	0.037699
0	0	0.037699
0	0	0.037699
0	0	0.037699
0	0	0.037699
0	0	0.037699
0	0.017	0.037699
0	0.017	0.037699
0	0.017	0.037699
0	0.017	0.037699
0	0.017	0.043982
0	0.017	0.043982
0	0.017	0.043982
0	0.034	0.043982
0	0.034	0.043982
0	0.034	0.043982
0	0.034	0.050265
0	0.034	0.050265
0	0.034	0.050265
0	0.051	0.050265
0	0.051	0.050265
0	0.051	0.056548
1	0.051	0.056548
1	0.051	0.056548
1	0.034	0.062831
1	0.017	0.062831
1	0	0.062831
1	0	0.062831
1	0	0.062831
0	0	0.062831
0	0	0.062831
0	0	0.062831
0	0	0.062831
0	0	0.062831
0	0	0.062831
0	0	0.062831
0	0.017	0.062831
0	0.017	0.062831
0	0.017	0.062831
0	0.017	0.062831
0	0.034	0.069114
0	0.034	0.069114
0	0.034	0.069114
0	0.034	0.069114
0	0.051	0.069114
0	0.051	0.075397
0	0.051	0.075397
1	0.051	0.075397
1	0.051	0.08168
1	0.034	0.08168
1	0.017	0.08168
1	0.017	0.08168
1	0	0.08168
1	0	0.08168
1	0	0.08168
1	-0.017	0.08168
1	-0.017	0.08168
1	-0.034	0.08168
1	-0.051	0.08168
1	-0.051	0.075397
1	-0.068	0.075397
1	-0.085	0.075397
1	-0.085	0.069114
0	-0.085	0.069114
0	-0.085	0.062831
0	-0.085	0.062831
0	-0.068	0.056548
0	-0.068	0.056548
[truncated: 5,162 more rows]
