# Supplementary material for: Skilled motor control of an inverted pendulum implies low entropy of states but high entropy of actions
Source: PLoS Comput Biol. 2023 Jan 6;19(1):e1010810. doi: 10.1371/journal.pcbi.1010810 (PMC9851554; doi:10.1371/journal.pcbi.1010810)
Supplement: S2 File — The dataset within the file contains the data collected during the experiment. Each CSV file named “FRI_p_l.csv” corresponds to a different trial, where “p” stands for an unique numerical participant’s identifier and “l” stands for pendulum length (where “2” corresponds to 0.2, “3” to 0.3 m, “4” to 0.4 m, etc.). In every file, rows correspond to subsequent time steps, sampled with a frequency of 0.017 s. For every recorded time step, each column contains: the action selected by the trial’s participant (“action”). The value 0 corresponds to a “no action”, the value 1 represents an action that pushes the pendulum towards the clockwise direction and the value 2 corresponds to an action that pushes the pendulum towards the anti-clockwise direction.the angular velocity of the pendulum at that time step (“ang. velocity”), measured in rad s−1.the angle of the pendulum at that time step (“angle”), measured in rad with values in the interval [0, 2π) rad. The angle 0 rad corresponds to the pendulum oriented in its upright position.the single utility value associated to the whole trial (“utility”). (ZIP) [file pcbi.1010810.s002.zip › ExperimentalData/FRI_17_6.csv]

action	angular vel.	angle	trial utility
0	0	3.2358	-11.2731
0	0	3.2358
0	0	3.2358
0	-0.017	3.2358
0	-0.017	3.2358
0	-0.017	3.2358
0	-0.034	3.2358
0	-0.034	3.2358
0	-0.034	3.2295
0	-0.034	3.2295
0	-0.051	3.2295
0	-0.051	3.2295
0	-0.051	3.2232
0	-0.051	3.2232
0	-0.068	3.2232
0	-0.068	3.217
0	-0.068	3.217
0	-0.068	3.217
0	-0.085	3.2107
0	-0.085	3.2107
0	-0.085	3.2044
0	-0.085	3.2044
0	-0.085	3.2044
0	-0.102	3.1981
0	-0.102	3.1981
0	-0.102	3.1918
0	-0.102	3.1918
0	-0.102	3.1855
2	-0.102	3.1793
2	-0.102	3.1793
2	-0.085	3.173
2	-0.068	3.173
2	-0.068	3.173
2	-0.051	3.1667
2	-0.034	3.1667
2	-0.017	3.1667
2	-0.017	3.1667
2	0	3.1667
2	0	3.1667
2	0	3.1667
2	0.017	3.1667
2	0.034	3.1667
2	0.051	3.1667
2	0.051	3.173
2	0.068	3.173
2	0.085	3.173
2	0.085	3.1793
2	0.102	3.1793
2	0.119	3.1855
2	0.119	3.1855
2	0.136	3.1918
2	0.153	3.1981
2	0.153	3.2044
2	0.17	3.2044
2	0.17	3.2107
2	0.187	3.217
2	0.187	3.2232
2	0.204	3.2295
2	0.221	3.2358
2	0.221	3.2421
2	0.221	3.2484
2	0.238	3.2546
2	0.238	3.2672
2	0.255	3.2735
2	0.255	3.2798
2	0.272	3.2861
2	0.272	3.2986
2	0.272	3.3049
2	0.272	3.3112
2	0.289	3.3238
2	0.289	3.33
2	0.289	3.3426
2	0.289	3.3489
2	0.289	3.3552
2	0.306	3.3677
2	0.306	3.374
2	0.306	3.3866
2	0.306	3.3929
2	0.306	3.4054
2	0.306	3.4117
2	0.306	3.4243
2	0.306	3.4306
2	0.306	3.4431
2	0.306	3.4494
2	0.289	3.462
2	0.289	3.4683
2	0.289	3.4808
2	0.289	3.4871
2	0.289	3.4934
2	0.272	3.506
2	0.272	3.5122
2	0.272	3.5248
2	0.272	3.5311
2	0.255	3.5374
2	0.255	3.5437
2	0.238	3.5562
2	0.238	3.5625
2	0.238	3.5688
2	0.221	3.5751
2	0.221	3.5814
2	0.204	3.5877
2	0.17	3.5939
2	0.136	3.6002
2	0.102	3.6065
2	0.068	3.6065
2	0.034	3.6065
2	0	3.6065
2	-0.017	3.6065
2	-0.034	3.6065
2	-0.068	3.6065
2	-0.085	3.6002
2	-0.102	3.6002
2	-0.119	3.5939
2	-0.153	3.5939
2	-0.17	3.5877
2	-0.187	3.5814
2	-0.221	3.5751
2	-0.238	3.5688
2	-0.255	3.5625
2	-0.272	3.5499
2	-0.289	3.5437
2	-0.306	3.5374
2	-0.34	3.5248
2	-0.357	3.5122
2	-0.374	3.4997
2	-0.391	3.4934
2	-0.408	3.4808
2	-0.425	3.4683
2	-0.442	3.4557
2	-0.442	3.4369
2	-0.459	3.4243
2	-0.476	3.4117
2	-0.493	3.3992
2	-0.51	3.3803
2	-0.51	3.3677
2	-0.527	3.3489
2	-0.527	3.3363
2	-0.561	3.3175
2	-0.578	3.2986
2	-0.595	3.2798
2	-0.612	3.2609
2	-0.646	3.2421
2	-0.663	3.2232
2	-0.68	3.2044
2	-0.697	3.1855
2	-0.697	3.1604
2	-0.714	3.1416
2	-0.731	3.1164
2	-0.748	3.0976
2	-0.748	3.0724
2	-0.765	3.0536
2	-0.765	3.0284
2	-0.782	3.0033
2	-0.782	2.9782
2	-0.782	2.9593
2	-0.799	2.9342
2	-0.799	2.9091
2	-0.799	2.8839
2	-0.799	2.8588
2	-0.799	2.84
2	-0.799	2.8148
2	-0.782	2.7897
2	-0.782	2.7646
2	-0.782	2.7394
2	-0.765	2.7206
2	-0.765	2.6955
2	-0.748	2.6703
2	-0.748	2.6515
2	-0.731	2.6263
2	-0.714	2.6075
2	-0.714	2.5823
2	-0.697	2.5635
2	-0.68	2.5384
2	-0.663	2.5195
2	-0.646	2.5007
2	-0.612	2.4818
2	-0.595	2.463
2	-0.561	2.4441
2	-0.527	2.4316
2	-0.476	2.4127
2	-0.425	2.4001
2	-0.374	2.3876
2	-0.34	2.375
2	-0.289	2.3687
2	-0.238	2.3562
2	-0.187	2.3499
2	-0.136	2.3436
2	-0.085	2.3436
2	-0.034	2.3436
2	0	2.3373
2	0.034	2.3436
2	0.085	2.3436
2	0.136	2.3436
2	0.187	2.3499
2	0.238	2.3562
2	0.289	2.3687
2	0.34	2.375
2	0.374	2.3876
2	0.425	2.4001
2	0.476	2.4127
2	0.527	2.4316
2	0.561	2.4441
2	0.612	2.463
2	0.663	2.4818
2	0.697	2.5007
2	0.748	2.5258
2	0.782	2.5509
2	0.816	2.5698
2	0.867	2.5949
2	0.901	2.6263
2	0.935	2.6515
2	0.969	2.6829
2	1.003	2.7143
2	1.037	2.7394
2	1.071	2.7771
2	1.105	2.8085
2	1.139	2.84
2	1.156	2.8777
2	1.19	2.9091
2	1.207	2.9468
2	1.224	2.9845
2	1.241	3.0222
2	1.258	3.0599
2	1.275	3.0976
2	1.292	3.1353
2	1.309	3.173
2	1.309	3.217
2	1.326	3.2546
2	1.326	3.2923
2	1.343	3.3363
2	1.343	3.374
2	1.343	3.418
2	1.343	3.4557
2	1.326	3.4997
2	1.326	3.5374
2	1.326	3.5751
2	1.309	3.6191
2	1.292	3.6568
2	1.292	3.6945
2	1.275	3.7322
2	1.258	3.7699
2	1.241	3.8076
2	1.224	3.8453
2	1.207	3.883
2	1.173	3.9207
2	1.156	3.9521
2	1.122	3.9898
2	1.105	4.0212
2	1.071	4.0526
2	1.054	4.0903
2	1.02	4.1217
2	0.986	4.1468
2	0.969	4.1783
2	0.935	4.2097
2	0.901	4.2348
2	0.867	4.2599
2	0.833	4.2914
2	0.799	4.3165
2	0.765	4.3353
2	0.731	4.3605
2	0.697	4.3793
2	0.663	4.4044
2	0.629	4.4233
2	0.595	4.4421
2	0.561	4.461
2	0.527	4.4736
2	0.493	4.4924
2	0.459	4.505
2	0.425	4.5175
2	0.357	4.5301
2	0.306	4.5427
2	0.238	4.549
2	0.17	4.5553
2	0.102	4.5615
2	0.051	4.5615
2	0.017	4.5678
2	-0.017	4.5678
2	-0.068	4.5615
2	-0.119	4.5615
2	-0.17	4.5553
2	-0.221	4.549
2	-0.272	4.5427
2	-0.323	4.5301
2	-0.374	4.5238
2	-0.408	4.5113
2	-0.459	4.4987
2	-0.51	4.4798
2	-0.561	4.4673
2	-0.612	4.4484
2	-0.663	4.4296
2	-0.697	4.4107
2	-0.748	4.3856
2	-0.799	4.3605
2	-0.85	4.3353
2	-0.884	4.3102
2	-0.935	4.2851
2	-0.986	4.2537
2	-1.02	4.2222
2	-1.071	4.1908
2	-1.105	4.1594
2	-1.156	4.128
2	-1.19	4.0903
2	-1.241	4.0526
2	-1.275	4.0149
2	-1.326	3.9772
2	-1.377	3.9332
2	-1.428	3.8955
2	-1.462	3.8515
2	-1.513	3.8076
2	-1.547	3.7573
2	-1.598	3.7133
2	-1.632	3.6631
2	-1.666	3.6128
2	-1.7	3.5625
2	-1.734	3.5122
2	-1.768	3.4557
2	-1.785	3.4054
2	-1.819	3.3489
2	-1.836	3.2923
2	-1.853	3.2358
2	-1.87	3.1793
2	-1.887	3.1227
2	-1.904	3.0661
2	-1.904	3.0096
2	-1.904	2.9531
2	-1.904	2.8965
2	-1.904	2.84
2	-1.904	2.7834
2	-1.904	2.7206
2	-1.887	2.664
2	-1.887	2.6075
2	-1.87	2.5509
2	-1.853	2.4944
2	-1.836	2.4441
2	-1.819	2.3876
2	-1.785	2.331
2	-1.768	2.2808
2	-1.734	2.2242
2	-1.717	2.174
2	-1.683	2.1237
2	-1.649	2.0734
2	-1.615	2.0232
2	-1.581	1.9729
2	-1.547	1.9289
2	-1.513	1.8786
2	-1.479	1.8347
2	-1.445	1.7907
2	-1.411	1.7467
2	-1.377	1.709
2	-1.343	1.665
2	-1.309	1.6273
2	-1.258	1.5896
2	-1.224	1.5519
2	-1.19	1.5142
2	-1.156	1.4765
2	-1.122	1.4451
2	-1.088	1.4074
2	-1.037	1.376
2	-1.003	1.3446
2	-0.969	1.3195
2	-0.935	1.288
2	-0.901	1.2566
2	-0.867	1.2315
2	-0.833	1.2064
2	-0.799	1.1812
2	-0.765	1.1561
2	-0.731	1.1372
2	-0.697	1.1121
2	-0.663	1.0933
2	-0.646	1.0744
2	-0.612	1.0556
2	-0.578	1.0367
2	-0.544	1.0179
2	-0.527	1.0053
2	-0.476	0.98645
2	-0.442	0.97388
2	-0.391	0.96131
2	-0.357	0.94875
2	-0.306	0.93618
2	-0.272	0.9299
2	-0.238	0.92362
2	-0.187	0.91733
2	-0.153	0.91105
2	-0.119	0.90477
2	-0.068	0.90477
2	-0.034	0.89848
2	0	0.89848
2	0.034	0.89848
2	0.068	0.90477
2	0.102	0.90477
2	0.153	0.91105
2	0.187	0.91733
2	0.238	0.92362
2	0.289	0.9299
2	0.34	0.93618
2	0.391	0.94875
2	0.459	0.96131
2	0.51	0.98016
2	0.561	0.99273
2	0.612	1.0116
2	0.68	1.0304
2	0.731	1.0556
2	0.782	1.0744
2	0.85	1.0995
2	0.901	1.1247
2	0.969	1.1561
2	1.02	1.1875
2	1.088	1.2189
2	1.139	1.2503
2	1.207	1.288
2	1.258	1.3257
2	1.326	1.3634
2	1.394	1.4011
2	1.445	1.4451
2	1.513	1.4891
2	1.581	1.5394
2	1.632	1.5833
2	1.7	1.6336
2	1.768	1.6902
2	1.819	1.7404
2	1.887	1.797
2	1.938	1.8535
2	2.006	1.9163
2	2.057	1.9792
2	2.125	2.042
2	2.176	2.1048
2	2.227	2.1677
2	2.278	2.2368
2	2.329	2.3059
2	2.38	2.3813
2	2.431	2.4504
2	2.465	2.5258
2	2.516	2.6012
2	2.55	2.6766
2	2.584	2.752
2	2.601	2.8337
2	2.635	2.9091
2	2.652	2.9908
2	2.669	3.0724
2	2.686	3.1541
2	2.703	3.2295
2	2.703	3.3112
2	2.703	3.3929
2	2.703	3.4745
2	2.703	3.5562
2	2.686	3.6379
2	2.669	3.7196
2	2.652	3.8013
2	2.635	3.8767
2	2.618	3.9583
2	2.584	4.0338
2	2.55	4.1154
2	2.533	4.1908
2	2.499	4.2662
2	2.465	4.3416
2	2.431	4.4107
2	2.397	4.4861
0	2.346	4.5553
0	2.295	4.6244
0	2.244	4.6935
0	2.193	4.7626
0	2.142	4.8254
0	2.091	4.8883
0	2.04	4.9511
0	1.989	5.0139
0	1.938	5.0705
0	1.887	5.1333
0	1.853	5.1836
0	1.802	5.2401
0	1.751	5.2966
0	1.717	5.3469
0	1.683	5.3972
0	1.632	5.4474
0	1.598	5.4977
0	1.564	5.548
1	1.53	5.592
1	1.479	5.6359
1	1.445	5.6799
1	1.394	5.7239
1	1.36	5.7679
1	1.326	5.8056
1	1.292	5.8496
1	1.258	5.8873
1	1.224	5.925
1	1.19	5.9564
1	1.156	5.9941
1	1.139	6.0318
1	1.105	6.0632
1	1.088	6.0946
1	1.054	6.126
1	1.037	6.1574
1	1.02	6.1889
1	1.003	6.2203
1	0.986	6.2517
1	0.969	0
1	0.969	0.025132
1	0.952	0.056548
1	0.935	0.087963
1	0.935	0.1131
1	0.918	0.14451
1	0.918	0.16964
1	0.918	0.19478
1	0.901	0.22619
1	0.901	0.25132
1	0.901	0.28274
1	0.901	0.30787
1	0.901	0.333
1	0.918	0.36442
1	0.918	0.38955
1	0.918	0.41469
1	0.935	0.4461
1	0.935	0.47123
1	0.969	0.50265
1	1.02	0.53406
1	1.054	0.56548
1	1.088	0.59689
1	1.139	0.62831
1	1.173	0.66601
1	1.207	0.70371
1	1.241	0.73512
1	1.275	0.77282
1	1.309	0.8168
1	1.343	0.8545
1	1.377	0.89848
1	1.428	0.93618
1	1.462	0.98016
1	1.496	1.0241
1	1.547	1.0744
1	1.598	1.1184
1	1.632	1.1687
1	1.683	1.2189
1	1.734	1.2692
1	1.768	1.3257
1	1.819	1.376
1	1.87	1.4325
1	1.921	1.4891
1	1.972	1.5456
1	2.023	1.6085
1	2.074	1.6713
1	2.108	1.7341
1	2.159	1.797
1	2.21	1.8661
1	2.261	1.9289
1	2.295	1.998
1	2.346	2.0671
1	2.38	2.1425
1	2.431	2.2117
1	2.465	2.287
1	2.516	2.3624
1	2.567	2.4378
1	2.601	2.5132
1	2.635	2.5949
1	2.686	2.6766
1	2.703	2.7583
1	2.737	2.84
1	2.771	2.9216
1	2.788	3.0033
1	2.788	3.085
1	2.788	3.173
1	2.788	3.2546
1	2.771	3.3363
1	2.754	3.4243
1	2.737	3.506
1	2.72	3.5877
1	2.703	3.6693
1	2.669	3.751
1	2.635	3.8264
1	2.601	3.9081
1	2.567	3.9835
1	2.516	4.0652
1	2.482	4.1406
1	2.431	4.2097
1	2.397	4.2851
1	2.346	4.3542
1	2.295	4.4233
1	2.244	4.4924
1	2.193	4.5615
1	2.142	4.6244
1	2.091	4.6935
1	2.04	4.75
1	1.989	4.8129
1	1.938	4.8757
1	1.887	4.9322
1	1.836	4.9888
1	1.768	5.039
1	1.7	5.0956
1	1.649	5.1459
0	1.598	5.1898
0	1.547	5.2401
0	1.513	5.2841
0	1.462	5.3343
0	1.428	5.3783
0	1.394	5.416
0	1.36	5.46
0	1.309	5.4977
0	1.275	5.5417
0	1.241	5.5794
0	1.207	5.6171
0	1.19	5.6485
0	1.156	5.6862
0	1.122	5.7176
0	1.105	5.7553
0	1.071	5.7867
0	1.054	5.8182
1	1.037	5.8496
1	1.003	5.881
1	0.969	5.9124
1	0.935	5.9375
1	0.901	5.9689
1	0.867	5.9941
1	0.85	6.0192
1	0.816	6.0443
1	0.799	6.0695
1	0.765	6.0946
1	0.748	6.1135
1	0.731	6.1386
1	0.714	6.1574
1	0.68	6.1826
1	0.663	6.2014
1	0.646	6.2203
1	0.629	6.2391
1	0.612	6.258
1	0.612	6.2768
1	0.595	0.012566
1	0.578	0.031415
1	0.561	0.050265
1	0.561	0.069114
1	0.544	0.08168
1	0.544	0.10053
1	0.527	0.11938
1	0.527	0.13195
1	0.51	0.15079
1	0.51	0.16336
1	0.51	0.18221
1	0.493	0.19478
1	0.493	0.20734
1	0.493	0.22619
1	0.493	0.23876
1	0.493	0.25761
1	0.493	0.27017
1	0.493	0.28274
1	0.493	0.30159
1	0.493	0.31416
1	0.493	0.333
1	0.493	0.34557
1	0.493	0.35814
1	0.51	0.37699
1	0.51	0.38955
1	0.51	0.4084
1	0.527	0.42097
1	0.527	0.43982
1	0.544	0.45238
1	0.544	0.47123
1	0.561	0.49008
1	0.561	0.50265
1	0.578	0.5215
1	0.595	0.54035
1	0.629	0.5592
1	0.663	0.57805
1	0.714	0.59689
1	0.731	0.62203
1	0.765	0.64716
1	0.799	0.66601
1	0.833	0.69114
1	0.867	0.71627
1	0.901	0.74769
1	0.935	0.77282
1	0.969	0.80424
1	1.003	0.82937
1	1.037	0.86079
1	1.071	0.8922
1	1.122	0.9299
1	1.156	0.96131
1	1.19	0.99901
1	1.241	1.0304
1	1.275	1.0744
1	1.326	1.1121
1	1.36	1.1498
1	1.411	1.1938
1	1.462	1.2378
1	1.513	1.2817
1	1.547	1.3257
1	1.598	1.376
1	1.649	1.4263
1	1.7	1.4765
1	1.751	1.5268
1	1.802	1.5771
1	1.853	1.6336
1	1.887	1.6902
1	1.938	1.7467
1	2.006	1.8095
1	2.074	1.8724
1	2.125	1.9352
1	2.176	1.998
1	2.244	2.0671
1	2.295	2.13
1	2.346	2.2054
1	2.397	2.2745
1	2.448	2.3499
1	2.499	2.419
1	2.533	2.5007
1	2.584	2.5761
1	2.618	2.6515
1	2.652	2.7332
1	2.686	2.8148
1	2.703	2.8965
1	2.737	2.9782
1	2.754	3.0599
1	2.771	3.1416
1	2.771	3.2232
1	2.771	3.3112
1	2.788	3.3929
1	2.771	3.4745
1	2.771	3.5562
1	2.754	3.6442
1	2.754	3.7259
1	2.737	3.8076
1	2.703	3.8892
1	2.686	3.9709
1	2.669	4.0526
1	2.635	4.128
1	2.584	4.2097
1	2.55	4.2851
1	2.499	4.3605
1	2.448	4.4359
1	2.38	4.5113
1	2.312	4.5804
1	2.261	4.6495
1	2.193	4.7186
1	2.125	4.7814
1	2.057	4.8443
1	1.989	4.9071
1	1.938	4.9637
1	1.87	5.0202
1	1.802	5.0767
1	1.751	5.1333
1	1.683	5.1836
1	1.632	5.2338
1	1.581	5.2778
0	1.53	5.3281
1	1.496	5.372
1	1.445	5.416
1	1.394	5.46
1	1.343	5.504
1	1.292	5.5417
1	1.241	5.5794
1	1.19	5.6171
1	1.156	5.6485
1	1.105	5.6862
1	1.071	5.7176
1	1.02	5.749
1	0.986	5.7805
1	0.952	5.8119
1	0.918	5.837
1	0.884	5.8621
0	0.867	5.8936
0	0.85	5.9187
0	0.816	5.9438
0	0.816	5.9689
0	0.799	5.9941
0	0.782	6.0129
1	0.765	6.0381
1	0.748	6.0632
1	0.714	6.082
1	0.697	6.1072
1	0.663	6.126
1	0.646	6.1449
1	0.629	6.1637
1	0.612	6.1826
1	0.595	6.2014
1	0.578	6.2203
1	0.561	6.2391
1	0.544	6.2517
1	0.527	6.2705
1	0.51	0.0062831
1	0.51	0.018849
1	0.493	0.031415
1	0.476	0.050265
1	0.459	0.062831
1	0.459	0.075397
1	0.442	0.094246
1	0.442	0.10681
1	0.425	0.11938
1	0.425	0.13195
1	0.425	0.14451
1	0.408	0.15708
1	0.408	0.16964
1	0.408	0.18221
1	0.391	0.19478
1	0.391	0.20734
1	0.391	0.21991
1	0.391	0.23247
1	0.391	0.23876
1	0.391	0.25132
1	0.391	0.26389
1	0.391	0.27646
1	0.391	0.28902
1	0.391	0.30159
1	0.391	0.31416
1	0.391	0.32672
1	0.391	0.33929
1	0.391	0.34557
1	0.391	0.35814
1	0.408	0.3707
1	0.408	0.38327
1	0.408	0.39583
1	0.425	0.4084
1	0.425	0.42097
1	0.425	0.43353
1	0.442	0.45238
1	0.442	0.46495
1	0.459	0.47752
1	0.476	0.49008
1	0.476	0.50893
1	0.493	0.5215
1	0.493	0.53406
1	0.51	0.55291
1	0.527	0.56548
1	0.544	0.58433
1	0.561	0.60318
1	0.561	0.61574
1	0.578	0.63459
1	0.595	0.65344
1	0.612	0.67229
1	0.629	0.69114
1	0.646	0.70999
1	0.68	0.72884
1	0.714	0.75397
1	0.765	0.77282
1	0.799	0.79795
1	0.833	0.82309
1	0.884	0.84822
1	0.918	0.87335
1	0.952	0.90477
1	0.986	0.93618
1	1.037	0.96131
1	1.071	0.99901
1	1.122	1.0304
1	1.156	1.0618
1	1.207	1.0995
1	1.241	1.1372
1	1.292	1.1749
1	1.343	1.2126
1	1.377	1.2566
1	1.428	1.2943
1	1.479	1.3383
1	1.53	1.3886
1	1.581	1.4325
1	1.632	1.4828
1	1.666	1.5331
1	1.717	1.5833
1	1.768	1.6336
1	1.819	1.6902
1	1.87	1.7467
1	1.921	1.8033
1	1.972	1.8598
1	2.006	1.9226
1	2.057	1.9792
1	2.108	2.042
1	2.159	2.1048
1	2.21	2.174
1	2.261	2.2431
1	2.312	2.3122
1	2.363	2.3813
1	2.414	2.4504
1	2.448	2.5258
1	2.482	2.6012
1	2.533	2.6766
1	2.55	2.752
1	2.584	2.8274
1	2.618	2.9091
1	2.635	2.9845
1	2.652	3.0661
1	2.669	3.1478
1	2.669	3.2232
1	2.686	3.3049
1	2.686	3.3866
1	2.686	3.4683
1	2.669	3.5499
1	2.669	3.6316
1	2.652	3.707
1	2.635	3.7887
1	2.618	3.8704
1	2.601	3.9458
1	2.567	4.0212
1	2.533	4.1029
1	2.516	4.1783
1	2.482	4.2537
1	2.414	4.3228
1	2.363	4.3982
1	2.329	4.4673
1	2.278	4.5364
1	2.227	4.6055
1	2.176	4.6683
1	2.125	4.7375
1	2.074	4.8003
1	2.023	4.8631
1	1.972	4.9197
1	1.921	4.9762
1	1.87	5.039
1	1.819	5.0893
1	1.768	5.1459
1	1.734	5.1961
1	1.683	5.2527
1	1.649	5.3029
1	1.598	5.3469
1	1.564	5.3972
1	1.513	5.4412
1	1.479	5.4914
1	1.445	5.5354
1	1.411	5.5731
1	1.377	5.6171
1	1.343	5.6611
1	1.326	5.6988
1	1.292	5.7365
1	1.275	5.7805
1	1.241	5.8182
1	1.224	5.8559
1	1.207	5.8873
1	1.173	5.925
1	1.139	5.9627
1	1.105	5.9941
1	1.088	6.0255
1	1.054	6.0632
1	1.037	6.0946
1	1.02	6.126
1	0.986	6.1512
1	0.969	6.1826
1	0.952	6.214
1	0.935	6.2391
1	0.918	6.2705
1	0.901	0.012566
1	0.901	0.037699
1	0.884	0.069114
1	0.867	0.094246
1	0.867	0.11938
1	0.85	0.14451
1	0.85	0.16964
1	0.85	0.20106
1	0.85	0.22619
1	0.85	0.25132
1	0.85	0.27646
1	0.85	0.30159
1	0.85	0.32672
1	0.85	0.35185
1	0.85	0.37699
1	0.85	0.40212
1	0.867	0.42725
1	0.867	0.45867
1	0.884	0.4838
1	0.884	0.50893
1	0.901	0.53406
1	0.918	0.56548
1	0.918	0.59061
1	0.935	0.62203
1	0.952	0.64716
1	1.003	0.67858
1	1.037	0.70999
1	1.088	0.74141
1	1.139	0.77282
1	1.173	0.81052
1	1.207	0.84822
1	1.241	0.87963
1	1.292	0.92362
1	1.326	0.96131
1	1.36	0.99901
1	1.411	1.043
1	1.445	1.087
1	1.496	1.131
1	1.547	1.1749
1	1.581	1.2252
1	1.632	1.2692
1	1.683	1.3195
1	1.734	1.376
1	1.785	1.4263
1	1.819	1.4828
1	1.87	1.5394
1	1.921	1.5959
1	1.972	1.6525
1	2.023	1.7153
1	2.074	1.7718
1	2.125	1.8347
1	2.159	1.9038
1	2.21	1.9666
1	2.261	2.0357
1	2.295	2.1048
1	2.329	2.174
1	2.38	2.2431
1	2.414	2.3185
1	2.448	2.3876
1	2.482	2.463
1	2.499	2.5384
1	2.533	2.6138
1	2.533	2.6892
1	2.55	2.7646
1	2.55	2.8462
1	2.55	2.9216
1	2.533	2.997
1	2.533	3.0724
0	2.533	3.1478
0	2.533	3.2232
0	2.516	3.2986
0	2.516	3.374
0	2.499	3.4494
0	2.482	3.5248
0	2.448	3.6002
0	2.431	3.6756
0	2.397	3.7447
0	2.363	3.8201
0	2.329	3.8892
0	2.295	3.9583
0	2.261	4.0275
0	2.21	4.0966
0	2.176	4.1594
0	2.125	4.2285
0	2.091	4.2914
0	2.04	4.3542
0	1.989	4.4107
0	1.938	4.4736
0	1.887	4.5301
0	1.836	4.5867
0	1.785	4.6432
0	1.734	4.6935
0	1.683	4.7437
1	1.632	4.794
1	1.564	4.8443
1	1.513	4.8883
1	1.445	4.9322
1	1.377	4.9762
1	1.326	5.0202
1	1.258	5.0579
1	1.19	5.0956
1	1.139	5.127
1	1.071	5.1647
1	1.02	5.1961
1	0.969	5.2275
1	0.901	5.2527
1	0.85	5.2778
1	0.799	5.3029
1	0.731	5.3281
1	0.68	5.3469
1	0.629	5.372
1	0.578	5.3909
1	0.527	5.4035
1	0.476	5.4223
1	0.425	5.4349
1	0.374	5.4474
0	0.34	5.46
0	0.289	5.4663
0	0.255	5.4726
0	0.221	5.4851
0	0.187	5.4914
0	0.153	5.4977
0	0.119	5.4977
0	0.085	5.504
2	0.051	5.504
2	0.034	5.504
2	0	5.504
2	0	5.504
2	-0.017	5.504
2	-0.034	5.504
2	-0.068	5.504
2	-0.085	5.4977
2	-0.102	5.4977
2	-0.136	5.4914
2	-0.153	5.4914
2	-0.17	5.4851
2	-0.187	5.4789
2	-0.221	5.4726
2	-0.238	5.4663
2	-0.255	5.46
2	-0.289	5.4474
2	-0.306	5.4412
2	-0.34	5.4286
2	-0.357	5.416
2	-0.374	5.4097
2	-0.408	5.3972
2	-0.425	5.3846
2	-0.459	5.372
2	-0.476	5.3532
2	-0.51	5.3406
2	-0.544	5.3218
2	-0.561	5.3092
2	-0.595	5.2904
2	-0.612	5.2715
2	-0.68	5.2527
2	-0.731	5.2275
2	-0.782	5.2087
2	-0.85	5.1836
2	-0.901	5.1584
2	-0.969	5.127
2	-1.003	5.0956
2	-1.054	5.0642
2	-1.105	5.0328
2	-1.156	5.0014
2	-1.19	4.9637
2	-1.241	4.926
2	-1.292	4.8883
2	-1.343	4.8506
2	-1.394	4.8066
2	-1.445	4.7626
2	-1.496	4.7186
2	-1.53	4.6746
2	-1.581	4.6306
2	-1.632	4.5804
2	-1.683	4.5301
2	-1.734	4.4798
2	-1.785	4.4233
2	-1.819	4.373
2	-1.87	4.3165
2	-1.921	4.2599
2	-1.955	4.1971
2	-2.006	4.1406
2	-2.04	4.0777
2	-2.074	4.0149
2	-2.125	3.9521
2	-2.159	3.8892
2	-2.176	3.8264
2	-2.21	3.7573
2	-2.244	3.6945
2	-2.261	3.6254
2	-2.295	3.5562
2	-2.329	3.4871
2	-2.363	3.418
2	-2.38	3.3426
2	-2.397	3.2735
2	-2.414	3.1981
2	-2.431	3.129
2	-2.448	3.0536
2	-2.448	2.9782
2	-2.448	2.9028
2	-2.448	2.8337
2	-2.448	2.7583
2	-2.431	2.6829
2	-2.431	2.6138
2	-2.414	2.5384
2	-2.397	2.4693
2	-2.38	2.3939
2	-2.346	2.3247
2	-2.329	2.2556
2	-2.295	2.1865
2	-2.261	2.1174
2	-2.244	2.0483
2	-2.21	1.9792
2	-2.176	1.9163
2	-2.142	1.8472
2	-2.091	1.7844
2	-2.057	1.7216
2	-2.006	1.6587
2	-1.955	1.6022
2	-1.904	1.5456
2	-1.853	1.4891
2	-1.785	1.4325
2	-1.717	1.3823
2	-1.649	1.3257
2	-1.598	1.2817
2	-1.53	1.2315
0	-1.479	1.1875
0	-1.428	1.1435
0	-1.394	1.0995
0	-1.343	1.0618
0	-1.309	1.0179
0	-1.258	0.98016
0	-1.224	0.94246
0	-1.173	0.90477
0	-1.139	0.87335
0	-1.105	0.83565
0	-1.054	0.80424
0	-1.02	0.77282
0	-0.986	0.74141
0	-0.952	0.71627
0	-0.918	0.68486
0	-0.884	0.65973
0	-0.867	0.63459
0	-0.833	0.60946
0	-0.799	0.58433
0	-0.782	0.5592
2	-0.748	0.53406
2	-0.714	0.51521
2	-0.663	0.49008
2	-0.629	0.47123
2	-0.595	0.45238
2	-0.561	0.43353
2	-0.527	0.42097
2	-0.493	0.40212
2	-0.459	0.38955
2	-0.425	0.37699
2	-0.391	0.36442
2	-0.357	0.35185
2	-0.34	0.33929
2	-0.306	0.333
2	-0.272	0.32044
2	-0.238	0.31416
2	-0.221	0.30787
2	-0.187	0.30159
2	-0.153	0.29531
2	-0.136	0.28902
2	-0.102	0.28902
2	-0.068	0.28274
2	-0.051	0.28274
2	-0.017	0.28274
2	0	0.27646
0	0	0.27646
1	0.017	0.28274
1	0.017	0.28274
1	0.017	0.28274
1	0.017	0.28274
1	0.017	0.28274
1	0.017	0.28274
1	0.017	0.28274
1	0.017	0.28902
1	0.017	0.28902
1	0.017	0.28902
1	0.017	0.28902
1	0.034	0.28902
1	0.034	0.28902
1	0.034	0.28902
1	0.034	0.29531
1	0.034	0.29531
1	0.034	0.29531
1	0.034	0.29531
1	0.034	0.29531
1	0.034	0.30159
1	0.034	0.30159
1	0.034	0.30159
1	0.034	0.30159
1	0.034	0.30159
1	0.034	0.30787
1	0.051	0.30787
1	0.051	0.30787
1	0.051	0.30787
1	0.051	0.31416
1	0.051	0.31416
1	0.051	0.31416
1	0.051	0.32044
1	0.051	0.32044
1	0.068	0.32044
1	0.068	0.32672
1	0.068	0.32672
1	0.068	0.32672
1	0.068	0.333
1	0.068	0.333
1	0.085	0.333
1	0.085	0.33929
1	0.085	0.33929
1	0.085	0.34557
1	0.085	0.34557
1	0.102	0.35185
1	0.102	0.35185
1	0.102	0.35814
1	0.102	0.35814
1	0.119	0.36442
1	0.119	0.36442
1	0.119	0.3707
1	0.119	0.37699
1	0.136	0.37699
1	0.136	0.38327
1	0.136	0.38955
1	0.153	0.38955
1	0.153	0.39583
1	0.153	0.40212
1	0.17	0.4084
1	0.17	0.41469
1	0.17	0.41469
1	0.187	0.42097
1	0.187	0.42725
1	0.204	0.43353
1	0.204	0.43982
1	0.221	0.4461
1	0.221	0.45238
1	0.238	0.46495
1	0.238	0.47123
1	0.255	0.47752
1	0.255	0.4838
1	0.272	0.49008
1	0.272	0.50265
1	0.289	0.50893
1	0.306	0.5215
1	0.306	0.52778
1	0.323	0.54035
1	0.34	0.54663
1	0.357	0.5592
1	0.357	0.57176
1	0.374	0.58433
1	0.391	0.59061
1	0.408	0.60318
1	0.425	0.61574
1	0.442	0.62831
1	0.459	0.64716
1	0.476	0.65973
1	0.493	0.67229
1	0.51	0.69114
1	0.527	0.70371
1	0.544	0.72256
1	0.561	0.73512
1	0.578	0.75397
1	0.595	0.77282
1	0.646	0.79167
1	0.697	0.81052
1	0.748	0.83565
1	0.799	0.86079
1	0.85	0.87963
1	0.901	0.91105
1	0.952	0.93618
1	1.003	0.9676
1	1.071	0.99901
1	1.122	1.0304
1	1.173	1.0681
1	1.241	1.1058
1	1.292	1.1435
1	1.343	1.1812
1	1.411	1.2252
1	1.479	1.2692
1	1.53	1.3132
1	1.598	1.3572
1	1.649	1.4074
1	1.717	1.4577
1	1.785	1.5079
1	1.836	1.5645
1	1.904	1.621
1	1.972	1.6776
1	2.023	1.7404
1	2.091	1.8033
1	2.159	1.8661
1	2.21	1.9352
1	2.261	1.998
1	2.329	2.0671
1	2.38	2.1425
1	2.431	2.2117
1	2.482	2.287
1	2.533	2.3624
1	2.584	2.4378
1	2.618	2.5195
1	2.669	2.5949
1	2.703	2.6766
1	2.737	2.7583
1	2.754	2.84
1	2.788	2.9279
1	2.805	3.0096
1	2.822	3.0913
1	2.839	3.1793
1	2.839	3.2672
1	2.839	3.3489
1	2.839	3.4369
1	2.839	3.5185
1	2.839	3.6065
1	2.822	3.6945
1	2.805	3.7761
1	2.788	3.8578
1	2.771	3.9458
1	2.737	4.0275
1	2.703	4.1091
1	2.686	4.1908
1	2.652	4.2725
1	2.618	4.3479
1	2.567	4.4296
1	2.516	4.505
1	2.465	4.5804
1	2.414	4.6495
1	2.346	4.7249
1	2.278	4.794
1	2.227	4.8631
1	2.159	4.926
1	2.091	4.9888
1	2.023	5.0516
1	1.972	5.1144
1	1.904	5.171
1	1.853	5.2275
1	1.802	5.2841
1	1.734	5.3343
1	1.683	5.3909
1	1.632	5.4412
1	1.581	5.4851
1	1.53	5.5354
1	1.479	5.5794
1	1.445	5.6234
1	1.394	5.6674
1	1.36	5.705
1	1.309	5.749
1	1.275	5.7867
1	1.241	5.8244
1	1.207	5.8621
1	1.173	5.8998
1	1.139	5.9313
1	1.105	5.9689
1	1.071	6.0004
1	1.054	6.0318
1	1.02	6.0632
1	1.003	6.0946
1	0.986	6.126
1	0.952	6.1512
1	0.935	6.1826
1	0.918	6.2077
1	0.901	6.2391
1	0.884	6.2642
1	0.867	0.0062831
1	0.867	0.031415
1	0.85	0.062831
1	0.833	0.087963
1	0.833	0.1131
1	0.816	0.13823
1	0.816	0.16336
1	0.816	0.18221
1	0.799	0.20734
1	0.833	0.23247
1	0.85	0.25761
1	0.884	0.28902
1	0.918	0.31416
1	0.935	0.33929
1	0.952	0.3707
1	0.969	0.40212
1	1.003	0.42725
1	1.02	0.45867
1	1.037	0.49008
1	1.071	0.5215
1	1.088	0.55291
1	1.122	0.59061
1	1.139	0.62203
1	1.173	0.65973
1	1.207	0.69114
1	1.241	0.72884
1	1.275	0.76654
1	1.309	0.80424
1	1.343	0.84822
1	1.377	0.88592
1	1.411	0.9299
1	1.462	0.97388
1	1.496	1.0179
1	1.547	1.0618
1	1.581	1.1121
1	1.632	1.1561
1	1.666	1.2064
1	1.717	1.2566
1	1.768	1.3132
1	1.819	1.3634
1	1.87	1.42
1	1.904	1.4765
1	1.955	1.5394
1	2.006	1.5959
1	2.074	1.6587
1	2.142	1.7216
1	2.193	1.7844
1	2.261	1.8535
1	2.312	1.9226
1	2.38	1.9917
1	2.431	2.0671
1	2.482	2.1425
1	2.533	2.2179
1	2.584	2.2933
1	2.635	2.3687
1	2.686	2.4504
1	2.72	2.5321
1	2.771	2.6138
1	2.805	2.7017
1	2.822	2.7834
1	2.839	2.8714
1	2.839	2.9531
1	2.839	3.041
1	2.822	3.1227
1	2.805	3.2107
0	2.805	3.2923
0	2.788	3.3803
0	2.771	3.462
0	2.754	3.5437
0	2.737	3.6254
0	2.703	3.707
0	2.669	3.7887
0	2.635	3.8704
0	2.601	3.9521
0	2.567	4.0275
1	2.533	4.1029
1	2.465	4.1783
1	2.414	4.2537
1	2.346	4.3228
1	2.295	4.3919
1	2.227	4.461
1	2.159	4.5301
1	2.091	4.593
1	2.04	4.6558
1	1.972	4.7123
1	1.904	4.7752
1	1.836	4.8317
1	1.768	4.882
1	1.717	4.9385
1	1.649	4.9888
1	1.581	5.0328
1	1.53	5.083
1	1.462	5.127
1	1.411	5.171
1	1.343	5.215
1	1.292	5.2527
1	1.241	5.2904
1	1.173	5.3281
1	1.122	5.3595
1	1.071	5.3972
1	1.02	5.4286
1	0.969	5.46
1	0.918	5.4851
1	0.867	5.5103
1	0.816	5.5354
1	0.782	5.5605
1	0.731	5.5857
1	0.68	5.6045
1	0.629	5.6297
0	0.612	5.6485
0	0.578	5.6611
0	0.544	5.6799
0	0.527	5.6988
0	0.493	5.7113
0	0.459	5.7302
0	0.442	5.7428
2	0.408	5.7553
2	0.408	5.7679
2	0.391	5.7805
2	0.374	5.793
2	0.374	5.7993
2	0.357	5.8119
2	0.357	5.8244
2	0.34	5.837
2	0.34	5.8433
2	0.323	5.8559
2	0.323	5.8684
2	0.323	5.8747
2	0.306	5.8873
2	0.306	5.8936
2	0.306	5.9061
2	0.289	5.9124
2	0.289	5.925
2	0.289	5.9313
2	0.289	5.9375
2	0.272	5.9501
2	0.272	5.9564
2	0.272	5.9627
2	0.238	5.9752
2	0.221	5.9815
2	0.187	5.9878
2	0.17	5.9941
2	0.153	6.0004
2	0.153	6.0004
2	0.136	6.0066
2	0.119	6.0129
2	0.102	6.0129
2	0.085	6.0192
2	0.085	6.0192
2	0.068	6.0255
2	0.051	6.0255
2	0.034	6.0255
2	0.034	6.0255
2	0.017	6.0318
2	0.017	6.0318
2	0.017	6.0318
2	0.017	6.0318
2	0.017	6.0318
2	0.017	6.0318
2	0.017	6.0318
2	0.017	6.0318
2	0.017	6.0381
2	0.034	6.0381
2	0.034	6.0381
2	0.034	6.0381
2	0.034	6.0381
2	0.034	6.0381
2	0.034	6.0443
2	0.034	6.0443
0	0.017	6.0443
0	0.017	6.0443
0	0	6.0443
2	0	6.0443
2	0	6.0443
2	0	6.0443
2	0	6.0443
2	0	6.0443
2	0	6.0443
2	0	6.0443
2	0	6.0443
2	0	6.0443
0	0	6.0443
0	0	6.0443
0	-0.017	6.0443
0	-0.017	6.0443
0	-0.034	6.0443
0	-0.051	6.0443
0	-0.068	6.0443
0	-0.068	6.0381
2	-0.085	6.0381
2	-0.085	6.0318
2	-0.085	6.0318
2	-0.085	6.0255
2	-0.085	6.0255
2	-0.085	6.0255
2	-0.085	6.0192
2	-0.068	6.0192
2	-0.068	6.0129
2	-0.068	6.0129
2	-0.068	6.0129
2	-0.068	6.0066
2	-0.068	6.0066
2	-0.068	6.0004
2	-0.068	6.0004
2	-0.068	5.9941
2	-0.068	5.9941
2	-0.085	5.9941
2	-0.085	5.9878
2	-0.085	5.9878
2	-0.085	5.9815
2	-0.085	5.9815
2	-0.085	5.9752
2	-0.085	5.9752
2	-0.085	5.9752
2	-0.085	5.9689
2	-0.085	5.9689
2	-0.085	5.9627
2	-0.085	5.9627
2	-0.102	5.9564
2	-0.102	5.9564
2	-0.102	5.9501
2	-0.102	5.9501
2	-0.102	5.9438
2	-0.102	5.9438
2	-0.119	5.9375
2	-0.119	5.9313
2	-0.119	5.9313
2	-0.119	5.925
2	-0.119	5.925
2	-0.136	5.9187
2	-0.136	5.9124
2	-0.136	5.9124
2	-0.136	5.9061
2	-0.153	5.8998
2	-0.153	5.8936
2	-0.153	5.8936
2	-0.17	5.8873
2	-0.17	5.881
2	-0.17	5.8747
2	-0.187	5.8684
2	-0.187	5.8621
2	-0.187	5.8559
2	-0.204	5.8496
2	-0.204	5.8433
2	-0.221	5.837
2	-0.221	5.8307
2	-0.238	5.8244
2	-0.238	5.8182
2	-0.255	5.8119
2	-0.255	5.8056
2	-0.272	5.793
2	-0.272	5.7867
2	-0.289	5.7742
2	-0.306	5.7679
2	-0.306	5.7616
2	-0.323	5.749
2	-0.34	5.7365
2	-0.34	5.7302
2	-0.357	5.7176
2	-0.374	5.705
2	-0.391	5.6925
2	-0.391	5.6799
2	-0.408	5.6736
2	-0.425	5.6548
2	-0.442	5.6422
0	-0.476	5.6297
0	-0.51	5.6171
0	-0.527	5.5982
0	-0.561	5.5857
0	-0.595	5.5668
0	-0.629	5.548
0	-0.663	5.5291
0	-0.697	5.504
0	-0.731	5.4851
0	-0.765	5.46
0	-0.799	5.4349
0	-0.85	5.4097
1	-0.884	5.3846
1	-0.935	5.3595
1	-0.986	5.3281
1	-1.037	5.2966
1	-1.105	5.2652
1	-1.156	5.2338
1	-1.207	5.1961
1	-1.275	5.1584
1	-1.326	5.1207
1	-1.377	5.0767
1	-1.445	5.039
1	-1.496	4.9951
1	-1.564	4.9448
1	-1.632	4.9008
1	-1.683	4.8506
1	-1.751	4.794
1	-1.819	4.7437
1	-1.87	4.6872
1	-1.938	4.6306
1	-2.006	4.5678
1	-2.057	4.5113
1	-2.125	4.4484
1	-2.176	4.3793
1	-2.244	4.3165
1	-2.295	4.2474
1	-2.363	4.1783
1	-2.414	4.1029
1	-2.465	4.0275
1	-2.516	3.9583
1	-2.567	3.8767
1	-2.601	3.8013
1	-2.652	3.7196
1	-2.686	3.6442
1	-2.72	3.5625
1	-2.754	3.4808
1	-2.771	3.3929
1	-2.805	3.3112
1	-2.822	3.2295
1	-2.839	3.1416
1	-2.839	3.0536
1	-2.856	2.9719
1	-2.856	2.8839
1	-2.856	2.8023
1	-2.839	2.7143
1	-2.839	2.6263
1	-2.822	2.5447
1	-2.805	2.4567
1	-2.771	2.375
1	-2.754	2.2933
1	-2.72	2.2117
1	-2.703	2.13
1	-2.669	2.0483
1	-2.635	1.9666
0	-2.584	1.8849
0	-2.533	1.8095
0	-2.482	1.7341
0	-2.431	1.6587
0	-2.38	1.5896
0	-2.329	1.5205
0	-2.278	1.4451
0	-2.227	1.3823
2	-2.176	1.3132
2	-2.125	1.2503
2	-2.057	1.1875
2	-2.006	1.1247
0	-1.955	1.0681
0	-1.904	1.0053
0	-1.87	0.94875
0	-1.819	0.8922
0	-1.785	0.84193
0	-1.751	0.78539
0	-1.717	0.73512
0	-1.683	0.68486
0	-1.649	0.63459
0	-1.615	0.58433
2	-1.598	0.53406
2	-1.547	0.49008
2	-1.513	0.43982
2	-1.479	0.39583
2	-1.445	0.35185
2	-1.411	0.30787
2	-1.394	0.26389
2	-1.36	0.22619
2	-1.343	0.18221
2	-1.309	0.14451
2	-1.292	0.10681
2	-1.275	0.069114
2	-1.258	0.025132
2	-1.241	6.2705
2	-1.224	6.2391
2	-1.224	6.2014
2	-1.207	6.1637
2	-1.207	6.126
2	-1.207	6.0883
2	-1.19	6.0506
2	-1.19	6.0192
2	-1.19	5.9815
2	-1.19	5.9438
2	-1.19	5.9061
2	-1.207	5.8747
2	-1.207	5.837
2	-1.241	5.7993
2	-1.275	5.7616
2	-1.326	5.7239
2	-1.36	5.6799
2	-1.394	5.6422
2	-1.445	5.5982
2	-1.479	5.5543
2	-1.513	5.5103
2	-1.547	5.46
2	-1.581	5.416
2	-1.615	5.3658
2	-1.666	5.3155
2	-1.7	5.2652
2	-1.734	5.215
2	-1.785	5.1584
2	-1.836	5.1082
2	-1.87	5.0516
2	-1.921	4.9951
2	-1.972	4.9322
2	-2.023	4.8757
2	-2.074	4.8129
2	-2.108	4.75
2	-2.159	4.6872
2	-2.21	4.6181
2	-2.261	4.5553
2	-2.312	4.4861
2	-2.363	4.417
2	-2.397	4.3416
2	-2.448	4.2725
2	-2.482	4.1971
2	-2.533	4.1217
2	-2.567	4.04
2	-2.601	3.9646
2	-2.635	3.883
2	-2.669	3.8076
2	-2.703	3.7259
2	-2.737	3.6442
2	-2.771	3.5625
2	-2.805	3.4745
2	-2.839	3.3929
2	-2.856	3.3049
2	-2.873	3.217
2	-2.89	3.1353
2	-2.89	3.0473
2	-2.907	2.9593
2	-2.907	2.8714
2	-2.89	2.7834
2	-2.873	2.6955
2	-2.856	2.6138
2	-2.822	2.5258
2	-2.788	2.4441
2	-2.754	2.3562
2	-2.72	2.2745
2	-2.686	2.1928
2	-2.635	2.1111
2	-2.584	2.0357
2	-2.533	1.9603
2	-2.465	1.8849
2	-2.414	1.8095
2	-2.346	1.7404
2	-2.278	1.6713
0	-2.227	1.6022
0	-2.176	1.5331
0	-2.125	1.4703
0	-2.074	1.4074
2	-2.023	1.3446
2	-1.955	1.2817
2	-1.904	1.2252
2	-1.836	1.1687
0	-1.785	1.1184
0	-1.751	1.0618
0	-1.7	1.0116
0	-1.666	0.96131
2	-1.615	0.91105
2	-1.564	0.86079
2	-1.513	0.8168
2	-1.462	0.77282
2	-1.411	0.72884
2	-1.377	0.68486
2	-1.326	0.64716
2	-1.275	0.60318
2	-1.241	0.56548
2	-1.207	0.52778
2	-1.156	0.49637
2	-1.122	0.45867
2	-1.088	0.42725
2	-1.054	0.39583
2	-1.02	0.36442
2	-0.986	0.333
2	-0.952	0.30159
2	-0.935	0.27646
2	-0.901	0.24504
2	-0.884	0.21991
2	-0.85	0.19478
2	-0.833	0.16964
2	-0.816	0.14451
2	-0.782	0.11938
2	-0.765	0.094246
2	-0.748	0.069114
2	-0.731	0.050265
2	-0.714	0.025132
2	-0.697	0.0062831
2	-0.697	6.2705
2	-0.68	6.2454
2	-0.663	6.2265
2	-0.646	6.2077
2	-0.646	6.1889
2	-0.629	6.17
2	-0.629	6.1512
2	-0.629	6.1323
2	-0.612	6.1135
2	-0.612	6.0946
2	-0.612	6.0758
2	-0.595	6.0569
2	-0.595	6.0381
2	-0.595	6.0192
2	-0.595	6.0004
2	-0.595	5.9815
2	-0.595	5.9627
2	-0.595	5.9438
2	-0.612	5.925
2	-0.612	5.9061
2	-0.612	5.8873
2	-0.629	5.8684
2	-0.629	5.8496
2	-0.629	5.8307
2	-0.646	5.8119
2	-0.646	5.793
2	-0.663	5.7742
2	-0.68	5.7553
2	-0.68	5.7302
2	-0.697	5.7113
2	-0.714	5.6925
2	-0.731	5.6674
2	-0.748	5.6485
2	-0.748	5.6234
2	-0.765	5.5982
2	-0.816	5.5794
2	-0.867	5.548
2	-0.918	5.5228
2	-0.952	5.4977
2	-1.003	5.4663
2	-1.054	5.4349
2	-1.105	5.4035
2	-1.156	5.3658
2	-1.207	5.3343
2	-1.241	5.2966
2	-1.275	5.2589
2	-1.326	5.215
2	-1.36	5.1773
1	-1.411	5.1333
1	-1.479	5.0893
1	-1.53	5.0453
1	-1.598	5.0014
1	-1.649	4.9511
1	-1.717	4.9008
1	-1.768	4.8506
1	-1.836	4.794
1	-1.904	4.7375
1	-1.955	4.6809
1	-2.023	4.6181
1	-2.091	4.5553
1	-2.142	4.4924
1	-2.21	4.4296
1	-2.261	4.3605
1	-2.329	4.2914
1	-2.38	4.2222
1	-2.448	4.1468
1	-2.499	4.0714
1	-2.55	3.996
1	-2.601	3.9207
1	-2.635	3.839
1	-2.686	3.7636
1	-2.72	3.6819
1	-2.754	3.5939
0	-2.771	3.5122
0	-2.788	3.4306
0	-2.805	3.3426
0	-2.805	3.2609
0	-2.805	3.1793
0	-2.805	3.0913
0	-2.805	3.0096
0	-2.788	2.9216
0	-2.788	2.84
0	-2.771	2.7583
0	-2.737	2.6703
0	-2.72	2.5886
0	-2.686	2.507
0	-2.652	2.4316
2	-2.618	2.3499
2	-2.567	2.2745
2	-2.516	2.1928
2	-2.465	2.1174
2	-2.397	2.0483
2	-2.346	1.9729
0	-2.295	1.9038
0	-2.244	1.8347
0	-2.193	1.7718
0	-2.142	1.7027
0	-2.091	1.6399
2	-2.04	1.5771
2	-1.972	1.5205
2	-1.904	1.4577
2	-1.853	1.4011
2	-1.785	1.3509
2	-1.717	1.2943
2	-1.666	1.2441
2	-1.598	1.1938
2	-1.53	1.1498
2	-1.479	1.1058
2	-1.428	1.0618
2	-1.36	1.0179
2	-1.309	0.98016
2	-1.258	0.93618
0	-1.207	0.89848
0	-1.173	0.86707
0	-1.139	0.82937
0	-1.088	0.79795
0	-1.054	0.76654
0	-1.02	0.73512
0	-0.986	0.70371
0	-0.952	0.67229
0	-0.935	0.64716
0	-0.901	0.61574
0	-0.867	0.59061
2	-0.833	0.56548
[truncated: 5,162 more rows]
