# Supplementary material for: Skilled motor control of an inverted pendulum implies low entropy of states but high entropy of actions
Source: PLoS Comput Biol. 2023 Jan 6;19(1):e1010810. doi: 10.1371/journal.pcbi.1010810 (PMC9851554; doi:10.1371/journal.pcbi.1010810)
Supplement: S2 File — The dataset within the file contains the data collected during the experiment. Each CSV file named “FRI_p_l.csv” corresponds to a different trial, where “p” stands for an unique numerical participant’s identifier and “l” stands for pendulum length (where “2” corresponds to 0.2, “3” to 0.3 m, “4” to 0.4 m, etc.). In every file, rows correspond to subsequent time steps, sampled with a frequency of 0.017 s. For every recorded time step, each column contains: the action selected by the trial’s participant (“action”). The value 0 corresponds to a “no action”, the value 1 represents an action that pushes the pendulum towards the clockwise direction and the value 2 corresponds to an action that pushes the pendulum towards the anti-clockwise direction.the angular velocity of the pendulum at that time step (“ang. velocity”), measured in rad s−1.the angle of the pendulum at that time step (“angle”), measured in rad with values in the interval [0, 2π) rad. The angle 0 rad corresponds to the pendulum oriented in its upright position.the single utility value associated to the whole trial (“utility”). (ZIP) [file pcbi.1010810.s002.zip › ExperimentalData/FRI_19_9.csv]

action	angular vel.	angle	trial utility
0	0	3.2358	-2.3802
0	0	3.2358
0	0	3.2358
0	0	3.2358
0	0	3.2358
0	-0.017	3.2358
0	-0.017	3.2358
0	-0.017	3.2358
0	-0.017	3.2358
0	-0.017	3.2358
0	-0.034	3.2295
0	-0.034	3.2295
0	-0.034	3.2295
0	-0.034	3.2295
0	-0.034	3.2295
0	-0.034	3.2232
0	-0.051	3.2232
0	-0.051	3.2232
0	-0.051	3.2232
0	-0.051	3.217
0	-0.051	3.217
0	-0.051	3.217
0	-0.068	3.2107
0	-0.068	3.2107
0	-0.068	3.2107
0	-0.068	3.2044
0	-0.068	3.2044
0	-0.068	3.2044
0	-0.068	3.1981
0	-0.068	3.1981
0	-0.085	3.1918
0	-0.085	3.1918
0	-0.085	3.1918
0	-0.085	3.1855
0	-0.085	3.1855
0	-0.085	3.1793
1	-0.085	3.1793
1	-0.102	3.173
1	-0.102	3.173
1	-0.119	3.1667
1	-0.136	3.1667
1	-0.136	3.1604
1	-0.153	3.1541
1	-0.153	3.1478
1	-0.17	3.1478
1	-0.17	3.1416
1	-0.187	3.1353
1	-0.187	3.129
1	-0.204	3.1227
1	-0.204	3.1164
1	-0.221	3.1101
1	-0.221	3.1038
1	-0.238	3.0976
1	-0.238	3.085
1	-0.255	3.0787
1	-0.255	3.0724
1	-0.255	3.0661
1	-0.272	3.0536
1	-0.272	3.0473
1	-0.272	3.041
1	-0.289	3.0284
1	-0.289	3.0222
1	-0.289	3.0159
1	-0.306	3.0033
1	-0.306	2.997
1	-0.306	2.9845
1	-0.306	2.9782
1	-0.306	2.9656
1	-0.323	2.9593
1	-0.323	2.9468
1	-0.323	2.9342
1	-0.323	2.9279
1	-0.323	2.9154
1	-0.323	2.9091
1	-0.323	2.8965
1	-0.323	2.8839
1	-0.323	2.8777
1	-0.323	2.8651
1	-0.323	2.8588
1	-0.323	2.8462
1	-0.323	2.8337
1	-0.323	2.8274
1	-0.323	2.8148
1	-0.323	2.8085
1	-0.323	2.796
1	-0.323	2.7897
1	-0.306	2.7771
1	-0.306	2.7646
1	-0.306	2.7583
1	-0.306	2.7457
1	-0.306	2.7394
1	-0.289	2.7332
1	-0.289	2.7206
1	-0.289	2.7143
1	-0.289	2.7017
1	-0.272	2.6955
1	-0.272	2.6892
1	-0.272	2.6766
1	-0.255	2.6703
1	-0.255	2.664
1	-0.238	2.6515
1	-0.238	2.6452
1	-0.238	2.6389
1	-0.221	2.6326
1	-0.221	2.6263
1	-0.204	2.62
1	-0.204	2.6138
1	-0.187	2.6075
1	-0.187	2.6012
1	-0.17	2.5949
1	-0.17	2.5886
1	-0.153	2.5823
1	-0.153	2.5761
1	-0.136	2.5761
1	-0.136	2.5698
1	-0.119	2.5635
1	-0.119	2.5635
1	-0.102	2.5572
1	-0.102	2.5572
1	-0.085	2.5509
1	-0.085	2.5509
1	-0.068	2.5447
1	-0.051	2.5447
1	-0.051	2.5447
1	-0.034	2.5384
1	-0.034	2.5384
1	-0.017	2.5384
1	-0.017	2.5384
1	0	2.5384
1	0	2.5384
1	0	2.5384
1	0.017	2.5384
1	0.017	2.5384
0	0.034	2.5384
0	0.068	2.5384
0	0.085	2.5447
0	0.102	2.5447
0	0.119	2.5509
0	0.136	2.5572
2	0.153	2.5572
2	0.187	2.5635
2	0.204	2.5698
2	0.238	2.5761
2	0.255	2.5823
2	0.289	2.5949
2	0.306	2.6012
2	0.34	2.6138
2	0.357	2.62
2	0.391	2.6326
2	0.408	2.6452
2	0.442	2.6578
2	0.459	2.6703
2	0.476	2.6892
2	0.51	2.7017
2	0.527	2.7206
2	0.544	2.7332
2	0.578	2.752
2	0.595	2.7708
2	0.612	2.7897
2	0.629	2.8085
2	0.646	2.8274
2	0.68	2.8462
2	0.697	2.8651
2	0.714	2.8902
2	0.731	2.9091
2	0.748	2.9342
2	0.748	2.9531
2	0.765	2.9782
2	0.782	3.0033
2	0.799	3.0284
2	0.799	3.0536
2	0.816	3.0724
2	0.833	3.0976
2	0.833	3.1227
2	0.85	3.1478
2	0.85	3.1793
2	0.867	3.2044
2	0.867	3.2295
2	0.867	3.2546
2	0.884	3.2798
2	0.884	3.3112
2	0.884	3.3363
2	0.884	3.3615
2	0.884	3.3866
2	0.884	3.418
2	0.884	3.4431
2	0.884	3.4683
2	0.884	3.4934
2	0.884	3.5248
2	0.867	3.5499
2	0.867	3.5751
2	0.867	3.6002
2	0.85	3.6254
2	0.85	3.6505
2	0.833	3.6756
2	0.833	3.7008
2	0.816	3.7259
2	0.816	3.751
2	0.799	3.7761
2	0.782	3.8013
2	0.782	3.8264
2	0.765	3.8515
2	0.748	3.8704
2	0.731	3.8955
2	0.714	3.9144
2	0.697	3.9395
2	0.697	3.9583
2	0.68	3.9772
2	0.663	4.0023
2	0.646	4.0212
2	0.629	4.04
2	0.612	4.0589
2	0.595	4.0777
2	0.561	4.0903
2	0.544	4.1091
2	0.527	4.128
2	0.51	4.1406
2	0.493	4.1594
2	0.476	4.172
2	0.459	4.1845
2	0.425	4.2034
2	0.408	4.216
2	0.391	4.2285
2	0.374	4.2348
2	0.357	4.2474
2	0.323	4.2599
2	0.306	4.2662
2	0.289	4.2788
2	0.272	4.2851
2	0.238	4.2914
2	0.221	4.3039
2	0.204	4.3102
2	0.17	4.3165
2	0.153	4.3165
2	0.136	4.3228
2	0.119	4.3291
2	0.085	4.3291
2	0.068	4.3353
2	0.051	4.3353
2	0.017	4.3353
2	0	4.3353
2	0	4.3353
2	-0.017	4.3353
2	-0.051	4.3353
2	-0.068	4.3353
2	-0.085	4.3291
0	-0.119	4.3291
0	-0.153	4.3228
0	-0.187	4.3165
0	-0.221	4.3102
0	-0.238	4.3039
0	-0.272	4.2976
0	-0.306	4.2851
0	-0.34	4.2788
0	-0.374	4.2662
0	-0.391	4.2537
0	-0.425	4.2411
0	-0.459	4.2285
0	-0.476	4.216
0	-0.51	4.1971
0	-0.544	4.1845
0	-0.578	4.1657
0	-0.595	4.1468
0	-0.629	4.128
0	-0.646	4.1091
0	-0.68	4.0903
0	-0.714	4.0714
0	-0.731	4.0463
0	-0.765	4.0275
0	-0.782	4.0023
0	-0.816	3.9772
0	-0.833	3.9521
0	-0.85	3.9269
0	-0.884	3.9018
0	-0.901	3.8767
0	-0.918	3.8453
0	-0.952	3.8201
0	-0.969	3.7887
0	-0.986	3.7573
0	-1.003	3.7322
0	-1.02	3.7008
0	-1.037	3.6693
0	-1.054	3.6379
0	-1.071	3.6065
0	-1.088	3.5688
0	-1.088	3.5374
0	-1.105	3.506
0	-1.122	3.4745
0	-1.122	3.4369
0	-1.139	3.4054
0	-1.139	3.3677
0	-1.156	3.3363
0	-1.156	3.2986
0	-1.156	3.2672
0	-1.156	3.2295
0	-1.156	3.1918
0	-1.156	3.1604
0	-1.156	3.1227
0	-1.156	3.0913
0	-1.156	3.0536
0	-1.156	3.0159
0	-1.156	2.9845
0	-1.139	2.9468
0	-1.139	2.9154
0	-1.122	2.8777
0	-1.122	2.8462
0	-1.105	2.8148
0	-1.088	2.7771
0	-1.088	2.7457
0	-1.071	2.7143
0	-1.054	2.6829
0	-1.037	2.6515
0	-1.02	2.62
0	-1.003	2.5886
0	-0.986	2.5572
0	-0.969	2.5258
0	-0.952	2.5007
0	-0.935	2.4693
0	-0.901	2.4441
0	-0.884	2.419
0	-0.867	2.3876
0	-0.833	2.3624
0	-0.816	2.3373
0	-0.782	2.3122
0	-0.765	2.2933
0	-0.731	2.2682
0	-0.714	2.2494
0	-0.68	2.2242
0	-0.663	2.2054
0	-0.629	2.1865
0	-0.612	2.1677
0	-0.578	2.1488
0	-0.544	2.13
0	-0.527	2.1174
0	-0.493	2.0986
0	-0.459	2.086
0	-0.425	2.0734
0	-0.408	2.0609
0	-0.374	2.0483
0	-0.34	2.0357
0	-0.306	2.0232
0	-0.289	2.0169
0	-0.255	2.0106
0	-0.221	2.0043
0	-0.187	1.998
0	-0.153	1.9917
0	-0.136	1.9855
0	-0.102	1.9792
0	-0.068	1.9792
0	-0.034	1.9792
0	0	1.9729
0	0	1.9729
0	0.034	1.9792
0	0.068	1.9792
0	0.102	1.9792
0	0.136	1.9855
0	0.153	1.9917
0	0.187	1.9917
2	0.221	1.998
2	0.255	2.0106
2	0.289	2.0169
2	0.34	2.0294
2	0.374	2.0357
2	0.408	2.0483
2	0.459	2.0609
2	0.493	2.0797
2	0.527	2.0923
2	0.561	2.1111
2	0.595	2.1237
2	0.646	2.1425
2	0.68	2.1677
2	0.714	2.1865
2	0.748	2.2054
2	0.782	2.2305
2	0.816	2.2556
2	0.85	2.2808
2	0.884	2.3059
2	0.918	2.3373
2	0.952	2.3624
2	0.986	2.3939
2	1.003	2.419
2	1.037	2.4504
2	1.071	2.4818
2	1.105	2.5195
2	1.122	2.5509
2	1.156	2.5886
2	1.173	2.62
2	1.207	2.6578
2	1.224	2.6955
2	1.241	2.7332
2	1.275	2.7708
2	1.292	2.8085
2	1.309	2.8462
2	1.326	2.8839
2	1.343	2.9279
2	1.36	2.9656
2	1.36	3.0096
2	1.377	3.0473
2	1.394	3.0913
2	1.394	3.1353
2	1.411	3.173
2	1.411	3.217
2	1.411	3.2609
2	1.428	3.3049
2	1.428	3.3489
2	1.428	3.3929
2	1.428	3.4306
2	1.428	3.4745
2	1.411	3.5185
2	1.411	3.5625
2	1.411	3.6065
2	1.394	3.6442
2	1.394	3.6882
2	1.377	3.7322
2	1.377	3.7699
2	1.36	3.8138
2	1.343	3.8515
2	1.326	3.8955
2	1.309	3.9332
2	1.309	3.9709
2	1.292	4.0149
2	1.275	4.0526
2	1.241	4.0903
2	1.224	4.128
2	1.207	4.1657
2	1.19	4.1971
2	1.173	4.2348
2	1.139	4.2725
2	1.122	4.3039
2	1.105	4.3416
2	1.088	4.373
2	1.054	4.4044
2	1.037	4.4359
2	1.003	4.4673
2	0.986	4.4987
2	0.969	4.5238
2	0.935	4.5553
2	0.918	4.5804
2	0.884	4.6118
2	0.867	4.6369
2	0.833	4.6621
2	0.816	4.6872
2	0.782	4.7123
2	0.765	4.7375
2	0.731	4.7563
2	0.714	4.7814
2	0.697	4.8003
2	0.663	4.8191
2	0.646	4.8443
2	0.612	4.8631
2	0.595	4.882
2	0.561	4.8945
2	0.544	4.9134
2	0.527	4.9322
2	0.493	4.9448
2	0.476	4.9637
2	0.442	4.9762
2	0.425	4.9888
2	0.408	5.0014
2	0.374	5.0139
2	0.357	5.0265
2	0.34	5.0328
2	0.306	5.0453
2	0.289	5.0516
2	0.272	5.0642
2	0.238	5.0705
2	0.221	5.0767
2	0.204	5.083
0	0.17	5.0893
0	0.136	5.0956
0	0.102	5.1019
0	0.068	5.1019
0	0.051	5.1019
0	0.017	5.1082
0	0	5.1082
0	-0.034	5.1019
0	-0.068	5.1019
0	-0.085	5.1019
0	-0.119	5.0956
0	-0.153	5.0956
0	-0.187	5.0893
0	-0.221	5.083
0	-0.238	5.0767
0	-0.272	5.0642
0	-0.306	5.0579
0	-0.34	5.0453
0	-0.374	5.039
0	-0.408	5.0265
0	-0.425	5.0139
0	-0.459	4.9951
0	-0.493	4.9825
0	-0.527	4.9699
0	-0.561	4.9511
0	-0.595	4.9322
0	-0.629	4.9134
0	-0.663	4.8945
0	-0.697	4.8757
0	-0.731	4.8506
0	-0.748	4.8317
0	-0.782	4.8066
0	-0.816	4.7814
0	-0.85	4.7563
0	-0.884	4.7312
0	-0.918	4.706
0	-0.952	4.6746
0	-0.986	4.6495
0	-1.02	4.6181
0	-1.054	4.5867
0	-1.088	4.5553
0	-1.122	4.5175
0	-1.139	4.4861
0	-1.173	4.4484
0	-1.207	4.417
0	-1.241	4.3793
0	-1.275	4.3416
0	-1.309	4.2976
0	-1.326	4.2599
0	-1.36	4.2222
0	-1.394	4.1783
0	-1.411	4.1343
0	-1.445	4.0903
0	-1.462	4.0463
0	-1.496	4.0023
0	-1.513	3.9583
0	-1.547	3.9144
0	-1.564	3.8641
0	-1.581	3.8201
0	-1.598	3.7699
0	-1.615	3.7196
0	-1.632	3.6693
0	-1.649	3.6254
0	-1.666	3.5751
0	-1.683	3.5248
0	-1.7	3.4683
0	-1.7	3.418
0	-1.717	3.3677
0	-1.717	3.3175
0	-1.717	3.2672
0	-1.717	3.2107
0	-1.717	3.1604
0	-1.717	3.1101
0	-1.717	3.0599
0	-1.717	3.0033
0	-1.7	2.9531
0	-1.7	2.9028
0	-1.683	2.8525
0	-1.683	2.8023
0	-1.666	2.752
1	-1.649	2.7017
1	-1.649	2.6515
1	-1.632	2.6012
1	-1.632	2.5509
1	-1.615	2.5007
1	-1.598	2.4567
1	-1.598	2.4064
1	-1.581	2.3562
1	-1.564	2.3122
1	-1.547	2.2619
1	-1.53	2.2179
1	-1.513	2.174
1	-1.496	2.1237
1	-1.462	2.0797
1	-1.445	2.0357
1	-1.428	1.9917
1	-1.411	1.954
1	-1.377	1.9101
1	-1.36	1.8661
1	-1.326	1.8284
1	-1.309	1.7907
1	-1.292	1.7467
1	-1.258	1.709
1	-1.241	1.6713
1	-1.207	1.6336
1	-1.19	1.6022
1	-1.156	1.5645
1	-1.139	1.5268
1	-1.105	1.4954
1	-1.088	1.464
1	-1.054	1.4325
1	-1.037	1.4011
1	-1.02	1.3697
1	-0.986	1.3383
1	-0.969	1.3069
1	-0.935	1.2755
1	-0.918	1.2503
1	-0.901	1.2252
1	-0.867	1.1938
1	-0.85	1.1687
1	-0.833	1.1435
1	-0.799	1.1184
1	-0.782	1.0933
1	-0.765	1.0744
1	-0.748	1.0493
1	-0.731	1.0241
1	-0.697	1.0053
1	-0.68	0.98645
1	-0.663	0.96131
1	-0.646	0.94246
1	-0.629	0.92362
1	-0.612	0.90477
1	-0.595	0.88592
1	-0.578	0.86707
1	-0.561	0.8545
1	-0.544	0.83565
1	-0.527	0.8168
1	-0.51	0.80424
1	-0.493	0.78539
1	-0.476	0.77282
1	-0.476	0.76026
1	-0.459	0.74141
1	-0.442	0.72884
1	-0.425	0.71627
1	-0.408	0.70371
1	-0.408	0.69114
1	-0.391	0.67858
1	-0.374	0.66601
1	-0.357	0.65344
1	-0.357	0.64716
1	-0.34	0.63459
1	-0.34	0.62203
1	-0.323	0.61574
1	-0.306	0.60318
1	-0.306	0.59689
1	-0.289	0.58433
1	-0.289	0.57805
1	-0.272	0.56548
1	-0.255	0.5592
1	-0.255	0.55291
1	-0.238	0.54663
1	-0.238	0.53406
1	-0.221	0.52778
1	-0.221	0.5215
1	-0.221	0.51521
1	-0.204	0.50893
1	-0.204	0.50265
1	-0.187	0.49637
1	-0.187	0.49008
1	-0.17	0.4838
1	-0.17	0.47752
1	-0.17	0.47752
1	-0.153	0.47123
1	-0.153	0.46495
1	-0.153	0.45867
1	-0.136	0.45238
1	-0.136	0.45238
1	-0.136	0.4461
1	-0.119	0.43982
1	-0.119	0.43982
1	-0.119	0.43353
1	-0.102	0.43353
1	-0.102	0.42725
1	-0.102	0.42725
1	-0.085	0.42097
1	-0.085	0.42097
1	-0.085	0.41469
1	-0.085	0.41469
1	-0.068	0.4084
1	-0.068	0.4084
1	-0.068	0.4084
1	-0.068	0.40212
1	-0.051	0.40212
1	-0.051	0.40212
1	-0.051	0.39583
1	-0.051	0.39583
0	-0.034	0.39583
0	-0.017	0.39583
0	0	0.39583
0	0	0.39583
0	0	0.39583
0	0.017	0.39583
0	0.034	0.39583
0	0.034	0.39583
0	0.051	0.39583
0	0.068	0.40212
0	0.085	0.40212
0	0.102	0.4084
0	0.102	0.4084
0	0.119	0.41469
0	0.136	0.41469
0	0.153	0.42097
0	0.17	0.42725
0	0.17	0.43353
0	0.187	0.43982
0	0.204	0.4461
0	0.221	0.45238
0	0.238	0.45867
0	0.255	0.46495
0	0.255	0.47123
0	0.272	0.4838
0	0.289	0.49008
0	0.306	0.49637
0	0.323	0.50893
0	0.34	0.5215
0	0.357	0.52778
0	0.374	0.54035
0	0.391	0.55291
0	0.408	0.56548
0	0.425	0.57805
0	0.442	0.59061
0	0.459	0.60318
0	0.476	0.62203
0	0.51	0.63459
0	0.527	0.65344
0	0.544	0.66601
0	0.561	0.68486
0	0.578	0.70371
0	0.612	0.71627
0	0.629	0.73512
0	0.646	0.76026
0	0.68	0.7791
0	0.697	0.79795
0	0.714	0.82309
0	0.748	0.84193
0	0.765	0.86707
0	0.799	0.88592
0	0.816	0.91105
0	0.85	0.93618
0	0.867	0.9676
0	0.901	0.99273
0	0.935	1.0179
0	0.952	1.0493
0	0.986	1.0744
0	1.02	1.1058
0	1.037	1.1372
0	1.071	1.1687
0	1.105	1.2064
0	1.139	1.2378
0	1.173	1.2755
0	1.207	1.3069
0	1.224	1.3446
0	1.258	1.3823
2	1.292	1.42
2	1.343	1.464
2	1.377	1.5017
2	1.411	1.5456
2	1.462	1.5896
2	1.496	1.6336
2	1.547	1.6776
2	1.581	1.7279
2	1.632	1.7718
2	1.666	1.8221
2	1.7	1.8724
2	1.751	1.9289
2	1.785	1.9792
2	1.819	2.0357
2	1.853	2.0923
2	1.904	2.1488
2	1.938	2.2054
2	1.972	2.2619
2	2.006	2.3247
2	2.04	2.3813
2	2.057	2.4441
2	2.091	2.507
2	2.125	2.5698
2	2.142	2.6326
2	2.159	2.7017
2	2.193	2.7646
2	2.21	2.8337
0	2.21	2.8965
0	2.227	2.9656
0	2.227	3.0284
0	2.227	3.0976
0	2.227	3.1667
0	2.227	3.2295
0	2.21	3.2986
0	2.21	3.3677
0	2.193	3.4306
0	2.193	3.4997
0	2.176	3.5625
0	2.159	3.6316
0	2.142	3.6945
0	2.125	3.7573
0	2.091	3.8201
0	2.074	3.883
0	2.057	3.9458
0	2.023	4.0086
0	1.989	4.0652
0	1.972	4.128
0	1.938	4.1845
0	1.904	4.2474
0	1.87	4.3039
0	1.853	4.3605
0	1.819	4.4107
0	1.785	4.4673
0	1.751	4.5175
0	1.717	4.5741
0	1.683	4.6244
0	1.649	4.6746
0	1.615	4.7249
0	1.581	4.7689
0	1.547	4.8191
0	1.513	4.8631
0	1.479	4.9071
0	1.445	4.9511
0	1.411	4.9951
0	1.377	5.039
0	1.343	5.0767
0	1.309	5.1207
0	1.275	5.1584
0	1.258	5.1961
0	1.224	5.2338
0	1.19	5.2715
0	1.173	5.3092
0	1.139	5.3406
0	1.105	5.3783
0	1.088	5.4097
0	1.054	5.4412
0	1.037	5.4726
0	1.003	5.504
0	0.986	5.5354
0	0.969	5.5605
0	0.935	5.592
0	0.918	5.6171
1	0.901	5.6485
1	0.867	5.6736
1	0.85	5.6988
1	0.816	5.7239
1	0.782	5.749
1	0.765	5.7742
1	0.731	5.793
1	0.714	5.8182
1	0.68	5.837
1	0.663	5.8621
1	0.646	5.881
1	0.612	5.8998
1	0.595	5.9187
1	0.578	5.9375
1	0.561	5.9501
1	0.544	5.9689
1	0.527	5.9878
1	0.493	6.0004
1	0.476	6.0129
1	0.459	6.0318
1	0.442	6.0443
1	0.425	6.0569
1	0.408	6.0695
1	0.391	6.082
1	0.374	6.0946
1	0.374	6.1072
1	0.357	6.1197
1	0.34	6.126
1	0.323	6.1386
1	0.306	6.1449
0	0.306	6.1574
0	0.306	6.1637
0	0.306	6.1763
0	0.289	6.1826
1	0.289	6.1951
1	0.272	6.2014
1	0.272	6.214
1	0.255	6.2203
1	0.238	6.2265
1	0.238	6.2328
1	0.221	6.2391
1	0.221	6.2517
1	0.204	6.258
1	0.187	6.2642
1	0.187	6.2705
1	0.17	6.2705
1	0.17	6.2768
1	0.153	0
1	0.153	0.0062831
1	0.136	0.012566
1	0.136	0.012566
1	0.119	0.018849
1	0.119	0.018849
1	0.102	0.025132
1	0.102	0.031415
1	0.085	0.031415
1	0.085	0.037699
1	0.068	0.037699
1	0.068	0.037699
1	0.051	0.043982
1	0.051	0.043982
1	0.051	0.043982
1	0.034	0.043982
1	0.034	0.050265
1	0.017	0.050265
1	0.017	0.050265
1	0	0.050265
1	0	0.050265
1	0	0.050265
1	0	0.050265
1	0	0.050265
1	-0.017	0.050265
1	-0.017	0.050265
1	-0.034	0.050265
1	-0.034	0.050265
1	-0.034	0.043982
1	-0.051	0.043982
1	-0.051	0.043982
1	-0.068	0.037699
1	-0.068	0.037699
1	-0.085	0.037699
1	-0.085	0.031415
1	-0.085	0.031415
0	-0.085	0.025132
0	-0.085	0.025132
0	-0.085	0.018849
2	-0.085	0.018849
2	-0.085	0.012566
2	-0.068	0.012566
2	-0.068	0.012566
2	-0.051	0.0062831
2	-0.034	0.0062831
2	-0.034	0.0062831
2	-0.017	0.0062831
2	-0.017	0.0062831
2	0	0.0062831
2	0	0.0062831
2	0	0.0062831
0	0	0.0062831
0	0	0.0062831
0	0	0.0062831
0	0	0.0062831
0	0	0.0062831
0	0	0.0062831
0	0	0.0062831
0	0	0.0062831
0	0	0.0062831
0	0	0.0062831
0	0	0.0062831
0	0	0.0062831
0	0	0.0062831
0	0	0.0062831
0	0	0.0062831
0	0	0.0062831
0	0	0.0062831
0	0	0.0062831
0	0	0.0062831
0	0	0.0062831
0	0	0.0062831
0	0	0.0062831
0	0	0.0062831
0	0	0.012566
0	0	0.012566
0	0	0.012566
0	0	0.012566
0	0	0.012566
0	0	0.012566
0	0	0.012566
0	0	0.012566
0	0	0.012566
0	0.017	0.012566
0	0.017	0.012566
0	0.017	0.012566
0	0.017	0.012566
0	0.017	0.018849
0	0.017	0.018849
0	0.017	0.018849
0	0.017	0.018849
0	0.017	0.018849
0	0.017	0.018849
0	0.017	0.018849
0	0.017	0.018849
0	0.017	0.018849
0	0.017	0.018849
0	0.017	0.025132
0	0.017	0.025132
0	0.017	0.025132
0	0.017	0.025132
0	0.017	0.025132
1	0.017	0.025132
1	0.017	0.025132
1	0	0.031415
1	0	0.031415
1	0	0.031415
1	0	0.031415
1	0	0.025132
0	0	0.025132
0	0	0.025132
0	0	0.025132
0	0	0.025132
0	0	0.025132
0	0	0.025132
0	0	0.025132
0	0	0.025132
0	0	0.025132
0	0	0.025132
0	0	0.025132
0	0	0.025132
0	0	0.025132
0	0	0.025132
0	0	0.025132
0	0	0.025132
0	0	0.025132
0	0	0.025132
0	0	0.025132
0	0	0.025132
0	0	0.025132
0	0	0.025132
0	0	0.025132
0	0	0.025132
0	0	0.025132
0	0	0.025132
0	0	0.025132
0	0	0.025132
0	0	0.025132
0	0	0.025132
0	0	0.025132
1	0	0.025132
1	0	0.025132
1	0	0.025132
1	0	0.025132
1	-0.017	0.025132
1	-0.017	0.025132
0	-0.017	0.025132
0	-0.017	0.025132
0	-0.017	0.025132
0	-0.017	0.025132
0	-0.017	0.025132
0	-0.017	0.018849
0	-0.017	0.018849
0	-0.017	0.018849
0	-0.017	0.018849
0	-0.017	0.018849
0	0	0.018849
0	0	0.018849
0	0	0.018849
0	0	0.018849
0	0	0.018849
0	0	0.018849
0	0	0.018849
0	0	0.018849
0	0	0.012566
0	0	0.012566
0	0	0.012566
0	0	0.012566
0	0	0.012566
0	0	0.012566
0	0	0.012566
0	0	0.012566
0	0	0.012566
0	0	0.012566
0	0	0.012566
0	0	0.012566
0	0	0.012566
0	0	0.012566
0	0	0.012566
0	0	0.012566
0	0	0.012566
0	0	0.012566
0	0	0.012566
0	0	0.012566
0	0	0.012566
0	0	0.012566
0	0	0.012566
0	0	0.012566
0	0	0.012566
0	0	0.012566
0	0	0.012566
0	0	0.012566
0	0	0.012566
0	0	0.012566
0	0	0.012566
0	0	0.012566
0	0	0.012566
0	0	0.012566
0	0	0.012566
0	0	0.012566
0	0	0.012566
0	0	0.012566
0	0	0.012566
0	0	0.012566
0	0	0.012566
0	0	0.012566
0	0	0.018849
0	0	0.018849
0	0	0.018849
1	0	0.018849
1	0	0.018849
1	0	0.018849
1	0	0.018849
1	-0.017	0.018849
1	-0.017	0.018849
0	-0.017	0.012566
0	-0.017	0.012566
0	-0.017	0.012566
0	-0.017	0.012566
0	-0.017	0.012566
0	-0.017	0.012566
0	-0.017	0.012566
0	-0.017	0.012566
0	-0.017	0.0062831
0	-0.017	0.0062831
0	-0.017	0.0062831
0	-0.017	0.0062831
0	-0.017	0.0062831
0	-0.017	0.0062831
0	-0.017	0.0062831
0	-0.017	0.0062831
0	-0.017	0.0062831
0	-0.017	0.0062831
0	-0.017	0
0	-0.017	0
0	-0.017	0
0	-0.017	0
0	-0.017	0
0	-0.017	0
0	-0.017	0
0	-0.017	0
2	-0.017	0
2	0	0
2	0	0
2	0	0
2	0.017	0
2	0.017	0
2	0.034	0
2	0.034	0
2	0.051	0
2	0.051	0.0062831
0	0.051	0.0062831
0	0.051	0.0062831
0	0.051	0.012566
0	0.051	0.012566
0	0.051	0.012566
0	0.051	0.012566
0	0.051	0.018849
0	0.051	0.018849
0	0.051	0.018849
0	0.068	0.025132
0	0.068	0.025132
0	0.068	0.025132
0	0.068	0.031415
0	0.068	0.031415
0	0.068	0.031415
0	0.068	0.037699
1	0.068	0.037699
1	0.068	0.043982
1	0.051	0.043982
1	0.051	0.043982
1	0.034	0.043982
1	0.034	0.050265
1	0.017	0.050265
1	0.017	0.050265
1	0	0.050265
1	0	0.050265
1	0	0.050265
1	0	0.050265
1	0	0.050265
1	-0.017	0.050265
1	-0.017	0.050265
1	-0.017	0.050265
1	-0.034	0.043982
1	-0.034	0.043982
1	-0.051	0.043982
0	-0.051	0.043982
0	-0.051	0.037699
0	-0.051	0.037699
0	-0.034	0.037699
0	-0.034	0.037699
0	-0.034	0.037699
0	-0.034	0.031415
0	-0.034	0.031415
0	-0.034	0.031415
0	-0.034	0.031415
0	-0.034	0.025132
0	-0.034	0.025132
0	-0.034	0.025132
0	-0.034	0.025132
0	-0.034	0.025132
0	-0.034	0.025132
0	-0.034	0.018849
0	-0.034	0.018849
0	-0.034	0.018849
0	-0.017	0.018849
0	-0.017	0.018849
0	-0.017	0.018849
0	-0.017	0.012566
0	-0.017	0.012566
0	-0.017	0.012566
0	-0.017	0.012566
0	-0.017	0.012566
0	-0.017	0.012566
0	-0.017	0.012566
0	-0.017	0.0062831
0	-0.017	0.0062831
0	-0.017	0.0062831
0	-0.017	0.0062831
0	-0.017	0.0062831
0	-0.017	0.0062831
0	-0.017	0.0062831
0	-0.017	0.0062831
0	-0.017	0
0	-0.017	0
0	-0.017	0
0	-0.017	0
0	-0.017	0
0	-0.017	0
0	-0.017	0
0	-0.017	0
0	-0.017	6.2768
0	-0.017	6.2768
0	-0.017	6.2768
0	-0.017	6.2768
0	-0.017	6.2768
0	-0.017	6.2768
0	-0.017	6.2768
0	-0.017	6.2768
2	-0.017	6.2768
2	0	6.2705
2	0	6.2705
2	0	6.2705
2	0	6.2705
2	0.017	6.2705
2	0.017	6.2768
2	0.034	6.2768
2	0.034	6.2768
0	0.034	6.2768
0	0.034	6.2768
0	0.034	0
0	0.034	0
0	0.034	0
0	0.034	0
0	0.034	0
0	0.034	0.0062831
0	0.034	0.0062831
0	0.034	0.0062831
0	0.034	0.0062831
0	0.034	0.0062831
0	0.034	0.012566
0	0.034	0.012566
0	0.034	0.012566
0	0.034	0.012566
0	0.034	0.018849
0	0.034	0.018849
0	0.034	0.018849
0	0.034	0.018849
1	0.051	0.025132
1	0.034	0.025132
1	0.034	0.025132
1	0.017	0.025132
1	0.017	0.025132
1	0	0.025132
1	0	0.025132
1	0	0.025132
0	0	0.025132
0	0	0.025132
0	0	0.025132
0	0	0.025132
0	0	0.025132
0	0	0.025132
0	0	0.025132
0	0	0.025132
0	0	0.025132
0	0	0.025132
0	0	0.025132
0	0	0.025132
0	0	0.025132
0	0	0.025132
0	0	0.031415
0	0	0.031415
0	0	0.031415
0	0	0.031415
0	0	0.031415
1	0	0.031415
1	0	0.031415
1	0	0.031415
1	0	0.031415
1	0	0.031415
1	-0.017	0.031415
1	-0.017	0.031415
0	-0.017	0.025132
0	-0.017	0.025132
0	-0.017	0.025132
0	-0.017	0.025132
0	-0.017	0.025132
0	-0.017	0.025132
0	-0.017	0.025132
0	-0.017	0.025132
0	-0.017	0.018849
0	-0.017	0.018849
0	-0.017	0.018849
0	-0.017	0.018849
0	-0.017	0.018849
0	-0.017	0.018849
0	-0.017	0.018849
0	-0.017	0.018849
0	0	0.018849
0	0	0.018849
0	0	0.018849
0	0	0.018849
0	0	0.012566
0	0	0.012566
0	0	0.012566
0	0	0.012566
0	0	0.012566
2	0	0.012566
2	0	0.012566
2	0	0.012566
2	0.017	0.012566
2	0.017	0.012566
2	0.034	0.012566
2	0.034	0.018849
2	0.051	0.018849
0	0.051	0.018849
0	0.051	0.018849
0	0.051	0.025132
0	0.051	0.025132
0	0.051	0.025132
0	0.051	0.031415
0	0.051	0.031415
0	0.051	0.031415
0	0.051	0.031415
0	0.051	0.037699
0	0.051	0.037699
0	0.068	0.037699
0	0.068	0.043982
1	0.068	0.043982
1	0.051	0.043982
1	0.051	0.050265
1	0.034	0.050265
1	0.034	0.050265
1	0.034	0.050265
1	0.017	0.050265
1	0.017	0.056548
1	0	0.056548
1	0	0.056548
1	0	0.056548
1	0	0.056548
1	0	0.056548
1	-0.017	0.056548
1	-0.017	0.050265
1	-0.034	0.050265
1	-0.034	0.050265
1	-0.034	0.050265
0	-0.034	0.050265
0	-0.034	0.043982
0	-0.034	0.043982
0	-0.034	0.043982
0	-0.034	0.043982
0	-0.034	0.043982
0	-0.034	0.037699
0	-0.034	0.037699
0	-0.034	0.037699
0	-0.034	0.037699
0	-0.017	0.037699
0	-0.017	0.037699
0	-0.017	0.031415
0	-0.017	0.031415
0	-0.017	0.031415
0	-0.017	0.031415
0	-0.017	0.031415
0	-0.017	0.031415
0	-0.017	0.031415
0	-0.017	0.031415
0	-0.017	0.025132
0	-0.017	0.025132
0	-0.017	0.025132
0	-0.017	0.025132
0	-0.017	0.025132
0	0	0.025132
0	0	0.025132
0	0	0.025132
0	0	0.025132
0	0	0.025132
0	0	0.025132
0	0	0.025132
0	0	0.018849
0	0	0.018849
0	0	0.018849
0	0	0.018849
0	0	0.018849
0	0	0.018849
0	0	0.018849
0	0	0.018849
0	0	0.018849
1	0	0.018849
1	0	0.018849
1	-0.017	0.018849
1	-0.017	0.018849
1	-0.034	0.018849
0	-0.034	0.018849
0	-0.034	0.012566
0	-0.034	0.012566
0	-0.034	0.012566
0	-0.017	0.012566
0	-0.017	0.012566
0	-0.017	0.012566
0	-0.017	0.0062831
0	-0.017	0.0062831
0	-0.017	0.0062831
0	-0.017	0.0062831
0	-0.017	0.0062831
0	-0.017	0.0062831
0	-0.017	0.0062831
0	-0.017	0
0	-0.017	0
0	-0.017	0
0	-0.017	0
0	-0.017	0
0	-0.017	0
2	-0.017	0
2	-0.017	6.2831
2	0	6.2768
2	0	6.2768
2	0	6.2768
2	0	6.2768
2	0.017	0
2	0.017	0
2	0.034	0
2	0.051	0
2	0.051	0
0	0.051	0.0062831
0	0.051	0.0062831
0	0.051	0.0062831
0	0.051	0.012566
0	0.051	0.012566
0	0.051	0.012566
0	0.051	0.012566
0	0.051	0.018849
0	0.051	0.018849
0	0.051	0.018849
0	0.051	0.025132
0	0.051	0.025132
0	0.068	0.025132
1	0.068	0.031415
1	0.051	0.031415
1	0.051	0.031415
1	0.034	0.031415
1	0.034	0.037699
1	0.017	0.037699
1	0.017	0.037699
1	0	0.037699
1	0	0.037699
1	0	0.037699
1	0	0.037699
1	0	0.037699
1	-0.017	0.037699
1	-0.017	0.037699
1	-0.034	0.037699
1	-0.034	0.031415
1	-0.051	0.031415
1	-0.051	0.031415
0	-0.051	0.031415
0	-0.051	0.025132
0	-0.051	0.025132
0	-0.051	0.025132
0	-0.051	0.025132
0	-0.051	0.018849
0	-0.051	0.018849
0	-0.051	0.018849
0	-0.051	0.012566
0	-0.051	0.012566
0	-0.051	0.012566
0	-0.051	0.012566
0	-0.051	0.0062831
0	-0.051	0.0062831
0	-0.034	0.0062831
0	-0.034	0.0062831
0	-0.034	0
0	-0.034	0
0	-0.034	0
2	-0.034	0
2	-0.034	0
2	-0.017	6.2768
2	-0.017	6.2768
2	0	6.2768
2	0	6.2768
2	0	6.2768
2	0	6.2768
0	0	6.2768
0	0	6.2768
0	0	6.2768
0	0	6.2768
0	0	6.2768
0	0	0
0	0	0
0	0	0
0	0	0
0	0	0
0	0	0
0	0	0
0	0	0
0	0	0
0	0	0
0	0	0
0	0	0
0	0	0
0	0	0
0	0	0
0	0	0
0	0	0.0062831
0	0	0.0062831
0	0	0.0062831
0	0	0.0062831
0	0	0.0062831
0	0	0.0062831
0	0	0.0062831
0	0	0.0062831
0	0	0.0062831
0	0	0.0062831
0	0.017	0.0062831
0	0.017	0.0062831
0	0.017	0.0062831
0	0.017	0.012566
0	0.017	0.012566
0	0.017	0.012566
0	0.017	0.012566
0	0.017	0.012566
0	0.017	0.012566
0	0.017	0.012566
0	0.017	0.012566
0	0.017	0.012566
0	0.017	0.012566
0	0.017	0.018849
0	0.017	0.018849
0	0.017	0.018849
0	0.017	0.018849
0	0.017	0.018849
0	0.017	0.018849
0	0.017	0.018849
0	0.017	0.018849
0	0.017	0.025132
0	0.017	0.025132
1	0.017	0.025132
1	0.017	0.025132
1	0	0.025132
1	0	0.025132
1	0	0.025132
1	0	0.025132
1	-0.017	0.025132
1	-0.017	0.025132
1	-0.017	0.025132
1	-0.034	0.025132
1	-0.034	0.018849
0	-0.034	0.018849
0	-0.034	0.018849
0	-0.034	0.018849
0	-0.034	0.012566
0	-0.034	0.012566
0	-0.034	0.012566
0	-0.034	0.012566
0	-0.034	0.012566
0	-0.034	0.0062831
0	-0.034	0.0062831
0	-0.034	0.0062831
0	-0.034	0.0062831
0	-0.034	0.0062831
0	-0.034	0
0	-0.034	0
0	-0.034	0
0	-0.034	0
0	-0.034	0
0	-0.034	6.2768
0	-0.034	6.2768
0	-0.034	6.2768
0	-0.034	6.2768
0	-0.034	6.2768
0	-0.034	6.2705
0	-0.034	6.2705
0	-0.034	6.2705
0	-0.034	6.2705
0	-0.034	6.2705
0	-0.034	6.2642
0	-0.034	6.2642
0	-0.034	6.2642
0	-0.034	6.2642
0	-0.034	6.2642
0	-0.034	6.258
0	-0.034	6.258
0	-0.034	6.258
0	-0.034	6.258
0	-0.034	6.2517
2	-0.034	6.2517
2	-0.034	6.2517
2	-0.034	6.2517
2	-0.017	6.2517
2	-0.017	6.2517
2	0	6.2454
2	0	6.2454
2	0	6.2454
2	0	6.2454
2	0.017	6.2517
0	0.017	6.2517
0	0.017	6.2517
0	0.017	6.2517
0	0.017	6.2517
0	0	6.2517
0	0	6.2517
0	0	6.2517
0	0	6.2517
0	0	6.2517
0	0	6.2517
0	0	6.2517
0	0	6.2517
0	0	6.258
0	0	6.258
0	0	6.258
0	0	6.258
0	0	6.258
0	0	6.258
0	0	6.258
0	0	6.258
0	0	6.258
0	0	6.258
0	0	6.258
0	0	6.258
0	0	6.258
0	0	6.258
0	0	6.258
0	0	6.258
0	0	6.258
0	0	6.258
0	0	6.258
0	0	6.258
0	0	6.258
2	0	6.258
2	0	6.258
2	0	6.258
2	0.017	6.258
2	0.017	6.258
0	0.017	6.258
0	0.017	6.258
0	0.017	6.258
0	0.017	6.258
0	0.017	6.258
0	0.017	6.258
0	0.017	6.2642
0	0.017	6.2642
0	0.017	6.2642
0	0.017	6.2642
0	0.017	6.2642
0	0.017	6.2642
0	0	6.2642
0	0	6.2642
0	0	6.2642
0	0	6.2642
0	0	6.2642
0	0	6.2642
0	0	6.2705
0	0	6.2705
0	0	6.2705
0	0	6.2705
0	0	6.2705
1	0	6.2705
1	0	6.2705
1	0	6.2705
1	0	6.2705
1	-0.017	6.2705
1	-0.034	6.2705
1	-0.034	6.2642
1	-0.051	6.2642
1	-0.051	6.2642
0	-0.051	6.2642
0	-0.051	6.258
0	-0.051	6.258
0	-0.051	6.258
0	-0.051	6.2517
0	-0.051	6.2517
0	-0.068	6.2517
0	-0.068	6.2454
0	-0.068	6.2454
0	-0.068	6.2454
0	-0.068	6.2391
0	-0.068	6.2391
0	-0.068	6.2391
0	-0.068	6.2328
2	-0.068	6.2328
2	-0.068	6.2328
2	-0.051	6.2265
2	-0.051	6.2265
2	-0.034	6.2265
2	-0.034	6.2203
2	-0.034	6.2203
2	-0.017	6.2203
2	-0.017	6.2203
2	0	6.2203
2	0	6.2203
2	0	6.2203
2	0	6.2203
2	0	6.2203
2	0.017	6.2203
2	0.017	6.2203
2	0.034	6.2203
2	0.034	6.2265
2	0.034	6.2265
2	0.051	6.2265
2	0.051	6.2265
2	0.068	6.2328
2	0.068	6.2328
2	0.085	6.2328
2	0.085	6.2391
2	0.085	6.2391
0	0.085	6.2454
0	0.085	6.2454
0	0.085	6.2517
0	0.085	6.2517
0	0.085	6.258
0	0.085	6.258
0	0.085	6.258
0	0.085	6.2642
0	0.085	6.2642
0	0.085	6.2705
0	0.085	6.2705
0	0.085	6.2768
0	0.085	6.2768
0	0.085	0
0	0.085	0
0	0.085	0
0	0.085	0.0062831
1	0.085	0.0062831
1	0.068	0.012566
1	0.068	0.012566
1	0.051	0.012566
1	0.051	0.018849
1	0.034	0.018849
1	0.034	0.018849
1	0.017	0.018849
1	0.017	0.025132
1	0	0.025132
1	0	0.025132
1	0	0.025132
1	0	0.025132
0	0	0.025132
0	0	0.025132
0	0	0.025132
0	0	0.025132
0	0	0.025132
0	0	0.025132
0	0	0.025132
0	0	0.025132
0	0	0.025132
0	0	0.025132
0	0	0.025132
0	0	0.025132
0	0	0.025132
0	0	0.025132
0	0	0.025132
0	0	0.025132
0	0	0.025132
1	0	0.025132
1	0	0.025132
1	0	0.025132
1	0	0.025132
1	-0.017	0.025132
1	-0.017	0.018849
1	-0.034	0.018849
1	-0.034	0.018849
0	-0.034	0.018849
0	-0.034	0.018849
0	-0.034	0.012566
0	-0.034	0.012566
0	-0.034	0.012566
0	-0.034	0.012566
0	-0.034	0.0062831
0	-0.034	0.0062831
0	-0.034	0.0062831
0	-0.034	0.0062831
0	-0.034	0.0062831
0	-0.034	0
0	-0.034	0
0	-0.034	0
0	-0.034	0
0	-0.034	0
0	-0.034	6.2768
0	-0.034	6.2768
0	-0.034	6.2768
2	-0.034	6.2768
2	-0.017	6.2768
2	-0.017	6.2705
2	0	6.2705
2	0	6.2705
2	0	6.2705
2	0	6.2705
2	0.017	6.2705
2	0.017	6.2768
0	0.017	6.2768
0	0.017	6.2768
0	0.017	6.2768
0	0.017	6.2768
0	0.017	6.2768
0	0.017	6.2768
0	0.017	6.2768
0	0.017	0
0	0.017	0
0	0.017	0
0	0.017	0
0	0.017	0
0	0.017	0
0	0.017	0
0	0.017	0
0	0.017	0.0062831
0	0.017	0.0062831
0	0.017	0.0062831
0	0.017	0.0062831
0	0.017	0.0062831
0	0.017	0.0062831
0	0.017	0.0062831
0	0.017	0.0062831
0	0.017	0.012566
0	0.017	0.012566
0	0.017	0.012566
0	0.017	0.012566
0	0.017	0.012566
0	0.017	0.012566
0	0.017	0.018849
1	0.017	0.018849
1	0.017	0.018849
1	0	0.018849
1	0	0.018849
0	0	0.018849
0	0	0.018849
0	0	0.018849
0	0	0.018849
0	0	0.018849
0	0	0.018849
0	0	0.018849
0	0	0.018849
0	0	0.018849
0	0	0.025132
0	0.017	0.025132
0	0.017	0.025132
0	0.017	0.025132
0	0.017	0.025132
0	0.017	0.025132
0	0.017	0.025132
0	0.017	0.025132
0	0.017	0.025132
1	0.017	0.025132
1	0	0.031415
1	0	0.031415
1	0	0.031415
1	0	0.031415
1	0	0.031415
1	-0.017	0.025132
1	-0.017	0.025132
1	-0.034	0.025132
1	-0.034	0.025132
1	-0.051	0.025132
1	-0.051	0.018849
0	-0.051	0.018849
0	-0.051	0.018849
0	-0.051	0.018849
0	-0.051	0.012566
0	-0.051	0.012566
0	-0.051	0.012566
0	-0.051	0.0062831
0	-0.051	0.0062831
0	-0.051	0.0062831
0	-0.051	0.0062831
0	-0.051	0
0	-0.051	0
0	-0.051	0
0	-0.051	6.2768
0	-0.051	6.2768
0	-0.051	6.2768
0	-0.051	6.2768
0	-0.051	6.2705
0	-0.051	6.2705
0	-0.051	6.2705
0	-0.051	6.2705
0	-0.051	6.2642
0	-0.051	6.2642
0	-0.051	6.2642
0	-0.051	6.258
0	-0.051	6.258
0	-0.051	6.258
0	-0.051	6.258
2	-0.051	6.2517
2	-0.051	6.2517
2	-0.034	6.2517
2	-0.034	6.2454
2	-0.017	6.2454
2	-0.017	6.2454
2	0	6.2454
2	0	6.2454
2	0	6.2454
2	0	6.2454
2	0	6.2454
2	0.017	6.2454
2	0.017	6.2454
0	0.017	6.2454
0	0.017	6.2517
0	0.017	6.2517
0	0.017	6.2517
0	0.017	6.2517
0	0.017	6.2517
0	0.017	6.2517
0	0.017	6.2517
0	0.017	6.2517
0	0.017	6.258
0	0.017	6.258
0	0.017	6.258
0	0.017	6.258
0	0.017	6.258
0	0.017	6.258
0	0.017	6.258
0	0	6.258
0	0	6.258
0	0	6.258
0	0	6.258
0	0	6.2642
0	0	6.2642
0	0	6.2642
0	0	6.2642
0	0	6.2642
0	0	6.2642
0	0	6.2642
0	0	6.2642
0	0	6.2642
0	0	6.2642
0	0	6.2642
0	0	6.2642
0	0	6.2642
0	0	6.2642
0	0	6.2642
0	0	6.2642
0	0	6.2642
0	0	6.2642
0	0	6.2642
0	0	6.2642
0	0	6.2642
0	0	6.2642
0	0	6.2642
0	0	6.2642
0	0	6.2642
0	0	6.2642
0	0	6.2642
0	0	6.2642
0	0	6.2642
0	0	6.2642
0	0	6.2642
0	0	6.2642
0	0	6.2642
0	0	6.2642
0	0	6.2642
0	0	6.2642
0	0	6.2642
0	0	6.2642
0	0	6.2642
0	0	6.2642
0	0	6.2642
0	0	6.2642
0	0	6.2642
0	0	6.2642
0	0	6.2642
0	0	6.2642
0	0	6.2642
0	0	6.2642
0	0	6.2642
0	0	6.2642
0	0	6.2642
0	0	6.2642
0	0	6.2642
0	0	6.2642
0	0	6.2642
0	0	6.2642
0	0	6.2642
0	0	6.258
2	0	6.258
2	0	6.258
2	0	6.258
2	0	6.258
0	0	6.258
0	0	6.258
0	0	6.258
0	0	6.2642
0	0	6.2642
0	0	6.2642
0	0	6.2642
0	0	6.2642
0	0	6.2642
0	0	6.2642
0	0	6.2642
0	0	6.2642
0	0	6.2642
0	0	6.2642
0	0	6.2642
0	0	6.2642
0	0	6.2642
0	0	6.2642
0	0	6.2642
0	0	6.2642
0	0	6.2642
0	0	6.2642
0	0	6.2642
0	0	6.2642
0	0	6.2642
0	0	6.2642
0	0	6.2642
0	0	6.2642
0	0	6.258
0	0	6.258
0	0	6.258
0	0	6.258
0	0	6.258
2	0	6.258
2	0	6.258
2	0	6.258
2	0	6.258
2	0.017	6.258
2	0.017	6.258
2	0.034	6.2642
0	0.034	6.2642
0	0.034	6.2642
0	0.034	6.2642
0	0.034	6.2642
0	0.034	6.2705
[truncated: 5,162 more rows]
