# Supplementary material for: Skilled motor control of an inverted pendulum implies low entropy of states but high entropy of actions
Source: PLoS Comput Biol. 2023 Jan 6;19(1):e1010810. doi: 10.1371/journal.pcbi.1010810 (PMC9851554; doi:10.1371/journal.pcbi.1010810)
Supplement: S2 File — The dataset within the file contains the data collected during the experiment. Each CSV file named “FRI_p_l.csv” corresponds to a different trial, where “p” stands for an unique numerical participant’s identifier and “l” stands for pendulum length (where “2” corresponds to 0.2, “3” to 0.3 m, “4” to 0.4 m, etc.). In every file, rows correspond to subsequent time steps, sampled with a frequency of 0.017 s. For every recorded time step, each column contains: the action selected by the trial’s participant (“action”). The value 0 corresponds to a “no action”, the value 1 represents an action that pushes the pendulum towards the clockwise direction and the value 2 corresponds to an action that pushes the pendulum towards the anti-clockwise direction.the angular velocity of the pendulum at that time step (“ang. velocity”), measured in rad s−1.the angle of the pendulum at that time step (“angle”), measured in rad with values in the interval [0, 2π) rad. The angle 0 rad corresponds to the pendulum oriented in its upright position.the single utility value associated to the whole trial (“utility”). (ZIP) [file pcbi.1010810.s002.zip › ExperimentalData/FRI_1_2.csv]

action	angular vel.	angle	trial utility
0	0	3.2358	-19.4476
0	-0.017	3.2358
0	-0.034	3.2358
0	-0.051	3.2358
0	-0.068	3.2358
0	-0.085	3.2295
0	-0.085	3.2295
0	-0.102	3.2232
0	-0.119	3.2232
0	-0.136	3.217
0	-0.136	3.2107
0	-0.153	3.2107
0	-0.17	3.2044
0	-0.17	3.1981
0	-0.187	3.1918
0	-0.187	3.1855
0	-0.187	3.1793
0	-0.204	3.173
0	-0.204	3.1667
0	-0.204	3.1604
0	-0.204	3.1541
0	-0.221	3.1478
0	-0.221	3.1416
0	-0.221	3.1353
0	-0.221	3.129
0	-0.204	3.1227
0	-0.204	3.1164
0	-0.204	3.1101
0	-0.204	3.1038
0	-0.187	3.0976
0	-0.187	3.0913
0	-0.17	3.085
0	-0.17	3.0787
0	-0.153	3.0724
0	-0.153	3.0661
0	-0.136	3.0661
0	-0.136	3.0599
0	-0.119	3.0536
0	-0.102	3.0536
0	-0.085	3.0473
0	-0.068	3.0473
0	-0.068	3.0473
0	-0.051	3.041
0	-0.034	3.041
0	-0.017	3.041
0	0	3.041
0	0	3.041
0	0	3.041
0	0.017	3.041
0	0.034	3.041
0	0.051	3.041
0	0.068	3.0473
0	0.085	3.0473
0	0.085	3.0536
0	0.102	3.0536
1	0.119	3.0599
1	0.085	3.0599
1	0.068	3.0661
1	0.034	3.0661
1	0	3.0661
1	-0.017	3.0661
1	-0.034	3.0661
1	-0.068	3.0599
1	-0.102	3.0599
1	-0.119	3.0536
1	-0.153	3.0536
1	-0.187	3.0473
1	-0.204	3.041
1	-0.238	3.0347
1	-0.255	3.0284
1	-0.272	3.0159
1	-0.306	3.0096
1	-0.323	2.997
1	-0.34	2.9908
1	-0.357	2.9782
1	-0.374	2.9656
1	-0.391	2.9531
1	-0.391	2.9405
1	-0.408	2.9279
1	-0.425	2.9154
1	-0.425	2.9028
1	-0.425	2.8902
1	-0.425	2.8777
1	-0.425	2.8651
1	-0.425	2.8525
1	-0.425	2.84
1	-0.425	2.8274
1	-0.425	2.8148
1	-0.408	2.8023
1	-0.391	2.7897
1	-0.391	2.7771
1	-0.374	2.7646
1	-0.357	2.752
1	-0.34	2.7394
1	-0.323	2.7332
1	-0.306	2.7206
1	-0.289	2.7143
1	-0.255	2.708
1	-0.238	2.6955
1	-0.221	2.6892
1	-0.187	2.6829
1	-0.17	2.6766
1	-0.136	2.6766
1	-0.102	2.6703
1	-0.085	2.664
1	-0.051	2.664
1	-0.017	2.664
1	0	2.664
1	0.017	2.664
1	0.034	2.664
1	0.068	2.664
0	0.136	2.6703
0	0.204	2.6766
0	0.272	2.6829
0	0.34	2.6892
0	0.408	2.7017
0	0.459	2.7143
0	0.527	2.7332
0	0.578	2.7457
0	0.629	2.7646
0	0.697	2.7897
0	0.748	2.8085
0	0.782	2.8337
0	0.833	2.8588
2	0.867	2.8839
2	0.952	2.9091
2	1.02	2.9405
2	1.088	2.9719
2	1.139	3.0033
2	1.207	3.041
2	1.258	3.0787
2	1.309	3.1164
2	1.343	3.1541
2	1.377	3.1981
2	1.411	3.2358
2	1.428	3.2798
2	1.445	3.3238
2	1.445	3.3677
2	1.445	3.4117
2	1.445	3.4557
2	1.445	3.4997
2	1.428	3.5437
2	1.394	3.5877
2	1.377	3.6254
2	1.343	3.6693
2	1.309	3.707
2	1.258	3.7447
2	1.207	3.7824
2	1.156	3.8201
2	1.105	3.8515
2	1.037	3.8892
2	0.969	3.9144
2	0.918	3.9458
2	0.833	3.9709
2	0.765	3.996
2	0.697	4.0212
2	0.612	4.04
2	0.544	4.0589
2	0.459	4.0714
2	0.374	4.084
0	0.255	4.0966
0	0.136	4.1029
0	0.017	4.1029
0	-0.102	4.1029
0	-0.221	4.0966
0	-0.34	4.0903
0	-0.459	4.0777
0	-0.578	4.0589
0	-0.697	4.04
0	-0.816	4.0149
0	-0.935	3.9898
0	-1.037	3.9583
0	-1.156	3.9269
0	-1.258	3.8892
0	-1.36	3.8515
0	-1.445	3.8076
1	-1.53	3.7636
1	-1.666	3.7133
1	-1.785	3.6631
1	-1.887	3.6065
1	-1.989	3.5499
1	-2.091	3.4871
1	-2.176	3.4243
1	-2.261	3.3552
1	-2.329	3.2861
1	-2.38	3.217
1	-2.431	3.1478
1	-2.465	3.0724
1	-2.482	2.997
1	-2.499	2.9216
1	-2.499	2.8462
1	-2.482	2.7708
1	-2.465	2.6955
1	-2.431	2.6263
1	-2.397	2.5509
1	-2.346	2.4818
1	-2.295	2.4127
1	-2.227	2.3436
1	-2.159	2.2745
1	-2.091	2.2117
1	-2.006	2.1488
1	-1.904	2.0923
0	-1.785	2.0357
0	-1.649	1.9855
0	-1.496	1.9352
0	-1.36	1.8912
0	-1.224	1.8535
0	-1.071	1.8221
0	-0.918	1.7907
0	-0.782	1.7655
0	-0.629	1.7404
0	-0.476	1.7279
0	-0.34	1.7153
0	-0.187	1.7027
0	-0.034	1.7027
0	0.102	1.7027
0	0.238	1.709
0	0.391	1.7153
0	0.544	1.7279
0	0.68	1.7467
0	0.833	1.7718
0	0.986	1.8033
0	1.122	1.8347
0	1.275	1.8661
0	1.411	1.9101
0	1.547	1.954
0	1.683	2.0043
0	1.819	2.0546
0	1.955	2.1111
0	2.074	2.174
0	2.193	2.2368
0	2.312	2.3059
0	2.414	2.375
0	2.516	2.4504
0	2.601	2.5258
2	2.686	2.6075
2	2.788	2.6892
2	2.89	2.7708
2	2.975	2.8651
2	3.043	2.9531
2	3.111	3.0473
2	3.162	3.1416
2	3.196	3.2358
2	3.213	3.33
2	3.213	3.4306
2	3.196	3.5248
2	3.179	3.6191
2	3.128	3.7133
2	3.094	3.8076
2	3.026	3.9018
2	2.958	3.9898
2	2.873	4.0777
2	2.788	4.1657
0	2.669	4.2474
0	2.533	4.3228
0	2.38	4.3982
0	2.244	4.4673
0	2.091	4.5301
0	1.938	4.593
0	1.785	4.6495
0	1.632	4.6998
0	1.496	4.75
0	1.343	4.794
0	1.19	4.8317
0	1.037	4.8631
0	0.884	4.8945
0	0.748	4.9197
0	0.595	4.9385
0	0.442	4.9511
0	0.306	4.9637
0	0.153	4.9699
0	0.017	4.9762
0	-0.119	4.9762
0	-0.255	4.9699
0	-0.408	4.9574
0	-0.544	4.9448
0	-0.697	4.926
0	-0.833	4.9008
0	-0.986	4.8757
0	-1.139	4.8443
0	-1.292	4.8066
0	-1.428	4.7626
0	-1.581	4.7186
0	-1.734	4.6683
0	-1.887	4.6118
0	-2.023	4.5553
0	-2.176	4.4924
0	-2.312	4.4233
0	-2.465	4.3542
0	-2.601	4.2788
0	-2.737	4.1971
0	-2.856	4.1154
0	-2.975	4.0275
0	-3.077	3.9332
0	-3.179	3.839
0	-3.281	3.7447
0	-3.349	3.6442
0	-3.417	3.5437
0	-3.468	3.4369
0	-3.502	3.33
0	-3.519	3.2295
1	-3.519	3.1227
1	-3.553	3.0159
1	-3.57	2.9091
1	-3.553	2.8023
1	-3.536	2.6955
1	-3.502	2.5886
1	-3.468	2.4818
1	-3.4	2.3813
1	-3.332	2.2808
0	-3.213	2.1802
0	-3.094	2.086
0	-2.958	1.9917
0	-2.805	1.9101
0	-2.669	1.8221
0	-2.516	1.7467
0	-2.363	1.6713
0	-2.21	1.6022
0	-2.074	1.5394
0	-1.921	1.4765
0	-1.768	1.4263
0	-1.615	1.3697
0	-1.462	1.3257
0	-1.326	1.2817
0	-1.173	1.2441
0	-1.037	1.2126
0	-0.901	1.1812
0	-0.765	1.1561
0	-0.629	1.1372
0	-0.493	1.1184
0	-0.357	1.1058
0	-0.221	1.0995
0	-0.085	1.0933
0	0.034	1.0933
0	0.17	1.0933
0	0.306	1.1058
0	0.442	1.1121
0	0.561	1.131
0	0.714	1.1498
0	0.85	1.1749
0	0.986	1.2001
0	1.122	1.2315
0	1.258	1.2692
0	1.411	1.3069
0	1.547	1.3509
0	1.7	1.4011
0	1.853	1.4577
0	1.989	1.5142
0	2.142	1.5771
0	2.295	1.6399
0	2.448	1.7153
0	2.584	1.7907
0	2.737	1.8661
0	2.873	1.954
0	3.009	2.042
0	3.128	2.1362
0	3.247	2.2305
0	3.366	2.331
0	3.468	2.4316
0	3.553	2.5384
0	3.638	2.6452
0	3.689	2.7583
0	3.74	2.8714
0	3.774	2.9845
0	3.791	3.0976
0	3.774	3.2107
2	3.757	3.3238
2	3.757	3.4369
2	3.757	3.5499
2	3.723	3.6631
2	3.672	3.7699
2	3.621	3.883
2	3.553	3.9898
2	3.468	4.0966
0	3.349	4.1971
0	3.213	4.2976
0	3.06	4.3919
0	2.924	4.4798
0	2.771	4.5678
0	2.618	4.6495
0	2.465	4.7249
0	2.312	4.794
0	2.176	4.8631
0	2.023	4.926
0	1.87	4.9888
0	1.734	5.039
0	1.598	5.0893
0	1.445	5.1396
0	1.309	5.1773
0	1.19	5.215
0	1.054	5.2527
0	0.918	5.2778
0	0.799	5.3029
0	0.68	5.3281
0	0.561	5.3469
0	0.425	5.3595
0	0.323	5.372
0	0.204	5.3846
0	0.085	5.3846
0	-0.017	5.3846
0	-0.136	5.3846
0	-0.255	5.3783
0	-0.374	5.3658
0	-0.493	5.3532
0	-0.612	5.3406
0	-0.731	5.3155
0	-0.85	5.2966
0	-0.986	5.2652
0	-1.105	5.2338
0	-1.241	5.1961
0	-1.377	5.1584
0	-1.513	5.1144
0	-1.649	5.0705
0	-1.785	5.0139
0	-1.938	4.9637
0	-2.074	4.9008
0	-2.227	4.838
0	-2.38	4.7689
0	-2.516	4.6935
0	-2.669	4.6118
1	-2.822	4.5301
1	-3.009	4.4421
1	-3.179	4.3542
1	-3.366	4.2537
1	-3.536	4.1468
1	-3.689	4.04
1	-3.842	3.9269
1	-3.978	3.8076
1	-4.114	3.6882
1	-4.216	3.5625
1	-4.301	3.4369
1	-4.386	3.3049
0	-4.386	3.173
0	-4.386	3.041
0	-4.352	2.9091
0	-4.318	2.7771
0	-4.25	2.6515
0	-4.165	2.5258
0	-4.08	2.4001
0	-3.961	2.2808
0	-3.842	2.1614
0	-3.706	2.0483
0	-3.57	1.9415
0	-3.434	1.8347
0	-3.281	1.7341
0	-3.128	1.6336
0	-2.975	1.5456
0	-2.822	1.4577
0	-2.686	1.376
0	-2.533	1.2943
0	-2.38	1.2189
0	-2.244	1.1498
0	-2.108	1.087
0	-1.972	1.0241
0	-1.853	0.9676
0	-1.734	0.91105
0	-1.615	0.86079
0	-1.496	0.8168
0	-1.394	0.77282
0	-1.292	0.72884
0	-1.19	0.69114
0	-1.088	0.65973
0	-1.003	0.62831
0	-0.918	0.59689
0	-0.833	0.57176
0	-0.748	0.54663
0	-0.68	0.52778
0	-0.595	0.50893
0	-0.527	0.49008
0	-0.459	0.47123
0	-0.391	0.45867
0	-0.323	0.45238
0	-0.255	0.43982
0	-0.187	0.43353
0	-0.136	0.42725
0	-0.068	0.42725
0	0	0.42725
0	0.034	0.42725
0	0.102	0.42725
0	0.17	0.43353
0	0.221	0.43982
0	0.289	0.4461
0	0.357	0.45867
0	0.425	0.47123
0	0.493	0.4838
0	0.561	0.49637
0	0.646	0.51521
0	0.714	0.53406
0	0.799	0.5592
0	0.867	0.58433
0	0.952	0.61574
0	1.054	0.64088
0	1.139	0.67858
0	1.241	0.70999
0	1.326	0.74769
0	1.445	0.79167
0	1.547	0.83565
0	1.666	0.88592
0	1.785	0.93618
0	1.904	0.99273
0	2.023	1.0493
0	2.159	1.1121
0	2.295	1.1812
0	2.431	1.2503
0	2.584	1.3257
0	2.72	1.4074
0	2.873	1.4954
0	3.026	1.5833
0	3.162	1.6713
0	3.315	1.7718
0	3.451	1.8724
0	3.587	1.9792
0	3.723	2.086
1	3.859	2.2054
1	3.927	2.3185
1	3.978	2.4378
1	4.029	2.5572
1	4.063	2.6829
1	4.08	2.8023
1	4.08	2.9279
1	4.063	3.0473
0	4.063	3.173
0	4.046	3.2923
0	4.012	3.4117
0	3.961	3.5311
0	3.893	3.6505
0	3.808	3.7699
0	3.706	3.883
0	3.604	3.9898
0	3.485	4.0966
0	3.349	4.1971
0	3.213	4.2976
0	3.077	4.3919
0	2.924	4.4861
0	2.788	4.5678
0	2.635	4.6495
0	2.482	4.7249
0	2.329	4.8003
0	2.176	4.8694
0	2.023	4.9322
0	1.887	4.9888
0	1.734	5.0453
0	1.598	5.0956
0	1.462	5.1396
0	1.326	5.1836
0	1.19	5.2213
0	1.071	5.2589
0	0.935	5.2841
0	0.816	5.3155
0	0.68	5.3343
0	0.561	5.3532
0	0.442	5.372
0	0.323	5.3846
0	0.204	5.3909
0	0.102	5.3972
0	0	5.3972
0	-0.119	5.3972
0	-0.238	5.3909
0	-0.357	5.3783
0	-0.476	5.3658
0	-0.595	5.3532
0	-0.714	5.3281
0	-0.833	5.3092
0	-0.952	5.2778
0	-1.088	5.2527
0	-1.207	5.215
0	-1.343	5.1773
0	-1.479	5.1333
1	-1.615	5.0893
1	-1.802	5.0328
1	-1.989	4.9762
1	-2.159	4.9134
1	-2.346	4.8506
1	-2.55	4.7752
1	-2.737	4.6935
1	-2.924	4.6118
1	-3.111	4.5175
1	-3.298	4.4233
1	-3.468	4.3228
1	-3.638	4.216
1	-3.808	4.1029
1	-3.961	3.9835
1	-4.114	3.8641
1	-4.25	3.7384
1	-4.352	3.6065
1	-4.454	3.4745
0	-4.488	3.3426
0	-4.505	3.2044
0	-4.505	3.0724
0	-4.488	2.9342
0	-4.454	2.8023
0	-4.386	2.6703
0	-4.301	2.5384
0	-4.216	2.4127
0	-4.097	2.287
0	-3.978	2.1614
0	-3.859	2.0483
0	-3.706	1.9289
0	-3.57	1.8221
0	-3.417	1.7153
0	-3.264	1.6148
0	-3.111	1.5205
0	-2.975	1.4263
0	-2.822	1.3446
0	-2.669	1.2566
0	-2.533	1.1812
0	-2.397	1.1058
0	-2.261	1.0367
0	-2.125	0.9676
0	-2.006	0.91105
0	-1.887	0.84822
0	-1.785	0.79167
0	-1.683	0.74141
0	-1.581	0.69114
0	-1.479	0.64716
0	-1.394	0.60318
0	-1.309	0.56548
0	-1.224	0.5215
0	-1.156	0.49008
0	-1.088	0.45238
0	-1.02	0.42097
0	-0.969	0.38955
0	-0.901	0.36442
0	-0.85	0.33929
0	-0.799	0.31416
0	-0.765	0.28902
0	-0.714	0.26389
0	-0.68	0.24504
0	-0.646	0.22619
0	-0.612	0.20734
0	-0.578	0.18849
0	-0.561	0.16964
0	-0.527	0.15079
0	-0.51	0.13823
0	-0.493	0.11938
0	-0.476	0.10681
0	-0.459	0.094246
0	-0.442	0.08168
0	-0.425	0.069114
0	-0.425	0.056548
0	-0.408	0.043982
2	-0.408	0.031415
2	-0.357	0.018849
2	-0.323	0.0062831
2	-0.272	0
2	-0.238	6.2705
2	-0.204	6.2642
2	-0.153	6.258
2	-0.119	6.258
2	-0.085	6.2517
0	-0.085	6.2517
0	-0.085	6.2454
0	-0.102	6.2454
0	-0.102	6.2391
0	-0.102	6.2391
0	-0.119	6.2328
0	-0.119	6.2328
0	-0.136	6.2265
0	-0.136	6.2203
0	-0.153	6.214
2	-0.153	6.214
2	-0.136	6.2077
2	-0.102	6.2014
2	-0.068	6.2014
2	-0.034	6.2014
2	-0.017	6.1951
2	0	6.1951
2	0.034	6.2014
2	0.051	6.2014
0	0.051	6.2014
0	0.034	6.2014
0	0.017	6.2014
0	0	6.2077
0	0	6.2077
0	0	6.2077
0	0	6.2077
0	-0.017	6.2014
0	-0.034	6.2014
2	-0.051	6.2014
2	-0.017	6.2014
2	0	6.2014
2	0.034	6.2014
2	0.051	6.2014
2	0.085	6.2077
2	0.119	6.2077
0	0.102	6.214
0	0.085	6.214
0	0.085	6.2203
0	0.068	6.2203
0	0.068	6.2203
0	0.051	6.2265
0	0.051	6.2265
0	0.034	6.2265
0	0.034	6.2265
0	0.017	6.2328
0	0.017	6.2328
0	0.017	6.2328
0	0	6.2328
2	0	6.2328
2	0.034	6.2328
2	0.068	6.2328
2	0.102	6.2391
2	0.136	6.2391
2	0.17	6.2454
2	0.204	6.2517
2	0.238	6.258
2	0.272	6.2642
0	0.272	6.2768
0	0.272	0
0	0.272	0.0062831
0	0.272	0.018849
0	0.289	0.025132
0	0.289	0.031415
0	0.289	0.043982
0	0.306	0.050265
0	0.306	0.062831
0	0.323	0.069114
0	0.323	0.08168
0	0.34	0.094246
0	0.357	0.10053
1	0.374	0.1131
1	0.357	0.12566
1	0.34	0.13823
1	0.306	0.14451
1	0.289	0.15708
1	0.272	0.16336
1	0.255	0.16964
1	0.255	0.18221
1	0.238	0.18849
1	0.221	0.19478
1	0.221	0.20106
1	0.204	0.20734
1	0.204	0.21363
1	0.187	0.21991
1	0.187	0.22619
1	0.17	0.23247
1	0.17	0.23876
1	0.17	0.24504
1	0.17	0.24504
1	0.153	0.25132
1	0.153	0.25761
1	0.153	0.26389
1	0.153	0.27017
1	0.153	0.27017
1	0.153	0.27646
1	0.153	0.28274
1	0.153	0.28902
1	0.153	0.28902
1	0.17	0.29531
1	0.17	0.30159
1	0.17	0.30787
1	0.17	0.31416
1	0.187	0.32044
1	0.187	0.32672
1	0.204	0.333
1	0.204	0.33929
1	0.221	0.34557
1	0.238	0.35185
1	0.238	0.35814
1	0.255	0.36442
1	0.272	0.37699
1	0.289	0.38327
1	0.306	0.38955
1	0.323	0.40212
1	0.34	0.4084
1	0.357	0.42097
1	0.374	0.43353
1	0.408	0.4461
1	0.425	0.45867
1	0.459	0.47123
1	0.493	0.4838
1	0.51	0.50265
1	0.544	0.51521
0	0.629	0.53406
0	0.697	0.55291
0	0.782	0.57805
0	0.867	0.60318
0	0.952	0.62831
0	1.037	0.65973
0	1.139	0.69114
0	1.241	0.72884
0	1.343	0.76654
0	1.445	0.81052
0	1.547	0.8545
0	1.666	0.90477
0	1.785	0.95503
0	1.904	1.0116
0	2.04	1.0681
0	2.176	1.131
0	2.312	1.2001
0	2.448	1.2755
0	2.601	1.3509
0	2.737	1.4263
0	2.89	1.5142
0	3.043	1.6022
2	3.179	1.6964
2	3.366	1.797
0	3.519	1.8975
0	3.655	2.0043
0	3.774	2.1174
0	3.893	2.2305
0	4.012	2.3499
0	4.114	2.4755
0	4.199	2.6012
2	4.25	2.7269
2	4.352	2.8525
2	4.42	2.9845
2	4.471	3.1227
2	4.505	3.2546
2	4.505	3.3929
2	4.505	3.5248
2	4.471	3.6631
2	4.437	3.795
0	4.335	3.9269
0	4.216	4.0589
0	4.08	4.1783
0	3.944	4.3039
0	3.808	4.417
0	3.655	4.5301
0	3.502	4.6369
0	3.366	4.7437
0	3.213	4.838
0	3.06	4.9322
0	2.907	5.0265
0	2.771	5.1082
0	2.635	5.1898
0	2.499	5.2715
0	2.38	5.3406
0	2.261	5.4097
0	2.142	5.4789
0	2.04	5.5417
0	1.938	5.5982
0	1.853	5.6611
0	1.768	5.7113
0	1.683	5.7616
0	1.615	5.8119
0	1.547	5.8621
0	1.496	5.9061
0	1.445	5.9501
1	1.394	5.9941
1	1.309	6.0381
1	1.241	6.0758
1	1.173	6.1135
1	1.105	6.1449
1	1.054	6.1763
1	0.986	6.2077
1	0.935	6.2391
1	0.901	6.2642
1	0.85	0.0062831
1	0.816	0.031415
1	0.782	0.056548
1	0.748	0.08168
1	0.731	0.10681
1	0.714	0.12566
1	0.68	0.14451
1	0.663	0.16964
1	0.663	0.18849
1	0.646	0.20734
1	0.629	0.22619
1	0.629	0.24504
1	0.629	0.26389
1	0.629	0.28274
1	0.629	0.30159
1	0.646	0.32044
1	0.646	0.34557
1	0.663	0.36442
1	0.68	0.38327
1	0.697	0.40212
1	0.714	0.42725
1	0.731	0.4461
1	0.765	0.47123
1	0.782	0.49008
1	0.816	0.51521
1	0.85	0.54035
0	0.935	0.57176
0	1.02	0.59689
0	1.105	0.62831
0	1.19	0.66601
0	1.292	0.70371
0	1.394	0.74141
0	1.496	0.78539
0	1.598	0.83565
0	1.717	0.88592
0	1.836	0.93618
0	1.955	0.99273
0	2.074	1.0556
0	2.21	1.1184
0	2.346	1.1875
0	2.482	1.2629
0	2.635	1.3383
0	2.771	1.42
0	2.924	1.5079
0	3.077	1.5959
0	3.213	1.6902
0	3.366	1.7907
0	3.502	1.8912
0	3.655	1.998
0	3.774	2.1111
0	3.893	2.2242
0	4.012	2.3436
0	4.114	2.4693
0	4.199	2.5949
0	4.267	2.7206
0	4.318	2.8462
0	4.335	2.9782
0	4.352	3.1101
0	4.352	3.2421
0	4.318	3.3677
0	4.267	3.4997
0	4.216	3.6254
0	4.131	3.751
0	4.029	3.8767
0	3.927	3.996
0	3.808	4.1091
0	3.672	4.2222
0	3.536	4.3291
0	3.383	4.4359
0	3.247	4.5364
0	3.094	4.6306
0	2.941	4.7249
0	2.788	4.8066
0	2.635	4.8883
0	2.499	4.9699
0	2.346	5.039
0	2.21	5.1082
0	2.074	5.171
0	1.938	5.2338
0	1.802	5.2904
0	1.683	5.3406
0	1.564	5.3909
0	1.445	5.4349
0	1.343	5.4789
0	1.241	5.5166
0	1.122	5.5543
0	1.037	5.5857
0	0.935	5.6171
0	0.85	5.6422
0	0.765	5.6674
0	0.68	5.6862
0	0.595	5.7113
0	0.51	5.7239
0	0.425	5.7365
0	0.357	5.749
0	0.272	5.7616
0	0.204	5.7679
0	0.136	5.7742
0	0.068	5.7805
2	0	5.7805
2	-0.034	5.7805
2	-0.051	5.7742
2	-0.085	5.7742
2	-0.119	5.7679
2	-0.153	5.7679
2	-0.187	5.7616
2	-0.221	5.7553
2	-0.255	5.749
2	-0.289	5.7365
2	-0.34	5.7302
2	-0.374	5.7176
2	-0.408	5.705
2	-0.459	5.6925
2	-0.493	5.6799
2	-0.544	5.6611
2	-0.595	5.6422
2	-0.629	5.6234
2	-0.697	5.6045
2	-0.748	5.5857
2	-0.799	5.5605
2	-0.867	5.5354
2	-0.918	5.5103
2	-0.986	5.4789
2	-1.054	5.4474
0	-1.173	5.416
0	-1.275	5.3783
0	-1.394	5.3406
0	-1.53	5.2966
0	-1.649	5.2464
0	-1.785	5.1961
0	-1.904	5.1396
0	-2.057	5.083
0	-2.193	5.0139
0	-2.329	4.9511
0	-2.482	4.8757
0	-2.618	4.8003
0	-2.771	4.7186
0	-2.924	4.6306
1	-3.077	4.5427
1	-3.247	4.4484
1	-3.434	4.3479
1	-3.604	4.2411
1	-3.774	4.128
1	-3.944	4.0149
1	-4.08	3.8892
1	-4.216	3.7699
1	-4.335	3.6379
1	-4.437	3.506
1	-4.522	3.374
1	-4.59	3.2358
1	-4.624	3.0976
1	-4.658	2.9593
1	-4.658	2.8148
0	-4.59	2.6766
0	-4.522	2.5384
0	-4.42	2.4064
0	-4.318	2.2745
0	-4.182	2.1488
0	-4.063	2.0232
0	-3.91	1.9038
0	-3.774	1.7907
0	-3.621	1.6776
0	-3.468	1.5708
0	-3.315	1.4703
0	-3.162	1.3697
0	-3.026	1.2755
0	-2.873	1.1875
0	-2.737	1.1058
0	-2.601	1.0241
0	-2.482	0.94875
0	-2.363	0.87335
0	-2.244	0.80424
0	-2.142	0.74141
0	-2.04	0.67858
0	-1.955	0.61574
0	-1.87	0.5592
0	-1.785	0.50265
0	-1.717	0.45238
0	-1.649	0.40212
2	-1.598	0.35185
2	-1.513	0.30159
2	-1.428	0.25761
2	-1.343	0.21991
2	-1.275	0.17593
2	-1.207	0.13823
2	-1.156	0.10681
2	-1.105	0.069114
2	-1.054	0.037699
2	-1.003	0.0062831
2	-0.969	6.258
2	-0.935	6.2328
2	-0.901	6.2014
2	-0.867	6.1763
2	-0.85	6.1512
2	-0.833	6.126
2	-0.816	6.1009
2	-0.799	6.0758
2	-0.782	6.0506
2	-0.782	6.0318
2	-0.782	6.0066
2	-0.782	5.9815
2	-0.782	5.9564
2	-0.799	5.9313
2	-0.799	5.9124
2	-0.816	5.8873
2	-0.833	5.8621
2	-0.867	5.837
2	-0.884	5.8056
2	-0.918	5.7805
2	-0.952	5.749
2	-0.986	5.7239
2	-1.02	5.6925
2	-1.071	5.6611
2	-1.122	5.6297
2	-1.173	5.592
2	-1.224	5.5543
2	-1.292	5.5166
2	-1.343	5.4789
2	-1.411	5.4349
2	-1.496	5.3909
0	-1.615	5.3469
0	-1.734	5.2966
0	-1.853	5.2401
0	-1.989	5.1836
0	-2.125	5.1207
0	-2.261	5.0579
0	-2.397	4.9888
0	-2.55	4.9134
0	-2.686	4.8317
0	-2.839	4.75
0	-2.992	4.6621
0	-3.145	4.5678
0	-3.281	4.4736
0	-3.417	4.373
0	-3.57	4.2662
0	-3.689	4.1594
0	-3.808	4.0463
0	-3.927	3.9269
0	-4.029	3.8076
0	-4.114	3.6882
0	-4.182	3.5625
0	-4.233	3.4369
0	-4.267	3.3112
0	-4.267	3.1793
0	-4.267	3.0536
0	-4.25	2.9279
0	-4.199	2.796
0	-4.131	2.6703
0	-4.063	2.5509
0	-3.961	2.4316
0	-3.859	2.3122
0	-3.74	2.1991
0	-3.621	2.086
0	-3.485	1.9792
0	-3.332	1.8786
0	-3.196	1.7781
0	-3.043	1.6839
0	-2.89	1.5959
0	-2.737	1.5079
0	-2.584	1.4325
0	-2.448	1.3572
0	-2.295	1.2817
0	-2.159	1.2126
0	-2.006	1.1561
0	-1.87	1.0933
0	-1.734	1.043
0	-1.615	0.98645
0	-1.496	0.94246
0	-1.377	0.89848
0	-1.258	0.86079
0	-1.139	0.82309
0	-1.037	0.79167
0	-0.918	0.76026
0	-0.816	0.73512
0	-0.714	0.70999
0	-0.629	0.69114
0	-0.527	0.67229
0	-0.442	0.65973
0	-0.34	0.64716
0	-0.255	0.63459
0	-0.17	0.62831
0	-0.068	0.62831
0	0	0.62831
1	0.085	0.62831
1	0.136	0.62831
1	0.187	0.63459
1	0.306	0.64088
1	0.442	0.65344
1	0.527	0.67229
1	0.629	0.68486
1	0.731	0.70999
1	0.816	0.72884
1	0.918	0.76026
1	1.037	0.78539
1	1.139	0.82309
1	1.241	0.8545
1	1.36	0.89848
1	1.479	0.93618
1	1.598	0.98645
1	1.734	1.0367
1	1.87	1.087
1	1.989	1.1498
1	2.125	1.2126
1	2.278	1.2755
1	2.414	1.3446
1	2.567	1.42
1	2.72	1.5017
1	2.856	1.5833
1	3.009	1.6713
1	3.162	1.7655
1	3.298	1.8661
1	3.434	1.9666
1	3.57	2.0671
1	3.706	2.1802
1	3.808	2.2933
1	3.91	2.4064
1	4.012	2.5258
1	4.08	2.6515
1	4.148	2.7708
1	4.148	2.8965
1	4.131	3.0222
1	4.097	3.1478
1	4.046	3.2672
1	3.978	3.3866
1	3.893	3.506
1	3.774	3.6254
1	3.655	3.7322
1	3.536	3.8453
0	3.417	3.9458
0	3.315	4.0463
0	3.179	4.1468
0	3.06	4.2411
0	2.907	4.3291
0	2.771	4.417
0	2.618	4.4987
0	2.482	4.5741
0	2.329	4.6432
0	2.176	4.7123
0	2.023	4.7752
0	1.87	4.838
0	1.717	4.8883
0	1.581	4.9385
0	1.428	4.9825
0	1.292	5.0265
0	1.139	5.0642
0	1.003	5.0956
0	0.867	5.127
0	0.731	5.1459
0	0.595	5.171
0	0.459	5.1836
0	0.323	5.1961
0	0.187	5.2024
0	0.068	5.2087
0	-0.051	5.2087
0	-0.187	5.2024
0	-0.323	5.1961
0	-0.442	5.1836
0	-0.578	5.171
0	-0.714	5.1521
0	-0.85	5.127
0	-0.986	5.0956
0	-1.122	5.0642
0	-1.275	5.0328
0	-1.411	4.9888
0	-1.564	4.9448
0	-1.7	4.8945
0	-1.853	4.8443
0	-2.006	4.7814
0	-2.142	4.7186
0	-2.295	4.6558
0	-2.448	4.5804
0	-2.584	4.505
0	-2.737	4.4296
0	-2.873	4.3416
0	-3.009	4.2537
0	-3.145	4.1594
2	-3.264	4.0652
2	-3.332	3.9646
2	-3.4	3.8641
2	-3.451	3.7636
2	-3.485	3.6568
2	-3.519	3.5499
2	-3.536	3.4431
2	-3.519	3.3426
2	-3.502	3.2358
2	-3.468	3.129
2	-3.417	3.0284
2	-3.349	2.9216
2	-3.264	2.8274
2	-3.179	2.7269
2	-3.06	2.6326
2	-2.941	2.5447
0	-2.856	2.4567
0	-2.754	2.3687
0	-2.635	2.2933
0	-2.533	2.2117
0	-2.397	2.1362
0	-2.278	2.0671
0	-2.142	2.0043
0	-1.989	1.9415
0	-1.853	1.8786
0	-1.717	1.8284
0	-1.564	1.7781
0	-1.411	1.7341
0	-1.258	1.6902
0	-1.122	1.6587
0	-0.969	1.6273
0	-0.816	1.5959
0	-0.663	1.5771
0	-0.51	1.5582
0	-0.357	1.5456
0	-0.221	1.5331
0	-0.068	1.5331
1	0.068	1.5331
1	0.17	1.5331
1	0.289	1.5394
0	0.442	1.5519
0	0.578	1.5708
0	0.731	1.5896
0	0.884	1.6148
0	1.037	1.6399
0	1.19	1.6776
0	1.326	1.7153
0	1.479	1.753
0	1.632	1.8033
0	1.768	1.8535
0	1.904	1.9101
0	2.057	1.9666
0	2.176	2.0294
0	2.312	2.0986
0	2.448	2.174
2	2.567	2.2494
2	2.703	2.3247
2	2.856	2.4127
2	2.992	2.5007
2	3.111	2.5886
2	3.23	2.6829
2	3.315	2.7834
2	3.4	2.8839
2	3.468	2.9908
2	3.519	3.0913
2	3.57	3.1981
2	3.587	3.3049
2	3.587	3.418
2	3.587	3.5248
2	3.553	3.6316
2	3.519	3.7384
2	3.468	3.8453
2	3.4	3.9458
2	3.332	4.0463
2	3.247	4.1468
0	3.111	4.2411
0	2.975	4.3353
0	2.822	4.417
0	2.686	4.505
0	2.533	4.5804
0	2.38	4.6558
0	2.227	4.7249
0	2.074	4.7877
0	1.938	4.8506
0	1.785	4.9071
0	1.632	4.9574
0	1.496	5.0076
0	1.343	5.0453
0	1.207	5.0893
0	1.071	5.1207
0	0.935	5.1521
0	0.799	5.1773
0	0.663	5.2024
0	0.527	5.215
0	0.391	5.2338
0	0.272	5.2401
0	0.136	5.2464
0	0.017	5.2527
0	-0.102	5.2527
0	-0.221	5.2464
0	-0.357	5.2338
0	-0.493	5.2213
0	-0.612	5.2087
0	-0.748	5.1836
0	-0.884	5.1584
0	-1.02	5.1333
0	-1.156	5.0956
0	-1.292	5.0642
0	-1.445	5.0202
0	-1.581	4.9762
0	-1.734	4.926
0	-1.87	4.8694
0	-2.023	4.8129
0	-2.176	4.75
0	-2.312	4.6809
0	-2.465	4.6118
0	-2.618	4.5301
0	-2.754	4.4547
0	-2.907	4.3667
0	-3.043	4.2788
0	-3.162	4.1845
0	-3.298	4.0903
0	-3.417	3.9835
1	-3.519	3.883
1	-3.655	3.7761
1	-3.774	3.6631
1	-3.876	3.5499
1	-3.961	3.4306
1	-4.046	3.3112
1	-4.097	3.1855
1	-4.131	3.0661
1	-4.148	2.9405
1	-4.148	2.8148
1	-4.131	2.6892
1	-4.097	2.5635
1	-4.046	2.4441
1	-3.978	2.3247
0	-3.859	2.2054
0	-3.74	2.0923
0	-3.604	1.9792
0	-3.468	1.8724
0	-3.315	1.7718
0	-3.162	1.6776
0	-3.009	1.5833
0	-2.856	1.4954
0	-2.703	1.4074
0	-2.567	1.332
0	-2.414	1.2566
0	-2.278	1.1875
0	-2.142	1.1184
0	-2.006	1.0556
0	-1.87	0.99901
0	-1.751	0.94246
0	-1.632	0.8922
0	-1.513	0.84193
0	-1.394	0.79795
0	-1.292	0.76026
0	-1.19	0.72256
0	-1.088	0.69114
0	-1.003	0.65344
0	-0.901	0.62831
0	-0.816	0.60318
0	-0.731	0.57805
0	-0.663	0.5592
0	-0.578	0.54035
0	-0.493	0.5215
0	-0.425	0.50893
0	-0.357	0.49637
0	-0.289	0.4838
0	-0.204	0.47752
0	-0.136	0.47123
0	-0.068	0.47123
0	0	0.46495
0	0.051	0.46495
0	0.119	0.47123
0	0.187	0.47752
0	0.255	0.4838
0	0.323	0.49008
0	0.391	0.50265
0	0.459	0.51521
0	0.544	0.52778
0	0.612	0.54663
0	0.697	0.56548
0	0.782	0.59061
0	0.867	0.61574
0	0.952	0.64088
0	1.037	0.67229
0	1.139	0.70371
0	1.241	0.74141
0	1.343	0.7791
0	1.445	0.82309
0	1.564	0.86707
0	1.683	0.91733
0	1.802	0.9676
0	1.921	1.0241
0	2.057	1.087
0	2.193	1.1498
0	2.329	1.2189
0	2.465	1.288
0	2.601	1.3634
0	2.754	1.4451
0	2.907	1.5331
0	3.06	1.621
0	3.196	1.7153
0	3.349	1.8095
0	3.485	1.9163
0	3.621	2.0232
0	3.757	2.13
0	3.876	2.2494
0	3.978	2.3687
0	4.08	2.4881
0	4.165	2.6138
0	4.216	2.7394
1	4.267	2.8651
1	4.267	2.9908
1	4.233	3.1227
1	4.182	3.2484
1	4.114	3.374
1	4.029	3.4934
1	3.927	3.6128
1	3.808	3.7322
0	3.706	3.8453
0	3.604	3.9521
0	3.485	4.0589
0	3.366	4.1657
0	3.23	4.2599
0	3.094	4.3605
0	2.941	4.4484
0	2.805	4.5364
0	2.652	4.6181
0	2.499	4.6935
0	2.346	4.7689
0	2.193	4.838
0	2.057	4.9008
0	1.904	4.9574
0	1.751	5.0139
0	1.615	5.0642
0	1.479	5.1144
0	1.343	5.1521
0	1.207	5.1898
0	1.071	5.2275
0	0.935	5.2589
0	0.816	5.2841
0	0.68	5.3092
0	0.561	5.3281
0	0.442	5.3406
0	0.323	5.3532
0	0.204	5.3595
0	0.085	5.3658
0	-0.017	5.3658
0	-0.136	5.3658
0	-0.255	5.3595
0	-0.374	5.3469
0	-0.493	5.3343
0	-0.629	5.3155
0	-0.748	5.2966
0	-0.867	5.2715
0	-1.003	5.2464
0	-1.122	5.2087
0	-1.258	5.1773
0	-1.394	5.1333
0	-1.53	5.0893
0	-1.666	5.0453
0	-1.819	4.9888
0	-1.955	4.9322
0	-2.108	4.8757
0	-2.244	4.8066
1	-2.397	4.7375
1	-2.584	4.6621
1	-2.771	4.5804
1	-2.958	4.4924
1	-3.145	4.4044
1	-3.332	4.3039
1	-3.502	4.2034
1	-3.672	4.0966
1	-3.825	3.9835
1	-3.961	3.8641
1	-4.097	3.7447
1	-4.216	3.6191
1	-4.318	3.4934
1	-4.403	3.3615
1	-4.454	3.2295
1	-4.505	3.0913
1	-4.522	2.9593
1	-4.522	2.8211
1	-4.505	2.6829
1	-4.471	2.5509
0	-4.369	2.419
0	-4.267	2.287
0	-4.148	2.1614
0	-4.012	2.0357
0	-3.876	1.9226
0	-3.723	1.8033
0	-3.587	1.6964
0	-3.434	1.5896
0	-3.281	1.4891
0	-3.128	1.3948
0	-2.975	1.3006
0	-2.839	1.2126
0	-2.686	1.131
0	-2.567	1.0493
0	-2.431	0.97388
0	-2.312	0.90477
0	-2.193	0.83565
0	-2.074	0.77282
0	-1.972	0.70999
0	-1.887	0.65344
0	-1.802	0.59689
0	-1.717	0.54663
0	-1.632	0.49637
0	-1.564	0.4461
0	-1.496	0.40212
0	-1.445	0.35814
0	-1.394	0.31416
0	-1.36	0.27017
0	-1.309	0.23247
2	-1.275	0.19478
2	-1.207	0.15708
2	-1.156	0.11938
2	-1.088	0.08168
2	-1.037	0.050265
2	-1.003	0.018849
2	-0.952	6.2768
2	-0.918	6.2454
2	-0.884	6.2203
2	-0.85	6.1951
2	-0.833	6.17
2	-0.799	6.1449
2	-0.782	6.1197
2	-0.765	6.0946
2	-0.765	6.0695
2	-0.748	6.0506
2	-0.748	6.0255
2	-0.748	6.0066
2	-0.748	5.9815
2	-0.748	5.9564
2	-0.765	5.9375
2	-0.765	5.9124
2	-0.782	5.8873
2	-0.799	5.8684
2	-0.816	5.8433
2	-0.85	5.8182
2	-0.867	5.7867
2	-0.901	5.7616
2	-0.935	5.7365
2	-0.986	5.705
2	-1.02	5.6736
0	-1.105	5.6422
0	-1.207	5.6108
0	-1.292	5.5731
0	-1.394	5.5291
0	-1.496	5.4851
0	-1.598	5.4412
0	-1.717	5.3909
0	-1.836	5.3343
0	-1.955	5.2778
0	-2.091	5.2213
0	-2.227	5.1521
0	-2.363	5.083
0	-2.499	5.0139
0	-2.635	4.9322
0	-2.788	4.8506
0	-2.941	4.7689
0	-3.077	4.6746
0	-3.23	4.5804
0	-3.383	4.4798
0	-3.519	4.3793
0	-3.655	4.2725
0	-3.791	4.1594
0	-3.91	4.0463
0	-4.012	3.9269
0	-4.114	3.8013
0	-4.199	3.6756
0	-4.267	3.5499
0	-4.318	3.418
0	-4.335	3.2923
0	-4.352	3.1604
0	-4.352	3.0284
0	-4.318	2.8965
0	-4.267	2.7708
0	-4.199	2.6452
0	-4.131	2.5195
0	-4.029	2.3939
0	-3.91	2.2745
0	-3.791	2.1614
0	-3.672	2.0483
0	-3.519	1.9415
0	-3.383	1.8347
0	-3.23	1.7341
0	-3.077	1.6399
0	-2.941	1.5519
0	-2.788	1.464
0	-2.635	1.3823
0	-2.482	1.3069
0	-2.346	1.2315
0	-2.193	1.1624
0	-2.057	1.0995
0	-1.921	1.043
0	-1.802	0.98645
0	-1.683	0.9299
0	-1.564	0.87963
0	-1.445	0.83565
0	-1.326	0.79795
0	-1.224	0.75397
0	-1.122	0.72256
0	-1.02	0.69114
0	-0.935	0.65973
0	-0.833	0.63459
0	-0.748	0.60946
0	-0.663	0.58433
0	-0.578	0.56548
0	-0.51	0.55291
0	-0.425	0.53406
0	-0.357	0.52778
0	-0.272	0.51521
0	-0.204	0.50893
0	-0.136	0.50265
0	-0.051	0.50265
0	0	0.49637
1	0.068	0.50265
1	0.102	0.50265
1	0.136	0.50893
1	0.17	0.50893
1	0.204	0.51521
1	0.238	0.5215
1	0.272	0.53406
1	0.306	0.54035
1	0.34	0.55291
1	0.391	0.56548
1	0.425	0.57176
1	0.476	0.59061
1	0.51	0.60318
1	0.561	0.62203
1	0.612	0.63459
1	0.663	0.65344
1	0.714	0.67858
1	0.765	0.69742
0	0.867	0.72256
0	0.969	0.75397
0	1.071	0.7791
0	1.173	0.8168
0	1.275	0.8545
0	1.394	0.8922
0	1.513	0.93618
0	1.632	0.98645
0	1.768	1.0367
0	1.887	1.0933
0	2.023	1.1498
0	2.159	1.2126
0	2.312	1.2817
0	2.448	1.3509
0	2.601	1.4263
0	2.754	1.5079
0	2.89	1.5959
0	3.043	1.6839
0	3.196	1.7781
0	3.332	1.8724
2	3.468	1.9792
2	3.638	2.086
2	3.808	2.1991
2	3.961	2.3122
2	4.114	2.4316
2	4.233	2.5572
2	4.352	2.6892
2	4.437	2.8211
2	4.522	2.9531
2	4.573	3.0913
2	4.607	3.2295
2	4.624	3.3677
2	4.607	3.506
2	4.59	3.6442
2	4.539	3.7824
2	4.488	3.9207
2	4.42	4.0526
2	4.318	4.1845
2	4.233	4.3102
2	4.131	4.4359
2	4.012	4.5615
2	3.91	4.6809
2	3.791	4.794
2	3.689	4.9071
0	3.536	5.0202
0	3.4	5.1207
0	3.264	5.2213
0	3.128	5.3155
0	3.009	5.4097
0	2.907	5.4977
0	2.805	5.5857
0	2.703	5.6674
0	2.618	5.749
0	2.55	5.8244
0	2.482	5.8998
0	2.431	5.9752
0	2.397	6.0506
0	2.363	6.1197
0	2.346	6.1889
0	2.346	6.2642
0	2.346	0.050265
0	2.346	0.11938
0	2.38	0.18849
0	2.414	0.26389
0	2.448	0.33929
0	2.499	0.4084
0	2.567	0.49008
0	2.652	0.56548
0	2.72	0.64716
0	2.822	0.72884
0	2.924	0.8168
0	3.043	0.90477
0	3.162	0.99901
0	3.281	1.0933
0	3.417	1.2001
0	3.57	1.3006
0	3.706	1.4137
0	3.859	1.5268
0	3.995	1.6462
0	4.148	1.7655
0	4.301	1.8912
0	4.437	2.0232
0	4.556	2.1614
0	4.675	2.2996
0	4.777	2.4378
0	4.862	2.5823
0	4.93	2.7332
0	4.981	2.8777
0	4.998	3.0284
0	4.998	3.1793
0	4.981	3.33
0	4.947	3.4808
0	4.879	3.6254
0	4.794	3.7699
0	4.692	3.9144
0	4.573	4.0526
0	4.454	4.1908
0	4.318	4.3228
0	4.165	4.4484
0	4.029	4.5741
0	3.876	4.6935
0	3.723	4.8066
0	3.57	4.9134
0	3.417	5.0202
0	3.281	5.1207
0	3.145	5.2213
0	3.009	5.3092
0	2.89	5.3972
0	2.788	5.4851
0	2.686	5.5668
0	2.584	5.6485
0	2.499	5.7239
0	2.431	5.7993
0	2.363	5.8684
0	2.295	5.9375
0	2.261	6.0066
0	2.21	6.0758
1	2.193	6.1386
1	2.125	6.2077
1	2.091	6.2705
1	2.04	0.050265
1	2.023	0.1131
1	2.006	0.16964
1	1.989	0.23247
1	1.989	0.28902
1	1.989	0.35185
1	2.006	0.4084
1	2.023	0.47123
1	2.057	0.53406
1	2.091	0.59689
1	2.142	0.65973
1	2.193	0.72256
1	2.261	0.79167
1	2.329	0.86079
1	2.414	0.9299
0	2.533	1.0053
0	2.652	1.087
0	2.788	1.1687
0	2.924	1.2503
0	3.077	1.3446
0	3.213	1.4388
0	3.366	1.5394
0	3.519	1.6399
0	3.655	1.7467
0	3.808	1.8598
0	3.944	1.9792
0	4.08	2.0986
0	4.199	2.2242
0	4.318	2.3499
0	4.403	2.4818
0	4.488	2.6138
0	4.556	2.752
0	4.59	2.8902
0	4.624	3.0284
0	4.624	3.1667
0	4.607	3.3049
0	4.573	3.4431
0	4.522	3.5814
0	4.437	3.7133
0	4.352	3.8453
0	4.25	3.9772
0	4.131	4.1029
0	3.995	4.2222
0	3.859	4.3416
0	3.706	4.4547
0	3.553	4.5615
0	3.417	4.6683
0	3.264	4.7689
0	3.111	4.8631
0	2.958	4.9574
0	2.822	5.0453
0	2.669	5.127
0	2.533	5.2024
0	2.414	5.2778
0	2.278	5.3469
0	2.159	5.416
0	2.057	5.4789
0	1.938	5.5417
0	1.853	5.5982
0	1.751	5.6485
0	1.666	5.705
0	1.581	5.749
0	1.513	5.7993
0	1.445	5.8433
0	1.394	5.8873
0	1.326	5.925
0	1.275	5.9689
0	1.241	6.0066
0	1.207	6.0443
0	1.173	6.0758
0	1.139	6.1135
0	1.122	6.1449
0	1.105	6.1826
0	1.088	6.214
0	1.071	6.2454
0	1.071	6.2768
0	1.071	0.025132
0	1.088	0.056548
0	1.088	0.094246
1	1.105	0.12566
1	1.088	0.15708
1	1.071	0.18849
1	1.071	0.22619
1	1.054	0.25761
1	1.054	0.28902
1	1.071	0.32044
1	1.071	0.35185
1	1.088	0.38327
1	1.105	0.42097
1	1.122	0.45238
0	1.19	0.4838
0	1.258	0.5215
0	1.343	0.56548
0	1.428	0.60318
0	1.513	0.64716
0	1.615	0.69742
0	1.7	0.74769
0	1.802	0.79795
0	1.921	0.8545
0	2.04	0.91733
0	2.159	0.98016
0	2.278	1.043
0	2.414	1.1184
0	2.55	1.1875
0	2.686	1.2692
0	2.839	1.3509
0	2.975	1.4388
0	3.128	1.5331
0	3.281	1.6273
0	3.417	1.7279
0	3.57	1.8347
0	3.706	1.9415
0	3.842	2.0546
0	3.961	2.174
0	4.08	2.2933
0	4.182	2.419
0	4.284	2.5447
0	4.352	2.6766
0	4.403	2.8085
0	4.437	2.9405
0	4.454	3.0724
2	4.454	3.2107
2	4.471	3.3426
2	4.471	3.4745
2	4.454	3.6128
2	4.42	3.7447
2	4.352	3.8767
2	4.284	4.0086
2	4.216	4.1343
2	4.114	4.2599
0	3.978	4.3793
0	3.825	4.4987
0	3.672	4.6118
0	3.519	4.7186
0	3.383	4.8254
0	3.23	4.926
0	3.077	5.0202
0	2.941	5.1082
0	2.805	5.1961
0	2.669	5.2778
0	2.55	5.3532
0	2.431	5.4286
0	2.312	5.504
0	2.21	5.5731
0	2.125	5.6359
0	2.04	5.6988
0	1.955	5.7553
0	1.887	5.8182
0	1.819	5.8684
0	1.768	5.925
0	1.717	5.9752
1	1.666	6.0255
1	1.598	6.0758
1	1.53	6.126
1	1.462	6.17
1	1.411	6.214
1	1.36	6.258
1	1.326	0.012566
1	1.292	0.050265
1	1.258	0.087963
1	1.224	0.12566
1	1.207	0.16336
1	1.19	0.20106
1	1.19	0.23876
1	1.19	0.27017
1	1.19	0.30787
1	1.19	0.34557
1	1.207	0.38327
1	1.224	0.41469
1	1.241	0.45238
1	1.275	0.49008
1	1.309	0.53406
1	1.343	0.57176
0	1.428	0.61574
0	1.513	0.65973
0	1.615	0.70371
0	1.717	0.75397
0	1.819	0.81052
0	1.921	0.86707
0	2.04	0.92362
0	2.159	0.98645
0	2.295	1.0556
0	2.431	1.1247
0	2.567	1.2001
0	2.703	1.2817
0	2.839	1.3634
0	2.992	1.4514
0	3.145	1.5456
0	3.298	1.6399
0	3.434	1.7404
0	3.587	1.8472
0	3.723	1.9603
1	3.859	2.0734
1	3.944	2.1865
1	4.012	2.3059
1	4.08	2.4316
1	4.131	2.5509
1	4.148	2.6766
1	4.165	2.8023
1	4.165	2.9279
1	4.148	3.0536
1	4.114	3.1793
1	4.046	3.2986
1	3.978	3.418
1	3.876	3.5374
1	3.774	3.6568
1	3.655	3.7636
1	3.519	3.8704
1	3.366	3.9772
1	3.213	4.0777
1	3.043	4.172
1	2.873	4.2599
1	2.686	4.3416
1	2.499	4.4233
1	2.312	4.4924
1	2.125	4.5615
1	1.938	4.6244
0	1.785	4.6746
[truncated: 5,162 more rows]
