# Supplementary material for: Skilled motor control of an inverted pendulum implies low entropy of states but high entropy of actions
Source: PLoS Comput Biol. 2023 Jan 6;19(1):e1010810. doi: 10.1371/journal.pcbi.1010810 (PMC9851554; doi:10.1371/journal.pcbi.1010810)
Supplement: S2 File — The dataset within the file contains the data collected during the experiment. Each CSV file named “FRI_p_l.csv” corresponds to a different trial, where “p” stands for an unique numerical participant’s identifier and “l” stands for pendulum length (where “2” corresponds to 0.2, “3” to 0.3 m, “4” to 0.4 m, etc.). In every file, rows correspond to subsequent time steps, sampled with a frequency of 0.017 s. For every recorded time step, each column contains: the action selected by the trial’s participant (“action”). The value 0 corresponds to a “no action”, the value 1 represents an action that pushes the pendulum towards the clockwise direction and the value 2 corresponds to an action that pushes the pendulum towards the anti-clockwise direction.the angular velocity of the pendulum at that time step (“ang. velocity”), measured in rad s−1.the angle of the pendulum at that time step (“angle”), measured in rad with values in the interval [0, 2π) rad. The angle 0 rad corresponds to the pendulum oriented in its upright position.the single utility value associated to the whole trial (“utility”). (ZIP) [file pcbi.1010810.s002.zip › ExperimentalData/FRI_33_7.csv]

action	angular vel.	angle	trial utility
0	0	3.2358	-19.4224
0	0	3.2358
0	0	3.2358
0	-0.017	3.2358
0	-0.017	3.2358
0	-0.017	3.2358
0	-0.017	3.2358
0	-0.017	3.2358
0	-0.034	3.2358
0	-0.034	3.2295
0	-0.034	3.2295
0	-0.034	3.2295
0	-0.051	3.2295
0	-0.051	3.2232
0	-0.051	3.2232
0	-0.051	3.2232
0	-0.068	3.2232
0	-0.068	3.217
0	-0.068	3.217
0	-0.068	3.217
0	-0.068	3.2107
0	-0.068	3.2107
0	-0.085	3.2044
0	-0.085	3.2044
0	-0.085	3.1981
0	-0.085	3.1981
0	-0.085	3.1981
0	-0.085	3.1918
0	-0.102	3.1918
0	-0.102	3.1855
0	-0.102	3.1855
0	-0.102	3.1793
0	-0.102	3.1793
0	-0.102	3.173
0	-0.102	3.173
0	-0.102	3.1667
0	-0.102	3.1604
0	-0.102	3.1604
0	-0.102	3.1541
0	-0.102	3.1541
0	-0.102	3.1478
0	-0.102	3.1478
0	-0.102	3.1416
0	-0.102	3.1416
0	-0.102	3.1353
0	-0.102	3.129
0	-0.102	3.129
0	-0.102	3.1227
0	-0.102	3.1227
0	-0.102	3.1164
0	-0.102	3.1164
0	-0.102	3.1101
0	-0.102	3.1101
0	-0.102	3.1038
0	-0.102	3.0976
0	-0.102	3.0976
0	-0.102	3.0913
0	-0.102	3.0913
0	-0.085	3.085
0	-0.085	3.085
0	-0.085	3.085
0	-0.085	3.0787
0	-0.085	3.0787
0	-0.085	3.0724
0	-0.085	3.0724
0	-0.068	3.0661
0	-0.068	3.0661
0	-0.068	3.0661
0	-0.068	3.0599
0	-0.068	3.0599
0	-0.051	3.0599
0	-0.051	3.0536
0	-0.051	3.0536
0	-0.051	3.0536
0	-0.051	3.0536
0	-0.034	3.0473
0	-0.034	3.0473
0	-0.034	3.0473
0	-0.034	3.0473
0	-0.017	3.0473
0	-0.017	3.041
0	-0.017	3.041
0	-0.017	3.041
0	0	3.041
0	0	3.041
0	0	3.041
0	0	3.041
0	0	3.041
0	0	3.041
1	0	3.041
1	0	3.041
1	0	3.041
1	0	3.041
1	-0.017	3.041
1	-0.017	3.041
1	-0.034	3.041
1	-0.034	3.0347
1	-0.034	3.0347
1	-0.051	3.0347
1	-0.051	3.0347
1	-0.068	3.0284
1	-0.068	3.0284
1	-0.068	3.0284
1	-0.085	3.0222
1	-0.085	3.0222
1	-0.102	3.0159
1	-0.102	3.0159
1	-0.102	3.0096
1	-0.119	3.0096
1	-0.119	3.0033
1	-0.119	2.997
1	-0.136	2.997
1	-0.136	2.9908
1	-0.136	2.9845
1	-0.153	2.9845
1	-0.153	2.9782
1	-0.153	2.9719
1	-0.153	2.9656
1	-0.17	2.9656
1	-0.17	2.9593
1	-0.17	2.9531
1	-0.17	2.9468
1	-0.17	2.9405
1	-0.187	2.9342
1	-0.187	2.9279
1	-0.187	2.9216
1	-0.187	2.9154
1	-0.187	2.9154
1	-0.187	2.9091
1	-0.187	2.9028
1	-0.187	2.8965
1	-0.204	2.8902
1	-0.204	2.8839
1	-0.204	2.8777
1	-0.204	2.8714
1	-0.204	2.8651
1	-0.204	2.8588
1	-0.204	2.8525
1	-0.187	2.8462
1	-0.187	2.84
1	-0.187	2.8337
1	-0.187	2.8274
1	-0.187	2.8211
1	-0.187	2.8148
1	-0.187	2.8085
1	-0.187	2.8023
1	-0.187	2.796
1	-0.17	2.7897
1	-0.17	2.7897
1	-0.17	2.7834
1	-0.17	2.7771
1	-0.17	2.7708
1	-0.153	2.7646
1	-0.153	2.7583
1	-0.153	2.7583
1	-0.153	2.752
1	-0.136	2.7457
1	-0.136	2.7394
1	-0.136	2.7394
1	-0.119	2.7332
1	-0.119	2.7269
1	-0.119	2.7269
1	-0.102	2.7206
1	-0.102	2.7206
0	-0.085	2.7143
0	-0.068	2.7143
0	-0.051	2.7143
0	-0.034	2.708
0	-0.017	2.708
0	0	2.708
0	0	2.708
0	0.017	2.708
0	0.034	2.708
0	0.051	2.7143
0	0.068	2.7143
0	0.085	2.7143
0	0.102	2.7206
0	0.119	2.7269
0	0.136	2.7269
0	0.153	2.7332
0	0.17	2.7394
0	0.187	2.7457
0	0.204	2.752
0	0.221	2.7583
0	0.238	2.7646
0	0.255	2.7708
0	0.272	2.7834
0	0.289	2.7897
0	0.306	2.796
0	0.323	2.8085
0	0.323	2.8211
0	0.34	2.8274
0	0.357	2.84
0	0.374	2.8525
0	0.374	2.8588
0	0.391	2.8714
0	0.408	2.8839
0	0.408	2.8965
0	0.425	2.9091
0	0.425	2.9216
0	0.442	2.9342
1	0.442	2.9531
1	0.442	2.9656
1	0.442	2.9782
1	0.425	2.9908
1	0.425	3.0033
1	0.425	3.0159
1	0.408	3.0284
1	0.408	3.041
1	0.391	3.0536
1	0.391	3.0661
1	0.374	3.0787
1	0.374	3.0913
1	0.357	3.1038
1	0.357	3.1101
1	0.34	3.1227
1	0.323	3.1353
1	0.323	3.1416
1	0.306	3.1541
1	0.289	3.1604
1	0.272	3.173
1	0.272	3.1793
1	0.255	3.1855
1	0.238	3.1981
1	0.221	3.2044
1	0.204	3.2107
1	0.187	3.217
1	0.187	3.2232
1	0.17	3.2295
1	0.153	3.2295
1	0.136	3.2358
1	0.119	3.2421
1	0.102	3.2421
1	0.085	3.2484
1	0.068	3.2484
1	0.051	3.2546
1	0.034	3.2546
1	0.017	3.2546
1	0	3.2546
1	0	3.2546
1	-0.017	3.2546
0	-0.017	3.2546
0	-0.017	3.2546
0	-0.034	3.2546
0	-0.034	3.2484
0	-0.034	3.2484
0	-0.034	3.2484
0	-0.051	3.2484
0	-0.051	3.2421
0	-0.051	3.2421
0	-0.068	3.2421
0	-0.068	3.2421
0	-0.068	3.2358
0	-0.068	3.2358
0	-0.085	3.2295
0	-0.085	3.2295
0	-0.085	3.2295
0	-0.085	3.2232
0	-0.085	3.2232
0	-0.102	3.217
1	-0.102	3.217
1	-0.119	3.2107
1	-0.136	3.2044
1	-0.136	3.2044
1	-0.153	3.1981
1	-0.17	3.1918
1	-0.187	3.1855
1	-0.204	3.1793
1	-0.204	3.173
1	-0.221	3.1667
1	-0.238	3.1604
1	-0.255	3.1541
1	-0.255	3.1478
1	-0.272	3.1353
1	-0.289	3.129
1	-0.289	3.1227
1	-0.306	3.1101
1	-0.306	3.1038
1	-0.323	3.0913
1	-0.34	3.0787
1	-0.34	3.0724
1	-0.357	3.0599
1	-0.357	3.0473
1	-0.357	3.041
1	-0.374	3.0284
1	-0.374	3.0159
1	-0.391	3.0033
1	-0.391	2.9908
1	-0.391	2.9782
1	-0.391	2.9656
1	-0.408	2.9531
1	-0.408	2.9405
1	-0.408	2.9279
1	-0.408	2.9154
1	-0.408	2.9028
1	-0.408	2.8902
1	-0.408	2.8777
1	-0.408	2.8651
1	-0.408	2.8525
1	-0.408	2.84
1	-0.408	2.8274
1	-0.408	2.8148
1	-0.408	2.8023
1	-0.408	2.7897
1	-0.408	2.7771
1	-0.391	2.7646
1	-0.391	2.7583
1	-0.391	2.7457
1	-0.391	2.7332
1	-0.374	2.7206
1	-0.374	2.708
1	-0.357	2.6955
1	-0.357	2.6892
1	-0.357	2.6766
1	-0.34	2.664
1	-0.34	2.6515
1	-0.323	2.6452
1	-0.323	2.6326
1	-0.306	2.6263
1	-0.289	2.6138
1	-0.289	2.6075
1	-0.272	2.5949
1	-0.272	2.5886
1	-0.255	2.5823
1	-0.238	2.5761
1	-0.238	2.5635
1	-0.221	2.5572
0	-0.187	2.5509
0	-0.17	2.5447
0	-0.153	2.5447
0	-0.119	2.5384
0	-0.102	2.5321
0	-0.068	2.5321
0	-0.051	2.5321
0	-0.017	2.5258
0	0	2.5258
0	0	2.5258
0	0.034	2.5258
0	0.051	2.5321
0	0.085	2.5321
0	0.102	2.5321
0	0.136	2.5384
0	0.153	2.5447
0	0.17	2.5509
0	0.204	2.5572
0	0.221	2.5635
0	0.255	2.5698
0	0.272	2.5761
0	0.289	2.5823
0	0.323	2.5949
0	0.34	2.6075
0	0.357	2.6138
0	0.374	2.6263
0	0.408	2.6389
0	0.425	2.6515
0	0.442	2.664
0	0.459	2.6766
0	0.476	2.6892
0	0.493	2.708
0	0.51	2.7206
0	0.527	2.7394
0	0.544	2.752
0	0.561	2.7708
0	0.578	2.7897
0	0.595	2.8085
0	0.595	2.8274
0	0.612	2.84
0	0.629	2.8651
0	0.646	2.8839
0	0.646	2.9028
0	0.663	2.9216
0	0.663	2.9405
0	0.68	2.9593
0	0.68	2.9845
0	0.68	3.0033
0	0.697	3.0222
0	0.697	3.0473
0	0.697	3.0661
0	0.697	3.085
0	0.697	3.1101
0	0.697	3.129
0	0.697	3.1478
0	0.697	3.173
0	0.697	3.1918
0	0.697	3.217
0	0.697	3.2358
0	0.68	3.2546
0	0.68	3.2798
0	0.68	3.2986
0	0.663	3.3175
0	0.663	3.3363
0	0.646	3.3615
0	0.646	3.3803
0	0.629	3.3992
0	0.612	3.418
0	0.612	3.4369
0	0.595	3.4557
0	0.578	3.4683
0	0.561	3.4871
0	0.544	3.506
0	0.527	3.5185
0	0.51	3.5374
0	0.493	3.5499
0	0.476	3.5688
0	0.459	3.5814
0	0.442	3.5939
0	0.425	3.6065
0	0.408	3.6191
0	0.391	3.6316
0	0.357	3.6442
0	0.34	3.6568
0	0.323	3.6693
0	0.289	3.6756
0	0.272	3.6819
0	0.255	3.6945
0	0.238	3.7008
0	0.204	3.707
0	0.187	3.7133
0	0.153	3.7196
0	0.136	3.7259
0	0.119	3.7259
0	0.085	3.7322
0	0.068	3.7322
0	0.034	3.7322
0	0.017	3.7384
0	0	3.7384
0	-0.017	3.7384
0	-0.034	3.7322
0	-0.068	3.7322
0	-0.085	3.7322
0	-0.119	3.7259
0	-0.136	3.7259
0	-0.153	3.7196
0	-0.187	3.7133
0	-0.204	3.707
1	-0.221	3.7008
1	-0.255	3.6945
1	-0.289	3.6819
1	-0.323	3.6756
1	-0.357	3.6631
1	-0.391	3.6505
1	-0.425	3.6379
1	-0.459	3.6254
1	-0.493	3.6128
1	-0.527	3.5939
1	-0.544	3.5814
1	-0.578	3.5625
1	-0.612	3.5437
1	-0.629	3.5248
1	-0.663	3.506
1	-0.697	3.4871
1	-0.714	3.462
1	-0.731	3.4431
1	-0.765	3.418
1	-0.782	3.3992
1	-0.799	3.374
1	-0.833	3.3489
1	-0.85	3.3238
1	-0.867	3.2986
1	-0.884	3.2672
1	-0.901	3.2421
1	-0.918	3.217
1	-0.935	3.1855
1	-0.935	3.1604
1	-0.952	3.129
1	-0.969	3.1038
1	-0.969	3.0724
1	-0.986	3.041
1	-0.986	3.0159
1	-0.986	2.9845
1	-0.986	2.9531
1	-1.003	2.9216
1	-1.003	2.8902
1	-1.003	2.8651
1	-1.003	2.8337
1	-0.986	2.8023
1	-0.986	2.7708
1	-0.986	2.7394
1	-0.986	2.7143
1	-0.969	2.6829
1	-0.969	2.6515
1	-0.952	2.6263
1	-0.952	2.5949
1	-0.935	2.5698
1	-0.918	2.5384
1	-0.901	2.5132
1	-0.884	2.4818
1	-0.884	2.4567
1	-0.867	2.4316
1	-0.85	2.4064
1	-0.833	2.3813
1	-0.799	2.3562
1	-0.782	2.331
1	-0.765	2.3059
1	-0.748	2.287
1	-0.731	2.2619
1	-0.697	2.2431
1	-0.68	2.2179
1	-0.663	2.1991
1	-0.629	2.1802
1	-0.612	2.1614
1	-0.578	2.1425
1	-0.561	2.1237
1	-0.527	2.1111
1	-0.51	2.0923
1	-0.476	2.0797
1	-0.459	2.0609
1	-0.425	2.0483
1	-0.408	2.0357
1	-0.374	2.0232
1	-0.357	2.0169
1	-0.323	2.0043
1	-0.289	1.9917
1	-0.272	1.9855
1	-0.238	1.9792
1	-0.204	1.9729
1	-0.187	1.9666
1	-0.153	1.9603
1	-0.119	1.954
1	-0.102	1.954
1	-0.068	1.9478
1	-0.051	1.9478
1	-0.017	1.9478
1	0	1.9478
1	0.017	1.9478
1	0.051	1.9478
0	0.085	1.9478
0	0.136	1.954
0	0.17	1.9603
0	0.204	1.9666
0	0.255	1.9729
0	0.289	1.9792
0	0.323	1.9917
0	0.374	1.998
0	0.408	2.0106
0	0.442	2.0232
0	0.476	2.0357
0	0.527	2.0546
0	0.561	2.0734
0	0.595	2.086
0	0.629	2.1048
0	0.663	2.1237
0	0.697	2.1488
0	0.748	2.1677
0	0.782	2.1928
0	0.816	2.2179
0	0.85	2.2431
0	0.867	2.2682
0	0.901	2.2933
0	0.935	2.3247
0	0.969	2.3499
0	1.003	2.3813
0	1.02	2.4127
0	1.054	2.4441
0	1.088	2.4755
0	1.105	2.507
0	1.122	2.5447
0	1.156	2.5761
0	1.173	2.6138
0	1.19	2.6452
0	1.207	2.6829
0	1.224	2.7206
0	1.241	2.7583
0	1.258	2.796
0	1.275	2.8337
0	1.292	2.8714
0	1.292	2.9091
0	1.309	2.9531
0	1.309	2.9908
0	1.309	3.0284
0	1.326	3.0724
0	1.326	3.1101
0	1.326	3.1478
0	1.309	3.1918
0	1.309	3.2295
0	1.309	3.2672
0	1.309	3.3049
0	1.292	3.3489
0	1.275	3.3866
0	1.275	3.4243
0	1.258	3.462
0	1.241	3.4997
0	1.224	3.5374
0	1.207	3.5751
0	1.19	3.6128
0	1.173	3.6442
0	1.139	3.6819
0	1.122	3.7133
0	1.105	3.751
0	1.071	3.7824
0	1.037	3.8138
0	1.02	3.8453
0	0.986	3.8767
0	0.952	3.9018
0	0.935	3.9332
0	0.901	3.9583
0	0.867	3.9898
0	0.833	4.0149
0	0.799	4.04
0	0.765	4.0589
0	0.731	4.084
0	0.697	4.1029
0	0.663	4.128
0	0.629	4.1468
0	0.578	4.1657
0	0.544	4.1783
0	0.51	4.1971
0	0.476	4.2097
0	0.425	4.2285
0	0.391	4.2411
0	0.357	4.2474
0	0.323	4.2599
0	0.272	4.2725
0	0.238	4.2788
0	0.204	4.2851
0	0.17	4.2914
0	0.119	4.2976
0	0.085	4.2976
0	0.051	4.2976
0	0	4.3039
0	-0.017	4.3039
0	-0.051	4.2976
0	-0.102	4.2976
0	-0.136	4.2914
0	-0.17	4.2914
0	-0.221	4.2851
0	-0.255	4.2725
0	-0.289	4.2662
0	-0.323	4.2599
0	-0.374	4.2474
0	-0.408	4.2348
0	-0.442	4.2222
0	-0.476	4.2097
0	-0.51	4.1908
1	-0.561	4.1783
1	-0.595	4.1594
1	-0.646	4.1406
1	-0.697	4.1217
1	-0.748	4.0966
1	-0.782	4.0714
1	-0.833	4.0463
1	-0.884	4.0212
1	-0.918	3.996
1	-0.969	3.9646
1	-1.003	3.9395
1	-1.054	3.9081
1	-1.088	3.8767
1	-1.122	3.839
1	-1.173	3.8076
1	-1.207	3.7699
1	-1.241	3.7322
1	-1.275	3.6945
1	-1.309	3.6568
1	-1.343	3.6128
1	-1.377	3.5751
1	-1.394	3.5311
1	-1.428	3.4934
1	-1.445	3.4494
1	-1.479	3.4054
1	-1.496	3.3615
1	-1.513	3.3112
1	-1.53	3.2672
1	-1.547	3.2232
1	-1.564	3.173
1	-1.564	3.129
1	-1.581	3.0787
1	-1.581	3.0284
1	-1.598	2.9845
1	-1.598	2.9342
1	-1.598	2.8902
1	-1.598	2.84
1	-1.598	2.7897
1	-1.581	2.7457
1	-1.581	2.6955
1	-1.564	2.6452
1	-1.564	2.6012
1	-1.547	2.5509
1	-1.53	2.507
1	-1.513	2.463
1	-1.496	2.4127
1	-1.479	2.3687
1	-1.462	2.3247
1	-1.445	2.2808
1	-1.428	2.2368
1	-1.394	2.1991
1	-1.377	2.1551
1	-1.343	2.1111
1	-1.326	2.0734
1	-1.292	2.0357
1	-1.275	1.9917
1	-1.241	1.954
1	-1.207	1.9226
1	-1.19	1.8849
1	-1.156	1.8472
1	-1.122	1.8158
1	-1.088	1.7781
1	-1.054	1.7467
1	-1.037	1.7153
1	-1.003	1.6839
1	-0.969	1.6587
1	-0.935	1.6273
1	-0.901	1.6022
1	-0.867	1.5708
1	-0.833	1.5456
1	-0.799	1.5205
1	-0.782	1.4954
1	-0.748	1.4765
1	-0.714	1.4514
1	-0.68	1.4325
1	-0.646	1.4137
1	-0.612	1.3886
1	-0.595	1.376
1	-0.561	1.3572
1	-0.527	1.3383
1	-0.493	1.3257
1	-0.459	1.3069
1	-0.442	1.2943
1	-0.408	1.2817
1	-0.374	1.2692
1	-0.34	1.2566
1	-0.323	1.2503
1	-0.289	1.2378
1	-0.255	1.2315
1	-0.238	1.2252
1	-0.204	1.2189
1	-0.17	1.2126
1	-0.153	1.2064
1	-0.119	1.2001
1	-0.085	1.2001
1	-0.068	1.1938
0	-0.017	1.1938
0	0	1.1938
0	0.051	1.1938
0	0.085	1.2001
0	0.119	1.2001
0	0.17	1.2064
0	0.204	1.2126
0	0.238	1.2189
0	0.289	1.2252
0	0.323	1.2378
0	0.357	1.2441
0	0.408	1.2566
0	0.442	1.2692
0	0.493	1.2817
0	0.527	1.3006
0	0.561	1.3195
0	0.612	1.332
0	0.646	1.3509
0	0.697	1.376
0	0.731	1.3948
0	0.782	1.42
0	0.816	1.4451
0	0.867	1.4703
0	0.901	1.4954
0	0.952	1.5205
0	0.986	1.5519
0	1.037	1.5833
0	1.071	1.6148
0	1.122	1.6462
0	1.156	1.6839
0	1.19	1.7153
0	1.241	1.753
0	1.275	1.7907
0	1.326	1.8284
0	1.36	1.8724
0	1.394	1.9163
0	1.445	1.954
0	1.479	1.998
0	1.513	2.0483
0	1.547	2.0923
0	1.598	2.1425
0	1.632	2.1865
0	1.666	2.2368
0	1.683	2.287
0	1.717	2.3373
0	1.751	2.3939
0	1.785	2.4441
0	1.802	2.5007
0	1.819	2.5509
0	1.853	2.6075
0	1.87	2.664
0	1.887	2.7206
0	1.904	2.7771
0	1.921	2.8337
0	1.921	2.8965
0	1.938	2.9531
0	1.938	3.0096
0	1.938	3.0661
0	1.938	3.129
0	1.938	3.1855
0	1.938	3.2421
0	1.938	3.3049
0	1.921	3.3615
0	1.904	3.418
0	1.887	3.4745
0	1.887	3.5311
0	1.853	3.5877
0	1.836	3.6442
0	1.819	3.7008
0	1.785	3.7573
0	1.768	3.8076
0	1.734	3.8578
0	1.7	3.9144
0	1.683	3.9646
0	1.649	4.0149
0	1.615	4.0652
0	1.581	4.1091
0	1.53	4.1594
0	1.496	4.2034
0	1.462	4.2474
0	1.428	4.2914
0	1.377	4.3353
0	1.343	4.373
0	1.292	4.417
0	1.258	4.4547
0	1.207	4.4924
0	1.173	4.5238
0	1.122	4.5615
0	1.088	4.593
0	1.037	4.6244
0	1.003	4.6558
0	0.952	4.6872
0	0.918	4.7186
0	0.867	4.7437
0	0.833	4.7689
0	0.782	4.794
0	0.731	4.8129
0	0.697	4.838
0	0.646	4.8568
0	0.612	4.8757
0	0.561	4.8945
0	0.527	4.9134
0	0.476	4.926
0	0.442	4.9385
0	0.408	4.9574
0	0.357	4.9637
0	0.323	4.9762
0	0.272	4.9888
0	0.238	4.9951
0	0.187	5.0014
0	0.153	5.0076
0	0.119	5.0076
0	0.068	5.0139
0	0.034	5.0139
0	0	5.0139
0	-0.034	5.0139
0	-0.085	5.0139
0	-0.119	5.0076
0	-0.153	5.0076
0	-0.204	5.0014
0	-0.238	4.9951
0	-0.289	4.9825
0	-0.323	4.9762
0	-0.357	4.9637
0	-0.408	4.9511
0	-0.442	4.9385
1	-0.493	4.926
1	-0.544	4.9071
1	-0.595	4.8945
1	-0.646	4.8757
1	-0.697	4.8506
1	-0.748	4.8317
1	-0.816	4.8066
1	-0.867	4.7814
1	-0.918	4.7563
1	-0.969	4.7249
1	-1.02	4.6935
1	-1.071	4.6621
1	-1.139	4.6306
1	-1.19	4.593
1	-1.241	4.5615
1	-1.292	4.5238
1	-1.343	4.4798
1	-1.394	4.4421
1	-1.445	4.3982
1	-1.496	4.3542
1	-1.547	4.3039
1	-1.598	4.2599
1	-1.649	4.2097
1	-1.7	4.1594
1	-1.751	4.1091
1	-1.785	4.0526
1	-1.836	3.996
1	-1.87	3.9458
1	-1.921	3.883
1	-1.955	3.8264
1	-1.989	3.7699
1	-2.023	3.707
1	-2.057	3.6442
1	-2.091	3.5814
1	-2.125	3.5185
1	-2.142	3.4557
1	-2.159	3.3929
1	-2.193	3.3238
1	-2.21	3.2609
1	-2.21	3.1918
1	-2.227	3.129
1	-2.244	3.0599
1	-2.244	2.9908
1	-2.244	2.9216
1	-2.244	2.8588
1	-2.244	2.7897
1	-2.244	2.7206
1	-2.227	2.6515
1	-2.21	2.5886
1	-2.21	2.5195
1	-2.193	2.4567
1	-2.176	2.3876
1	-2.159	2.3247
1	-2.125	2.2556
1	-2.108	2.1928
1	-2.074	2.13
1	-2.057	2.0671
1	-2.023	2.0106
1	-2.006	1.9478
1	-1.972	1.8849
1	-1.938	1.8284
1	-1.904	1.7718
1	-1.87	1.7153
1	-1.836	1.6587
1	-1.819	1.6022
1	-1.785	1.5456
1	-1.751	1.4954
1	-1.717	1.4451
1	-1.683	1.3886
1	-1.649	1.3383
1	-1.615	1.2943
1	-1.598	1.2441
1	-1.564	1.1938
1	-1.53	1.1498
1	-1.513	1.1058
1	-1.479	1.0556
1	-1.445	1.0116
1	-1.428	0.9676
1	-1.411	0.9299
1	-1.377	0.88592
1	-1.36	0.84193
1	-1.343	0.80424
1	-1.326	0.76654
0	-1.292	0.72256
0	-1.258	0.68486
0	-1.241	0.64716
0	-1.207	0.60946
0	-1.19	0.57805
0	-1.156	0.54035
0	-1.139	0.50265
0	-1.122	0.47123
0	-1.105	0.43982
0	-1.071	0.40212
0	-1.054	0.3707
0	-1.054	0.33929
2	-1.037	0.30787
2	-1.003	0.27646
2	-0.986	0.24504
2	-0.969	0.21991
2	-0.935	0.18849
2	-0.918	0.16336
2	-0.901	0.13195
2	-0.884	0.10681
2	-0.867	0.08168
2	-0.85	0.056548
2	-0.833	0.031415
2	-0.833	0.0062831
2	-0.816	6.2642
2	-0.799	6.2391
2	-0.799	6.214
2	-0.782	6.1889
2	-0.782	6.1637
2	-0.765	6.1386
2	-0.765	6.1197
2	-0.765	6.0946
2	-0.765	6.0695
2	-0.765	6.0506
2	-0.748	6.0255
2	-0.748	6.0004
2	-0.748	5.9815
2	-0.748	5.9564
2	-0.765	5.9313
2	-0.765	5.9124
2	-0.765	5.8873
0	-0.782	5.8621
0	-0.799	5.8433
0	-0.816	5.8182
0	-0.833	5.793
0	-0.85	5.7679
0	-0.884	5.7365
0	-0.901	5.7113
0	-0.918	5.6862
0	-0.952	5.6548
0	-0.969	5.6297
0	-1.003	5.5982
0	-1.02	5.5668
0	-1.054	5.5354
0	-1.088	5.504
0	-1.105	5.4726
0	-1.139	5.4349
0	-1.173	5.4035
0	-1.207	5.3658
0	-1.241	5.3281
0	-1.275	5.2904
0	-1.309	5.2527
0	-1.343	5.2087
0	-1.377	5.171
0	-1.428	5.127
0	-1.462	5.083
0	-1.496	5.039
0	-1.547	4.9951
0	-1.581	4.9448
0	-1.615	4.9008
0	-1.666	4.8506
0	-1.7	4.8003
0	-1.751	4.7437
0	-1.785	4.6935
0	-1.836	4.6369
0	-1.87	4.5804
0	-1.921	4.5238
0	-1.955	4.4673
0	-1.989	4.4044
0	-2.04	4.3479
0	-2.074	4.2851
0	-2.108	4.2222
0	-2.142	4.1594
0	-2.176	4.0903
0	-2.21	4.0275
0	-2.244	3.9583
0	-2.278	3.8892
0	-2.295	3.8201
0	-2.329	3.751
0	-2.346	3.6819
0	-2.363	3.6128
0	-2.38	3.5374
0	-2.397	3.4683
0	-2.414	3.3929
0	-2.414	3.3238
0	-2.431	3.2484
0	-2.431	3.173
0	-2.431	3.1038
0	-2.414	3.0284
0	-2.414	2.9593
0	-2.397	2.8839
0	-2.397	2.8148
0	-2.38	2.7394
0	-2.346	2.6703
0	-2.329	2.6012
0	-2.312	2.5258
0	-2.278	2.4567
0	-2.244	2.3939
0	-2.227	2.3247
0	-2.193	2.2556
0	-2.159	2.1928
0	-2.108	2.13
0	-2.074	2.0671
0	-2.04	2.0043
0	-2.006	1.9415
0	-1.955	1.8849
0	-1.921	1.8221
0	-1.87	1.7655
0	-1.836	1.709
0	-1.785	1.6587
0	-1.734	1.6022
0	-1.7	1.5519
0	-1.649	1.5017
0	-1.615	1.4514
0	-1.564	1.4011
0	-1.53	1.3572
0	-1.479	1.3132
0	-1.445	1.2692
0	-1.394	1.2252
0	-1.36	1.1812
0	-1.326	1.1435
0	-1.275	1.1058
0	-1.241	1.0681
0	-1.207	1.0304
0	-1.173	0.99273
0	-1.122	0.95503
0	-1.088	0.92362
0	-1.054	0.8922
0	-1.02	0.86079
0	-0.986	0.82937
0	-0.969	0.79795
0	-0.935	0.77282
0	-0.901	0.74141
0	-0.867	0.71627
0	-0.85	0.69114
0	-0.816	0.66601
0	-0.782	0.64088
0	-0.765	0.61574
0	-0.731	0.59689
0	-0.714	0.57176
0	-0.697	0.55291
0	-0.663	0.53406
0	-0.646	0.50893
0	-0.629	0.49008
0	-0.612	0.47123
0	-0.578	0.45238
0	-0.561	0.43982
0	-0.544	0.42097
0	-0.527	0.40212
2	-0.51	0.38955
2	-0.493	0.3707
2	-0.459	0.35814
2	-0.425	0.34557
2	-0.408	0.333
2	-0.374	0.32044
2	-0.357	0.30787
2	-0.323	0.29531
2	-0.306	0.28902
2	-0.289	0.27646
2	-0.255	0.27017
2	-0.238	0.26389
2	-0.221	0.25761
2	-0.187	0.25132
2	-0.17	0.24504
2	-0.153	0.23876
2	-0.119	0.23247
2	-0.102	0.23247
2	-0.085	0.22619
2	-0.068	0.22619
2	-0.034	0.22619
2	-0.017	0.21991
2	0	0.21991
2	0	0.21991
2	0.034	0.21991
2	0.051	0.22619
2	0.068	0.22619
2	0.085	0.22619
2	0.119	0.23247
2	0.136	0.23876
2	0.153	0.23876
2	0.187	0.24504
2	0.204	0.25132
2	0.221	0.25761
2	0.238	0.26389
2	0.272	0.27646
2	0.289	0.28274
2	0.323	0.28902
2	0.34	0.30159
2	0.357	0.31416
2	0.391	0.32672
0	0.408	0.33929
0	0.425	0.35185
0	0.425	0.36442
0	0.442	0.37699
0	0.459	0.38955
0	0.476	0.40212
0	0.493	0.42097
0	0.51	0.43353
0	0.527	0.45238
0	0.544	0.46495
0	0.578	0.4838
0	0.595	0.50265
0	0.612	0.5215
0	0.629	0.54035
0	0.663	0.5592
0	0.68	0.57805
0	0.697	0.59689
0	0.731	0.62203
0	0.748	0.64088
0	0.782	0.66601
0	0.799	0.69114
0	0.833	0.71627
0	0.867	0.74141
0	0.884	0.76654
0	0.918	0.79795
0	0.952	0.82309
0	0.986	0.8545
0	1.02	0.87963
0	1.054	0.91105
0	1.088	0.94875
0	1.122	0.98016
0	1.156	1.0116
0	1.19	1.0493
0	1.224	1.087
0	1.258	1.1247
0	1.292	1.1624
0	1.343	1.2001
0	1.377	1.2441
0	1.411	1.2817
0	1.462	1.3257
0	1.496	1.3697
0	1.547	1.42
0	1.581	1.464
0	1.632	1.5142
0	1.666	1.5645
0	1.717	1.6148
0	1.751	1.665
0	1.785	1.7216
0	1.836	1.7718
0	1.87	1.8284
0	1.921	1.8849
0	1.955	1.9478
0	1.989	2.0043
0	2.023	2.0671
0	2.057	2.13
0	2.108	2.1928
0	2.125	2.2556
0	2.159	2.3185
0	2.193	2.3813
0	2.227	2.4504
0	2.244	2.5195
0	2.261	2.5886
0	2.295	2.6515
0	2.312	2.7206
0	2.312	2.796
0	2.329	2.8651
0	2.346	2.9342
0	2.346	3.0033
0	2.346	3.0724
0	2.346	3.1478
0	2.346	3.217
0	2.346	3.2861
0	2.329	3.3552
0	2.329	3.4243
0	2.312	3.4997
0	2.295	3.5688
0	2.261	3.6316
0	2.244	3.7008
0	2.227	3.7699
0	2.193	3.839
0	2.159	3.9018
0	2.125	3.9646
0	2.091	4.0275
0	2.057	4.0903
0	2.023	4.1531
0	1.989	4.216
0	1.955	4.2725
0	1.904	4.3353
0	1.87	4.3919
0	1.819	4.4421
0	1.785	4.4987
0	1.734	4.5553
1	1.7	4.6055
1	1.649	4.6558
1	1.581	4.706
1	1.53	4.75
1	1.479	4.794
1	1.428	4.838
1	1.36	4.882
1	1.309	4.9197
1	1.258	4.9637
1	1.207	4.9951
1	1.156	5.0328
1	1.105	5.0705
1	1.054	5.1019
1	1.003	5.1333
1	0.952	5.1584
1	0.901	5.1898
1	0.85	5.215
1	0.799	5.2401
1	0.748	5.2652
1	0.697	5.2841
1	0.646	5.3029
1	0.595	5.3218
1	0.561	5.3406
1	0.51	5.3595
1	0.459	5.372
1	0.425	5.3846
1	0.374	5.3972
1	0.323	5.4097
1	0.289	5.416
1	0.238	5.4286
1	0.204	5.4349
1	0.153	5.4412
1	0.102	5.4412
1	0.068	5.4474
1	0.017	5.4474
1	0	5.4474
1	-0.051	5.4474
1	-0.085	5.4474
1	-0.136	5.4412
1	-0.17	5.4349
1	-0.221	5.4286
0	-0.255	5.4223
0	-0.289	5.416
0	-0.323	5.4035
0	-0.357	5.3972
0	-0.391	5.3846
0	-0.425	5.372
0	-0.442	5.3595
0	-0.476	5.3469
0	-0.527	5.3281
0	-0.561	5.3092
0	-0.595	5.2966
0	-0.629	5.2778
0	-0.663	5.2589
0	-0.697	5.2338
0	-0.731	5.215
0	-0.765	5.1898
0	-0.816	5.171
0	-0.85	5.1459
0	-0.884	5.1144
0	-0.918	5.0893
0	-0.969	5.0579
0	-1.003	5.0328
0	-1.037	5.0014
0	-1.088	4.9699
0	-1.122	4.9322
0	-1.173	4.9008
0	-1.207	4.8631
0	-1.258	4.8254
0	-1.292	4.7877
0	-1.343	4.75
0	-1.377	4.706
0	-1.428	4.6621
0	-1.462	4.6244
0	-1.496	4.5741
0	-1.547	4.5301
0	-1.581	4.4861
0	-1.632	4.4359
0	-1.666	4.3856
0	-1.7	4.3353
0	-1.751	4.2851
0	-1.785	4.2285
0	-1.819	4.1783
0	-1.853	4.1217
0	-1.887	4.0652
0	-1.921	4.0086
0	-1.955	3.9458
0	-1.989	3.8892
0	-2.006	3.8264
0	-2.04	3.7699
0	-2.057	3.707
0	-2.074	3.6442
0	-2.091	3.5814
0	-2.108	3.5185
0	-2.125	3.4557
0	-2.142	3.3866
0	-2.142	3.3238
0	-2.159	3.2609
0	-2.159	3.1981
0	-2.159	3.129
0	-2.159	3.0661
0	-2.142	3.0033
0	-2.142	2.9342
0	-2.125	2.8714
0	-2.108	2.8085
1	-2.091	2.7457
1	-2.091	2.6829
1	-2.074	2.62
1	-2.074	2.5572
1	-2.057	2.4944
1	-2.04	2.4316
1	-2.023	2.3687
1	-2.006	2.3122
1	-1.972	2.2494
1	-1.955	2.1928
1	-1.921	2.1362
1	-1.904	2.0734
1	-1.87	2.0169
1	-1.853	1.9603
1	-1.819	1.9101
1	-1.785	1.8535
1	-1.751	1.797
1	-1.717	1.7467
1	-1.7	1.6964
1	-1.666	1.6462
1	-1.632	1.5959
1	-1.598	1.5456
1	-1.564	1.5017
1	-1.53	1.4514
1	-1.496	1.4074
1	-1.479	1.3634
1	-1.445	1.3195
1	-1.411	1.2755
1	-1.377	1.2315
1	-1.343	1.1938
1	-1.326	1.1498
1	-1.292	1.1121
1	-1.258	1.0744
1	-1.241	1.0367
1	-1.207	0.99901
1	-1.19	0.96131
1	-1.173	0.92362
1	-1.139	0.8922
1	-1.122	0.8545
1	-1.105	0.82309
1	-1.088	0.79167
1	-1.054	0.76026
1	-1.037	0.72884
1	-1.02	0.69742
1	-1.003	0.66601
1	-1.003	0.63459
1	-0.986	0.60318
1	-0.969	0.57176
1	-0.952	0.54663
1	-0.952	0.51521
0	-0.918	0.49008
0	-0.901	0.45867
0	-0.884	0.43353
0	-0.867	0.4084
0	-0.85	0.38327
0	-0.833	0.35814
0	-0.816	0.333
0	-0.799	0.30787
0	-0.799	0.28274
0	-0.782	0.25761
0	-0.765	0.23247
2	-0.765	0.21363
2	-0.731	0.18849
2	-0.714	0.16964
2	-0.697	0.14451
2	-0.68	0.12566
2	-0.663	0.10053
2	-0.646	0.08168
2	-0.629	0.062831
2	-0.612	0.043982
2	-0.612	0.025132
2	-0.595	0.0062831
2	-0.578	6.2705
2	-0.578	6.258
2	-0.561	6.2391
2	-0.544	6.2203
2	-0.544	6.2077
2	-0.527	6.1889
2	-0.527	6.17
2	-0.51	6.1574
2	-0.51	6.1386
2	-0.51	6.126
2	-0.51	6.1072
2	-0.493	6.0946
2	-0.493	6.082
2	-0.493	6.0632
2	-0.493	6.0506
2	-0.493	6.0318
2	-0.493	6.0192
2	-0.493	6.0066
2	-0.493	5.9878
2	-0.493	5.9752
2	-0.493	5.9627
0	-0.493	5.9438
0	-0.51	5.9313
0	-0.527	5.9124
0	-0.544	5.8998
0	-0.561	5.881
0	-0.578	5.8621
0	-0.595	5.8433
0	-0.612	5.8244
0	-0.629	5.8056
0	-0.646	5.7867
0	-0.68	5.7679
0	-0.697	5.749
0	-0.714	5.7239
0	-0.731	5.705
0	-0.765	5.6799
0	-0.782	5.6611
0	-0.816	5.6359
0	-0.833	5.6108
0	-0.867	5.5857
0	-0.884	5.5605
0	-0.918	5.5291
0	-0.952	5.504
0	-0.969	5.4726
0	-1.003	5.4412
0	-1.037	5.4097
0	-1.071	5.3783
0	-1.105	5.3469
0	-1.139	5.3155
0	-1.173	5.2778
0	-1.207	5.2401
0	-1.241	5.2024
0	-1.292	5.1647
0	-1.326	5.127
0	-1.36	5.0893
0	-1.394	5.0453
0	-1.445	5.0014
0	-1.479	4.9574
0	-1.53	4.9134
0	-1.564	4.8631
0	-1.598	4.8191
0	-1.649	4.7689
0	-1.683	4.7186
0	-1.734	4.6683
0	-1.768	4.6118
0	-1.819	4.5615
0	-1.853	4.505
0	-1.904	4.4484
0	-1.938	4.3919
0	-1.972	4.3291
0	-2.023	4.2725
0	-2.057	4.2097
0	-2.091	4.1468
0	-2.125	4.084
0	-2.159	4.0212
0	-2.193	3.9521
0	-2.21	3.8892
0	-2.244	3.8201
0	-2.261	3.751
0	-2.295	3.6819
0	-2.312	3.6128
0	-2.329	3.5437
0	-2.346	3.4745
0	-2.346	3.4054
1	-2.363	3.3363
1	-2.38	3.2609
1	-2.397	3.1918
1	-2.397	3.1164
1	-2.414	3.0473
1	-2.414	2.9719
1	-2.414	2.9028
1	-2.414	2.8274
1	-2.414	2.752
1	-2.414	2.6829
1	-2.397	2.6075
1	-2.38	2.5384
1	-2.363	2.4693
1	-2.346	2.3939
1	-2.329	2.3247
1	-2.312	2.2556
1	-2.278	2.1865
1	-2.261	2.1174
1	-2.227	2.0483
1	-2.21	1.9855
1	-2.176	1.9163
1	-2.142	1.8535
1	-2.108	1.7844
1	-2.091	1.7216
1	-2.057	1.6587
1	-2.023	1.6022
1	-1.989	1.5394
1	-1.955	1.4828
1	-1.921	1.42
1	-1.887	1.3634
1	-1.853	1.3069
1	-1.836	1.2503
1	-1.802	1.2001
1	-1.768	1.1435
1	-1.751	1.0933
1	-1.717	1.0367
1	-1.683	0.98645
1	-1.666	0.93618
1	-1.649	0.88592
1	-1.615	0.83565
1	-1.598	0.79167
1	-1.581	0.74141
1	-1.564	0.69114
1	-1.547	0.64716
0	-1.53	0.60318
0	-1.496	0.55291
0	-1.479	0.50893
0	-1.462	0.46495
2	-1.428	0.42097
2	-1.411	0.37699
2	-1.377	0.33929
2	-1.36	0.29531
2	-1.326	0.25761
2	-1.309	0.21363
2	-1.292	0.17593
2	-1.275	0.13823
2	-1.258	0.10053
2	-1.241	0.062831
2	-1.224	0.025132
2	-1.207	6.2705
2	-1.19	6.2328
2	-1.19	6.2014
2	-1.173	6.1637
2	-1.173	6.126
2	-1.173	6.0946
2	-1.156	6.0569
2	-1.156	6.0255
2	-1.156	5.9878
2	-1.156	5.9501
2	-1.156	5.9187
2	-1.173	5.881
2	-1.173	5.8496
2	-1.173	5.8119
0	-1.207	5.7742
0	-1.224	5.7365
0	-1.241	5.6988
0	-1.258	5.6611
0	-1.292	5.6234
0	-1.309	5.5857
0	-1.343	5.548
0	-1.377	5.504
0	-1.411	5.46
0	-1.428	5.4223
0	-1.462	5.3783
0	-1.496	5.3343
0	-1.53	5.2841
0	-1.564	5.2401
0	-1.615	5.1898
0	-1.649	5.1396
0	-1.683	5.0893
0	-1.717	5.039
0	-1.768	4.9888
0	-1.802	4.9322
0	-1.836	4.882
0	-1.887	4.8254
0	-1.921	4.7689
0	-1.972	4.706
0	-2.006	4.6495
0	-2.057	4.5867
0	-2.091	4.5238
0	-2.142	4.461
0	-2.176	4.3919
0	-2.21	4.3291
0	-2.244	4.2599
0	-2.295	4.1908
0	-2.329	4.1217
0	-2.363	4.0526
0	-2.397	3.9835
0	-2.414	3.9081
0	-2.448	3.839
0	-2.465	3.7636
0	-2.499	3.6882
0	-2.516	3.6128
0	-2.533	3.5374
0	-2.55	3.462
0	-2.55	3.3803
0	-2.567	3.3049
0	-2.567	3.2295
0	-2.567	3.1541
0	-2.567	3.0724
0	-2.567	2.997
0	-2.55	2.9216
0	-2.533	2.8462
0	-2.516	2.7646
0	-2.499	2.6892
0	-2.482	2.6138
0	-2.465	2.5447
0	-2.431	2.4693
0	-2.397	2.3939
0	-2.38	2.3247
0	-2.346	2.2556
0	-2.312	2.1802
0	-2.261	2.1111
0	-2.227	2.0483
0	-2.193	1.9792
0	-2.142	1.9163
0	-2.108	1.8472
0	-2.057	1.7844
0	-2.023	1.7279
0	-1.972	1.665
0	-1.938	1.6085
0	-1.887	1.5519
0	-1.853	1.4954
0	-1.802	1.4388
0	-1.768	1.3823
0	-1.717	1.332
0	-1.666	1.2817
0	-1.632	1.2315
1	-1.598	1.1812
1	-1.564	1.1372
1	-1.53	1.087
1	-1.513	1.043
1	-1.479	0.99901
1	-1.462	0.95503
1	-1.428	0.91105
1	-1.411	0.86707
1	-1.394	0.82309
1	-1.377	0.7791
1	-1.36	0.74141
1	-1.343	0.69742
1	-1.326	0.65973
1	-1.309	0.62203
1	-1.292	0.57805
1	-1.275	0.54035
1	-1.275	0.50265
1	-1.258	0.46495
1	-1.258	0.42725
1	-1.241	0.38955
0	-1.224	0.35185
0	-1.207	0.31416
0	-1.207	0.27646
0	-1.19	0.24504
0	-1.173	0.20734
0	-1.173	0.16964
2	-1.156	0.13823
2	-1.139	0.10053
2	-1.122	0.069114
2	-1.122	0.031415
2	-1.105	0
2	-1.088	6.2517
2	-1.088	6.2203
2	-1.071	6.1826
2	-1.071	6.1512
2	-1.054	6.1197
2	-1.054	6.0883
2	-1.054	6.0569
2	-1.054	6.0255
2	-1.054	5.9941
2	-1.054	5.9627
2	-1.054	5.9313
2	-1.054	5.8998
2	-1.054	5.8684
2	-1.071	5.837
0	-1.088	5.7993
0	-1.105	5.7679
0	-1.122	5.7365
0	-1.139	5.6988
0	-1.173	5.6674
0	-1.19	5.6297
0	-1.224	5.592
0	-1.241	5.5543
0	-1.275	5.5166
0	-1.309	5.4789
0	-1.326	5.4412
0	-1.36	5.3972
0	-1.394	5.3595
0	-1.428	5.3155
0	-1.462	5.2715
0	-1.496	5.2275
0	-1.547	5.1836
0	-1.581	5.1333
0	-1.615	5.083
0	-1.649	5.0328
0	-1.7	4.9825
0	-1.734	4.9322
0	-1.785	4.882
0	-1.819	4.8254
0	-1.87	4.7689
0	-1.904	4.7123
0	-1.938	4.6558
0	-1.989	4.5992
0	-2.023	4.5364
0	-2.074	4.4736
0	-2.108	4.4107
0	-2.142	4.3479
0	-2.193	4.2851
0	-2.227	4.216
0	-2.261	4.1468
0	-2.295	4.0777
0	-2.329	4.0086
0	-2.363	3.9395
0	-2.38	3.8704
0	-2.414	3.795
0	-2.431	3.7196
0	-2.465	3.6505
0	-2.482	3.5751
0	-2.499	3.4997
0	-2.499	3.4243
0	-2.516	3.3489
0	-2.516	3.2735
1	-2.516	3.1981
1	-2.533	3.1227
1	-2.55	3.0473
1	-2.55	2.9656
1	-2.55	2.8902
1	-2.55	2.8148
1	-2.55	2.7394
1	-2.533	2.664
1	-2.516	2.5886
1	-2.516	2.5132
1	-2.499	2.4378
1	-2.482	2.3624
1	-2.448	2.287
1	-2.431	2.2117
1	-2.414	2.1425
1	-2.38	2.0671
1	-2.346	1.998
1	-2.329	1.9289
1	-2.295	1.8535
1	-2.261	1.7907
1	-2.227	1.7216
1	-2.193	1.6525
1	-2.159	1.5896
1	-2.125	1.5205
1	-2.108	1.4577
1	-2.074	1.3948
1	-2.04	1.332
1	-2.006	1.2755
1	-1.972	1.2126
0	-1.938	1.1561
0	-1.904	1.0995
0	-1.853	1.043
0	-1.819	0.98645
0	-1.785	0.9299
0	-1.751	0.87963
0	-1.717	0.82309
2	-1.683	0.77282
2	-1.649	0.72256
2	-1.598	0.67229
2	-1.564	0.62831
2	-1.53	0.57805
2	-1.496	0.53406
2	-1.462	0.49008
2	-1.428	0.4461
2	-1.394	0.40212
2	-1.377	0.36442
2	-1.343	0.32044
2	-1.309	0.28274
2	-1.292	0.24504
2	-1.275	0.20106
2	-1.258	0.16336
2	-1.241	0.12566
2	-1.224	0.087963
2	-1.207	0.056548
2	-1.19	0.018849
2	-1.173	6.2642
2	-1.156	6.2328
2	-1.156	6.1951
2	-1.139	6.1637
2	-1.139	6.126
2	-1.139	6.0946
2	-1.139	6.0569
2	-1.122	6.0255
2	-1.122	5.9878
2	-1.122	5.9564
0	-1.139	5.9187
0	-1.156	5.8873
0	-1.173	5.8496
0	-1.19	5.8119
0	-1.207	5.7805
0	-1.241	5.7428
0	-1.258	5.705
0	-1.275	5.6674
0	-1.309	5.6297
0	-1.326	5.5857
0	-1.36	5.548
0	-1.377	5.504
0	-1.411	5.46
0	-1.445	5.4223
0	-1.479	5.3783
0	-1.513	5.3281
0	-1.547	5.2841
0	-1.581	5.2401
0	-1.615	5.1898
0	-1.649	5.1396
0	-1.7	5.0893
0	-1.734	5.039
0	-1.768	4.9825
0	-1.819	4.9322
0	-1.853	4.8757
0	-1.904	4.8191
0	-1.938	4.7626
0	-1.989	4.6998
0	-2.023	4.6432
0	-2.057	4.5804
0	-2.108	4.5175
0	-2.142	4.4547
0	-2.193	4.3856
0	-2.227	4.3228
0	-2.261	4.2537
0	-2.295	4.1845
0	-2.329	4.1154
0	-2.363	4.0463
0	-2.397	3.9709
0	-2.431	3.9018
0	-2.465	3.8264
0	-2.482	3.751
0	-2.499	3.6756
0	-2.516	3.6002
0	-2.533	3.5248
0	-2.55	3.4494
0	-2.567	3.374
0	-2.567	3.2923
0	-2.567	3.217
0	-2.567	3.1416
0	-2.567	3.0599
0	-2.567	2.9845
0	-2.55	2.9091
0	-2.55	2.8274
0	-2.533	2.752
0	-2.516	2.6766
0	-2.482	2.6012
0	-2.465	2.5258
0	-2.431	2.4567
0	-2.414	2.3813
0	-2.38	2.3122
0	-2.346	2.2368
0	-2.312	2.1677
0	-2.261	2.0986
0	-2.227	2.0294
0	-2.193	1.9666
0	-2.142	1.8975
0	-2.108	1.8347
0	-2.057	1.7718
0	-2.023	1.709
0	-1.972	1.6525
0	-1.938	1.5959
0	-1.887	1.5331
0	-1.853	1.4765
0	-1.802	1.4263
0	-1.751	1.3697
0	-1.717	1.3195
0	-1.666	1.2692
0	-1.632	1.2189
0	-1.598	1.1687
0	-1.547	1.1184
0	-1.513	1.0744
0	-1.479	1.0304
0	-1.445	0.98645
0	-1.394	0.94246
0	-1.36	0.89848
0	-1.326	0.86079
0	-1.292	0.82309
0	-1.275	0.7791
0	-1.241	0.74141
0	-1.207	0.70999
0	-1.173	0.67229
0	-1.156	0.63459
0	-1.122	0.60318
0	-1.105	0.56548
0	-1.088	0.53406
0	-1.054	0.50265
0	-1.037	0.47123
0	-1.02	0.43982
0	-1.003	0.4084
0	-0.986	0.37699
0	-0.969	0.35185
0	-0.952	0.32044
0	-0.935	0.28902
0	-0.935	0.26389
0	-0.918	0.23247
0	-0.901	0.20734
0	-0.901	0.18221
0	-0.884	0.15079
0	-0.884	0.12566
0	-0.884	0.10053
2	-0.867	0.075397
2	-0.867	0.043982
2	-0.85	0.018849
2	-0.833	6.2768
2	-0.816	6.2517
2	-0.816	6.2265
2	-0.799	6.2014
2	-0.799	6.1826
2	-0.782	6.1574
2	-0.782	6.1323
2	-0.782	6.1072
2	-0.765	6.0883
2	-0.765	6.0632
2	-0.765	6.0381
2	-0.765	6.0129
2	-0.765	5.9941
2	-0.765	5.9689
2	-0.765	5.9438
2	-0.765	5.925
2	-0.765	5.8998
2	-0.782	5.8747
2	-0.782	5.8496
2	-0.782	5.8307
2	-0.799	5.8056
2	-0.799	5.7805
2	-0.816	5.7553
0	-0.833	5.7302
0	-0.85	5.705
0	-0.884	5.6799
0	-0.901	5.6485
0	-0.935	5.6234
0	-0.952	5.592
0	-0.986	5.5668
0	-1.003	5.5354
0	-1.037	5.504
0	-1.071	5.4726
0	-1.105	5.4412
0	-1.139	5.4035
0	-1.173	5.372
0	-1.207	5.3343
0	-1.241	5.2966
0	-1.275	5.2589
0	-1.309	5.2213
0	-1.343	5.1836
0	-1.377	5.1396
0	-1.411	5.1019
0	-1.462	5.0579
0	-1.496	5.0076
0	-1.547	4.9637
0	-1.581	4.9197
0	-1.615	4.8694
0	-1.666	4.8191
0	-1.7	4.7689
0	-1.751	4.7186
0	-1.785	4.6621
0	-1.836	4.6118
0	-1.87	4.5553
0	-1.921	4.4987
0	-1.955	4.4359
0	-1.989	4.3793
0	-2.04	4.3165
0	-2.074	4.2537
0	-2.108	4.1908
0	-2.142	4.128
0	-2.176	4.0652
0	-2.21	3.996
0	-2.244	3.9332
0	-2.261	3.8641
0	-2.295	3.795
0	-2.312	3.7259
0	-2.346	3.6568
0	-2.363	3.5877
0	-2.38	3.5122
0	-2.38	3.4431
0	-2.397	3.3677
0	-2.397	3.2986
0	-2.414	3.2232
0	-2.414	3.1541
0	-2.414	3.0787
0	-2.397	3.0096
0	-2.397	2.9342
0	-2.38	2.8651
0	-2.363	2.7897
0	-2.346	2.7206
0	-2.329	2.6515
0	-2.312	2.5823
0	-2.278	2.5132
0	-2.261	2.4441
0	-2.227	2.375
0	-2.193	2.3059
0	-2.159	2.2431
[truncated: 5,162 more rows]
