# Supplementary material for: Skilled motor control of an inverted pendulum implies low entropy of states but high entropy of actions
Source: PLoS Comput Biol. 2023 Jan 6;19(1):e1010810. doi: 10.1371/journal.pcbi.1010810 (PMC9851554; doi:10.1371/journal.pcbi.1010810)
Supplement: S2 File — The dataset within the file contains the data collected during the experiment. Each CSV file named “FRI_p_l.csv” corresponds to a different trial, where “p” stands for an unique numerical participant’s identifier and “l” stands for pendulum length (where “2” corresponds to 0.2, “3” to 0.3 m, “4” to 0.4 m, etc.). In every file, rows correspond to subsequent time steps, sampled with a frequency of 0.017 s. For every recorded time step, each column contains: the action selected by the trial’s participant (“action”). The value 0 corresponds to a “no action”, the value 1 represents an action that pushes the pendulum towards the clockwise direction and the value 2 corresponds to an action that pushes the pendulum towards the anti-clockwise direction.the angular velocity of the pendulum at that time step (“ang. velocity”), measured in rad s−1.the angle of the pendulum at that time step (“angle”), measured in rad with values in the interval [0, 2π) rad. The angle 0 rad corresponds to the pendulum oriented in its upright position.the single utility value associated to the whole trial (“utility”). (ZIP) [file pcbi.1010810.s002.zip › ExperimentalData/FRI_15_4.csv]

action	angular vel.	angle	trial utility
0	0	3.2358	-6.757
0	0	3.2358
0	-0.017	3.2358
0	-0.017	3.2358
0	-0.034	3.2358
0	-0.034	3.2358
0	-0.051	3.2358
0	-0.051	3.2295
0	-0.051	3.2295
0	-0.068	3.2295
0	-0.068	3.2232
0	-0.068	3.2232
0	-0.085	3.2232
0	-0.085	3.217
0	-0.102	3.217
0	-0.102	3.2107
0	-0.102	3.2107
0	-0.102	3.2044
0	-0.119	3.1981
0	-0.119	3.1981
0	-0.119	3.1918
0	-0.119	3.1918
0	-0.136	3.1855
0	-0.136	3.1793
0	-0.136	3.1793
0	-0.136	3.173
0	-0.136	3.1667
0	-0.136	3.1604
0	-0.153	3.1604
0	-0.153	3.1541
0	-0.153	3.1478
0	-0.153	3.1416
0	-0.153	3.1416
0	-0.153	3.1353
0	-0.153	3.129
0	-0.153	3.1227
0	-0.153	3.1227
0	-0.136	3.1164
0	-0.136	3.1101
0	-0.136	3.1101
0	-0.136	3.1038
0	-0.136	3.0976
0	-0.136	3.0913
0	-0.136	3.0913
2	-0.119	3.085
2	-0.102	3.085
2	-0.068	3.0787
2	-0.051	3.0787
2	-0.017	3.0787
2	0	3.0724
2	0	3.0787
2	0.034	3.0787
2	0.051	3.0787
2	0.085	3.0787
2	0.102	3.085
2	0.136	3.085
2	0.153	3.0913
2	0.17	3.0976
2	0.204	3.1038
2	0.221	3.1101
2	0.238	3.1164
2	0.272	3.1227
2	0.289	3.1353
2	0.306	3.1416
2	0.323	3.1541
2	0.34	3.1604
2	0.357	3.173
2	0.374	3.1855
2	0.391	3.1981
2	0.408	3.2107
2	0.425	3.2232
2	0.442	3.2358
2	0.459	3.2484
2	0.459	3.2609
2	0.476	3.2798
2	0.476	3.2923
2	0.493	3.3049
2	0.493	3.3238
2	0.51	3.3363
2	0.51	3.3552
2	0.51	3.3677
2	0.51	3.3866
2	0.51	3.3992
2	0.51	3.418
2	0.51	3.4306
2	0.51	3.4494
2	0.51	3.462
2	0.51	3.4745
2	0.493	3.4934
2	0.493	3.506
2	0.476	3.5248
2	0.476	3.5374
2	0.459	3.5499
2	0.459	3.5688
2	0.442	3.5814
2	0.425	3.5939
2	0.425	3.6065
2	0.408	3.6191
2	0.391	3.6316
2	0.374	3.6442
2	0.357	3.6568
2	0.34	3.6631
2	0.323	3.6756
2	0.306	3.6819
2	0.289	3.6945
0	0.238	3.7008
0	0.204	3.707
0	0.17	3.7133
1	0.119	3.7196
1	0.068	3.7196
1	0	3.7259
1	-0.051	3.7196
1	-0.102	3.7196
1	-0.17	3.7133
1	-0.238	3.707
1	-0.289	3.7008
1	-0.357	3.6882
1	-0.408	3.6819
1	-0.459	3.6631
1	-0.527	3.6505
1	-0.578	3.6316
1	-0.629	3.6128
1	-0.697	3.5939
1	-0.748	3.5751
1	-0.799	3.5499
1	-0.833	3.5248
1	-0.884	3.4997
1	-0.935	3.4745
1	-0.969	3.4431
1	-1.02	3.4117
1	-1.054	3.3803
1	-1.088	3.3489
1	-1.122	3.3175
1	-1.156	3.2798
1	-1.19	3.2484
1	-1.207	3.2107
1	-1.241	3.173
1	-1.258	3.1353
1	-1.275	3.0976
1	-1.292	3.0599
1	-1.309	3.0159
1	-1.309	2.9782
1	-1.326	2.9405
1	-1.326	2.8965
1	-1.326	2.8588
1	-1.326	2.8211
1	-1.309	2.7771
1	-1.309	2.7394
1	-1.292	2.7017
1	-1.275	2.664
1	-1.258	2.62
1	-1.241	2.5823
1	-1.224	2.5447
1	-1.207	2.5132
1	-1.173	2.4755
1	-1.156	2.4378
1	-1.122	2.4064
1	-1.088	2.3687
1	-1.054	2.3373
1	-1.02	2.3059
1	-0.986	2.2745
1	-0.952	2.2494
1	-0.901	2.2179
1	-0.867	2.1928
1	-0.833	2.1677
1	-0.782	2.1425
1	-0.748	2.1174
1	-0.697	2.0986
1	-0.646	2.0797
1	-0.612	2.0609
1	-0.561	2.042
0	-0.493	2.0232
0	-0.425	2.0106
0	-0.357	1.998
2	-0.289	1.9917
2	-0.204	1.9792
2	-0.102	1.9792
2	-0.017	1.9729
2	0.051	1.9729
2	0.136	1.9792
2	0.238	1.9855
2	0.323	1.9917
2	0.408	2.0043
2	0.493	2.0169
2	0.578	2.0357
2	0.663	2.0546
2	0.748	2.0734
2	0.833	2.0986
2	0.918	2.1237
2	1.003	2.1551
2	1.088	2.1865
2	1.173	2.2179
2	1.241	2.2556
2	1.326	2.2933
2	1.394	2.3373
2	1.462	2.3813
2	1.547	2.4253
2	1.615	2.4755
2	1.666	2.5195
2	1.734	2.5761
2	1.785	2.6263
2	1.853	2.6829
2	1.887	2.7394
2	1.938	2.796
2	1.989	2.8525
2	2.023	2.9154
2	2.057	2.9782
2	2.091	3.041
2	2.108	3.1038
2	2.125	3.1667
2	2.142	3.2295
2	2.159	3.2923
2	2.159	3.3615
2	2.159	3.4243
2	2.159	3.4871
2	2.142	3.5562
2	2.125	3.6191
2	2.108	3.6819
2	2.091	3.7447
2	2.074	3.8076
2	2.04	3.8704
2	2.006	3.9332
2	1.972	3.9898
2	1.938	4.0526
2	1.887	4.1091
2	1.853	4.1657
2	1.802	4.2222
2	1.751	4.2725
2	1.7	4.3228
2	1.649	4.373
2	1.598	4.4233
2	1.547	4.4736
2	1.496	4.5175
2	1.445	4.5615
2	1.377	4.6055
2	1.326	4.6432
2	1.275	4.6872
2	1.224	4.7249
2	1.156	4.7563
2	1.105	4.794
2	1.054	4.8254
2	1.003	4.8568
2	0.952	4.8883
0	0.867	4.9134
0	0.799	4.9385
0	0.731	4.9637
0	0.646	4.9825
0	0.578	5.0014
0	0.51	5.0202
0	0.442	5.0328
0	0.357	5.0453
0	0.289	5.0579
0	0.221	5.0642
0	0.153	5.0705
1	0.085	5.0705
1	0	5.0767
1	-0.085	5.0705
1	-0.17	5.0705
1	-0.255	5.0642
1	-0.357	5.0516
1	-0.442	5.039
1	-0.527	5.0265
1	-0.629	5.0076
1	-0.714	4.9888
1	-0.816	4.9637
1	-0.901	4.9385
1	-1.003	4.9071
1	-1.088	4.8757
1	-1.19	4.8443
1	-1.275	4.8066
1	-1.377	4.7689
1	-1.462	4.7249
1	-1.564	4.6809
1	-1.649	4.6306
1	-1.751	4.5804
1	-1.836	4.5238
1	-1.938	4.4673
1	-2.023	4.4107
1	-2.125	4.3479
1	-2.21	4.2788
1	-2.295	4.2097
1	-2.38	4.1406
1	-2.448	4.0714
1	-2.533	3.996
1	-2.601	3.9144
1	-2.669	3.839
1	-2.737	3.7573
1	-2.805	3.6756
1	-2.856	3.5877
1	-2.907	3.4997
1	-2.941	3.4117
1	-2.975	3.3238
1	-3.009	3.2358
1	-3.026	3.1416
1	-3.043	3.0536
1	-3.06	2.9593
1	-3.06	2.8651
1	-3.06	2.7771
1	-3.043	2.6829
1	-3.026	2.5949
1	-3.009	2.5007
1	-2.975	2.4127
1	-2.941	2.3247
1	-2.907	2.2368
1	-2.856	2.1488
1	-2.822	2.0609
1	-2.771	1.9792
1	-2.72	1.8975
1	-2.669	1.8158
1	-2.618	1.7341
1	-2.55	1.6587
0	-2.482	1.5833
0	-2.397	1.5079
0	-2.329	1.4388
0	-2.244	1.3697
0	-2.176	1.3006
0	-2.108	1.2378
0	-2.04	1.1749
0	-1.972	1.1121
0	-1.904	1.0556
0	-1.836	0.99901
0	-1.768	0.94875
0	-1.7	0.8922
0	-1.649	0.84193
0	-1.598	0.79167
0	-1.547	0.74769
0	-1.496	0.70371
0	-1.445	0.65973
0	-1.394	0.61574
0	-1.36	0.57176
0	-1.309	0.53406
0	-1.275	0.49637
0	-1.241	0.45867
0	-1.207	0.42097
0	-1.173	0.38327
0	-1.156	0.34557
0	-1.122	0.31416
0	-1.105	0.27646
2	-1.088	0.24504
2	-1.037	0.21363
2	-1.003	0.18221
2	-0.969	0.15079
2	-0.935	0.12566
2	-0.918	0.094246
2	-0.884	0.069114
2	-0.867	0.043982
2	-0.833	0.018849
2	-0.816	6.2768
2	-0.799	6.2517
2	-0.782	6.2265
2	-0.765	6.2014
2	-0.748	6.1826
2	-0.731	6.1574
2	-0.731	6.1323
2	-0.714	6.1135
2	-0.714	6.0946
2	-0.697	6.0695
2	-0.697	6.0506
2	-0.697	6.0255
2	-0.697	6.0066
2	-0.697	5.9878
2	-0.697	5.9627
2	-0.697	5.9438
2	-0.714	5.9187
2	-0.714	5.8998
2	-0.714	5.881
0	-0.748	5.8559
0	-0.782	5.8307
0	-0.816	5.8056
0	-0.85	5.7805
0	-0.884	5.7553
0	-0.918	5.7302
0	-0.969	5.6988
0	-1.003	5.6736
0	-1.054	5.6422
0	-1.088	5.6045
0	-1.139	5.5731
1	-1.19	5.5354
1	-1.258	5.504
1	-1.343	5.46
1	-1.411	5.4223
1	-1.496	5.3783
1	-1.564	5.3281
1	-1.649	5.2841
1	-1.734	5.2338
1	-1.819	5.1773
1	-1.904	5.1207
1	-1.989	5.0642
1	-2.091	5.0014
1	-2.176	4.9385
1	-2.261	4.8694
1	-2.363	4.8003
1	-2.448	4.7312
1	-2.55	4.6558
1	-2.635	4.5741
1	-2.737	4.4924
0	-2.805	4.4107
0	-2.873	4.3228
0	-2.941	4.2348
0	-3.009	4.1468
0	-3.06	4.0589
0	-3.128	3.9646
0	-3.179	3.8704
0	-3.213	3.7699
0	-3.264	3.6756
0	-3.298	3.5751
0	-3.315	3.4745
0	-3.332	3.374
0	-3.349	3.2735
0	-3.349	3.173
0	-3.349	3.0724
0	-3.349	2.9719
0	-3.332	2.8714
0	-3.298	2.7708
0	-3.264	2.6766
0	-3.23	2.5761
0	-3.179	2.4818
0	-3.145	2.3876
0	-3.077	2.2933
0	-3.026	2.1991
0	-2.958	2.1111
0	-2.89	2.0232
0	-2.822	1.9352
0	-2.754	1.8535
0	-2.669	1.7718
0	-2.601	1.6902
0	-2.516	1.6148
0	-2.448	1.5394
0	-2.363	1.464
0	-2.295	1.3948
0	-2.227	1.3257
0	-2.142	1.2629
0	-2.074	1.2001
0	-2.006	1.1372
0	-1.938	1.0807
0	-1.87	1.0241
0	-1.802	0.9676
2	-1.751	0.91105
2	-1.666	0.86079
2	-1.581	0.81052
2	-1.513	0.76654
2	-1.445	0.72256
2	-1.377	0.67858
2	-1.309	0.63459
2	-1.241	0.59689
2	-1.173	0.56548
2	-1.122	0.52778
2	-1.054	0.49637
2	-1.003	0.46495
2	-0.952	0.43353
2	-0.901	0.4084
2	-0.85	0.37699
2	-0.799	0.35185
2	-0.765	0.333
2	-0.714	0.30787
2	-0.663	0.28902
0	-0.646	0.27017
0	-0.629	0.24504
0	-0.612	0.22619
0	-0.595	0.21363
0	-0.578	0.19478
0	-0.561	0.17593
2	-0.544	0.15708
2	-0.527	0.14451
2	-0.493	0.12566
2	-0.459	0.1131
2	-0.425	0.10053
2	-0.408	0.087963
2	-0.374	0.075397
2	-0.357	0.062831
2	-0.323	0.050265
2	-0.306	0.043982
2	-0.272	0.031415
2	-0.255	0.025132
2	-0.238	0.018849
2	-0.204	0.012566
2	-0.187	0.0062831
2	-0.17	0
2	-0.153	6.2768
2	-0.136	6.2705
2	-0.102	6.2705
2	-0.085	6.2642
2	-0.068	6.2642
2	-0.051	6.258
2	-0.034	6.258
2	-0.017	6.258
2	0	6.258
2	0	6.258
2	0.017	6.258
2	0.051	6.258
0	0.034	6.2642
0	0.034	6.2642
0	0.034	6.2642
0	0.034	6.2642
0	0.034	6.2642
0	0.034	6.2705
0	0.034	6.2705
0	0.034	6.2705
0	0.034	6.2705
0	0.034	6.2768
0	0.034	6.2768
0	0.034	6.2768
0	0.034	6.2768
0	0.034	6.2768
0	0.034	0
0	0.034	0
0	0.034	0
0	0.034	0
0	0.034	0
0	0.034	0
0	0.034	0.0062831
0	0.034	0.0062831
0	0.034	0.0062831
0	0.034	0.0062831
0	0.034	0.012566
0	0.034	0.012566
0	0.034	0.012566
0	0.034	0.012566
0	0.034	0.012566
0	0.034	0.018849
0	0.051	0.018849
0	0.051	0.018849
0	0.051	0.018849
0	0.051	0.025132
0	0.051	0.025132
0	0.051	0.025132
0	0.051	0.031415
0	0.051	0.031415
0	0.068	0.031415
0	0.068	0.037699
0	0.068	0.037699
0	0.068	0.037699
0	0.068	0.043982
0	0.068	0.043982
1	0.085	0.043982
1	0.068	0.050265
1	0.051	0.050265
1	0.034	0.050265
1	0.017	0.050265
1	0	0.056548
1	0	0.056548
0	0	0.056548
0	0	0.056548
0	0	0.056548
0	0	0.056548
0	0	0.056548
0	0	0.056548
0	0.017	0.056548
0	0.017	0.056548
0	0.017	0.056548
0	0.034	0.056548
0	0.034	0.056548
0	0.034	0.062831
0	0.034	0.062831
0	0.051	0.062831
0	0.051	0.062831
0	0.051	0.069114
0	0.068	0.069114
0	0.068	0.069114
0	0.068	0.075397
0	0.085	0.075397
0	0.085	0.075397
0	0.085	0.08168
0	0.102	0.08168
0	0.102	0.087963
0	0.102	0.087963
0	0.119	0.094246
0	0.119	0.10053
0	0.136	0.10053
0	0.136	0.10681
0	0.153	0.1131
0	0.153	0.1131
1	0.17	0.11938
1	0.153	0.12566
1	0.136	0.13195
1	0.136	0.13195
1	0.119	0.13823
1	0.119	0.14451
1	0.102	0.14451
1	0.102	0.15079
1	0.085	0.15079
1	0.085	0.15708
1	0.068	0.15708
1	0.068	0.15708
1	0.051	0.16336
1	0.051	0.16336
1	0.034	0.16336
1	0.034	0.16336
1	0.017	0.16964
1	0.017	0.16964
1	0	0.16964
1	0	0.16964
1	0	0.16964
1	0	0.16964
1	0	0.16964
1	-0.017	0.16964
0	0	0.16964
0	0	0.16964
0	0	0.16964
0	0.017	0.16964
0	0.034	0.16964
0	0.051	0.16964
0	0.051	0.16964
0	0.068	0.17593
1	0.085	0.17593
1	0.085	0.18221
1	0.068	0.18221
1	0.068	0.18221
1	0.051	0.18849
1	0.051	0.18849
1	0.051	0.18849
1	0.034	0.19478
1	0.034	0.19478
1	0.034	0.19478
1	0.017	0.19478
1	0.017	0.19478
1	0.017	0.19478
1	0	0.19478
1	0	0.20106
1	0	0.20106
1	0	0.20106
1	0	0.20106
1	0	0.20106
1	0	0.19478
1	-0.017	0.19478
1	-0.017	0.19478
1	-0.017	0.19478
1	-0.034	0.19478
1	-0.034	0.19478
1	-0.034	0.19478
1	-0.051	0.18849
1	-0.051	0.18849
1	-0.051	0.18849
1	-0.068	0.18221
1	-0.068	0.18221
1	-0.068	0.18221
1	-0.085	0.17593
1	-0.085	0.17593
1	-0.102	0.16964
1	-0.102	0.16964
1	-0.102	0.16336
1	-0.119	0.16336
1	-0.119	0.15708
1	-0.136	0.15079
1	-0.136	0.15079
1	-0.153	0.14451
1	-0.153	0.13823
1	-0.17	0.13195
1	-0.187	0.13195
1	-0.187	0.12566
1	-0.204	0.11938
0	-0.187	0.1131
0	-0.187	0.10681
0	-0.17	0.10053
0	-0.17	0.094246
0	-0.17	0.087963
0	-0.153	0.08168
0	-0.153	0.075397
0	-0.136	0.075397
0	-0.136	0.069114
0	-0.136	0.062831
0	-0.119	0.062831
0	-0.119	0.056548
0	-0.119	0.050265
0	-0.119	0.050265
0	-0.102	0.043982
2	-0.102	0.043982
2	-0.085	0.037699
2	-0.068	0.037699
2	-0.034	0.037699
2	-0.017	0.031415
2	0	0.031415
2	0.017	0.031415
2	0.034	0.037699
2	0.068	0.037699
2	0.085	0.037699
2	0.102	0.043982
2	0.136	0.043982
0	0.136	0.050265
0	0.136	0.056548
0	0.153	0.056548
0	0.153	0.062831
0	0.153	0.069114
0	0.153	0.075397
0	0.17	0.08168
0	0.17	0.08168
1	0.187	0.087963
1	0.17	0.094246
1	0.153	0.10053
1	0.136	0.10681
1	0.136	0.10681
1	0.119	0.1131
1	0.102	0.11938
1	0.102	0.11938
1	0.085	0.12566
1	0.068	0.12566
1	0.068	0.12566
1	0.051	0.13195
1	0.034	0.13195
1	0.034	0.13195
1	0.017	0.13195
1	0.017	0.13195
1	0	0.13195
1	0	0.13823
1	0	0.13195
1	-0.017	0.13195
1	-0.017	0.13195
1	-0.034	0.13195
1	-0.034	0.13195
1	-0.051	0.13195
1	-0.068	0.12566
1	-0.068	0.12566
1	-0.085	0.12566
1	-0.102	0.11938
1	-0.102	0.11938
1	-0.119	0.1131
1	-0.136	0.10681
1	-0.136	0.10681
1	-0.153	0.10053
1	-0.17	0.094246
0	-0.153	0.087963
0	-0.153	0.087963
0	-0.153	0.08168
0	-0.136	0.075397
0	-0.136	0.069114
0	-0.119	0.069114
0	-0.119	0.062831
0	-0.119	0.062831
0	-0.119	0.056548
0	-0.102	0.050265
0	-0.102	0.050265
0	-0.102	0.043982
0	-0.102	0.043982
0	-0.085	0.037699
0	-0.085	0.037699
0	-0.085	0.031415
0	-0.085	0.031415
0	-0.085	0.025132
0	-0.085	0.025132
0	-0.085	0.025132
0	-0.068	0.018849
0	-0.068	0.018849
0	-0.068	0.012566
0	-0.068	0.012566
0	-0.068	0.012566
0	-0.068	0.0062831
0	-0.068	0.0062831
0	-0.068	0.0062831
0	-0.068	0
0	-0.068	0
0	-0.068	6.2768
0	-0.068	6.2768
0	-0.068	6.2768
0	-0.068	6.2705
0	-0.068	6.2705
2	-0.068	6.2705
2	-0.051	6.2642
2	-0.034	6.2642
2	-0.017	6.2642
2	0	6.2642
2	0.017	6.2642
2	0.034	6.2642
2	0.051	6.2642
2	0.068	6.2705
2	0.085	6.2705
2	0.102	6.2768
2	0.119	6.2768
2	0.153	0
2	0.17	0.0062831
2	0.187	0.012566
0	0.187	0.012566
0	0.187	0.018849
0	0.187	0.025132
0	0.187	0.031415
0	0.204	0.037699
0	0.204	0.043982
0	0.204	0.050265
0	0.204	0.056548
0	0.221	0.062831
0	0.221	0.069114
0	0.221	0.08168
0	0.238	0.087963
1	0.238	0.094246
1	0.221	0.10053
1	0.221	0.10681
1	0.204	0.1131
1	0.187	0.11938
1	0.187	0.12566
1	0.17	0.13195
1	0.153	0.13823
1	0.153	0.13823
1	0.136	0.14451
1	0.136	0.15079
1	0.119	0.15708
1	0.119	0.15708
1	0.102	0.16336
1	0.102	0.16336
1	0.085	0.16964
1	0.085	0.16964
1	0.068	0.17593
1	0.068	0.17593
1	0.068	0.17593
1	0.051	0.18221
1	0.051	0.18221
1	0.034	0.18221
1	0.034	0.18221
1	0.034	0.18849
1	0.017	0.18849
1	0.017	0.18849
1	0.017	0.18849
1	0	0.18849
1	0	0.18849
1	0	0.18849
1	0	0.18849
1	0	0.18849
1	0	0.18849
1	-0.017	0.18849
1	-0.017	0.18849
1	-0.034	0.18849
1	-0.034	0.18221
1	-0.034	0.18221
1	-0.051	0.18221
1	-0.051	0.18221
1	-0.051	0.17593
1	-0.068	0.17593
1	-0.068	0.17593
1	-0.085	0.16964
1	-0.085	0.16964
1	-0.102	0.16336
1	-0.102	0.16336
1	-0.102	0.15708
1	-0.119	0.15708
0	-0.102	0.15079
0	-0.102	0.15079
0	-0.085	0.14451
0	-0.068	0.14451
0	-0.068	0.13823
0	-0.051	0.13823
0	-0.034	0.13823
0	-0.034	0.13823
0	-0.017	0.13823
0	0	0.13195
0	0	0.13195
0	0	0.13195
0	0	0.13195
0	0.017	0.13195
0	0.034	0.13823
0	0.034	0.13823
0	0.051	0.13823
0	0.051	0.13823
0	0.068	0.14451
0	0.085	0.14451
0	0.085	0.15079
0	0.102	0.15079
1	0.119	0.15708
1	0.102	0.15708
1	0.102	0.16336
1	0.085	0.16336
1	0.085	0.16964
1	0.068	0.16964
1	0.068	0.16964
1	0.051	0.17593
1	0.051	0.17593
1	0.051	0.17593
1	0.034	0.18221
1	0.034	0.18221
1	0.017	0.18221
1	0.017	0.18221
1	0.017	0.18221
1	0	0.18221
1	0	0.18221
1	0	0.18221
1	0	0.18221
1	0	0.18221
1	0	0.18221
1	-0.017	0.18221
1	-0.017	0.18221
1	-0.034	0.18221
1	-0.034	0.18221
1	-0.034	0.17593
0	-0.034	0.17593
0	-0.017	0.17593
0	0	0.17593
0	0	0.17593
0	0.017	0.17593
0	0.017	0.17593
0	0.034	0.17593
0	0.051	0.18221
1	0.068	0.18221
1	0.051	0.18221
1	0.051	0.18849
1	0.051	0.18849
1	0.034	0.18849
1	0.034	0.18849
1	0.034	0.19478
1	0.017	0.19478
1	0.017	0.19478
1	0.017	0.19478
1	0	0.19478
1	0	0.19478
1	0	0.19478
1	0	0.19478
1	0	0.19478
1	0	0.19478
1	-0.017	0.19478
1	-0.017	0.19478
1	-0.017	0.19478
1	-0.034	0.19478
1	-0.034	0.18849
1	-0.034	0.18849
1	-0.051	0.18849
1	-0.051	0.18849
1	-0.051	0.18221
1	-0.068	0.18221
1	-0.068	0.18221
1	-0.085	0.17593
1	-0.085	0.17593
1	-0.085	0.16964
1	-0.102	0.16964
1	-0.102	0.16336
1	-0.119	0.16336
1	-0.119	0.15708
1	-0.136	0.15708
1	-0.136	0.15079
1	-0.153	0.14451
1	-0.153	0.13823
1	-0.17	0.13823
0	-0.153	0.13195
0	-0.153	0.12566
0	-0.136	0.11938
0	-0.119	0.11938
0	-0.119	0.1131
0	-0.102	0.10681
0	-0.102	0.10681
0	-0.085	0.10053
0	-0.085	0.10053
0	-0.085	0.10053
0	-0.068	0.094246
0	-0.068	0.094246
0	-0.051	0.087963
0	-0.051	0.087963
0	-0.034	0.087963
0	-0.034	0.087963
0	-0.034	0.08168
0	-0.017	0.08168
0	-0.017	0.08168
0	0	0.08168
0	0	0.08168
0	0	0.08168
0	0	0.08168
0	0	0.08168
0	0	0.08168
1	0.017	0.08168
1	0	0.08168
1	0	0.08168
1	-0.017	0.08168
1	-0.017	0.08168
1	-0.034	0.08168
1	-0.051	0.08168
1	-0.068	0.075397
1	-0.085	0.075397
1	-0.102	0.069114
1	-0.119	0.069114
1	-0.119	0.062831
1	-0.136	0.062831
0	-0.136	0.056548
0	-0.136	0.050265
0	-0.136	0.050265
0	-0.119	0.043982
0	-0.119	0.037699
0	-0.119	0.037699
0	-0.119	0.031415
0	-0.119	0.031415
0	-0.102	0.025132
0	-0.102	0.018849
0	-0.102	0.018849
0	-0.102	0.012566
0	-0.102	0.012566
0	-0.102	0.0062831
0	-0.102	0.0062831
0	-0.102	0
0	-0.102	0
0	-0.102	6.2768
0	-0.102	6.2768
0	-0.102	6.2705
0	-0.102	6.2705
0	-0.102	6.2642
0	-0.102	6.2642
0	-0.102	6.258
2	-0.102	6.2517
2	-0.085	6.2517
2	-0.068	6.2454
2	-0.051	6.2454
2	-0.034	6.2454
2	-0.017	6.2454
2	0	6.2454
2	0	6.2454
2	0.017	6.2454
2	0.034	6.2454
2	0.051	6.2454
0	0.051	6.2454
0	0.051	6.2517
0	0.051	6.2517
0	0.051	6.2517
0	0.034	6.2517
0	0.034	6.258
0	0.034	6.258
0	0.034	6.258
2	0.034	6.258
2	0.051	6.2642
2	0.068	6.2642
2	0.085	6.2642
2	0.102	6.2705
2	0.136	6.2705
2	0.153	6.2768
2	0.17	0
0	0.17	0.0062831
0	0.17	0.012566
0	0.17	0.018849
0	0.17	0.018849
0	0.17	0.025132
0	0.17	0.031415
0	0.187	0.037699
0	0.187	0.043982
0	0.187	0.050265
1	0.187	0.056548
1	0.17	0.062831
1	0.153	0.069114
1	0.153	0.069114
1	0.136	0.075397
1	0.119	0.08168
1	0.102	0.08168
1	0.085	0.087963
1	0.068	0.087963
1	0.068	0.094246
1	0.051	0.094246
1	0.034	0.094246
1	0.017	0.094246
1	0.017	0.094246
1	0	0.10053
1	0	0.10053
1	-0.017	0.094246
1	-0.017	0.094246
1	-0.034	0.094246
1	-0.051	0.094246
1	-0.068	0.094246
1	-0.068	0.087963
1	-0.085	0.087963
1	-0.102	0.08168
1	-0.119	0.08168
1	-0.136	0.075397
1	-0.136	0.069114
1	-0.153	0.069114
1	-0.17	0.062831
1	-0.187	0.056548
0	-0.187	0.050265
0	-0.187	0.043982
0	-0.17	0.037699
0	-0.17	0.031415
0	-0.17	0.025132
0	-0.17	0.025132
0	-0.17	0.018849
0	-0.17	0.012566
0	-0.17	0.0062831
0	-0.17	0
2	-0.17	6.2768
2	-0.153	6.2768
2	-0.119	6.2705
2	-0.102	6.2642
2	-0.085	6.2642
2	-0.068	6.258
2	-0.051	6.258
0	-0.051	6.258
0	-0.051	6.258
0	-0.051	6.2517
0	-0.051	6.2517
0	-0.051	6.2517
0	-0.068	6.2454
0	-0.068	6.2454
0	-0.068	6.2454
0	-0.068	6.2391
0	-0.068	6.2391
0	-0.068	6.2328
2	-0.085	6.2328
2	-0.068	6.2328
2	-0.051	6.2265
2	-0.034	6.2265
2	-0.017	6.2265
2	0	6.2265
2	0	6.2265
2	0.017	6.2265
2	0.034	6.2265
2	0.051	6.2265
2	0.068	6.2328
2	0.085	6.2328
0	0.085	6.2391
0	0.085	6.2391
0	0.068	6.2391
0	0.068	6.2454
0	0.068	6.2454
0	0.068	6.2517
0	0.068	6.2517
0	0.068	6.2517
0	0.068	6.258
0	0.051	6.258
0	0.051	6.258
0	0.051	6.2642
0	0.051	6.2642
0	0.051	6.2642
0	0.051	6.2705
0	0.051	6.2705
0	0.051	6.2705
0	0.051	6.2705
0	0.051	6.2768
0	0.051	6.2768
0	0.051	6.2768
0	0.051	6.2831
0	0.051	0
0	0.051	0
0	0.051	0
0	0.051	0.0062831
0	0.051	0.0062831
0	0.051	0.0062831
0	0.051	0.0062831
0	0.051	0.012566
0	0.051	0.012566
0	0.051	0.012566
0	0.051	0.018849
0	0.051	0.018849
0	0.068	0.018849
1	0.068	0.025132
1	0.051	0.025132
1	0.034	0.025132
1	0	0.025132
1	0	0.025132
1	-0.017	0.025132
1	-0.034	0.025132
1	-0.051	0.025132
1	-0.068	0.025132
1	-0.085	0.018849
1	-0.102	0.018849
1	-0.119	0.012566
1	-0.136	0.0062831
0	-0.136	0.0062831
0	-0.136	0
0	-0.136	6.2768
0	-0.136	6.2768
0	-0.136	6.2705
0	-0.136	6.2642
0	-0.136	6.258
0	-0.136	6.258
0	-0.153	6.2517
0	-0.153	6.2454
0	-0.153	6.2454
0	-0.153	6.2391
0	-0.153	6.2328
2	-0.153	6.2265
2	-0.136	6.2203
2	-0.136	6.2203
2	-0.119	6.214
2	-0.102	6.214
2	-0.085	6.2077
2	-0.068	6.2077
2	-0.051	6.2014
2	-0.034	6.2014
2	-0.017	6.2014
2	-0.017	6.2014
2	0	6.2014
2	0	6.2014
2	0.017	6.2014
2	0.034	6.2014
2	0.051	6.2014
2	0.068	6.2077
2	0.068	6.2077
2	0.085	6.2077
2	0.102	6.214
2	0.119	6.214
2	0.136	6.2203
2	0.153	6.2265
2	0.17	6.2328
2	0.187	6.2328
0	0.187	6.2391
0	0.17	6.2454
0	0.17	6.2517
0	0.17	6.258
0	0.17	6.2642
0	0.17	6.2705
0	0.17	6.2768
0	0.17	6.2768
0	0.17	0
0	0.17	0.0062831
0	0.17	0.012566
0	0.17	0.018849
0	0.17	0.025132
0	0.17	0.031415
0	0.187	0.031415
0	0.187	0.037699
0	0.187	0.043982
0	0.187	0.050265
0	0.187	0.056548
0	0.204	0.062831
0	0.204	0.069114
0	0.204	0.075397
1	0.221	0.08168
1	0.204	0.087963
1	0.187	0.094246
1	0.17	0.10053
1	0.17	0.10681
1	0.153	0.1131
1	0.136	0.1131
1	0.136	0.11938
1	0.119	0.12566
1	0.102	0.12566
1	0.102	0.13195
1	0.085	0.13195
1	0.068	0.13823
1	0.068	0.13823
1	0.051	0.13823
1	0.051	0.14451
1	0.034	0.14451
1	0.034	0.14451
1	0.017	0.14451
1	0.017	0.14451
1	0	0.15079
1	0	0.15079
1	0	0.15079
1	-0.017	0.14451
1	-0.017	0.14451
0	0	0.14451
0	0	0.14451
0	0	0.14451
0	0.017	0.14451
0	0.017	0.14451
0	0.034	0.15079
0	0.051	0.15079
0	0.051	0.15079
1	0.068	0.15079
1	0.051	0.15708
1	0.051	0.15708
1	0.034	0.15708
1	0.034	0.16336
1	0.034	0.16336
1	0.017	0.16336
1	0.017	0.16336
1	0	0.16336
1	0	0.16336
1	0	0.16336
1	0	0.16336
1	-0.017	0.16336
1	-0.017	0.16336
1	-0.034	0.16336
1	-0.034	0.16336
1	-0.051	0.15708
1	-0.051	0.15708
1	-0.068	0.15708
1	-0.068	0.15079
1	-0.085	0.15079
1	-0.085	0.15079
1	-0.102	0.14451
1	-0.102	0.14451
0	-0.102	0.13823
0	-0.085	0.13823
0	-0.068	0.13195
0	-0.068	0.13195
0	-0.051	0.12566
0	-0.051	0.12566
0	-0.034	0.12566
0	-0.017	0.12566
0	-0.017	0.12566
0	0	0.12566
0	0	0.12566
0	0	0.12566
0	0	0.12566
0	0.017	0.12566
0	0.034	0.12566
0	0.034	0.12566
0	0.051	0.12566
0	0.051	0.13195
0	0.068	0.13195
1	0.068	0.13195
1	0.068	0.13823
1	0.051	0.13823
1	0.051	0.13823
1	0.034	0.13823
1	0.034	0.14451
1	0.017	0.14451
1	0	0.14451
1	0	0.14451
1	0	0.14451
1	0	0.14451
1	-0.017	0.14451
1	-0.017	0.14451
1	-0.034	0.14451
0	-0.017	0.13823
0	-0.017	0.13823
0	0	0.13823
0	0	0.13823
0	0	0.13823
0	0.017	0.13823
0	0.034	0.13823
0	0.034	0.14451
0	0.051	0.14451
0	0.051	0.14451
1	0.068	0.15079
1	0.068	0.15079
1	0.051	0.15079
1	0.051	0.15079
1	0.034	0.15708
1	0.034	0.15708
1	0.017	0.15708
1	0.017	0.15708
1	0	0.15708
1	0	0.15708
1	0	0.15708
1	0	0.15708
1	-0.017	0.15708
1	-0.017	0.15708
1	-0.034	0.15708
1	-0.034	0.15708
1	-0.051	0.15079
1	-0.051	0.15079
1	-0.068	0.15079
1	-0.068	0.14451
1	-0.085	0.14451
1	-0.085	0.14451
1	-0.102	0.13823
1	-0.119	0.13823
1	-0.119	0.13195
1	-0.136	0.12566
1	-0.136	0.12566
1	-0.153	0.11938
0	-0.136	0.1131
0	-0.136	0.10681
0	-0.119	0.10681
0	-0.119	0.10053
0	-0.119	0.10053
0	-0.102	0.094246
0	-0.102	0.087963
0	-0.085	0.087963
0	-0.085	0.087963
0	-0.068	0.08168
0	-0.068	0.08168
0	-0.068	0.075397
0	-0.051	0.075397
0	-0.051	0.075397
0	-0.051	0.069114
0	-0.034	0.069114
0	-0.034	0.069114
0	-0.034	0.069114
0	-0.017	0.069114
0	-0.017	0.062831
0	-0.017	0.062831
0	0	0.062831
0	0	0.062831
0	0	0.062831
0	0	0.062831
0	0	0.062831
0	0	0.062831
0	0	0.062831
0	0.017	0.062831
0	0.017	0.062831
0	0.017	0.069114
0	0.017	0.069114
0	0.034	0.069114
0	0.034	0.069114
0	0.034	0.069114
0	0.051	0.075397
0	0.051	0.075397
0	0.051	0.075397
0	0.068	0.075397
0	0.068	0.08168
0	0.085	0.08168
1	0.085	0.087963
1	0.068	0.087963
1	0.051	0.087963
1	0.051	0.094246
1	0.034	0.094246
1	0.017	0.094246
1	0	0.094246
1	0	0.094246
1	0	0.094246
1	-0.017	0.094246
1	-0.034	0.094246
1	-0.051	0.094246
1	-0.051	0.087963
1	-0.068	0.087963
1	-0.085	0.087963
1	-0.102	0.08168
1	-0.102	0.08168
1	-0.119	0.075397
1	-0.136	0.069114
0	-0.136	0.069114
0	-0.136	0.062831
0	-0.119	0.056548
0	-0.119	0.056548
0	-0.119	0.050265
0	-0.102	0.050265
0	-0.102	0.043982
0	-0.102	0.043982
0	-0.102	0.037699
0	-0.102	0.031415
0	-0.102	0.031415
0	-0.085	0.025132
0	-0.085	0.025132
0	-0.085	0.025132
0	-0.085	0.018849
0	-0.085	0.018849
0	-0.085	0.012566
0	-0.085	0.012566
0	-0.085	0.0062831
0	-0.085	0.0062831
0	-0.085	0.0062831
0	-0.085	0
0	-0.085	0
0	-0.085	6.2768
0	-0.085	6.2768
0	-0.085	6.2705
0	-0.085	6.2705
0	-0.085	6.2705
0	-0.085	6.2642
0	-0.085	6.2642
0	-0.085	6.258
0	-0.085	6.258
0	-0.085	6.2517
0	-0.085	6.2517
0	-0.085	6.2517
0	-0.085	6.2454
0	-0.102	6.2454
0	-0.102	6.2391
0	-0.102	6.2391
0	-0.102	6.2328
0	-0.102	6.2265
0	-0.119	6.2265
2	-0.119	6.2203
2	-0.102	6.2203
2	-0.085	6.214
2	-0.068	6.214
2	-0.051	6.214
2	-0.034	6.2077
2	-0.017	6.2077
2	-0.017	6.2077
2	0	6.2077
2	0	6.2077
2	0.017	6.2077
2	0.034	6.2077
2	0.051	6.2077
2	0.068	6.214
2	0.085	6.214
2	0.085	6.214
0	0.085	6.2203
0	0.085	6.2203
0	0.085	6.2265
0	0.068	6.2265
0	0.068	6.2328
0	0.068	6.2328
0	0.068	6.2328
0	0.068	6.2391
0	0.051	6.2391
2	0.051	6.2391
2	0.068	6.2454
2	0.085	6.2454
2	0.102	6.2517
2	0.119	6.2517
2	0.136	6.258
0	0.136	6.2642
0	0.136	6.2642
0	0.136	6.2705
0	0.136	6.2768
0	0.136	6.2768
0	0.136	0
0	0.136	0.0062831
0	0.136	0.012566
0	0.136	0.012566
1	0.136	0.018849
1	0.119	0.025132
1	0.102	0.025132
1	0.085	0.031415
1	0.068	0.031415
1	0.051	0.037699
1	0.034	0.037699
1	0.017	0.037699
1	0	0.037699
1	0	0.037699
1	-0.017	0.037699
1	-0.034	0.037699
1	-0.051	0.037699
1	-0.068	0.031415
1	-0.085	0.031415
1	-0.102	0.025132
1	-0.119	0.025132
1	-0.136	0.018849
0	-0.136	0.012566
0	-0.136	0.012566
0	-0.136	0.0062831
0	-0.136	0
0	-0.136	0
0	-0.136	6.2768
0	-0.136	6.2705
0	-0.136	6.2705
0	-0.136	6.2642
0	-0.136	6.258
0	-0.136	6.258
0	-0.136	6.2517
0	-0.136	6.2454
2	-0.153	6.2391
2	-0.136	6.2391
2	-0.119	6.2328
2	-0.102	6.2328
2	-0.085	6.2265
2	-0.068	6.2265
2	-0.051	6.2203
2	-0.034	6.2203
2	-0.017	6.2203
2	0	6.2203
2	0	6.2203
2	0.017	6.2203
2	0.034	6.2203
2	0.051	6.2203
2	0.068	6.2265
2	0.085	6.2265
2	0.102	6.2328
2	0.119	6.2328
2	0.136	6.2391
2	0.153	6.2391
2	0.17	6.2454
0	0.17	6.2517
0	0.153	6.258
0	0.153	6.2642
0	0.153	6.2642
0	0.153	6.2705
0	0.153	6.2768
0	0.153	0
0	0.153	0.0062831
0	0.153	0.0062831
0	0.153	0.012566
0	0.153	0.018849
0	0.153	0.025132
0	0.17	0.031415
0	0.17	0.031415
0	0.17	0.037699
0	0.17	0.043982
1	0.17	0.050265
1	0.153	0.056548
1	0.136	0.062831
1	0.119	0.062831
1	0.119	0.069114
1	0.102	0.069114
1	0.085	0.075397
1	0.068	0.075397
1	0.051	0.08168
1	0.034	0.08168
1	0.034	0.08168
1	0.017	0.08168
1	0	0.08168
1	0	0.08168
1	-0.017	0.08168
0	0	0.08168
0	0	0.08168
0	0	0.08168
0	0	0.08168
0	0	0.08168
0	0.017	0.08168
0	0.017	0.08168
0	0.017	0.08168
0	0.034	0.087963
0	0.034	0.087963
0	0.034	0.087963
0	0.051	0.087963
1	0.051	0.087963
1	0.051	0.094246
1	0.034	0.094246
1	0.017	0.094246
1	0	0.094246
1	0	0.094246
1	0	0.094246
1	-0.017	0.094246
1	-0.034	0.094246
1	-0.051	0.094246
1	-0.051	0.087963
1	-0.068	0.087963
1	-0.085	0.087963
1	-0.102	0.08168
1	-0.119	0.08168
1	-0.119	0.075397
0	-0.119	0.069114
0	-0.119	0.069114
0	-0.102	0.062831
0	-0.102	0.062831
0	-0.102	0.056548
0	-0.102	0.056548
0	-0.085	0.050265
0	-0.085	0.050265
0	-0.085	0.043982
0	-0.085	0.043982
0	-0.068	0.043982
0	-0.068	0.037699
0	-0.068	0.037699
0	-0.068	0.031415
0	-0.068	0.031415
0	-0.068	0.031415
0	-0.051	0.025132
0	-0.051	0.025132
0	-0.051	0.025132
0	-0.051	0.025132
0	-0.051	0.018849
0	-0.051	0.018849
0	-0.051	0.018849
0	-0.051	0.012566
0	-0.051	0.012566
0	-0.034	0.012566
0	-0.034	0.012566
0	-0.034	0.0062831
0	-0.034	0.0062831
0	-0.034	0.0062831
0	-0.034	0.0062831
0	-0.034	0.0062831
0	-0.034	0
0	-0.034	0
0	-0.034	0
0	-0.034	0
0	-0.034	0
0	-0.034	6.2768
0	-0.034	6.2768
0	-0.034	6.2768
0	-0.034	6.2768
2	-0.034	6.2705
2	-0.017	6.2705
2	0	6.2705
2	0	6.2705
2	0.017	6.2705
2	0.051	6.2768
2	0.068	6.2768
2	0.085	6.2768
2	0.102	0
2	0.119	0
0	0.119	0.0062831
0	0.119	0.012566
0	0.119	0.012566
0	0.136	0.018849
0	0.136	0.025132
0	0.136	0.025132
0	0.136	0.031415
0	0.136	0.037699
0	0.136	0.037699
0	0.136	0.043982
0	0.153	0.050265
0	0.153	0.050265
1	0.153	0.056548
1	0.136	0.062831
1	0.119	0.069114
1	0.102	0.069114
1	0.102	0.075397
1	0.085	0.075397
1	0.068	0.08168
1	0.051	0.08168
1	0.034	0.08168
1	0.017	0.08168
1	0.017	0.087963
1	0	0.087963
1	0	0.087963
1	-0.017	0.087963
1	-0.034	0.08168
1	-0.034	0.08168
1	-0.051	0.08168
1	-0.068	0.08168
1	-0.085	0.075397
1	-0.102	0.075397
0	-0.085	0.069114
0	-0.085	0.069114
0	-0.085	0.062831
0	-0.068	0.062831
0	-0.068	0.062831
0	-0.068	0.056548
0	-0.068	0.056548
0	-0.051	0.056548
0	-0.051	0.050265
0	-0.051	0.050265
0	-0.051	0.050265
0	-0.034	0.050265
0	-0.034	0.043982
0	-0.034	0.043982
1	-0.034	0.043982
1	-0.051	0.043982
1	-0.068	0.037699
1	-0.085	0.037699
0	-0.085	0.037699
0	-0.068	0.031415
0	-0.068	0.031415
0	-0.068	0.025132
0	-0.068	0.025132
0	-0.068	0.025132
0	-0.068	0.018849
0	-0.068	0.018849
0	-0.051	0.018849
0	-0.051	0.012566
0	-0.051	0.012566
0	-0.051	0.012566
0	-0.051	0.0062831
0	-0.051	0.0062831
0	-0.051	0.0062831
0	-0.051	0.0062831
0	-0.051	0
0	-0.051	0
0	-0.051	0
0	-0.051	6.2768
0	-0.051	6.2768
0	-0.051	6.2768
0	-0.051	6.2768
0	-0.051	6.2705
0	-0.051	6.2705
2	-0.051	6.2705
2	-0.034	6.2642
2	-0.017	6.2642
2	0	6.2642
2	0	6.2642
2	0.034	6.2642
2	0.051	6.2705
0	0.051	6.2705
0	0.051	6.2705
0	0.051	6.2705
0	0.051	6.2768
0	0.051	6.2768
0	0.034	6.2768
0	0.034	6.2768
0	0.034	0
2	0.034	0
2	0.068	0
2	0.085	0.0062831
2	0.102	0.0062831
2	0.119	0.012566
0	0.119	0.012566
0	0.136	0.018849
0	0.136	0.025132
0	0.136	0.025132
0	0.136	0.031415
0	0.136	0.037699
0	0.136	0.037699
0	0.136	0.043982
0	0.153	0.050265
1	0.153	0.050265
1	0.136	0.056548
1	0.119	0.062831
1	0.102	0.062831
1	0.085	0.069114
1	0.068	0.069114
1	0.051	0.075397
1	0.051	0.075397
1	0.034	0.075397
1	0.017	0.075397
1	0	0.075397
1	0	0.075397
1	-0.017	0.075397
1	-0.017	0.075397
1	-0.034	0.075397
1	-0.051	0.075397
0	-0.051	0.069114
0	-0.034	0.069114
0	-0.034	0.069114
0	-0.034	0.069114
0	-0.034	0.069114
0	-0.017	0.062831
0	-0.017	0.062831
0	-0.017	0.062831
0	0	0.062831
0	0	0.062831
0	0	0.062831
0	0	0.062831
1	0	0.062831
1	0	0.062831
1	-0.017	0.062831
1	-0.034	0.062831
1	-0.051	0.062831
1	-0.068	0.056548
1	-0.085	0.056548
1	-0.102	0.050265
1	-0.102	0.050265
1	-0.119	0.043982
0	-0.119	0.043982
0	-0.119	0.037699
0	-0.119	0.031415
0	-0.119	0.031415
0	-0.119	0.025132
0	-0.102	0.025132
0	-0.102	0.018849
0	-0.102	0.018849
0	-0.102	0.012566
0	-0.102	0.012566
0	-0.102	0.0062831
0	-0.102	0.0062831
0	-0.102	0
0	-0.102	6.2831
0	-0.102	6.2768
0	-0.102	6.2705
0	-0.102	6.2705
2	-0.102	6.2642
2	-0.085	6.2642
2	-0.068	6.2642
2	-0.051	6.258
2	-0.034	6.258
2	0	6.258
2	0	6.258
0	0	6.258
0	0	6.258
0	0	6.258
0	0	6.258
0	0	6.258
0	0	6.258
0	0	6.258
0	0	6.258
0	0	6.258
0	0	6.258
0	-0.017	6.2517
0	-0.017	6.2517
0	-0.017	6.2517
0	-0.017	6.2517
0	-0.017	6.2517
0	-0.017	6.2517
0	-0.017	6.2517
0	-0.017	6.2517
0	-0.017	6.2517
0	-0.034	6.2454
0	-0.034	6.2454
0	-0.034	6.2454
0	-0.034	6.2454
0	-0.034	6.2454
0	-0.034	6.2391
2	-0.051	6.2391
2	-0.034	6.2391
2	-0.017	6.2391
2	0	6.2391
2	0	6.2391
2	0.017	6.2391
2	0.034	6.2391
2	0.051	6.2391
2	0.068	6.2454
2	0.102	6.2454
0	0.085	6.2517
0	0.085	6.2517
0	0.085	6.258
0	0.085	6.258
0	0.085	6.258
0	0.085	6.2642
0	0.085	6.2642
0	0.085	6.2705
0	0.085	6.2705
0	0.085	6.2768
0	0.085	6.2768
0	0.085	6.2768
0	0.085	0
0	0.085	0
0	0.085	0.0062831
0	0.085	0.0062831
0	0.085	0.012566
0	0.085	0.012566
0	0.085	0.012566
0	0.085	0.018849
0	0.085	0.018849
0	0.085	0.025132
0	0.085	0.025132
0	0.085	0.031415
0	0.102	0.031415
0	0.102	0.037699
0	0.102	0.037699
0	0.102	0.043982
0	0.102	0.043982
0	0.102	0.050265
0	0.119	0.050265
1	0.119	0.056548
1	0.102	0.056548
1	0.085	0.062831
1	0.068	0.062831
1	0.051	0.069114
1	0.034	0.069114
1	0.034	0.069114
1	0.017	0.069114
1	0	0.069114
1	0	0.069114
0	0	0.069114
0	0	0.069114
0	0	0.069114
0	0	0.069114
0	0.017	0.075397
0	0.017	0.075397
0	0.017	0.075397
0	0.034	0.075397
0	0.034	0.075397
0	0.034	0.075397
0	0.051	0.08168
1	0.051	0.08168
1	0.034	0.08168
1	0.017	0.08168
1	0.017	0.087963
1	0	0.087963
1	0	0.087963
1	-0.017	0.087963
1	-0.034	0.08168
1	-0.034	0.08168
0	-0.034	0.08168
0	-0.034	0.08168
0	-0.017	0.08168
0	-0.017	0.075397
0	-0.017	0.075397
0	0	0.075397
0	0	0.075397
0	0	0.075397
1	0	0.075397
1	0	0.075397
1	-0.017	0.075397
1	-0.034	0.075397
1	-0.034	0.075397
1	-0.051	0.075397
1	-0.068	0.069114
1	-0.085	0.069114
1	-0.102	0.062831
0	-0.102	0.062831
0	-0.085	0.056548
0	-0.085	0.056548
0	-0.085	0.050265
0	-0.085	0.050265
0	-0.068	0.050265
0	-0.068	0.043982
0	-0.068	0.043982
0	-0.068	0.043982
0	-0.051	0.037699
0	-0.051	0.037699
0	-0.051	0.037699
0	-0.051	0.031415
0	-0.051	0.031415
0	-0.051	0.031415
0	-0.034	0.031415
0	-0.034	0.025132
0	-0.034	0.025132
0	-0.034	0.025132
0	-0.034	0.025132
0	-0.034	0.018849
0	-0.034	0.018849
0	-0.034	0.018849
0	-0.034	0.018849
0	-0.017	0.018849
2	-0.017	0.018849
2	0	0.018849
2	0	0.018849
2	0.017	0.018849
2	0.051	0.018849
2	0.068	0.018849
2	0.085	0.025132
2	0.119	0.025132
0	0.119	0.031415
0	0.119	0.031415
0	0.119	0.037699
0	0.119	0.043982
0	0.119	0.043982
0	0.136	0.050265
0	0.136	0.050265
0	0.136	0.056548
0	0.136	0.062831
0	0.153	0.069114
0	0.153	0.069114
0	0.153	0.075397
0	0.17	0.08168
0	0.17	0.087963
1	0.187	0.094246
1	0.17	0.10053
1	0.153	0.10053
1	0.136	0.10681
1	0.136	0.1131
1	0.119	0.1131
1	0.102	0.11938
1	0.102	0.12566
1	0.085	0.12566
1	0.068	0.12566
1	0.068	0.13195
1	0.051	0.13195
1	0.051	0.13195
1	0.034	0.13823
1	0.017	0.13823
1	0.017	0.13823
1	0	0.13823
1	0	0.13823
1	0	0.13823
1	0	0.13823
1	-0.017	0.13823
1	-0.034	0.13823
1	-0.034	0.13823
1	-0.051	0.13195
1	-0.051	0.13195
1	-0.068	0.13195
1	-0.085	0.12566
1	-0.085	0.12566
0	-0.085	0.11938
0	-0.068	0.11938
0	-0.068	0.11938
0	-0.051	0.1131
0	-0.034	0.1131
0	-0.034	0.1131
0	-0.017	0.1131
1	-0.017	0.1131
1	-0.034	0.10681
1	-0.034	0.10681
[truncated: 5,162 more rows]
