# Supplementary material for: Skilled motor control of an inverted pendulum implies low entropy of states but high entropy of actions
Source: PLoS Comput Biol. 2023 Jan 6;19(1):e1010810. doi: 10.1371/journal.pcbi.1010810 (PMC9851554; doi:10.1371/journal.pcbi.1010810)
Supplement: S2 File — The dataset within the file contains the data collected during the experiment. Each CSV file named “FRI_p_l.csv” corresponds to a different trial, where “p” stands for an unique numerical participant’s identifier and “l” stands for pendulum length (where “2” corresponds to 0.2, “3” to 0.3 m, “4” to 0.4 m, etc.). In every file, rows correspond to subsequent time steps, sampled with a frequency of 0.017 s. For every recorded time step, each column contains: the action selected by the trial’s participant (“action”). The value 0 corresponds to a “no action”, the value 1 represents an action that pushes the pendulum towards the clockwise direction and the value 2 corresponds to an action that pushes the pendulum towards the anti-clockwise direction.the angular velocity of the pendulum at that time step (“ang. velocity”), measured in rad s−1.the angle of the pendulum at that time step (“angle”), measured in rad with values in the interval [0, 2π) rad. The angle 0 rad corresponds to the pendulum oriented in its upright position.the single utility value associated to the whole trial (“utility”). (ZIP) [file pcbi.1010810.s002.zip › ExperimentalData/FRI_15_5.csv]

action	angular vel.	angle	trial utility
0	0	3.2358	-4.5469
0	0	3.2358
0	-0.017	3.2358
0	-0.017	3.2358
0	-0.017	3.2358
0	-0.034	3.2358
0	-0.034	3.2358
0	-0.034	3.2358
0	-0.051	3.2295
0	-0.051	3.2295
0	-0.051	3.2295
0	-0.068	3.2232
0	-0.068	3.2232
0	-0.068	3.2232
0	-0.068	3.217
0	-0.085	3.217
0	-0.085	3.2107
0	-0.085	3.2107
0	-0.085	3.2107
0	-0.102	3.2044
0	-0.102	3.2044
0	-0.102	3.1981
0	-0.102	3.1918
0	-0.119	3.1918
0	-0.119	3.1855
0	-0.119	3.1855
0	-0.119	3.1793
0	-0.119	3.1793
0	-0.119	3.173
0	-0.119	3.1667
0	-0.119	3.1667
0	-0.136	3.1604
0	-0.136	3.1541
0	-0.136	3.1541
0	-0.136	3.1478
2	-0.136	3.1416
2	-0.119	3.1416
2	-0.102	3.1353
2	-0.085	3.1353
2	-0.068	3.129
2	-0.051	3.129
2	-0.034	3.129
2	-0.017	3.129
2	0	3.1227
2	0	3.1227
2	0.017	3.129
2	0.034	3.129
2	0.051	3.129
2	0.068	3.129
2	0.085	3.1353
2	0.102	3.1353
2	0.119	3.1416
2	0.136	3.1416
2	0.153	3.1478
2	0.17	3.1541
2	0.187	3.1604
2	0.187	3.1667
2	0.204	3.173
2	0.221	3.1793
2	0.238	3.1855
2	0.255	3.1918
2	0.255	3.1981
2	0.272	3.2107
2	0.289	3.217
2	0.289	3.2295
2	0.306	3.2358
2	0.323	3.2484
2	0.323	3.2546
2	0.34	3.2672
2	0.34	3.2735
2	0.357	3.2861
2	0.357	3.2986
2	0.357	3.3112
2	0.374	3.3175
2	0.374	3.33
2	0.374	3.3426
2	0.374	3.3552
2	0.391	3.3677
2	0.391	3.3803
2	0.391	3.3929
2	0.391	3.3992
2	0.391	3.4117
2	0.391	3.4243
2	0.391	3.4369
2	0.391	3.4494
2	0.374	3.462
2	0.374	3.4745
2	0.374	3.4871
2	0.374	3.4934
2	0.357	3.506
2	0.357	3.5185
2	0.357	3.5311
2	0.34	3.5374
2	0.34	3.5499
2	0.323	3.5625
2	0.323	3.5688
2	0.306	3.5814
2	0.306	3.5877
2	0.289	3.6002
2	0.272	3.6065
2	0.272	3.6191
2	0.255	3.6254
2	0.238	3.6316
2	0.238	3.6379
2	0.221	3.6442
2	0.204	3.6505
2	0.187	3.6568
2	0.187	3.6631
2	0.17	3.6693
2	0.153	3.6756
2	0.136	3.6819
2	0.119	3.6819
0	0.085	3.6882
0	0.051	3.6882
0	0.034	3.6945
1	0	3.6945
1	-0.034	3.6945
1	-0.085	3.6882
1	-0.136	3.6882
1	-0.187	3.6819
1	-0.221	3.6756
1	-0.272	3.6693
1	-0.323	3.6568
1	-0.357	3.6505
1	-0.408	3.6379
1	-0.459	3.6254
1	-0.493	3.6065
1	-0.544	3.5939
1	-0.578	3.5751
1	-0.629	3.5562
1	-0.663	3.5374
1	-0.697	3.5185
1	-0.731	3.4934
1	-0.782	3.4745
1	-0.816	3.4494
1	-0.85	3.4243
1	-0.867	3.3992
1	-0.901	3.3677
1	-0.935	3.3426
1	-0.952	3.3112
1	-0.986	3.2861
1	-1.003	3.2546
1	-1.037	3.2232
1	-1.054	3.1918
1	-1.071	3.1604
1	-1.088	3.129
1	-1.105	3.0976
1	-1.105	3.0599
1	-1.122	3.0284
1	-1.122	2.9908
1	-1.139	2.9593
1	-1.139	2.9279
1	-1.139	2.8902
1	-1.139	2.8588
1	-1.139	2.8211
1	-1.139	2.7897
1	-1.122	2.752
1	-1.122	2.7206
1	-1.105	2.6829
1	-1.105	2.6515
1	-1.088	2.62
1	-1.071	2.5886
1	-1.054	2.5572
1	-1.037	2.5195
1	-1.02	2.4944
1	-1.003	2.463
1	-0.969	2.4316
1	-0.952	2.4001
1	-0.918	2.375
1	-0.901	2.3436
1	-0.867	2.3185
1	-0.833	2.2933
1	-0.816	2.2682
1	-0.782	2.2431
1	-0.748	2.2242
1	-0.714	2.1991
1	-0.68	2.1802
1	-0.646	2.1551
1	-0.612	2.1362
1	-0.578	2.1174
1	-0.544	2.1048
1	-0.51	2.086
1	-0.476	2.0734
1	-0.442	2.0609
1	-0.391	2.0483
1	-0.357	2.0357
1	-0.323	2.0232
0	-0.272	2.0169
2	-0.221	2.0043
2	-0.153	1.998
2	-0.068	1.998
2	0	1.998
2	0.051	1.998
2	0.119	1.998
2	0.187	2.0043
2	0.255	2.0106
2	0.34	2.0232
2	0.408	2.0294
2	0.476	2.042
2	0.544	2.0609
2	0.612	2.0797
2	0.68	2.0986
2	0.748	2.1174
2	0.816	2.1425
2	0.884	2.1677
2	0.935	2.1928
2	1.003	2.2242
2	1.071	2.2556
2	1.122	2.287
2	1.19	2.3247
2	1.241	2.3624
2	1.309	2.4001
2	1.36	2.4378
2	1.411	2.4818
2	1.462	2.5258
2	1.513	2.5698
2	1.564	2.6138
2	1.598	2.664
2	1.649	2.7143
2	1.683	2.7646
2	1.717	2.8148
2	1.751	2.8651
2	1.785	2.9216
2	1.802	2.9719
2	1.836	3.0284
2	1.853	3.085
2	1.87	3.1416
2	1.887	3.1981
2	1.887	3.2546
2	1.904	3.3112
2	1.904	3.3677
2	1.904	3.4243
2	1.904	3.4808
2	1.887	3.5374
2	1.887	3.6002
2	1.87	3.6568
2	1.853	3.707
2	1.836	3.7636
2	1.819	3.8201
2	1.785	3.8767
2	1.768	3.9269
2	1.734	3.9835
2	1.7	4.0338
2	1.666	4.084
2	1.632	4.1343
2	1.598	4.1845
2	1.564	4.2285
2	1.53	4.2788
2	1.496	4.3228
2	1.445	4.3667
2	1.411	4.4107
2	1.36	4.4547
2	1.326	4.4924
2	1.275	4.5301
2	1.241	4.5678
2	1.19	4.6055
2	1.139	4.6432
2	1.105	4.6746
2	1.054	4.706
2	1.02	4.7375
2	0.969	4.7689
2	0.918	4.8003
2	0.884	4.8254
2	0.833	4.8506
2	0.799	4.8757
2	0.748	4.9008
2	0.714	4.9197
2	0.663	4.9448
2	0.629	4.9637
2	0.578	4.9825
2	0.544	4.9951
2	0.493	5.0139
0	0.442	5.0265
0	0.391	5.039
0	0.323	5.0516
1	0.272	5.0579
1	0.204	5.0705
1	0.119	5.0705
1	0.051	5.0767
1	0	5.0767
1	-0.068	5.0767
1	-0.153	5.0705
1	-0.221	5.0642
1	-0.289	5.0579
1	-0.357	5.0453
1	-0.442	5.0328
1	-0.51	5.0202
1	-0.578	5.0014
1	-0.663	4.9888
1	-0.731	4.9637
1	-0.799	4.9385
1	-0.884	4.9134
1	-0.952	4.8883
1	-1.02	4.8568
1	-1.105	4.8254
1	-1.173	4.794
1	-1.258	4.7563
1	-1.326	4.7186
1	-1.411	4.6746
1	-1.479	4.6306
1	-1.564	4.5867
1	-1.632	4.5364
1	-1.7	4.4861
1	-1.785	4.4359
1	-1.853	4.3793
1	-1.921	4.3228
1	-1.989	4.2662
1	-2.057	4.2034
1	-2.125	4.1406
1	-2.193	4.0714
1	-2.261	4.0086
1	-2.312	3.9395
1	-2.363	3.8704
1	-2.431	3.795
1	-2.482	3.7196
1	-2.516	3.6442
1	-2.567	3.5688
1	-2.601	3.4934
1	-2.635	3.4117
1	-2.669	3.3363
1	-2.686	3.2546
1	-2.703	3.173
1	-2.72	3.0913
1	-2.737	3.0096
1	-2.737	2.9279
1	-2.737	2.8462
1	-2.737	2.7646
1	-2.72	2.6829
1	-2.703	2.6012
1	-2.686	2.5195
1	-2.669	2.4378
1	-2.635	2.3562
1	-2.618	2.2808
1	-2.584	2.1991
1	-2.55	2.1237
1	-2.516	2.0483
1	-2.465	1.9729
1	-2.431	1.8975
1	-2.38	1.8284
1	-2.346	1.753
1	-2.295	1.6839
1	-2.261	1.6148
1	-2.21	1.5519
1	-2.159	1.4828
1	-2.125	1.42
1	-2.074	1.3572
0	-2.023	1.2943
0	-1.955	1.2315
0	-1.904	1.1749
0	-1.836	1.1184
0	-1.785	1.0618
0	-1.734	1.0116
0	-1.683	0.96131
0	-1.632	0.91105
0	-1.598	0.86079
0	-1.547	0.8168
0	-1.496	0.76654
0	-1.462	0.72256
0	-1.428	0.67858
0	-1.377	0.63459
0	-1.343	0.59689
0	-1.309	0.5592
0	-1.275	0.51521
0	-1.258	0.47752
0	-1.224	0.43982
0	-1.207	0.40212
0	-1.173	0.3707
0	-1.156	0.333
2	-1.139	0.30159
2	-1.105	0.26389
2	-1.071	0.23247
2	-1.037	0.20106
2	-1.02	0.16964
2	-0.986	0.13823
2	-0.969	0.10681
2	-0.935	0.08168
2	-0.918	0.050265
2	-0.901	0.025132
2	-0.884	0
2	-0.867	6.258
2	-0.85	6.2265
2	-0.833	6.2014
2	-0.833	6.1763
2	-0.816	6.1512
2	-0.816	6.126
2	-0.799	6.1072
2	-0.799	6.082
2	-0.799	6.0569
2	-0.782	6.0318
2	-0.782	6.0066
2	-0.782	5.9815
2	-0.782	5.9627
2	-0.799	5.9375
2	-0.799	5.9124
2	-0.799	5.8873
0	-0.833	5.8621
0	-0.85	5.837
0	-0.884	5.8119
0	-0.901	5.7867
0	-0.935	5.7553
1	-0.969	5.7302
1	-1.003	5.6988
1	-1.054	5.6674
1	-1.105	5.6359
1	-1.156	5.5982
1	-1.224	5.5668
1	-1.275	5.5291
1	-1.326	5.4851
1	-1.394	5.4474
1	-1.445	5.4035
1	-1.513	5.3595
1	-1.581	5.3092
1	-1.649	5.2652
1	-1.717	5.215
1	-1.785	5.1584
1	-1.853	5.1082
1	-1.921	5.0516
1	-1.989	4.9888
1	-2.057	4.9322
1	-2.142	4.8631
1	-2.21	4.8003
1	-2.295	4.7312
1	-2.363	4.6621
1	-2.431	4.593
1	-2.516	4.5175
0	-2.567	4.4421
0	-2.618	4.3605
0	-2.686	4.2788
0	-2.737	4.1971
0	-2.788	4.1154
0	-2.822	4.0338
0	-2.873	3.9458
0	-2.907	3.8578
0	-2.941	3.7699
0	-2.975	3.6819
0	-3.009	3.5939
0	-3.026	3.4997
0	-3.043	3.4117
0	-3.06	3.3175
0	-3.06	3.2232
0	-3.06	3.1353
0	-3.06	3.041
0	-3.06	2.9468
0	-3.043	2.8588
0	-3.009	2.7646
0	-2.992	2.6766
0	-2.958	2.5886
0	-2.924	2.5007
0	-2.89	2.4127
0	-2.839	2.3247
0	-2.788	2.2431
0	-2.737	2.1551
0	-2.686	2.0734
0	-2.635	1.9917
0	-2.584	1.9163
0	-2.516	1.841
0	-2.465	1.7655
2	-2.397	1.6902
2	-2.329	1.621
2	-2.244	1.5519
2	-2.176	1.4828
2	-2.091	1.42
2	-2.023	1.3572
2	-1.938	1.3006
2	-1.87	1.2441
2	-1.802	1.1875
2	-1.717	1.131
2	-1.649	1.0807
2	-1.581	1.0304
2	-1.513	0.98645
2	-1.445	0.94246
2	-1.377	0.89848
2	-1.326	0.86079
2	-1.258	0.8168
2	-1.19	0.7791
2	-1.139	0.74769
0	-1.105	0.70999
0	-1.054	0.67858
0	-1.02	0.64716
0	-0.986	0.61574
0	-0.952	0.59061
0	-0.918	0.5592
0	-0.884	0.53406
0	-0.85	0.50893
0	-0.833	0.4838
0	-0.799	0.45867
0	-0.765	0.43353
2	-0.748	0.4084
2	-0.714	0.38955
2	-0.663	0.36442
2	-0.629	0.34557
2	-0.595	0.32672
2	-0.561	0.31416
2	-0.527	0.29531
2	-0.493	0.27646
2	-0.459	0.26389
2	-0.425	0.25132
2	-0.391	0.23876
0	-0.374	0.22619
0	-0.374	0.21363
0	-0.357	0.20106
0	-0.34	0.19478
0	-0.323	0.18221
0	-0.323	0.17593
0	-0.306	0.16336
0	-0.306	0.15708
2	-0.289	0.14451
2	-0.272	0.13823
2	-0.238	0.12566
2	-0.221	0.11938
2	-0.187	0.1131
2	-0.17	0.10681
2	-0.153	0.10681
2	-0.119	0.10053
2	-0.102	0.094246
2	-0.085	0.094246
2	-0.051	0.087963
2	-0.034	0.087963
2	-0.017	0.087963
2	0	0.087963
0	0	0.087963
0	0	0.087963
0	0	0.087963
0	0.017	0.087963
0	0.017	0.087963
0	0.017	0.087963
0	0.034	0.094246
0	0.034	0.094246
0	0.034	0.094246
0	0.051	0.094246
0	0.051	0.10053
0	0.051	0.10053
0	0.068	0.10053
0	0.068	0.10053
1	0.085	0.10681
1	0.068	0.10681
1	0.051	0.1131
1	0.051	0.1131
1	0.034	0.1131
1	0.034	0.1131
1	0.017	0.11938
1	0.017	0.11938
1	0	0.11938
1	0	0.11938
1	0	0.11938
1	0	0.11938
1	-0.017	0.11938
0	-0.017	0.1131
0	0	0.1131
0	0	0.1131
0	0	0.1131
0	0	0.1131
0	0.017	0.11938
0	0.017	0.11938
0	0.017	0.11938
0	0.034	0.11938
0	0.034	0.11938
0	0.051	0.11938
0	0.051	0.12566
1	0.068	0.12566
1	0.051	0.12566
1	0.051	0.13195
1	0.034	0.13195
1	0.034	0.13195
1	0.017	0.13195
1	0.017	0.13195
0	0.017	0.13195
0	0.034	0.13823
0	0.034	0.13823
0	0.051	0.13823
0	0.051	0.13823
0	0.068	0.14451
0	0.068	0.14451
1	0.085	0.14451
1	0.068	0.15079
1	0.068	0.15079
1	0.051	0.15079
1	0.051	0.15708
1	0.051	0.15708
1	0.034	0.15708
1	0.034	0.15708
1	0.017	0.16336
1	0.017	0.16336
1	0.017	0.16336
1	0	0.16336
1	0	0.16336
1	0	0.16336
1	0	0.16336
1	0	0.16336
1	-0.017	0.16336
1	-0.017	0.16336
1	-0.017	0.16336
1	-0.034	0.15708
1	-0.034	0.15708
1	-0.034	0.15708
1	-0.051	0.15708
1	-0.051	0.15708
1	-0.068	0.15079
1	-0.068	0.15079
1	-0.068	0.14451
1	-0.085	0.14451
1	-0.085	0.14451
1	-0.102	0.13823
1	-0.102	0.13823
1	-0.119	0.13195
1	-0.119	0.12566
1	-0.136	0.12566
0	-0.119	0.11938
0	-0.119	0.11938
0	-0.102	0.1131
0	-0.102	0.10681
0	-0.102	0.10681
0	-0.085	0.10053
0	-0.085	0.10053
0	-0.068	0.10053
0	-0.068	0.094246
0	-0.068	0.094246
0	-0.051	0.094246
0	-0.051	0.087963
0	-0.051	0.087963
0	-0.034	0.087963
0	-0.034	0.08168
0	-0.034	0.08168
0	-0.017	0.08168
0	-0.017	0.08168
0	-0.017	0.08168
0	-0.017	0.08168
0	0	0.08168
0	0	0.08168
0	0	0.08168
0	0	0.08168
0	0	0.08168
0	0	0.08168
0	0	0.08168
1	0.017	0.08168
1	0	0.08168
1	0	0.08168
1	0	0.08168
1	-0.017	0.08168
1	-0.034	0.08168
0	-0.017	0.075397
0	-0.017	0.075397
0	-0.017	0.075397
0	0	0.075397
0	0	0.075397
0	0	0.075397
0	0	0.075397
0	0	0.075397
0	0	0.075397
0	0	0.075397
0	0.017	0.075397
0	0.017	0.075397
0	0.017	0.075397
0	0.017	0.08168
0	0.034	0.08168
0	0.034	0.08168
0	0.034	0.08168
0	0.051	0.08168
0	0.051	0.087963
0	0.051	0.087963
0	0.068	0.087963
1	0.068	0.094246
1	0.051	0.094246
1	0.051	0.094246
1	0.034	0.094246
1	0.017	0.10053
1	0.017	0.10053
1	0	0.10053
1	0	0.10053
1	0	0.10053
1	-0.017	0.10053
1	-0.017	0.10053
1	-0.034	0.094246
1	-0.034	0.094246
1	-0.051	0.094246
1	-0.068	0.094246
0	-0.051	0.087963
0	-0.051	0.087963
0	-0.051	0.087963
0	-0.034	0.087963
0	-0.034	0.08168
0	-0.034	0.08168
0	-0.017	0.08168
0	-0.017	0.08168
0	-0.017	0.08168
0	0	0.08168
0	0	0.08168
0	0	0.08168
0	0	0.075397
0	0	0.08168
0	0	0.08168
0	0	0.08168
0	0.017	0.08168
0	0.017	0.08168
0	0.017	0.08168
0	0.017	0.08168
0	0.034	0.08168
0	0.034	0.08168
1	0.034	0.087963
1	0.034	0.087963
1	0.017	0.087963
1	0	0.087963
1	0	0.087963
1	0	0.087963
1	0	0.087963
1	-0.017	0.087963
1	-0.034	0.087963
1	-0.034	0.087963
1	-0.051	0.08168
1	-0.068	0.08168
1	-0.068	0.08168
1	-0.085	0.075397
1	-0.102	0.075397
0	-0.085	0.069114
0	-0.085	0.069114
0	-0.085	0.062831
0	-0.085	0.062831
0	-0.068	0.062831
0	-0.068	0.056548
0	-0.068	0.056548
0	-0.068	0.050265
0	-0.068	0.050265
0	-0.051	0.050265
0	-0.051	0.043982
0	-0.051	0.043982
0	-0.051	0.043982
0	-0.051	0.043982
0	-0.051	0.037699
0	-0.034	0.037699
0	-0.034	0.037699
0	-0.034	0.037699
0	-0.034	0.031415
0	-0.034	0.031415
0	-0.034	0.031415
0	-0.034	0.031415
0	-0.017	0.031415
0	-0.017	0.031415
0	-0.017	0.025132
0	-0.017	0.025132
0	-0.017	0.025132
0	-0.017	0.025132
0	-0.017	0.025132
0	-0.017	0.025132
0	-0.017	0.025132
0	-0.017	0.025132
0	0	0.025132
0	0	0.018849
0	0	0.018849
0	0	0.018849
0	0	0.018849
0	0	0.018849
0	0	0.018849
0	0	0.018849
0	0	0.018849
0	0	0.018849
0	0	0.018849
0	0	0.018849
0	0	0.018849
0	0	0.018849
0	0	0.018849
0	0	0.018849
0	0	0.018849
0	0	0.018849
0	0	0.018849
0	0	0.018849
0	0	0.018849
0	0	0.018849
0	0	0.018849
0	0	0.025132
0	0.017	0.025132
0	0.017	0.025132
0	0.017	0.025132
0	0.017	0.025132
0	0.017	0.025132
0	0.017	0.025132
0	0.017	0.025132
1	0.017	0.025132
1	0	0.025132
1	0	0.031415
1	0	0.025132
1	-0.017	0.025132
1	-0.034	0.025132
1	-0.051	0.025132
0	-0.051	0.025132
0	-0.051	0.018849
0	-0.051	0.018849
0	-0.034	0.018849
0	-0.034	0.018849
0	-0.034	0.012566
0	-0.034	0.012566
0	-0.034	0.012566
0	-0.034	0.012566
0	-0.034	0.012566
0	-0.034	0.0062831
0	-0.034	0.0062831
0	-0.034	0.0062831
0	-0.034	0.0062831
0	-0.034	0.0062831
0	-0.034	0
0	-0.034	0
0	-0.034	0
0	-0.034	0
0	-0.034	0
0	-0.034	6.2768
0	-0.034	6.2768
0	-0.034	6.2768
0	-0.034	6.2768
0	-0.034	6.2768
0	-0.034	6.2705
0	-0.034	6.2705
0	-0.034	6.2705
0	-0.034	6.2705
0	-0.034	6.2705
0	-0.034	6.2642
0	-0.034	6.2642
0	-0.034	6.2642
0	-0.034	6.2642
0	-0.034	6.2642
0	-0.034	6.258
0	-0.034	6.258
2	-0.051	6.258
2	-0.034	6.258
2	-0.017	6.258
2	0	6.2517
2	0	6.2517
2	0.017	6.258
2	0.034	6.258
2	0.051	6.258
0	0.034	6.258
0	0.034	6.258
0	0.034	6.2642
0	0.034	6.2642
0	0.034	6.2642
0	0.034	6.2642
0	0.034	6.2642
0	0.034	6.2705
0	0.034	6.2705
0	0.034	6.2705
0	0.034	6.2705
0	0.034	6.2705
0	0.034	6.2768
0	0.034	6.2768
0	0.034	6.2768
0	0.034	6.2768
0	0.034	6.2768
0	0.034	0
0	0.034	0
0	0.034	0
0	0.034	0
0	0.034	0
0	0.034	0.0062831
0	0.034	0.0062831
0	0.034	0.0062831
0	0.034	0.0062831
0	0.034	0.0062831
0	0.034	0.012566
0	0.034	0.012566
0	0.034	0.012566
0	0.034	0.012566
0	0.034	0.018849
0	0.034	0.018849
0	0.034	0.018849
0	0.051	0.018849
0	0.051	0.018849
0	0.051	0.025132
0	0.051	0.025132
0	0.051	0.025132
0	0.051	0.031415
0	0.051	0.031415
0	0.051	0.031415
0	0.051	0.031415
0	0.068	0.037699
0	0.068	0.037699
0	0.068	0.037699
0	0.068	0.043982
0	0.068	0.043982
1	0.068	0.050265
1	0.068	0.050265
1	0.051	0.050265
1	0.034	0.050265
1	0.017	0.056548
1	0	0.056548
1	0	0.056548
0	0	0.056548
0	0	0.056548
0	0	0.056548
0	0.017	0.056548
0	0.017	0.056548
0	0.017	0.056548
0	0.017	0.056548
0	0.017	0.056548
0	0.034	0.062831
0	0.034	0.062831
0	0.034	0.062831
0	0.034	0.062831
0	0.051	0.062831
0	0.051	0.069114
1	0.051	0.069114
1	0.034	0.069114
1	0.034	0.069114
1	0.017	0.075397
1	0	0.075397
1	0	0.075397
1	0	0.075397
1	-0.017	0.075397
1	-0.017	0.075397
1	-0.034	0.069114
1	-0.051	0.069114
1	-0.051	0.069114
1	-0.068	0.062831
1	-0.085	0.062831
1	-0.102	0.062831
1	-0.102	0.056548
1	-0.119	0.056548
1	-0.136	0.050265
0	-0.136	0.043982
0	-0.119	0.043982
0	-0.119	0.037699
0	-0.119	0.031415
0	-0.119	0.031415
0	-0.119	0.025132
0	-0.119	0.018849
0	-0.119	0.018849
0	-0.119	0.012566
0	-0.119	0.012566
0	-0.119	0.0062831
0	-0.119	0.0062831
0	-0.119	0
0	-0.119	6.2768
0	-0.119	6.2768
0	-0.119	6.2705
0	-0.119	6.2705
0	-0.119	6.2642
0	-0.119	6.258
0	-0.119	6.258
2	-0.119	6.2517
2	-0.102	6.2517
2	-0.085	6.2454
2	-0.068	6.2454
2	-0.068	6.2391
2	-0.051	6.2391
2	-0.034	6.2391
2	-0.017	6.2391
2	0	6.2391
2	0	6.2391
2	0	6.2391
2	0.017	6.2391
0	0.017	6.2391
0	0.017	6.2391
0	0.017	6.2391
0	0.017	6.2391
0	0	6.2391
0	0	6.2391
0	0	6.2391
0	0	6.2391
0	0	6.2454
0	0	6.2454
0	0	6.2454
0	0	6.2454
0	0	6.2454
0	0	6.2454
0	0	6.2391
0	0	6.2391
0	0	6.2391
0	0	6.2391
0	0	6.2391
0	-0.017	6.2391
0	-0.017	6.2391
0	-0.017	6.2391
0	-0.017	6.2391
0	-0.017	6.2391
0	-0.017	6.2391
0	-0.017	6.2328
2	-0.034	6.2328
2	-0.017	6.2328
2	0	6.2328
2	0	6.2328
2	0.017	6.2328
2	0.017	6.2328
2	0.034	6.2328
2	0.051	6.2391
2	0.068	6.2391
2	0.085	6.2391
2	0.085	6.2454
2	0.102	6.2454
2	0.119	6.2517
0	0.119	6.2517
0	0.119	6.258
0	0.119	6.2642
0	0.119	6.2642
0	0.119	6.2705
0	0.119	6.2705
0	0.119	6.2768
0	0.119	0
0	0.119	0
0	0.119	0.0062831
0	0.119	0.0062831
0	0.119	0.012566
0	0.119	0.012566
0	0.119	0.018849
0	0.119	0.025132
0	0.119	0.025132
0	0.119	0.031415
0	0.119	0.031415
0	0.119	0.037699
0	0.119	0.043982
0	0.136	0.043982
0	0.136	0.050265
0	0.136	0.056548
0	0.136	0.056548
0	0.136	0.062831
1	0.153	0.069114
1	0.136	0.075397
1	0.119	0.075397
1	0.119	0.08168
1	0.102	0.08168
1	0.085	0.087963
1	0.085	0.087963
1	0.068	0.094246
1	0.051	0.094246
1	0.051	0.094246
1	0.034	0.10053
0	0.051	0.10053
0	0.051	0.10053
0	0.051	0.10053
0	0.068	0.10681
0	0.068	0.10681
0	0.068	0.10681
0	0.085	0.1131
1	0.085	0.1131
1	0.085	0.11938
1	0.068	0.11938
1	0.068	0.11938
1	0.051	0.12566
1	0.051	0.12566
1	0.034	0.12566
1	0.034	0.12566
1	0.017	0.13195
1	0.017	0.13195
1	0	0.13195
1	0	0.13195
1	0	0.13195
1	0	0.13195
1	-0.017	0.13195
1	-0.017	0.13195
1	-0.034	0.12566
1	-0.034	0.12566
1	-0.051	0.12566
1	-0.051	0.12566
1	-0.068	0.11938
1	-0.068	0.11938
0	-0.068	0.11938
0	-0.051	0.1131
0	-0.051	0.1131
0	-0.051	0.1131
0	-0.034	0.1131
0	-0.034	0.10681
0	-0.017	0.10681
0	-0.017	0.10681
0	-0.017	0.10681
0	0	0.10681
0	0	0.10681
0	0	0.10681
0	0	0.10681
0	0	0.10681
0	0.017	0.10681
0	0.017	0.10681
0	0.034	0.10681
0	0.034	0.1131
0	0.034	0.1131
0	0.051	0.1131
1	0.051	0.1131
1	0.051	0.11938
1	0.034	0.11938
1	0.034	0.11938
1	0.017	0.11938
1	0.017	0.11938
1	0	0.11938
1	0	0.11938
1	0	0.11938
1	-0.017	0.11938
1	-0.017	0.11938
1	-0.034	0.11938
1	-0.034	0.11938
1	-0.051	0.11938
1	-0.051	0.1131
0	-0.051	0.1131
0	-0.034	0.1131
0	-0.034	0.1131
0	-0.034	0.10681
0	-0.017	0.10681
0	-0.017	0.10681
0	0	0.10681
0	0	0.10681
0	0	0.10681
0	0	0.10681
0	0	0.10681
0	0.017	0.10681
0	0.017	0.10681
1	0.017	0.10681
1	0.017	0.10681
1	0	0.1131
1	0	0.1131
1	0	0.1131
1	0	0.1131
1	-0.017	0.10681
1	-0.034	0.10681
1	-0.034	0.10681
1	-0.051	0.10681
0	-0.034	0.10681
0	-0.034	0.10053
0	-0.034	0.10053
0	-0.017	0.10053
0	-0.017	0.10053
0	0	0.10053
0	0	0.10053
0	0	0.10053
0	0	0.10053
0	0	0.10053
0	0	0.10053
1	0.017	0.10053
1	0	0.10053
1	0	0.10053
1	0	0.10053
1	-0.017	0.10053
1	-0.017	0.10053
1	-0.034	0.10053
1	-0.034	0.094246
1	-0.051	0.094246
1	-0.068	0.094246
0	-0.051	0.094246
0	-0.051	0.087963
0	-0.051	0.087963
0	-0.034	0.087963
0	-0.034	0.087963
0	-0.034	0.08168
0	-0.017	0.08168
0	-0.017	0.08168
0	-0.017	0.08168
0	0	0.08168
1	0	0.08168
1	-0.017	0.08168
1	-0.017	0.08168
1	-0.034	0.075397
1	-0.051	0.075397
0	-0.034	0.075397
0	-0.034	0.075397
0	-0.034	0.075397
0	-0.034	0.069114
0	-0.017	0.069114
0	-0.017	0.069114
0	-0.017	0.069114
0	-0.017	0.069114
0	0	0.069114
0	0	0.069114
0	0	0.069114
0	0	0.069114
0	0	0.069114
0	0	0.069114
0	0	0.069114
0	0	0.069114
0	0.017	0.069114
0	0.017	0.069114
0	0.017	0.069114
0	0.017	0.069114
0	0.034	0.069114
0	0.034	0.075397
0	0.034	0.075397
0	0.034	0.075397
0	0.051	0.075397
0	0.051	0.075397
0	0.051	0.08168
1	0.068	0.08168
1	0.051	0.08168
1	0.034	0.087963
1	0.034	0.087963
1	0.017	0.087963
1	0	0.087963
1	0	0.087963
1	0	0.087963
1	-0.017	0.087963
1	-0.017	0.087963
1	-0.034	0.087963
1	-0.034	0.087963
0	-0.034	0.08168
0	-0.034	0.08168
0	-0.017	0.08168
0	-0.017	0.08168
0	-0.017	0.08168
0	-0.017	0.08168
0	0	0.08168
0	0	0.08168
1	0	0.075397
1	0	0.075397
1	-0.017	0.075397
1	-0.034	0.075397
1	-0.034	0.075397
1	-0.051	0.075397
1	-0.068	0.069114
1	-0.068	0.069114
1	-0.085	0.069114
0	-0.085	0.062831
0	-0.085	0.062831
0	-0.068	0.056548
0	-0.068	0.056548
0	-0.068	0.056548
0	-0.068	0.050265
0	-0.068	0.050265
0	-0.051	0.043982
0	-0.051	0.043982
0	-0.051	0.043982
0	-0.051	0.043982
0	-0.051	0.037699
0	-0.051	0.037699
0	-0.051	0.037699
0	-0.034	0.037699
0	-0.034	0.031415
0	-0.034	0.031415
0	-0.034	0.031415
0	-0.034	0.031415
0	-0.034	0.031415
0	-0.034	0.025132
0	-0.034	0.025132
0	-0.017	0.025132
0	-0.017	0.025132
0	-0.017	0.025132
0	-0.017	0.025132
0	-0.017	0.018849
0	-0.017	0.018849
0	-0.017	0.018849
0	-0.017	0.018849
0	-0.017	0.018849
0	-0.017	0.018849
0	-0.017	0.018849
0	0	0.018849
0	0	0.018849
0	0	0.018849
0	0	0.018849
0	0	0.012566
0	0	0.012566
0	0	0.012566
0	0	0.012566
0	0	0.012566
0	0	0.012566
0	0	0.012566
0	0	0.012566
0	0	0.012566
0	0	0.012566
0	0	0.012566
0	0	0.012566
0	0	0.012566
0	0	0.012566
0	0	0.012566
0	0	0.012566
0	0	0.012566
0	0	0.012566
0	0	0.012566
0	0	0.012566
0	0	0.012566
0	0	0.012566
0	0	0.012566
0	0	0.012566
0	0	0.018849
0	0	0.018849
0	0	0.018849
0	0	0.018849
0	0.017	0.018849
0	0.017	0.018849
0	0.017	0.018849
0	0.017	0.018849
0	0.017	0.018849
0	0.017	0.018849
0	0.017	0.018849
0	0.017	0.025132
0	0.017	0.025132
0	0.017	0.025132
0	0.017	0.025132
1	0.034	0.025132
1	0.017	0.025132
1	0	0.025132
1	0	0.025132
1	-0.017	0.025132
1	-0.034	0.025132
1	-0.051	0.025132
1	-0.051	0.025132
1	-0.068	0.018849
1	-0.085	0.018849
0	-0.085	0.012566
0	-0.085	0.012566
0	-0.085	0.012566
0	-0.085	0.0062831
0	-0.085	0.0062831
0	-0.085	0
0	-0.085	0
0	-0.085	6.2768
0	-0.085	6.2768
0	-0.085	6.2705
0	-0.085	6.2705
0	-0.085	6.2705
0	-0.085	6.2642
0	-0.085	6.2642
0	-0.085	6.258
0	-0.085	6.258
0	-0.085	6.2517
0	-0.085	6.2517
0	-0.085	6.2454
0	-0.102	6.2454
0	-0.102	6.2391
0	-0.102	6.2391
0	-0.102	6.2328
2	-0.102	6.2328
2	-0.085	6.2265
2	-0.085	6.2265
2	-0.068	6.2203
2	-0.051	6.2203
2	-0.034	6.2203
2	-0.034	6.2203
2	-0.017	6.2203
2	0	6.214
2	0	6.214
2	0	6.214
0	0	6.2203
0	0	6.2203
0	0	6.2203
0	0	6.2203
0	0	6.2203
0	0	6.2203
0	0	6.214
2	0	6.214
2	0	6.214
2	0	6.214
2	0.017	6.214
2	0.017	6.2203
2	0.034	6.2203
2	0.051	6.2203
2	0.068	6.2203
0	0.051	6.2265
0	0.051	6.2265
0	0.051	6.2265
0	0.051	6.2328
0	0.051	6.2328
0	0.051	6.2328
0	0.034	6.2328
0	0.034	6.2391
0	0.034	6.2391
0	0.034	6.2391
0	0.034	6.2391
0	0.034	6.2391
0	0.017	6.2391
0	0.017	6.2454
2	0.017	6.2454
2	0.034	6.2454
2	0.051	6.2454
2	0.068	6.2517
2	0.085	6.2517
2	0.085	6.2517
2	0.102	6.258
0	0.102	6.258
0	0.102	6.2642
0	0.102	6.2642
0	0.102	6.2705
0	0.102	6.2768
0	0.102	6.2768
0	0.102	0
0	0.102	0
0	0.102	0.0062831
0	0.102	0.0062831
0	0.102	0.012566
0	0.102	0.012566
0	0.102	0.018849
0	0.102	0.018849
0	0.102	0.025132
0	0.102	0.025132
1	0.119	0.031415
1	0.102	0.037699
1	0.085	0.037699
1	0.068	0.037699
1	0.051	0.043982
1	0.051	0.043982
1	0.034	0.043982
1	0.017	0.043982
1	0	0.043982
1	0	0.050265
1	0	0.043982
1	-0.017	0.043982
1	-0.034	0.043982
1	-0.051	0.043982
1	-0.068	0.043982
1	-0.068	0.037699
0	-0.068	0.037699
0	-0.068	0.037699
0	-0.068	0.031415
0	-0.068	0.031415
0	-0.068	0.031415
0	-0.068	0.025132
0	-0.051	0.025132
0	-0.051	0.025132
0	-0.051	0.018849
0	-0.051	0.018849
0	-0.051	0.018849
0	-0.051	0.012566
0	-0.051	0.012566
0	-0.051	0.012566
0	-0.051	0.012566
0	-0.051	0.0062831
0	-0.051	0.0062831
0	-0.051	0.0062831
0	-0.051	0
0	-0.051	0
0	-0.051	0
0	-0.051	0
0	-0.051	6.2768
0	-0.051	6.2768
0	-0.051	6.2768
0	-0.051	6.2768
0	-0.051	6.2705
0	-0.051	6.2705
0	-0.051	6.2705
0	-0.051	6.2705
0	-0.051	6.2642
0	-0.051	6.2642
0	-0.051	6.2642
0	-0.051	6.258
0	-0.051	6.258
0	-0.051	6.258
0	-0.051	6.258
0	-0.051	6.2517
0	-0.051	6.2517
0	-0.068	6.2517
2	-0.068	6.2454
2	-0.051	6.2454
2	-0.034	6.2454
2	-0.017	6.2454
2	0	6.2454
2	0	6.2391
2	0	6.2454
0	0	6.2454
0	0	6.2454
0	0	6.2454
0	0	6.2454
0	0	6.2454
0	0	6.2454
0	0	6.2454
0	0	6.2454
0	0	6.2454
0	0	6.2454
0	0	6.2454
0	0	6.2454
0	0	6.2391
2	-0.017	6.2391
2	0	6.2391
2	0	6.2391
2	0.017	6.2391
2	0.034	6.2454
2	0.051	6.2454
0	0.034	6.2454
0	0.034	6.2454
0	0.034	6.2517
0	0.034	6.2517
0	0.034	6.2517
0	0.034	6.2517
0	0.034	6.2517
0	0.034	6.258
0	0.034	6.258
0	0.034	6.258
0	0.017	6.258
0	0.017	6.258
0	0.017	6.258
0	0.017	6.258
0	0.017	6.2642
0	0.017	6.2642
0	0.017	6.2642
0	0.017	6.2642
0	0.017	6.2642
0	0.017	6.2642
0	0.017	6.2642
0	0.017	6.2642
0	0.017	6.2705
0	0.017	6.2705
0	0.017	6.2705
0	0.017	6.2705
0	0.017	6.2705
0	0.017	6.2705
0	0.017	6.2705
0	0	6.2705
0	0	6.2705
0	0	6.2705
0	0	6.2705
0	0	6.2705
0	0	6.2768
0	0	6.2768
0	0	6.2768
0	0	6.2768
0	0	6.2768
0	0	6.2768
0	0	6.2768
0	0	6.2768
0	0	6.2768
0	0	6.2768
0	0	6.2768
0	0	6.2768
0	0	6.2768
0	0	6.2768
0	0	6.2768
0	0	6.2768
0	0	6.2831
0	0	0
0	0	0
0	0	0
0	0	0
0	0	0
0	0	0
0	0	0
0	0	0
0	0	0
0	0	0
0	0	0
0	0	0
0	0	0
0	0	0
0	0	0
0	0	0
0	0	0.0062831
0	0	0.0062831
0	0	0.0062831
0	0	0.0062831
0	0	0.0062831
0	0	0.0062831
0	0.017	0.0062831
0	0.017	0.0062831
0	0.017	0.0062831
0	0.017	0.0062831
0	0.017	0.0062831
0	0.017	0.0062831
0	0.017	0.012566
0	0.017	0.012566
0	0.017	0.012566
0	0.017	0.012566
0	0.017	0.012566
0	0.017	0.012566
0	0.017	0.012566
0	0.017	0.012566
0	0.017	0.012566
0	0.017	0.018849
1	0.017	0.018849
1	0	0.018849
1	0	0.018849
1	0	0.018849
1	-0.017	0.018849
0	-0.017	0.018849
0	-0.017	0.018849
0	-0.017	0.012566
0	-0.017	0.012566
0	-0.017	0.012566
0	-0.017	0.012566
0	-0.017	0.012566
0	-0.017	0.012566
0	-0.017	0.012566
0	-0.017	0.012566
0	-0.017	0.012566
0	-0.017	0.0062831
0	0	0.0062831
0	0	0.0062831
0	0	0.0062831
0	0	0.0062831
0	0	0.0062831
0	0	0.0062831
0	0	0.0062831
0	0	0.0062831
0	0	0.0062831
0	0	0.0062831
0	0	0.0062831
0	0	0.0062831
0	0	0.0062831
0	0	0.0062831
0	0	0.0062831
0	0	0.0062831
0	0	0.0062831
0	0	0
0	0	0
0	0	0
0	0	0
0	0	0
0	0	0
0	0	0
0	0	0
0	0	0
0	0	0
0	0	0
0	0	0
0	0	0
0	0	0
0	0	0
0	0	0
0	0	0
0	0	0
0	0	0
0	0	0
0	0	0
0	0	0
0	0	0
0	0	0
0	0	0
0	0	0
0	0	0
0	0	0
0	0	0
0	0	0
0	0	0
0	0	0
0	0	0
0	0	0
0	0	0
0	0	0
0	0	0
0	0	0
0	0	0
0	0	0
0	0	0
0	0	0
0	0	0
0	0	0
0	0	0
0	0	0
0	0	0
0	0	0
0	0	0
0	0	0
0	0	0
0	0	0
0	0	0
0	0	0
0	0	0
0	0	0
0	0	0.0062831
0	0	0.0062831
0	0	0.0062831
0	0	0.0062831
0	0	0.0062831
0	0	0.0062831
0	0	0.0062831
0	0	0.0062831
0	0	0.0062831
0	0	0.0062831
0	0	0.0062831
0	0	0.0062831
0	0	0.0062831
0	0	0.0062831
0	0	0.0062831
0	0	0.0062831
0	0	0.0062831
0	0	0.0062831
0	0.017	0.012566
0	0.017	0.012566
0	0.017	0.012566
0	0.017	0.012566
0	0.017	0.012566
0	0.017	0.012566
0	0.017	0.012566
0	0.017	0.012566
0	0.017	0.012566
0	0.017	0.012566
0	0.017	0.018849
0	0.017	0.018849
0	0.017	0.018849
0	0.017	0.018849
0	0.017	0.018849
0	0.017	0.018849
0	0.034	0.018849
0	0.034	0.025132
0	0.034	0.025132
0	0.034	0.025132
0	0.034	0.025132
0	0.034	0.025132
0	0.034	0.031415
0	0.034	0.031415
0	0.034	0.031415
1	0.034	0.031415
1	0.034	0.031415
1	0.017	0.037699
1	0	0.037699
0	0	0.037699
0	0	0.037699
0	0	0.037699
0	0.017	0.037699
0	0.017	0.037699
0	0.017	0.037699
0	0.017	0.037699
0	0.017	0.037699
0	0.017	0.043982
0	0.017	0.043982
0	0.034	0.043982
0	0.034	0.043982
1	0.034	0.043982
1	0.017	0.043982
1	0	0.043982
1	0	0.050265
1	0	0.050265
1	-0.017	0.043982
1	-0.034	0.043982
1	-0.034	0.043982
1	-0.051	0.043982
1	-0.068	0.037699
1	-0.085	0.037699
0	-0.085	0.037699
0	-0.085	0.031415
0	-0.068	0.031415
0	-0.068	0.025132
0	-0.068	0.025132
0	-0.068	0.025132
0	-0.068	0.018849
0	-0.068	0.018849
0	-0.068	0.018849
0	-0.068	0.012566
0	-0.068	0.012566
0	-0.068	0.0062831
0	-0.068	0.0062831
0	-0.068	0.0062831
0	-0.068	0
0	-0.068	0
0	-0.068	0
0	-0.068	6.2768
0	-0.068	6.2768
0	-0.068	6.2768
0	-0.068	6.2705
0	-0.068	6.2705
0	-0.068	6.2705
0	-0.068	6.2642
0	-0.068	6.2642
0	-0.068	6.2642
0	-0.068	6.258
0	-0.068	6.258
0	-0.068	6.258
0	-0.068	6.2517
0	-0.068	6.2517
0	-0.068	6.2517
0	-0.068	6.2454
0	-0.085	6.2454
0	-0.085	6.2391
2	-0.085	6.2391
2	-0.068	6.2328
2	-0.051	6.2328
2	-0.034	6.2328
2	-0.034	6.2328
2	-0.017	6.2328
2	0	6.2265
2	0	6.2265
2	0	6.2265
2	0.017	6.2328
0	0.017	6.2328
0	0.017	6.2328
0	0.017	6.2328
0	0.017	6.2328
0	0	6.2328
0	0	6.2328
0	0	6.2328
0	0	6.2328
0	0	6.2328
0	0	6.2328
0	0	6.2328
0	0	6.2328
0	0	6.2328
0	0	6.2328
2	0	6.2328
2	0	6.2328
2	0	6.2328
2	0.017	6.2328
2	0.034	6.2328
2	0.051	6.2391
0	0.051	6.2391
0	0.034	6.2391
0	0.034	6.2391
0	0.034	6.2454
0	0.034	6.2454
0	0.034	6.2454
0	0.034	6.2454
0	0.034	6.2454
0	0.034	6.2517
0	0.017	6.2517
0	0.017	6.2517
0	0.017	6.2517
0	0.017	6.2517
0	0.017	6.2517
0	0.017	6.2517
0	0.017	6.258
0	0.017	6.258
0	0.017	6.258
0	0.017	6.258
0	0.017	6.258
0	0	6.258
0	0	6.258
0	0	6.258
0	0	6.258
0	0	6.258
0	0	6.258
0	0	6.258
0	0	6.258
0	0	6.258
0	0	6.2642
0	0	6.2642
0	0	6.2642
0	0	6.2642
0	0	6.2642
0	0	6.2642
0	0	6.2642
0	0	6.2642
0	0	6.2642
0	0	6.2642
0	0	6.2642
0	0	6.2642
0	0	6.258
0	0	6.258
0	0	6.258
0	0	6.258
0	0	6.258
0	0	6.258
0	0	6.258
0	0	6.258
2	-0.017	6.258
2	0	6.258
2	0	6.258
2	0.017	6.258
2	0.034	6.258
2	0.051	6.258
0	0.051	6.2642
0	0.051	6.2642
0	0.051	6.2642
0	0.051	6.2705
0	0.051	6.2705
0	0.051	6.2705
0	0.051	6.2705
0	0.034	6.2768
0	0.034	6.2768
0	0.034	6.2768
0	0.034	6.2768
0	0.034	6.2768
0	0.034	0
0	0.034	0
0	0.034	0
0	0.034	0
0	0.034	0.0062831
0	0.051	0.0062831
0	0.051	0.0062831
0	0.051	0.0062831
0	0.051	0.012566
0	0.051	0.012566
0	0.051	0.012566
0	0.051	0.012566
0	0.051	0.018849
0	0.051	0.018849
0	0.051	0.018849
0	0.051	0.025132
0	0.051	0.025132
0	0.051	0.025132
0	0.051	0.025132
0	0.068	0.031415
0	0.068	0.031415
0	0.068	0.031415
0	0.068	0.037699
0	0.068	0.037699
0	0.068	0.043982
0	0.068	0.043982
0	0.085	0.043982
0	0.085	0.050265
0	0.085	0.050265
0	0.085	0.056548
0	0.085	0.056548
0	0.085	0.062831
0	0.102	0.062831
0	0.102	0.069114
0	0.102	0.069114
0	0.102	0.075397
0	0.119	0.075397
0	0.119	0.08168
0	0.119	0.08168
1	0.136	0.087963
1	0.119	0.094246
1	0.102	0.094246
1	0.102	0.10053
1	0.085	0.10053
1	0.085	0.10681
1	0.068	0.10681
1	0.051	0.1131
1	0.051	0.1131
1	0.034	0.1131
1	0.034	0.1131
1	0.017	0.1131
1	0.017	0.11938
1	0	0.11938
1	0	0.11938
1	0	0.11938
1	0	0.11938
1	-0.017	0.11938
1	-0.017	0.1131
1	-0.034	0.1131
1	-0.034	0.1131
1	-0.051	0.1131
1	-0.068	0.1131
1	-0.068	0.10681
0	-0.068	0.10681
0	-0.051	0.10053
0	-0.051	0.10053
0	-0.051	0.10053
0	-0.034	0.10053
0	-0.034	0.094246
0	-0.034	0.094246
0	-0.017	0.094246
0	-0.017	0.094246
0	0	0.094246
0	0	0.094246
0	0	0.094246
0	0	0.094246
0	0	0.094246
0	0	0.094246
0	0.017	0.094246
0	0.017	0.094246
0	0.017	0.094246
0	0.034	0.094246
0	0.034	0.094246
0	0.034	0.10053
0	0.051	0.10053
0	0.051	0.10053
0	0.051	0.10681
0	0.068	0.10681
0	0.068	0.10681
1	0.085	0.1131
1	0.068	0.1131
1	0.051	0.1131
1	0.051	0.11938
1	0.034	0.11938
1	0.034	0.11938
1	0.017	0.11938
1	0.017	0.11938
1	0	0.11938
1	0	0.12566
1	0	0.12566
1	0	0.12566
1	-0.017	0.11938
1	-0.017	0.11938
1	-0.034	0.11938
0	-0.017	0.11938
0	-0.017	0.11938
0	0	0.11938
0	0	0.11938
0	0	0.11938
0	0	0.11938
0	0	0.11938
0	0.017	0.11938
0	0.017	0.11938
1	0.034	0.11938
1	0.017	0.11938
1	0	0.11938
1	0	0.11938
1	0	0.11938
1	0	0.11938
1	-0.017	0.11938
1	-0.017	0.11938
1	-0.034	0.11938
1	-0.034	0.11938
1	-0.051	0.11938
1	-0.051	0.1131
1	-0.068	0.1131
1	-0.068	0.1131
1	-0.085	0.10681
1	-0.085	0.10681
1	-0.102	0.10053
0	-0.102	0.10053
0	-0.085	0.094246
0	-0.085	0.094246
0	-0.085	0.087963
0	-0.068	0.087963
0	-0.068	0.087963
0	-0.068	0.08168
0	-0.051	0.08168
0	-0.051	0.08168
0	-0.051	0.075397
0	-0.034	0.075397
0	-0.034	0.075397
0	-0.034	0.075397
0	-0.034	0.075397
0	-0.017	0.069114
0	-0.017	0.069114
0	-0.017	0.069114
0	-0.017	0.069114
0	0	0.069114
0	0	0.069114
0	0	0.069114
0	0	0.069114
0	0	0.069114
0	0	0.069114
0	0	0.069114
0	0.017	0.069114
1	0.017	0.069114
1	0	0.069114
1	0	0.069114
1	0	0.069114
1	-0.017	0.069114
1	-0.034	0.069114
1	-0.034	0.069114
[truncated: 5,162 more rows]
