# Supplementary material for: Skilled motor control of an inverted pendulum implies low entropy of states but high entropy of actions
Source: PLoS Comput Biol. 2023 Jan 6;19(1):e1010810. doi: 10.1371/journal.pcbi.1010810 (PMC9851554; doi:10.1371/journal.pcbi.1010810)
Supplement: S2 File — The dataset within the file contains the data collected during the experiment. Each CSV file named “FRI_p_l.csv” corresponds to a different trial, where “p” stands for an unique numerical participant’s identifier and “l” stands for pendulum length (where “2” corresponds to 0.2, “3” to 0.3 m, “4” to 0.4 m, etc.). In every file, rows correspond to subsequent time steps, sampled with a frequency of 0.017 s. For every recorded time step, each column contains: the action selected by the trial’s participant (“action”). The value 0 corresponds to a “no action”, the value 1 represents an action that pushes the pendulum towards the clockwise direction and the value 2 corresponds to an action that pushes the pendulum towards the anti-clockwise direction.the angular velocity of the pendulum at that time step (“ang. velocity”), measured in rad s−1.the angle of the pendulum at that time step (“angle”), measured in rad with values in the interval [0, 2π) rad. The angle 0 rad corresponds to the pendulum oriented in its upright position.the single utility value associated to the whole trial (“utility”). (ZIP) [file pcbi.1010810.s002.zip › ExperimentalData/FRI_33_6.csv]

action	angular vel.	angle	trial utility
0	0	3.2358	-19.075
0	0	3.2358
0	0	3.2358
0	-0.017	3.2358
0	-0.017	3.2358
0	-0.017	3.2358
0	-0.034	3.2358
0	-0.034	3.2358
0	-0.034	3.2295
0	-0.034	3.2295
0	-0.051	3.2295
0	-0.051	3.2295
0	-0.051	3.2232
0	-0.051	3.2232
0	-0.068	3.2232
0	-0.068	3.217
0	-0.068	3.217
0	-0.068	3.217
0	-0.085	3.2107
0	-0.085	3.2107
0	-0.085	3.2044
0	-0.085	3.2044
0	-0.085	3.2044
0	-0.102	3.1981
0	-0.102	3.1981
0	-0.102	3.1918
0	-0.102	3.1918
0	-0.102	3.1855
0	-0.102	3.1793
0	-0.102	3.1793
0	-0.119	3.173
0	-0.119	3.173
0	-0.119	3.1667
0	-0.119	3.1667
0	-0.119	3.1604
0	-0.119	3.1541
0	-0.119	3.1541
0	-0.119	3.1478
0	-0.119	3.1478
0	-0.119	3.1416
0	-0.119	3.1353
0	-0.119	3.1353
0	-0.119	3.129
0	-0.119	3.129
0	-0.119	3.1227
0	-0.119	3.1164
0	-0.119	3.1164
0	-0.119	3.1101
0	-0.119	3.1101
0	-0.119	3.1038
0	-0.102	3.0976
0	-0.102	3.0976
0	-0.102	3.0913
0	-0.102	3.0913
0	-0.102	3.085
0	-0.102	3.085
0	-0.102	3.0787
0	-0.085	3.0787
0	-0.085	3.0724
0	-0.085	3.0724
0	-0.085	3.0661
0	-0.085	3.0661
0	-0.068	3.0661
0	-0.068	3.0599
0	-0.068	3.0599
0	-0.068	3.0599
0	-0.051	3.0536
0	-0.051	3.0536
0	-0.051	3.0536
0	-0.051	3.0473
0	-0.034	3.0473
0	-0.034	3.0473
0	-0.034	3.0473
0	-0.034	3.041
0	-0.017	3.041
0	-0.017	3.041
0	-0.017	3.041
0	0	3.041
0	0	3.041
0	0	3.041
0	0	3.041
0	0	3.041
0	0	3.041
0	0	3.041
0	0.017	3.041
0	0.017	3.041
0	0.017	3.041
0	0.017	3.041
0	0.034	3.0473
0	0.034	3.0473
0	0.034	3.0473
0	0.051	3.0473
0	0.051	3.0536
0	0.051	3.0536
0	0.051	3.0536
0	0.068	3.0536
0	0.068	3.0599
0	0.068	3.0599
0	0.068	3.0599
0	0.068	3.0661
0	0.085	3.0661
0	0.085	3.0724
0	0.085	3.0724
0	0.085	3.0787
0	0.085	3.0787
0	0.102	3.085
0	0.102	3.085
0	0.102	3.0913
0	0.102	3.0913
0	0.102	3.0976
0	0.102	3.0976
0	0.102	3.1038
0	0.102	3.1038
0	0.119	3.1101
0	0.119	3.1101
0	0.119	3.1164
0	0.119	3.1227
0	0.119	3.1227
0	0.119	3.129
0	0.119	3.129
0	0.119	3.1353
0	0.119	3.1416
0	0.119	3.1416
0	0.119	3.1478
0	0.119	3.1478
0	0.119	3.1541
0	0.119	3.1604
0	0.119	3.1604
0	0.119	3.1667
0	0.102	3.1667
0	0.102	3.173
0	0.102	3.173
0	0.102	3.1793
0	0.102	3.1793
0	0.102	3.1855
0	0.102	3.1855
0	0.102	3.1918
0	0.085	3.1918
0	0.085	3.1981
0	0.085	3.1981
0	0.085	3.2044
0	0.085	3.2044
1	0.068	3.2107
1	0.051	3.2107
1	0.034	3.2107
1	0.017	3.217
1	0	3.217
1	0	3.217
1	-0.017	3.217
1	-0.034	3.217
1	-0.051	3.2107
1	-0.068	3.2107
1	-0.085	3.2107
1	-0.102	3.2044
1	-0.119	3.2044
1	-0.136	3.1981
1	-0.153	3.1918
1	-0.153	3.1918
1	-0.17	3.1855
1	-0.187	3.1793
1	-0.204	3.173
1	-0.221	3.1667
1	-0.238	3.1604
1	-0.255	3.1478
1	-0.272	3.1416
1	-0.272	3.1353
1	-0.289	3.1227
1	-0.306	3.1164
1	-0.323	3.1038
1	-0.323	3.0976
1	-0.34	3.085
1	-0.357	3.0724
1	-0.357	3.0661
1	-0.374	3.0536
1	-0.374	3.041
1	-0.391	3.0284
0	-0.374	3.0159
0	-0.374	3.0096
0	-0.374	2.997
0	-0.357	2.9845
0	-0.357	2.9719
0	-0.34	2.9656
0	-0.34	2.9531
0	-0.323	2.9405
0	-0.306	2.9342
0	-0.306	2.9216
0	-0.289	2.9154
0	-0.272	2.9028
0	-0.272	2.8965
0	-0.255	2.8902
0	-0.238	2.8839
0	-0.238	2.8714
0	-0.221	2.8651
0	-0.204	2.8588
0	-0.187	2.8525
0	-0.17	2.8462
0	-0.153	2.8462
0	-0.153	2.84
0	-0.136	2.8337
0	-0.119	2.8274
0	-0.102	2.8274
0	-0.085	2.8211
2	-0.068	2.8211
2	-0.034	2.8211
2	-0.017	2.8211
2	0	2.8211
2	0.034	2.8211
2	0.068	2.8211
2	0.085	2.8211
2	0.119	2.8274
2	0.153	2.8337
2	0.17	2.8337
2	0.204	2.84
2	0.238	2.8462
2	0.255	2.8588
2	0.289	2.8651
2	0.306	2.8714
2	0.34	2.8839
2	0.357	2.8965
2	0.391	2.9091
2	0.408	2.9154
2	0.442	2.9342
2	0.459	2.9468
2	0.476	2.9593
2	0.51	2.9719
2	0.527	2.9908
2	0.544	3.0096
2	0.561	3.0222
2	0.578	3.041
2	0.595	3.0599
2	0.612	3.0787
2	0.629	3.0976
2	0.646	3.1164
2	0.663	3.1353
2	0.68	3.1541
2	0.68	3.1793
2	0.697	3.1981
2	0.714	3.217
2	0.714	3.2421
2	0.731	3.2609
2	0.731	3.2861
2	0.731	3.3049
2	0.748	3.33
2	0.748	3.3552
2	0.748	3.374
2	0.748	3.3992
2	0.748	3.418
2	0.748	3.4431
2	0.748	3.4683
2	0.731	3.4871
2	0.731	3.5122
2	0.731	3.5311
2	0.714	3.5562
2	0.714	3.5751
2	0.714	3.6002
2	0.697	3.6191
2	0.68	3.6379
2	0.68	3.6631
2	0.663	3.6819
2	0.646	3.7008
2	0.629	3.7196
2	0.612	3.7384
2	0.612	3.7573
2	0.595	3.7761
2	0.578	3.795
2	0.561	3.8138
2	0.544	3.8264
2	0.51	3.8453
2	0.493	3.8578
2	0.476	3.8767
2	0.459	3.8892
2	0.442	3.9018
2	0.408	3.9144
2	0.391	3.9269
2	0.374	3.9395
2	0.34	3.9521
2	0.323	3.9583
2	0.306	3.9709
2	0.272	3.9772
2	0.255	3.9898
2	0.221	3.996
2	0.204	4.0023
2	0.187	4.0086
0	0.136	4.0149
0	0.102	4.0149
0	0.068	4.0212
0	0.017	4.0212
0	0	4.0212
0	-0.034	4.0212
0	-0.068	4.0212
0	-0.119	4.0149
0	-0.153	4.0086
0	-0.187	4.0086
0	-0.221	4.0023
0	-0.272	3.9898
0	-0.306	3.9835
0	-0.34	3.9709
0	-0.374	3.9646
0	-0.408	3.9521
0	-0.442	3.9395
0	-0.476	3.9207
0	-0.51	3.9081
0	-0.544	3.8892
0	-0.578	3.8767
0	-0.612	3.8578
0	-0.646	3.839
0	-0.68	3.8138
0	-0.714	3.795
0	-0.748	3.7761
0	-0.765	3.751
0	-0.799	3.7259
0	-0.833	3.7008
0	-0.85	3.6756
0	-0.884	3.6505
0	-0.901	3.6254
0	-0.918	3.5939
0	-0.935	3.5688
0	-0.969	3.5374
0	-0.986	3.5122
0	-1.003	3.4808
0	-1.02	3.4494
0	-1.02	3.418
0	-1.037	3.3866
0	-1.054	3.3552
0	-1.054	3.3238
0	-1.071	3.2923
0	-1.071	3.2609
0	-1.071	3.2232
0	-1.088	3.1918
0	-1.088	3.1604
0	-1.088	3.129
0	-1.088	3.0976
0	-1.071	3.0599
0	-1.071	3.0284
0	-1.071	2.997
0	-1.054	2.9656
0	-1.054	2.9342
0	-1.037	2.9028
0	-1.02	2.8714
0	-1.003	2.84
0	-0.986	2.8085
0	-0.969	2.7834
0	-0.952	2.752
0	-0.935	2.7206
0	-0.918	2.6955
0	-0.901	2.664
0	-0.867	2.6389
0	-0.85	2.6138
0	-0.816	2.5886
0	-0.799	2.5635
0	-0.765	2.5384
0	-0.731	2.5195
0	-0.697	2.4944
0	-0.68	2.4755
0	-0.646	2.4567
0	-0.612	2.4378
0	-0.578	2.419
0	-0.544	2.4001
0	-0.51	2.3876
0	-0.476	2.3687
0	-0.442	2.3562
0	-0.408	2.3436
0	-0.374	2.331
0	-0.323	2.3185
0	-0.289	2.3122
0	-0.255	2.2996
0	-0.221	2.2933
0	-0.187	2.287
0	-0.153	2.2808
0	-0.102	2.2808
0	-0.068	2.2745
0	-0.034	2.2745
0	0	2.2745
0	0.034	2.2745
0	0.068	2.2745
0	0.102	2.2808
0	0.136	2.2808
0	0.187	2.287
0	0.221	2.2933
0	0.255	2.2996
0	0.289	2.3122
0	0.323	2.3185
0	0.357	2.331
0	0.391	2.3436
0	0.442	2.3562
0	0.476	2.3687
0	0.51	2.3813
0	0.544	2.4001
0	0.578	2.419
0	0.595	2.4316
2	0.629	2.4504
2	0.68	2.4755
2	0.714	2.4944
2	0.765	2.5195
2	0.799	2.5384
2	0.85	2.5635
2	0.884	2.5886
2	0.918	2.62
2	0.969	2.6452
2	1.003	2.6766
2	1.037	2.708
2	1.071	2.7394
2	1.105	2.7708
2	1.122	2.8085
2	1.156	2.84
2	1.19	2.8777
2	1.207	2.9091
2	1.224	2.9468
2	1.258	2.9845
2	1.275	3.0222
2	1.292	3.0661
2	1.309	3.1038
2	1.326	3.1416
2	1.326	3.1793
2	1.343	3.2232
2	1.343	3.2609
2	1.36	3.3049
2	1.36	3.3426
2	1.36	3.3866
2	1.36	3.4243
2	1.36	3.4683
2	1.36	3.506
2	1.343	3.5499
2	1.343	3.5877
2	1.326	3.6316
2	1.309	3.6693
2	1.309	3.707
2	1.292	3.751
2	1.275	3.7887
2	1.258	3.8264
2	1.241	3.8641
2	1.207	3.9018
2	1.19	3.9332
2	1.173	3.9709
2	1.139	4.0086
2	1.122	4.04
2	1.088	4.0714
2	1.054	4.1091
2	1.037	4.1406
2	1.003	4.172
2	0.969	4.1971
2	0.935	4.2285
2	0.918	4.2537
2	0.884	4.2851
2	0.85	4.3102
2	0.816	4.3353
2	0.782	4.3605
2	0.748	4.3793
2	0.714	4.4044
2	0.68	4.4233
2	0.646	4.4421
2	0.612	4.4673
2	0.578	4.4798
2	0.527	4.4987
2	0.493	4.5175
2	0.459	4.5301
2	0.425	4.5427
2	0.391	4.5553
2	0.357	4.5678
2	0.323	4.5804
2	0.289	4.5867
2	0.238	4.593
2	0.204	4.5992
2	0.17	4.6055
2	0.136	4.6118
2	0.102	4.6181
2	0.068	4.6181
2	0.034	4.6181
2	0	4.6244
2	-0.034	4.6181
0	-0.085	4.6181
0	-0.119	4.6181
0	-0.17	4.6118
0	-0.221	4.6055
0	-0.272	4.5992
0	-0.323	4.5867
0	-0.374	4.5741
0	-0.425	4.5678
0	-0.476	4.549
0	-0.527	4.5364
0	-0.578	4.5175
0	-0.612	4.4987
0	-0.663	4.4798
0	-0.714	4.461
0	-0.765	4.4359
0	-0.816	4.417
0	-0.867	4.3919
0	-0.901	4.3605
0	-0.952	4.3353
0	-1.003	4.3039
0	-1.037	4.2725
0	-1.088	4.2411
0	-1.139	4.2097
0	-1.173	4.172
0	-1.224	4.1343
0	-1.258	4.0966
0	-1.292	4.0589
0	-1.343	4.0212
0	-1.377	3.9772
0	-1.411	3.9395
0	-1.445	3.8955
0	-1.479	3.8515
0	-1.513	3.8076
0	-1.53	3.7573
0	-1.564	3.7133
0	-1.581	3.6631
0	-1.615	3.6191
0	-1.632	3.5688
0	-1.649	3.5185
0	-1.666	3.4683
0	-1.683	3.418
0	-1.7	3.3677
0	-1.7	3.3175
0	-1.717	3.2672
0	-1.717	3.2107
0	-1.717	3.1604
0	-1.717	3.1101
0	-1.717	3.0599
0	-1.7	3.0033
0	-1.7	2.9531
0	-1.683	2.9028
0	-1.666	2.8525
0	-1.649	2.8023
0	-1.632	2.752
0	-1.615	2.7017
0	-1.598	2.6578
0	-1.564	2.6075
0	-1.547	2.5635
0	-1.513	2.5132
0	-1.479	2.4693
0	-1.445	2.4253
0	-1.411	2.3813
0	-1.377	2.3373
0	-1.343	2.2996
0	-1.309	2.2619
0	-1.258	2.2179
0	-1.224	2.1802
0	-1.19	2.1488
0	-1.139	2.1111
0	-1.088	2.0797
0	-1.054	2.0483
0	-1.003	2.0169
0	-0.952	1.9855
0	-0.918	1.954
0	-0.867	1.9289
0	-0.816	1.9038
0	-0.765	1.8786
0	-0.731	1.8598
0	-0.68	1.8347
0	-0.629	1.8158
0	-0.578	1.797
0	-0.527	1.7781
0	-0.476	1.7655
0	-0.425	1.753
0	-0.374	1.7404
0	-0.323	1.7279
0	-0.272	1.7216
0	-0.238	1.709
0	-0.187	1.7027
2	-0.136	1.6964
2	-0.068	1.6964
2	0	1.6964
2	0.034	1.6964
2	0.102	1.6964
2	0.17	1.7027
2	0.238	1.709
2	0.289	1.7153
2	0.357	1.7279
2	0.425	1.7404
2	0.476	1.753
2	0.544	1.7655
2	0.612	1.7844
2	0.663	1.8033
2	0.731	1.8284
2	0.782	1.8472
2	0.85	1.8724
2	0.918	1.8975
2	0.969	1.9289
2	1.037	1.9603
2	1.088	1.9917
2	1.156	2.0232
2	1.207	2.0609
2	1.258	2.0986
2	1.309	2.1362
2	1.377	2.174
2	1.428	2.2179
2	1.479	2.2619
2	1.53	2.3059
2	1.581	2.3562
2	1.615	2.4001
2	1.666	2.4504
2	1.717	2.5007
2	1.751	2.5572
2	1.785	2.6075
2	1.836	2.664
2	1.87	2.7206
2	1.887	2.7771
2	1.921	2.8337
2	1.955	2.8902
2	1.972	2.9531
2	1.989	3.0096
2	2.006	3.0724
2	2.023	3.129
2	2.04	3.1918
2	2.04	3.2546
2	2.057	3.3175
2	2.057	3.3803
2	2.057	3.4369
2	2.04	3.4997
2	2.04	3.5625
2	2.023	3.6254
2	2.023	3.6882
2	2.006	3.7447
2	1.989	3.8076
2	1.972	3.8641
2	1.938	3.9269
2	1.921	3.9835
2	1.887	4.04
2	1.87	4.0966
2	1.836	4.1531
2	1.802	4.2097
2	1.768	4.2599
2	1.751	4.3165
2	1.717	4.3667
2	1.666	4.417
2	1.632	4.4673
2	1.598	4.5175
2	1.564	4.5678
2	1.53	4.6118
2	1.496	4.6558
2	1.462	4.6998
2	1.411	4.7437
2	1.377	4.7877
2	1.343	4.8254
2	1.309	4.8694
2	1.275	4.9071
2	1.241	4.9448
2	1.207	4.9825
2	1.156	5.0202
2	1.122	5.0516
2	1.088	5.083
2	1.054	5.1207
2	1.037	5.1521
2	1.003	5.1836
2	0.969	5.2087
2	0.935	5.2401
2	0.901	5.2652
2	0.884	5.2966
2	0.85	5.3218
2	0.816	5.3469
2	0.799	5.372
2	0.765	5.3909
2	0.748	5.416
2	0.714	5.4412
2	0.697	5.46
2	0.68	5.4789
2	0.646	5.504
2	0.629	5.5228
2	0.612	5.5417
2	0.595	5.5605
2	0.561	5.5731
2	0.544	5.592
2	0.527	5.6108
2	0.51	5.6234
2	0.493	5.6422
2	0.476	5.6548
2	0.459	5.6674
2	0.442	5.6862
2	0.442	5.6988
2	0.425	5.7113
2	0.408	5.7239
2	0.391	5.7365
2	0.374	5.749
2	0.374	5.7616
2	0.357	5.7679
2	0.34	5.7805
2	0.34	5.793
2	0.323	5.7993
2	0.323	5.8119
2	0.306	5.8182
2	0.306	5.8307
2	0.289	5.837
2	0.289	5.8496
2	0.272	5.8559
2	0.272	5.8684
2	0.272	5.8747
2	0.255	5.881
2	0.255	5.8873
2	0.255	5.8998
2	0.238	5.9061
2	0.238	5.9124
2	0.238	5.9187
2	0.221	5.925
2	0.221	5.9313
2	0.221	5.9438
2	0.221	5.9501
2	0.221	5.9564
2	0.221	5.9627
2	0.204	5.9689
2	0.204	5.9752
2	0.204	5.9815
2	0.204	5.9878
2	0.204	5.9941
2	0.204	6.0004
2	0.204	6.0066
2	0.204	6.0129
2	0.204	6.0192
2	0.204	6.0255
2	0.204	6.0318
2	0.204	6.0381
2	0.204	6.0443
2	0.204	6.0506
2	0.221	6.0569
2	0.221	6.0632
2	0.221	6.0695
2	0.221	6.082
0	0.221	6.0883
0	0.204	6.0946
1	0.187	6.1009
1	0.17	6.1072
1	0.153	6.1072
1	0.119	6.1135
1	0.102	6.1197
1	0.085	6.1197
1	0.068	6.126
1	0.034	6.126
1	0.017	6.126
1	0	6.126
1	0	6.126
1	-0.034	6.126
1	-0.051	6.126
1	-0.068	6.1197
1	-0.085	6.1197
1	-0.119	6.1135
1	-0.136	6.1135
1	-0.153	6.1072
1	-0.17	6.1009
1	-0.204	6.0946
1	-0.221	6.0883
1	-0.238	6.082
1	-0.272	6.0758
1	-0.289	6.0632
1	-0.323	6.0569
1	-0.34	6.0443
1	-0.34	6.0381
1	-0.34	6.0255
1	-0.34	6.0129
1	-0.34	6.0066
1	-0.34	5.9941
1	-0.34	5.9815
1	-0.34	5.9752
1	-0.34	5.9627
1	-0.357	5.9501
1	-0.374	5.9438
1	-0.391	5.9313
1	-0.408	5.9187
1	-0.425	5.9061
1	-0.442	5.8936
1	-0.459	5.8747
1	-0.476	5.8621
1	-0.51	5.8496
1	-0.527	5.8307
1	-0.544	5.8182
1	-0.561	5.7993
1	-0.595	5.7805
1	-0.612	5.7616
1	-0.646	5.7428
1	-0.663	5.7239
1	-0.697	5.705
1	-0.714	5.6799
1	-0.748	5.6611
1	-0.782	5.6359
1	-0.799	5.6108
1	-0.833	5.5857
1	-0.867	5.5605
1	-0.901	5.5354
1	-0.935	5.5103
1	-0.969	5.4789
1	-1.003	5.4474
1	-1.037	5.416
1	-1.088	5.3846
1	-1.122	5.3532
1	-1.156	5.3155
1	-1.207	5.2841
1	-1.241	5.2464
1	-1.292	5.2087
1	-1.326	5.171
1	-1.377	5.127
1	-1.411	5.083
1	-1.462	5.039
1	-1.513	4.9951
1	-1.564	4.9511
1	-1.615	4.9008
1	-1.649	4.8506
1	-1.7	4.8003
1	-1.751	4.75
1	-1.802	4.6998
1	-1.853	4.6432
1	-1.904	4.5867
1	-1.955	4.5301
1	-1.989	4.4673
1	-2.04	4.4044
1	-2.091	4.3479
1	-2.142	4.2788
1	-2.176	4.216
1	-2.227	4.1531
1	-2.261	4.084
1	-2.295	4.0149
1	-2.329	3.9458
1	-2.363	3.8704
1	-2.397	3.8013
1	-2.431	3.7259
1	-2.448	3.6568
1	-2.482	3.5814
1	-2.499	3.506
1	-2.516	3.4306
1	-2.516	3.3552
1	-2.533	3.2798
1	-2.533	3.2044
1	-2.533	3.129
1	-2.533	3.0536
1	-2.516	2.9719
1	-2.516	2.8965
1	-2.499	2.8211
1	-2.482	2.7457
1	-2.448	2.6766
1	-2.431	2.6012
1	-2.397	2.5258
1	-2.363	2.4567
1	-2.329	2.3876
1	-2.295	2.3185
1	-2.261	2.2494
1	-2.227	2.1802
1	-2.176	2.1111
1	-2.125	2.0483
1	-2.091	1.9855
1	-2.04	1.9226
1	-1.989	1.8598
1	-1.938	1.8033
1	-1.887	1.7467
1	-1.836	1.6902
1	-1.785	1.6336
1	-1.734	1.5833
1	-1.683	1.5268
1	-1.632	1.4765
1	-1.581	1.4325
1	-1.53	1.3823
1	-1.479	1.3383
1	-1.445	1.2943
1	-1.394	1.2503
1	-1.343	1.2126
1	-1.292	1.1687
1	-1.241	1.131
1	-1.207	1.0933
1	-1.156	1.0618
1	-1.122	1.0241
1	-1.071	0.99273
1	-1.037	0.96131
1	-0.986	0.9299
1	-0.952	0.89848
1	-0.901	0.87335
1	-0.867	0.84822
1	-0.833	0.8168
1	-0.799	0.79167
1	-0.765	0.77282
1	-0.731	0.74769
1	-0.697	0.72884
1	-0.663	0.70371
1	-0.629	0.68486
1	-0.595	0.66601
1	-0.561	0.65344
1	-0.527	0.63459
1	-0.51	0.61574
1	-0.476	0.60318
1	-0.442	0.59061
1	-0.425	0.57805
1	-0.391	0.56548
1	-0.357	0.55291
1	-0.34	0.54035
1	-0.306	0.53406
1	-0.289	0.5215
1	-0.255	0.51521
1	-0.238	0.50893
1	-0.204	0.50265
1	-0.187	0.49637
1	-0.17	0.49008
1	-0.136	0.4838
1	-0.119	0.47752
1	-0.085	0.47752
1	-0.068	0.47123
1	-0.051	0.47123
1	-0.017	0.47123
1	0	0.47123
1	0	0.47123
1	0.034	0.47123
1	0.051	0.47123
1	0.068	0.47123
1	0.102	0.47752
1	0.119	0.47752
1	0.136	0.4838
1	0.17	0.49008
1	0.187	0.49637
1	0.221	0.50265
1	0.238	0.50893
1	0.255	0.51521
1	0.289	0.5215
1	0.306	0.53406
1	0.34	0.54035
1	0.357	0.55291
1	0.391	0.56548
1	0.425	0.57805
1	0.442	0.59061
1	0.476	0.60318
1	0.493	0.62203
1	0.527	0.63459
1	0.561	0.65344
1	0.595	0.67229
1	0.629	0.69114
1	0.646	0.70999
1	0.68	0.72884
1	0.714	0.74769
1	0.748	0.77282
1	0.782	0.79795
1	0.833	0.8168
1	0.867	0.84193
1	0.901	0.87335
1	0.935	0.89848
1	0.969	0.9299
1	1.02	0.96131
1	1.054	0.99273
1	1.105	1.0241
1	1.139	1.0556
1	1.19	1.0933
1	1.224	1.1247
1	1.275	1.1687
1	1.326	1.2064
1	1.36	1.2441
1	1.411	1.288
1	1.462	1.332
1	1.513	1.376
1	1.564	1.42
2	1.615	1.4703
2	1.666	1.5205
2	1.734	1.5708
2	1.802	1.621
2	1.853	1.6776
2	1.921	1.7341
2	1.972	1.7907
2	2.04	1.8535
2	2.108	1.9163
2	2.159	1.9792
2	2.21	2.0483
2	2.278	2.1174
2	2.329	2.1865
2	2.38	2.2556
2	2.431	2.3247
2	2.482	2.4001
2	2.516	2.4755
2	2.567	2.5509
2	2.601	2.6326
2	2.635	2.708
2	2.669	2.7897
2	2.686	2.8714
2	2.72	2.9531
2	2.737	3.0347
2	2.754	3.1164
2	2.771	3.1981
2	2.771	3.2798
2	2.771	3.3677
2	2.771	3.4494
2	2.771	3.5311
2	2.754	3.6128
2	2.754	3.7008
2	2.737	3.7824
2	2.703	3.8641
0	2.669	3.9458
0	2.635	4.0212
0	2.601	4.1029
0	2.55	4.1783
0	2.499	4.2537
0	2.465	4.3291
0	2.414	4.4044
0	2.363	4.4736
0	2.312	4.549
0	2.261	4.6118
0	2.21	4.6809
0	2.159	4.75
0	2.108	4.8129
0	2.057	4.8757
0	2.006	4.9385
0	1.955	4.9951
0	1.904	5.0516
0	1.853	5.1082
0	1.819	5.1647
0	1.768	5.2213
0	1.734	5.2715
0	1.683	5.3218
0	1.649	5.372
0	1.598	5.4223
0	1.564	5.4726
0	1.53	5.5166
0	1.496	5.5605
0	1.462	5.6108
0	1.428	5.6548
0	1.394	5.6925
0	1.377	5.7365
0	1.343	5.7805
0	1.326	5.8182
1	1.309	5.8559
1	1.275	5.8936
1	1.241	5.9313
1	1.207	5.9689
1	1.173	6.0066
1	1.156	6.0443
1	1.122	6.0758
1	1.105	6.1135
1	1.088	6.1449
1	1.054	6.1763
1	1.037	6.2077
1	1.02	6.2391
1	1.003	6.2705
1	1.003	0.018849
1	0.986	0.043982
1	0.969	0.075397
1	0.969	0.10681
1	0.952	0.13195
1	0.952	0.16336
1	0.952	0.19478
1	0.935	0.21991
1	0.935	0.25132
1	0.935	0.27646
1	0.935	0.30787
1	0.935	0.333
1	0.952	0.36442
1	0.952	0.38955
1	0.952	0.42097
1	0.969	0.45238
1	0.969	0.47752
1	0.986	0.50893
1	0.986	0.54035
1	1.003	0.57176
1	1.02	0.59689
1	1.037	0.62831
1	1.054	0.65973
0	1.088	0.69114
0	1.105	0.72884
0	1.139	0.76026
0	1.173	0.79795
0	1.224	0.83565
0	1.258	0.86707
0	1.292	0.91105
0	1.326	0.94875
0	1.377	0.98645
0	1.411	1.0304
0	1.462	1.0744
0	1.496	1.1184
0	1.547	1.1624
0	1.598	1.2126
0	1.632	1.2629
0	1.683	1.3132
0	1.734	1.3634
0	1.785	1.4137
0	1.836	1.4703
0	1.87	1.5268
0	1.921	1.5833
0	1.972	1.6399
0	2.023	1.7027
0	2.074	1.7655
0	2.125	1.8284
0	2.159	1.8912
0	2.21	1.954
0	2.261	2.0232
0	2.295	2.0923
0	2.346	2.1614
0	2.38	2.2368
0	2.414	2.3059
0	2.448	2.3813
0	2.482	2.4567
0	2.516	2.5258
0	2.533	2.6075
0	2.567	2.6829
0	2.584	2.7583
0	2.601	2.84
0	2.601	2.9154
0	2.618	2.9908
0	2.618	3.0724
0	2.618	3.1541
0	2.618	3.2295
0	2.601	3.3112
0	2.601	3.3866
0	2.584	3.4683
0	2.567	3.5437
0	2.533	3.6191
0	2.516	3.6945
0	2.482	3.7699
0	2.448	3.8453
2	2.414	3.9207
2	2.397	3.9898
2	2.363	4.0652
2	2.329	4.1343
2	2.312	4.2034
2	2.278	4.2725
2	2.244	4.3416
2	2.21	4.4044
2	2.176	4.4736
2	2.125	4.5364
2	2.091	4.5992
2	2.057	4.6621
2	2.023	4.7249
2	1.989	4.7877
2	1.955	4.8443
2	1.904	4.9008
2	1.87	4.9574
2	1.836	5.0139
2	1.802	5.0705
2	1.768	5.127
2	1.734	5.1773
2	1.7	5.2275
2	1.683	5.2778
2	1.649	5.3281
2	1.615	5.3783
2	1.598	5.4286
0	1.564	5.4789
0	1.513	5.5228
0	1.479	5.5668
0	1.462	5.6108
0	1.428	5.6548
0	1.394	5.6988
1	1.36	5.7365
1	1.326	5.7805
1	1.292	5.8182
1	1.258	5.8559
1	1.224	5.8936
1	1.19	5.9313
1	1.156	5.9689
1	1.122	6.0004
1	1.105	6.0381
1	1.071	6.0695
1	1.054	6.1009
1	1.037	6.1323
1	1.003	6.1637
1	0.986	6.1951
1	0.969	6.2203
1	0.952	6.2517
1	0.952	0
1	0.935	0.025132
1	0.918	0.056548
1	0.901	0.08168
1	0.901	0.10681
1	0.884	0.13823
1	0.884	0.16336
1	0.884	0.18849
1	0.884	0.21991
1	0.867	0.24504
1	0.867	0.27017
1	0.867	0.29531
1	0.867	0.32044
1	0.884	0.35185
1	0.884	0.37699
1	0.884	0.40212
1	0.901	0.42725
1	0.901	0.45867
1	0.918	0.4838
1	0.918	0.50893
1	0.935	0.54035
1	0.935	0.56548
1	0.952	0.59689
1	0.969	0.62831
0	1.003	0.65344
0	1.037	0.68486
0	1.071	0.71627
0	1.105	0.75397
0	1.139	0.78539
0	1.173	0.8168
0	1.207	0.8545
0	1.241	0.8922
0	1.275	0.9299
0	1.326	0.9676
0	1.36	1.0116
0	1.411	1.0493
0	1.445	1.0933
0	1.496	1.1372
0	1.53	1.1875
0	1.581	1.2315
0	1.632	1.2817
0	1.683	1.332
0	1.717	1.3823
0	1.768	1.4325
0	1.819	1.4891
0	1.87	1.5456
0	1.921	1.6022
0	1.972	1.6587
0	2.023	1.7216
0	2.074	1.7844
0	2.108	1.8472
0	2.159	1.9101
0	2.21	1.9729
0	2.244	2.042
0	2.295	2.1111
0	2.329	2.1802
0	2.38	2.2494
0	2.414	2.3247
0	2.448	2.3939
0	2.465	2.4693
0	2.499	2.5447
0	2.533	2.62
0	2.55	2.6955
0	2.567	2.7708
0	2.584	2.8525
0	2.601	2.9279
0	2.601	3.0096
0	2.601	3.085
0	2.601	3.1604
0	2.601	3.2421
0	2.584	3.3175
0	2.584	3.3992
0	2.567	3.4745
0	2.55	3.5499
0	2.516	3.6254
0	2.499	3.7008
0	2.465	3.7761
0	2.431	3.8515
0	2.397	3.9269
0	2.363	3.996
0	2.312	4.0652
0	2.278	4.1343
0	2.227	4.2034
0	2.193	4.2725
0	2.142	4.3353
0	2.091	4.3982
0	2.04	4.461
0	1.989	4.5238
0	1.938	4.5804
0	1.887	4.6369
0	1.836	4.6935
0	1.785	4.75
0	1.734	4.8003
0	1.683	4.8568
0	1.632	4.9071
0	1.581	4.9511
0	1.547	5.0014
0	1.496	5.0453
0	1.445	5.0893
0	1.394	5.1333
0	1.343	5.1773
2	1.309	5.215
2	1.275	5.2527
2	1.241	5.2904
2	1.224	5.3281
2	1.19	5.3658
2	1.156	5.4035
2	1.139	5.4349
2	1.122	5.4726
2	1.088	5.504
2	1.071	5.5354
0	1.037	5.5668
0	1.003	5.5982
0	0.969	5.6297
0	0.935	5.6548
0	0.918	5.6862
0	0.884	5.7113
0	0.867	5.7365
0	0.833	5.7616
0	0.816	5.7867
0	0.782	5.8119
0	0.765	5.837
0	0.748	5.8621
0	0.714	5.881
0	0.697	5.9061
0	0.68	5.925
0	0.663	5.9438
0	0.646	5.9627
0	0.629	5.9878
0	0.629	6.0066
0	0.612	6.0255
0	0.595	6.0381
0	0.578	6.0569
0	0.578	6.0758
0	0.561	6.0946
0	0.561	6.1135
0	0.544	6.126
0	0.544	6.1449
0	0.527	6.1574
0	0.527	6.1763
0	0.527	6.1889
0	0.51	6.2077
0	0.51	6.2265
1	0.51	6.2391
1	0.493	6.2517
1	0.476	6.2705
1	0.459	0
1	0.459	0.012566
1	0.442	0.025132
1	0.425	0.043982
1	0.408	0.056548
1	0.408	0.069114
1	0.391	0.08168
1	0.391	0.087963
1	0.374	0.10053
1	0.374	0.1131
1	0.357	0.12566
1	0.357	0.13823
1	0.357	0.14451
1	0.34	0.15708
1	0.34	0.16964
1	0.34	0.17593
1	0.323	0.18849
1	0.323	0.20106
1	0.323	0.20734
1	0.323	0.21991
0	0.323	0.22619
0	0.34	0.23876
0	0.357	0.25132
0	0.357	0.25761
0	0.374	0.27017
0	0.391	0.28274
0	0.408	0.29531
0	0.425	0.30787
0	0.442	0.32044
0	0.459	0.333
0	0.476	0.35185
0	0.493	0.36442
0	0.51	0.37699
0	0.527	0.39583
0	0.544	0.4084
0	0.561	0.42725
0	0.578	0.4461
0	0.612	0.46495
0	0.629	0.4838
0	0.646	0.50265
0	0.68	0.5215
0	0.697	0.54035
0	0.731	0.56548
0	0.748	0.58433
0	0.782	0.60946
0	0.816	0.63459
0	0.833	0.65973
0	0.867	0.68486
0	0.901	0.70999
0	0.935	0.74141
0	0.969	0.76654
0	1.003	0.79795
0	1.037	0.82937
0	1.071	0.86079
0	1.122	0.8922
0	1.156	0.9299
0	1.19	0.96131
0	1.241	0.99901
0	1.275	1.0367
0	1.326	1.0807
0	1.36	1.1184
0	1.411	1.1624
0	1.462	1.2064
0	1.496	1.2503
0	1.547	1.2943
0	1.598	1.3446
0	1.649	1.3886
0	1.7	1.4388
0	1.734	1.4954
0	1.785	1.5456
0	1.836	1.6022
0	1.887	1.6587
0	1.938	1.7153
0	1.989	1.7718
0	2.04	1.8347
0	2.074	1.8975
0	2.125	1.9603
0	2.176	2.0232
0	2.21	2.0923
0	2.261	2.1551
0	2.295	2.2242
0	2.329	2.2933
0	2.363	2.3687
0	2.397	2.4378
0	2.431	2.5132
0	2.448	2.5823
2	2.482	2.6578
2	2.516	2.7332
2	2.55	2.8085
2	2.567	2.8839
2	2.584	2.9656
2	2.618	3.041
2	2.618	3.1227
2	2.635	3.1981
2	2.652	3.2798
2	2.652	3.3615
2	2.652	3.4369
2	2.635	3.5185
2	2.635	3.6002
2	2.618	3.6756
2	2.601	3.7573
2	2.584	3.8327
2	2.567	3.9144
2	2.55	3.9898
2	2.516	4.0652
2	2.482	4.1406
2	2.465	4.216
2	2.431	4.2914
2	2.397	4.3605
2	2.363	4.4296
2	2.312	4.505
2	2.278	4.5741
2	2.244	4.6432
2	2.21	4.706
2	2.176	4.7752
2	2.125	4.838
2	2.091	4.9008
2	2.057	4.9637
2	2.023	5.0265
2	1.989	5.083
0	1.938	5.1459
0	1.904	5.2024
0	1.853	5.2589
0	1.802	5.3155
0	1.768	5.3658
0	1.734	5.4223
1	1.683	5.4726
1	1.649	5.5228
1	1.598	5.5731
1	1.547	5.6171
1	1.496	5.6674
1	1.462	5.7113
1	1.428	5.7553
1	1.377	5.793
1	1.343	5.837
1	1.309	5.8747
1	1.275	5.9187
1	1.241	5.9564
1	1.224	5.9941
1	1.19	6.0255
1	1.173	6.0632
1	1.139	6.1009
1	1.122	6.1323
1	1.105	6.1637
1	1.071	6.2014
1	1.054	6.2328
1	1.054	6.2642
1	1.037	0.012566
1	1.02	0.043982
1	1.003	0.075397
1	1.003	0.10681
1	0.986	0.13195
1	0.986	0.16336
1	0.986	0.19478
1	0.969	0.22619
0	0.986	0.25132
0	1.003	0.28274
0	1.02	0.31416
0	1.037	0.34557
0	1.054	0.37699
0	1.071	0.4084
0	1.088	0.43982
0	1.105	0.47123
0	1.139	0.50893
0	1.156	0.54035
0	1.19	0.57805
0	1.207	0.61574
0	1.241	0.65344
0	1.275	0.69114
0	1.309	0.72884
0	1.343	0.76654
0	1.377	0.81052
0	1.411	0.84822
0	1.445	0.8922
0	1.479	0.93618
0	1.53	0.98016
0	1.564	1.0304
0	1.615	1.0744
0	1.649	1.1247
0	1.7	1.1749
0	1.734	1.2252
0	1.785	1.2817
0	1.836	1.3383
0	1.887	1.3886
0	1.938	1.4514
0	1.989	1.5079
0	2.023	1.5708
0	2.074	1.6273
0	2.125	1.6964
0	2.176	1.7593
0	2.227	1.8221
2	2.278	1.8912
2	2.329	1.9603
2	2.38	2.0294
2	2.448	2.1048
2	2.499	2.1802
2	2.55	2.2556
2	2.601	2.331
2	2.652	2.4127
2	2.686	2.4944
2	2.737	2.5761
2	2.771	2.6578
2	2.805	2.7394
2	2.822	2.8274
2	2.856	2.9091
2	2.873	2.997
0	2.873	3.085
0	2.873	3.173
0	2.873	3.2546
0	2.873	3.3426
0	2.856	3.4306
0	2.839	3.5122
0	2.805	3.6002
0	2.788	3.6819
0	2.754	3.7699
0	2.72	3.8515
0	2.686	3.9332
0	2.652	4.0086
0	2.618	4.0903
0	2.567	4.1657
0	2.516	4.2474
0	2.482	4.3228
0	2.431	4.3919
0	2.38	4.4673
0	2.329	4.5364
0	2.278	4.6055
0	2.227	4.6746
0	2.176	4.7437
0	2.125	4.8066
0	2.074	4.8694
0	2.023	4.9322
0	1.972	4.9888
0	1.921	5.0516
0	1.87	5.1082
0	1.836	5.1647
0	1.785	5.215
0	1.734	5.2715
0	1.7	5.3218
0	1.666	5.372
0	1.615	5.4223
0	1.581	5.4726
0	1.547	5.5166
0	1.513	5.5668
0	1.479	5.6108
0	1.445	5.6548
0	1.411	5.6988
0	1.394	5.7365
0	1.36	5.7805
0	1.343	5.8244
0	1.326	5.8621
0	1.292	5.8998
1	1.275	5.9375
1	1.258	5.9815
1	1.224	6.0129
1	1.19	6.0506
1	1.173	6.0883
1	1.156	6.126
1	1.122	6.1574
1	1.105	6.1889
1	1.088	6.2265
1	1.071	6.258
1	1.054	0.0062831
1	1.054	0.037699
1	1.037	0.069114
1	1.02	0.10053
1	1.02	0.13195
1	1.02	0.16336
1	1.003	0.19478
1	1.003	0.22619
1	1.003	0.25132
1	1.003	0.28274
1	1.003	0.31416
1	1.003	0.34557
1	1.003	0.37699
1	1.02	0.4084
1	1.02	0.43982
1	1.037	0.47123
1	1.037	0.50265
1	1.054	0.53406
1	1.054	0.56548
0	1.088	0.59689
0	1.122	0.62831
0	1.139	0.66601
0	1.173	0.69742
0	1.207	0.73512
0	1.241	0.77282
0	1.275	0.81052
0	1.309	0.84822
0	1.36	0.88592
0	1.394	0.9299
0	1.428	0.97388
0	1.479	1.0179
0	1.513	1.0618
0	1.564	1.1058
0	1.598	1.1561
0	1.649	1.2064
0	1.7	1.2566
0	1.734	1.3069
0	1.785	1.3572
0	1.836	1.4137
0	1.887	1.4703
0	1.938	1.5268
0	1.989	1.5896
0	2.04	1.6462
0	2.074	1.709
0	2.125	1.7718
0	2.176	1.841
0	2.227	1.9038
0	2.278	1.9729
0	2.312	2.042
0	2.363	2.1111
0	2.397	2.1802
0	2.431	2.2556
0	2.465	2.331
0	2.499	2.4064
0	2.533	2.4818
0	2.567	2.5572
0	2.584	2.6326
0	2.618	2.7143
0	2.635	2.7897
0	2.635	2.8714
0	2.652	2.9531
0	2.652	3.0284
0	2.652	3.1101
0	2.652	3.1918
0	2.652	3.2672
0	2.635	3.3489
0	2.635	3.4306
0	2.618	3.506
0	2.584	3.5877
0	2.567	3.6631
0	2.533	3.7384
0	2.499	3.8138
0	2.465	3.8892
0	2.431	3.9646
0	2.397	4.04
0	2.346	4.1091
0	2.312	4.1783
0	2.261	4.2474
0	2.227	4.3165
0	2.176	4.3793
0	2.125	4.4484
0	2.074	4.5113
0	2.023	4.5741
0	1.972	4.6306
0	1.921	4.6935
0	1.87	4.75
0	1.819	4.8003
0	1.768	4.8568
0	1.717	4.9071
0	1.666	4.9637
0	1.615	5.0076
0	1.564	5.0579
0	1.53	5.1082
0	1.479	5.1521
0	1.428	5.1961
0	1.394	5.2401
0	1.343	5.2778
0	1.309	5.3155
0	1.258	5.3595
0	1.224	5.3972
0	1.19	5.4286
0	1.139	5.4663
0	1.105	5.4977
0	1.071	5.5354
0	1.037	5.5668
0	1.003	5.5982
0	0.969	5.6234
0	0.952	5.6548
0	0.918	5.6799
0	0.884	5.7113
0	0.867	5.7365
0	0.833	5.7616
0	0.816	5.7867
0	0.782	5.8119
0	0.765	5.837
0	0.748	5.8559
0	0.731	5.881
0	0.697	5.8998
0	0.68	5.925
0	0.663	5.9438
0	0.646	5.9627
0	0.629	5.9815
0	0.629	6.0004
0	0.612	6.0192
0	0.595	6.0381
0	0.578	6.0569
0	0.578	6.0758
0	0.561	6.0946
1	0.561	6.1072
1	0.527	6.126
1	0.51	6.1386
1	0.493	6.1574
1	0.476	6.17
1	0.459	6.1826
1	0.425	6.2014
1	0.408	6.214
1	0.391	6.2265
1	0.391	6.2391
1	0.374	6.2454
1	0.357	6.258
1	0.34	6.2705
1	0.323	6.2768
1	0.306	0.0062831
1	0.289	0.012566
1	0.289	0.025132
1	0.272	0.031415
1	0.255	0.043982
1	0.255	0.050265
1	0.238	0.056548
1	0.221	0.062831
1	0.221	0.069114
1	0.204	0.075397
1	0.204	0.08168
1	0.187	0.087963
1	0.187	0.094246
1	0.17	0.10053
1	0.17	0.10681
1	0.153	0.1131
1	0.153	0.11938
1	0.136	0.11938
1	0.136	0.12566
1	0.119	0.13195
1	0.119	0.13195
1	0.119	0.13823
1	0.102	0.14451
1	0.102	0.14451
1	0.102	0.15079
1	0.085	0.15079
1	0.085	0.15079
1	0.085	0.15708
1	0.068	0.15708
1	0.068	0.16336
1	0.068	0.16336
1	0.051	0.16336
1	0.051	0.16964
1	0.051	0.16964
1	0.034	0.16964
1	0.034	0.16964
1	0.034	0.17593
1	0.034	0.17593
1	0.017	0.17593
1	0.017	0.17593
1	0.017	0.17593
1	0.017	0.17593
1	0	0.17593
1	0	0.17593
1	0	0.17593
1	0	0.17593
1	0	0.17593
1	0	0.17593
1	0	0.17593
1	-0.017	0.17593
1	-0.017	0.17593
1	-0.017	0.17593
1	-0.017	0.17593
1	-0.034	0.17593
1	-0.034	0.17593
1	-0.034	0.16964
1	-0.051	0.16964
1	-0.051	0.16964
1	-0.051	0.16964
1	-0.051	0.16336
1	-0.068	0.16336
1	-0.068	0.16336
1	-0.068	0.15708
1	-0.085	0.15708
1	-0.085	0.15079
1	-0.085	0.15079
1	-0.102	0.14451
1	-0.102	0.14451
1	-0.102	0.13823
1	-0.119	0.13823
1	-0.119	0.13195
1	-0.136	0.13195
1	-0.136	0.12566
1	-0.136	0.11938
1	-0.153	0.1131
1	-0.153	0.1131
1	-0.17	0.10681
1	-0.17	0.10053
1	-0.187	0.094246
1	-0.187	0.087963
1	-0.204	0.08168
1	-0.204	0.075397
1	-0.221	0.069114
1	-0.221	0.062831
1	-0.238	0.056548
1	-0.255	0.050265
1	-0.238	0.043982
1	-0.221	0.031415
1	-0.204	0.025132
1	-0.187	0.018849
1	-0.17	0.018849
1	-0.153	0.012566
1	-0.136	0.0062831
1	-0.136	0
1	-0.119	0
1	-0.102	6.2768
1	-0.085	6.2768
1	-0.068	6.2705
1	-0.068	6.2705
1	-0.051	6.2705
1	-0.034	6.2642
1	-0.017	6.2642
1	-0.017	6.2642
1	0	6.2642
1	0	6.2642
1	0.017	6.2642
1	0.017	6.2642
1	0.034	6.2642
1	0.051	6.2642
1	0.068	6.2705
1	0.068	6.2705
1	0.085	6.2768
1	0.102	6.2768
1	0.119	0
1	0.136	0
1	0.136	0.0062831
1	0.153	0.012566
1	0.17	0.012566
1	0.187	0.018849
1	0.204	0.025132
1	0.221	0.031415
1	0.221	0.037699
1	0.238	0.050265
1	0.255	0.056548
1	0.272	0.062831
1	0.289	0.075397
1	0.306	0.08168
1	0.323	0.094246
1	0.34	0.10053
1	0.357	0.1131
1	0.357	0.12566
1	0.374	0.13823
1	0.374	0.14451
1	0.391	0.15708
1	0.408	0.16964
1	0.442	0.18221
1	0.459	0.19478
1	0.476	0.21363
1	0.51	0.22619
1	0.527	0.24504
1	0.561	0.25761
1	0.578	0.27646
1	0.612	0.29531
1	0.646	0.31416
1	0.663	0.333
1	0.697	0.35814
1	0.731	0.37699
1	0.765	0.40212
1	0.799	0.42097
1	0.833	0.4461
1	0.867	0.47123
1	0.901	0.50265
1	0.935	0.52778
1	0.986	0.5592
1	1.02	0.59061
1	1.071	0.62203
1	1.105	0.65344
1	1.139	0.68486
1	1.173	0.72256
1	1.207	0.75397
1	1.241	0.79167
1	1.275	0.82937
1	1.309	0.87335
1	1.343	0.91105
1	1.394	0.94875
1	1.428	0.99273
1	1.462	1.0367
1	1.513	1.0807
1	1.564	1.131
1	1.598	1.1749
1	1.649	1.2252
1	1.7	1.2755
1	1.734	1.3257
1	1.785	1.3823
1	1.836	1.4325
1	1.887	1.4891
1	1.938	1.5519
1	1.989	1.6085
1	2.04	1.6713
1	2.074	1.7279
1	2.125	1.7907
1	2.176	1.8598
1	2.227	1.9226
1	2.261	1.9917
1	2.312	2.0609
1	2.346	2.13
1	2.397	2.2054
1	2.431	2.2745
1	2.465	2.3499
1	2.499	2.4253
1	2.533	2.5007
1	2.55	2.5761
1	2.584	2.6515
1	2.601	2.7332
1	2.618	2.8085
1	2.635	2.8902
1	2.635	2.9656
1	2.652	3.0473
1	2.652	3.129
1	2.635	3.2044
1	2.635	3.2861
1	2.618	3.3677
1	2.618	3.4431
1	2.584	3.5248
1	2.55	3.6002
1	2.499	3.6756
1	2.465	3.751
1	2.414	3.8264
1	2.363	3.8955
1	2.329	3.9646
1	2.261	4.0338
1	2.21	4.1029
1	2.159	4.172
1	2.091	4.2348
1	2.04	4.2976
1	1.972	4.3542
1	1.921	4.417
1	1.853	4.4736
1	1.785	4.5238
1	1.734	4.5804
1	1.666	4.6306
1	1.598	4.6809
1	1.53	4.7249
0	1.479	4.7752
0	1.428	4.8191
0	1.377	4.8568
0	1.326	4.9008
0	1.275	4.9385
0	1.241	4.9762
0	1.19	5.0139
0	1.139	5.0516
0	1.088	5.083
0	1.037	5.1144
0	1.003	5.1459
0	0.952	5.1773
0	0.901	5.2024
0	0.867	5.2275
0	0.816	5.2589
0	0.782	5.2778
0	0.731	5.3029
0	0.697	5.3218
0	0.646	5.3469
0	0.612	5.3658
0	0.578	5.3846
0	0.527	5.3972
0	0.493	5.416
0	0.459	5.4286
0	0.425	5.4412
0	0.374	5.4537
0	0.34	5.4663
0	0.306	5.4789
0	0.272	5.4851
0	0.238	5.4914
0	0.204	5.4977
0	0.17	5.504
0	0.136	5.5103
0	0.102	5.5166
0	0.068	5.5166
1	0.034	5.5166
1	0	5.5166
1	-0.051	5.5166
1	-0.102	5.5166
1	-0.153	5.5103
1	-0.204	5.504
1	-0.238	5.4977
1	-0.289	5.4914
1	-0.34	5.4789
1	-0.391	5.4663
1	-0.442	5.4537
1	-0.493	5.4412
1	-0.544	5.4286
1	-0.595	5.4097
1	-0.646	5.3909
1	-0.697	5.372
1	-0.748	5.3469
1	-0.799	5.3218
1	-0.867	5.2966
1	-0.918	5.2715
1	-0.969	5.2464
1	-1.02	5.215
1	-1.088	5.1836
1	-1.139	5.1459
1	-1.207	5.1144
1	-1.258	5.0767
1	-1.326	5.039
1	-1.377	4.9951
1	-1.445	4.9511
1	-1.496	4.9071
1	-1.564	4.8631
1	-1.632	4.8129
1	-1.683	4.7626
1	-1.751	4.7123
1	-1.819	4.6621
1	-1.87	4.6055
1	-1.938	4.549
1	-2.006	4.4861
1	-2.057	4.4233
1	-2.125	4.3605
1	-2.176	4.2976
1	-2.244	4.2285
1	-2.295	4.1657
1	-2.346	4.0966
1	-2.397	4.0212
1	-2.448	3.9521
1	-2.499	3.8767
1	-2.533	3.8013
[truncated: 5,162 more rows]
