# Supplementary material for: Skilled motor control of an inverted pendulum implies low entropy of states but high entropy of actions
Source: PLoS Comput Biol. 2023 Jan 6;19(1):e1010810. doi: 10.1371/journal.pcbi.1010810 (PMC9851554; doi:10.1371/journal.pcbi.1010810)
Supplement: S2 File — The dataset within the file contains the data collected during the experiment. Each CSV file named “FRI_p_l.csv” corresponds to a different trial, where “p” stands for an unique numerical participant’s identifier and “l” stands for pendulum length (where “2” corresponds to 0.2, “3” to 0.3 m, “4” to 0.4 m, etc.). In every file, rows correspond to subsequent time steps, sampled with a frequency of 0.017 s. For every recorded time step, each column contains: the action selected by the trial’s participant (“action”). The value 0 corresponds to a “no action”, the value 1 represents an action that pushes the pendulum towards the clockwise direction and the value 2 corresponds to an action that pushes the pendulum towards the anti-clockwise direction.the angular velocity of the pendulum at that time step (“ang. velocity”), measured in rad s−1.the angle of the pendulum at that time step (“angle”), measured in rad with values in the interval [0, 2π) rad. The angle 0 rad corresponds to the pendulum oriented in its upright position.the single utility value associated to the whole trial (“utility”). (ZIP) [file pcbi.1010810.s002.zip › ExperimentalData/FRI_1_3.csv]

action	angular vel.	angle	trial utility
0	0	3.2358	-16.7304
0	-0.017	3.2358
0	-0.017	3.2358
0	-0.034	3.2358
0	-0.034	3.2358
0	-0.051	3.2358
0	-0.068	3.2295
0	-0.068	3.2295
0	-0.085	3.2295
0	-0.085	3.2232
0	-0.102	3.2232
0	-0.102	3.217
0	-0.102	3.217
0	-0.119	3.2107
0	-0.119	3.2044
0	-0.136	3.2044
0	-0.136	3.1981
0	-0.136	3.1918
0	-0.153	3.1918
0	-0.153	3.1855
0	-0.153	3.1793
0	-0.153	3.173
0	-0.17	3.1667
0	-0.17	3.1667
0	-0.17	3.1604
0	-0.17	3.1541
0	-0.17	3.1478
0	-0.17	3.1416
0	-0.17	3.1353
0	-0.17	3.129
0	-0.17	3.129
0	-0.17	3.1227
0	-0.17	3.1164
0	-0.17	3.1101
0	-0.17	3.1038
0	-0.153	3.0976
0	-0.153	3.0976
0	-0.153	3.0913
0	-0.136	3.085
0	-0.136	3.0787
0	-0.136	3.0787
0	-0.119	3.0724
0	-0.119	3.0661
0	-0.119	3.0661
0	-0.102	3.0599
0	-0.102	3.0599
0	-0.085	3.0536
0	-0.085	3.0536
0	-0.068	3.0473
0	-0.068	3.0473
0	-0.051	3.0473
0	-0.051	3.041
0	-0.034	3.041
0	-0.017	3.041
0	-0.017	3.041
0	0	3.041
0	0	3.041
0	0	3.041
0	0	3.041
0	0.017	3.041
0	0.034	3.041
0	0.034	3.041
0	0.051	3.0473
0	0.051	3.0473
0	0.068	3.0473
0	0.068	3.0536
0	0.085	3.0536
0	0.085	3.0536
0	0.102	3.0599
0	0.102	3.0599
0	0.119	3.0661
0	0.119	3.0724
0	0.119	3.0724
0	0.136	3.0787
0	0.136	3.085
0	0.136	3.085
0	0.153	3.0913
0	0.153	3.0976
0	0.153	3.1038
0	0.153	3.1038
0	0.17	3.1101
0	0.17	3.1164
0	0.17	3.1227
0	0.17	3.129
0	0.17	3.1353
0	0.17	3.1353
0	0.17	3.1416
0	0.17	3.1478
0	0.17	3.1541
0	0.17	3.1604
0	0.17	3.1667
0	0.153	3.1667
0	0.153	3.173
0	0.153	3.1793
0	0.153	3.1855
0	0.136	3.1855
0	0.136	3.1918
0	0.136	3.1981
0	0.119	3.2044
0	0.119	3.2044
2	0.119	3.2107
2	0.136	3.2107
2	0.153	3.217
2	0.17	3.2232
2	0.187	3.2295
2	0.204	3.2358
2	0.221	3.2421
2	0.238	3.2484
2	0.255	3.2546
2	0.272	3.2672
2	0.289	3.2735
2	0.289	3.2798
2	0.306	3.2923
2	0.323	3.2986
2	0.323	3.3112
2	0.34	3.3238
2	0.34	3.33
2	0.357	3.3426
0	0.34	3.3552
0	0.306	3.3615
0	0.289	3.374
0	0.272	3.3803
0	0.238	3.3866
0	0.221	3.3992
0	0.187	3.4054
0	0.17	3.4054
0	0.136	3.4117
0	0.102	3.418
0	0.085	3.418
0	0.051	3.4243
0	0.017	3.4243
0	0	3.4243
0	-0.017	3.4243
0	-0.034	3.4243
0	-0.068	3.418
0	-0.102	3.418
0	-0.119	3.4117
0	-0.153	3.4117
0	-0.187	3.4054
0	-0.204	3.3992
0	-0.238	3.3929
0	-0.255	3.3866
0	-0.272	3.374
0	-0.306	3.3677
0	-0.323	3.3552
0	-0.34	3.3489
0	-0.357	3.3363
0	-0.391	3.3238
0	-0.408	3.3112
0	-0.425	3.2986
0	-0.425	3.2861
0	-0.442	3.2735
1	-0.459	3.2609
1	-0.493	3.2484
1	-0.527	3.2295
1	-0.578	3.2107
1	-0.595	3.1981
1	-0.629	3.1793
1	-0.663	3.1541
1	-0.697	3.1353
1	-0.714	3.1164
1	-0.748	3.0913
1	-0.765	3.0724
1	-0.782	3.0473
1	-0.799	3.0222
1	-0.816	2.997
1	-0.816	2.9719
1	-0.833	2.9468
1	-0.833	2.9216
1	-0.833	2.8965
1	-0.85	2.8714
1	-0.833	2.8462
1	-0.833	2.8211
1	-0.833	2.796
1	-0.816	2.7708
1	-0.816	2.7457
1	-0.799	2.7206
1	-0.782	2.6955
1	-0.765	2.6766
1	-0.748	2.6515
1	-0.731	2.6263
1	-0.697	2.6075
1	-0.68	2.5886
0	-0.629	2.5635
0	-0.578	2.5509
0	-0.51	2.5321
0	-0.459	2.5195
0	-0.391	2.5007
0	-0.34	2.4944
0	-0.272	2.4818
0	-0.221	2.4755
0	-0.153	2.4693
0	-0.085	2.463
0	-0.034	2.463
0	0.017	2.463
0	0.085	2.463
0	0.136	2.4693
0	0.204	2.4755
0	0.272	2.4818
0	0.323	2.4881
0	0.391	2.5007
0	0.442	2.5132
0	0.51	2.5258
0	0.561	2.5447
0	0.612	2.5635
0	0.663	2.5823
2	0.714	2.6012
2	0.799	2.6263
2	0.867	2.6515
2	0.935	2.6766
2	1.003	2.708
2	1.071	2.7394
2	1.139	2.7708
2	1.207	2.8085
2	1.258	2.8462
2	1.309	2.8839
2	1.36	2.9216
2	1.411	2.9656
2	1.445	3.0096
2	1.479	3.0536
2	1.513	3.0976
2	1.547	3.1478
2	1.564	3.1918
2	1.581	3.2421
2	1.598	3.2861
2	1.615	3.3363
2	1.615	3.3866
2	1.615	3.4369
2	1.615	3.4808
2	1.598	3.5311
2	1.581	3.5814
2	1.564	3.6254
2	1.547	3.6756
2	1.513	3.7196
2	1.479	3.7636
2	1.445	3.8076
2	1.411	3.8515
2	1.377	3.8955
2	1.326	3.9332
2	1.292	3.9772
2	1.241	4.0149
2	1.19	4.0526
2	1.122	4.084
2	1.071	4.1154
2	1.02	4.1468
2	0.952	4.1783
2	0.901	4.2097
2	0.833	4.2348
2	0.765	4.2599
0	0.68	4.2788
0	0.595	4.2976
0	0.493	4.3165
0	0.408	4.3291
0	0.306	4.3416
0	0.221	4.3479
0	0.119	4.3542
0	0.034	4.3542
0	-0.051	4.3542
0	-0.136	4.3542
0	-0.238	4.3479
0	-0.323	4.3416
0	-0.425	4.3291
0	-0.51	4.3165
0	-0.612	4.2976
0	-0.697	4.2788
0	-0.782	4.2537
0	-0.867	4.2285
0	-0.969	4.2034
0	-1.054	4.172
0	-1.139	4.1406
0	-1.207	4.1029
0	-1.292	4.0652
0	-1.377	4.0275
0	-1.445	3.9835
0	-1.513	3.9395
0	-1.598	3.8892
0	-1.649	3.839
0	-1.717	3.7887
0	-1.768	3.7384
0	-1.836	3.6819
1	-1.87	3.6254
1	-1.955	3.5688
1	-2.006	3.5122
1	-2.074	3.4494
1	-2.125	3.3866
1	-2.176	3.3238
1	-2.21	3.2546
1	-2.244	3.1855
1	-2.278	3.1164
1	-2.295	3.0536
1	-2.312	2.9782
1	-2.312	2.9091
1	-2.312	2.84
1	-2.312	2.7708
1	-2.295	2.7017
1	-2.278	2.6326
1	-2.244	2.5635
1	-2.227	2.5007
1	-2.176	2.4316
1	-2.142	2.3687
1	-2.091	2.3059
1	-2.04	2.2431
1	-1.989	2.1802
1	-1.938	2.1174
1	-1.87	2.0609
1	-1.819	2.0043
1	-1.751	1.954
1	-1.683	1.9038
0	-1.581	1.8535
0	-1.479	1.8095
0	-1.394	1.7655
0	-1.292	1.7216
0	-1.19	1.6839
0	-1.088	1.6525
0	-0.986	1.621
0	-0.884	1.5896
0	-0.782	1.5645
0	-0.68	1.5456
0	-0.578	1.5268
0	-0.493	1.5079
0	-0.391	1.4954
0	-0.289	1.4828
0	-0.187	1.4765
0	-0.085	1.4703
0	0	1.4703
0	0.102	1.4703
0	0.187	1.4765
0	0.289	1.4828
0	0.391	1.4954
0	0.493	1.5079
0	0.595	1.5268
0	0.697	1.5456
0	0.799	1.5645
0	0.884	1.5959
0	0.986	1.621
0	1.088	1.6525
0	1.19	1.6902
0	1.292	1.7279
0	1.394	1.7655
0	1.479	1.8095
0	1.581	1.8535
0	1.666	1.9038
0	1.768	1.954
2	1.853	2.0106
2	1.972	2.0671
2	2.091	2.13
2	2.193	2.1928
2	2.295	2.2619
2	2.397	2.331
2	2.499	2.4064
2	2.584	2.4818
2	2.669	2.5572
2	2.737	2.6389
2	2.805	2.7269
2	2.873	2.8085
2	2.924	2.8965
2	2.975	2.9845
2	3.009	3.0787
2	3.043	3.1667
2	3.06	3.2609
2	3.06	3.3489
2	3.06	3.4431
2	3.06	3.5374
2	3.043	3.6254
2	3.009	3.7196
2	2.975	3.8076
2	2.941	3.8955
2	2.89	3.9835
2	2.839	4.0714
2	2.788	4.1594
2	2.72	4.2411
2	2.652	4.3228
2	2.584	4.3982
2	2.516	4.4736
2	2.448	4.549
2	2.38	4.6244
2	2.295	4.6935
2	2.227	4.7626
2	2.142	4.8254
2	2.074	4.8883
2	2.006	4.9511
2	1.938	5.0139
2	1.87	5.0705
2	1.802	5.127
2	1.734	5.1773
2	1.666	5.2275
0	1.581	5.2778
0	1.496	5.3281
0	1.428	5.372
0	1.343	5.4097
0	1.275	5.4474
0	1.19	5.4851
0	1.122	5.5228
0	1.054	5.5543
0	0.986	5.5857
0	0.935	5.6171
0	0.867	5.6422
0	0.816	5.6674
0	0.748	5.6925
0	0.697	5.7113
0	0.646	5.7365
0	0.595	5.7553
0	0.544	5.7679
0	0.493	5.7867
0	0.442	5.7993
0	0.408	5.8119
0	0.357	5.8244
0	0.306	5.837
0	0.272	5.8433
0	0.221	5.8496
0	0.187	5.8559
0	0.153	5.8621
0	0.102	5.8684
0	0.068	5.8684
0	0.034	5.8747
0	0	5.8747
0	-0.034	5.8747
0	-0.068	5.8684
0	-0.119	5.8684
0	-0.153	5.8621
0	-0.204	5.8559
0	-0.238	5.8496
0	-0.272	5.8433
0	-0.323	5.8307
0	-0.374	5.8244
0	-0.408	5.8119
0	-0.459	5.7993
0	-0.51	5.7805
0	-0.544	5.7679
0	-0.595	5.749
0	-0.646	5.7302
0	-0.697	5.7113
0	-0.765	5.6862
0	-0.816	5.6611
0	-0.867	5.6359
0	-0.935	5.6108
0	-1.003	5.5794
0	-1.054	5.548
0	-1.122	5.5166
0	-1.207	5.4789
0	-1.275	5.4474
0	-1.343	5.4035
0	-1.428	5.3658
0	-1.496	5.3218
0	-1.581	5.2715
1	-1.666	5.2213
1	-1.785	5.171
1	-1.904	5.1144
1	-2.023	5.0579
1	-2.142	4.9951
1	-2.261	4.926
1	-2.397	4.8568
1	-2.516	4.7814
1	-2.635	4.706
1	-2.771	4.6244
1	-2.89	4.5427
1	-3.009	4.4484
1	-3.128	4.3605
1	-3.247	4.2599
1	-3.366	4.1657
1	-3.468	4.0589
1	-3.57	3.9521
1	-3.672	3.8453
1	-3.757	3.7322
1	-3.825	3.6191
1	-3.893	3.506
1	-3.944	3.3866
1	-3.995	3.2672
1	-4.029	3.1478
1	-4.046	3.0222
0	-4.029	2.9028
0	-3.995	2.7834
0	-3.961	2.664
0	-3.91	2.5447
0	-3.842	2.4253
0	-3.774	2.3122
0	-3.689	2.1991
0	-3.604	2.0923
0	-3.519	1.9855
0	-3.417	1.8786
0	-3.315	1.7781
0	-3.213	1.6839
0	-3.111	1.5833
0	-3.009	1.4954
0	-2.924	1.4011
0	-2.822	1.3195
0	-2.72	1.2315
0	-2.618	1.1561
0	-2.533	1.0744
0	-2.448	0.99901
0	-2.363	0.9299
0	-2.278	0.86079
0	-2.21	0.79167
0	-2.142	0.72884
0	-2.074	0.65973
0	-2.006	0.60318
0	-1.955	0.54035
0	-1.904	0.4838
2	-1.87	0.42725
2	-1.802	0.3707
2	-1.734	0.32044
2	-1.683	0.26389
2	-1.615	0.21991
2	-1.581	0.16964
2	-1.53	0.11938
2	-1.496	0.075397
2	-1.462	0.031415
2	-1.428	6.2705
2	-1.411	6.2265
2	-1.394	6.1889
2	-1.377	6.1449
2	-1.36	6.1009
2	-1.36	6.0632
0	-1.377	6.0192
0	-1.394	5.9815
0	-1.428	5.9375
0	-1.462	5.8936
0	-1.513	5.8496
0	-1.547	5.7993
0	-1.598	5.7553
0	-1.649	5.705
0	-1.7	5.6548
0	-1.768	5.6045
0	-1.819	5.548
0	-1.887	5.4914
0	-1.972	5.4349
0	-2.04	5.372
0	-2.125	5.3092
0	-2.21	5.2464
0	-2.295	5.1773
0	-2.38	5.1082
0	-2.465	5.0328
0	-2.567	4.9574
0	-2.669	4.882
0	-2.754	4.8003
0	-2.856	4.7123
0	-2.958	4.6244
0	-3.06	4.5364
0	-3.145	4.4421
0	-3.247	4.3479
0	-3.332	4.2474
0	-3.417	4.1468
0	-3.502	4.04
0	-3.57	3.9332
0	-3.638	3.8264
0	-3.706	3.7196
0	-3.74	3.6065
0	-3.791	3.4934
0	-3.808	3.3803
0	-3.825	3.2609
0	-3.825	3.1478
0	-3.825	3.0347
0	-3.808	2.9154
0	-3.774	2.8023
0	-3.74	2.6892
0	-3.689	2.5761
0	-3.621	2.4693
0	-3.553	2.3624
0	-3.485	2.2556
0	-3.4	2.1488
0	-3.315	2.0483
0	-3.23	1.954
0	-3.128	1.8535
0	-3.026	1.7655
0	-2.924	1.6713
0	-2.822	1.5896
0	-2.72	1.5017
0	-2.618	1.42
0	-2.533	1.3446
0	-2.431	1.2692
0	-2.329	1.2001
0	-2.244	1.131
0	-2.142	1.0618
0	-2.057	0.99901
0	-1.972	0.94246
0	-1.904	0.87963
0	-1.819	0.82309
0	-1.751	0.77282
0	-1.683	0.72256
0	-1.615	0.67229
0	-1.547	0.62203
0	-1.496	0.57805
0	-1.445	0.53406
0	-1.394	0.49008
0	-1.343	0.4461
0	-1.309	0.4084
0	-1.258	0.3707
0	-1.224	0.333
0	-1.19	0.29531
0	-1.173	0.25761
0	-1.139	0.22619
2	-1.122	0.18849
2	-1.071	0.15708
2	-1.037	0.12566
2	-1.003	0.094246
2	-0.952	0.062831
2	-0.935	0.037699
2	-0.901	0.0062831
2	-0.867	6.2642
2	-0.85	6.2391
2	-0.816	6.214
2	-0.799	6.1889
2	-0.782	6.1637
2	-0.765	6.1449
2	-0.765	6.1197
2	-0.748	6.0946
2	-0.748	6.0758
2	-0.731	6.0506
0	-0.765	6.0255
0	-0.782	6.0066
0	-0.816	5.9815
0	-0.85	5.9564
0	-0.867	5.9313
0	-0.918	5.8998
0	-0.952	5.8747
0	-0.986	5.8433
0	-1.037	5.8119
0	-1.071	5.7805
0	-1.122	5.749
0	-1.173	5.7113
0	-1.224	5.6799
0	-1.292	5.6422
0	-1.343	5.5982
0	-1.411	5.5605
0	-1.479	5.5166
0	-1.547	5.4663
0	-1.632	5.4223
0	-1.7	5.372
0	-1.785	5.3218
0	-1.87	5.2652
0	-1.955	5.2087
0	-2.04	5.1459
0	-2.125	5.083
0	-2.227	5.0202
0	-2.312	4.9511
0	-2.414	4.882
0	-2.516	4.8066
0	-2.601	4.7249
0	-2.703	4.6495
0	-2.805	4.5678
0	-2.907	4.4798
0	-2.992	4.3919
0	-3.094	4.2976
0	-3.179	4.2034
0	-3.264	4.1091
0	-3.332	4.0086
0	-3.417	3.9081
0	-3.468	3.8013
0	-3.536	3.7008
0	-3.57	3.5939
0	-3.621	3.4808
0	-3.638	3.374
0	-3.655	3.2672
0	-3.655	3.1541
0	-3.655	3.0473
0	-3.638	2.9342
0	-3.604	2.8274
0	-3.57	2.7206
0	-3.519	2.6138
0	-3.468	2.507
0	-3.4	2.4001
0	-3.332	2.2996
0	-3.247	2.1991
0	-3.162	2.1048
0	-3.077	2.0106
0	-2.992	1.9226
0	-2.89	1.8347
0	-2.788	1.7467
0	-2.686	1.665
0	-2.584	1.5833
0	-2.482	1.5079
0	-2.38	1.4325
0	-2.295	1.3634
0	-2.193	1.2943
0	-2.091	1.2315
0	-2.006	1.1687
0	-1.904	1.1121
0	-1.819	1.0556
0	-1.734	1.0053
0	-1.649	0.94875
0	-1.564	0.90477
0	-1.479	0.8545
0	-1.411	0.81052
0	-1.343	0.77282
0	-1.275	0.73512
0	-1.207	0.69742
0	-1.139	0.65973
0	-1.088	0.62831
0	-1.02	0.59689
0	-0.969	0.56548
0	-0.918	0.53406
0	-0.867	0.50893
0	-0.816	0.4838
0	-0.765	0.45867
0	-0.731	0.43982
0	-0.68	0.41469
0	-0.646	0.39583
0	-0.612	0.37699
0	-0.561	0.35814
0	-0.527	0.33929
0	-0.493	0.32672
0	-0.459	0.31416
0	-0.442	0.29531
1	-0.408	0.28274
1	-0.408	0.27017
1	-0.408	0.25761
1	-0.408	0.24504
1	-0.408	0.23247
1	-0.408	0.21991
1	-0.425	0.20734
1	-0.425	0.19478
1	-0.442	0.18221
1	-0.442	0.16964
1	-0.459	0.15708
1	-0.459	0.14451
1	-0.476	0.12566
1	-0.493	0.1131
1	-0.51	0.10053
0	-0.493	0.08168
0	-0.493	0.069114
0	-0.476	0.050265
0	-0.476	0.037699
0	-0.476	0.025132
0	-0.476	0.0062831
0	-0.476	6.2768
0	-0.476	6.2642
0	-0.476	6.2517
0	-0.476	6.2328
2	-0.476	6.2203
2	-0.459	6.2077
2	-0.442	6.1889
2	-0.425	6.1763
2	-0.408	6.1637
2	-0.391	6.1512
2	-0.374	6.1386
2	-0.374	6.126
2	-0.357	6.1197
2	-0.34	6.1072
2	-0.34	6.0946
2	-0.323	6.0883
2	-0.323	6.0758
2	-0.306	6.0695
2	-0.306	6.0569
2	-0.306	6.0506
2	-0.306	6.0381
2	-0.306	6.0318
2	-0.289	6.0192
2	-0.289	6.0129
2	-0.289	6.0004
2	-0.289	5.9941
2	-0.289	5.9815
2	-0.306	5.9752
2	-0.306	5.9627
2	-0.306	5.9564
2	-0.306	5.9438
2	-0.323	5.9375
2	-0.323	5.925
2	-0.34	5.9187
2	-0.34	5.9061
2	-0.357	5.8936
2	-0.357	5.8873
2	-0.374	5.8747
2	-0.391	5.8621
2	-0.408	5.8496
2	-0.425	5.837
2	-0.425	5.8244
2	-0.459	5.8119
2	-0.476	5.793
2	-0.493	5.7805
2	-0.51	5.7679
2	-0.527	5.749
2	-0.561	5.7365
2	-0.578	5.7176
2	-0.612	5.6988
2	-0.646	5.6799
2	-0.663	5.6611
0	-0.731	5.6359
0	-0.782	5.6171
0	-0.85	5.592
0	-0.918	5.5668
0	-0.986	5.5354
0	-1.054	5.504
0	-1.122	5.4726
0	-1.19	5.4349
0	-1.258	5.3972
0	-1.343	5.3595
0	-1.428	5.3218
0	-1.513	5.2778
0	-1.598	5.2275
0	-1.683	5.1773
0	-1.768	5.127
1	-1.853	5.0705
1	-1.972	5.0139
1	-2.108	4.9511
1	-2.227	4.8883
1	-2.346	4.8191
1	-2.482	4.7437
1	-2.601	4.6683
1	-2.72	4.5867
1	-2.856	4.505
1	-2.975	4.417
1	-3.094	4.3291
1	-3.213	4.2348
1	-3.315	4.1343
1	-3.434	4.0338
1	-3.536	3.9269
0	-3.587	3.8201
0	-3.655	3.7133
0	-3.706	3.6002
0	-3.74	3.4871
0	-3.757	3.374
0	-3.774	3.2609
0	-3.791	3.1478
0	-3.774	3.0347
0	-3.757	2.9216
0	-3.723	2.8085
0	-3.689	2.6955
0	-3.638	2.5886
0	-3.587	2.4818
0	-3.519	2.375
0	-3.434	2.2682
0	-3.366	2.1677
0	-3.281	2.0671
0	-3.179	1.9666
0	-3.094	1.8724
0	-2.992	1.7844
0	-2.89	1.6964
0	-2.788	1.6085
0	-2.686	1.5268
0	-2.584	1.4451
0	-2.482	1.3697
0	-2.38	1.3006
0	-2.295	1.2252
0	-2.193	1.1624
0	-2.108	1.0933
0	-2.023	1.0304
0	-1.938	0.97388
0	-1.853	0.91733
0	-1.768	0.86079
2	-1.7	0.81052
2	-1.598	0.76026
2	-1.496	0.71627
2	-1.411	0.67229
2	-1.326	0.62831
2	-1.241	0.59061
2	-1.156	0.55291
2	-1.071	0.5215
2	-1.003	0.49008
2	-0.918	0.45867
0	-0.884	0.43353
0	-0.833	0.4084
0	-0.799	0.38327
0	-0.765	0.35814
0	-0.731	0.333
0	-0.697	0.31416
0	-0.663	0.28902
0	-0.646	0.27017
0	-0.612	0.25132
0	-0.595	0.23247
0	-0.561	0.21991
0	-0.544	0.20106
2	-0.527	0.18221
2	-0.476	0.16964
2	-0.442	0.15708
2	-0.391	0.14451
2	-0.357	0.13195
2	-0.306	0.11938
2	-0.272	0.1131
2	-0.238	0.10681
2	-0.204	0.10053
2	-0.153	0.094246
2	-0.119	0.087963
2	-0.085	0.08168
2	-0.051	0.08168
2	-0.017	0.08168
2	0	0.08168
2	0.034	0.08168
2	0.068	0.08168
2	0.102	0.087963
2	0.153	0.087963
2	0.187	0.094246
2	0.221	0.10053
2	0.255	0.10681
2	0.289	0.11938
2	0.34	0.12566
2	0.374	0.13823
2	0.408	0.15079
2	0.459	0.16336
2	0.51	0.17593
2	0.544	0.19478
2	0.595	0.21363
2	0.646	0.23247
2	0.697	0.25132
2	0.748	0.27017
2	0.799	0.29531
2	0.799	0.32044
2	0.816	0.34557
2	0.816	0.3707
2	0.85	0.39583
2	0.901	0.42097
2	0.935	0.45238
2	0.986	0.47752
2	1.037	0.50893
2	1.071	0.54035
2	1.139	0.57176
2	1.19	0.60946
2	1.241	0.64716
2	1.309	0.68486
2	1.377	0.72256
2	1.445	0.76654
2	1.513	0.81052
2	1.581	0.86079
2	1.666	0.90477
2	1.734	0.96131
2	1.819	1.0116
2	1.904	1.0681
2	1.989	1.1247
2	2.091	1.1875
2	2.176	1.2503
2	2.278	1.3195
2	2.363	1.3886
2	2.465	1.464
2	2.567	1.5394
2	2.669	1.6148
2	2.771	1.6964
2	2.856	1.7844
2	2.958	1.8724
2	3.077	1.9603
2	3.196	2.0546
2	3.298	2.1551
2	3.4	2.2556
2	3.502	2.3562
2	3.604	2.463
2	3.689	2.5761
2	3.757	2.6829
2	3.825	2.8023
2	3.876	2.9154
2	3.91	3.0347
2	3.944	3.1478
2	3.961	3.2672
2	3.961	3.3866
2	3.961	3.506
2	3.944	3.6254
0	3.893	3.7447
0	3.825	3.8578
0	3.757	3.9772
0	3.672	4.084
0	3.587	4.1971
0	3.502	4.3039
0	3.4	4.4044
0	3.298	4.505
0	3.213	4.6055
0	3.111	4.6998
0	3.009	4.794
0	2.907	4.882
0	2.805	4.9637
0	2.703	5.0516
0	2.618	5.127
0	2.516	5.2087
0	2.431	5.2841
0	2.346	5.3532
0	2.278	5.4223
0	2.193	5.4914
0	2.125	5.5543
0	2.057	5.6171
1	2.006	5.6799
1	1.921	5.7365
1	1.836	5.793
1	1.768	5.8496
1	1.7	5.8998
1	1.649	5.9501
1	1.581	6.0004
1	1.53	6.0506
1	1.479	6.0946
1	1.445	6.1386
1	1.394	6.1826
1	1.36	6.2203
1	1.326	6.2642
1	1.309	0.018849
1	1.275	0.056548
0	1.292	0.094246
0	1.292	0.13823
0	1.309	0.17593
0	1.326	0.21363
0	1.36	0.25761
0	1.377	0.29531
0	1.411	0.33929
0	1.445	0.38327
0	1.479	0.42725
1	1.53	0.47123
1	1.547	0.51521
1	1.581	0.56548
1	1.598	0.61574
1	1.632	0.65973
1	1.666	0.70999
1	1.717	0.76026
1	1.751	0.8168
1	1.802	0.86707
1	1.853	0.92362
1	1.904	0.98016
1	1.955	1.0367
1	2.023	1.0995
1	2.074	1.1624
1	2.142	1.2252
0	2.244	1.288
0	2.329	1.3572
0	2.431	1.4325
0	2.533	1.5017
0	2.635	1.5833
0	2.737	1.665
0	2.822	1.7467
0	2.924	1.8347
0	3.009	1.9226
0	3.111	2.0169
0	3.196	2.1111
0	3.281	2.2054
0	3.349	2.3059
0	3.417	2.4064
0	3.485	2.5132
0	3.536	2.62
0	3.57	2.7269
0	3.604	2.8337
0	3.638	2.9405
0	3.638	3.0536
0	3.655	3.1604
0	3.638	3.2672
0	3.621	3.3803
0	3.587	3.4871
1	3.553	3.5939
1	3.468	3.7008
1	3.383	3.8013
1	3.281	3.9018
1	3.179	4.0023
1	3.077	4.0966
1	2.958	4.1845
1	2.856	4.2725
1	2.72	4.3605
1	2.601	4.4359
1	2.482	4.5113
1	2.346	4.5867
1	2.227	4.6558
1	2.091	4.7186
1	1.972	4.7814
1	1.836	4.838
1	1.717	4.8945
1	1.581	4.9448
1	1.462	4.9888
1	1.343	5.0328
1	1.224	5.0705
1	1.105	5.1082
1	0.986	5.1396
1	0.867	5.1647
1	0.748	5.1898
1	0.629	5.2087
1	0.51	5.2275
1	0.408	5.2401
1	0.289	5.2527
1	0.17	5.2589
1	0.068	5.2652
1	-0.034	5.2652
1	-0.136	5.2589
1	-0.255	5.2527
1	-0.374	5.2464
1	-0.476	5.2338
0	-0.561	5.215
0	-0.663	5.1961
0	-0.748	5.1773
2	-0.833	5.1521
2	-0.901	5.127
2	-0.969	5.0956
2	-1.02	5.0705
2	-1.088	5.0328
2	-1.156	5.0014
2	-1.224	4.9637
2	-1.292	4.926
2	-1.377	4.8883
2	-1.445	4.8443
2	-1.513	4.8003
2	-1.581	4.7563
2	-1.649	4.706
2	-1.734	4.6558
2	-1.802	4.5992
2	-1.87	4.5427
2	-1.938	4.4861
2	-2.006	4.4296
2	-2.074	4.3667
2	-2.142	4.3039
2	-2.21	4.2348
2	-2.261	4.172
2	-2.329	4.1029
2	-2.38	4.0275
2	-2.414	3.9583
2	-2.465	3.883
2	-2.499	3.8076
2	-2.533	3.7322
2	-2.55	3.6568
2	-2.567	3.5814
2	-2.584	3.506
2	-2.584	3.4243
2	-2.584	3.3489
0	-2.601	3.2672
0	-2.601	3.1918
0	-2.601	3.1101
0	-2.601	3.0347
0	-2.584	2.9531
0	-2.567	2.8777
1	-2.533	2.8023
1	-2.516	2.7269
1	-2.499	2.6515
1	-2.482	2.5761
1	-2.448	2.5007
1	-2.414	2.4253
1	-2.363	2.3562
1	-2.329	2.287
1	-2.261	2.2179
1	-2.21	2.1488
1	-2.159	2.086
0	-2.057	2.0169
0	-1.972	1.9603
0	-1.87	1.9038
0	-1.785	1.8472
0	-1.683	1.7907
0	-1.581	1.7467
0	-1.479	1.6964
0	-1.377	1.6525
0	-1.292	1.6148
0	-1.19	1.5771
0	-1.088	1.5456
0	-0.986	1.5142
0	-0.884	1.4828
0	-0.782	1.4577
0	-0.68	1.4325
0	-0.578	1.4137
0	-0.493	1.4011
0	-0.391	1.3886
0	-0.289	1.376
0	-0.187	1.3697
0	-0.085	1.3634
0	0	1.3634
0	0.085	1.3634
0	0.187	1.3697
0	0.289	1.376
0	0.374	1.3886
0	0.476	1.4011
0	0.578	1.4137
0	0.68	1.4325
0	0.782	1.4577
0	0.867	1.4828
0	0.969	1.5079
0	1.071	1.5394
0	1.173	1.5771
0	1.275	1.6085
0	1.377	1.6525
0	1.462	1.6964
0	1.564	1.7404
0	1.666	1.7907
0	1.768	1.841
0	1.853	1.8912
0	1.955	1.954
0	2.04	2.0106
0	2.125	2.0734
0	2.21	2.1425
0	2.295	2.2054
0	2.363	2.2808
2	2.448	2.3499
2	2.533	2.4253
2	2.618	2.5007
2	2.703	2.5823
2	2.788	2.664
2	2.856	2.752
2	2.907	2.84
2	2.958	2.9279
2	3.009	3.0159
2	3.026	3.1038
2	3.06	3.1981
2	3.077	3.2923
2	3.077	3.3803
2	3.077	3.4745
2	3.06	3.5688
2	3.043	3.6568
2	3.009	3.751
2	2.975	3.839
2	2.941	3.9269
2	2.89	4.0149
2	2.839	4.1029
2	2.771	4.1908
2	2.72	4.2725
2	2.652	4.3542
2	2.584	4.4296
2	2.499	4.505
2	2.431	4.5804
2	2.363	4.6558
2	2.278	4.7249
2	2.21	4.7877
2	2.142	4.8568
2	2.074	4.9197
2	1.989	4.9825
2	1.921	5.039
2	1.853	5.0956
2	1.785	5.1521
2	1.734	5.2024
2	1.666	5.2589
2	1.615	5.3029
2	1.564	5.3532
2	1.496	5.3972
2	1.462	5.4412
2	1.411	5.4851
2	1.36	5.5291
2	1.326	5.5668
2	1.292	5.6108
2	1.258	5.6485
2	1.224	5.6862
2	1.19	5.7239
2	1.173	5.7553
2	1.139	5.793
2	1.122	5.8244
2	1.105	5.8621
2	1.105	5.8936
2	1.088	5.925
2	1.088	5.9564
2	1.071	5.9941
2	1.071	6.0255
0	1.054	6.0569
0	1.037	6.0883
0	1.02	6.1197
0	1.003	6.1512
1	0.986	6.1826
1	0.952	6.2077
1	0.918	6.2391
1	0.884	6.2642
1	0.867	0.0062831
1	0.833	0.031415
1	0.816	0.056548
1	0.799	0.08168
1	0.782	0.10681
1	0.765	0.13195
1	0.748	0.15079
1	0.731	0.17593
1	0.731	0.19478
1	0.714	0.21991
1	0.714	0.23876
1	0.714	0.26389
1	0.714	0.28274
1	0.714	0.30787
1	0.714	0.32672
1	0.731	0.35185
1	0.731	0.3707
1	0.748	0.39583
1	0.765	0.42097
1	0.765	0.43982
0	0.816	0.46495
0	0.867	0.49008
0	0.918	0.51521
0	0.969	0.54663
0	1.02	0.57805
0	1.071	0.60946
0	1.122	0.64088
0	1.19	0.67229
0	1.258	0.70999
0	1.326	0.75397
0	1.394	0.79167
0	1.462	0.83565
0	1.53	0.87963
0	1.615	0.9299
0	1.7	0.98016
0	1.785	1.0304
0	1.87	1.087
0	1.955	1.1435
0	2.04	1.2001
0	2.142	1.2629
0	2.227	1.332
0	2.329	1.4011
0	2.431	1.4703
0	2.533	1.5456
0	2.618	1.621
0	2.72	1.7027
0	2.822	1.7844
0	2.907	1.8724
0	3.009	1.9603
0	3.094	2.0546
0	3.179	2.1488
0	3.264	2.2431
0	3.332	2.3436
0	3.4	2.4441
0	3.451	2.5509
0	3.502	2.6515
0	3.553	2.7583
0	3.57	2.8651
0	3.604	2.9719
0	3.604	3.085
0	3.604	3.1918
0	3.587	3.2986
0	3.57	3.4054
0	3.536	3.5122
0	3.485	3.6191
0	3.434	3.7259
0	3.383	3.8264
0	3.315	3.9269
0	3.23	4.0275
0	3.145	4.1217
0	3.06	4.216
0	2.975	4.3039
0	2.873	4.3919
0	2.788	4.4798
0	2.686	4.5615
0	2.584	4.6432
0	2.482	4.7186
0	2.38	4.7877
0	2.278	4.8568
0	2.176	4.926
0	2.074	4.9888
0	1.989	5.0516
0	1.887	5.1082
0	1.802	5.1647
0	1.7	5.2213
0	1.615	5.2715
0	1.53	5.3155
0	1.462	5.3595
0	1.377	5.4035
0	1.309	5.4474
0	1.224	5.4851
0	1.156	5.5166
0	1.088	5.5543
0	1.02	5.5857
0	0.952	5.6171
0	0.901	5.6422
0	0.833	5.6674
0	0.782	5.6925
0	0.731	5.7176
0	0.68	5.7365
0	0.629	5.7553
0	0.578	5.7742
0	0.527	5.793
0	0.476	5.8056
0	0.442	5.8244
0	0.391	5.837
0	0.34	5.8433
0	0.306	5.8559
0	0.272	5.8621
0	0.221	5.8747
0	0.187	5.881
0	0.153	5.8873
0	0.102	5.8873
0	0.068	5.8936
0	0.034	5.8936
0	0	5.8936
0	-0.017	5.8936
0	-0.068	5.8936
0	-0.102	5.8873
0	-0.136	5.8873
0	-0.17	5.881
0	-0.221	5.8747
2	-0.255	5.8684
2	-0.272	5.8559
2	-0.289	5.8496
2	-0.306	5.8433
2	-0.323	5.8307
2	-0.323	5.8244
2	-0.357	5.8119
2	-0.374	5.7993
2	-0.391	5.7867
2	-0.408	5.7742
2	-0.425	5.7616
2	-0.459	5.749
2	-0.476	5.7365
2	-0.493	5.7239
2	-0.527	5.705
2	-0.561	5.6862
2	-0.578	5.6736
2	-0.612	5.6548
2	-0.646	5.6359
2	-0.68	5.6171
2	-0.714	5.592
2	-0.748	5.5731
2	-0.799	5.548
2	-0.833	5.5228
2	-0.867	5.4977
2	-0.918	5.4726
2	-0.969	5.4412
2	-1.003	5.4097
2	-1.054	5.3783
0	-1.139	5.3469
0	-1.224	5.3092
0	-1.309	5.2715
0	-1.394	5.2338
0	-1.479	5.1898
0	-1.564	5.1459
0	-1.649	5.0956
0	-1.751	5.0453
0	-1.836	4.9888
0	-1.938	4.9322
0	-2.04	4.8757
0	-2.125	4.8129
0	-2.227	4.7437
1	-2.329	4.6746
1	-2.448	4.6055
1	-2.584	4.5301
1	-2.703	4.4484
1	-2.822	4.3667
1	-2.941	4.2788
1	-3.06	4.1908
1	-3.162	4.0966
1	-3.264	3.996
1	-3.366	3.9018
1	-3.451	3.795
1	-3.536	3.6882
1	-3.621	3.5814
1	-3.672	3.4745
0	-3.706	3.3615
0	-3.723	3.2484
0	-3.723	3.1416
0	-3.723	3.0284
0	-3.689	2.9154
0	-3.672	2.8023
0	-3.621	2.6955
0	-3.57	2.5886
0	-3.519	2.4818
0	-3.451	2.375
0	-3.383	2.2745
0	-3.298	2.174
0	-3.213	2.0734
0	-3.128	1.9792
0	-3.026	1.8849
0	-2.924	1.797
0	-2.822	1.709
0	-2.72	1.6273
0	-2.618	1.5456
0	-2.516	1.4703
0	-2.431	1.3948
0	-2.329	1.3257
0	-2.227	1.2566
0	-2.125	1.1875
0	-2.04	1.1247
0	-1.955	1.0681
0	-1.87	1.0053
0	-1.785	0.95503
0	-1.7	0.89848
0	-1.615	0.84822
0	-1.547	0.80424
0	-1.479	0.76026
0	-1.411	0.71627
0	-1.343	0.67229
0	-1.275	0.63459
0	-1.224	0.59689
0	-1.173	0.5592
0	-1.105	0.52778
0	-1.071	0.49008
0	-1.02	0.45867
0	-0.969	0.43353
0	-0.935	0.40212
0	-0.901	0.37699
0	-0.85	0.34557
0	-0.816	0.32044
0	-0.799	0.29531
0	-0.765	0.27646
0	-0.731	0.25132
0	-0.714	0.23247
0	-0.697	0.20734
0	-0.663	0.18849
0	-0.646	0.16964
2	-0.629	0.15079
2	-0.595	0.13195
2	-0.561	0.1131
2	-0.51	0.094246
2	-0.476	0.08168
2	-0.442	0.069114
2	-0.408	0.050265
2	-0.374	0.043982
2	-0.34	0.031415
2	-0.323	0.018849
2	-0.289	0.012566
2	-0.255	0
2	-0.238	6.2768
2	-0.204	6.2705
2	-0.187	6.2642
2	-0.153	6.258
2	-0.136	6.258
2	-0.102	6.2517
2	-0.085	6.2454
2	-0.051	6.2454
2	-0.034	6.2454
2	-0.017	6.2454
2	0	6.2454
2	0.017	6.2454
2	0.034	6.2454
2	0.068	6.2454
2	0.085	6.2517
0	0.085	6.2517
0	0.085	6.2517
1	0.085	6.258
1	0.051	6.258
1	0.017	6.258
1	0	6.2642
1	-0.017	6.258
1	-0.051	6.258
1	-0.068	6.258
1	-0.102	6.2517
1	-0.136	6.2517
1	-0.17	6.2454
1	-0.204	6.2391
1	-0.221	6.2328
1	-0.255	6.2265
1	-0.289	6.2203
1	-0.323	6.2077
1	-0.357	6.1951
1	-0.391	6.1889
1	-0.425	6.1763
1	-0.476	6.1574
1	-0.51	6.1449
0	-0.527	6.1323
0	-0.544	6.1135
0	-0.561	6.0946
0	-0.578	6.082
0	-0.595	6.0632
2	-0.612	6.0443
2	-0.612	6.0255
2	-0.612	6.0066
2	-0.612	5.9878
2	-0.612	5.9689
2	-0.629	5.9501
2	-0.629	5.9313
2	-0.629	5.9124
2	-0.646	5.8936
2	-0.663	5.8747
2	-0.663	5.8496
2	-0.68	5.8307
2	-0.697	5.8119
2	-0.714	5.7867
2	-0.748	5.7679
2	-0.765	5.7428
2	-0.782	5.7176
2	-0.816	5.6988
2	-0.85	5.6736
2	-0.867	5.6422
2	-0.901	5.6171
2	-0.935	5.592
2	-0.986	5.5605
2	-1.02	5.5291
2	-1.054	5.4977
2	-1.105	5.4663
2	-1.156	5.4349
2	-1.207	5.3972
2	-1.258	5.3595
0	-1.326	5.3218
0	-1.411	5.2778
1	-1.496	5.2338
1	-1.615	5.1898
1	-1.734	5.1396
1	-1.853	5.083
1	-1.972	5.0265
1	-2.091	4.9637
1	-2.21	4.9008
1	-2.329	4.8317
1	-2.465	4.7626
1	-2.584	4.6872
1	-2.72	4.6055
1	-2.839	4.5238
1	-2.958	4.4359
1	-3.077	4.3416
1	-3.196	4.2474
1	-3.315	4.1531
1	-3.417	4.0526
1	-3.519	3.9458
1	-3.604	3.839
0	-3.672	3.7322
0	-3.723	3.6191
0	-3.757	3.506
0	-3.791	3.3929
0	-3.808	3.2798
0	-3.808	3.1667
0	-3.808	3.0473
0	-3.791	2.9342
0	-3.757	2.8211
0	-3.723	2.708
0	-3.672	2.5949
0	-3.621	2.4881
0	-3.553	2.3813
0	-3.485	2.2745
0	-3.4	2.174
0	-3.315	2.0734
0	-3.213	1.9729
0	-3.128	1.8786
0	-3.026	1.7844
0	-2.924	1.6964
0	-2.822	1.6085
0	-2.72	1.5268
0	-2.618	1.4451
0	-2.516	1.3697
0	-2.431	1.2943
0	-2.329	1.2189
0	-2.227	1.1498
0	-2.142	1.087
0	-2.057	1.0241
0	-1.972	0.96131
0	-1.887	0.90477
0	-1.802	0.84822
0	-1.734	0.79795
0	-1.666	0.74141
0	-1.598	0.69742
0	-1.53	0.64716
0	-1.479	0.60318
0	-1.411	0.5592
0	-1.36	0.51521
0	-1.309	0.47752
0	-1.275	0.43982
0	-1.224	0.40212
0	-1.19	0.36442
0	-1.156	0.32672
0	-1.122	0.29531
0	-1.105	0.25761
0	-1.071	0.22619
0	-1.054	0.19478
2	-1.037	0.16336
2	-0.986	0.13195
2	-0.952	0.10053
2	-0.918	0.075397
2	-0.884	0.050265
2	-0.85	0.018849
2	-0.816	6.2768
2	-0.799	6.258
2	-0.765	6.2328
2	-0.748	6.2077
2	-0.731	6.1889
2	-0.714	6.1637
2	-0.697	6.1449
2	-0.68	6.1197
2	-0.68	6.1009
2	-0.663	6.082
2	-0.663	6.0632
2	-0.663	6.0381
2	-0.646	6.0192
2	-0.646	6.0004
2	-0.646	5.9815
2	-0.663	5.9627
2	-0.663	5.9438
2	-0.663	5.9187
2	-0.68	5.8998
2	-0.68	5.881
2	-0.697	5.8621
2	-0.714	5.837
2	-0.731	5.8182
2	-0.748	5.793
2	-0.765	5.7679
2	-0.799	5.749
2	-0.816	5.7239
2	-0.85	5.6988
2	-0.867	5.6736
2	-0.901	5.6422
2	-0.935	5.6171
2	-0.969	5.5857
2	-1.003	5.5605
2	-1.054	5.5291
2	-1.088	5.4914
2	-1.139	5.46
2	-1.173	5.4286
0	-1.258	5.3909
0	-1.326	5.3532
0	-1.411	5.3092
0	-1.496	5.2652
0	-1.581	5.2213
0	-1.666	5.171
0	-1.768	5.1207
0	-1.853	5.0642
0	-1.938	5.0076
0	-2.04	4.9448
0	-2.142	4.882
0	-2.244	4.8191
0	-2.329	4.75
0	-2.431	4.6746
1	-2.533	4.5992
1	-2.652	4.5238
1	-2.788	4.4421
1	-2.907	4.3542
1	-3.026	4.2662
1	-3.128	4.172
1	-3.247	4.0777
1	-3.349	3.9772
1	-3.434	3.8767
1	-3.536	3.7761
1	-3.604	3.6631
1	-3.672	3.5562
1	-3.74	3.4431
1	-3.791	3.33
1	-3.825	3.217
1	-3.859	3.1038
1	-3.876	2.9845
1	-3.876	2.8714
1	-3.876	2.752
1	-3.859	2.6389
0	-3.791	2.5195
0	-3.74	2.4064
0	-3.655	2.2996
0	-3.587	2.1865
0	-3.502	2.0797
0	-3.4	1.9792
0	-3.315	1.8786
0	-3.213	1.7781
0	-3.111	1.6839
0	-3.009	1.5896
0	-2.907	1.5017
0	-2.805	1.4137
0	-2.703	1.332
0	-2.601	1.2566
0	-2.516	1.1749
2	-2.414	1.0995
2	-2.312	1.0304
2	-2.193	0.96131
2	-2.091	0.89848
2	-1.972	0.83565
2	-1.887	0.7791
2	-1.785	0.72256
2	-1.683	0.67229
2	-1.598	0.62203
2	-1.513	0.57805
2	-1.445	0.52778
2	-1.36	0.49008
2	-1.292	0.4461
2	-1.224	0.4084
2	-1.156	0.37699
2	-1.088	0.33929
2	-1.037	0.30787
2	-0.969	0.27646
2	-0.918	0.25132
2	-0.867	0.22619
2	-0.816	0.19478
2	-0.765	0.17593
2	-0.731	0.15079
2	-0.68	0.13195
2	-0.646	0.10681
2	-0.612	0.087963
2	-0.578	0.069114
2	-0.544	0.056548
2	-0.51	0.037699
2	-0.476	0.025132
2	-0.442	0.012566
2	-0.425	0
2	-0.391	6.2705
2	-0.374	6.258
2	-0.34	6.2454
2	-0.323	6.2328
2	-0.306	6.2265
2	-0.272	6.214
2	-0.255	6.2077
2	-0.238	6.2014
2	-0.221	6.1951
2	-0.204	6.1889
2	-0.187	6.1826
2	-0.17	6.1763
2	-0.153	6.17
2	-0.136	6.1637
2	-0.119	6.1637
2	-0.102	6.1574
2	-0.085	6.1574
2	-0.068	6.1512
2	-0.051	6.1512
2	-0.051	6.1512
2	-0.034	6.1449
2	-0.017	6.1449
2	0	6.1449
2	0	6.1449
2	0	6.1449
2	0.017	6.1449
2	0.034	6.1449
2	0.051	6.1512
2	0.068	6.1512
2	0.068	6.1512
2	0.085	6.1574
0	0.085	6.1574
0	0.068	6.1637
0	0.051	6.1637
0	0.051	6.1637
0	0.034	6.1637
0	0.017	6.17
0	0.017	6.17
0	0	6.17
0	0	6.17
0	0	6.17
0	-0.017	6.17
0	-0.034	6.17
0	-0.034	6.1637
0	-0.051	6.1637
0	-0.068	6.1637
0	-0.068	6.1574
0	-0.085	6.1574
0	-0.102	6.1512
0	-0.119	6.1512
0	-0.119	6.1449
2	-0.136	6.1449
2	-0.119	6.1386
2	-0.119	6.1323
2	-0.102	6.1323
2	-0.085	6.126
2	-0.085	6.126
2	-0.068	6.1197
2	-0.051	6.1197
2	-0.051	6.1197
2	-0.034	6.1197
2	-0.017	6.1135
2	-0.017	6.1135
2	0	6.1135
2	0	6.1135
2	0	6.1135
2	0.017	6.1135
2	0.017	6.1197
2	0.034	6.1197
2	0.051	6.1197
2	0.051	6.1197
2	0.068	6.126
2	0.085	6.126
2	0.085	6.126
2	0.102	6.1323
2	0.119	6.1386
2	0.136	6.1386
2	0.136	6.1449
2	0.153	6.1512
2	0.17	6.1512
2	0.187	6.1574
2	0.204	6.1637
2	0.221	6.17
2	0.238	6.1763
2	0.255	6.1889
2	0.272	6.1951
2	0.289	6.2014
2	0.306	6.214
0	0.306	6.2203
0	0.289	6.2328
0	0.289	6.2391
0	0.289	6.2517
0	0.289	6.258
0	0.289	6.2642
0	0.272	6.2768
0	0.272	0
0	0.272	0.0062831
0	0.289	0.018849
0	0.289	0.025132
0	0.289	0.037699
1	0.289	0.043982
1	0.272	0.050265
1	0.255	0.062831
1	0.221	0.069114
1	0.204	0.075397
1	0.187	0.08168
1	0.17	0.087963
1	0.153	0.094246
1	0.136	0.094246
1	0.119	0.10053
0	0.136	0.10681
0	0.136	0.10681
0	0.153	0.1131
0	0.17	0.11938
0	0.17	0.12566
0	0.187	0.13195
0	0.204	0.13823
0	0.221	0.14451
0	0.238	0.15079
0	0.238	0.15708
1	0.255	0.16336
1	0.255	0.16964
1	0.238	0.18221
1	0.238	0.18849
1	0.221	0.19478
1	0.221	0.20106
1	0.221	0.20734
1	0.204	0.21363
1	0.204	0.21991
1	0.204	0.22619
1	0.187	0.23247
1	0.187	0.23876
1	0.187	0.24504
1	0.187	0.25132
1	0.187	0.25761
1	0.187	0.26389
1	0.187	0.27017
1	0.187	0.27646
1	0.187	0.28274
1	0.187	0.28274
1	0.187	0.28902
1	0.187	0.29531
1	0.187	0.30159
1	0.187	0.30787
1	0.204	0.31416
1	0.204	0.32044
1	0.204	0.32672
1	0.204	0.333
1	0.221	0.33929
1	0.221	0.34557
1	0.238	0.35814
1	0.238	0.36442
1	0.255	0.3707
1	0.255	0.37699
1	0.272	0.38327
1	0.289	0.39583
1	0.289	0.40212
1	0.306	0.41469
1	0.323	0.42097
1	0.34	0.43353
1	0.357	0.4461
1	0.374	0.45238
1	0.391	0.46495
1	0.408	0.47752
1	0.425	0.49008
1	0.442	0.50265
1	0.459	0.51521
1	0.493	0.53406
1	0.51	0.54663
1	0.544	0.56548
0	0.595	0.57805
0	0.646	0.59689
0	0.697	0.62203
0	0.765	0.64088
0	0.816	0.66601
0	0.884	0.69114
0	0.952	0.72256
0	1.02	0.74769
0	1.088	0.7791
0	1.156	0.8168
0	1.224	0.8545
0	1.309	0.8922
0	1.394	0.9299
0	1.462	0.97388
0	1.547	1.0179
0	1.632	1.0681
0	1.717	1.1184
0	1.819	1.1687
0	1.904	1.2252
0	2.006	1.288
0	2.091	1.3446
0	2.193	1.4137
1	2.295	1.4765
1	2.363	1.5519
1	2.431	1.621
1	2.499	1.6964
1	2.584	1.7718
1	2.652	1.8535
1	2.72	1.9352
1	2.771	2.0169
1	2.839	2.0986
1	2.89	2.1865
1	2.941	2.2745
1	2.992	2.3624
1	3.026	2.4504
1	3.06	2.5447
1	3.077	2.6389
1	3.094	2.7269
0	3.128	2.8211
0	3.162	2.9154
0	3.162	3.0096
0	3.179	3.1101
0	3.179	3.2044
0	3.162	3.2986
0	3.145	3.3929
0	3.111	3.4871
0	3.06	3.5814
0	3.026	3.6693
0	2.958	3.7636
0	2.907	3.8515
0	2.822	3.9332
0	2.754	4.0212
0	2.669	4.1029
0	2.584	4.1783
0	2.499	4.2599
0	2.397	4.3291
0	2.312	4.4044
0	2.21	4.4736
0	2.108	4.5364
0	2.006	4.5992
0	1.904	4.6558
0	1.819	4.7123
0	1.717	4.7689
0	1.615	4.8191
0	1.513	4.8631
0	1.411	4.9071
0	1.309	4.9511
0	1.207	4.9888
0	1.122	5.0202
0	1.02	5.0516
0	0.935	5.083
0	0.833	5.1082
0	0.748	5.1333
0	0.646	5.1584
0	0.561	5.171
0	0.476	5.1898
0	0.391	5.2024
0	0.289	5.215
0	0.204	5.2213
0	0.119	5.2275
0	0.034	5.2275
0	-0.034	5.2275
0	-0.119	5.2275
0	-0.204	5.2213
0	-0.289	5.215
0	-0.391	5.2024
0	-0.476	5.1898
0	-0.561	5.1773
0	-0.646	5.1584
0	-0.731	5.1333
0	-0.833	5.1144
0	-0.918	5.083
0	-1.02	5.0579
[truncated: 5,162 more rows]
