# Supplementary material for: Skilled motor control of an inverted pendulum implies low entropy of states but high entropy of actions
Source: PLoS Comput Biol. 2023 Jan 6;19(1):e1010810. doi: 10.1371/journal.pcbi.1010810 (PMC9851554; doi:10.1371/journal.pcbi.1010810)
Supplement: S2 File — The dataset within the file contains the data collected during the experiment. Each CSV file named “FRI_p_l.csv” corresponds to a different trial, where “p” stands for an unique numerical participant’s identifier and “l” stands for pendulum length (where “2” corresponds to 0.2, “3” to 0.3 m, “4” to 0.4 m, etc.). In every file, rows correspond to subsequent time steps, sampled with a frequency of 0.017 s. For every recorded time step, each column contains: the action selected by the trial’s participant (“action”). The value 0 corresponds to a “no action”, the value 1 represents an action that pushes the pendulum towards the clockwise direction and the value 2 corresponds to an action that pushes the pendulum towards the anti-clockwise direction.the angular velocity of the pendulum at that time step (“ang. velocity”), measured in rad s−1.the angle of the pendulum at that time step (“angle”), measured in rad with values in the interval [0, 2π) rad. The angle 0 rad corresponds to the pendulum oriented in its upright position.the single utility value associated to the whole trial (“utility”). (ZIP) [file pcbi.1010810.s002.zip › ExperimentalData/FRI_19_8.csv]

action	angular vel.	angle	trial utility
0	0	3.2358	-1.951
0	0	3.2358
0	0	3.2358
0	0	3.2358
0	-0.017	3.2358
0	-0.017	3.2358
0	-0.017	3.2358
0	-0.017	3.2358
0	-0.017	3.2358
0	-0.034	3.2358
0	-0.034	3.2295
0	-0.034	3.2295
0	-0.034	3.2295
0	-0.034	3.2295
0	-0.051	3.2232
0	-0.051	3.2232
0	-0.051	3.2232
0	-0.051	3.2232
0	-0.051	3.217
0	-0.068	3.217
0	-0.068	3.217
0	-0.068	3.2107
0	-0.068	3.2107
0	-0.068	3.2107
0	-0.068	3.2044
0	-0.068	3.2044
0	-0.085	3.1981
0	-0.085	3.1981
0	-0.085	3.1981
0	-0.085	3.1918
0	-0.085	3.1918
0	-0.085	3.1855
0	-0.085	3.1855
0	-0.085	3.1793
0	-0.102	3.1793
0	-0.102	3.173
0	-0.102	3.173
0	-0.102	3.1667
0	-0.102	3.1667
0	-0.102	3.1604
0	-0.102	3.1604
0	-0.102	3.1541
0	-0.102	3.1541
0	-0.102	3.1478
0	-0.102	3.1478
0	-0.102	3.1416
0	-0.102	3.1416
0	-0.102	3.1353
0	-0.102	3.1353
1	-0.102	3.129
1	-0.119	3.1227
1	-0.119	3.1227
1	-0.136	3.1164
1	-0.136	3.1164
1	-0.153	3.1101
1	-0.153	3.1038
1	-0.17	3.0976
1	-0.17	3.0913
1	-0.187	3.085
1	-0.187	3.085
1	-0.204	3.0787
1	-0.204	3.0724
1	-0.221	3.0661
1	-0.221	3.0536
1	-0.221	3.0473
1	-0.238	3.041
1	-0.238	3.0347
1	-0.238	3.0284
1	-0.255	3.0222
1	-0.255	3.0096
1	-0.255	3.0033
1	-0.272	2.997
1	-0.272	2.9845
1	-0.272	2.9782
1	-0.272	2.9719
1	-0.289	2.9593
1	-0.289	2.9531
1	-0.289	2.9468
1	-0.289	2.9342
1	-0.289	2.9279
1	-0.289	2.9154
1	-0.289	2.9091
1	-0.306	2.8965
1	-0.306	2.8902
1	-0.306	2.8777
1	-0.306	2.8714
1	-0.306	2.8588
1	-0.306	2.8525
1	-0.306	2.84
1	-0.306	2.8337
1	-0.289	2.8274
1	-0.289	2.8148
1	-0.289	2.8085
1	-0.289	2.796
1	-0.289	2.7897
1	-0.289	2.7771
1	-0.289	2.7708
1	-0.272	2.7646
1	-0.272	2.752
1	-0.272	2.7457
1	-0.272	2.7394
1	-0.255	2.7269
1	-0.255	2.7206
1	-0.255	2.7143
1	-0.238	2.708
1	-0.238	2.6955
1	-0.238	2.6892
1	-0.221	2.6829
1	-0.221	2.6766
1	-0.204	2.6703
1	-0.204	2.664
1	-0.204	2.6578
1	-0.187	2.6515
1	-0.187	2.6452
1	-0.17	2.6389
1	-0.17	2.6326
1	-0.153	2.6263
1	-0.153	2.6263
1	-0.136	2.62
1	-0.136	2.6138
1	-0.119	2.6138
1	-0.119	2.6075
1	-0.102	2.6012
1	-0.102	2.6012
1	-0.085	2.5949
1	-0.085	2.5949
1	-0.068	2.5949
1	-0.068	2.5886
1	-0.051	2.5886
1	-0.034	2.5886
1	-0.034	2.5823
1	-0.017	2.5823
1	-0.017	2.5823
1	0	2.5823
1	0	2.5823
1	0	2.5823
1	0.017	2.5823
1	0.017	2.5823
1	0.034	2.5823
1	0.034	2.5886
1	0.051	2.5886
1	0.051	2.5886
0	0.068	2.5886
2	0.102	2.5949
2	0.119	2.5949
2	0.153	2.6012
2	0.187	2.6075
2	0.204	2.6138
2	0.238	2.62
2	0.272	2.6263
2	0.306	2.6389
2	0.323	2.6452
2	0.357	2.6578
2	0.374	2.6703
2	0.408	2.6829
2	0.425	2.6955
2	0.459	2.708
2	0.476	2.7206
2	0.51	2.7394
2	0.527	2.752
2	0.561	2.7708
2	0.578	2.7897
2	0.595	2.8023
2	0.629	2.8211
2	0.646	2.84
2	0.663	2.8651
2	0.68	2.8839
2	0.697	2.9028
2	0.714	2.9279
2	0.731	2.9468
2	0.748	2.9719
2	0.765	2.9908
2	0.782	3.0159
2	0.799	3.041
2	0.816	3.0661
2	0.833	3.0913
2	0.833	3.1164
2	0.85	3.1416
2	0.85	3.1667
2	0.867	3.1918
2	0.867	3.217
2	0.884	3.2484
2	0.884	3.2735
2	0.884	3.2986
2	0.884	3.3238
2	0.884	3.3552
2	0.884	3.3803
2	0.901	3.4054
2	0.884	3.4369
2	0.884	3.462
2	0.884	3.4871
2	0.884	3.5122
2	0.884	3.5437
2	0.867	3.5688
2	0.867	3.5939
2	0.867	3.6191
2	0.85	3.6442
2	0.85	3.6693
2	0.833	3.7008
2	0.816	3.7259
2	0.816	3.7447
2	0.799	3.7699
2	0.782	3.795
2	0.765	3.8201
2	0.765	3.8453
2	0.748	3.8641
2	0.731	3.8892
2	0.714	3.9081
2	0.697	3.9332
2	0.68	3.9521
2	0.663	3.9709
2	0.646	3.9898
2	0.629	4.0086
2	0.612	4.0275
2	0.578	4.0463
2	0.561	4.0652
2	0.544	4.084
2	0.527	4.0966
2	0.51	4.1154
2	0.476	4.128
2	0.459	4.1468
2	0.442	4.1594
2	0.408	4.172
2	0.391	4.1845
2	0.374	4.1971
2	0.34	4.2034
2	0.323	4.216
2	0.306	4.2285
2	0.272	4.2348
2	0.255	4.2411
2	0.238	4.2537
2	0.204	4.2599
2	0.187	4.2662
2	0.153	4.2662
2	0.136	4.2725
2	0.119	4.2788
2	0.085	4.2788
2	0.068	4.2851
2	0.034	4.2851
2	0.017	4.2851
2	0	4.2851
2	-0.017	4.2851
2	-0.034	4.2851
2	-0.068	4.2851
2	-0.085	4.2788
2	-0.119	4.2788
2	-0.136	4.2725
2	-0.153	4.2725
0	-0.187	4.2662
0	-0.221	4.2599
0	-0.255	4.2474
0	-0.289	4.2411
0	-0.323	4.2348
0	-0.357	4.2222
0	-0.391	4.2097
0	-0.425	4.1971
0	-0.459	4.1845
0	-0.493	4.172
0	-0.527	4.1531
0	-0.544	4.1406
0	-0.578	4.1217
0	-0.612	4.1029
0	-0.646	4.084
0	-0.68	4.0652
0	-0.697	4.04
0	-0.731	4.0212
0	-0.765	3.996
0	-0.782	3.9709
0	-0.816	3.9521
0	-0.85	3.9269
1	-0.867	3.9018
1	-0.901	3.8704
1	-0.935	3.8453
1	-0.969	3.8138
1	-1.003	3.7824
1	-1.037	3.7573
1	-1.071	3.7259
1	-1.088	3.6882
1	-1.122	3.6568
1	-1.156	3.6191
1	-1.173	3.5877
1	-1.207	3.5499
1	-1.224	3.5122
1	-1.258	3.4745
1	-1.275	3.4369
1	-1.292	3.3992
1	-1.309	3.3615
1	-1.326	3.3238
1	-1.343	3.2798
1	-1.36	3.2421
1	-1.377	3.1981
1	-1.377	3.1541
1	-1.394	3.1164
1	-1.394	3.0724
1	-1.411	3.0284
1	-1.411	2.9908
1	-1.411	2.9468
1	-1.411	2.9028
1	-1.411	2.8588
1	-1.411	2.8211
1	-1.411	2.7771
1	-1.411	2.7332
1	-1.394	2.6892
1	-1.394	2.6515
1	-1.377	2.6075
1	-1.377	2.5635
1	-1.36	2.5258
1	-1.343	2.4818
1	-1.326	2.4441
1	-1.309	2.4001
1	-1.309	2.3624
1	-1.275	2.3247
1	-1.258	2.287
1	-1.241	2.2494
1	-1.224	2.2117
1	-1.207	2.174
1	-1.19	2.1362
1	-1.156	2.1048
1	-1.139	2.0671
1	-1.122	2.0357
1	-1.088	1.998
1	-1.071	1.9666
1	-1.037	1.9352
1	-1.02	1.9038
1	-0.986	1.8724
1	-0.969	1.8472
1	-0.935	1.8158
1	-0.901	1.7907
1	-0.884	1.7593
1	-0.85	1.7341
1	-0.833	1.709
1	-0.799	1.6839
1	-0.765	1.6587
1	-0.748	1.6399
1	-0.714	1.6148
1	-0.697	1.5959
1	-0.663	1.5771
1	-0.629	1.5519
1	-0.612	1.5331
1	-0.578	1.5205
1	-0.544	1.5017
1	-0.527	1.4828
1	-0.493	1.4703
1	-0.476	1.4514
1	-0.442	1.4388
1	-0.408	1.4263
1	-0.391	1.4137
1	-0.357	1.4011
1	-0.34	1.3948
1	-0.306	1.3823
1	-0.272	1.376
1	-0.255	1.3634
1	-0.221	1.3572
1	-0.204	1.3509
1	-0.17	1.3446
1	-0.153	1.3383
0	-0.102	1.3383
0	-0.068	1.332
0	-0.034	1.332
0	0	1.332
0	0.017	1.332
0	0.051	1.332
0	0.085	1.332
0	0.136	1.3383
0	0.17	1.3446
0	0.204	1.3509
0	0.238	1.3572
0	0.272	1.3634
0	0.306	1.3697
0	0.34	1.3823
0	0.391	1.3948
0	0.425	1.4074
0	0.459	1.42
0	0.493	1.4325
0	0.527	1.4514
0	0.578	1.464
0	0.612	1.4828
0	0.646	1.5017
0	0.68	1.5268
0	0.714	1.5456
0	0.748	1.5645
0	0.799	1.5896
0	0.833	1.6148
0	0.867	1.6399
0	0.901	1.665
0	0.935	1.6964
0	0.969	1.7279
0	1.02	1.753
0	1.054	1.7844
0	1.088	1.8158
0	1.122	1.8535
0	1.156	1.8849
0	1.19	1.9226
0	1.224	1.9603
0	1.258	1.998
0	1.292	2.0357
0	1.326	2.0734
0	1.36	2.1111
2	1.394	2.1551
2	1.428	2.1991
2	1.462	2.2431
2	1.513	2.287
2	1.547	2.331
2	1.581	2.3813
2	1.615	2.4253
2	1.649	2.4755
2	1.683	2.5258
2	1.7	2.5761
2	1.734	2.6326
2	1.768	2.6829
2	1.785	2.7332
2	1.802	2.7897
2	1.836	2.8462
2	1.853	2.9028
2	1.87	2.9593
2	1.887	3.0159
2	1.887	3.0724
2	1.904	3.129
2	1.921	3.1855
2	1.921	3.2421
2	1.921	3.2986
2	1.921	3.3615
2	1.921	3.418
2	1.921	3.4745
2	1.921	3.5311
2	1.921	3.5877
2	1.904	3.6505
2	1.904	3.707
2	1.887	3.7636
2	1.87	3.8201
2	1.853	3.8767
2	1.836	3.9332
2	1.819	3.9835
2	1.802	4.04
2	1.785	4.0966
2	1.751	4.1468
2	1.734	4.1971
2	1.717	4.2537
2	1.683	4.3039
2	1.666	4.3542
2	1.632	4.4044
2	1.615	4.4547
2	1.581	4.4987
2	1.547	4.549
2	1.53	4.593
2	1.496	4.6369
2	1.462	4.6872
2	1.445	4.7312
2	1.411	4.7689
2	1.377	4.8129
2	1.36	4.8568
2	1.326	4.8945
2	1.309	4.9322
2	1.275	4.9762
2	1.241	5.0139
2	1.224	5.0516
0	1.19	5.083
0	1.156	5.1207
0	1.122	5.1584
0	1.088	5.1898
0	1.054	5.2213
0	1.02	5.2527
0	0.986	5.2841
0	0.952	5.3092
0	0.918	5.3406
0	0.884	5.3658
0	0.867	5.3972
0	0.833	5.4223
0	0.799	5.4474
0	0.782	5.4663
0	0.748	5.4914
0	0.714	5.5166
0	0.697	5.5354
0	0.663	5.5543
0	0.646	5.5794
0	0.629	5.5982
0	0.595	5.6171
0	0.578	5.6297
0	0.544	5.6485
0	0.527	5.6674
0	0.51	5.6799
0	0.493	5.6988
0	0.459	5.7113
0	0.442	5.7239
0	0.425	5.7365
0	0.408	5.749
0	0.391	5.7616
0	0.374	5.7742
0	0.357	5.7867
0	0.34	5.7993
0	0.323	5.8056
0	0.306	5.8182
0	0.289	5.8244
0	0.272	5.8307
0	0.255	5.8433
0	0.238	5.8496
0	0.221	5.8559
0	0.204	5.8621
0	0.187	5.8684
0	0.17	5.8747
0	0.153	5.881
0	0.136	5.8873
0	0.136	5.8873
0	0.119	5.8936
0	0.102	5.8936
0	0.085	5.8998
0	0.068	5.8998
0	0.051	5.9061
0	0.051	5.9061
0	0.034	5.9061
0	0.017	5.9061
0	0	5.9061
0	0	5.9061
0	0	5.9061
0	-0.017	5.9061
0	-0.034	5.9061
0	-0.051	5.9061
0	-0.068	5.9061
0	-0.068	5.8998
0	-0.085	5.8998
0	-0.102	5.8936
0	-0.119	5.8936
0	-0.136	5.8873
0	-0.153	5.881
0	-0.153	5.881
0	-0.17	5.8747
0	-0.187	5.8684
0	-0.204	5.8621
0	-0.221	5.8559
0	-0.238	5.8496
0	-0.255	5.8433
0	-0.272	5.8307
0	-0.289	5.8244
0	-0.306	5.8119
0	-0.323	5.8056
0	-0.34	5.793
0	-0.357	5.7867
0	-0.374	5.7742
0	-0.391	5.7616
0	-0.408	5.749
0	-0.425	5.7365
0	-0.442	5.7239
0	-0.459	5.7113
0	-0.476	5.6988
0	-0.51	5.6799
0	-0.527	5.6674
0	-0.544	5.6485
0	-0.561	5.6297
0	-0.595	5.6171
0	-0.612	5.5982
0	-0.646	5.5794
0	-0.663	5.5543
0	-0.68	5.5354
0	-0.714	5.5166
0	-0.731	5.4914
0	-0.765	5.4726
0	-0.799	5.4474
0	-0.816	5.4223
0	-0.85	5.3972
0	-0.884	5.372
0	-0.901	5.3406
0	-0.935	5.3155
0	-0.969	5.2841
0	-1.003	5.2589
0	-1.037	5.2275
0	-1.071	5.1961
0	-1.088	5.1647
0	-1.122	5.127
0	-1.156	5.0956
0	-1.19	5.0579
0	-1.224	5.0202
0	-1.275	4.9825
0	-1.309	4.9448
0	-1.343	4.9071
0	-1.377	4.8631
0	-1.411	4.8191
0	-1.445	4.7814
0	-1.479	4.7375
0	-1.53	4.6872
0	-1.564	4.6432
0	-1.598	4.593
0	-1.632	4.549
0	-1.666	4.4987
0	-1.7	4.4484
0	-1.734	4.3919
0	-1.768	4.3416
0	-1.802	4.2851
0	-1.836	4.2348
0	-1.87	4.1783
0	-1.904	4.1217
0	-1.938	4.0652
0	-1.955	4.0023
0	-1.989	3.9458
0	-2.006	3.883
0	-2.04	3.8201
0	-2.057	3.7636
0	-2.074	3.7008
0	-2.091	3.6379
0	-2.108	3.5751
0	-2.125	3.506
0	-2.142	3.4431
0	-2.142	3.3803
0	-2.159	3.3175
0	-2.159	3.2484
0	-2.159	3.1855
0	-2.159	3.1227
0	-2.159	3.0536
0	-2.142	2.9908
0	-2.142	2.9279
0	-2.125	2.8651
0	-2.125	2.796
0	-2.108	2.7332
0	-2.091	2.6703
0	-2.074	2.6075
0	-2.04	2.5447
0	-2.023	2.4881
0	-2.006	2.4253
0	-1.972	2.3624
0	-1.938	2.3059
0	-1.921	2.2494
0	-1.887	2.1928
0	-1.853	2.1362
0	-1.819	2.0797
0	-1.785	2.0232
0	-1.751	1.9729
0	-1.717	1.9163
0	-1.683	1.8661
0	-1.649	1.8158
0	-1.598	1.7655
0	-1.564	1.7216
0	-1.53	1.6713
0	-1.496	1.6273
0	-1.445	1.5833
0	-1.411	1.5394
0	-1.377	1.5017
1	-1.343	1.4577
1	-1.309	1.42
1	-1.275	1.376
1	-1.258	1.3383
1	-1.224	1.3006
1	-1.207	1.2629
1	-1.173	1.2315
1	-1.156	1.1938
1	-1.122	1.1624
1	-1.105	1.1247
1	-1.071	1.0933
1	-1.054	1.0618
1	-1.037	1.0304
1	-1.003	0.99901
1	-0.986	0.9676
1	-0.969	0.94246
1	-0.952	0.91105
1	-0.918	0.87963
1	-0.901	0.8545
1	-0.884	0.82937
1	-0.867	0.79795
1	-0.85	0.77282
1	-0.833	0.74769
1	-0.816	0.72256
1	-0.799	0.69742
0	-0.782	0.67229
0	-0.765	0.65344
0	-0.731	0.62831
0	-0.714	0.60946
0	-0.697	0.58433
0	-0.663	0.56548
0	-0.646	0.54663
0	-0.629	0.52778
0	-0.612	0.50893
0	-0.595	0.49008
0	-0.578	0.47123
0	-0.561	0.45238
0	-0.544	0.43353
0	-0.527	0.42097
0	-0.51	0.40212
0	-0.493	0.38955
1	-0.476	0.37699
1	-0.476	0.35814
1	-0.476	0.34557
1	-0.476	0.333
1	-0.476	0.31416
1	-0.476	0.30159
1	-0.476	0.28902
0	-0.459	0.27017
0	-0.442	0.25761
0	-0.442	0.24504
0	-0.425	0.23247
0	-0.425	0.21991
0	-0.408	0.20734
0	-0.408	0.19478
0	-0.391	0.18221
2	-0.391	0.16964
2	-0.374	0.15708
2	-0.357	0.14451
2	-0.34	0.13823
2	-0.323	0.12566
2	-0.306	0.1131
2	-0.289	0.10681
2	-0.289	0.10053
2	-0.272	0.087963
2	-0.255	0.08168
2	-0.238	0.075397
2	-0.221	0.069114
2	-0.221	0.056548
2	-0.204	0.050265
2	-0.187	0.043982
2	-0.187	0.043982
2	-0.17	0.037699
2	-0.153	0.031415
2	-0.136	0.025132
2	-0.136	0.018849
2	-0.119	0.018849
2	-0.119	0.012566
2	-0.102	0.012566
2	-0.085	0.0062831
2	-0.085	0.0062831
2	-0.068	0
2	-0.051	0
2	-0.051	0
2	-0.034	6.2768
2	-0.034	6.2768
2	-0.017	6.2768
2	0	6.2768
2	0	6.2768
2	0	6.2768
2	0	6.2768
2	0.017	6.2768
2	0.017	6.2768
2	0.034	6.2768
2	0.051	0
2	0.051	0
2	0.068	0
0	0.068	0.0062831
0	0.068	0.0062831
0	0.068	0.0062831
0	0.068	0.012566
0	0.068	0.012566
0	0.068	0.012566
0	0.068	0.018849
0	0.068	0.018849
1	0.068	0.018849
1	0.068	0.025132
1	0.051	0.025132
1	0.051	0.025132
1	0.034	0.031415
1	0.017	0.031415
1	0.017	0.031415
1	0	0.031415
1	0	0.031415
1	0	0.031415
1	0	0.031415
1	-0.017	0.031415
1	-0.017	0.031415
1	-0.034	0.031415
1	-0.034	0.025132
1	-0.051	0.025132
1	-0.051	0.025132
1	-0.068	0.025132
1	-0.068	0.018849
1	-0.085	0.018849
1	-0.085	0.012566
1	-0.102	0.012566
1	-0.119	0.0062831
1	-0.119	0.0062831
1	-0.136	0
1	-0.136	6.2768
0	-0.136	6.2768
0	-0.136	6.2705
0	-0.136	6.2642
2	-0.136	6.258
2	-0.136	6.258
2	-0.119	6.2517
2	-0.119	6.2517
2	-0.102	6.2454
2	-0.102	6.2391
2	-0.085	6.2391
2	-0.085	6.2391
2	-0.068	6.2328
2	-0.068	6.2328
2	-0.051	6.2265
2	-0.051	6.2265
2	-0.034	6.2265
2	-0.034	6.2265
2	-0.017	6.2265
2	-0.017	6.2203
2	0	6.2203
2	0	6.2203
2	0	6.2203
2	0	6.2203
2	0.017	6.2203
2	0.017	6.2203
2	0.017	6.2265
2	0.034	6.2265
2	0.034	6.2265
2	0.051	6.2265
2	0.051	6.2328
2	0.068	6.2328
2	0.068	6.2328
2	0.085	6.2391
2	0.085	6.2391
2	0.102	6.2454
0	0.102	6.2454
0	0.102	6.2517
0	0.102	6.2517
0	0.102	6.258
0	0.085	6.258
0	0.085	6.2642
1	0.085	6.2642
1	0.085	6.2642
1	0.068	6.2705
1	0.068	6.2705
1	0.051	6.2768
1	0.034	6.2768
1	0.034	6.2768
1	0.017	6.2768
1	0	6.2768
1	0	6.2768
0	0	6.2768
0	0	6.2768
0	0	6.2768
0	0	6.2768
0	0	6.2768
0	0	6.2768
0	0	6.2831
0	0	0
0	0	0
0	0	0
0	0	0
0	0	0
0	0	0
0	0	0
0	0	0
0	0	0
0	0	0
0	0	0
0	0	0
0	0	0
0	0	0
1	0	0
1	0	0
1	0	0
1	-0.017	0
1	-0.017	0
1	-0.034	0
1	-0.051	6.2768
1	-0.051	6.2768
1	-0.068	6.2768
0	-0.068	6.2705
0	-0.068	6.2705
0	-0.068	6.2705
0	-0.068	6.2642
0	-0.068	6.2642
0	-0.068	6.2642
0	-0.068	6.258
0	-0.068	6.258
2	-0.068	6.2517
2	-0.068	6.2517
2	-0.051	6.2517
2	-0.034	6.2517
2	-0.034	6.2454
2	-0.017	6.2454
2	-0.017	6.2454
2	0	6.2454
2	0	6.2454
2	0	6.2454
2	0	6.2454
2	0.017	6.2454
2	0.017	6.2454
2	0.034	6.2454
2	0.034	6.2454
2	0.051	6.2517
2	0.051	6.2517
2	0.068	6.2517
2	0.068	6.258
2	0.085	6.258
2	0.085	6.2642
2	0.102	6.2642
2	0.119	6.2705
2	0.119	6.2705
0	0.119	6.2768
0	0.119	6.2768
0	0.119	0
0	0.119	0.0062831
1	0.119	0.0062831
1	0.119	0.012566
1	0.102	0.012566
1	0.085	0.018849
1	0.085	0.018849
1	0.068	0.025132
1	0.068	0.025132
1	0.051	0.031415
1	0.051	0.031415
1	0.034	0.031415
1	0.034	0.031415
1	0.017	0.031415
1	0.017	0.037699
0	0.017	0.037699
0	0.017	0.037699
0	0.017	0.037699
0	0.017	0.037699
0	0.017	0.037699
0	0.017	0.037699
0	0.017	0.037699
0	0.017	0.043982
1	0.034	0.043982
1	0.017	0.043982
1	0.017	0.043982
1	0	0.043982
1	0	0.043982
1	0	0.043982
1	0	0.043982
1	-0.017	0.043982
1	-0.017	0.043982
1	-0.034	0.043982
1	-0.034	0.037699
1	-0.051	0.037699
0	-0.051	0.037699
0	-0.051	0.037699
0	-0.051	0.031415
0	-0.051	0.031415
0	-0.051	0.031415
0	-0.034	0.031415
0	-0.034	0.025132
0	-0.034	0.025132
0	-0.034	0.025132
0	-0.034	0.025132
0	-0.034	0.018849
0	-0.034	0.018849
0	-0.034	0.018849
0	-0.034	0.018849
0	-0.034	0.018849
0	-0.034	0.012566
0	-0.034	0.012566
0	-0.034	0.012566
0	-0.034	0.012566
0	-0.034	0.012566
0	-0.034	0.0062831
0	-0.034	0.0062831
0	-0.034	0.0062831
0	-0.034	0.0062831
0	-0.034	0.0062831
0	-0.034	0.0062831
0	-0.034	0
0	-0.034	0
0	-0.034	0
0	-0.034	0
0	-0.034	0
0	-0.034	0
0	-0.034	6.2768
0	-0.034	6.2768
0	-0.034	6.2768
0	-0.034	6.2768
0	-0.034	6.2768
0	-0.034	6.2768
0	-0.034	6.2705
0	-0.034	6.2705
0	-0.034	6.2705
0	-0.034	6.2705
0	-0.034	6.2705
0	-0.034	6.2705
0	-0.034	6.2642
0	-0.034	6.2642
0	-0.034	6.2642
2	-0.034	6.2642
2	-0.017	6.2642
2	-0.017	6.258
2	0	6.258
2	0	6.258
2	0	6.258
2	0	6.258
2	0.017	6.2642
2	0.034	6.2642
2	0.034	6.2642
2	0.051	6.2642
0	0.051	6.2642
0	0.051	6.2705
0	0.051	6.2705
0	0.051	6.2705
0	0.051	6.2705
0	0.051	6.2768
0	0.051	6.2768
0	0.051	6.2768
0	0.051	6.2768
0	0.051	0
0	0.051	0
0	0.051	0
0	0.051	0
0	0.051	0.0062831
0	0.051	0.0062831
1	0.051	0.0062831
1	0.034	0.0062831
1	0.017	0.012566
1	0.017	0.012566
1	0	0.012566
1	0	0.012566
1	0	0.012566
1	0	0.012566
1	-0.017	0.012566
1	-0.017	0.012566
1	-0.034	0.0062831
1	-0.051	0.0062831
0	-0.051	0.0062831
0	-0.051	0.0062831
0	-0.051	0
0	-0.051	0
0	-0.051	0
0	-0.051	0
0	-0.051	6.2768
0	-0.051	6.2768
0	-0.051	6.2768
0	-0.051	6.2768
0	-0.051	6.2705
0	-0.051	6.2705
0	-0.051	6.2705
0	-0.051	6.2705
0	-0.051	6.2642
0	-0.051	6.2642
0	-0.051	6.2642
2	-0.051	6.2642
2	-0.034	6.258
2	-0.034	6.258
2	-0.017	6.258
2	-0.017	6.258
2	0	6.258
2	0	6.258
2	0	6.258
2	0.017	6.258
2	0.017	6.258
2	0.034	6.258
2	0.034	6.258
2	0.051	6.2642
0	0.051	6.2642
0	0.051	6.2642
0	0.051	6.2642
0	0.051	6.2705
0	0.051	6.2705
0	0.051	6.2705
0	0.051	6.2705
0	0.051	6.2768
0	0.051	6.2768
0	0.051	6.2768
0	0.051	6.2768
0	0.051	0
0	0.051	0
0	0.051	0
0	0.051	0
0	0.051	0.0062831
0	0.051	0.0062831
0	0.051	0.0062831
0	0.051	0.0062831
0	0.051	0.012566
0	0.051	0.012566
1	0.051	0.012566
1	0.034	0.018849
1	0.034	0.018849
1	0.017	0.018849
1	0.017	0.018849
1	0	0.018849
1	0	0.018849
1	0	0.018849
1	-0.017	0.018849
1	-0.017	0.018849
0	-0.017	0.018849
0	-0.017	0.018849
0	-0.017	0.012566
0	-0.017	0.012566
0	-0.017	0.012566
0	-0.017	0.012566
0	-0.017	0.012566
0	-0.017	0.012566
0	-0.017	0.012566
0	-0.017	0.012566
0	-0.017	0.012566
0	-0.017	0.0062831
0	-0.017	0.0062831
0	-0.017	0.0062831
0	-0.017	0.0062831
0	-0.017	0.0062831
0	-0.017	0.0062831
0	-0.017	0.0062831
0	-0.017	0.0062831
0	-0.017	0.0062831
0	-0.017	0.0062831
0	-0.017	0.0062831
0	0	0
0	0	0
0	0	0
0	0	0
0	0	0
0	0	0
0	0	0
0	0	0
0	0	0
0	0	0
0	0	0
0	0	0
0	0	0
0	0	6.2831
0	0	6.2768
0	0	6.2768
0	0	6.2768
0	0	6.2768
0	0	6.2768
0	0	6.2768
0	0	6.2768
0	0	6.2768
0	0	6.2768
0	0	6.2768
0	0	6.2768
2	0	6.2768
2	0	6.2768
2	0	6.2768
2	0	6.2768
2	0.017	6.2768
2	0.017	6.2768
0	0.017	6.2768
0	0.017	6.2768
0	0.017	6.2768
0	0.017	6.2768
0	0.017	0
0	0.017	0
0	0.017	0
0	0.017	0
0	0.017	0
0	0.017	0
0	0.017	0
0	0.017	0.0062831
0	0.017	0.0062831
0	0.017	0.0062831
0	0.034	0.0062831
0	0.034	0.0062831
0	0.034	0.0062831
0	0.034	0.012566
1	0.034	0.012566
1	0.017	0.012566
1	0	0.012566
1	0	0.012566
1	0	0.012566
1	0	0.012566
1	-0.017	0.012566
1	-0.017	0.012566
0	-0.017	0.012566
0	-0.017	0.012566
0	-0.017	0.0062831
0	-0.017	0.0062831
0	-0.017	0.0062831
0	-0.017	0.0062831
0	-0.017	0.0062831
0	-0.017	0.0062831
0	-0.017	0.0062831
0	-0.017	0.0062831
0	-0.017	0
0	-0.017	0
0	-0.017	0
0	-0.017	0
0	-0.017	0
0	-0.017	0
0	-0.017	0
0	-0.017	0
0	-0.017	6.2768
0	-0.017	6.2768
0	-0.017	6.2768
0	-0.017	6.2768
0	-0.017	6.2768
0	-0.017	6.2768
0	-0.017	6.2768
0	-0.017	6.2768
0	-0.017	6.2705
0	-0.017	6.2705
0	-0.017	6.2705
0	-0.017	6.2705
0	-0.017	6.2705
0	-0.017	6.2705
0	-0.017	6.2705
0	-0.017	6.2705
0	-0.017	6.2642
0	-0.017	6.2642
0	-0.017	6.2642
2	-0.017	6.2642
2	-0.017	6.2642
2	0	6.2642
2	0	6.2642
2	0	6.2642
2	0.017	6.2642
2	0.017	6.2642
0	0.017	6.2642
0	0.017	6.2642
0	0.017	6.2642
0	0.017	6.2642
0	0.017	6.2705
0	0.017	6.2705
0	0.017	6.2705
0	0.017	6.2705
0	0.017	6.2705
0	0.017	6.2705
0	0.017	6.2705
0	0.017	6.2705
0	0.017	6.2705
0	0.017	6.2768
0	0.017	6.2768
0	0.017	6.2768
0	0.017	6.2768
0	0.017	6.2768
0	0.017	6.2768
0	0.017	6.2768
0	0.017	6.2768
0	0.017	6.2768
0	0.017	6.2768
0	0.017	6.2768
0	0.017	0
0	0.017	0
0	0.017	0
0	0.017	0
0	0.017	0
0	0.017	0
0	0.017	0
0	0.017	0
0	0.017	0
0	0.017	0
0	0.017	0
0	0.017	0.0062831
0	0.017	0.0062831
0	0.017	0.0062831
1	0.017	0.0062831
1	0	0.0062831
1	0	0.0062831
1	0	0.0062831
1	-0.017	0.0062831
1	-0.017	0.0062831
0	-0.017	0.0062831
0	-0.017	0.0062831
0	-0.017	0
0	-0.017	0
0	-0.017	0
0	-0.017	0
0	-0.017	0
0	-0.017	0
0	-0.017	0
0	-0.017	0
0	-0.017	6.2768
0	-0.017	6.2768
0	-0.017	6.2768
0	-0.017	6.2768
0	-0.017	6.2768
0	-0.017	6.2768
0	-0.017	6.2768
0	-0.017	6.2768
0	-0.017	6.2705
0	-0.017	6.2705
0	-0.017	6.2705
0	-0.017	6.2705
0	-0.017	6.2705
0	-0.017	6.2705
0	-0.017	6.2705
0	-0.017	6.2705
0	-0.017	6.2642
0	-0.017	6.2642
0	-0.017	6.2642
2	-0.017	6.2642
2	-0.017	6.2642
2	0	6.2642
2	0	6.2642
2	0	6.2642
2	0	6.2642
2	0.017	6.2642
0	0.017	6.2642
0	0.017	6.2642
0	0.017	6.2642
0	0.017	6.2642
0	0.017	6.2705
0	0.017	6.2705
0	0.017	6.2705
0	0.017	6.2705
0	0.017	6.2705
0	0.017	6.2705
0	0.017	6.2705
0	0.017	6.2705
0	0.017	6.2705
0	0.017	6.2705
0	0.017	6.2768
0	0.017	6.2768
0	0.017	6.2768
0	0.017	6.2768
0	0.017	6.2768
0	0.017	6.2768
0	0.017	6.2768
0	0.017	6.2768
0	0.017	6.2768
0	0.017	6.2768
0	0.017	6.2768
0	0.017	6.2831
0	0.017	0
0	0.017	0
0	0.017	0
0	0.017	0
0	0.017	0
0	0.017	0
0	0.017	0
0	0.017	0
0	0.017	0
0	0.017	0
0	0.017	0
0	0.017	0.0062831
0	0.017	0.0062831
0	0.017	0.0062831
0	0.017	0.0062831
0	0.017	0.0062831
0	0.017	0.0062831
0	0.017	0.0062831
0	0.017	0.0062831
1	0.017	0.0062831
1	0	0.0062831
1	0	0.0062831
1	0	0.0062831
1	0	0.0062831
1	-0.017	0.0062831
1	-0.034	0.0062831
1	-0.034	0.0062831
0	-0.034	0.0062831
0	-0.034	0.0062831
0	-0.034	0
0	-0.034	0
0	-0.034	0
0	-0.034	0
0	-0.034	6.2831
0	-0.034	6.2768
0	-0.034	6.2768
0	-0.034	6.2768
0	-0.034	6.2768
0	-0.034	6.2705
0	-0.034	6.2705
0	-0.034	6.2705
0	-0.034	6.2705
0	-0.034	6.2705
0	-0.034	6.2642
0	-0.034	6.2642
0	-0.034	6.2642
0	-0.034	6.2642
0	-0.034	6.258
0	-0.034	6.258
0	-0.034	6.258
0	-0.051	6.258
2	-0.051	6.2517
2	-0.034	6.2517
2	-0.017	6.2517
2	-0.017	6.2517
2	0	6.2517
2	0	6.2517
2	0	6.2517
2	0	6.2517
2	0.017	6.2517
2	0.017	6.2517
0	0.017	6.2517
0	0.017	6.2517
0	0.017	6.2517
0	0.017	6.258
0	0.017	6.258
0	0.017	6.258
0	0.017	6.258
0	0.017	6.258
0	0.017	6.258
0	0.017	6.258
0	0.017	6.258
0	0.017	6.258
0	0.017	6.258
0	0.017	6.2642
0	0	6.2642
0	0	6.2642
0	0	6.2642
0	0	6.2642
0	0	6.2642
0	0	6.2642
0	0	6.2642
0	0	6.2642
0	0	6.2642
0	0	6.2642
0	0	6.2642
0	0	6.2642
0	0	6.2642
0	0	6.2642
0	0	6.2642
0	0	6.2642
0	0	6.2705
0	0	6.2705
0	0	6.2705
0	0	6.2705
0	0	6.2705
0	0	6.2705
0	0	6.2705
0	0	6.2705
0	0	6.2705
0	0	6.2705
0	0	6.2705
0	0	6.2705
0	0	6.2705
0	0	6.2705
0	0	6.2705
0	0	6.2705
0	0	6.2705
0	0	6.2705
0	0	6.2705
0	0	6.2705
0	0	6.2705
0	0	6.2705
0	0	6.2705
2	0	6.2705
2	0	6.2705
2	0.017	6.2705
2	0.017	6.2705
2	0.034	6.2705
0	0.034	6.2705
0	0.034	6.2705
0	0.034	6.2768
0	0.034	6.2768
0	0.034	6.2768
0	0.034	6.2768
0	0.034	6.2768
0	0.034	6.2831
0	0.034	0
0	0.034	0
0	0.034	0
0	0.034	0
0	0.034	0
0	0.034	0.0062831
0	0.034	0.0062831
0	0.034	0.0062831
1	0.034	0.0062831
1	0.017	0.0062831
1	0.017	0.0062831
1	0	0.0062831
1	0	0.0062831
1	0	0.0062831
1	-0.017	0.0062831
0	-0.017	0.0062831
0	-0.017	0.0062831
0	-0.017	0.0062831
0	-0.017	0.0062831
0	-0.017	0.0062831
0	-0.017	0.0062831
0	-0.017	0.0062831
0	-0.017	0.0062831
0	-0.017	0
0	-0.017	0
0	-0.017	0
0	-0.017	0
0	-0.017	0
0	-0.017	0
0	-0.017	0
0	-0.017	0
0	-0.017	0
0	-0.017	0
0	-0.017	0
0	-0.017	6.2831
0	-0.017	6.2768
0	-0.017	6.2768
0	-0.017	6.2768
0	-0.017	6.2768
0	-0.017	6.2768
0	-0.017	6.2768
0	-0.017	6.2768
0	-0.017	6.2768
0	-0.017	6.2768
0	-0.017	6.2768
0	-0.017	6.2768
0	-0.017	6.2705
0	-0.017	6.2705
0	-0.017	6.2705
0	-0.017	6.2705
0	-0.017	6.2705
0	-0.017	6.2705
0	-0.017	6.2705
0	-0.017	6.2705
2	-0.017	6.2705
2	0	6.2705
2	0	6.2705
2	0	6.2705
2	0.017	6.2705
2	0.017	6.2705
2	0.034	6.2705
0	0.034	6.2705
0	0.034	6.2705
0	0.034	6.2705
0	0.034	6.2768
0	0.034	6.2768
0	0.034	6.2768
0	0.034	6.2768
0	0.034	6.2768
0	0.034	6.2831
0	0.034	0
0	0.034	0
0	0.034	0
0	0.034	0
0	0.034	0
0	0.034	0.0062831
0	0.034	0.0062831
0	0.034	0.0062831
0	0.034	0.0062831
0	0.034	0.0062831
0	0.034	0.0062831
0	0.034	0.012566
0	0.034	0.012566
0	0.034	0.012566
0	0.034	0.012566
0	0.034	0.012566
0	0.034	0.018849
0	0.034	0.018849
0	0.034	0.018849
0	0.034	0.018849
0	0.034	0.018849
0	0.034	0.025132
0	0.034	0.025132
0	0.034	0.025132
0	0.034	0.025132
0	0.034	0.025132
0	0.034	0.031415
0	0.051	0.031415
0	0.051	0.031415
0	0.051	0.031415
0	0.051	0.037699
0	0.051	0.037699
0	0.051	0.037699
0	0.051	0.037699
0	0.051	0.043982
0	0.051	0.043982
0	0.051	0.043982
0	0.051	0.050265
0	0.068	0.050265
0	0.068	0.050265
0	0.068	0.056548
0	0.068	0.056548
0	0.068	0.056548
0	0.068	0.062831
0	0.068	0.062831
0	0.068	0.069114
1	0.085	0.069114
1	0.068	0.069114
1	0.068	0.075397
1	0.051	0.075397
1	0.051	0.075397
1	0.051	0.08168
1	0.034	0.08168
1	0.034	0.08168
1	0.017	0.08168
1	0.017	0.08168
1	0	0.08168
1	0	0.08168
1	0	0.087963
1	0	0.087963
1	0	0.08168
1	-0.017	0.08168
1	-0.017	0.08168
1	-0.017	0.08168
1	-0.034	0.08168
1	-0.034	0.08168
1	-0.051	0.08168
1	-0.051	0.075397
1	-0.051	0.075397
1	-0.068	0.075397
1	-0.068	0.069114
1	-0.085	0.069114
0	-0.085	0.062831
0	-0.068	0.062831
0	-0.068	0.062831
0	-0.068	0.056548
0	-0.068	0.056548
0	-0.068	0.056548
0	-0.068	0.050265
0	-0.068	0.050265
0	-0.051	0.050265
0	-0.051	0.043982
0	-0.051	0.043982
0	-0.051	0.043982
0	-0.051	0.037699
0	-0.051	0.037699
0	-0.051	0.037699
0	-0.051	0.037699
0	-0.051	0.031415
0	-0.051	0.031415
0	-0.051	0.031415
0	-0.034	0.031415
0	-0.034	0.025132
0	-0.034	0.025132
0	-0.034	0.025132
0	-0.034	0.025132
0	-0.034	0.018849
0	-0.034	0.018849
0	-0.034	0.018849
0	-0.034	0.018849
0	-0.034	0.018849
0	-0.034	0.012566
0	-0.034	0.012566
0	-0.034	0.012566
0	-0.034	0.012566
0	-0.034	0.012566
0	-0.034	0.0062831
0	-0.034	0.0062831
2	-0.034	0.0062831
2	-0.017	0.0062831
2	0	0.0062831
2	0	0.0062831
2	0	0.0062831
2	0	0.0062831
2	0.017	0.0062831
0	0.017	0.0062831
0	0.017	0.0062831
0	0.017	0.0062831
0	0.017	0.0062831
0	0.017	0.012566
0	0.017	0.012566
0	0.017	0.012566
0	0.017	0.012566
0	0.017	0.012566
0	0.017	0.012566
0	0.017	0.012566
0	0.017	0.012566
0	0.017	0.018849
0	0.017	0.018849
0	0.017	0.018849
0	0.034	0.018849
0	0.034	0.018849
0	0.034	0.018849
0	0.034	0.025132
0	0.034	0.025132
1	0.034	0.025132
1	0.017	0.025132
1	0.017	0.025132
1	0	0.025132
1	0	0.025132
1	0	0.025132
1	0	0.025132
1	-0.017	0.025132
0	-0.017	0.025132
0	-0.017	0.025132
0	-0.017	0.025132
0	-0.017	0.025132
0	-0.017	0.025132
0	-0.017	0.025132
0	0	0.025132
0	0	0.025132
0	0	0.018849
0	0	0.018849
0	0	0.018849
0	0	0.018849
0	0	0.018849
0	0	0.018849
0	0	0.018849
0	0	0.018849
0	0	0.018849
0	0	0.018849
0	0	0.018849
0	0	0.018849
0	0	0.018849
0	0	0.018849
0	0	0.018849
0	0	0.018849
0	0	0.018849
0	0	0.018849
0	0	0.018849
0	0	0.018849
0	0	0.018849
0	0	0.018849
0	0	0.018849
0	0	0.018849
0	0	0.018849
1	0	0.018849
1	0	0.018849
1	0	0.018849
1	-0.017	0.018849
1	-0.017	0.018849
0	-0.017	0.018849
0	-0.017	0.012566
0	-0.017	0.012566
0	-0.017	0.012566
0	-0.017	0.012566
0	-0.017	0.012566
0	-0.017	0.012566
0	-0.017	0.012566
0	-0.017	0.0062831
0	-0.017	0.0062831
0	-0.017	0.0062831
0	-0.017	0.0062831
0	-0.017	0.0062831
0	-0.017	0.0062831
0	-0.017	0.0062831
0	-0.017	0.0062831
0	-0.017	0.0062831
0	-0.017	0
0	-0.017	0
0	-0.017	0
0	-0.017	0
0	-0.017	0
0	-0.017	0
0	-0.017	0
0	-0.017	0
0	-0.017	0
0	-0.017	6.2831
0	-0.017	6.2768
0	-0.017	6.2768
0	-0.017	6.2768
0	-0.017	6.2768
0	-0.017	6.2768
0	-0.017	6.2768
0	-0.017	6.2768
0	-0.017	6.2768
0	-0.017	6.2768
0	-0.017	6.2705
0	-0.017	6.2705
0	-0.017	6.2705
2	-0.017	6.2705
2	0	6.2705
2	0	6.2705
2	0	6.2705
0	0	6.2705
0	0	6.2705
0	0	6.2705
0	0	6.2705
0	0	6.2705
0	0	6.2705
0	0	6.2705
0	0	6.2705
0	0	6.2705
0	0	6.2705
0	0	6.2705
0	0	6.2705
0	0	6.2705
0	0	6.2705
0	0	6.2705
0	0	6.2705
0	0	6.2705
0	0	6.2705
0	0	6.2705
0	0	6.2705
0	0	6.2705
0	0	6.2705
0	0	6.2705
0	0	6.2705
0	0	6.2705
0	0	6.2705
0	0	6.2705
0	0	6.2705
0	0	6.2705
0	0	6.2705
0	0	6.2705
0	0	6.2705
0	0	6.2705
0	0	6.2705
0	0	6.2705
0	0	6.2705
0	0	6.2705
0	0	6.2705
0	0	6.2705
0	0	6.2705
0	0	6.2705
0	0	6.2705
0	0	6.2705
0	0	6.2705
0	0	6.2705
0	0	6.2705
0	0	6.2705
0	0	6.2705
0	0	6.2705
0	0	6.2642
0	0	6.2642
0	0	6.2642
0	0	6.2642
0	0	6.2642
0	0	6.2642
2	0	6.2642
2	0	6.2642
2	0	6.2642
2	0	6.2642
2	0.017	6.2642
0	0.017	6.2642
0	0.017	6.2642
0	0.017	6.2705
0	0.017	6.2705
0	0.017	6.2705
0	0.017	6.2705
0	0.017	6.2705
0	0.017	6.2705
0	0.017	6.2705
0	0.017	6.2705
0	0.017	6.2705
0	0.017	6.2705
0	0.017	6.2768
0	0.017	6.2768
0	0.017	6.2768
0	0.017	6.2768
0	0.017	6.2768
0	0.017	6.2768
0	0.017	6.2768
0	0.017	6.2768
0	0.017	6.2768
0	0.017	6.2768
0	0.017	6.2768
0	0.017	6.2768
0	0.017	0
0	0.017	0
0	0.017	0
0	0.017	0
0	0.017	0
0	0.017	0
0	0.017	0
0	0.017	0
0	0.017	0
0	0.017	0
0	0.017	0
0	0.017	0
0	0.017	0.0062831
0	0.017	0.0062831
0	0.017	0.0062831
0	0.017	0.0062831
0	0.017	0.0062831
0	0.017	0.0062831
0	0.017	0.0062831
0	0.017	0.0062831
0	0.017	0.0062831
0	0.017	0.0062831
0	0.017	0.012566
0	0.017	0.012566
0	0.017	0.012566
0	0.017	0.012566
0	0.017	0.012566
0	0.017	0.012566
0	0.017	0.012566
0	0.017	0.012566
0	0.017	0.012566
0	0.017	0.018849
0	0.017	0.018849
0	0.017	0.018849
0	0.017	0.018849
0	0.017	0.018849
0	0.017	0.018849
0	0.017	0.018849
0	0.017	0.025132
0	0.034	0.025132
0	0.034	0.025132
0	0.034	0.025132
0	0.034	0.025132
0	0.034	0.025132
0	0.034	0.031415
0	0.034	0.031415
0	0.034	0.031415
0	0.034	0.031415
0	0.034	0.031415
0	0.034	0.037699
0	0.034	0.037699
0	0.034	0.037699
1	0.051	0.037699
1	0.034	0.043982
1	0.034	0.043982
1	0.017	0.043982
1	0.017	0.043982
1	0	0.043982
1	0	0.043982
1	0	0.043982
1	0	0.043982
1	-0.017	0.043982
1	-0.017	0.043982
0	-0.017	0.043982
0	-0.017	0.043982
0	-0.017	0.037699
0	-0.017	0.037699
0	-0.017	0.037699
0	-0.017	0.037699
0	-0.017	0.037699
0	-0.017	0.037699
0	-0.017	0.037699
0	0	0.037699
0	0	0.037699
0	0	0.037699
0	0	0.031415
0	0	0.031415
0	0	0.031415
0	0	0.031415
0	0	0.031415
0	0	0.031415
0	0	0.031415
0	0	0.031415
0	0	0.031415
0	0	0.031415
0	0	0.031415
0	0	0.031415
0	0	0.031415
0	0	0.031415
0	0	0.031415
0	0	0.031415
0	0	0.031415
0	0	0.031415
0	0	0.031415
0	0	0.037699
0	0	0.037699
0	0	0.037699
0	0.017	0.037699
0	0.017	0.037699
0	0.017	0.037699
0	0.017	0.037699
0	0.017	0.037699
0	0.017	0.037699
0	0.017	0.037699
0	0.017	0.043982
0	0.017	0.043982
0	0.017	0.043982
0	0.017	0.043982
1	0.034	0.043982
1	0.017	0.043982
1	0.017	0.043982
1	0	0.043982
1	0	0.043982
1	0	0.043982
1	0	0.043982
1	-0.017	0.043982
0	-0.017	0.043982
0	-0.017	0.043982
0	-0.017	0.043982
0	0	0.043982
0	0	0.043982
0	0	0.043982
0	0	0.043982
0	0	0.043982
0	0	0.043982
0	0	0.043982
0	0	0.043982
0	0	0.043982
0	0	0.043982
0	0	0.043982
0	0	0.043982
0	0	0.043982
0	0	0.043982
0	0	0.043982
0	0	0.043982
0	0	0.043982
1	0	0.043982
1	0	0.043982
1	0	0.043982
1	0	0.043982
1	-0.017	0.043982
0	-0.017	0.043982
0	0	0.043982
0	0	0.043982
0	0	0.043982
0	0	0.037699
0	0	0.037699
0	0	0.037699
0	0	0.037699
0	0	0.037699
0	0	0.037699
0	0	0.037699
0	0	0.037699
0	0	0.037699
0	0	0.037699
0	0	0.037699
0	0	0.037699
0	0	0.037699
0	0	0.037699
0	0	0.037699
1	0	0.043982
1	0	0.043982
1	0	0.043982
1	0	0.043982
1	-0.017	0.037699
1	-0.017	0.037699
1	-0.034	0.037699
1	-0.034	0.037699
1	-0.051	0.037699
0	-0.051	0.031415
0	-0.051	0.031415
0	-0.034	0.031415
0	-0.034	0.031415
0	-0.034	0.031415
0	-0.034	0.025132
0	-0.034	0.025132
0	-0.034	0.025132
0	-0.034	0.025132
0	-0.034	0.018849
0	-0.034	0.018849
0	-0.034	0.018849
0	-0.034	0.018849
0	-0.034	0.018849
0	-0.034	0.012566
0	-0.034	0.012566
0	-0.034	0.012566
0	-0.034	0.012566
0	-0.034	0.012566
0	-0.034	0.012566
0	-0.034	0.0062831
0	-0.034	0.0062831
0	-0.034	0.0062831
0	-0.017	0.0062831
0	-0.017	0.0062831
0	-0.017	0.0062831
2	-0.017	0
2	-0.017	0
2	0	0
2	0	0
2	0	0
2	0.017	0
2	0.017	0
2	0.034	0.0062831
[truncated: 5,162 more rows]
