# Supplementary material for: Skilled motor control of an inverted pendulum implies low entropy of states but high entropy of actions
Source: PLoS Comput Biol. 2023 Jan 6;19(1):e1010810. doi: 10.1371/journal.pcbi.1010810 (PMC9851554; doi:10.1371/journal.pcbi.1010810)
Supplement: S2 File — The dataset within the file contains the data collected during the experiment. Each CSV file named “FRI_p_l.csv” corresponds to a different trial, where “p” stands for an unique numerical participant’s identifier and “l” stands for pendulum length (where “2” corresponds to 0.2, “3” to 0.3 m, “4” to 0.4 m, etc.). In every file, rows correspond to subsequent time steps, sampled with a frequency of 0.017 s. For every recorded time step, each column contains: the action selected by the trial’s participant (“action”). The value 0 corresponds to a “no action”, the value 1 represents an action that pushes the pendulum towards the clockwise direction and the value 2 corresponds to an action that pushes the pendulum towards the anti-clockwise direction.the angular velocity of the pendulum at that time step (“ang. velocity”), measured in rad s−1.the angle of the pendulum at that time step (“angle”), measured in rad with values in the interval [0, 2π) rad. The angle 0 rad corresponds to the pendulum oriented in its upright position.the single utility value associated to the whole trial (“utility”). (ZIP) [file pcbi.1010810.s002.zip › ExperimentalData/FRI_17_7.csv]

action	angular vel.	angle	trial utility
0	0	3.2358	-5.4074
0	0	3.2358
0	0	3.2358
0	-0.017	3.2358
0	-0.017	3.2358
0	-0.017	3.2358
0	-0.017	3.2358
0	-0.017	3.2358
0	-0.034	3.2358
0	-0.034	3.2295
0	-0.034	3.2295
0	-0.034	3.2295
0	-0.051	3.2295
0	-0.051	3.2232
0	-0.051	3.2232
0	-0.051	3.2232
0	-0.068	3.2232
0	-0.068	3.217
0	-0.068	3.217
0	-0.068	3.217
0	-0.068	3.2107
0	-0.068	3.2107
0	-0.085	3.2044
0	-0.085	3.2044
0	-0.085	3.1981
0	-0.085	3.1981
0	-0.085	3.1981
0	-0.085	3.1918
0	-0.102	3.1918
0	-0.102	3.1855
0	-0.102	3.1855
0	-0.102	3.1793
0	-0.102	3.1793
0	-0.102	3.173
0	-0.102	3.173
0	-0.102	3.1667
0	-0.102	3.1604
0	-0.102	3.1604
0	-0.102	3.1541
0	-0.102	3.1541
0	-0.102	3.1478
0	-0.102	3.1478
0	-0.102	3.1416
0	-0.102	3.1416
0	-0.102	3.1353
0	-0.102	3.129
0	-0.102	3.129
0	-0.102	3.1227
0	-0.102	3.1227
2	-0.102	3.1164
2	-0.102	3.1164
2	-0.085	3.1101
2	-0.068	3.1101
2	-0.051	3.1038
2	-0.051	3.1038
2	-0.034	3.1038
2	-0.017	3.1038
2	0	3.1038
2	0	3.1038
2	0	3.1038
2	0.017	3.1038
2	0.034	3.1038
2	0.051	3.1038
2	0.051	3.1101
2	0.068	3.1101
2	0.085	3.1101
2	0.102	3.1164
2	0.102	3.1164
2	0.119	3.1227
2	0.136	3.129
2	0.153	3.129
2	0.153	3.1353
2	0.17	3.1416
2	0.187	3.1478
2	0.187	3.1541
2	0.204	3.1604
2	0.204	3.1667
2	0.221	3.173
2	0.238	3.1793
2	0.238	3.1855
2	0.255	3.1918
2	0.255	3.1981
2	0.272	3.2107
2	0.272	3.217
2	0.289	3.2232
2	0.289	3.2358
2	0.306	3.2421
2	0.306	3.2546
2	0.306	3.2609
2	0.323	3.2735
2	0.323	3.2798
2	0.323	3.2923
2	0.34	3.3049
2	0.34	3.3112
2	0.34	3.3238
2	0.34	3.3363
2	0.34	3.3426
2	0.357	3.3552
2	0.357	3.3677
2	0.357	3.374
2	0.357	3.3866
2	0.357	3.3992
2	0.357	3.4117
2	0.357	3.418
2	0.357	3.4306
2	0.357	3.4431
2	0.357	3.4557
2	0.357	3.462
2	0.34	3.4745
2	0.34	3.4871
2	0.34	3.4934
2	0.34	3.506
2	0.34	3.5185
2	0.323	3.5248
2	0.323	3.5374
2	0.323	3.5437
2	0.306	3.5562
2	0.289	3.5625
2	0.272	3.5751
2	0.238	3.5814
2	0.221	3.5877
2	0.204	3.5939
2	0.187	3.6002
2	0.17	3.6065
2	0.153	3.6128
2	0.136	3.6191
2	0.102	3.6191
2	0.085	3.6254
2	0.068	3.6254
2	0.051	3.6316
2	0.034	3.6316
2	0.017	3.6316
2	0	3.6316
2	-0.017	3.6316
2	-0.034	3.6316
2	-0.051	3.6254
2	-0.068	3.6254
2	-0.102	3.6254
2	-0.119	3.6191
2	-0.136	3.6191
2	-0.153	3.6128
2	-0.17	3.6065
2	-0.187	3.6002
2	-0.204	3.5939
2	-0.238	3.5877
2	-0.255	3.5814
2	-0.272	3.5751
2	-0.289	3.5625
2	-0.306	3.5562
2	-0.34	3.5437
2	-0.374	3.5311
2	-0.391	3.5185
2	-0.425	3.506
2	-0.459	3.4934
2	-0.476	3.4808
2	-0.51	3.4683
2	-0.527	3.4494
2	-0.544	3.4369
2	-0.578	3.418
2	-0.595	3.3992
2	-0.612	3.3803
2	-0.646	3.3615
2	-0.663	3.3426
2	-0.68	3.3238
2	-0.697	3.2986
2	-0.714	3.2798
2	-0.731	3.2546
2	-0.748	3.2358
2	-0.765	3.2107
2	-0.782	3.1855
2	-0.782	3.1667
2	-0.799	3.1416
2	-0.816	3.1164
2	-0.816	3.0913
2	-0.833	3.0661
2	-0.833	3.041
2	-0.85	3.0159
2	-0.85	2.9908
2	-0.85	2.9656
2	-0.85	2.9405
2	-0.867	2.9091
2	-0.867	2.8839
2	-0.867	2.8588
2	-0.867	2.8337
2	-0.85	2.8085
2	-0.85	2.7834
2	-0.85	2.7583
2	-0.85	2.7332
2	-0.833	2.7017
2	-0.833	2.6766
2	-0.816	2.6515
2	-0.816	2.6326
2	-0.799	2.6075
2	-0.799	2.5823
2	-0.782	2.5572
2	-0.765	2.5321
2	-0.748	2.5132
2	-0.731	2.4881
2	-0.731	2.463
2	-0.714	2.4441
2	-0.697	2.4253
2	-0.68	2.4001
2	-0.663	2.3813
2	-0.646	2.3624
2	-0.612	2.3436
2	-0.595	2.3247
2	-0.578	2.3059
2	-0.561	2.287
2	-0.544	2.2745
2	-0.51	2.2556
2	-0.493	2.2431
2	-0.476	2.2242
2	-0.442	2.2117
2	-0.425	2.1991
2	-0.408	2.1865
2	-0.374	2.174
2	-0.357	2.1614
2	-0.306	2.1551
2	-0.255	2.1425
2	-0.221	2.1362
2	-0.187	2.13
2	-0.153	2.1237
2	-0.119	2.1174
2	-0.085	2.1174
2	-0.034	2.1174
2	0	2.1111
2	0.017	2.1111
2	0.051	2.1174
2	0.085	2.1174
2	0.119	2.1237
2	0.153	2.1237
2	0.204	2.13
2	0.238	2.1362
2	0.272	2.1488
2	0.306	2.1551
2	0.34	2.1677
2	0.374	2.174
2	0.408	2.1865
2	0.442	2.1991
2	0.476	2.2179
2	0.51	2.2305
2	0.544	2.2431
2	0.578	2.2619
2	0.612	2.2808
2	0.646	2.2996
2	0.68	2.3185
2	0.697	2.3436
2	0.731	2.3624
2	0.765	2.3876
2	0.799	2.4064
2	0.85	2.4316
2	0.884	2.463
2	0.918	2.4881
2	0.952	2.5132
2	0.986	2.5447
2	1.02	2.5761
2	1.054	2.6075
2	1.088	2.6389
2	1.122	2.6766
2	1.156	2.708
2	1.173	2.7457
2	1.207	2.7771
2	1.224	2.8148
2	1.258	2.8525
2	1.275	2.8902
2	1.292	2.9279
2	1.309	2.9719
2	1.343	3.0096
2	1.343	3.0536
2	1.36	3.0913
2	1.377	3.1353
2	1.394	3.173
2	1.394	3.217
2	1.394	3.2609
2	1.411	3.2986
2	1.411	3.3426
2	1.411	3.3866
2	1.411	3.4306
2	1.411	3.4745
2	1.411	3.5122
2	1.394	3.5562
2	1.394	3.6002
2	1.377	3.6379
2	1.377	3.6819
2	1.36	3.7259
2	1.343	3.7636
2	1.326	3.8013
2	1.309	3.8453
2	1.292	3.883
2	1.275	3.9207
2	1.258	3.9583
2	1.241	3.996
2	1.207	4.0338
2	1.19	4.0714
2	1.173	4.1091
2	1.139	4.1406
2	1.122	4.1783
2	1.088	4.2097
2	1.071	4.2411
2	1.037	4.2725
2	1.003	4.3039
2	0.986	4.3353
2	0.952	4.3667
2	0.918	4.3919
2	0.884	4.4233
2	0.867	4.4484
2	0.833	4.4736
2	0.799	4.4987
2	0.765	4.5238
2	0.731	4.5427
2	0.714	4.5678
2	0.68	4.5867
2	0.646	4.6055
2	0.612	4.6244
2	0.578	4.6432
2	0.544	4.6621
2	0.527	4.6809
2	0.493	4.6935
2	0.459	4.706
2	0.425	4.7186
2	0.391	4.7312
2	0.357	4.7437
2	0.323	4.7563
2	0.306	4.7689
2	0.272	4.7752
2	0.238	4.7814
2	0.204	4.7877
2	0.17	4.794
2	0.136	4.8003
2	0.119	4.8066
2	0.085	4.8066
2	0.051	4.8129
2	0.017	4.8129
2	0	4.8129
1	-0.034	4.8129
1	-0.085	4.8066
1	-0.153	4.8066
1	-0.204	4.8003
1	-0.255	4.794
1	-0.306	4.7814
1	-0.357	4.7752
1	-0.425	4.7626
1	-0.476	4.75
1	-0.527	4.7312
1	-0.578	4.7186
1	-0.629	4.6998
1	-0.68	4.6746
1	-0.748	4.6558
1	-0.799	4.6306
1	-0.85	4.6055
1	-0.901	4.5804
1	-0.952	4.5553
1	-1.003	4.5238
1	-1.071	4.4924
1	-1.122	4.461
1	-1.173	4.4233
1	-1.224	4.3856
1	-1.275	4.3479
1	-1.326	4.3102
1	-1.377	4.2725
1	-1.428	4.2285
1	-1.462	4.1845
1	-1.513	4.1406
1	-1.564	4.0903
1	-1.615	4.0463
1	-1.649	3.996
1	-1.7	3.9458
1	-1.734	3.8955
1	-1.768	3.839
1	-1.819	3.7887
1	-1.853	3.7322
1	-1.887	3.6756
1	-1.921	3.6191
1	-1.938	3.5625
1	-1.972	3.4997
1	-1.989	3.4431
1	-2.023	3.3803
1	-2.04	3.3175
1	-2.057	3.2609
1	-2.074	3.1981
1	-2.074	3.1353
1	-2.091	3.0724
1	-2.091	3.0096
1	-2.091	2.9468
1	-2.091	2.8839
1	-2.091	2.8211
1	-2.091	2.7583
1	-2.091	2.6955
1	-2.074	2.6326
1	-2.074	2.5698
1	-2.057	2.507
1	-2.04	2.4441
1	-2.023	2.3813
1	-2.006	2.3247
1	-1.972	2.2619
1	-1.955	2.2054
1	-1.921	2.1425
1	-1.904	2.086
1	-1.87	2.0294
1	-1.853	1.9729
1	-1.819	1.9163
1	-1.785	1.8661
1	-1.751	1.8095
1	-1.734	1.7593
1	-1.7	1.709
1	-1.666	1.6587
1	-1.632	1.6085
1	-1.598	1.5582
1	-1.564	1.5079
1	-1.53	1.464
1	-1.496	1.42
1	-1.479	1.3697
1	-1.445	1.3257
1	-1.411	1.2817
1	-1.377	1.2441
0	-1.343	1.2001
0	-1.292	1.1624
0	-1.258	1.1247
0	-1.224	1.087
0	-1.19	1.0493
0	-1.139	1.0116
0	-1.105	0.98016
0	-1.071	0.94875
0	-1.037	0.91733
0	-1.003	0.88592
0	-0.969	0.8545
2	-0.935	0.82309
2	-0.901	0.79795
2	-0.85	0.77282
2	-0.816	0.74769
2	-0.765	0.72256
2	-0.731	0.69742
2	-0.697	0.67858
2	-0.646	0.65973
2	-0.612	0.64088
2	-0.578	0.62203
2	-0.544	0.60318
2	-0.51	0.58433
2	-0.476	0.57176
2	-0.442	0.5592
2	-0.408	0.54663
2	-0.374	0.53406
2	-0.34	0.5215
2	-0.306	0.51521
2	-0.272	0.50265
2	-0.238	0.49637
0	-0.221	0.49008
0	-0.187	0.4838
0	-0.17	0.47752
0	-0.153	0.47123
0	-0.136	0.47123
0	-0.119	0.46495
0	-0.102	0.45867
0	-0.068	0.45867
0	-0.051	0.45867
0	-0.034	0.45238
1	-0.017	0.45238
1	-0.017	0.45238
1	0	0.45238
1	0	0.45238
1	0	0.45238
1	0	0.45238
1	0	0.45238
1	0.017	0.45238
1	0.017	0.45238
1	0.034	0.45238
1	0.034	0.45867
1	0.051	0.45867
1	0.051	0.45867
1	0.051	0.45867
1	0.068	0.46495
1	0.068	0.46495
1	0.085	0.46495
1	0.085	0.47123
1	0.102	0.47123
1	0.102	0.47752
1	0.119	0.47752
1	0.119	0.4838
1	0.136	0.49008
1	0.136	0.49008
1	0.153	0.49637
1	0.153	0.50265
1	0.17	0.50893
1	0.17	0.51521
1	0.187	0.5215
1	0.204	0.5215
1	0.204	0.52778
1	0.221	0.54035
1	0.221	0.54663
1	0.255	0.55291
1	0.289	0.5592
1	0.323	0.57176
1	0.357	0.57805
1	0.391	0.59061
1	0.442	0.60318
1	0.459	0.61574
1	0.476	0.63459
1	0.51	0.64716
1	0.544	0.66601
1	0.561	0.67858
1	0.595	0.69742
1	0.612	0.71627
1	0.646	0.73512
1	0.68	0.75397
1	0.697	0.7791
1	0.731	0.79795
1	0.765	0.82309
1	0.799	0.84822
1	0.833	0.86707
1	0.867	0.8922
1	0.901	0.92362
1	0.935	0.94875
1	0.969	0.98016
1	1.003	1.0053
1	1.037	1.0367
1	1.071	1.0681
1	1.105	1.1058
1	1.139	1.1372
1	1.19	1.1749
1	1.224	1.2064
1	1.258	1.2441
1	1.309	1.288
1	1.343	1.3257
1	1.394	1.3697
1	1.428	1.4074
1	1.479	1.4514
1	1.53	1.4954
1	1.581	1.5456
1	1.649	1.5959
1	1.7	1.6462
1	1.751	1.6964
1	1.802	1.753
1	1.853	1.8033
1	1.904	1.8598
1	1.955	1.9226
1	2.006	1.9792
1	2.057	2.042
1	2.108	2.1048
1	2.159	2.1677
1	2.193	2.2305
1	2.244	2.2996
1	2.278	2.3687
1	2.329	2.4378
1	2.363	2.507
1	2.397	2.5823
1	2.431	2.6515
1	2.448	2.7269
1	2.482	2.8023
1	2.499	2.8777
1	2.516	2.9531
1	2.533	3.0284
1	2.55	3.1038
1	2.567	3.1793
1	2.567	3.2546
1	2.567	3.3363
1	2.567	3.4117
1	2.567	3.4871
1	2.567	3.5688
1	2.55	3.6442
1	2.55	3.7196
1	2.533	3.795
1	2.516	3.8704
1	2.499	3.9458
1	2.465	4.0212
1	2.448	4.0966
1	2.414	4.172
1	2.397	4.2411
1	2.346	4.3165
1	2.312	4.3856
1	2.278	4.4547
1	2.227	4.5238
1	2.176	4.5867
1	2.142	4.6495
1	2.091	4.7186
1	2.023	4.7752
1	1.972	4.838
1	1.921	4.8945
1	1.87	4.9511
1	1.819	5.0076
1	1.751	5.0642
1	1.7	5.1144
1	1.649	5.1647
1	1.598	5.215
1	1.547	5.2652
0	1.513	5.3092
0	1.479	5.3532
0	1.445	5.3972
0	1.411	5.4412
0	1.377	5.4851
0	1.36	5.5228
1	1.326	5.5668
1	1.275	5.6045
1	1.241	5.6422
1	1.207	5.6799
1	1.173	5.7176
1	1.139	5.749
1	1.105	5.7867
1	1.071	5.8182
1	1.037	5.8496
1	1.02	5.881
1	0.986	5.9124
1	0.952	5.9438
1	0.935	5.9689
1	0.901	6.0004
1	0.884	6.0255
1	0.867	6.0506
1	0.833	6.0758
1	0.816	6.1009
1	0.799	6.126
1	0.782	6.1512
1	0.765	6.1763
1	0.748	6.1951
1	0.731	6.2203
1	0.714	6.2391
1	0.714	6.2642
1	0.697	0
1	0.714	0.025132
1	0.714	0.043982
1	0.731	0.069114
1	0.731	0.087963
1	0.731	0.1131
1	0.731	0.13195
1	0.748	0.15708
1	0.748	0.17593
1	0.748	0.20106
1	0.765	0.22619
1	0.782	0.24504
1	0.782	0.27017
1	0.799	0.29531
1	0.816	0.32044
1	0.816	0.34557
1	0.833	0.3707
1	0.85	0.39583
1	0.867	0.42097
1	0.884	0.4461
1	0.901	0.47123
1	0.918	0.50265
1	0.952	0.52778
1	0.969	0.5592
1	0.986	0.59061
1	1.02	0.61574
1	1.037	0.64716
1	1.071	0.67858
1	1.088	0.71627
1	1.122	0.74769
1	1.156	0.7791
1	1.173	0.8168
1	1.207	0.8545
1	1.258	0.8922
1	1.292	0.9299
1	1.343	0.9676
1	1.394	1.0116
1	1.445	1.0556
1	1.496	1.0995
1	1.547	1.1435
1	1.581	1.1875
1	1.632	1.2378
1	1.7	1.288
1	1.751	1.3383
1	1.802	1.3948
1	1.853	1.4514
1	1.904	1.5079
1	1.955	1.5645
1	2.006	1.621
1	2.057	1.6839
1	2.108	1.7467
1	2.176	1.8095
1	2.227	1.8786
1	2.278	1.9478
1	2.312	2.0169
1	2.363	2.086
1	2.414	2.1551
1	2.465	2.2305
1	2.499	2.3059
1	2.55	2.3813
1	2.584	2.4567
1	2.618	2.5384
1	2.652	2.6138
1	2.686	2.6955
1	2.703	2.7771
1	2.737	2.8588
1	2.754	2.9405
1	2.771	3.0284
1	2.788	3.1101
1	2.788	3.1918
1	2.788	3.2798
1	2.771	3.3615
1	2.771	3.4431
1	2.754	3.5248
1	2.72	3.6065
1	2.686	3.6882
1	2.652	3.7699
1	2.601	3.8515
1	2.567	3.9269
1	2.516	4.0023
1	2.482	4.0777
0	2.431	4.1531
0	2.397	4.2285
0	2.363	4.2976
0	2.312	4.3667
0	2.278	4.4359
0	2.227	4.505
1	2.193	4.5741
1	2.142	4.6369
1	2.074	4.6998
1	2.023	4.7626
1	1.972	4.8254
1	1.921	4.882
1	1.853	4.9385
0	1.819	4.9951
0	1.768	5.0453
0	1.734	5.1019
0	1.7	5.1521
0	1.649	5.2024
0	1.615	5.2527
0	1.581	5.3029
0	1.547	5.3469
0	1.513	5.3972
0	1.479	5.4412
0	1.445	5.4851
0	1.411	5.5291
0	1.394	5.5668
0	1.36	5.6108
1	1.326	5.6485
1	1.292	5.6925
1	1.258	5.7302
1	1.224	5.7679
1	1.19	5.8056
1	1.156	5.837
1	1.139	5.8747
1	1.105	5.9061
1	1.071	5.9375
1	1.054	5.9752
1	1.02	6.0066
1	1.003	6.0318
1	0.986	6.0632
1	0.952	6.0946
1	0.935	6.1197
1	0.918	6.1512
1	0.901	6.1763
1	0.884	6.2077
1	0.867	6.2328
1	0.867	6.258
1	0.85	0
1	0.833	0.025132
1	0.833	0.050265
1	0.816	0.075397
1	0.816	0.10053
1	0.799	0.12566
1	0.799	0.15079
1	0.816	0.17593
1	0.816	0.20106
1	0.833	0.22619
1	0.85	0.25132
1	0.85	0.27646
1	0.867	0.30159
1	0.884	0.32672
1	0.884	0.35814
1	0.901	0.38327
1	0.918	0.4084
2	0.935	0.43982
2	0.969	0.46495
2	1.003	0.49637
2	1.037	0.52778
2	1.071	0.5592
2	1.105	0.59061
2	1.139	0.62831
2	1.173	0.65973
2	1.207	0.69742
2	1.258	0.73512
2	1.292	0.77282
2	1.326	0.81052
2	1.377	0.8545
2	1.428	0.89848
2	1.462	0.94246
2	1.513	0.98645
2	1.564	1.0304
2	1.598	1.0807
2	1.649	1.1247
2	1.7	1.1812
2	1.751	1.2315
2	1.802	1.2817
2	1.853	1.3383
2	1.904	1.3948
2	1.972	1.4577
2	2.023	1.5142
2	2.074	1.5771
2	2.125	1.6399
2	2.176	1.7027
2	2.227	1.7718
2	2.278	1.841
2	2.329	1.9101
2	2.38	1.9792
2	2.431	2.0546
2	2.482	2.1237
2	2.533	2.1991
2	2.567	2.2808
2	2.618	2.3562
2	2.652	2.4378
2	2.686	2.5132
2	2.72	2.5949
2	2.754	2.6766
2	2.788	2.7646
2	2.805	2.8462
2	2.822	2.9342
0	2.839	3.0159
0	2.839	3.1038
0	2.839	3.1855
0	2.822	3.2735
0	2.822	3.3552
0	2.805	3.4431
0	2.788	3.5248
1	2.771	3.6065
1	2.737	3.6945
1	2.703	3.7761
1	2.652	3.8515
1	2.618	3.9332
0	2.584	4.0149
0	2.55	4.0903
0	2.516	4.1657
0	2.465	4.2411
0	2.431	4.3165
0	2.397	4.3856
0	2.346	4.461
0	2.312	4.5301
0	2.261	4.5992
0	2.227	4.6621
0	2.176	4.7312
0	2.125	4.794
1	2.091	4.8568
1	2.04	4.9197
1	1.972	4.9825
1	1.921	5.039
1	1.87	5.0956
1	1.819	5.1521
1	1.768	5.2087
1	1.717	5.2589
1	1.666	5.3092
1	1.632	5.3595
1	1.581	5.4097
1	1.53	5.4537
1	1.496	5.504
1	1.445	5.548
1	1.411	5.592
1	1.377	5.6297
1	1.326	5.6736
1	1.292	5.7113
1	1.258	5.749
1	1.224	5.7867
1	1.19	5.8244
1	1.173	5.8621
1	1.139	5.8936
1	1.105	5.9313
1	1.088	5.9627
1	1.054	5.9941
1	1.037	6.0255
1	1.02	6.0569
1	0.986	6.0883
1	0.969	6.1197
1	0.952	6.1449
1	0.935	6.1763
1	0.918	6.2014
1	0.901	6.2328
1	0.901	6.258
1	0.884	0.0062831
1	0.867	0.031415
1	0.867	0.056548
1	0.85	0.08168
1	0.85	0.10681
1	0.833	0.13195
1	0.833	0.15708
1	0.833	0.18221
1	0.816	0.20734
1	0.816	0.23247
1	0.816	0.25761
1	0.816	0.28274
1	0.816	0.30787
1	0.816	0.333
1	0.833	0.35814
1	0.833	0.38327
1	0.85	0.4084
1	0.867	0.43353
1	0.884	0.45867
1	0.918	0.49008
1	0.935	0.51521
1	0.952	0.54663
1	0.969	0.57176
1	1.003	0.60318
1	1.02	0.63459
1	1.054	0.66601
1	1.071	0.69742
1	1.105	0.72884
1	1.139	0.76654
1	1.156	0.79795
1	1.19	0.83565
1	1.224	0.87335
1	1.258	0.91105
1	1.292	0.94875
1	1.326	0.98645
1	1.36	1.0304
1	1.394	1.0681
1	1.428	1.1121
1	1.479	1.1561
1	1.513	1.2001
1	1.547	1.2441
1	1.598	1.2943
1	1.632	1.3446
1	1.666	1.3948
1	1.717	1.4451
1	1.751	1.4954
1	1.802	1.5519
1	1.853	1.6022
1	1.904	1.6587
1	1.955	1.7216
1	2.006	1.7781
1	2.057	1.841
1	2.108	1.9038
1	2.159	1.9666
1	2.21	2.0357
1	2.261	2.0986
1	2.312	2.1677
1	2.346	2.2431
1	2.397	2.3122
1	2.431	2.3813
1	2.482	2.4567
1	2.516	2.5321
1	2.55	2.6075
1	2.584	2.6892
1	2.601	2.7646
1	2.635	2.8462
1	2.618	2.9216
1	2.618	3.0033
1	2.618	3.0787
1	2.601	3.1604
1	2.584	3.2358
1	2.567	3.3112
0	2.55	3.3929
0	2.533	3.4683
0	2.533	3.5437
0	2.499	3.6191
0	2.482	3.6945
0	2.465	3.7699
0	2.431	3.8453
0	2.397	3.9144
1	2.363	3.9898
1	2.329	4.0589
1	2.278	4.128
1	2.227	4.1971
1	2.176	4.2599
1	2.125	4.3228
1	2.074	4.3919
1	2.023	4.4484
1	1.955	4.5113
1	1.904	4.5678
1	1.853	4.6244
1	1.802	4.6809
0	1.751	4.7312
0	1.717	4.7877
0	1.666	4.838
0	1.615	4.8883
0	1.581	4.9322
0	1.53	4.9825
0	1.496	5.0265
0	1.462	5.0705
0	1.411	5.1144
0	1.377	5.1584
0	1.343	5.1961
0	1.292	5.2401
0	1.258	5.2778
0	1.224	5.3155
1	1.19	5.3532
1	1.139	5.3846
1	1.105	5.4223
1	1.054	5.4537
1	1.003	5.4851
1	0.969	5.5103
1	0.918	5.5417
1	0.884	5.5668
1	0.85	5.5982
1	0.799	5.6234
1	0.765	5.6422
1	0.731	5.6674
1	0.697	5.6862
1	0.663	5.7113
0	0.629	5.7302
0	0.612	5.749
0	0.595	5.7679
1	0.578	5.7867
1	0.544	5.7993
1	0.51	5.8182
1	0.476	5.8307
1	0.442	5.8496
1	0.425	5.8621
1	0.391	5.8747
1	0.357	5.881
1	0.34	5.8936
1	0.306	5.9061
1	0.272	5.9124
1	0.255	5.9187
1	0.221	5.9313
1	0.204	5.9375
0	0.187	5.9438
0	0.17	5.9438
0	0.153	5.9501
0	0.136	5.9564
0	0.136	5.9627
0	0.119	5.9627
2	0.102	5.9689
2	0.102	5.9689
2	0.102	5.9752
2	0.102	5.9752
2	0.102	5.9815
2	0.102	5.9815
2	0.102	5.9878
2	0.102	5.9878
2	0.085	5.9941
2	0.085	5.9941
2	0.085	6.0004
2	0.085	6.0004
2	0.085	6.0066
0	0.085	6.0066
0	0.068	6.0129
0	0.051	6.0129
0	0.051	6.0129
0	0.034	6.0192
0	0.017	6.0192
0	0.017	6.0192
0	0	6.0192
0	0	6.0192
2	0	6.0192
2	0	6.0192
2	0	6.0192
2	0	6.0192
2	0	6.0192
2	0	6.0192
2	0	6.0192
2	0	6.0192
2	0	6.0192
0	-0.017	6.0129
0	-0.017	6.0129
0	-0.034	6.0129
2	-0.051	6.0129
2	-0.051	6.0129
2	-0.051	6.0066
2	-0.051	6.0066
2	-0.051	6.0066
2	-0.051	6.0066
2	-0.051	6.0004
2	-0.051	6.0004
2	-0.051	6.0004
2	-0.051	6.0004
2	-0.051	6.0004
2	-0.051	5.9941
2	-0.051	5.9941
2	-0.051	5.9941
2	-0.051	5.9878
2	-0.051	5.9878
2	-0.051	5.9878
2	-0.051	5.9878
2	-0.051	5.9815
2	-0.051	5.9815
2	-0.051	5.9815
2	-0.051	5.9752
2	-0.051	5.9752
2	-0.051	5.9752
2	-0.051	5.9752
2	-0.051	5.9689
2	-0.068	5.9689
2	-0.068	5.9689
2	-0.068	5.9627
2	-0.068	5.9627
2	-0.068	5.9627
2	-0.068	5.9564
2	-0.068	5.9564
2	-0.068	5.9501
2	-0.068	5.9501
2	-0.085	5.9501
2	-0.085	5.9438
2	-0.085	5.9438
2	-0.085	5.9375
2	-0.085	5.9375
2	-0.085	5.9313
2	-0.102	5.9313
2	-0.102	5.925
2	-0.102	5.925
2	-0.102	5.9187
2	-0.102	5.9187
2	-0.119	5.9124
2	-0.119	5.9124
2	-0.119	5.9061
2	-0.119	5.8998
2	-0.119	5.8998
2	-0.136	5.8936
2	-0.136	5.8936
2	-0.136	5.8873
2	-0.153	5.881
2	-0.153	5.8747
2	-0.153	5.8747
2	-0.153	5.8684
2	-0.17	5.8621
2	-0.17	5.8559
2	-0.187	5.8496
2	-0.187	5.8433
2	-0.187	5.837
2	-0.204	5.8307
2	-0.204	5.8244
2	-0.204	5.8182
2	-0.221	5.8119
2	-0.255	5.8056
2	-0.289	5.7993
2	-0.306	5.7867
2	-0.323	5.7805
2	-0.34	5.7679
2	-0.357	5.7616
2	-0.391	5.749
2	-0.408	5.7365
2	-0.425	5.7239
2	-0.459	5.7113
2	-0.476	5.6925
2	-0.493	5.6799
2	-0.527	5.6674
2	-0.544	5.6485
2	-0.578	5.6297
2	-0.595	5.6108
2	-0.629	5.592
2	-0.646	5.5731
2	-0.68	5.5543
2	-0.714	5.5354
2	-0.731	5.5103
2	-0.765	5.4914
2	-0.799	5.4663
2	-0.833	5.4412
2	-0.867	5.416
2	-0.901	5.3909
2	-0.918	5.3595
2	-0.952	5.3343
2	-1.003	5.3029
2	-1.037	5.2715
2	-1.071	5.2401
2	-1.105	5.2087
2	-1.156	5.171
2	-1.207	5.1396
2	-1.258	5.1019
2	-1.309	5.0642
2	-1.36	5.0202
2	-1.411	4.9825
2	-1.462	4.9385
2	-1.513	4.8945
2	-1.564	4.8443
2	-1.615	4.8003
2	-1.666	4.75
2	-1.717	4.6998
2	-1.785	4.6432
2	-1.836	4.593
2	-1.887	4.5364
2	-1.938	4.4798
2	-1.989	4.417
2	-2.04	4.3542
2	-2.091	4.2976
2	-2.142	4.2285
2	-2.193	4.1657
2	-2.227	4.0966
2	-2.278	4.0338
2	-2.329	3.9646
2	-2.363	3.8892
2	-2.397	3.8201
2	-2.431	3.7447
2	-2.465	3.6756
2	-2.499	3.6002
2	-2.533	3.5248
2	-2.55	3.4431
2	-2.584	3.3677
2	-2.601	3.2923
2	-2.618	3.2107
2	-2.618	3.1353
2	-2.635	3.0536
2	-2.635	2.9782
2	-2.635	2.8965
2	-2.635	2.8148
2	-2.618	2.7394
2	-2.601	2.6578
2	-2.584	2.5823
2	-2.533	2.507
2	-2.499	2.4316
2	-2.465	2.3562
2	-2.414	2.2808
2	-2.363	2.2117
2	-2.312	2.1362
2	-2.278	2.0671
2	-2.227	2.0043
2	-2.159	1.9352
2	-2.108	1.8724
2	-2.057	1.8095
2	-2.006	1.7467
2	-1.955	1.6902
2	-1.904	1.6273
2	-1.836	1.5708
2	-1.785	1.5205
2	-1.734	1.464
2	-1.683	1.4137
2	-1.615	1.3634
2	-1.564	1.3195
2	-1.513	1.2692
2	-1.462	1.2252
2	-1.411	1.1812
0	-1.36	1.1372
0	-1.326	1.0995
0	-1.292	1.0618
0	-1.258	1.0241
0	-1.207	0.98645
0	-1.173	0.94875
0	-1.139	0.91105
0	-1.105	0.87963
0	-1.071	0.84822
0	-1.037	0.8168
0	-1.02	0.78539
0	-0.986	0.75397
0	-0.952	0.72256
0	-0.918	0.69742
0	-0.901	0.66601
2	-0.867	0.64088
2	-0.833	0.61574
2	-0.799	0.59061
2	-0.765	0.56548
2	-0.731	0.54663
2	-0.697	0.5215
2	-0.663	0.50265
2	-0.629	0.4838
2	-0.595	0.46495
2	-0.561	0.4461
2	-0.527	0.42725
2	-0.51	0.41469
2	-0.476	0.39583
2	-0.442	0.38327
2	-0.425	0.3707
2	-0.391	0.35814
2	-0.374	0.34557
2	-0.34	0.333
2	-0.323	0.32672
2	-0.289	0.31416
2	-0.272	0.30787
2	-0.238	0.30159
2	-0.221	0.29531
2	-0.187	0.28902
2	-0.17	0.28274
2	-0.136	0.27646
2	-0.119	0.27017
2	-0.102	0.27017
2	-0.068	0.26389
2	-0.051	0.26389
2	-0.034	0.26389
2	0	0.25761
2	0	0.25761
1	0.017	0.26389
1	0.017	0.26389
1	0.017	0.26389
1	0.017	0.26389
1	0.017	0.26389
1	0.017	0.26389
1	0.017	0.26389
1	0.017	0.26389
1	0	0.26389
1	0	0.26389
1	0	0.26389
1	0	0.26389
1	0	0.27017
1	0	0.27017
1	0	0.27017
1	0	0.27017
1	0	0.27017
1	0	0.27017
1	0	0.27017
1	0	0.27017
1	0	0.27017
1	0	0.27017
1	0	0.27017
1	0	0.27017
1	0	0.27017
1	0	0.27646
1	0	0.27646
1	0	0.27646
1	0	0.27646
1	0	0.27646
1	0	0.27646
1	0.017	0.27646
1	0.017	0.27646
1	0.017	0.27646
1	0.017	0.27646
1	0.017	0.27646
1	0.017	0.27646
1	0.017	0.28274
1	0.017	0.28274
1	0.017	0.28274
1	0.017	0.28274
1	0.017	0.28274
1	0.017	0.28274
1	0.017	0.28274
1	0.017	0.28274
1	0.017	0.28274
1	0.017	0.28274
1	0.017	0.28902
1	0.017	0.28902
1	0.017	0.28902
1	0.017	0.28902
1	0.017	0.28902
1	0.017	0.28902
1	0.017	0.28902
1	0.017	0.28902
1	0.017	0.29531
1	0.017	0.29531
1	0.017	0.29531
1	0.017	0.29531
1	0.034	0.29531
1	0.034	0.29531
1	0.034	0.29531
1	0.034	0.30159
1	0.034	0.30159
1	0.034	0.30159
1	0.034	0.30159
1	0.034	0.30159
1	0.034	0.30787
1	0.034	0.30787
1	0.034	0.30787
1	0.034	0.30787
1	0.034	0.31416
1	0.051	0.31416
1	0.051	0.31416
1	0.051	0.31416
1	0.051	0.32044
1	0.051	0.32044
1	0.051	0.32044
1	0.051	0.32044
1	0.051	0.32672
1	0.051	0.32672
1	0.068	0.32672
1	0.068	0.333
1	0.068	0.333
1	0.068	0.333
1	0.068	0.33929
1	0.068	0.33929
1	0.085	0.34557
1	0.085	0.34557
1	0.085	0.34557
1	0.085	0.35185
1	0.085	0.35185
1	0.085	0.35814
1	0.102	0.35814
1	0.102	0.36442
1	0.102	0.36442
1	0.102	0.3707
1	0.119	0.3707
1	0.119	0.37699
1	0.119	0.38327
1	0.119	0.38327
1	0.136	0.38955
1	0.136	0.39583
1	0.136	0.39583
1	0.153	0.40212
1	0.153	0.4084
1	0.153	0.41469
1	0.17	0.41469
1	0.17	0.42097
1	0.17	0.42725
1	0.187	0.43353
1	0.187	0.43982
1	0.187	0.4461
1	0.204	0.45238
1	0.204	0.45867
1	0.221	0.46495
1	0.221	0.47123
1	0.238	0.47752
1	0.238	0.4838
1	0.255	0.49008
1	0.255	0.50265
1	0.272	0.50893
0	0.289	0.51521
0	0.306	0.52778
0	0.323	0.53406
0	0.357	0.54663
0	0.374	0.5592
0	0.391	0.57176
0	0.425	0.58433
0	0.442	0.59689
0	0.476	0.60946
0	0.493	0.62203
0	0.51	0.64088
0	0.544	0.65344
0	0.578	0.67229
2	0.595	0.69114
2	0.629	0.70999
2	0.68	0.72884
2	0.714	0.74769
2	0.748	0.77282
2	0.799	0.79795
2	0.833	0.82309
2	0.884	0.84822
2	0.935	0.87335
2	0.969	0.90477
2	1.02	0.93618
2	1.054	0.9676
2	1.105	0.99901
2	1.156	1.0304
2	1.207	1.0681
2	1.258	1.1058
2	1.309	1.1435
2	1.36	1.1812
2	1.411	1.2252
2	1.462	1.2692
2	1.513	1.3132
2	1.564	1.3572
2	1.615	1.4074
2	1.666	1.4577
2	1.717	1.5079
2	1.768	1.5582
2	1.819	1.6148
2	1.887	1.6713
2	1.938	1.7279
2	1.989	1.7844
2	2.04	1.8472
2	2.091	1.9101
2	2.142	1.9729
2	2.193	2.0357
2	2.244	2.1048
2	2.278	2.174
2	2.329	2.2431
2	2.38	2.3122
2	2.414	2.3876
2	2.448	2.4567
2	2.482	2.5321
2	2.516	2.6075
2	2.55	2.6829
2	2.584	2.7583
2	2.601	2.84
2	2.618	2.9154
2	2.635	2.997
2	2.652	3.0787
2	2.669	3.1541
2	2.669	3.2358
2	2.686	3.3175
2	2.686	3.3992
2	2.686	3.4808
2	2.669	3.5625
2	2.669	3.6379
2	2.652	3.7196
2	2.635	3.8013
2	2.618	3.8767
2	2.601	3.9583
2	2.584	4.0338
2	2.55	4.1154
2	2.533	4.1908
2	2.499	4.2662
2	2.465	4.3416
2	2.448	4.4107
2	2.414	4.4861
2	2.38	4.5615
2	2.346	4.6306
2	2.312	4.6998
0	2.278	4.7689
1	2.227	4.838
1	2.176	4.9008
1	2.108	4.9699
1	2.057	5.0328
1	2.006	5.0893
1	1.955	5.1521
1	1.904	5.2087
1	1.853	5.2652
1	1.802	5.3218
1	1.768	5.3783
1	1.717	5.4286
1	1.666	5.4789
1	1.632	5.5291
1	1.598	5.5794
1	1.547	5.6234
1	1.513	5.6736
1	1.479	5.7176
1	1.445	5.7616
1	1.411	5.8056
1	1.377	5.8433
1	1.343	5.8873
1	1.326	5.925
1	1.292	5.9689
1	1.275	6.0066
1	1.241	6.0443
1	1.224	6.082
1	1.207	6.1197
1	1.19	6.1512
1	1.173	6.1889
1	1.156	6.2265
1	1.139	6.258
1	1.122	0.012566
1	1.122	0.043982
1	1.105	0.075397
1	1.105	0.1131
1	1.088	0.14451
1	1.088	0.17593
1	1.088	0.21363
1	1.105	0.24504
1	1.122	0.27646
1	1.122	0.31416
1	1.139	0.34557
1	1.156	0.38327
1	1.173	0.41469
1	1.19	0.45238
1	1.207	0.49008
1	1.224	0.5215
1	1.258	0.5592
1	1.275	0.60318
1	1.292	0.64088
1	1.326	0.67858
1	1.36	0.71627
1	1.377	0.76026
1	1.411	0.80424
1	1.445	0.84822
1	1.479	0.8922
1	1.513	0.93618
1	1.547	0.98016
1	1.581	1.0241
1	1.615	1.0744
1	1.649	1.1247
1	1.683	1.1749
1	1.734	1.2252
1	1.768	1.2817
1	1.802	1.332
1	1.853	1.3886
1	1.887	1.4451
1	1.938	1.5017
1	1.972	1.5582
1	2.023	1.621
1	2.074	1.6839
1	2.125	1.7467
1	2.193	1.8095
1	2.244	1.8786
1	2.295	1.9478
1	2.329	2.0169
1	2.38	2.086
1	2.431	2.1614
1	2.482	2.2305
1	2.516	2.3059
1	2.567	2.3876
1	2.601	2.463
1	2.635	2.5384
1	2.669	2.62
1	2.703	2.7017
1	2.72	2.7834
1	2.754	2.8651
1	2.771	2.9468
1	2.788	3.0347
1	2.805	3.1164
1	2.805	3.1981
1	2.805	3.2861
1	2.822	3.3677
1	2.822	3.4557
1	2.805	3.5374
1	2.771	3.6254
1	2.754	3.707
1	2.737	3.7887
1	2.703	3.8704
1	2.669	3.9521
1	2.635	4.0338
1	2.601	4.1091
1	2.567	4.1908
1	2.516	4.2662
1	2.482	4.3416
1	2.448	4.4107
1	2.397	4.4861
1	2.363	4.5553
1	2.312	4.6306
1	2.261	4.6998
1	2.227	4.7626
1	2.176	4.8317
1	2.142	4.8945
1	2.091	4.9574
1	2.057	5.0202
1	2.006	5.083
1	1.972	5.1459
1	1.938	5.2024
1	1.887	5.2589
1	1.853	5.3155
1	1.819	5.372
1	1.785	5.4286
1	1.751	5.4789
0	1.717	5.5291
0	1.7	5.5857
1	1.666	5.6359
1	1.632	5.6862
1	1.598	5.7302
1	1.564	5.7805
1	1.53	5.8244
1	1.496	5.8747
1	1.462	5.9187
1	1.445	5.9627
1	1.411	6.0004
1	1.394	6.0443
1	1.377	6.0883
1	1.36	6.126
1	1.326	6.17
1	1.326	6.2077
1	1.309	6.2517
1	1.292	0.0062831
1	1.275	0.043982
1	1.275	0.08168
1	1.258	0.11938
1	1.258	0.15708
1	1.258	0.19478
1	1.241	0.23247
1	1.241	0.27017
1	1.241	0.30787
1	1.258	0.34557
1	1.258	0.38327
1	1.258	0.42097
1	1.258	0.45867
1	1.275	0.49637
1	1.309	0.54035
1	1.343	0.57805
1	1.377	0.62203
1	1.411	0.65973
1	1.428	0.70371
1	1.462	0.74769
1	1.496	0.79167
1	1.53	0.83565
1	1.547	0.88592
1	1.581	0.9299
1	1.615	0.98016
1	1.666	1.0304
1	1.7	1.0807
1	1.734	1.131
1	1.768	1.1812
1	1.802	1.2378
1	1.853	1.2943
1	1.887	1.3509
1	1.938	1.4074
1	1.972	1.464
1	2.006	1.5268
1	2.057	1.5896
1	2.091	1.6525
1	2.142	1.7153
1	2.176	1.7781
1	2.227	1.8472
1	2.261	1.9101
1	2.295	1.9792
1	2.329	2.0483
1	2.38	2.1237
1	2.414	2.1928
1	2.448	2.2682
1	2.465	2.3436
1	2.482	2.4127
1	2.482	2.4881
1	2.499	2.5635
1	2.516	2.6389
1	2.516	2.7143
1	2.516	2.7897
1	2.516	2.8651
1	2.516	2.9405
1	2.516	3.0222
1	2.499	3.0976
1	2.482	3.1667
1	2.482	3.2421
1	2.448	3.3175
1	2.431	3.3929
1	2.414	3.462
1	2.38	3.5374
1	2.346	3.6065
1	2.312	3.6756
1	2.278	3.7447
1	2.244	3.8138
1	2.193	3.883
1	2.159	3.9458
1	2.108	4.0149
1	2.074	4.0777
0	2.023	4.1406
0	1.989	4.1971
0	1.955	4.2599
0	1.921	4.3165
0	1.87	4.373
0	1.836	4.4296
0	1.785	4.4861
0	1.751	4.5364
0	1.7	4.5867
0	1.666	4.6369
0	1.615	4.6872
0	1.564	4.7375
0	1.53	4.7814
0	1.479	4.8317
0	1.445	4.8757
0	1.394	4.9134
0	1.36	4.9574
0	1.309	4.9951
0	1.275	5.039
0	1.224	5.0767
0	1.19	5.1144
0	1.156	5.1459
0	1.105	5.1836
0	1.071	5.215
0	1.037	5.2464
0	1.003	5.2778
0	0.969	5.3092
0	0.935	5.3343
0	0.901	5.3658
0	0.867	5.3909
1	0.833	5.416
1	0.782	5.4412
1	0.731	5.46
1	0.697	5.4851
1	0.646	5.504
1	0.612	5.5228
1	0.578	5.5417
1	0.527	5.5605
1	0.493	5.5731
0	0.459	5.5857
0	0.442	5.6045
0	0.408	5.6171
0	0.374	5.6297
0	0.357	5.6359
0	0.323	5.6485
0	0.306	5.6611
0	0.272	5.6674
0	0.255	5.6736
0	0.238	5.6862
0	0.204	5.6925
0	0.187	5.6988
2	0.153	5.6988
2	0.153	5.705
2	0.136	5.7113
2	0.119	5.7176
2	0.119	5.7176
2	0.102	5.7239
2	0.085	5.7239
2	0.085	5.7302
2	0.068	5.7302
2	0.051	5.7302
2	0.051	5.7365
2	0.034	5.7365
2	0.017	5.7365
2	0.017	5.7365
2	0	5.7365
2	0	5.7365
2	0	5.7365
2	-0.017	5.7365
2	-0.017	5.7365
2	-0.034	5.7365
2	-0.034	5.7365
2	-0.051	5.7365
2	-0.068	5.7302
2	-0.068	5.7302
2	-0.085	5.7302
2	-0.102	5.7239
2	-0.102	5.7176
2	-0.119	5.7176
2	-0.136	5.7113
2	-0.136	5.7113
2	-0.153	5.705
2	-0.17	5.6988
2	-0.17	5.6925
2	-0.187	5.6862
2	-0.204	5.6799
2	-0.221	5.6736
2	-0.221	5.6674
2	-0.238	5.6611
2	-0.255	5.6548
2	-0.289	5.6485
2	-0.323	5.6359
2	-0.357	5.6234
2	-0.408	5.6171
2	-0.442	5.5982
2	-0.476	5.5857
2	-0.51	5.5731
2	-0.561	5.5543
2	-0.578	5.5354
2	-0.612	5.5228
2	-0.646	5.504
2	-0.68	5.4789
2	-0.697	5.46
2	-0.731	5.4412
2	-0.765	5.416
2	-0.799	5.3909
2	-0.833	5.3658
2	-0.867	5.3406
2	-0.901	5.3155
2	-0.935	5.2841
2	-0.969	5.2589
2	-1.003	5.2275
2	-1.037	5.1961
2	-1.088	5.1647
2	-1.122	5.1333
2	-1.156	5.0956
2	-1.207	5.0642
2	-1.241	5.0265
2	-1.275	4.9888
2	-1.326	4.9448
2	-1.36	4.9071
2	-1.394	4.8631
2	-1.445	4.8254
2	-1.479	4.7814
2	-1.53	4.7312
2	-1.564	4.6872
2	-1.615	4.6369
2	-1.649	4.5867
2	-1.7	4.5364
2	-1.768	4.4861
2	-1.819	4.4296
2	-1.87	4.3793
2	-1.921	4.3228
2	-1.972	4.2599
2	-2.006	4.2034
2	-2.057	4.1406
2	-2.108	4.0777
2	-2.142	4.0149
2	-2.193	3.9458
2	-2.227	3.883
2	-2.278	3.8138
2	-2.312	3.7447
2	-2.346	3.6756
2	-2.38	3.6065
2	-2.397	3.5311
2	-2.431	3.462
2	-2.448	3.3866
2	-2.465	3.3112
2	-2.482	3.2358
2	-2.482	3.1604
2	-2.482	3.085
2	-2.482	3.0159
2	-2.465	2.9405
2	-2.465	2.8651
2	-2.448	2.7897
2	-2.431	2.7143
2	-2.414	2.6452
2	-2.38	2.5698
2	-2.363	2.5007
2	-2.329	2.4316
2	-2.295	2.3624
2	-2.261	2.2933
2	-2.227	2.2242
2	-2.193	2.1551
2	-2.159	2.0923
2	-2.125	2.0294
2	-2.074	1.9666
2	-2.04	1.9038
2	-2.006	1.841
2	-1.955	1.7781
2	-1.921	1.7216
2	-1.87	1.665
2	-1.819	1.6085
2	-1.785	1.5582
2	-1.734	1.5017
2	-1.7	1.4514
2	-1.649	1.4011
2	-1.615	1.3509
2	-1.564	1.3006
2	-1.53	1.2566
2	-1.479	1.2126
2	-1.445	1.1687
2	-1.411	1.1247
2	-1.36	1.0807
2	-1.326	1.043
2	-1.292	1.0053
2	-1.258	0.96131
2	-1.224	0.9299
2	-1.19	0.8922
2	-1.156	0.8545
2	-1.122	0.82309
2	-1.088	0.78539
2	-1.054	0.75397
2	-1.02	0.72256
2	-1.003	0.69114
2	-0.969	0.66601
2	-0.935	0.63459
2	-0.918	0.60946
2	-0.884	0.57805
2	-0.867	0.55291
2	-0.85	0.52778
2	-0.816	0.50265
2	-0.782	0.47752
2	-0.748	0.45238
2	-0.714	0.43353
2	-0.697	0.4084
2	-0.663	0.38955
2	-0.629	0.3707
2	-0.612	0.35185
2	-0.578	0.333
2	-0.561	0.31416
2	-0.527	0.30159
2	-0.51	0.28274
2	-0.476	0.27017
2	-0.459	0.25761
2	-0.442	0.23876
0	-0.425	0.22619
0	-0.408	0.21363
2	-0.408	0.20106
2	-0.391	0.18849
2	-0.357	0.17593
2	-0.34	0.16964
2	-0.323	0.15708
2	-0.306	0.15079
2	-0.289	0.13823
2	-0.272	0.13195
2	-0.255	0.11938
2	-0.238	0.1131
2	-0.221	0.10681
2	-0.204	0.10053
2	-0.187	0.094246
2	-0.17	0.087963
2	-0.153	0.08168
2	-0.136	0.075397
2	-0.136	0.075397
2	-0.119	0.069114
2	-0.102	0.069114
2	-0.085	0.062831
2	-0.068	0.062831
2	-0.051	0.056548
2	-0.034	0.056548
2	-0.034	0.056548
2	-0.017	0.056548
2	0	0.056548
2	0	0.056548
2	0.017	0.056548
2	0.017	0.056548
2	0.034	0.056548
2	0.051	0.056548
2	0.068	0.062831
2	0.085	0.062831
2	0.102	0.062831
2	0.119	0.069114
0	0.119	0.075397
0	0.119	0.075397
1	0.119	0.08168
1	0.119	0.08168
1	0.102	0.087963
1	0.102	0.087963
1	0.085	0.094246
1	0.085	0.094246
1	0.068	0.10053
1	0.068	0.10053
1	0.068	0.10681
1	0.051	0.10681
1	0.051	0.10681
1	0.034	0.10681
1	0.034	0.1131
1	0.034	0.1131
1	0.017	0.1131
1	0.017	0.1131
1	0	0.1131
1	0	0.1131
1	0	0.1131
1	0	0.1131
1	0	0.1131
1	-0.017	0.1131
1	-0.017	0.1131
1	-0.017	0.1131
1	-0.034	0.1131
1	-0.034	0.1131
1	-0.034	0.10681
1	-0.051	0.10681
1	-0.051	0.10681
1	-0.068	0.10053
1	-0.068	0.10053
1	-0.085	0.10053
1	-0.085	0.094246
1	-0.085	0.094246
1	-0.102	0.087963
0	-0.102	0.087963
0	-0.085	0.08168
0	-0.085	0.08168
0	-0.085	0.075397
0	-0.085	0.075397
0	-0.085	0.075397
0	-0.068	0.069114
0	-0.068	0.069114
0	-0.068	0.062831
0	-0.068	0.062831
0	-0.068	0.062831
0	-0.051	0.056548
0	-0.051	0.056548
0	-0.051	0.056548
0	-0.051	0.056548
0	-0.051	0.050265
0	-0.051	0.050265
0	-0.051	0.050265
0	-0.034	0.043982
0	-0.034	0.043982
0	-0.034	0.043982
0	-0.034	0.043982
0	-0.034	0.043982
0	-0.034	0.037699
0	-0.034	0.037699
0	-0.034	0.037699
0	-0.034	0.037699
0	-0.017	0.037699
0	-0.017	0.037699
0	-0.017	0.031415
0	-0.017	0.031415
0	-0.017	0.031415
0	-0.017	0.031415
0	-0.017	0.031415
0	-0.017	0.031415
0	-0.017	0.031415
0	-0.017	0.031415
0	-0.017	0.025132
0	-0.017	0.025132
0	0	0.025132
[truncated: 5,162 more rows]
