# Supplementary material for: Skilled motor control of an inverted pendulum implies low entropy of states but high entropy of actions
Source: PLoS Comput Biol. 2023 Jan 6;19(1):e1010810. doi: 10.1371/journal.pcbi.1010810 (PMC9851554; doi:10.1371/journal.pcbi.1010810)
Supplement: S2 File — The dataset within the file contains the data collected during the experiment. Each CSV file named “FRI_p_l.csv” corresponds to a different trial, where “p” stands for an unique numerical participant’s identifier and “l” stands for pendulum length (where “2” corresponds to 0.2, “3” to 0.3 m, “4” to 0.4 m, etc.). In every file, rows correspond to subsequent time steps, sampled with a frequency of 0.017 s. For every recorded time step, each column contains: the action selected by the trial’s participant (“action”). The value 0 corresponds to a “no action”, the value 1 represents an action that pushes the pendulum towards the clockwise direction and the value 2 corresponds to an action that pushes the pendulum towards the anti-clockwise direction.the angular velocity of the pendulum at that time step (“ang. velocity”), measured in rad s−1.the angle of the pendulum at that time step (“angle”), measured in rad with values in the interval [0, 2π) rad. The angle 0 rad corresponds to the pendulum oriented in its upright position.the single utility value associated to the whole trial (“utility”). (ZIP) [file pcbi.1010810.s002.zip › ExperimentalData/FRI_31_4.csv]

action	angular vel.	angle	trial utility
0	0	3.2358	-2.0611
0	0	3.2358
0	-0.017	3.2358
0	-0.017	3.2358
0	-0.034	3.2358
0	-0.034	3.2358
0	-0.051	3.2358
0	-0.051	3.2295
0	-0.051	3.2295
0	-0.068	3.2295
0	-0.068	3.2232
0	-0.068	3.2232
0	-0.085	3.2232
0	-0.085	3.217
0	-0.102	3.217
0	-0.102	3.2107
0	-0.102	3.2107
0	-0.102	3.2044
0	-0.119	3.1981
0	-0.119	3.1981
0	-0.119	3.1918
0	-0.119	3.1918
0	-0.136	3.1855
0	-0.136	3.1793
0	-0.136	3.1793
0	-0.136	3.173
0	-0.136	3.1667
0	-0.136	3.1604
0	-0.153	3.1604
0	-0.153	3.1541
0	-0.153	3.1478
0	-0.153	3.1416
0	-0.153	3.1416
0	-0.153	3.1353
0	-0.153	3.129
0	-0.153	3.1227
0	-0.153	3.1227
0	-0.136	3.1164
0	-0.136	3.1101
0	-0.136	3.1101
0	-0.136	3.1038
0	-0.136	3.0976
0	-0.136	3.0913
0	-0.136	3.0913
0	-0.119	3.085
0	-0.119	3.085
0	-0.119	3.0787
0	-0.119	3.0724
0	-0.102	3.0724
0	-0.102	3.0661
0	-0.102	3.0661
0	-0.085	3.0599
0	-0.085	3.0599
0	-0.085	3.0536
0	-0.068	3.0536
0	-0.068	3.0536
0	-0.051	3.0473
0	-0.051	3.0473
0	-0.051	3.0473
0	-0.034	3.0473
0	-0.034	3.041
0	-0.017	3.041
0	-0.017	3.041
0	0	3.041
0	0	3.041
0	0	3.041
0	0	3.041
0	0	3.041
0	0.017	3.041
0	0.017	3.041
1	0.034	3.041
1	0.017	3.041
1	0	3.041
1	0	3.041
1	-0.017	3.041
1	-0.017	3.041
1	-0.034	3.041
1	-0.051	3.041
1	-0.068	3.041
1	-0.068	3.0347
1	-0.085	3.0347
1	-0.102	3.0284
1	-0.119	3.0284
1	-0.119	3.0222
1	-0.136	3.0159
1	-0.153	3.0159
1	-0.153	3.0096
1	-0.17	3.0033
1	-0.17	2.997
1	-0.187	2.9908
1	-0.187	2.9908
1	-0.204	2.9845
1	-0.204	2.9782
1	-0.221	2.9656
1	-0.221	2.9593
1	-0.238	2.9531
1	-0.238	2.9468
1	-0.238	2.9405
1	-0.255	2.9342
1	-0.255	2.9216
1	-0.255	2.9154
1	-0.255	2.9091
1	-0.272	2.9028
1	-0.272	2.8902
1	-0.272	2.8839
1	-0.272	2.8777
1	-0.272	2.8651
1	-0.272	2.8588
1	-0.272	2.8525
1	-0.272	2.84
1	-0.272	2.8337
1	-0.255	2.8274
1	-0.255	2.8148
1	-0.255	2.8085
1	-0.255	2.8023
1	-0.238	2.796
1	-0.238	2.7897
1	-0.238	2.7771
1	-0.221	2.7708
1	-0.221	2.7646
0	-0.187	2.7583
0	-0.17	2.752
0	-0.136	2.7457
0	-0.102	2.7457
0	-0.085	2.7394
0	-0.051	2.7394
0	-0.017	2.7394
0	0	2.7394
0	0.017	2.7394
0	0.051	2.7394
0	0.085	2.7394
0	0.102	2.7457
0	0.136	2.7457
0	0.17	2.752
0	0.187	2.7583
0	0.221	2.7646
0	0.255	2.7708
0	0.272	2.7834
0	0.306	2.7897
2	0.323	2.8023
2	0.374	2.8085
2	0.408	2.8211
2	0.459	2.8337
2	0.493	2.8525
2	0.544	2.8651
2	0.578	2.8839
2	0.612	2.9028
2	0.646	2.9216
2	0.697	2.9405
2	0.731	2.9593
2	0.748	2.9845
2	0.782	3.0096
2	0.816	3.0347
2	0.85	3.0599
2	0.867	3.085
2	0.884	3.1101
2	0.918	3.1353
2	0.935	3.1667
2	0.952	3.1918
2	0.969	3.2232
2	0.969	3.2546
2	0.986	3.2798
2	0.986	3.3112
2	1.003	3.3426
2	1.003	3.374
2	1.003	3.3992
2	1.003	3.4306
2	1.003	3.462
2	0.986	3.4934
2	0.986	3.5248
2	0.969	3.5499
2	0.969	3.5814
2	0.952	3.6128
2	0.935	3.6379
2	0.918	3.6693
2	0.901	3.6945
2	0.884	3.7196
2	0.85	3.7447
2	0.833	3.7761
2	0.816	3.8013
2	0.782	3.8201
2	0.748	3.8453
2	0.731	3.8704
2	0.697	3.8892
2	0.663	3.9081
2	0.629	3.9269
2	0.595	3.9458
2	0.561	3.9646
2	0.527	3.9835
2	0.493	3.996
2	0.442	4.0149
2	0.408	4.0275
2	0.374	4.04
2	0.34	4.0463
0	0.272	4.0589
0	0.221	4.0652
0	0.153	4.0714
0	0.102	4.0777
0	0.034	4.0777
0	-0.017	4.0777
0	-0.068	4.0777
0	-0.136	4.0714
0	-0.187	4.0652
0	-0.255	4.0589
0	-0.306	4.0526
0	-0.374	4.04
0	-0.425	4.0275
1	-0.493	4.0149
1	-0.561	4.0023
1	-0.646	3.9835
1	-0.714	3.9583
1	-0.782	3.9395
1	-0.867	3.9144
1	-0.935	3.8892
1	-1.003	3.8578
1	-1.071	3.8264
1	-1.139	3.795
1	-1.207	3.7573
1	-1.258	3.7196
1	-1.326	3.6819
1	-1.377	3.6379
1	-1.428	3.6002
1	-1.479	3.5562
1	-1.53	3.506
1	-1.581	3.462
1	-1.615	3.4117
1	-1.666	3.3615
1	-1.7	3.3112
1	-1.717	3.2609
1	-1.751	3.2107
1	-1.768	3.1541
1	-1.785	3.1038
1	-1.802	3.0473
1	-1.819	2.9908
1	-1.819	2.9405
1	-1.819	2.8839
1	-1.819	2.8274
1	-1.819	2.7708
1	-1.802	2.7206
1	-1.802	2.664
1	-1.785	2.6138
1	-1.751	2.5572
1	-1.734	2.507
1	-1.717	2.4504
1	-1.683	2.4001
1	-1.649	2.3499
1	-1.615	2.2996
1	-1.581	2.2556
1	-1.53	2.2054
1	-1.496	2.1614
1	-1.445	2.1174
1	-1.411	2.0734
1	-1.36	2.0294
1	-1.309	1.9917
1	-1.258	1.954
1	-1.207	1.9163
1	-1.156	1.8786
1	-1.105	1.8472
1	-1.054	1.8158
1	-1.003	1.7844
0	-0.935	1.753
0	-0.85	1.7279
0	-0.782	1.7027
0	-0.697	1.6776
0	-0.629	1.6587
0	-0.561	1.6399
0	-0.476	1.6273
0	-0.408	1.6085
0	-0.323	1.6022
0	-0.255	1.5896
0	-0.17	1.5833
0	-0.102	1.5771
0	-0.034	1.5771
0	0.034	1.5771
0	0.102	1.5771
0	0.187	1.5833
0	0.255	1.5896
0	0.323	1.6022
2	0.408	1.6148
2	0.493	1.6273
2	0.595	1.6399
2	0.697	1.6587
2	0.782	1.6839
2	0.884	1.709
2	0.969	1.7341
2	1.071	1.7655
2	1.156	1.8033
2	1.258	1.841
2	1.343	1.8786
2	1.428	1.9163
2	1.53	1.9666
2	1.615	2.0106
2	1.7	2.0609
2	1.785	2.1111
2	1.87	2.1677
2	1.938	2.2242
2	2.023	2.287
2	2.091	2.3499
2	2.159	2.4127
2	2.227	2.4755
2	2.295	2.5447
2	2.346	2.6138
2	2.414	2.6892
2	2.465	2.7583
2	2.499	2.8337
2	2.533	2.9091
2	2.567	2.9908
2	2.601	3.0661
2	2.618	3.1416
2	2.635	3.2232
2	2.652	3.3049
2	2.652	3.3803
2	2.652	3.462
2	2.635	3.5437
2	2.635	3.6191
2	2.618	3.7008
2	2.584	3.7761
2	2.55	3.8578
2	2.533	3.9332
2	2.482	4.0086
2	2.448	4.084
2	2.414	4.1531
2	2.363	4.2285
2	2.312	4.2976
2	2.261	4.3667
2	2.21	4.4359
2	2.159	4.4987
2	2.108	4.5615
2	2.04	4.6244
2	1.989	4.6872
2	1.938	4.7437
2	1.87	4.8066
2	1.819	4.8568
2	1.768	4.9134
2	1.717	4.9637
2	1.666	5.0139
2	1.615	5.0642
2	1.564	5.1144
2	1.513	5.1584
2	1.462	5.2024
2	1.411	5.2464
2	1.377	5.2904
2	1.326	5.3343
2	1.292	5.372
2	1.258	5.4097
2	1.224	5.4474
2	1.19	5.4851
2	1.156	5.5166
2	1.122	5.5543
2	1.088	5.5857
2	1.054	5.6171
2	1.037	5.6485
2	1.02	5.6799
2	0.986	5.7113
2	0.969	5.7428
2	0.952	5.7679
2	0.935	5.7993
2	0.918	5.8244
0	0.884	5.8559
0	0.867	5.881
0	0.833	5.9061
0	0.799	5.9313
0	0.782	5.9564
1	0.765	5.9815
1	0.714	6.0004
1	0.68	6.0255
1	0.629	6.0443
1	0.595	6.0632
1	0.561	6.0758
1	0.527	6.0946
1	0.493	6.1135
1	0.459	6.126
1	0.425	6.1386
1	0.391	6.1512
1	0.374	6.1637
1	0.34	6.1763
0	0.34	6.1826
0	0.323	6.1951
0	0.323	6.2077
0	0.306	6.214
1	0.306	6.2265
1	0.289	6.2328
1	0.255	6.2391
1	0.238	6.2517
1	0.221	6.258
1	0.187	6.2642
1	0.17	6.2705
1	0.153	6.2768
1	0.136	6.2768
1	0.102	0
1	0.085	0
1	0.068	0.0062831
1	0.051	0.0062831
1	0.034	0.0062831
1	0.017	0.0062831
1	0	0.012566
0	0	0.012566
0	0	0.012566
0	0	0.012566
1	0	0.012566
1	0	0.012566
1	-0.017	0.0062831
1	-0.051	0.0062831
1	-0.068	0.0062831
1	-0.085	0.0062831
1	-0.102	0
1	-0.119	0
1	-0.136	6.2768
1	-0.17	6.2705
1	-0.187	6.2642
0	-0.187	6.258
0	-0.187	6.2517
0	-0.187	6.2454
0	-0.187	6.2391
0	-0.187	6.2328
0	-0.204	6.2328
0	-0.204	6.2265
0	-0.204	6.214
0	-0.204	6.2077
2	-0.221	6.2014
2	-0.204	6.1951
2	-0.187	6.1889
2	-0.17	6.1826
2	-0.17	6.1826
2	-0.153	6.1763
2	-0.136	6.17
2	-0.119	6.1637
2	-0.119	6.1637
2	-0.102	6.1574
2	-0.085	6.1574
2	-0.085	6.1512
2	-0.068	6.1512
2	-0.051	6.1512
2	-0.051	6.1449
2	-0.034	6.1449
2	-0.034	6.1449
2	-0.017	6.1449
2	-0.017	6.1449
2	0	6.1386
2	0	6.1386
2	0	6.1449
2	0.017	6.1449
2	0.017	6.1449
2	0.034	6.1449
2	0.051	6.1449
2	0.051	6.1449
2	0.068	6.1512
2	0.068	6.1512
0	0.068	6.1512
0	0.051	6.1574
0	0.051	6.1574
0	0.034	6.1574
2	0.034	6.1637
2	0.034	6.1637
2	0.051	6.1637
2	0.068	6.1637
2	0.068	6.17
2	0.085	6.17
2	0.102	6.1763
2	0.119	6.1763
0	0.102	6.1826
0	0.102	6.1826
0	0.085	6.1889
0	0.085	6.1889
0	0.068	6.1951
0	0.068	6.1951
0	0.068	6.1951
0	0.051	6.2014
0	0.051	6.2014
0	0.051	6.2014
0	0.034	6.2014
0	0.034	6.2077
0	0.034	6.2077
0	0.017	6.2077
0	0.017	6.2077
0	0.017	6.2077
0	0	6.2077
0	0	6.2077
0	0	6.214
0	0	6.214
0	0	6.214
0	0	6.2077
0	0	6.2077
0	-0.017	6.2077
2	-0.017	6.2077
2	0	6.2077
2	0	6.2077
2	0.017	6.2077
2	0.017	6.2077
2	0.034	6.2077
2	0.051	6.214
2	0.068	6.214
2	0.085	6.2203
2	0.102	6.2203
2	0.119	6.2265
2	0.136	6.2265
2	0.153	6.2328
0	0.153	6.2391
0	0.136	6.2391
0	0.136	6.2454
0	0.136	6.2517
0	0.136	6.258
0	0.136	6.258
0	0.136	6.2642
0	0.136	6.2705
0	0.136	6.2705
0	0.136	6.2768
0	0.136	0
0	0.136	0
0	0.136	0.0062831
0	0.136	0.0062831
0	0.136	0.012566
0	0.136	0.018849
1	0.136	0.025132
1	0.119	0.025132
1	0.102	0.031415
1	0.085	0.031415
1	0.068	0.037699
1	0.051	0.037699
1	0.034	0.037699
1	0.017	0.037699
0	0.017	0.037699
0	0.017	0.037699
0	0.017	0.043982
0	0.017	0.043982
0	0.034	0.043982
0	0.034	0.043982
0	0.034	0.043982
1	0.034	0.043982
1	0.017	0.050265
1	0	0.050265
1	0	0.050265
1	-0.017	0.050265
1	-0.034	0.050265
1	-0.034	0.043982
1	-0.051	0.043982
1	-0.068	0.043982
1	-0.085	0.037699
0	-0.085	0.037699
0	-0.085	0.031415
0	-0.085	0.031415
0	-0.085	0.031415
0	-0.085	0.025132
0	-0.085	0.025132
1	-0.068	0.018849
1	-0.085	0.018849
1	-0.119	0.012566
1	-0.136	0.012566
1	-0.153	0.0062831
0	-0.153	0
0	-0.153	6.2831
0	-0.153	6.2768
0	-0.153	6.2705
0	-0.153	6.2642
0	-0.153	6.258
0	-0.153	6.258
0	-0.153	6.2517
0	-0.153	6.2454
0	-0.153	6.2391
2	-0.17	6.2391
2	-0.153	6.2328
2	-0.136	6.2265
2	-0.119	6.2203
2	-0.102	6.2203
2	-0.085	6.214
2	-0.068	6.214
2	-0.051	6.214
2	-0.034	6.2077
2	-0.017	6.2077
2	0	6.2077
2	0	6.2077
2	0	6.2077
2	0.017	6.2077
2	0.034	6.2077
2	0.051	6.214
2	0.068	6.214
2	0.085	6.214
2	0.102	6.2203
0	0.085	6.2203
0	0.085	6.2265
0	0.085	6.2265
0	0.085	6.2328
0	0.085	6.2328
0	0.068	6.2391
0	0.068	6.2391
0	0.068	6.2391
0	0.068	6.2454
0	0.068	6.2454
0	0.068	6.2454
0	0.051	6.2517
0	0.051	6.2517
0	0.051	6.2517
0	0.051	6.258
0	0.051	6.258
0	0.051	6.258
0	0.051	6.258
0	0.051	6.2642
0	0.051	6.2642
0	0.034	6.2642
0	0.034	6.2642
0	0.034	6.2705
0	0.034	6.2705
0	0.034	6.2705
0	0.034	6.2705
0	0.034	6.2768
0	0.034	6.2768
0	0.034	6.2768
0	0.034	6.2768
0	0.034	6.2768
0	0.034	0
0	0.034	0
0	0.034	0
0	0.034	0
0	0.034	0
0	0.034	0.0062831
0	0.034	0.0062831
0	0.034	0.0062831
1	0.034	0.0062831
1	0.017	0.0062831
1	0	0.012566
1	0	0.012566
1	-0.017	0.0062831
1	-0.034	0.0062831
1	-0.068	0.0062831
1	-0.085	0.0062831
0	-0.085	0
0	-0.085	0
0	-0.085	6.2768
0	-0.085	6.2768
0	-0.085	6.2768
0	-0.085	6.2705
0	-0.085	6.2705
0	-0.085	6.2642
0	-0.085	6.2642
0	-0.085	6.258
0	-0.085	6.258
0	-0.085	6.258
0	-0.085	6.2517
0	-0.085	6.2517
0	-0.085	6.2454
0	-0.102	6.2454
0	-0.102	6.2391
2	-0.102	6.2391
2	-0.085	6.2328
2	-0.068	6.2328
2	-0.051	6.2265
2	-0.034	6.2265
2	-0.017	6.2265
2	0	6.2265
2	0	6.2265
2	0.017	6.2265
2	0.034	6.2265
2	0.051	6.2265
2	0.068	6.2328
2	0.085	6.2328
2	0.102	6.2328
2	0.119	6.2391
0	0.102	6.2391
0	0.102	6.2454
0	0.102	6.2517
0	0.102	6.2517
0	0.102	6.258
0	0.102	6.258
0	0.102	6.2642
0	0.102	6.2642
0	0.085	6.2705
0	0.085	6.2705
0	0.085	6.2768
0	0.085	6.2768
0	0.085	0
0	0.085	0
0	0.085	0
0	0.085	0.0062831
0	0.085	0.0062831
0	0.102	0.012566
0	0.102	0.012566
0	0.102	0.018849
0	0.102	0.018849
0	0.102	0.025132
1	0.102	0.025132
1	0.085	0.031415
1	0.068	0.031415
1	0.051	0.037699
1	0.034	0.037699
1	0.017	0.037699
1	0	0.037699
1	0	0.037699
0	0	0.037699
0	0	0.037699
0	0	0.037699
0	0	0.037699
0	0	0.037699
0	0	0.037699
0	0	0.037699
0	0	0.037699
1	0.017	0.037699
1	0	0.037699
1	-0.017	0.037699
1	-0.034	0.037699
1	-0.051	0.037699
1	-0.068	0.037699
1	-0.085	0.031415
1	-0.102	0.031415
0	-0.085	0.025132
0	-0.085	0.025132
0	-0.085	0.018849
0	-0.085	0.018849
0	-0.085	0.012566
0	-0.085	0.012566
0	-0.085	0.012566
0	-0.085	0.0062831
0	-0.085	0.0062831
0	-0.085	0
0	-0.085	0
0	-0.085	6.2768
0	-0.085	6.2768
0	-0.085	6.2768
0	-0.085	6.2705
0	-0.085	6.2705
2	-0.085	6.2642
2	-0.068	6.2642
2	-0.051	6.2642
2	-0.017	6.258
2	0	6.258
2	0	6.258
2	0.017	6.258
0	0.017	6.258
0	0.017	6.2642
0	0.017	6.2642
0	0	6.2642
0	0	6.2642
0	0	6.2642
0	0	6.2642
0	0	6.2642
0	0	6.2642
0	0	6.2642
0	0	6.2642
0	0	6.2642
0	0	6.2642
0	0	6.2642
0	0	6.2642
0	0	6.2642
0	0	6.2642
0	0	6.2642
0	0	6.2642
0	0	6.2642
0	0	6.2642
0	0	6.2642
0	0	6.2642
0	0	6.2642
0	0	6.2642
0	0	6.2642
0	0	6.2642
0	0	6.2642
0	0	6.2642
0	0	6.2642
2	0	6.2642
2	0	6.2642
2	0.017	6.2642
2	0.034	6.2642
0	0.034	6.2642
0	0.034	6.2705
0	0.034	6.2705
0	0.034	6.2705
0	0.034	6.2705
0	0.034	6.2705
0	0.034	6.2768
0	0.034	6.2768
0	0.034	6.2768
0	0.034	6.2768
0	0.034	6.2768
0	0.034	0
0	0.034	0
0	0.034	0
0	0.034	0
0	0.034	0
0	0.034	0
0	0.034	0.0062831
0	0.034	0.0062831
0	0.034	0.0062831
0	0.034	0.0062831
0	0.034	0.0062831
0	0.034	0.012566
1	0.034	0.012566
1	0.017	0.012566
1	0	0.012566
1	0	0.012566
1	-0.017	0.012566
1	-0.051	0.012566
0	-0.034	0.0062831
0	-0.034	0.0062831
0	-0.034	0.0062831
0	-0.034	0.0062831
0	-0.034	0.0062831
0	-0.034	0
0	-0.034	0
0	-0.034	0
0	-0.034	0
0	-0.034	6.2768
0	-0.034	6.2768
0	-0.034	6.2768
0	-0.034	6.2768
0	-0.034	6.2768
0	-0.034	6.2705
0	-0.034	6.2705
0	-0.034	6.2705
0	-0.034	6.2705
0	-0.034	6.2642
0	-0.051	6.2642
0	-0.051	6.2642
0	-0.051	6.2642
0	-0.051	6.258
0	-0.051	6.258
0	-0.051	6.258
0	-0.051	6.258
0	-0.051	6.2517
0	-0.051	6.2517
2	-0.051	6.2517
2	-0.034	6.2454
2	-0.017	6.2454
2	0	6.2454
2	0	6.2454
2	0.017	6.2454
0	0.017	6.2454
0	0.017	6.2454
0	0	6.2517
0	0	6.2517
0	0	6.2517
0	0	6.2517
0	0	6.2517
0	0	6.2517
0	0	6.2517
0	0	6.2517
0	0	6.2517
0	0	6.2517
0	0	6.2517
0	0	6.2517
0	0	6.2517
0	0	6.2517
0	0	6.2517
0	-0.017	6.2454
0	-0.017	6.2454
0	-0.017	6.2454
0	-0.017	6.2454
0	-0.017	6.2454
0	-0.017	6.2454
0	-0.017	6.2454
0	-0.034	6.2454
0	-0.034	6.2391
2	-0.034	6.2391
2	-0.017	6.2391
2	0	6.2391
2	0	6.2391
2	0.017	6.2391
2	0.034	6.2391
2	0.051	6.2391
0	0.051	6.2454
0	0.051	6.2454
0	0.051	6.2454
0	0.034	6.2517
0	0.034	6.2517
0	0.034	6.2517
0	0.034	6.2517
0	0.034	6.2517
0	0.034	6.258
0	0.034	6.258
0	0.034	6.258
0	0.034	6.258
0	0.017	6.258
0	0.017	6.258
0	0.017	6.2642
0	0.017	6.2642
0	0.017	6.2642
0	0.017	6.2642
0	0.017	6.2642
0	0.017	6.2642
0	0.017	6.2642
0	0.017	6.2642
0	0.017	6.2705
0	0.017	6.2705
0	0.017	6.2705
0	0.017	6.2705
0	0.017	6.2705
0	0	6.2705
0	0	6.2705
0	0	6.2705
0	0	6.2705
0	0	6.2705
0	0	6.2705
0	0	6.2705
0	0	6.2705
0	0	6.2768
0	0	6.2768
0	0	6.2768
0	0	6.2768
0	0	6.2768
0	0	6.2768
0	0	6.2768
0	0	6.2768
0	0	6.2768
0	0	6.2768
0	0	6.2768
0	0	6.2768
0	0	6.2768
0	0	6.2768
0	0	6.2768
0	0	6.2768
0	0	6.2768
0	0	6.2768
0	0	6.2768
0	0	6.2768
0	0	6.2768
0	0	6.2768
0	0	0
0	0	0
0	0	0
0	0	0
0	0	0
0	0	0
0	0	0
0	0	0
0	0	0
0	0	0
0	0	0
0	0	0
0	0	0
0	0	0
0	0	0
0	0	0
0	0	0
0	0	0
0	0	0
0	0	0
0	0	0
0	0	0
0	0	0
0	0	0.0062831
0	0	0.0062831
0	0	0.0062831
0	0	0.0062831
0	0	0.0062831
0	0	0.0062831
0	0	0.0062831
0	0	0.0062831
0	0.017	0.0062831
0	0.017	0.0062831
0	0.017	0.0062831
0	0.017	0.0062831
0	0.017	0.0062831
0	0.017	0.012566
0	0.017	0.012566
0	0.017	0.012566
0	0.017	0.012566
0	0.017	0.012566
0	0.017	0.012566
0	0.017	0.012566
1	0.017	0.012566
1	0	0.018849
1	0	0.018849
1	-0.017	0.012566
1	-0.034	0.012566
1	-0.051	0.012566
1	-0.068	0.012566
0	-0.068	0.0062831
0	-0.068	0.0062831
0	-0.068	0.0062831
0	-0.068	0
0	-0.068	0
0	-0.068	6.2768
0	-0.068	6.2768
0	-0.068	6.2768
0	-0.068	6.2705
0	-0.068	6.2705
0	-0.068	6.2642
0	-0.068	6.2642
0	-0.068	6.2642
0	-0.085	6.258
0	-0.085	6.258
0	-0.085	6.2517
0	-0.085	6.2517
0	-0.085	6.2517
0	-0.085	6.2454
0	-0.085	6.2454
0	-0.085	6.2391
0	-0.102	6.2391
2	-0.102	6.2328
2	-0.085	6.2328
2	-0.068	6.2265
2	-0.051	6.2265
2	-0.034	6.2265
2	-0.017	6.2265
2	0	6.2203
2	0	6.2203
2	0.017	6.2265
2	0.034	6.2265
2	0.051	6.2265
2	0.068	6.2265
2	0.085	6.2328
2	0.102	6.2328
0	0.085	6.2328
0	0.085	6.2391
0	0.085	6.2391
0	0.085	6.2454
0	0.085	6.2454
0	0.085	6.2517
0	0.068	6.2517
0	0.068	6.2517
0	0.068	6.258
0	0.068	6.258
0	0.068	6.2642
0	0.068	6.2642
0	0.068	6.2642
0	0.068	6.2705
0	0.068	6.2705
0	0.068	6.2705
0	0.068	6.2768
0	0.068	6.2768
0	0.068	6.2768
0	0.068	0
0	0.068	0
0	0.068	0
0	0.068	0.0062831
0	0.068	0.0062831
0	0.068	0.0062831
0	0.068	0.012566
0	0.068	0.012566
0	0.068	0.012566
0	0.068	0.018849
0	0.068	0.018849
0	0.068	0.025132
0	0.068	0.025132
0	0.085	0.025132
1	0.085	0.031415
1	0.068	0.031415
1	0.051	0.031415
1	0.034	0.037699
1	0.017	0.037699
1	0	0.037699
0	0	0.037699
0	0	0.037699
0	0	0.037699
0	0	0.037699
0	0	0.037699
0	0.017	0.037699
0	0.017	0.037699
0	0.017	0.037699
0	0.017	0.037699
0	0.017	0.043982
0	0.034	0.043982
0	0.034	0.043982
0	0.034	0.043982
0	0.034	0.043982
0	0.034	0.050265
0	0.051	0.050265
0	0.051	0.050265
0	0.051	0.050265
0	0.051	0.056548
1	0.068	0.056548
1	0.051	0.056548
1	0.034	0.056548
1	0.017	0.062831
1	0	0.062831
1	0	0.062831
0	0	0.062831
0	0	0.062831
0	0	0.062831
0	0	0.062831
0	0	0.062831
0	0.017	0.062831
0	0.017	0.062831
0	0.017	0.062831
0	0.034	0.062831
0	0.034	0.062831
0	0.034	0.069114
0	0.051	0.069114
0	0.051	0.069114
0	0.051	0.069114
0	0.051	0.075397
0	0.068	0.075397
1	0.068	0.075397
1	0.051	0.08168
1	0.051	0.08168
1	0.034	0.08168
1	0.017	0.08168
1	0	0.087963
1	0	0.087963
1	-0.017	0.08168
1	-0.017	0.08168
1	-0.034	0.08168
1	-0.051	0.08168
1	-0.068	0.08168
0	-0.051	0.075397
0	-0.051	0.075397
0	-0.051	0.075397
0	-0.034	0.069114
0	-0.034	0.069114
0	-0.034	0.069114
0	-0.017	0.069114
0	-0.017	0.069114
0	-0.017	0.069114
0	0	0.069114
0	0	0.069114
0	0	0.062831
0	0	0.062831
0	0	0.062831
0	0	0.062831
0	0	0.069114
0	0.017	0.069114
0	0.017	0.069114
1	0.017	0.069114
1	0	0.069114
1	0	0.069114
1	0	0.069114
1	-0.017	0.069114
1	-0.034	0.069114
1	-0.051	0.062831
1	-0.068	0.062831
0	-0.068	0.062831
0	-0.051	0.062831
0	-0.051	0.056548
0	-0.051	0.056548
0	-0.034	0.056548
0	-0.034	0.050265
0	-0.034	0.050265
0	-0.034	0.050265
0	-0.017	0.050265
0	-0.017	0.050265
0	-0.017	0.050265
0	-0.017	0.050265
0	-0.017	0.043982
0	0	0.043982
0	0	0.043982
0	0	0.043982
0	0	0.043982
0	0	0.043982
0	0	0.043982
0	0	0.043982
0	0	0.043982
0	0	0.043982
0	0.017	0.043982
1	0.017	0.050265
1	0	0.050265
1	0	0.050265
1	-0.017	0.043982
1	-0.034	0.043982
1	-0.051	0.043982
0	-0.051	0.043982
0	-0.051	0.043982
0	-0.034	0.037699
0	-0.034	0.037699
0	-0.034	0.037699
0	-0.034	0.037699
0	-0.034	0.031415
0	-0.034	0.031415
0	-0.017	0.031415
0	-0.017	0.031415
0	-0.017	0.031415
0	-0.017	0.031415
0	-0.017	0.031415
0	-0.017	0.025132
0	-0.017	0.025132
0	0	0.025132
0	0	0.025132
0	0	0.025132
0	0	0.025132
0	0	0.025132
0	0	0.025132
0	0	0.025132
0	0	0.025132
0	0	0.025132
0	0	0.025132
0	0	0.025132
0	0	0.025132
0	0	0.025132
0	0	0.025132
0	0	0.025132
0	0	0.025132
0	0.017	0.025132
0	0.017	0.025132
0	0.017	0.031415
0	0.017	0.031415
0	0.017	0.031415
0	0.017	0.031415
0	0.017	0.031415
0	0.034	0.031415
0	0.034	0.031415
0	0.034	0.037699
0	0.034	0.037699
0	0.034	0.037699
1	0.034	0.037699
1	0.017	0.043982
1	0	0.043982
1	0	0.043982
1	-0.017	0.043982
1	-0.017	0.043982
1	-0.034	0.037699
0	-0.034	0.037699
0	-0.034	0.037699
0	-0.034	0.037699
0	-0.034	0.031415
0	-0.034	0.031415
0	-0.017	0.031415
0	-0.017	0.031415
0	-0.017	0.031415
0	-0.017	0.031415
0	-0.017	0.031415
0	-0.017	0.025132
0	-0.017	0.025132
0	0	0.025132
0	0	0.025132
0	0	0.025132
0	0	0.025132
0	0	0.025132
0	0	0.025132
0	0	0.025132
0	0	0.025132
0	0	0.025132
0	0	0.025132
0	0	0.025132
0	0	0.025132
0	0	0.025132
0	0	0.025132
0	0	0.025132
0	0	0.025132
0	0.017	0.025132
0	0.017	0.025132
1	0.017	0.031415
1	0	0.031415
1	0	0.031415
1	-0.017	0.031415
1	-0.034	0.025132
1	-0.051	0.025132
1	-0.068	0.025132
0	-0.068	0.018849
0	-0.068	0.018849
0	-0.068	0.018849
0	-0.068	0.012566
0	-0.068	0.012566
0	-0.068	0.0062831
0	-0.068	0.0062831
0	-0.068	0.0062831
0	-0.068	0
0	-0.068	0
0	-0.068	0
0	-0.068	6.2768
0	-0.068	6.2768
0	-0.068	6.2768
0	-0.068	6.2705
0	-0.068	6.2705
0	-0.068	6.2705
0	-0.068	6.2642
0	-0.068	6.2642
0	-0.068	6.258
0	-0.068	6.258
0	-0.068	6.258
0	-0.068	6.2517
0	-0.085	6.2517
0	-0.085	6.2454
0	-0.085	6.2454
2	-0.085	6.2454
2	-0.068	6.2391
2	-0.051	6.2391
2	-0.034	6.2391
2	-0.017	6.2328
2	0	6.2328
2	0	6.2328
2	0.017	6.2328
2	0.034	6.2391
0	0.034	6.2391
0	0.034	6.2391
0	0.017	6.2391
0	0.017	6.2391
0	0.017	6.2391
0	0.017	6.2454
0	0.017	6.2454
0	0.017	6.2454
0	0	6.2454
0	0	6.2454
0	0	6.2454
0	0	6.2454
0	0	6.2454
0	0	6.2454
2	0	6.2454
2	0.017	6.2454
2	0.034	6.2454
2	0.051	6.2517
2	0.068	6.2517
2	0.085	6.2517
2	0.102	6.258
2	0.119	6.258
0	0.119	6.2642
0	0.119	6.2642
0	0.119	6.2705
0	0.119	6.2768
0	0.119	6.2768
0	0.119	0
0	0.119	0
0	0.119	0.0062831
0	0.119	0.012566
0	0.119	0.012566
0	0.119	0.018849
0	0.119	0.018849
0	0.119	0.025132
0	0.119	0.031415
0	0.119	0.031415
0	0.136	0.037699
0	0.136	0.043982
0	0.136	0.043982
0	0.136	0.050265
1	0.136	0.056548
1	0.136	0.056548
1	0.119	0.062831
1	0.102	0.069114
1	0.085	0.069114
1	0.068	0.069114
1	0.051	0.075397
1	0.034	0.075397
1	0.017	0.075397
1	0.017	0.075397
1	0	0.075397
1	0	0.075397
1	-0.017	0.075397
1	-0.034	0.075397
1	-0.051	0.075397
1	-0.051	0.075397
1	-0.068	0.069114
1	-0.085	0.069114
1	-0.102	0.062831
1	-0.119	0.062831
1	-0.136	0.056548
1	-0.153	0.050265
1	-0.17	0.050265
0	-0.17	0.043982
0	-0.153	0.037699
0	-0.153	0.031415
0	-0.153	0.025132
0	-0.153	0.025132
0	-0.153	0.018849
0	-0.153	0.012566
0	-0.153	0.0062831
0	-0.153	0.0062831
0	-0.153	0
0	-0.153	6.2768
0	-0.153	6.2705
0	-0.153	6.2705
0	-0.153	6.2642
0	-0.153	6.258
2	-0.153	6.2517
2	-0.136	6.2517
2	-0.119	6.2454
2	-0.102	6.2391
2	-0.085	6.2391
2	-0.068	6.2391
2	-0.051	6.2328
2	-0.034	6.2328
2	-0.017	6.2328
2	0	6.2328
2	0	6.2328
2	0.017	6.2328
2	0.034	6.2328
0	0.034	6.2328
0	0.034	6.2328
0	0.034	6.2391
0	0.017	6.2391
0	0.017	6.2391
0	0.017	6.2391
0	0.017	6.2391
0	0.017	6.2391
0	0	6.2391
0	0	6.2391
0	0	6.2391
0	0	6.2454
0	0	6.2454
0	0	6.2454
2	0	6.2454
2	0	6.2454
2	0.017	6.2454
2	0.051	6.2454
2	0.068	6.2454
2	0.085	6.2517
2	0.102	6.2517
2	0.119	6.258
0	0.119	6.258
0	0.119	6.2642
0	0.102	6.2642
0	0.102	6.2705
0	0.102	6.2705
0	0.102	6.2768
0	0.102	0
0	0.102	0
0	0.102	0.0062831
0	0.102	0.0062831
0	0.102	0.012566
0	0.119	0.012566
0	0.119	0.018849
0	0.119	0.025132
0	0.119	0.025132
0	0.119	0.031415
0	0.119	0.031415
0	0.119	0.037699
0	0.119	0.043982
0	0.136	0.043982
1	0.136	0.050265
1	0.119	0.056548
1	0.102	0.056548
1	0.085	0.062831
1	0.068	0.062831
1	0.051	0.062831
1	0.034	0.069114
1	0.017	0.069114
1	0.017	0.069114
0	0.017	0.069114
0	0.017	0.069114
0	0.034	0.069114
0	0.034	0.075397
0	0.034	0.075397
0	0.051	0.075397
0	0.051	0.075397
0	0.051	0.08168
0	0.068	0.08168
0	0.068	0.08168
0	0.068	0.087963
0	0.085	0.087963
0	0.085	0.087963
1	0.102	0.094246
1	0.085	0.094246
1	0.068	0.10053
1	0.051	0.10053
1	0.051	0.10053
1	0.034	0.10681
1	0.017	0.10681
1	0.017	0.10681
1	0	0.10681
1	0	0.10681
0	0	0.10681
0	0	0.10681
0	0.017	0.10681
0	0.017	0.10681
0	0.034	0.10681
0	0.034	0.1131
0	0.051	0.1131
0	0.051	0.1131
0	0.068	0.1131
0	0.068	0.11938
1	0.085	0.11938
1	0.068	0.11938
1	0.051	0.12566
1	0.051	0.12566
1	0.034	0.12566
1	0.017	0.12566
0	0.034	0.13195
0	0.051	0.13195
0	0.051	0.13195
0	0.068	0.13195
0	0.068	0.13823
0	0.085	0.13823
0	0.102	0.14451
1	0.102	0.14451
1	0.102	0.15079
1	0.085	0.15079
1	0.085	0.15708
1	0.068	0.15708
1	0.068	0.15708
1	0.051	0.16336
1	0.051	0.16336
1	0.034	0.16336
1	0.034	0.16964
1	0.017	0.16964
1	0.017	0.16964
1	0.017	0.16964
1	0	0.16964
1	0	0.16964
1	0	0.16964
1	0	0.16964
1	-0.017	0.16964
1	-0.017	0.16964
1	-0.017	0.16964
1	-0.034	0.16964
1	-0.034	0.16336
1	-0.051	0.16336
1	-0.051	0.16336
1	-0.068	0.16336
1	-0.068	0.15708
1	-0.085	0.15708
1	-0.085	0.15079
1	-0.102	0.15079
1	-0.102	0.14451
1	-0.119	0.14451
1	-0.119	0.13823
0	-0.119	0.13823
0	-0.102	0.13195
0	-0.085	0.13195
0	-0.085	0.12566
0	-0.068	0.12566
0	-0.068	0.11938
0	-0.051	0.11938
0	-0.051	0.11938
0	-0.034	0.11938
0	-0.034	0.1131
0	-0.017	0.1131
0	-0.017	0.1131
0	0	0.1131
0	0	0.1131
0	0	0.1131
0	0.017	0.1131
0	0.017	0.1131
0	0.034	0.1131
0	0.034	0.11938
0	0.051	0.11938
0	0.051	0.11938
0	0.068	0.11938
1	0.068	0.12566
1	0.068	0.12566
1	0.051	0.12566
1	0.034	0.13195
1	0.034	0.13195
1	0.017	0.13195
1	0.017	0.13195
1	0	0.13195
1	0	0.13195
1	0	0.13195
1	-0.017	0.13195
1	-0.017	0.13195
1	-0.034	0.13195
1	-0.051	0.13195
1	-0.051	0.12566
1	-0.068	0.12566
0	-0.051	0.12566
0	-0.051	0.11938
0	-0.034	0.11938
0	-0.034	0.11938
0	-0.017	0.11938
0	0	0.11938
0	0	0.11938
0	0	0.11938
0	0	0.11938
0	0.017	0.11938
0	0.017	0.11938
0	0.034	0.11938
0	0.034	0.11938
1	0.051	0.11938
1	0.034	0.12566
1	0.034	0.12566
1	0.017	0.12566
1	0	0.12566
1	0	0.12566
1	0	0.12566
1	-0.017	0.12566
1	-0.017	0.12566
1	-0.034	0.12566
1	-0.034	0.12566
1	-0.051	0.11938
0	-0.051	0.11938
0	-0.034	0.11938
0	-0.017	0.11938
0	-0.017	0.11938
0	0	0.1131
0	0	0.1131
0	0	0.1131
0	0	0.1131
1	0.017	0.1131
1	0	0.11938
1	0	0.11938
1	0	0.1131
1	-0.017	0.1131
1	-0.034	0.1131
1	-0.034	0.1131
0	-0.034	0.1131
0	-0.017	0.1131
0	-0.017	0.1131
0	0	0.10681
0	0	0.10681
0	0	0.10681
0	0	0.10681
0	0.017	0.10681
0	0.017	0.1131
0	0.034	0.1131
0	0.034	0.1131
0	0.051	0.1131
0	0.051	0.1131
0	0.068	0.11938
0	0.068	0.11938
1	0.085	0.12566
1	0.068	0.12566
1	0.068	0.12566
1	0.051	0.13195
1	0.034	0.13195
1	0.034	0.13195
1	0.017	0.13195
1	0.017	0.13195
1	0	0.13195
1	0	0.13195
1	0	0.13195
1	-0.017	0.13195
1	-0.017	0.13195
1	-0.034	0.13195
1	-0.051	0.13195
1	-0.051	0.12566
1	-0.068	0.12566
1	-0.068	0.12566
1	-0.085	0.11938
1	-0.102	0.11938
1	-0.102	0.1131
1	-0.119	0.1131
0	-0.119	0.10681
0	-0.102	0.10681
0	-0.102	0.10053
0	-0.085	0.10053
0	-0.085	0.094246
0	-0.068	0.094246
0	-0.068	0.087963
0	-0.051	0.087963
0	-0.051	0.087963
0	-0.051	0.087963
0	-0.034	0.08168
0	-0.034	0.08168
0	-0.017	0.08168
0	-0.017	0.08168
0	-0.017	0.08168
0	0	0.08168
0	0	0.075397
0	0	0.075397
0	0	0.075397
0	0	0.075397
0	0	0.08168
0	0.017	0.08168
0	0.017	0.08168
0	0.017	0.08168
0	0.034	0.08168
0	0.034	0.08168
0	0.051	0.087963
0	0.051	0.087963
1	0.051	0.087963
1	0.051	0.087963
1	0.034	0.094246
1	0.017	0.094246
1	0	0.094246
1	0	0.094246
1	0	0.094246
1	-0.017	0.094246
1	-0.034	0.094246
1	-0.051	0.087963
1	-0.051	0.087963
1	-0.068	0.087963
1	-0.085	0.08168
1	-0.102	0.08168
1	-0.119	0.075397
0	-0.102	0.075397
0	-0.102	0.069114
0	-0.102	0.069114
0	-0.085	0.062831
0	-0.085	0.062831
0	-0.085	0.056548
0	-0.068	0.056548
0	-0.068	0.056548
0	-0.068	0.050265
0	-0.068	0.050265
0	-0.051	0.050265
0	-0.051	0.043982
0	-0.051	0.043982
0	-0.051	0.043982
0	-0.051	0.037699
0	-0.034	0.037699
0	-0.034	0.037699
0	-0.034	0.037699
0	-0.034	0.037699
0	-0.034	0.031415
0	-0.034	0.031415
0	-0.017	0.031415
0	-0.017	0.031415
0	-0.017	0.031415
0	-0.017	0.031415
0	-0.017	0.031415
0	-0.017	0.025132
0	0	0.025132
0	0	0.025132
0	0	0.025132
0	0	0.025132
0	0	0.025132
0	0	0.025132
0	0	0.025132
0	0	0.025132
0	0	0.025132
0	0	0.025132
0	0	0.025132
0	0	0.025132
0	0	0.025132
0	0	0.025132
0	0	0.025132
0	0	0.025132
0	0.017	0.025132
0	0.017	0.031415
0	0.017	0.031415
0	0.017	0.031415
0	0.017	0.031415
0	0.017	0.031415
0	0.017	0.031415
0	0.034	0.031415
0	0.034	0.031415
0	0.034	0.037699
0	0.034	0.037699
0	0.034	0.037699
1	0.034	0.037699
1	0.017	0.043982
1	0	0.043982
1	0	0.043982
1	-0.017	0.043982
1	-0.017	0.043982
0	-0.017	0.037699
0	-0.017	0.037699
0	-0.017	0.037699
0	-0.017	0.037699
0	-0.017	0.037699
0	0	0.037699
0	0	0.037699
0	0	0.037699
0	0	0.037699
0	0	0.037699
0	0	0.037699
0	0	0.037699
0	0	0.037699
0	0	0.037699
0	0	0.037699
0	0	0.037699
0	0.017	0.037699
0	0.017	0.037699
0	0.017	0.037699
0	0.017	0.037699
0	0.017	0.037699
0	0.017	0.037699
0	0.034	0.043982
0	0.034	0.043982
0	0.034	0.043982
1	0.034	0.043982
1	0.017	0.043982
1	0	0.050265
1	0	0.050265
1	-0.017	0.043982
1	-0.034	0.043982
1	-0.051	0.043982
0	-0.034	0.043982
0	-0.034	0.043982
0	-0.034	0.037699
0	-0.034	0.037699
0	-0.034	0.037699
0	-0.017	0.037699
0	-0.017	0.037699
0	-0.017	0.037699
0	-0.017	0.037699
0	-0.017	0.031415
0	-0.017	0.031415
0	0	0.031415
0	0	0.031415
0	0	0.031415
0	0	0.031415
0	0	0.031415
0	0	0.031415
0	0	0.031415
0	0	0.031415
0	0	0.031415
0	0	0.031415
0	0	0.031415
0	0	0.031415
0	0	0.031415
0	0.017	0.031415
0	0.017	0.031415
0	0.017	0.037699
0	0.017	0.037699
1	0.017	0.037699
1	0	0.037699
1	0	0.037699
1	-0.017	0.037699
1	-0.034	0.037699
0	-0.034	0.037699
0	-0.017	0.031415
0	-0.017	0.031415
0	-0.017	0.031415
0	-0.017	0.031415
0	-0.017	0.031415
0	-0.017	0.031415
0	-0.017	0.031415
0	0	0.031415
0	0	0.031415
0	0	0.031415
0	0	0.025132
0	0	0.025132
0	0	0.025132
0	0	0.025132
0	0	0.025132
0	0	0.025132
0	0	0.025132
0	0	0.025132
0	0	0.031415
0	0	0.031415
0	0	0.031415
0	0.017	0.031415
0	0.017	0.031415
0	0.017	0.031415
0	0.017	0.031415
0	0.017	0.031415
0	0.017	0.031415
0	0.017	0.031415
0	0.034	0.037699
0	0.034	0.037699
0	0.034	0.037699
0	0.034	0.037699
0	0.034	0.037699
0	0.051	0.043982
0	0.051	0.043982
1	0.051	0.043982
1	0.034	0.043982
1	0.017	0.050265
1	0	0.050265
1	0	0.050265
1	-0.017	0.050265
1	-0.034	0.050265
1	-0.051	0.043982
1	-0.068	0.043982
1	-0.085	0.043982
1	-0.102	0.037699
0	-0.102	0.037699
0	-0.085	0.031415
0	-0.085	0.031415
0	-0.085	0.025132
0	-0.085	0.025132
0	-0.085	0.018849
0	-0.085	0.018849
0	-0.085	0.012566
0	-0.085	0.012566
0	-0.085	0.012566
0	-0.068	0.0062831
0	-0.068	0.0062831
0	-0.068	0
0	-0.068	0
0	-0.068	0
0	-0.068	6.2768
0	-0.068	6.2768
0	-0.068	6.2705
0	-0.068	6.2705
0	-0.068	6.2705
0	-0.085	6.2642
0	-0.085	6.2642
0	-0.085	6.258
0	-0.085	6.258
0	-0.085	6.258
2	-0.085	6.2517
2	-0.068	6.2517
2	-0.051	6.2454
2	-0.034	6.2454
2	-0.017	6.2454
2	0	6.2454
2	0	6.2454
2	0.017	6.2454
2	0.034	6.2454
2	0.051	6.2517
2	0.085	6.2517
2	0.102	6.2517
0	0.102	6.258
0	0.085	6.258
0	0.085	6.2642
0	0.085	6.2642
0	0.085	6.2705
0	0.085	6.2705
0	0.085	6.2768
0	0.085	6.2768
0	0.085	0
0	0.085	0
0	0.085	0.0062831
0	0.085	0.0062831
0	0.085	0.012566
0	0.085	0.012566
0	0.085	0.012566
0	0.085	0.018849
0	0.102	0.018849
0	0.102	0.025132
0	0.102	0.025132
0	0.102	0.031415
0	0.102	0.031415
0	0.102	0.037699
0	0.102	0.043982
0	0.119	0.043982
1	0.119	0.050265
1	0.102	0.050265
1	0.085	0.056548
1	0.068	0.056548
1	0.051	0.062831
1	0.034	0.062831
0	0.034	0.062831
0	0.051	0.062831
0	0.051	0.069114
0	0.051	0.069114
0	0.068	0.069114
0	0.068	0.075397
0	0.068	0.075397
0	0.085	0.075397
0	0.085	0.08168
0	0.085	0.08168
1	0.102	0.087963
1	0.085	0.087963
1	0.068	0.094246
1	0.051	0.094246
1	0.051	0.094246
1	0.034	0.094246
1	0.017	0.10053
1	0	0.10053
1	0	0.10053
1	0	0.10053
1	-0.017	0.10053
1	-0.034	0.10053
0	-0.017	0.094246
0	-0.017	0.094246
0	0	0.094246
0	0	0.094246
0	0	0.094246
0	0	0.094246
0	0.017	0.094246
0	0.017	0.094246
0	0.017	0.10053
0	0.034	0.10053
1	0.034	0.10053
1	0.034	0.10053
1	0.017	0.10053
1	0	0.10053
1	0	0.10053
1	0	0.10053
1	-0.017	0.10053
0	-0.017	0.10053
0	0	0.10053
0	0	0.10053
0	0	0.10053
0	0	0.10053
0	0.017	0.10053
0	0.017	0.10053
0	0.034	0.10053
0	0.034	0.10681
0	0.051	0.10681
1	0.051	0.10681
1	0.034	0.10681
1	0.034	0.1131
1	0.017	0.1131
1	0	0.1131
1	0	0.1131
1	0	0.1131
0	0	0.1131
0	0	0.1131
0	0.017	0.1131
0	0.017	0.1131
0	0.034	0.1131
0	0.034	0.1131
0	0.051	0.11938
0	0.051	0.11938
0	0.068	0.11938
0	0.068	0.12566
0	0.085	0.12566
1	0.085	0.12566
1	0.085	0.13195
1	0.068	0.13195
1	0.068	0.13823
1	0.051	0.13823
1	0.034	0.13823
1	0.034	0.13823
1	0.017	0.14451
1	0.017	0.14451
1	0	0.14451
1	0	0.14451
1	0	0.14451
1	0	0.14451
1	-0.017	0.14451
1	-0.034	0.13823
1	-0.034	0.13823
1	-0.051	0.13823
1	-0.051	0.13823
1	-0.068	0.13195
1	-0.068	0.13195
1	-0.085	0.13195
1	-0.102	0.12566
1	-0.102	0.12566
1	-0.119	0.11938
1	-0.136	0.1131
1	-0.136	0.1131
0	-0.136	0.10681
0	-0.119	0.10053
0	-0.119	0.10053
0	-0.102	0.094246
0	-0.102	0.094246
0	-0.085	0.087963
0	-0.085	0.087963
0	-0.085	0.08168
0	-0.068	0.08168
0	-0.068	0.08168
0	-0.068	0.075397
0	-0.051	0.075397
0	-0.051	0.075397
0	-0.051	0.069114
0	-0.034	0.069114
0	-0.034	0.069114
0	-0.034	0.069114
0	-0.017	0.069114
0	-0.017	0.062831
[truncated: 5,162 more rows]
