# Supplementary material for: Skilled motor control of an inverted pendulum implies low entropy of states but high entropy of actions
Source: PLoS Comput Biol. 2023 Jan 6;19(1):e1010810. doi: 10.1371/journal.pcbi.1010810 (PMC9851554; doi:10.1371/journal.pcbi.1010810)
Supplement: S2 File — The dataset within the file contains the data collected during the experiment. Each CSV file named “FRI_p_l.csv” corresponds to a different trial, where “p” stands for an unique numerical participant’s identifier and “l” stands for pendulum length (where “2” corresponds to 0.2, “3” to 0.3 m, “4” to 0.4 m, etc.). In every file, rows correspond to subsequent time steps, sampled with a frequency of 0.017 s. For every recorded time step, each column contains: the action selected by the trial’s participant (“action”). The value 0 corresponds to a “no action”, the value 1 represents an action that pushes the pendulum towards the clockwise direction and the value 2 corresponds to an action that pushes the pendulum towards the anti-clockwise direction.the angular velocity of the pendulum at that time step (“ang. velocity”), measured in rad s−1.the angle of the pendulum at that time step (“angle”), measured in rad with values in the interval [0, 2π) rad. The angle 0 rad corresponds to the pendulum oriented in its upright position.the single utility value associated to the whole trial (“utility”). (ZIP) [file pcbi.1010810.s002.zip › ExperimentalData/FRI_7_5.csv]

action	angular vel.	angle	trial utility
0	0	3.2358	-18.5019
0	0	3.2358
0	-0.017	3.2358
0	-0.017	3.2358
0	-0.017	3.2358
0	-0.034	3.2358
0	-0.034	3.2358
0	-0.034	3.2358
0	-0.051	3.2295
0	-0.051	3.2295
0	-0.051	3.2295
0	-0.068	3.2232
0	-0.068	3.2232
0	-0.068	3.2232
0	-0.068	3.217
0	-0.085	3.217
0	-0.085	3.2107
0	-0.085	3.2107
0	-0.085	3.2107
0	-0.102	3.2044
0	-0.102	3.2044
0	-0.102	3.1981
0	-0.102	3.1918
0	-0.119	3.1918
0	-0.119	3.1855
0	-0.119	3.1855
0	-0.119	3.1793
0	-0.119	3.1793
0	-0.119	3.173
0	-0.119	3.1667
0	-0.119	3.1667
0	-0.136	3.1604
0	-0.136	3.1541
0	-0.136	3.1541
0	-0.136	3.1478
0	-0.136	3.1416
0	-0.136	3.1416
0	-0.136	3.1353
0	-0.136	3.129
0	-0.136	3.129
0	-0.136	3.1227
0	-0.136	3.1164
2	-0.119	3.1164
2	-0.102	3.1101
2	-0.085	3.1101
2	-0.068	3.1038
2	-0.051	3.1038
2	-0.034	3.1038
2	-0.017	3.0976
2	0	3.0976
2	0	3.0976
2	0.017	3.0976
2	0.034	3.1038
2	0.051	3.1038
2	0.068	3.1038
2	0.102	3.1101
2	0.119	3.1101
2	0.136	3.1164
2	0.153	3.1164
2	0.17	3.1227
2	0.187	3.129
2	0.204	3.1353
2	0.221	3.1416
2	0.221	3.1478
2	0.238	3.1541
2	0.255	3.1667
2	0.272	3.173
2	0.289	3.1793
2	0.306	3.1918
2	0.306	3.1981
2	0.323	3.2107
2	0.34	3.217
2	0.34	3.2295
2	0.357	3.2421
2	0.374	3.2546
2	0.374	3.2609
2	0.391	3.2735
2	0.391	3.2861
2	0.391	3.2986
2	0.408	3.3112
2	0.408	3.3238
2	0.408	3.3363
2	0.425	3.3489
2	0.425	3.3615
2	0.425	3.374
2	0.425	3.3866
2	0.425	3.3992
2	0.425	3.4117
2	0.425	3.4243
2	0.425	3.4431
2	0.425	3.4557
2	0.425	3.4683
2	0.408	3.4808
2	0.408	3.4934
2	0.408	3.506
2	0.408	3.5185
2	0.391	3.5311
2	0.391	3.5374
2	0.374	3.5499
2	0.374	3.5625
2	0.357	3.5751
2	0.357	3.5877
2	0.34	3.5939
2	0.323	3.6065
2	0.323	3.6191
2	0.306	3.6254
2	0.289	3.6379
2	0.289	3.6442
2	0.272	3.6505
2	0.255	3.6631
2	0.238	3.6693
2	0.221	3.6756
2	0.204	3.6819
2	0.204	3.6882
2	0.187	3.6945
2	0.17	3.7008
2	0.153	3.707
2	0.136	3.707
2	0.119	3.7133
0	0.085	3.7196
0	0.051	3.7196
0	0.017	3.7196
0	0	3.7196
0	-0.034	3.7196
0	-0.068	3.7196
0	-0.102	3.7133
0	-0.136	3.7133
0	-0.17	3.707
0	-0.187	3.7008
0	-0.221	3.6945
0	-0.255	3.6882
0	-0.289	3.6819
0	-0.323	3.6693
0	-0.357	3.6631
0	-0.374	3.6505
0	-0.408	3.6379
0	-0.442	3.6254
0	-0.459	3.6128
0	-0.493	3.5939
0	-0.51	3.5814
0	-0.544	3.5625
0	-0.561	3.5499
0	-0.595	3.5311
0	-0.612	3.5122
0	-0.629	3.4934
0	-0.646	3.4745
0	-0.663	3.4557
0	-0.68	3.4306
0	-0.697	3.4117
0	-0.714	3.3929
0	-0.731	3.3677
0	-0.748	3.3489
0	-0.765	3.3238
0	-0.765	3.2986
0	-0.782	3.2798
0	-0.782	3.2546
0	-0.782	3.2295
0	-0.799	3.2044
0	-0.799	3.1793
0	-0.799	3.1541
0	-0.799	3.1353
0	-0.799	3.1101
0	-0.799	3.085
0	-0.782	3.0599
0	-0.782	3.0347
0	-0.782	3.0159
0	-0.765	2.9908
0	-0.765	2.9656
0	-0.748	2.9468
0	-0.731	2.9216
0	-0.714	2.8965
0	-0.697	2.8777
0	-0.68	2.8588
0	-0.663	2.8337
0	-0.646	2.8148
0	-0.629	2.796
0	-0.612	2.7771
0	-0.595	2.7583
0	-0.561	2.7394
0	-0.544	2.7269
0	-0.51	2.708
0	-0.493	2.6955
0	-0.459	2.6766
0	-0.442	2.664
0	-0.408	2.6515
0	-0.374	2.6389
0	-0.357	2.6263
0	-0.323	2.62
0	-0.289	2.6075
0	-0.255	2.6012
0	-0.238	2.5949
0	-0.204	2.5886
0	-0.17	2.5823
0	-0.136	2.5761
0	-0.102	2.5698
0	-0.068	2.5698
0	-0.034	2.5698
0	0	2.5635
0	0.017	2.5635
0	0.051	2.5698
0	0.068	2.5698
0	0.102	2.5698
0	0.136	2.5761
0	0.17	2.5823
0	0.204	2.5886
0	0.238	2.5949
0	0.272	2.6012
0	0.289	2.6075
0	0.323	2.62
0	0.357	2.6326
0	0.391	2.6389
1	0.408	2.6515
1	0.425	2.664
1	0.425	2.6766
1	0.442	2.6955
1	0.459	2.708
1	0.459	2.7206
1	0.459	2.7332
1	0.476	2.752
1	0.476	2.7646
1	0.493	2.7771
1	0.493	2.796
0	0.51	2.8085
0	0.527	2.8211
0	0.544	2.84
0	0.561	2.8588
0	0.578	2.8777
0	0.595	2.8902
0	0.612	2.9091
0	0.612	2.9279
0	0.629	2.9468
0	0.646	2.9656
0	0.646	2.9845
0	0.663	3.0096
0	0.663	3.0284
0	0.663	3.0473
0	0.68	3.0661
0	0.68	3.0913
0	0.68	3.1101
0	0.68	3.129
0	0.68	3.1478
0	0.68	3.173
0	0.68	3.1918
0	0.68	3.2107
0	0.663	3.2358
0	0.663	3.2546
0	0.646	3.2735
0	0.646	3.2923
0	0.629	3.3112
0	0.629	3.33
0	0.612	3.3489
0	0.595	3.3677
0	0.578	3.3866
0	0.561	3.4054
0	0.544	3.418
0	0.527	3.4369
0	0.51	3.4557
0	0.493	3.4683
0	0.476	3.4808
0	0.459	3.4997
0	0.425	3.5122
0	0.408	3.5248
0	0.391	3.5374
0	0.357	3.5499
0	0.34	3.5562
0	0.306	3.5688
0	0.289	3.5751
0	0.255	3.5877
0	0.238	3.5939
0	0.204	3.6002
0	0.187	3.6065
0	0.153	3.6128
0	0.119	3.6191
0	0.102	3.6191
0	0.068	3.6254
0	0.051	3.6254
0	0.017	3.6254
0	0	3.6254
0	-0.017	3.6254
0	-0.051	3.6254
0	-0.085	3.6254
0	-0.102	3.6191
0	-0.136	3.6191
0	-0.17	3.6128
0	-0.187	3.6065
0	-0.221	3.6002
0	-0.238	3.5939
0	-0.272	3.5814
0	-0.289	3.5751
0	-0.323	3.5688
0	-0.34	3.5562
0	-0.374	3.5437
0	-0.391	3.5311
0	-0.408	3.5185
0	-0.442	3.506
0	-0.459	3.4934
1	-0.476	3.4808
1	-0.51	3.462
1	-0.544	3.4494
1	-0.578	3.4306
1	-0.612	3.4117
1	-0.646	3.3929
1	-0.68	3.374
1	-0.697	3.3552
1	-0.731	3.33
1	-0.765	3.3112
1	-0.782	3.2861
1	-0.816	3.2609
1	-0.833	3.2358
1	-0.85	3.2107
1	-0.867	3.1855
1	-0.884	3.1604
1	-0.901	3.129
1	-0.918	3.1038
1	-0.935	3.0724
1	-0.952	3.0473
1	-0.952	3.0159
1	-0.969	2.9908
1	-0.969	2.9593
1	-0.969	2.9279
1	-0.969	2.9028
1	-0.969	2.8714
1	-0.969	2.84
1	-0.969	2.8148
1	-0.969	2.7834
1	-0.952	2.752
1	-0.952	2.7269
1	-0.952	2.6955
1	-0.935	2.6703
1	-0.918	2.6389
1	-0.901	2.6138
1	-0.884	2.5823
1	-0.884	2.5572
1	-0.85	2.5321
1	-0.833	2.507
1	-0.816	2.4818
1	-0.799	2.4567
1	-0.782	2.4316
1	-0.748	2.4127
1	-0.731	2.3876
1	-0.697	2.3687
1	-0.68	2.3436
1	-0.646	2.3247
1	-0.612	2.3059
1	-0.595	2.287
1	-0.561	2.2682
1	-0.527	2.2556
1	-0.493	2.2368
1	-0.476	2.2242
1	-0.442	2.2117
1	-0.408	2.1991
1	-0.374	2.1865
1	-0.34	2.174
1	-0.306	2.1614
1	-0.272	2.1551
1	-0.238	2.1488
0	-0.187	2.1425
0	-0.136	2.1362
0	-0.085	2.13
0	-0.034	2.13
0	0	2.13
0	0.051	2.13
0	0.102	2.13
0	0.153	2.1362
0	0.204	2.1425
0	0.255	2.1488
0	0.306	2.1551
0	0.357	2.1677
0	0.408	2.1802
0	0.442	2.1928
0	0.493	2.2054
0	0.544	2.2242
0	0.595	2.2368
0	0.646	2.2556
0	0.68	2.2808
0	0.731	2.2996
0	0.765	2.3247
0	0.816	2.3499
0	0.85	2.375
0	0.901	2.4001
0	0.935	2.4253
0	0.969	2.4567
0	1.02	2.4881
0	1.054	2.5195
0	1.088	2.5509
0	1.105	2.5823
0	1.139	2.6138
0	1.173	2.6515
0	1.19	2.6892
0	1.224	2.7206
0	1.241	2.7583
0	1.258	2.796
0	1.292	2.84
0	1.292	2.8777
0	1.309	2.9154
0	1.326	2.9531
0	1.326	2.997
0	1.343	3.0347
0	1.343	3.0787
0	1.343	3.1164
0	1.343	3.1604
0	1.343	3.1981
0	1.343	3.2358
0	1.326	3.2798
0	1.326	3.3175
0	1.309	3.3615
0	1.292	3.3992
0	1.275	3.4369
0	1.258	3.4745
0	1.241	3.5122
0	1.207	3.5499
0	1.19	3.5877
0	1.156	3.6191
0	1.122	3.6568
0	1.105	3.6882
0	1.071	3.7196
0	1.037	3.751
0	0.986	3.7824
0	0.952	3.8138
0	0.918	3.8453
0	0.884	3.8704
0	0.833	3.8955
0	0.799	3.9207
0	0.748	3.9458
0	0.714	3.9646
0	0.663	3.9898
0	0.612	4.0086
0	0.578	4.0212
0	0.527	4.04
0	0.476	4.0589
0	0.425	4.0714
0	0.374	4.084
0	0.323	4.0903
0	0.289	4.1029
0	0.238	4.1091
0	0.187	4.1154
0	0.136	4.1217
0	0.085	4.128
0	0.034	4.128
0	0	4.128
0	-0.051	4.128
0	-0.102	4.1217
0	-0.153	4.1217
0	-0.204	4.1154
0	-0.255	4.1091
0	-0.306	4.0966
0	-0.357	4.0903
0	-0.391	4.0777
0	-0.442	4.0652
0	-0.493	4.0526
0	-0.544	4.0338
0	-0.578	4.0149
0	-0.629	4.0023
0	-0.68	3.9772
0	-0.714	3.9583
0	-0.765	3.9332
0	-0.799	3.9144
0	-0.85	3.8892
0	-0.884	3.8578
0	-0.918	3.8327
1	-0.969	3.8076
1	-1.02	3.7761
1	-1.071	3.7447
1	-1.122	3.7133
1	-1.156	3.6756
1	-1.207	3.6379
1	-1.258	3.6002
1	-1.292	3.5625
1	-1.326	3.5248
1	-1.36	3.4871
1	-1.394	3.4431
1	-1.428	3.3992
1	-1.462	3.3552
1	-1.496	3.3112
1	-1.513	3.2672
1	-1.53	3.2232
1	-1.564	3.173
1	-1.564	3.129
1	-1.581	3.0787
1	-1.598	3.0284
1	-1.598	2.9845
1	-1.615	2.9342
1	-1.615	2.8839
1	-1.615	2.84
1	-1.598	2.7897
1	-1.598	2.7394
1	-1.598	2.6892
1	-1.581	2.6452
1	-1.564	2.5949
1	-1.547	2.5509
1	-1.53	2.5007
1	-1.513	2.4567
1	-1.479	2.4127
1	-1.462	2.3687
1	-1.428	2.3247
1	-1.394	2.2808
1	-1.377	2.2431
1	-1.343	2.1991
1	-1.309	2.1614
1	-1.275	2.1174
1	-1.241	2.0797
1	-1.19	2.0483
1	-1.156	2.0106
1	-1.122	1.9729
1	-1.088	1.9415
1	-1.037	1.9101
1	-1.003	1.8786
1	-0.952	1.8472
1	-0.918	1.8221
1	-0.867	1.797
1	-0.833	1.7718
1	-0.782	1.7467
1	-0.748	1.7216
1	-0.697	1.6964
1	-0.663	1.6776
1	-0.612	1.6587
1	-0.561	1.6399
1	-0.527	1.6273
1	-0.476	1.6085
1	-0.442	1.5959
1	-0.391	1.5833
1	-0.34	1.5708
1	-0.306	1.5582
0	-0.238	1.5519
0	-0.187	1.5456
0	-0.119	1.5394
0	-0.068	1.5394
0	0	1.5394
0	0.034	1.5394
0	0.102	1.5394
0	0.153	1.5456
0	0.221	1.5519
0	0.272	1.5582
0	0.34	1.5645
0	0.391	1.5771
0	0.459	1.5896
0	0.51	1.6085
0	0.578	1.621
0	0.629	1.6399
0	0.697	1.6587
0	0.748	1.6839
0	0.816	1.709
0	0.867	1.7341
0	0.935	1.7593
0	0.986	1.7907
0	1.054	1.8221
0	1.105	1.8535
0	1.156	1.8849
0	1.224	1.9226
0	1.275	1.9603
0	1.326	1.998
0	1.377	2.042
0	1.428	2.086
0	1.479	2.13
0	1.53	2.174
0	1.581	2.2179
0	1.632	2.2682
0	1.666	2.3185
0	1.717	2.3687
0	1.751	2.419
0	1.785	2.4755
0	1.819	2.5321
0	1.853	2.5823
0	1.887	2.6389
0	1.921	2.6955
0	1.938	2.7583
0	1.955	2.8148
0	1.972	2.8714
0	1.989	2.9342
0	1.989	2.9908
0	2.006	3.0536
0	2.006	3.1164
0	2.006	3.173
0	1.989	3.2358
0	1.989	3.2923
0	1.972	3.3552
0	1.955	3.4117
0	1.938	3.4745
0	1.921	3.5311
0	1.887	3.5877
0	1.87	3.6442
0	1.836	3.7008
0	1.802	3.7573
0	1.768	3.8076
0	1.717	3.8641
0	1.683	3.9144
0	1.632	3.9646
0	1.598	4.0086
0	1.547	4.0589
0	1.496	4.1029
0	1.445	4.1468
0	1.394	4.1908
0	1.343	4.2348
0	1.275	4.2725
0	1.224	4.3102
0	1.173	4.3479
0	1.122	4.3793
0	1.054	4.417
0	1.003	4.4484
0	0.935	4.4736
0	0.884	4.505
0	0.816	4.5301
0	0.765	4.549
0	0.697	4.5741
0	0.646	4.593
0	0.578	4.6118
0	0.527	4.6306
0	0.459	4.6432
0	0.408	4.6558
0	0.34	4.6683
0	0.289	4.6809
0	0.221	4.6872
0	0.17	4.6935
0	0.102	4.6998
0	0.034	4.6998
0	0	4.6998
0	-0.068	4.6998
0	-0.119	4.6935
0	-0.187	4.6935
0	-0.238	4.6872
0	-0.306	4.6746
0	-0.357	4.6683
0	-0.425	4.6558
0	-0.476	4.6432
0	-0.544	4.6244
0	-0.595	4.6055
0	-0.663	4.5867
0	-0.714	4.5678
0	-0.782	4.5427
0	-0.833	4.5238
0	-0.901	4.4924
0	-0.952	4.4673
0	-1.003	4.4359
0	-1.071	4.4044
0	-1.122	4.373
0	-1.173	4.3353
0	-1.241	4.3039
0	-1.292	4.2662
0	-1.343	4.2222
0	-1.394	4.1845
1	-1.445	4.1406
1	-1.513	4.0966
1	-1.564	4.0463
1	-1.632	4.0023
1	-1.7	3.9521
1	-1.751	3.9018
1	-1.802	3.8453
1	-1.853	3.7887
1	-1.904	3.7322
1	-1.955	3.6756
1	-2.006	3.6128
1	-2.04	3.5562
1	-2.074	3.4934
1	-2.108	3.4306
1	-2.142	3.3677
1	-2.176	3.2986
1	-2.193	3.2358
1	-2.21	3.1667
1	-2.227	3.1038
1	-2.244	3.0347
1	-2.244	2.9656
1	-2.244	2.8965
1	-2.244	2.8337
1	-2.244	2.7646
1	-2.227	2.6955
1	-2.227	2.6263
1	-2.21	2.5635
1	-2.193	2.4944
1	-2.159	2.4316
1	-2.142	2.3624
1	-2.108	2.2996
1	-2.074	2.2368
1	-2.04	2.174
1	-2.006	2.1174
1	-1.972	2.0546
1	-1.938	1.998
1	-1.904	1.9415
1	-1.853	1.8849
1	-1.819	1.8284
1	-1.768	1.7718
1	-1.734	1.7216
1	-1.683	1.6713
1	-1.632	1.621
1	-1.598	1.5708
1	-1.547	1.5205
1	-1.496	1.4765
1	-1.462	1.4325
1	-1.411	1.3886
1	-1.377	1.3446
1	-1.326	1.3069
1	-1.292	1.2629
1	-1.241	1.2252
1	-1.207	1.1938
1	-1.173	1.1561
1	-1.122	1.1184
1	-1.088	1.087
1	-1.054	1.0556
1	-1.02	1.0241
1	-0.986	0.99273
1	-0.952	0.96131
1	-0.918	0.93618
1	-0.884	0.91105
1	-0.85	0.87963
1	-0.816	0.8545
1	-0.782	0.83565
1	-0.765	0.81052
1	-0.731	0.78539
1	-0.714	0.76654
1	-0.68	0.74141
1	-0.663	0.72256
0	-0.612	0.70371
0	-0.578	0.68486
0	-0.544	0.66601
0	-0.51	0.65344
0	-0.476	0.63459
0	-0.425	0.62203
0	-0.391	0.60946
0	-0.357	0.59689
0	-0.323	0.59061
0	-0.289	0.57805
0	-0.255	0.57176
0	-0.238	0.56548
0	-0.204	0.55291
0	-0.17	0.55291
0	-0.136	0.54663
0	-0.102	0.54035
0	-0.068	0.54035
0	-0.034	0.53406
0	-0.017	0.53406
0	0	0.53406
0	0.034	0.53406
0	0.068	0.54035
0	0.102	0.54035
0	0.119	0.54663
0	0.153	0.54663
0	0.187	0.55291
0	0.221	0.5592
0	0.255	0.56548
0	0.289	0.57805
1	0.323	0.58433
1	0.34	0.59689
1	0.357	0.60318
1	0.374	0.61574
1	0.391	0.62831
1	0.408	0.64088
1	0.425	0.65344
1	0.442	0.66601
1	0.476	0.67858
1	0.493	0.69742
1	0.51	0.70999
1	0.544	0.72884
1	0.561	0.74141
1	0.595	0.76026
1	0.612	0.7791
1	0.646	0.79795
0	0.68	0.8168
0	0.731	0.84193
0	0.765	0.86079
0	0.816	0.88592
0	0.867	0.91105
0	0.918	0.94246
0	0.952	0.9676
0	1.003	0.99901
0	1.054	1.0304
0	1.105	1.0618
0	1.156	1.0933
0	1.224	1.131
0	1.275	1.1687
0	1.326	1.2064
0	1.377	1.2503
0	1.445	1.2943
0	1.496	1.3383
0	1.547	1.3823
0	1.615	1.4325
0	1.666	1.4828
0	1.734	1.5331
0	1.785	1.5833
0	1.853	1.6399
0	1.904	1.6964
0	1.972	1.753
0	2.023	1.8158
0	2.074	1.8786
0	2.142	1.9415
0	2.193	2.0043
0	2.244	2.0734
0	2.295	2.1362
0	2.346	2.2117
0	2.38	2.2808
0	2.431	2.3499
0	2.465	2.4253
0	2.499	2.5007
0	2.533	2.5761
0	2.567	2.6515
0	2.584	2.7332
0	2.618	2.8085
0	2.618	2.8902
0	2.635	2.9656
0	2.652	3.0473
0	2.652	3.129
0	2.635	3.2044
0	2.635	3.2861
0	2.618	3.3677
0	2.601	3.4431
0	2.584	3.5248
0	2.55	3.6002
0	2.533	3.6756
0	2.499	3.751
0	2.465	3.8264
0	2.414	3.9018
0	2.38	3.9709
0	2.329	4.04
0	2.278	4.1091
0	2.227	4.1783
0	2.176	4.2474
0	2.108	4.3102
0	2.057	4.373
0	2.006	4.4359
0	1.938	4.4924
0	1.887	4.549
0	1.819	4.6055
0	1.751	4.6621
0	1.7	4.7123
0	1.632	4.7626
0	1.581	4.8129
0	1.513	4.8568
0	1.462	4.9008
0	1.394	4.9448
0	1.343	4.9888
0	1.275	5.0265
0	1.224	5.0642
0	1.173	5.1019
0	1.105	5.1333
0	1.054	5.1647
0	1.003	5.1961
2	0.952	5.2275
2	0.918	5.2589
2	0.884	5.2841
2	0.85	5.3092
2	0.816	5.3343
2	0.782	5.3595
2	0.748	5.3846
2	0.714	5.4035
2	0.68	5.4286
2	0.663	5.4474
2	0.629	5.4663
2	0.595	5.4851
2	0.578	5.504
2	0.544	5.5166
2	0.527	5.5354
2	0.493	5.5543
2	0.476	5.5668
2	0.459	5.5794
2	0.425	5.592
2	0.408	5.6045
2	0.391	5.6171
2	0.374	5.6297
2	0.34	5.6422
2	0.323	5.6548
2	0.306	5.6611
2	0.289	5.6736
2	0.272	5.6799
2	0.255	5.6862
2	0.238	5.6988
2	0.221	5.705
2	0.204	5.7113
2	0.187	5.7176
2	0.17	5.7239
2	0.153	5.7239
2	0.136	5.7302
2	0.119	5.7365
2	0.119	5.7365
2	0.102	5.7428
2	0.085	5.7428
2	0.068	5.749
2	0.051	5.749
2	0.034	5.749
2	0.034	5.7553
2	0.017	5.7553
2	0	5.7553
2	0	5.7553
2	-0.017	5.7553
2	-0.034	5.7553
2	-0.034	5.749
2	-0.051	5.749
2	-0.068	5.749
2	-0.085	5.7428
2	-0.102	5.7428
2	-0.119	5.7365
2	-0.119	5.7365
2	-0.136	5.7302
2	-0.153	5.7239
2	-0.17	5.7239
2	-0.187	5.7176
2	-0.204	5.7113
2	-0.221	5.705
2	-0.238	5.6925
2	-0.255	5.6862
0	-0.289	5.6799
0	-0.323	5.6674
0	-0.357	5.6611
0	-0.391	5.6485
0	-0.425	5.6359
0	-0.459	5.6234
0	-0.493	5.6045
0	-0.544	5.592
0	-0.578	5.5731
0	-0.612	5.5543
0	-0.646	5.5354
0	-0.697	5.5166
0	-0.731	5.4977
0	-0.782	5.4726
0	-0.816	5.4474
0	-0.867	5.4223
0	-0.918	5.3972
0	-0.952	5.3658
0	-1.003	5.3406
0	-1.054	5.3092
0	-1.105	5.2715
0	-1.156	5.2401
0	-1.207	5.2024
0	-1.258	5.1647
0	-1.309	5.127
0	-1.36	5.0893
0	-1.428	5.0453
0	-1.479	5.0014
0	-1.53	4.9574
0	-1.598	4.9071
0	-1.649	4.8631
0	-1.717	4.8066
0	-1.768	4.7563
0	-1.836	4.706
0	-1.887	4.6495
0	-1.938	4.5867
0	-2.006	4.5301
0	-2.057	4.4673
0	-2.125	4.4044
0	-2.176	4.3416
0	-2.227	4.2725
0	-2.278	4.2097
0	-2.329	4.1343
0	-2.38	4.0652
0	-2.431	3.996
0	-2.465	3.9207
0	-2.499	3.8453
0	-2.55	3.7699
0	-2.567	3.6945
0	-2.601	3.6128
0	-2.635	3.5374
0	-2.652	3.4557
0	-2.669	3.374
0	-2.669	3.2986
0	-2.686	3.217
0	-2.686	3.1353
0	-2.669	3.0536
0	-2.669	2.9719
0	-2.652	2.8965
0	-2.635	2.8148
0	-2.618	2.7332
0	-2.584	2.6578
1	-2.55	2.5823
1	-2.533	2.5007
1	-2.516	2.4253
1	-2.482	2.3499
1	-2.465	2.2745
1	-2.431	2.2054
1	-2.397	2.13
1	-2.363	2.0609
1	-2.312	1.9917
1	-2.278	1.9226
1	-2.227	1.8535
1	-2.193	1.7844
1	-2.142	1.7216
1	-2.108	1.6587
1	-2.057	1.5959
1	-2.006	1.5331
1	-1.972	1.4703
1	-1.921	1.4137
1	-1.887	1.3572
1	-1.836	1.3006
1	-1.802	1.2441
1	-1.751	1.1938
1	-1.717	1.1372
1	-1.683	1.087
1	-1.632	1.0367
1	-1.598	0.99273
1	-1.564	0.94246
1	-1.53	0.8922
1	-1.513	0.84822
1	-1.479	0.80424
1	-1.445	0.76026
1	-1.428	0.71627
1	-1.394	0.67229
1	-1.377	0.63459
0	-1.343	0.59061
0	-1.309	0.55291
0	-1.275	0.50893
0	-1.258	0.47123
0	-1.224	0.43353
0	-1.207	0.40212
0	-1.173	0.36442
0	-1.156	0.32672
0	-1.139	0.29531
0	-1.122	0.25761
2	-1.105	0.22619
2	-1.071	0.19478
2	-1.054	0.16336
2	-1.02	0.13195
2	-1.003	0.10053
2	-0.969	0.069114
2	-0.952	0.037699
2	-0.935	0.012566
2	-0.918	6.2642
2	-0.901	6.2391
2	-0.884	6.214
2	-0.884	6.1826
2	-0.867	6.1574
2	-0.867	6.1323
2	-0.85	6.1072
2	-0.85	6.082
2	-0.85	6.0569
2	-0.85	6.0318
2	-0.833	6.0066
2	-0.85	5.9752
2	-0.85	5.9501
2	-0.85	5.925
2	-0.85	5.8998
2	-0.85	5.8747
2	-0.867	5.8496
2	-0.867	5.8244
2	-0.884	5.7993
2	-0.901	5.7679
2	-0.918	5.7428
2	-0.918	5.7113
2	-0.935	5.6862
2	-0.952	5.6548
2	-0.986	5.6297
2	-1.003	5.5982
2	-1.02	5.5668
2	-1.037	5.5354
2	-1.071	5.504
2	-1.088	5.4726
2	-1.122	5.4349
2	-1.156	5.4035
2	-1.173	5.3658
0	-1.224	5.3343
0	-1.275	5.2966
0	-1.326	5.2527
0	-1.377	5.215
0	-1.428	5.171
0	-1.479	5.127
0	-1.53	5.083
0	-1.598	5.0328
0	-1.649	4.9888
0	-1.7	4.9385
0	-1.768	4.882
0	-1.819	4.8317
0	-1.887	4.7752
0	-1.938	4.7186
0	-2.006	4.6558
0	-2.057	4.593
0	-2.125	4.5301
0	-2.176	4.4673
0	-2.227	4.3982
0	-2.295	4.3353
0	-2.346	4.2662
0	-2.397	4.1908
0	-2.448	4.1217
0	-2.499	4.0463
0	-2.533	3.9709
0	-2.584	3.8955
0	-2.618	3.8138
0	-2.652	3.7322
0	-2.686	3.6568
0	-2.703	3.5751
0	-2.72	3.4934
1	-2.737	3.4117
1	-2.771	3.3238
1	-2.788	3.2421
1	-2.822	3.1604
1	-2.822	3.0724
1	-2.839	2.9908
1	-2.839	2.9028
1	-2.839	2.8148
1	-2.839	2.7332
1	-2.822	2.6452
1	-2.805	2.5635
1	-2.788	2.4755
1	-2.754	2.3939
1	-2.737	2.3122
1	-2.703	2.2305
1	-2.669	2.1488
1	-2.635	2.0671
1	-2.601	1.9917
0	-2.533	1.9163
0	-2.482	1.841
0	-2.414	1.7655
0	-2.363	1.6902
0	-2.295	1.621
0	-2.244	1.5519
0	-2.176	1.4891
0	-2.108	1.4263
0	-2.057	1.3634
0	-1.989	1.3006
0	-1.938	1.2378
0	-1.887	1.1812
0	-1.819	1.1247
0	-1.768	1.0744
0	-1.717	1.0179
0	-1.666	0.9676
0	-1.615	0.91733
0	-1.564	0.87335
0	-1.53	0.82309
0	-1.479	0.7791
0	-1.428	0.73512
0	-1.394	0.69114
0	-1.36	0.65344
0	-1.326	0.60946
2	-1.292	0.57176
2	-1.241	0.53406
2	-1.19	0.49637
2	-1.139	0.46495
2	-1.105	0.42725
2	-1.071	0.39583
2	-1.02	0.36442
2	-0.986	0.333
2	-0.952	0.30159
2	-0.918	0.27646
2	-0.884	0.24504
2	-0.85	0.21991
2	-0.833	0.19478
2	-0.799	0.16964
2	-0.765	0.15079
2	-0.748	0.12566
2	-0.714	0.10053
2	-0.697	0.08168
2	-0.68	0.062831
2	-0.663	0.037699
2	-0.646	0.018849
2	-0.629	0
2	-0.612	6.2642
2	-0.595	6.2454
2	-0.578	6.2265
2	-0.561	6.214
2	-0.561	6.1951
2	-0.544	6.1763
2	-0.527	6.1637
2	-0.527	6.1449
2	-0.51	6.1323
2	-0.51	6.1135
2	-0.51	6.1009
2	-0.493	6.082
2	-0.493	6.0695
2	-0.493	6.0506
2	-0.493	6.0381
2	-0.493	6.0255
2	-0.493	6.0066
2	-0.493	5.9941
2	-0.493	5.9815
2	-0.493	5.9627
2	-0.493	5.9501
2	-0.493	5.9375
2	-0.493	5.9187
2	-0.51	5.9061
2	-0.51	5.8873
2	-0.51	5.8747
2	-0.527	5.8559
2	-0.527	5.8433
2	-0.544	5.8244
2	-0.544	5.8056
2	-0.561	5.793
2	-0.578	5.7742
2	-0.595	5.7553
2	-0.595	5.7365
2	-0.612	5.7176
2	-0.629	5.6988
2	-0.646	5.6799
2	-0.663	5.6611
2	-0.68	5.6422
2	-0.714	5.6171
2	-0.731	5.5982
2	-0.748	5.5731
2	-0.765	5.5543
2	-0.799	5.5291
2	-0.816	5.504
2	-0.85	5.4789
2	-0.867	5.4537
2	-0.901	5.4286
2	-0.935	5.3972
2	-0.952	5.372
2	-0.986	5.3406
2	-1.02	5.3092
0	-1.071	5.2778
0	-1.122	5.2464
0	-1.173	5.2087
0	-1.224	5.171
0	-1.275	5.1333
0	-1.343	5.0956
0	-1.394	5.0579
0	-1.445	5.0139
0	-1.496	4.9699
0	-1.564	4.9197
0	-1.615	4.8757
0	-1.683	4.8254
0	-1.734	4.7752
0	-1.802	4.7186
0	-1.853	4.6621
0	-1.921	4.6055
0	-1.972	4.549
0	-2.023	4.4861
0	-2.091	4.4296
0	-2.142	4.3605
0	-2.193	4.2976
0	-2.244	4.2285
0	-2.295	4.1594
0	-2.346	4.0903
0	-2.397	4.0212
0	-2.448	3.9458
0	-2.482	3.8704
0	-2.516	3.8013
0	-2.55	3.7196
0	-2.584	3.6442
0	-2.601	3.5688
0	-2.635	3.4871
0	-2.652	3.4054
0	-2.652	3.33
0	-2.669	3.2484
0	-2.669	3.1667
0	-2.669	3.085
0	-2.669	3.0096
0	-2.652	2.9279
0	-2.635	2.8462
0	-2.618	2.7708
0	-2.584	2.6892
0	-2.55	2.6138
0	-2.533	2.5384
0	-2.482	2.463
0	-2.448	2.3876
0	-2.397	2.3122
0	-2.363	2.2431
0	-2.312	2.174
0	-2.261	2.1048
0	-2.21	2.0357
0	-2.142	1.9729
0	-2.091	1.9038
1	-2.04	1.8472
1	-1.989	1.7844
1	-1.938	1.7216
1	-1.904	1.665
1	-1.853	1.6085
1	-1.819	1.5519
1	-1.768	1.5017
1	-1.717	1.4514
1	-1.683	1.3948
1	-1.632	1.3446
1	-1.598	1.3006
1	-1.547	1.2503
1	-1.513	1.2064
1	-1.462	1.1624
0	-1.411	1.1184
0	-1.36	1.0744
0	-1.309	1.0367
0	-1.258	0.99273
0	-1.207	0.96131
0	-1.156	0.92362
0	-1.105	0.88592
0	-1.054	0.8545
0	-1.02	0.82309
0	-0.969	0.79167
0	-0.935	0.76654
0	-0.884	0.73512
0	-0.85	0.70999
0	-0.799	0.68486
0	-0.765	0.66601
2	-0.731	0.64088
2	-0.68	0.61574
2	-0.629	0.59689
2	-0.578	0.57805
2	-0.527	0.56548
2	-0.476	0.54663
2	-0.442	0.53406
2	-0.391	0.5215
2	-0.34	0.50893
2	-0.289	0.50265
2	-0.255	0.49008
2	-0.204	0.4838
2	-0.17	0.47752
2	-0.119	0.47752
2	-0.068	0.47123
2	-0.034	0.47123
2	0	0.47123
2	0.034	0.47123
2	0.085	0.47123
2	0.119	0.47752
0	0.153	0.47752
0	0.187	0.4838
0	0.204	0.49008
0	0.238	0.49637
0	0.272	0.50893
0	0.306	0.51521
1	0.323	0.52778
1	0.34	0.53406
1	0.357	0.54663
1	0.374	0.5592
1	0.391	0.56548
1	0.408	0.57805
1	0.425	0.59061
1	0.442	0.60946
1	0.459	0.62203
1	0.476	0.63459
1	0.493	0.64716
1	0.51	0.66601
1	0.544	0.67858
1	0.561	0.69742
1	0.578	0.71627
1	0.612	0.73512
1	0.629	0.75397
1	0.646	0.77282
1	0.68	0.79167
1	0.714	0.81052
1	0.731	0.83565
1	0.765	0.8545
1	0.799	0.87963
0	0.833	0.90477
0	0.884	0.9299
0	0.935	0.96131
0	0.986	0.98645
0	1.037	1.0179
0	1.088	1.0493
0	1.139	1.0807
0	1.19	1.1184
0	1.241	1.1561
0	1.292	1.1938
0	1.36	1.2315
0	1.411	1.2755
0	1.462	1.3195
0	1.53	1.3634
0	1.581	1.4137
0	1.649	1.4577
0	1.7	1.5079
0	1.751	1.5645
0	1.819	1.6148
0	1.87	1.6713
0	1.938	1.7279
0	1.989	1.7907
0	2.057	1.8472
0	2.108	1.9101
0	2.159	1.9729
0	2.21	2.042
0	2.261	2.1111
0	2.312	2.1802
0	2.363	2.2494
0	2.414	2.3185
0	2.448	2.3939
0	2.482	2.4693
0	2.516	2.5447
0	2.55	2.62
0	2.584	2.6955
0	2.601	2.7708
0	2.618	2.8525
0	2.635	2.9342
0	2.635	3.0096
0	2.635	3.0913
0	2.635	3.1667
0	2.635	3.2484
0	2.618	3.33
0	2.618	3.4054
1	2.584	3.4871
1	2.55	3.5625
1	2.499	3.6379
1	2.465	3.7133
1	2.414	3.7887
1	2.346	3.8578
1	2.295	3.9269
1	2.227	3.996
1	2.176	4.0652
1	2.108	4.128
1	2.04	4.1908
1	1.955	4.2474
1	1.887	4.3102
1	1.819	4.3667
1	1.751	4.417
1	1.666	4.4673
1	1.598	4.5175
0	1.53	4.5678
0	1.479	4.6118
0	1.411	4.6558
0	1.36	4.6935
0	1.292	4.7375
0	1.224	4.7752
0	1.173	4.8129
0	1.105	4.8443
0	1.054	4.8757
0	0.986	4.9071
0	0.935	4.9385
0	0.867	4.9637
0	0.816	4.9888
0	0.765	5.0139
0	0.697	5.039
0	0.646	5.0579
0	0.578	5.0767
0	0.527	5.0893
0	0.476	5.1082
0	0.425	5.1207
0	0.357	5.1333
0	0.306	5.1459
0	0.255	5.1521
0	0.204	5.1584
0	0.153	5.1647
0	0.085	5.171
0	0.034	5.171
2	0	5.171
2	-0.034	5.171
2	-0.068	5.171
2	-0.102	5.1647
2	-0.153	5.1647
2	-0.187	5.1584
2	-0.221	5.1521
2	-0.255	5.1459
2	-0.306	5.1333
2	-0.34	5.127
2	-0.374	5.1144
2	-0.408	5.1019
0	-0.476	5.0893
0	-0.527	5.0705
0	-0.578	5.0579
0	-0.646	5.039
0	-0.697	5.0139
0	-0.748	4.9951
0	-0.816	4.9699
0	-0.867	4.9448
0	-0.918	4.9197
0	-0.986	4.8883
0	-1.037	4.8568
0	-1.105	4.8254
0	-1.156	4.794
0	-1.224	4.7563
0	-1.275	4.7186
0	-1.343	4.6809
0	-1.394	4.6369
0	-1.462	4.593
0	-1.513	4.549
0	-1.581	4.505
0	-1.632	4.4547
0	-1.683	4.4044
0	-1.751	4.3542
0	-1.802	4.2976
0	-1.853	4.2474
0	-1.904	4.1908
0	-1.955	4.128
0	-2.006	4.0714
0	-2.057	4.0086
1	-2.091	3.9458
1	-2.142	3.883
1	-2.21	3.8201
1	-2.261	3.751
1	-2.295	3.6819
1	-2.346	3.6128
1	-2.38	3.5374
1	-2.431	3.4683
1	-2.465	3.3929
1	-2.482	3.3175
1	-2.516	3.2421
1	-2.533	3.1667
1	-2.55	3.0913
1	-2.55	3.0159
1	-2.55	2.9405
1	-2.55	2.8651
1	-2.55	2.7834
1	-2.55	2.708
1	-2.533	2.6326
1	-2.516	2.5572
1	-2.499	2.4818
1	-2.482	2.4064
1	-2.448	2.331
1	-2.414	2.2556
1	-2.38	2.1865
1	-2.346	2.1174
1	-2.312	2.042
1	-2.278	1.9729
1	-2.227	1.9101
1	-2.193	1.841
1	-2.142	1.7781
1	-2.108	1.709
1	-2.057	1.6462
1	-2.023	1.5896
1	-1.972	1.5268
1	-1.921	1.4703
1	-1.887	1.4137
1	-1.836	1.3572
1	-1.802	1.3006
1	-1.751	1.2441
1	-1.717	1.1938
1	-1.666	1.1435
0	-1.615	1.0933
0	-1.564	1.0493
0	-1.513	0.99901
0	-1.462	0.95503
0	-1.411	0.91105
0	-1.36	0.86707
0	-1.326	0.82937
0	-1.275	0.79167
0	-1.224	0.75397
0	-1.19	0.71627
0	-1.156	0.67858
0	-1.105	0.64716
0	-1.071	0.61574
0	-1.037	0.57805
0	-1.003	0.55291
0	-0.986	0.5215
0	-0.952	0.49008
0	-0.918	0.46495
0	-0.901	0.43353
0	-0.867	0.4084
0	-0.85	0.38327
0	-0.816	0.35814
0	-0.799	0.333
0	-0.782	0.30787
0	-0.765	0.28274
2	-0.748	0.26389
2	-0.714	0.23876
2	-0.68	0.21991
2	-0.663	0.20106
2	-0.629	0.17593
2	-0.595	0.15708
2	-0.578	0.14451
2	-0.544	0.12566
2	-0.527	0.10681
2	-0.51	0.094246
2	-0.476	0.075397
2	-0.459	0.062831
2	-0.442	0.050265
2	-0.425	0.037699
2	-0.408	0.025132
2	-0.391	0.012566
2	-0.374	0
2	-0.357	6.2705
2	-0.34	6.258
2	-0.323	6.2517
2	-0.306	6.2391
2	-0.289	6.2328
2	-0.289	6.2203
2	-0.272	6.214
2	-0.255	6.2077
2	-0.238	6.1951
2	-0.238	6.1889
2	-0.221	6.1826
2	-0.221	6.1763
2	-0.204	6.17
2	-0.187	6.1637
2	-0.187	6.1574
2	-0.17	6.1512
2	-0.17	6.1449
2	-0.153	6.1449
2	-0.153	6.1386
2	-0.136	6.1323
2	-0.136	6.126
2	-0.136	6.126
2	-0.119	6.1197
2	-0.119	6.1135
2	-0.102	6.1135
2	-0.102	6.1072
2	-0.102	6.1072
2	-0.085	6.1009
2	-0.085	6.1009
2	-0.085	6.0946
2	-0.068	6.0946
2	-0.068	6.0883
2	-0.068	6.0883
2	-0.068	6.0883
2	-0.051	6.082
2	-0.051	6.082
2	-0.051	6.082
2	-0.051	6.082
2	-0.034	6.0758
2	-0.034	6.0758
2	-0.034	6.0758
2	-0.034	6.0758
2	-0.017	6.0758
2	-0.017	6.0695
2	-0.017	6.0695
2	-0.017	6.0695
2	0	6.0695
2	0	6.0695
2	0	6.0695
2	0	6.0695
2	0	6.0695
2	0	6.0695
2	0	6.0695
2	0	6.0695
2	0	6.0695
2	0	6.0695
2	0.017	6.0695
2	0.017	6.0695
2	0.017	6.0695
2	0.017	6.0758
2	0.034	6.0758
2	0.034	6.0758
2	0.034	6.0758
2	0.034	6.0758
2	0.051	6.082
2	0.051	6.082
2	0.051	6.082
2	0.051	6.082
2	0.068	6.0883
2	0.068	6.0883
2	0.068	6.0883
2	0.068	6.0946
0	0.068	6.0946
0	0.051	6.1009
0	0.051	6.1009
0	0.034	6.1009
0	0.017	6.1009
0	0.017	6.1009
0	0	6.1009
0	0	6.1009
0	0	6.1009
0	-0.017	6.1009
0	-0.017	6.1009
0	-0.034	6.1009
0	-0.051	6.1009
0	-0.051	6.1009
0	-0.068	6.0946
0	-0.085	6.0946
0	-0.085	6.0883
0	-0.102	6.0883
0	-0.119	6.082
0	-0.119	6.082
2	-0.136	6.0758
2	-0.136	6.0695
2	-0.136	6.0695
2	-0.119	6.0632
2	-0.119	6.0569
2	-0.119	6.0569
2	-0.119	6.0506
2	-0.119	6.0506
2	-0.119	6.0443
2	-0.102	6.0381
2	-0.102	6.0381
2	-0.102	6.0318
2	-0.102	6.0318
2	-0.102	6.0255
2	-0.102	6.0255
2	-0.102	6.0192
2	-0.102	6.0192
2	-0.102	6.0129
2	-0.102	6.0129
2	-0.102	6.0066
2	-0.102	6.0066
2	-0.102	6.0004
2	-0.102	6.0004
2	-0.102	5.9941
2	-0.102	5.9941
2	-0.102	5.9878
2	-0.102	5.9878
2	-0.102	5.9815
2	-0.102	5.9752
2	-0.102	5.9752
2	-0.102	5.9689
2	-0.102	5.9689
2	-0.119	5.9627
2	-0.119	5.9627
2	-0.119	5.9564
2	-0.119	5.9501
2	-0.119	5.9501
2	-0.119	5.9438
2	-0.136	5.9438
2	-0.136	5.9375
2	-0.136	5.9313
2	-0.136	5.925
2	-0.153	5.925
2	-0.153	5.9187
2	-0.153	5.9124
2	-0.17	5.9061
2	-0.17	5.9061
2	-0.17	5.8998
2	-0.187	5.8936
2	-0.187	5.8873
2	-0.187	5.881
2	-0.204	5.8747
2	-0.204	5.8684
2	-0.221	5.8621
2	-0.221	5.8559
2	-0.238	5.8496
2	-0.238	5.837
2	-0.255	5.8307
2	-0.255	5.8244
2	-0.272	5.8182
2	-0.289	5.8056
2	-0.289	5.7993
2	-0.306	5.7867
2	-0.323	5.7805
2	-0.323	5.7679
2	-0.34	5.7616
2	-0.357	5.749
2	-0.374	5.7365
2	-0.391	5.7239
2	-0.408	5.7113
2	-0.425	5.6988
2	-0.442	5.6862
2	-0.459	5.6736
2	-0.476	5.6611
2	-0.493	5.6485
2	-0.51	5.6297
2	-0.527	5.6171
2	-0.544	5.5982
2	-0.578	5.5794
2	-0.595	5.5605
2	-0.612	5.548
2	-0.646	5.5291
2	-0.663	5.504
2	-0.697	5.4851
2	-0.714	5.4663
2	-0.748	5.4412
2	-0.782	5.416
2	-0.799	5.3972
2	-0.833	5.372
2	-0.867	5.3469
2	-0.901	5.3155
2	-0.935	5.2904
2	-0.969	5.2589
2	-1.003	5.2338
2	-1.037	5.2024
2	-1.071	5.171
2	-1.105	5.1333
2	-1.156	5.1019
2	-1.19	5.0642
2	-1.224	5.0328
2	-1.275	4.9951
2	-1.309	4.9511
2	-1.343	4.9134
2	-1.394	4.8694
2	-1.428	4.8317
2	-1.479	4.7877
2	-1.513	4.7375
2	-1.564	4.6935
2	-1.598	4.6432
2	-1.649	4.5992
2	-1.683	4.549
2	-1.734	4.4924
2	-1.768	4.4421
2	-1.819	4.3856
2	-1.853	4.3353
2	-1.887	4.2788
2	-1.921	4.216
2	-1.955	4.1594
2	-1.989	4.1029
2	-2.023	4.04
2	-2.057	3.9772
2	-2.074	3.9144
2	-2.108	3.8515
2	-2.125	3.7887
2	-2.142	3.7259
2	-2.159	3.6631
2	-2.176	3.5939
2	-2.176	3.5311
2	-2.176	3.462
2	-2.176	3.3992
2	-2.176	3.33
2	-2.176	3.2672
2	-2.159	3.2044
2	-2.142	3.1353
2	-2.125	3.0724
2	-2.108	3.0096
2	-2.074	2.9468
2	-2.04	2.8839
2	-2.006	2.8211
2	-1.972	2.7646
2	-1.938	2.708
2	-1.887	2.6452
2	-1.836	2.5886
2	-1.785	2.5384
2	-1.734	2.4818
2	-1.683	2.4316
2	-1.632	2.3813
2	-1.564	2.331
0	-1.513	2.287
0	-1.479	2.2431
0	-1.428	2.1991
0	-1.377	2.1551
0	-1.326	2.1174
0	-1.275	2.0734
0	-1.224	2.0357
0	-1.156	2.0043
0	-1.105	1.9666
0	-1.054	1.9352
0	-1.003	1.9038
0	-0.935	1.8724
0	-0.884	1.8472
0	-0.816	1.8221
0	-0.765	1.797
0	-0.697	1.7781
0	-0.646	1.753
0	-0.578	1.7341
0	-0.527	1.7216
0	-0.459	1.7027
0	-0.408	1.6902
0	-0.34	1.6776
0	-0.289	1.6713
0	-0.221	1.6587
0	-0.17	1.6525
0	-0.102	1.6525
0	-0.051	1.6462
0	0	1.6462
0	0.051	1.6462
0	0.119	1.6525
0	0.17	1.6525
0	0.238	1.6587
0	0.289	1.6713
0	0.357	1.6776
0	0.408	1.6902
0	0.476	1.7027
0	0.527	1.7216
0	0.595	1.7404
0	0.646	1.7593
0	0.714	1.7781
0	0.765	1.797
0	0.816	1.8221
0	0.884	1.8472
0	0.935	1.8786
0	0.986	1.9038
0	1.054	1.9352
0	1.105	1.9666
0	1.156	2.0043
0	1.207	2.042
0	1.258	2.0734
0	1.309	2.1174
0	1.36	2.1551
0	1.411	2.1991
0	1.462	2.2431
1	1.513	2.287
1	1.53	2.331
1	1.564	2.3813
1	1.581	2.4253
1	1.598	2.4755
1	1.615	2.5195
1	1.632	2.5698
1	1.649	2.62
1	1.666	2.6703
0	1.683	2.7206
0	1.717	2.7708
0	1.734	2.8274
0	1.751	2.8777
0	1.751	2.9279
0	1.768	2.9845
0	1.768	3.0347
0	1.785	3.0913
0	1.785	3.1416
0	1.785	3.1981
0	1.768	3.2484
0	1.768	3.3049
0	1.751	3.3552
0	1.734	3.4117
0	1.717	3.462
0	1.7	3.5122
0	1.666	3.5625
0	1.649	3.6128
0	1.615	3.6631
0	1.581	3.7133
0	1.547	3.7573
0	1.513	3.8013
0	1.479	3.8515
0	1.428	3.8955
0	1.394	3.9332
0	1.343	3.9772
0	1.292	4.0149
0	1.258	4.0526
0	1.207	4.0903
0	1.156	4.128
0	1.105	4.1594
0	1.054	4.1971
0	0.986	4.2222
0	0.935	4.2537
0	0.884	4.2851
0	0.833	4.3102
0	0.782	4.3353
0	0.714	4.3542
0	0.663	4.373
0	0.595	4.3982
0	0.544	4.4107
0	0.493	4.4296
0	0.425	4.4421
0	0.374	4.4547
0	0.306	4.4673
0	0.255	4.4736
0	0.204	4.4798
0	0.136	4.4861
0	0.085	4.4924
0	0.017	4.4924
0	-0.017	4.4924
0	-0.085	4.4924
0	-0.136	4.4861
0	-0.204	4.4798
0	-0.255	4.4736
0	-0.306	4.4673
0	-0.374	4.4547
0	-0.425	4.4421
0	-0.493	4.4296
0	-0.544	4.4107
0	-0.595	4.3982
0	-0.663	4.3793
0	-0.714	4.3542
0	-0.765	4.3353
0	-0.816	4.3102
0	-0.884	4.2851
0	-0.935	4.2537
0	-0.986	4.2285
0	-1.037	4.1971
0	-1.088	4.1657
0	-1.139	4.128
0	-1.19	4.0966
1	-1.241	4.0589
1	-1.292	4.0212
1	-1.36	3.9835
1	-1.411	3.9395
1	-1.479	3.8955
1	-1.53	3.8515
1	-1.581	3.8013
1	-1.632	3.751
1	-1.683	3.7008
1	-1.734	3.6505
1	-1.768	3.6002
1	-1.819	3.5437
1	-1.853	3.4871
1	-1.887	3.4306
1	-1.921	3.374
1	-1.938	3.3175
1	-1.972	3.2609
1	-1.989	3.1981
1	-2.006	3.1416
1	-2.023	3.0787
1	-2.04	3.0159
1	-2.04	2.9531
1	-2.04	2.8965
1	-2.04	2.8337
1	-2.04	2.7708
1	-2.023	2.708
1	-2.023	2.6515
1	-2.006	2.5886
1	-1.989	2.5321
1	-1.955	2.4693
1	-1.938	2.4127
1	-1.921	2.3499
1	-1.887	2.2933
1	-1.853	2.2368
1	-1.819	2.1865
1	-1.785	2.13
1	-1.751	2.0734
1	-1.717	2.0232
1	-1.666	1.9729
1	-1.632	1.9226
1	-1.598	1.8724
1	-1.547	1.8284
1	-1.513	1.7781
1	-1.462	1.7341
1	-1.428	1.6902
1	-1.377	1.6525
1	-1.326	1.6085
1	-1.292	1.5708
1	-1.241	1.5331
1	-1.19	1.4954
1	-1.156	1.4577
1	-1.105	1.4263
1	-1.071	1.3948
1	-1.02	1.3634
1	-0.986	1.332
1	-0.935	1.3006
1	-0.901	1.2755
1	-0.85	1.2441
1	-0.816	1.2189
1	-0.765	1.2001
1	-0.731	1.1749
1	-0.697	1.1561
1	-0.663	1.131
1	-0.612	1.1121
1	-0.578	1.0933
1	-0.544	1.0807
1	-0.51	1.0618
1	-0.476	1.0493
1	-0.425	1.0304
1	-0.391	1.0179
1	-0.357	1.0116
1	-0.323	0.99901
1	-0.289	0.98645
1	-0.255	0.98016
1	-0.221	0.97388
1	-0.187	0.9676
1	-0.153	0.96131
1	-0.119	0.95503
1	-0.085	0.95503
1	-0.068	0.94875
1	-0.034	0.94875
1	0	0.94875
0	0.034	0.94875
0	0.085	0.94875
0	0.136	0.95503
0	0.187	0.96131
0	0.238	0.9676
0	0.289	0.97388
0	0.34	0.98645
[truncated: 5,162 more rows]
