# Supplementary material for: Skilled motor control of an inverted pendulum implies low entropy of states but high entropy of actions
Source: PLoS Comput Biol. 2023 Jan 6;19(1):e1010810. doi: 10.1371/journal.pcbi.1010810 (PMC9851554; doi:10.1371/journal.pcbi.1010810)
Supplement: S2 File — The dataset within the file contains the data collected during the experiment. Each CSV file named “FRI_p_l.csv” corresponds to a different trial, where “p” stands for an unique numerical participant’s identifier and “l” stands for pendulum length (where “2” corresponds to 0.2, “3” to 0.3 m, “4” to 0.4 m, etc.). In every file, rows correspond to subsequent time steps, sampled with a frequency of 0.017 s. For every recorded time step, each column contains: the action selected by the trial’s participant (“action”). The value 0 corresponds to a “no action”, the value 1 represents an action that pushes the pendulum towards the clockwise direction and the value 2 corresponds to an action that pushes the pendulum towards the anti-clockwise direction.the angular velocity of the pendulum at that time step (“ang. velocity”), measured in rad s−1.the angle of the pendulum at that time step (“angle”), measured in rad with values in the interval [0, 2π) rad. The angle 0 rad corresponds to the pendulum oriented in its upright position.the single utility value associated to the whole trial (“utility”). (ZIP) [file pcbi.1010810.s002.zip › ExperimentalData/FRI_24_8.csv]

action	angular vel.	angle	trial utility
0	0	3.2358	-2.6868
0	0	3.2358
0	0	3.2358
0	0	3.2358
0	-0.017	3.2358
0	-0.017	3.2358
0	-0.017	3.2358
0	-0.017	3.2358
0	-0.017	3.2358
0	-0.034	3.2358
0	-0.034	3.2295
0	-0.034	3.2295
0	-0.034	3.2295
0	-0.034	3.2295
0	-0.051	3.2232
0	-0.051	3.2232
0	-0.051	3.2232
2	-0.051	3.2232
2	-0.051	3.217
2	-0.034	3.217
2	-0.034	3.217
2	-0.034	3.217
2	-0.017	3.217
2	-0.017	3.2107
2	0	3.2107
2	0	3.2107
2	0	3.2107
2	0	3.2107
2	0	3.2107
2	0.017	3.2107
2	0.017	3.217
2	0.034	3.217
2	0.034	3.217
2	0.051	3.217
2	0.051	3.2232
2	0.051	3.2232
2	0.068	3.2232
2	0.068	3.2295
2	0.085	3.2295
2	0.085	3.2295
2	0.085	3.2358
2	0.102	3.2358
2	0.102	3.2421
2	0.119	3.2421
2	0.119	3.2484
2	0.119	3.2546
2	0.136	3.2546
2	0.136	3.2609
2	0.136	3.2672
2	0.153	3.2672
2	0.153	3.2735
2	0.153	3.2798
2	0.153	3.2861
2	0.17	3.2861
2	0.17	3.2923
2	0.17	3.2986
2	0.17	3.3049
2	0.187	3.3112
2	0.187	3.3175
2	0.187	3.3238
2	0.187	3.33
2	0.187	3.3363
2	0.204	3.3426
2	0.204	3.3489
2	0.204	3.3552
2	0.204	3.3615
2	0.204	3.3677
2	0.204	3.374
2	0.204	3.3803
2	0.204	3.3866
2	0.204	3.3929
2	0.204	3.3992
2	0.204	3.4054
2	0.204	3.4117
2	0.204	3.418
2	0.204	3.4243
2	0.204	3.4306
2	0.204	3.4369
2	0.204	3.4431
2	0.204	3.4494
2	0.204	3.4557
2	0.204	3.462
2	0.204	3.4683
2	0.204	3.4745
2	0.187	3.4808
2	0.187	3.4871
2	0.187	3.4934
2	0.187	3.4997
2	0.187	3.506
2	0.187	3.5122
2	0.17	3.5185
2	0.17	3.5185
2	0.17	3.5248
2	0.17	3.5311
2	0.153	3.5374
2	0.153	3.5437
0	0.136	3.5437
0	0.119	3.5499
0	0.102	3.5562
0	0.102	3.5562
0	0.085	3.5625
0	0.068	3.5625
0	0.051	3.5625
0	0.034	3.5688
0	0.017	3.5688
0	0	3.5688
0	0	3.5688
0	-0.017	3.5688
0	-0.034	3.5688
0	-0.051	3.5625
1	-0.068	3.5625
1	-0.085	3.5625
1	-0.119	3.5562
1	-0.136	3.5562
1	-0.153	3.5499
1	-0.187	3.5437
1	-0.204	3.5374
1	-0.238	3.5311
1	-0.255	3.5248
1	-0.289	3.5122
1	-0.306	3.506
1	-0.323	3.4934
1	-0.357	3.4871
1	-0.374	3.4745
1	-0.391	3.462
1	-0.425	3.4494
1	-0.442	3.4369
1	-0.459	3.4243
1	-0.476	3.4054
1	-0.493	3.3929
1	-0.527	3.3803
1	-0.544	3.3615
1	-0.561	3.3426
1	-0.578	3.33
1	-0.595	3.3112
1	-0.612	3.2923
1	-0.629	3.2735
1	-0.629	3.2546
1	-0.646	3.2358
1	-0.663	3.217
1	-0.68	3.1918
1	-0.68	3.173
1	-0.697	3.1541
1	-0.714	3.129
1	-0.714	3.1101
1	-0.731	3.085
1	-0.731	3.0661
1	-0.731	3.041
1	-0.748	3.0222
1	-0.748	2.997
1	-0.748	2.9782
1	-0.748	2.9531
1	-0.765	2.9279
1	-0.765	2.9091
1	-0.765	2.8839
1	-0.765	2.8588
1	-0.765	2.84
1	-0.765	2.8148
1	-0.748	2.7897
1	-0.748	2.7708
1	-0.748	2.7457
1	-0.748	2.7206
1	-0.731	2.7017
1	-0.731	2.6766
1	-0.731	2.6578
1	-0.714	2.6326
1	-0.714	2.6138
1	-0.697	2.5949
1	-0.68	2.5698
1	-0.68	2.5509
1	-0.663	2.5321
1	-0.646	2.507
1	-0.646	2.4881
1	-0.629	2.4693
1	-0.612	2.4504
1	-0.595	2.4316
1	-0.578	2.4127
1	-0.578	2.4001
1	-0.561	2.3813
1	-0.544	2.3624
1	-0.527	2.3499
1	-0.51	2.331
1	-0.493	2.3185
0	-0.459	2.3059
0	-0.425	2.287
0	-0.408	2.2745
0	-0.374	2.2619
0	-0.34	2.2556
0	-0.323	2.2431
0	-0.289	2.2368
0	-0.255	2.2242
0	-0.221	2.2179
0	-0.204	2.2117
0	-0.17	2.2054
0	-0.136	2.1991
0	-0.102	2.1991
0	-0.068	2.1928
0	-0.051	2.1928
0	-0.017	2.1928
0	0	2.1928
0	0.034	2.1928
0	0.068	2.1928
0	0.085	2.1928
0	0.119	2.1991
0	0.153	2.2054
0	0.187	2.2117
0	0.204	2.2179
0	0.238	2.2242
2	0.272	2.2305
2	0.306	2.2368
2	0.357	2.2494
2	0.391	2.2619
2	0.425	2.2745
2	0.459	2.287
2	0.51	2.2996
2	0.544	2.3185
2	0.578	2.331
2	0.612	2.3499
2	0.646	2.3687
2	0.68	2.3939
2	0.714	2.4127
2	0.748	2.4378
2	0.782	2.4567
2	0.816	2.4818
2	0.85	2.507
2	0.884	2.5321
2	0.918	2.5635
2	0.952	2.5886
2	0.969	2.62
2	1.003	2.6515
2	1.02	2.6829
2	1.054	2.7143
2	1.071	2.7457
2	1.105	2.7771
2	1.122	2.8085
2	1.139	2.8462
2	1.173	2.8777
2	1.19	2.9154
2	1.207	2.9531
2	1.224	2.9908
2	1.224	3.0222
2	1.241	3.0599
2	1.258	3.0976
2	1.258	3.1353
2	1.275	3.1793
2	1.275	3.217
2	1.292	3.2546
2	1.292	3.2923
2	1.292	3.33
2	1.292	3.3677
2	1.292	3.4117
2	1.292	3.4494
2	1.292	3.4871
2	1.292	3.5248
2	1.292	3.5688
2	1.275	3.6065
2	1.275	3.6442
2	1.258	3.6819
2	1.258	3.7196
2	1.241	3.7573
2	1.224	3.795
2	1.207	3.8327
2	1.19	3.8704
2	1.173	3.9018
2	1.156	3.9395
2	1.139	3.9709
2	1.122	4.0086
2	1.105	4.04
2	1.088	4.0777
2	1.071	4.1091
2	1.037	4.1406
2	1.02	4.172
2	1.003	4.2034
2	0.969	4.2285
2	0.952	4.2599
2	0.935	4.2914
2	0.901	4.3165
0	0.867	4.3416
0	0.833	4.3667
0	0.799	4.3919
0	0.765	4.417
0	0.731	4.4421
0	0.68	4.461
0	0.646	4.4798
0	0.612	4.4987
0	0.578	4.5175
0	0.544	4.5364
0	0.51	4.549
0	0.459	4.5678
0	0.425	4.5804
0	0.391	4.593
0	0.357	4.6055
0	0.323	4.6118
0	0.272	4.6244
0	0.238	4.6306
0	0.204	4.6369
0	0.17	4.6432
0	0.119	4.6495
0	0.085	4.6495
0	0.051	4.6558
0	0.017	4.6558
0	0	4.6558
0	-0.051	4.6558
0	-0.085	4.6558
0	-0.119	4.6495
0	-0.153	4.6432
0	-0.187	4.6369
0	-0.238	4.6306
0	-0.272	4.6244
0	-0.306	4.6181
0	-0.34	4.6055
0	-0.374	4.593
1	-0.408	4.5867
1	-0.459	4.5678
1	-0.51	4.5553
1	-0.561	4.5364
1	-0.595	4.5238
1	-0.646	4.505
1	-0.697	4.4798
1	-0.748	4.461
1	-0.782	4.4359
1	-0.833	4.4107
1	-0.884	4.3856
1	-0.918	4.3605
1	-0.969	4.3291
1	-1.02	4.2976
1	-1.054	4.2662
1	-1.105	4.2348
1	-1.139	4.2034
1	-1.19	4.1657
1	-1.224	4.128
1	-1.275	4.0903
1	-1.309	4.0526
1	-1.343	4.0149
1	-1.377	3.9709
1	-1.428	3.9332
1	-1.462	3.8892
1	-1.496	3.8453
1	-1.53	3.795
1	-1.547	3.751
1	-1.581	3.7008
1	-1.615	3.6568
1	-1.632	3.6065
1	-1.666	3.5562
1	-1.683	3.506
1	-1.717	3.4557
1	-1.734	3.4054
1	-1.751	3.3489
1	-1.768	3.2986
1	-1.785	3.2421
1	-1.785	3.1918
1	-1.802	3.1353
1	-1.802	3.0787
1	-1.819	3.0284
1	-1.819	2.9719
1	-1.819	2.9154
1	-1.819	2.8651
1	-1.819	2.8085
1	-1.819	2.752
1	-1.819	2.6955
1	-1.802	2.6452
1	-1.785	2.5886
1	-1.785	2.5384
1	-1.768	2.4818
1	-1.751	2.4316
1	-1.734	2.375
1	-1.717	2.3247
1	-1.7	2.2745
1	-1.683	2.2242
1	-1.666	2.174
1	-1.632	2.1237
1	-1.615	2.0734
1	-1.598	2.0232
1	-1.564	1.9729
1	-1.547	1.9289
1	-1.513	1.8849
1	-1.496	1.8347
1	-1.462	1.7907
1	-1.428	1.7467
1	-1.411	1.709
1	-1.377	1.665
1	-1.36	1.621
1	-1.326	1.5833
1	-1.292	1.5456
1	-1.275	1.5017
1	-1.241	1.464
1	-1.207	1.4263
1	-1.19	1.3948
1	-1.156	1.3572
1	-1.139	1.3257
1	-1.105	1.288
1	-1.071	1.2566
1	-1.054	1.2252
1	-1.02	1.1938
1	-1.003	1.1624
1	-0.969	1.131
1	-0.952	1.0995
1	-0.935	1.0744
1	-0.901	1.0493
1	-0.884	1.0179
1	-0.867	0.99273
1	-0.833	0.9676
1	-0.816	0.94246
1	-0.799	0.91733
1	-0.782	0.8922
1	-0.765	0.86707
1	-0.748	0.84822
1	-0.731	0.82309
1	-0.697	0.80424
1	-0.68	0.7791
1	-0.68	0.76026
1	-0.663	0.74141
1	-0.646	0.72256
1	-0.629	0.70371
1	-0.612	0.68486
1	-0.595	0.66601
0	-0.578	0.64716
0	-0.544	0.62831
0	-0.527	0.61574
0	-0.51	0.59689
0	-0.493	0.58433
0	-0.459	0.56548
0	-0.442	0.55291
0	-0.425	0.54035
0	-0.408	0.52778
0	-0.391	0.51521
0	-0.374	0.50265
0	-0.357	0.49637
0	-0.34	0.4838
0	-0.323	0.47123
0	-0.306	0.46495
0	-0.289	0.45238
0	-0.272	0.4461
0	-0.255	0.43982
0	-0.238	0.43353
0	-0.221	0.42097
0	-0.204	0.41469
0	-0.187	0.4084
0	-0.17	0.4084
0	-0.153	0.40212
0	-0.136	0.39583
0	-0.119	0.38955
0	-0.119	0.38955
0	-0.102	0.38327
0	-0.085	0.38327
0	-0.068	0.37699
0	-0.051	0.37699
0	-0.034	0.37699
1	-0.034	0.3707
1	-0.017	0.3707
1	-0.017	0.3707
1	-0.017	0.3707
1	-0.017	0.3707
1	-0.017	0.3707
1	0	0.3707
1	0	0.3707
1	0	0.3707
1	0	0.3707
1	0	0.3707
1	0	0.3707
1	0	0.3707
1	0	0.3707
1	0	0.3707
1	0.017	0.3707
1	0.017	0.3707
1	0.017	0.3707
1	0.017	0.3707
1	0.017	0.3707
1	0.034	0.3707
1	0.034	0.37699
1	0.034	0.37699
1	0.034	0.37699
1	0.034	0.37699
1	0.051	0.37699
1	0.051	0.38327
1	0.051	0.38327
1	0.051	0.38327
1	0.068	0.38955
1	0.068	0.38955
1	0.068	0.38955
1	0.068	0.39583
1	0.085	0.39583
1	0.085	0.40212
1	0.085	0.40212
1	0.085	0.40212
1	0.102	0.4084
1	0.102	0.4084
1	0.102	0.41469
1	0.119	0.42097
0	0.119	0.42097
0	0.136	0.42725
0	0.153	0.43353
0	0.17	0.43353
0	0.187	0.43982
0	0.204	0.4461
0	0.221	0.45238
0	0.238	0.46495
0	0.255	0.47123
0	0.272	0.47752
0	0.289	0.4838
0	0.306	0.49637
0	0.323	0.50893
0	0.34	0.51521
0	0.357	0.52778
0	0.374	0.54035
0	0.408	0.55291
0	0.425	0.56548
0	0.442	0.57805
0	0.459	0.59061
0	0.476	0.60318
0	0.51	0.62203
0	0.527	0.63459
0	0.544	0.65344
0	0.578	0.66601
0	0.595	0.68486
0	0.612	0.70371
0	0.646	0.72256
0	0.663	0.74141
0	0.697	0.76654
0	0.714	0.78539
0	0.748	0.81052
0	0.765	0.82937
0	0.799	0.8545
0	0.833	0.87963
0	0.85	0.90477
0	0.884	0.9299
0	0.918	0.96131
0	0.952	0.98645
0	0.986	1.0179
0	1.003	1.043
0	1.037	1.0744
0	1.071	1.1058
0	1.105	1.1435
0	1.139	1.1749
0	1.173	1.2126
0	1.207	1.2441
0	1.241	1.2817
0	1.275	1.3195
0	1.309	1.3634
0	1.36	1.4011
0	1.394	1.4451
0	1.428	1.4828
0	1.462	1.5268
0	1.496	1.5708
0	1.53	1.621
0	1.581	1.665
0	1.615	1.7153
0	1.649	1.7655
0	1.683	1.8158
0	1.717	1.8661
0	1.751	1.9163
0	1.785	1.9729
0	1.819	2.0232
0	1.853	2.0797
0	1.887	2.1362
0	1.904	2.1928
0	1.938	2.2494
0	1.972	2.3122
0	1.989	2.3687
0	2.023	2.4316
0	2.04	2.4944
0	2.057	2.5509
0	2.074	2.6138
0	2.091	2.6766
0	2.108	2.7394
0	2.125	2.8085
0	2.142	2.8714
0	2.142	2.9342
0	2.142	2.997
0	2.142	3.0661
0	2.142	3.129
0	2.142	3.1918
0	2.142	3.2609
0	2.142	3.3238
0	2.125	3.3866
0	2.125	3.4494
0	2.108	3.5122
0	2.091	3.5751
0	2.074	3.6379
0	2.057	3.7008
0	2.023	3.7636
0	2.006	3.8264
0	1.972	3.883
0	1.955	3.9458
0	1.921	4.0023
0	1.887	4.0589
0	1.853	4.1154
0	1.836	4.172
0	1.802	4.2285
0	1.751	4.2788
0	1.717	4.3291
0	1.683	4.3856
0	1.649	4.4359
0	1.615	4.4798
0	1.581	4.5301
0	1.547	4.5804
0	1.496	4.6244
0	1.462	4.6683
0	1.428	4.7123
0	1.394	4.7563
0	1.343	4.794
0	1.309	4.838
0	1.275	4.8757
0	1.241	4.9134
0	1.19	4.9511
0	1.156	4.9825
0	1.122	5.0202
0	1.088	5.0516
0	1.054	5.083
0	1.02	5.1144
0	0.986	5.1459
0	0.952	5.1773
0	0.918	5.2024
0	0.884	5.2338
0	0.85	5.2589
2	0.816	5.2841
2	0.799	5.3092
2	0.782	5.3343
2	0.748	5.3532
2	0.731	5.3783
2	0.714	5.3972
2	0.697	5.4223
2	0.68	5.4412
2	0.663	5.46
2	0.646	5.4789
2	0.629	5.504
2	0.612	5.5166
2	0.595	5.5354
2	0.578	5.5543
2	0.561	5.5731
2	0.544	5.592
2	0.527	5.6045
2	0.527	5.6234
2	0.51	5.6359
2	0.493	5.6548
2	0.493	5.6674
2	0.476	5.6862
2	0.459	5.6988
0	0.442	5.7113
0	0.425	5.7239
0	0.408	5.7365
0	0.374	5.749
0	0.357	5.7616
0	0.34	5.7742
0	0.323	5.7805
0	0.306	5.793
0	0.289	5.7993
0	0.272	5.8119
0	0.255	5.8182
0	0.238	5.8244
0	0.221	5.8307
0	0.204	5.837
0	0.187	5.8433
2	0.17	5.8496
2	0.17	5.8559
2	0.17	5.8621
2	0.153	5.8684
2	0.153	5.8747
2	0.153	5.8747
2	0.153	5.881
2	0.136	5.8873
2	0.136	5.8936
2	0.136	5.8936
2	0.136	5.8998
2	0.119	5.9061
2	0.119	5.9061
2	0.119	5.9124
2	0.119	5.9124
0	0.102	5.9187
0	0.085	5.9187
0	0.068	5.925
0	0.068	5.925
2	0.051	5.9313
2	0.051	5.9313
2	0.051	5.9313
2	0.034	5.9313
2	0.034	5.9375
2	0.034	5.9375
2	0.034	5.9375
2	0.034	5.9375
2	0.034	5.9375
2	0.017	5.9375
2	0.017	5.9438
2	0.017	5.9438
2	0.017	5.9438
2	0.017	5.9438
2	0.017	5.9438
2	0.017	5.9438
2	0.017	5.9438
2	0	5.9438
2	0	5.9438
2	0	5.9501
2	0	5.9501
2	0	5.9501
2	0	5.9501
2	0	5.9501
2	0	5.9501
2	0	5.9501
2	0	5.9501
2	0	5.9501
2	0	5.9501
2	0	5.9501
2	0	5.9501
2	0	5.9438
2	0	5.9438
2	-0.017	5.9438
2	-0.017	5.9438
2	-0.017	5.9438
2	-0.017	5.9438
2	-0.017	5.9438
2	-0.017	5.9438
2	-0.017	5.9438
0	-0.034	5.9375
0	-0.051	5.9375
0	-0.068	5.9375
0	-0.068	5.9375
0	-0.085	5.9313
0	-0.102	5.9313
0	-0.119	5.925
0	-0.119	5.9187
0	-0.136	5.9187
0	-0.153	5.9124
0	-0.17	5.9061
0	-0.17	5.8998
0	-0.187	5.8936
0	-0.204	5.8873
0	-0.221	5.881
0	-0.238	5.8747
0	-0.255	5.8684
0	-0.272	5.8621
0	-0.272	5.8559
0	-0.289	5.8433
0	-0.306	5.837
0	-0.323	5.8244
0	-0.34	5.8119
0	-0.357	5.8056
0	-0.374	5.793
0	-0.391	5.7805
0	-0.408	5.7679
0	-0.425	5.7553
0	-0.459	5.7428
0	-0.476	5.7302
0	-0.493	5.7113
0	-0.51	5.6988
0	-0.527	5.6799
0	-0.544	5.6674
0	-0.578	5.6485
0	-0.595	5.6297
0	-0.612	5.6108
0	-0.646	5.592
0	-0.663	5.5731
0	-0.697	5.5543
0	-0.714	5.5291
0	-0.731	5.5103
0	-0.765	5.4851
0	-0.799	5.46
0	-0.816	5.4412
0	-0.85	5.416
0	-0.884	5.3846
0	-0.901	5.3595
0	-0.935	5.3343
0	-0.969	5.3029
0	-1.003	5.2715
0	-1.02	5.2401
0	-1.054	5.2087
0	-1.088	5.1773
0	-1.122	5.1459
0	-1.156	5.1082
0	-1.19	5.0767
0	-1.224	5.039
0	-1.258	5.0014
0	-1.292	4.9637
0	-1.326	4.926
0	-1.377	4.882
0	-1.411	4.838
0	-1.445	4.8003
0	-1.479	4.7563
0	-1.513	4.706
0	-1.547	4.6621
0	-1.581	4.6118
0	-1.632	4.5678
0	-1.666	4.5175
0	-1.7	4.4673
0	-1.734	4.417
0	-1.768	4.3605
0	-1.802	4.3102
0	-1.836	4.2537
0	-1.87	4.1971
0	-1.904	4.1406
0	-1.921	4.084
0	-1.955	4.0212
0	-1.989	3.9646
0	-2.006	3.9018
0	-2.04	3.8453
0	-2.057	3.7824
0	-2.074	3.7196
0	-2.091	3.6568
0	-2.108	3.5939
0	-2.125	3.5311
0	-2.142	3.4683
0	-2.142	3.3992
0	-2.159	3.3363
0	-2.159	3.2735
0	-2.159	3.2044
0	-2.159	3.1416
0	-2.159	3.0724
0	-2.159	3.0096
0	-2.142	2.9468
0	-2.142	2.8839
0	-2.125	2.8148
0	-2.108	2.752
0	-2.091	2.6892
0	-2.074	2.6263
0	-2.057	2.5635
0	-2.04	2.5007
0	-2.006	2.4441
0	-1.989	2.3813
0	-1.955	2.3185
0	-1.938	2.2619
0	-1.904	2.2054
0	-1.87	2.1488
0	-1.836	2.0923
0	-1.802	2.0357
0	-1.768	1.9855
0	-1.734	1.9289
0	-1.7	1.8786
0	-1.666	1.8284
0	-1.615	1.7781
0	-1.581	1.7341
0	-1.547	1.6839
0	-1.513	1.6399
0	-1.462	1.5959
0	-1.428	1.5519
0	-1.394	1.5079
0	-1.36	1.464
0	-1.309	1.4263
0	-1.275	1.3886
0	-1.241	1.3446
0	-1.207	1.3132
0	-1.173	1.2755
0	-1.139	1.2378
0	-1.088	1.2064
0	-1.054	1.1749
0	-1.02	1.1435
1	-0.986	1.1121
1	-0.969	1.0807
1	-0.952	1.0556
1	-0.918	1.0241
1	-0.901	0.99901
1	-0.884	0.9676
1	-0.85	0.94246
1	-0.833	0.91733
1	-0.816	0.8922
1	-0.799	0.86707
1	-0.782	0.84193
1	-0.765	0.82309
1	-0.748	0.79795
1	-0.731	0.7791
1	-0.714	0.75397
1	-0.697	0.73512
1	-0.68	0.70999
1	-0.663	0.69114
1	-0.646	0.67229
1	-0.629	0.65344
1	-0.629	0.63459
1	-0.612	0.61574
1	-0.595	0.59689
1	-0.595	0.57805
1	-0.578	0.5592
1	-0.561	0.54035
1	-0.561	0.52778
1	-0.544	0.50893
1	-0.544	0.49008
1	-0.527	0.47752
1	-0.527	0.45867
0	-0.51	0.4461
0	-0.493	0.42725
0	-0.476	0.41469
0	-0.459	0.39583
0	-0.442	0.38327
0	-0.442	0.3707
0	-0.425	0.35814
0	-0.408	0.34557
0	-0.391	0.333
0	-0.391	0.32044
0	-0.374	0.30787
0	-0.357	0.29531
0	-0.357	0.28902
0	-0.34	0.27646
0	-0.323	0.26389
0	-0.323	0.25761
0	-0.306	0.24504
0	-0.306	0.23876
0	-0.289	0.22619
0	-0.289	0.21991
0	-0.272	0.21363
0	-0.272	0.20106
0	-0.255	0.19478
0	-0.255	0.18849
0	-0.238	0.18221
0	-0.238	0.16964
0	-0.238	0.16336
0	-0.221	0.15708
0	-0.221	0.15079
0	-0.204	0.14451
0	-0.204	0.13823
0	-0.204	0.13195
0	-0.204	0.12566
0	-0.187	0.11938
0	-0.187	0.1131
0	-0.187	0.10681
0	-0.17	0.10053
0	-0.17	0.094246
0	-0.17	0.087963
0	-0.17	0.087963
0	-0.17	0.08168
0	-0.153	0.075397
0	-0.153	0.069114
2	-0.153	0.062831
2	-0.136	0.062831
2	-0.136	0.056548
2	-0.119	0.050265
2	-0.102	0.050265
2	-0.085	0.043982
2	-0.085	0.043982
2	-0.068	0.037699
2	-0.051	0.037699
2	-0.051	0.037699
2	-0.034	0.031415
2	-0.017	0.031415
0	-0.017	0.031415
0	-0.017	0.031415
0	-0.017	0.031415
0	-0.017	0.031415
0	-0.017	0.031415
0	-0.017	0.025132
0	-0.017	0.025132
0	-0.017	0.025132
0	-0.017	0.025132
0	-0.017	0.025132
2	-0.017	0.025132
2	0	0.025132
2	0	0.025132
2	0	0.025132
2	0.017	0.025132
2	0.034	0.025132
2	0.034	0.025132
2	0.051	0.031415
0	0.051	0.031415
0	0.051	0.031415
0	0.051	0.037699
0	0.051	0.037699
0	0.051	0.037699
0	0.068	0.043982
0	0.068	0.043982
0	0.068	0.043982
0	0.068	0.050265
0	0.068	0.050265
0	0.068	0.050265
0	0.068	0.056548
0	0.068	0.056548
0	0.068	0.056548
0	0.085	0.062831
0	0.085	0.062831
0	0.085	0.069114
0	0.085	0.069114
0	0.085	0.075397
0	0.085	0.075397
0	0.102	0.08168
1	0.102	0.08168
1	0.085	0.087963
1	0.085	0.087963
1	0.085	0.087963
1	0.068	0.094246
1	0.068	0.094246
1	0.051	0.094246
1	0.051	0.10053
1	0.051	0.10053
1	0.034	0.10053
1	0.034	0.10053
1	0.034	0.10681
1	0.017	0.10681
1	0.017	0.10681
1	0	0.10681
1	0	0.10681
1	0	0.10681
1	0	0.10681
1	0	0.10681
1	0	0.10681
1	-0.017	0.10681
1	-0.017	0.10681
1	-0.017	0.10681
1	-0.034	0.10681
1	-0.034	0.10053
1	-0.034	0.10053
1	-0.051	0.10053
1	-0.051	0.10053
1	-0.068	0.094246
1	-0.068	0.094246
1	-0.068	0.094246
1	-0.085	0.087963
1	-0.085	0.087963
1	-0.085	0.08168
1	-0.102	0.08168
1	-0.102	0.075397
1	-0.119	0.075397
0	-0.119	0.069114
0	-0.102	0.069114
0	-0.102	0.062831
0	-0.102	0.056548
0	-0.102	0.056548
0	-0.102	0.050265
0	-0.102	0.050265
0	-0.102	0.043982
0	-0.085	0.043982
0	-0.085	0.037699
0	-0.085	0.037699
0	-0.085	0.031415
0	-0.085	0.031415
0	-0.085	0.031415
2	-0.085	0.025132
2	-0.068	0.025132
2	-0.068	0.018849
2	-0.051	0.018849
2	-0.034	0.018849
2	-0.034	0.018849
2	-0.017	0.012566
2	0	0.012566
2	0	0.012566
2	0	0.012566
2	0	0.012566
2	0.017	0.012566
2	0.034	0.012566
0	0.034	0.018849
0	0.034	0.018849
0	0.034	0.018849
0	0.034	0.018849
0	0.034	0.018849
0	0.034	0.025132
0	0.034	0.025132
0	0.034	0.025132
0	0.034	0.025132
0	0.034	0.025132
0	0.034	0.031415
0	0.034	0.031415
0	0.034	0.031415
0	0.051	0.031415
1	0.051	0.037699
1	0.034	0.037699
1	0.034	0.037699
1	0.017	0.037699
1	0.017	0.037699
1	0	0.037699
1	0	0.037699
1	0	0.037699
1	0	0.037699
1	-0.017	0.037699
1	-0.017	0.037699
1	-0.034	0.037699
1	-0.034	0.037699
1	-0.051	0.037699
1	-0.051	0.031415
1	-0.068	0.031415
1	-0.068	0.025132
0	-0.068	0.025132
0	-0.068	0.025132
0	-0.068	0.018849
0	-0.068	0.018849
0	-0.068	0.018849
0	-0.068	0.012566
0	-0.068	0.012566
0	-0.068	0.0062831
0	-0.068	0.0062831
0	-0.068	0.0062831
0	-0.068	0
0	-0.068	0
2	-0.068	0
2	-0.051	6.2768
2	-0.051	6.2768
2	-0.034	6.2768
2	-0.034	6.2705
2	-0.017	6.2705
2	0	6.2705
2	0	6.2705
2	0	6.2705
2	0	6.2705
2	0.017	6.2705
2	0.017	6.2705
2	0.034	6.2768
2	0.051	6.2768
2	0.051	6.2768
2	0.068	6.2768
0	0.068	0
0	0.068	0
0	0.068	0
0	0.068	0.0062831
0	0.068	0.0062831
0	0.068	0.012566
0	0.068	0.012566
0	0.068	0.012566
0	0.068	0.018849
0	0.068	0.018849
0	0.068	0.018849
0	0.068	0.025132
0	0.068	0.025132
0	0.068	0.025132
0	0.068	0.031415
1	0.068	0.031415
1	0.068	0.037699
1	0.051	0.037699
1	0.051	0.037699
1	0.034	0.037699
1	0.034	0.043982
1	0.017	0.043982
1	0.017	0.043982
1	0	0.043982
1	0	0.043982
1	0	0.043982
1	0	0.043982
1	-0.017	0.043982
0	-0.017	0.043982
0	0	0.043982
0	0	0.043982
0	0	0.043982
0	0	0.043982
0	0	0.043982
0	0	0.037699
0	0	0.037699
0	0	0.037699
0	0	0.037699
0	0	0.037699
0	0	0.037699
0	0	0.037699
0	0	0.037699
0	0	0.037699
0	0	0.037699
0	0	0.037699
0	0	0.043982
0	0	0.043982
0	0	0.043982
0	0	0.043982
1	0	0.043982
1	0	0.043982
1	0	0.043982
1	0	0.043982
1	0	0.043982
1	-0.017	0.043982
1	-0.017	0.043982
1	-0.034	0.037699
1	-0.034	0.037699
1	-0.051	0.037699
1	-0.051	0.037699
1	-0.068	0.031415
1	-0.085	0.031415
0	-0.068	0.025132
0	-0.068	0.025132
0	-0.068	0.025132
0	-0.068	0.018849
0	-0.068	0.018849
0	-0.068	0.012566
0	-0.068	0.012566
0	-0.068	0.012566
0	-0.068	0.0062831
0	-0.068	0.0062831
0	-0.068	0.0062831
0	-0.068	0
0	-0.068	0
2	-0.068	0
2	-0.051	6.2768
2	-0.051	6.2768
2	-0.034	6.2768
2	-0.034	6.2705
2	-0.017	6.2705
2	0	6.2705
2	0	6.2705
2	0	6.2705
2	0	6.2705
2	0.017	6.2705
2	0.017	6.2705
0	0.017	6.2768
0	0.017	6.2768
0	0.017	6.2768
0	0.017	6.2768
0	0.017	6.2768
0	0.017	6.2768
0	0.017	0
0	0.017	0
0	0.017	0
0	0.017	0
0	0.017	0
0	0.017	0
0	0.017	0
0	0.017	0.0062831
0	0.017	0.0062831
0	0.017	0.0062831
0	0.017	0.0062831
0	0.017	0.0062831
0	0.034	0.0062831
0	0.034	0.012566
0	0.034	0.012566
0	0.034	0.012566
0	0.034	0.012566
0	0.034	0.012566
0	0.034	0.012566
0	0.034	0.018849
0	0.034	0.018849
0	0.034	0.018849
0	0.034	0.018849
0	0.034	0.018849
0	0.034	0.025132
0	0.034	0.025132
0	0.034	0.025132
0	0.034	0.025132
0	0.034	0.025132
0	0.034	0.031415
0	0.034	0.031415
0	0.034	0.031415
0	0.051	0.031415
0	0.051	0.037699
0	0.051	0.037699
0	0.051	0.037699
0	0.051	0.037699
0	0.051	0.043982
0	0.051	0.043982
0	0.051	0.043982
1	0.051	0.050265
1	0.051	0.050265
1	0.034	0.050265
1	0.034	0.050265
1	0.017	0.050265
1	0.017	0.056548
1	0	0.056548
1	0	0.056548
1	0	0.056548
1	0	0.056548
1	0	0.056548
1	-0.017	0.056548
1	-0.017	0.050265
1	-0.034	0.050265
1	-0.034	0.050265
1	-0.051	0.050265
0	-0.051	0.050265
0	-0.051	0.043982
0	-0.034	0.043982
0	-0.034	0.043982
0	-0.034	0.043982
0	-0.034	0.037699
0	-0.034	0.037699
0	-0.034	0.037699
0	-0.034	0.037699
0	-0.034	0.031415
0	-0.034	0.031415
0	-0.034	0.031415
0	-0.034	0.031415
0	-0.034	0.031415
0	-0.017	0.031415
0	-0.017	0.025132
0	-0.017	0.025132
0	-0.017	0.025132
0	-0.017	0.025132
0	-0.017	0.025132
0	-0.017	0.025132
0	-0.017	0.025132
0	-0.017	0.025132
0	-0.017	0.018849
0	-0.017	0.018849
0	-0.017	0.018849
0	-0.017	0.018849
0	-0.017	0.018849
0	-0.017	0.018849
0	-0.017	0.018849
0	-0.017	0.018849
0	0	0.018849
0	0	0.018849
0	0	0.018849
0	0	0.012566
0	0	0.012566
0	0	0.012566
0	0	0.012566
0	0	0.012566
0	0	0.012566
0	0	0.012566
0	0	0.012566
0	0	0.012566
0	0	0.012566
0	0	0.012566
0	0	0.012566
0	0	0.012566
0	0	0.012566
0	0	0.012566
0	0	0.012566
0	0	0.012566
0	0	0.012566
0	0	0.012566
0	0	0.012566
0	0	0.012566
0	0	0.012566
0	0	0.012566
0	0	0.012566
0	0	0.012566
0	0	0.012566
0	0	0.012566
0	0	0.012566
0	0	0.012566
0	0	0.012566
0	0	0.012566
0	0	0.012566
0	0	0.012566
0	0	0.012566
0	0	0.012566
0	0	0.012566
0	0	0.012566
0	0	0.012566
0	0	0.012566
0	0	0.012566
0	0	0.012566
0	0	0.012566
0	0	0.012566
0	0	0.012566
0	0	0.012566
0	0	0.012566
0	0	0.012566
0	0	0.012566
0	0	0.012566
0	0	0.012566
0	0	0.012566
0	0	0.012566
0	0	0.018849
0	0	0.018849
0	0	0.018849
0	0.017	0.018849
0	0.017	0.018849
1	0.017	0.018849
1	0	0.018849
1	0	0.018849
1	0	0.018849
1	-0.017	0.018849
1	-0.017	0.018849
1	-0.034	0.018849
0	-0.034	0.012566
0	-0.034	0.012566
0	-0.034	0.012566
0	-0.034	0.012566
0	-0.017	0.012566
0	-0.017	0.012566
0	-0.017	0.012566
0	-0.017	0.0062831
0	-0.017	0.0062831
0	-0.017	0.0062831
0	-0.017	0.0062831
0	-0.017	0.0062831
0	-0.017	0.0062831
0	-0.017	0
0	-0.017	0
0	-0.017	0
0	-0.017	0
0	-0.017	0
0	-0.017	0
0	-0.017	0
0	-0.017	6.2768
0	-0.017	6.2768
0	-0.017	6.2768
0	-0.017	6.2768
0	-0.017	6.2768
0	-0.017	6.2768
0	-0.017	6.2768
0	-0.017	6.2705
0	-0.017	6.2705
0	-0.017	6.2705
0	-0.017	6.2705
0	-0.017	6.2705
0	-0.017	6.2705
0	-0.017	6.2705
0	-0.017	6.2642
0	-0.017	6.2642
0	-0.017	6.2642
0	-0.034	6.2642
0	-0.034	6.2642
0	-0.034	6.2642
0	-0.034	6.258
0	-0.034	6.258
0	-0.034	6.258
0	-0.034	6.258
0	-0.034	6.258
0	-0.034	6.258
0	-0.034	6.2517
2	-0.034	6.2517
2	-0.017	6.2517
2	-0.017	6.2517
2	0	6.2517
2	0	6.2517
2	0	6.2517
2	0	6.2517
2	0.017	6.2517
2	0.017	6.2517
2	0.034	6.2517
2	0.034	6.2517
2	0.051	6.258
2	0.051	6.258
0	0.051	6.258
0	0.051	6.2642
0	0.051	6.2642
0	0.051	6.2642
0	0.051	6.2642
0	0.051	6.2705
0	0.051	6.2705
0	0.051	6.2705
0	0.051	6.2768
0	0.051	6.2768
0	0.051	6.2768
0	0.051	0
0	0.051	0
0	0.051	0
0	0.051	0
0	0.051	0.0062831
0	0.051	0.0062831
0	0.051	0.0062831
0	0.051	0.012566
0	0.051	0.012566
0	0.051	0.012566
0	0.051	0.012566
0	0.051	0.018849
0	0.051	0.018849
0	0.051	0.018849
1	0.051	0.025132
1	0.051	0.025132
1	0.034	0.025132
1	0.034	0.031415
1	0.017	0.031415
1	0.017	0.031415
1	0	0.031415
1	0	0.031415
1	0	0.031415
1	0	0.031415
1	-0.017	0.031415
1	-0.017	0.031415
1	-0.034	0.031415
1	-0.034	0.025132
1	-0.051	0.025132
1	-0.051	0.025132
0	-0.051	0.025132
0	-0.051	0.018849
0	-0.051	0.018849
0	-0.051	0.018849
0	-0.051	0.012566
0	-0.051	0.012566
0	-0.051	0.012566
0	-0.051	0.0062831
0	-0.051	0.0062831
0	-0.051	0.0062831
0	-0.051	0.0062831
0	-0.051	0
0	-0.051	0
0	-0.051	0
0	-0.051	6.2831
0	-0.051	6.2768
0	-0.051	6.2768
0	-0.051	6.2768
0	-0.051	6.2705
0	-0.051	6.2705
0	-0.051	6.2705
0	-0.051	6.2705
0	-0.051	6.2642
2	-0.051	6.2642
2	-0.034	6.2642
2	-0.034	6.258
2	-0.017	6.258
2	-0.017	6.258
2	0	6.258
2	0	6.258
2	0	6.258
2	0	6.258
2	0.017	6.258
2	0.017	6.258
2	0.034	6.2642
2	0.051	6.2642
2	0.051	6.2642
0	0.051	6.2642
0	0.051	6.2705
0	0.051	6.2705
0	0.051	6.2705
0	0.051	6.2705
0	0.051	6.2768
0	0.051	6.2768
0	0.051	6.2768
0	0.051	0
0	0.051	0
0	0.051	0
0	0.051	0
0	0.051	0.0062831
0	0.051	0.0062831
0	0.051	0.0062831
0	0.051	0.012566
0	0.051	0.012566
0	0.051	0.012566
0	0.051	0.012566
0	0.051	0.018849
0	0.051	0.018849
0	0.051	0.018849
0	0.051	0.025132
0	0.051	0.025132
0	0.051	0.025132
0	0.068	0.031415
0	0.068	0.031415
0	0.068	0.031415
0	0.068	0.037699
0	0.068	0.037699
0	0.068	0.037699
0	0.068	0.043982
0	0.068	0.043982
0	0.068	0.043982
0	0.068	0.050265
0	0.068	0.050265
1	0.085	0.056548
1	0.068	0.056548
1	0.068	0.056548
1	0.051	0.062831
1	0.051	0.062831
1	0.034	0.062831
1	0.034	0.062831
1	0.017	0.069114
1	0.017	0.069114
1	0	0.069114
1	0	0.069114
1	0	0.069114
1	0	0.069114
1	0	0.069114
1	-0.017	0.069114
1	-0.017	0.069114
1	-0.034	0.062831
0	-0.017	0.062831
0	-0.017	0.062831
0	-0.017	0.062831
0	-0.017	0.062831
0	-0.017	0.062831
0	-0.017	0.062831
0	-0.017	0.062831
0	0	0.056548
0	0	0.056548
0	0	0.056548
0	0	0.056548
0	0	0.056548
0	0	0.056548
0	0	0.056548
0	0	0.056548
0	0	0.056548
0	0	0.056548
0	0	0.056548
0	0	0.056548
1	0	0.056548
1	0	0.056548
1	0	0.056548
1	0	0.056548
1	-0.017	0.056548
1	-0.017	0.056548
1	-0.034	0.056548
1	-0.034	0.056548
1	-0.051	0.056548
1	-0.051	0.050265
1	-0.051	0.050265
1	-0.068	0.050265
0	-0.068	0.043982
0	-0.068	0.043982
0	-0.068	0.043982
0	-0.068	0.037699
0	-0.051	0.037699
0	-0.051	0.037699
0	-0.051	0.031415
0	-0.051	0.031415
0	-0.051	0.031415
0	-0.051	0.025132
0	-0.051	0.025132
0	-0.051	0.025132
0	-0.051	0.025132
0	-0.051	0.018849
0	-0.051	0.018849
0	-0.051	0.018849
0	-0.051	0.018849
0	-0.051	0.012566
0	-0.051	0.012566
0	-0.034	0.012566
2	-0.034	0.012566
2	-0.034	0.0062831
2	-0.017	0.0062831
2	-0.017	0.0062831
2	0	0.0062831
2	0	0.0062831
2	0	0.0062831
2	0.017	0.0062831
2	0.017	0.0062831
2	0.034	0.0062831
2	0.051	0.012566
0	0.051	0.012566
0	0.051	0.012566
0	0.051	0.018849
0	0.051	0.018849
0	0.051	0.018849
0	0.051	0.018849
0	0.051	0.025132
0	0.051	0.025132
0	0.051	0.025132
0	0.051	0.031415
0	0.051	0.031415
0	0.051	0.031415
0	0.051	0.031415
0	0.068	0.037699
0	0.068	0.037699
0	0.068	0.037699
0	0.068	0.043982
0	0.068	0.043982
1	0.068	0.043982
1	0.068	0.050265
1	0.051	0.050265
1	0.051	0.050265
1	0.034	0.056548
1	0.034	0.056548
1	0.017	0.056548
1	0.017	0.056548
1	0	0.056548
1	0	0.056548
1	0	0.056548
1	0	0.056548
1	-0.017	0.056548
1	-0.017	0.056548
1	-0.034	0.056548
1	-0.034	0.056548
0	-0.034	0.050265
0	-0.034	0.050265
0	-0.034	0.050265
0	-0.034	0.050265
0	-0.017	0.050265
0	-0.017	0.050265
0	-0.017	0.043982
0	-0.017	0.043982
0	-0.017	0.043982
0	-0.017	0.043982
0	-0.017	0.043982
0	-0.017	0.043982
0	-0.017	0.043982
0	0	0.043982
0	0	0.043982
0	0	0.043982
0	0	0.043982
0	0	0.037699
0	0	0.037699
0	0	0.037699
0	0	0.037699
0	0	0.037699
0	0	0.037699
0	0	0.037699
1	0	0.037699
1	0	0.037699
1	0	0.037699
1	-0.017	0.037699
1	-0.017	0.037699
1	-0.034	0.037699
1	-0.034	0.037699
1	-0.051	0.031415
1	-0.051	0.031415
0	-0.051	0.031415
0	-0.051	0.031415
0	-0.051	0.025132
0	-0.051	0.025132
0	-0.051	0.025132
0	-0.051	0.018849
0	-0.051	0.018849
0	-0.051	0.018849
0	-0.051	0.018849
0	-0.051	0.012566
0	-0.051	0.012566
0	-0.051	0.012566
0	-0.051	0.0062831
0	-0.051	0.0062831
0	-0.051	0.0062831
0	-0.051	0.0062831
0	-0.051	0
2	-0.051	0
2	-0.034	0
2	-0.017	0
2	-0.017	0
2	0	0
2	0	0
2	0	0
2	0.017	0
2	0.017	0
2	0.034	0
0	0.034	0
0	0.034	0
0	0.034	0
0	0.034	0.0062831
0	0.034	0.0062831
0	0.034	0.0062831
0	0.034	0.0062831
0	0.034	0.0062831
0	0.034	0.012566
0	0.034	0.012566
0	0.034	0.012566
0	0.034	0.012566
0	0.034	0.012566
0	0.034	0.018849
0	0.034	0.018849
0	0.034	0.018849
0	0.034	0.018849
0	0.034	0.018849
0	0.034	0.025132
0	0.034	0.025132
0	0.034	0.025132
0	0.034	0.025132
1	0.051	0.031415
1	0.034	0.031415
1	0.034	0.031415
1	0.017	0.031415
1	0	0.031415
1	0	0.031415
1	0	0.031415
1	0	0.031415
1	-0.017	0.031415
1	-0.017	0.031415
1	-0.034	0.031415
0	-0.034	0.031415
0	-0.017	0.031415
0	-0.017	0.025132
0	-0.017	0.025132
0	-0.017	0.025132
0	-0.017	0.025132
0	-0.017	0.025132
0	-0.017	0.025132
0	-0.017	0.025132
0	-0.017	0.025132
0	-0.017	0.018849
0	-0.017	0.018849
0	-0.017	0.018849
0	-0.017	0.018849
0	-0.017	0.018849
0	-0.017	0.018849
0	-0.017	0.018849
0	-0.017	0.018849
0	-0.017	0.018849
0	0	0.018849
0	0	0.012566
0	0	0.012566
0	0	0.012566
0	0	0.012566
0	0	0.012566
0	0	0.012566
0	0	0.012566
0	0	0.012566
0	0	0.012566
0	0	0.012566
0	0	0.012566
0	0	0.012566
0	0	0.012566
0	0	0.012566
0	0	0.012566
0	0	0.012566
0	0	0.012566
0	0	0.012566
0	0	0.012566
0	0	0.012566
0	0	0.012566
0	0	0.012566
0	0	0.012566
0	0	0.012566
0	0	0.0062831
0	0	0.0062831
0	0	0.0062831
0	0	0.0062831
0	0	0.0062831
0	0	0.0062831
0	0	0.0062831
0	0	0.0062831
0	0	0.0062831
0	0	0.0062831
0	0	0.0062831
0	0	0.0062831
0	0	0.012566
0	0	0.012566
0	0	0.012566
0	0	0.012566
0	0	0.012566
0	0	0.012566
0	0	0.012566
0	0	0.012566
0	0	0.012566
0	0	0.012566
0	0	0.012566
0	0	0.012566
0	0	0.012566
0	0	0.012566
0	0	0.012566
0	0	0.012566
0	0	0.012566
0	0	0.012566
0	0	0.012566
0	0	0.012566
0	0	0.012566
0	0	0.012566
0	0	0.012566
1	0	0.018849
1	0	0.018849
1	0	0.018849
1	0	0.018849
1	-0.017	0.012566
0	-0.017	0.012566
0	-0.017	0.012566
0	-0.017	0.012566
0	-0.017	0.012566
0	-0.017	0.012566
0	-0.017	0.012566
0	0	0.012566
0	0	0.012566
0	0	0.012566
0	0	0.012566
0	0	0.012566
0	0	0.0062831
0	0	0.0062831
0	0	0.0062831
0	0	0.0062831
0	0	0.0062831
0	0	0.0062831
0	0	0.0062831
0	0	0.0062831
0	0	0.0062831
0	0	0.0062831
0	0	0.0062831
0	0	0.0062831
0	0	0.0062831
0	0	0.0062831
0	0	0.0062831
0	0	0.0062831
0	0	0.0062831
0	0	0.0062831
0	0	0.0062831
0	0	0
0	0	0
0	0	0
0	0	0
0	0	0
0	0	0
0	0	0
0	0	0
0	0	0
0	0	0
0	0	0
0	0	0
0	0	0
0	0	0
0	0	0
0	0	0
0	0	0
0	0	0
0	0	0
0	0	0
0	0	0
0	0	0
0	0	0
0	0	0
0	0	0
0	0	0
0	0	0
0	0	0
0	0	0
0	0	0
0	0	0
0	0	0
0	0	0
0	0	0
0	0	0
0	0	0
0	0	0
0	0	0
0	0	0
0	0	0
0	0	0
0	0	0
0	0	0
0	0	6.2831
0	0	6.2831
0	0	6.2768
0	0	6.2768
0	0	6.2768
0	0	6.2768
0	0	6.2768
0	0	6.2768
0	0	6.2768
0	0	6.2768
0	0	6.2768
0	0	6.2768
0	0	6.2768
0	0	6.2768
0	0	6.2768
0	0	6.2768
0	0	6.2768
0	0	6.2768
0	0	6.2768
0	0	6.2768
0	0	6.2768
0	0	6.2768
0	0	6.2768
0	0	6.2768
0	0	6.2768
0	0	6.2768
0	0	6.2768
0	0	6.2768
0	0	6.2768
0	0	6.2768
0	0	6.2768
0	0	6.2768
0	0	6.2768
0	0	6.2768
0	0	6.2768
0	0	6.2768
0	0	6.2768
0	0	6.2768
0	0	6.2768
0	0	6.2768
0	0	6.2768
0	0	6.2768
0	0	6.2768
0	0	6.2768
0	0	6.2705
0	0	6.2705
0	0	6.2705
0	0	6.2705
0	0	6.2705
0	0	6.2705
0	0	6.2705
0	0	6.2705
0	0	6.2705
0	0	6.2705
0	0	6.2705
0	0	6.2705
0	0	6.2705
0	0	6.2705
0	0	6.2705
0	0	6.2705
0	0	6.2705
0	0	6.2705
0	0	6.2705
0	0	6.2705
0	0	6.2642
0	0	6.2642
0	0	6.2642
0	0	6.2642
0	0	6.2642
0	-0.017	6.2642
0	-0.017	6.2642
0	-0.017	6.2642
0	-0.017	6.2642
0	-0.017	6.2642
0	-0.017	6.2642
0	-0.017	6.2642
0	-0.017	6.258
0	-0.017	6.258
0	-0.017	6.258
0	-0.017	6.258
0	-0.017	6.258
0	-0.017	6.258
0	-0.017	6.258
0	-0.017	6.258
2	-0.017	6.2517
2	-0.017	6.2517
2	0	6.2517
2	0	6.2517
2	0	6.2517
2	0.017	6.2517
2	0.017	6.2517
2	0.034	6.258
2	0.034	6.258
2	0.051	6.258
2	0.051	6.258
2	0.068	6.2642
0	0.068	6.2642
0	0.068	6.2642
0	0.068	6.2705
0	0.068	6.2705
0	0.068	6.2705
0	0.068	6.2768
0	0.068	6.2768
0	0.068	6.2768
0	0.068	0
0	0.068	0
0	0.068	0
0	0.068	0.0062831
0	0.068	0.0062831
0	0.068	0.0062831
0	0.068	0.012566
0	0.068	0.012566
0	0.068	0.012566
0	0.068	0.018849
0	0.068	0.018849
0	0.068	0.018849
0	0.068	0.025132
0	0.068	0.025132
0	0.068	0.025132
1	0.068	0.031415
1	0.068	0.031415
1	0.051	0.031415
1	0.051	0.037699
[truncated: 5,162 more rows]
