# Supplementary material for: Skilled motor control of an inverted pendulum implies low entropy of states but high entropy of actions
Source: PLoS Comput Biol. 2023 Jan 6;19(1):e1010810. doi: 10.1371/journal.pcbi.1010810 (PMC9851554; doi:10.1371/journal.pcbi.1010810)
Supplement: S2 File — The dataset within the file contains the data collected during the experiment. Each CSV file named “FRI_p_l.csv” corresponds to a different trial, where “p” stands for an unique numerical participant’s identifier and “l” stands for pendulum length (where “2” corresponds to 0.2, “3” to 0.3 m, “4” to 0.4 m, etc.). In every file, rows correspond to subsequent time steps, sampled with a frequency of 0.017 s. For every recorded time step, each column contains: the action selected by the trial’s participant (“action”). The value 0 corresponds to a “no action”, the value 1 represents an action that pushes the pendulum towards the clockwise direction and the value 2 corresponds to an action that pushes the pendulum towards the anti-clockwise direction.the angular velocity of the pendulum at that time step (“ang. velocity”), measured in rad s−1.the angle of the pendulum at that time step (“angle”), measured in rad with values in the interval [0, 2π) rad. The angle 0 rad corresponds to the pendulum oriented in its upright position.the single utility value associated to the whole trial (“utility”). (ZIP) [file pcbi.1010810.s002.zip › ExperimentalData/FRI_5_7.csv]

action	angular vel.	angle	trial utility
0	0	3.2358	-3.1438
0	0	3.2358
0	0	3.2358
0	-0.017	3.2358
0	-0.017	3.2358
0	-0.017	3.2358
0	-0.017	3.2358
0	-0.017	3.2358
0	-0.034	3.2358
0	-0.034	3.2295
0	-0.034	3.2295
0	-0.034	3.2295
0	-0.051	3.2295
0	-0.051	3.2232
0	-0.051	3.2232
0	-0.051	3.2232
0	-0.068	3.2232
0	-0.068	3.217
0	-0.068	3.217
0	-0.068	3.217
0	-0.068	3.2107
0	-0.068	3.2107
0	-0.085	3.2044
0	-0.085	3.2044
0	-0.085	3.1981
0	-0.085	3.1981
0	-0.085	3.1981
0	-0.085	3.1918
0	-0.102	3.1918
0	-0.102	3.1855
0	-0.102	3.1855
0	-0.102	3.1793
0	-0.102	3.1793
0	-0.102	3.173
0	-0.102	3.173
0	-0.102	3.1667
0	-0.102	3.1604
0	-0.102	3.1604
0	-0.102	3.1541
0	-0.102	3.1541
0	-0.102	3.1478
0	-0.102	3.1478
0	-0.102	3.1416
0	-0.102	3.1416
0	-0.102	3.1353
0	-0.102	3.129
0	-0.102	3.129
0	-0.102	3.1227
0	-0.102	3.1227
0	-0.102	3.1164
0	-0.102	3.1164
0	-0.102	3.1101
0	-0.102	3.1101
0	-0.102	3.1038
0	-0.102	3.0976
0	-0.102	3.0976
0	-0.102	3.0913
0	-0.102	3.0913
0	-0.085	3.085
0	-0.085	3.085
0	-0.085	3.085
0	-0.085	3.0787
0	-0.085	3.0787
0	-0.085	3.0724
0	-0.085	3.0724
0	-0.068	3.0661
0	-0.068	3.0661
0	-0.068	3.0661
0	-0.068	3.0599
0	-0.068	3.0599
0	-0.051	3.0599
0	-0.051	3.0536
0	-0.051	3.0536
0	-0.051	3.0536
0	-0.051	3.0536
0	-0.034	3.0473
0	-0.034	3.0473
0	-0.034	3.0473
0	-0.034	3.0473
0	-0.017	3.0473
0	-0.017	3.041
0	-0.017	3.041
0	-0.017	3.041
0	0	3.041
0	0	3.041
0	0	3.041
0	0	3.041
0	0	3.041
0	0	3.041
0	0	3.041
0	0	3.041
0	0.017	3.041
0	0.017	3.041
0	0.017	3.041
0	0.017	3.041
0	0.034	3.0473
0	0.034	3.0473
0	0.034	3.0473
0	0.034	3.0473
0	0.034	3.0473
0	0.051	3.0536
0	0.051	3.0536
0	0.051	3.0536
2	0.051	3.0599
2	0.068	3.0599
2	0.085	3.0599
2	0.102	3.0661
2	0.119	3.0661
2	0.136	3.0724
2	0.136	3.0787
2	0.153	3.0787
2	0.17	3.085
2	0.187	3.0913
2	0.204	3.0976
2	0.204	3.1038
2	0.221	3.1101
2	0.238	3.1164
2	0.255	3.129
2	0.255	3.1353
2	0.272	3.1416
2	0.289	3.1478
2	0.289	3.1604
2	0.306	3.1667
2	0.306	3.1793
2	0.323	3.1855
2	0.34	3.1981
2	0.34	3.2107
2	0.357	3.217
2	0.357	3.2295
2	0.357	3.2421
2	0.374	3.2546
2	0.374	3.2609
2	0.391	3.2735
2	0.391	3.2861
2	0.391	3.2986
2	0.391	3.3112
2	0.408	3.3238
2	0.408	3.3363
2	0.408	3.3489
2	0.408	3.3615
2	0.408	3.374
2	0.408	3.3866
2	0.408	3.3992
2	0.408	3.4117
2	0.408	3.4243
2	0.408	3.4369
2	0.408	3.4494
2	0.408	3.462
2	0.408	3.4745
2	0.408	3.4871
2	0.391	3.4997
2	0.391	3.5122
2	0.391	3.5248
2	0.391	3.5374
2	0.374	3.5499
2	0.374	3.5562
2	0.374	3.5688
2	0.357	3.5814
2	0.357	3.5939
2	0.34	3.6002
2	0.34	3.6128
2	0.323	3.6254
2	0.323	3.6316
2	0.306	3.6442
2	0.306	3.6505
2	0.289	3.6631
2	0.289	3.6693
2	0.272	3.6819
2	0.255	3.6882
2	0.255	3.6945
2	0.238	3.7008
2	0.221	3.7133
2	0.221	3.7196
2	0.204	3.7259
2	0.187	3.7322
2	0.17	3.7384
2	0.17	3.7384
2	0.153	3.7447
2	0.136	3.751
2	0.119	3.7573
2	0.119	3.7573
2	0.102	3.7636
2	0.085	3.7636
2	0.068	3.7699
2	0.051	3.7699
2	0.051	3.7699
2	0.034	3.7761
2	0.017	3.7761
2	0	3.7761
2	0	3.7761
2	0	3.7761
2	-0.017	3.7761
2	-0.034	3.7761
2	-0.051	3.7699
2	-0.068	3.7699
2	-0.068	3.7699
2	-0.085	3.7636
2	-0.102	3.7636
2	-0.119	3.7573
2	-0.136	3.7573
2	-0.136	3.751
2	-0.153	3.7447
2	-0.17	3.7384
0	-0.187	3.7322
0	-0.221	3.7259
0	-0.238	3.7196
0	-0.255	3.7133
0	-0.289	3.707
0	-0.306	3.6945
0	-0.323	3.6882
0	-0.357	3.6756
0	-0.374	3.6631
0	-0.391	3.6505
0	-0.408	3.6379
0	-0.442	3.6254
0	-0.459	3.6128
0	-0.476	3.6002
0	-0.493	3.5814
0	-0.51	3.5688
0	-0.527	3.5499
0	-0.544	3.5374
0	-0.561	3.5185
0	-0.578	3.4997
0	-0.595	3.4871
0	-0.612	3.4683
0	-0.612	3.4494
0	-0.629	3.4306
0	-0.646	3.4117
0	-0.646	3.3866
0	-0.663	3.3677
0	-0.68	3.3489
0	-0.68	3.33
0	-0.68	3.3049
0	-0.697	3.2861
0	-0.697	3.2672
0	-0.697	3.2421
0	-0.714	3.2232
0	-0.714	3.2044
0	-0.714	3.1793
0	-0.714	3.1604
0	-0.714	3.1353
0	-0.714	3.1164
0	-0.714	3.0913
0	-0.714	3.0724
0	-0.697	3.0473
0	-0.697	3.0284
0	-0.697	3.0096
0	-0.68	2.9845
0	-0.68	2.9656
0	-0.68	2.9468
0	-0.663	2.9279
0	-0.646	2.9028
0	-0.646	2.8839
0	-0.629	2.8651
0	-0.612	2.8462
0	-0.612	2.8274
0	-0.595	2.8085
0	-0.578	2.7897
0	-0.561	2.7771
0	-0.544	2.7583
0	-0.527	2.7394
0	-0.51	2.7269
0	-0.493	2.708
0	-0.476	2.6955
0	-0.459	2.6829
0	-0.442	2.6703
0	-0.425	2.6515
0	-0.391	2.6389
0	-0.374	2.6326
0	-0.357	2.62
0	-0.34	2.6075
0	-0.306	2.5949
0	-0.289	2.5886
0	-0.272	2.5823
0	-0.238	2.5698
0	-0.221	2.5635
0	-0.204	2.5572
0	-0.17	2.5509
0	-0.153	2.5447
0	-0.119	2.5447
0	-0.102	2.5384
0	-0.085	2.5384
0	-0.051	2.5321
0	-0.034	2.5321
0	0	2.5321
0	0	2.5321
0	0.034	2.5321
0	0.051	2.5321
0	0.068	2.5384
0	0.102	2.5384
0	0.119	2.5447
0	0.153	2.5447
0	0.17	2.5509
0	0.187	2.5572
0	0.221	2.5635
0	0.238	2.5698
0	0.272	2.5761
0	0.289	2.5886
0	0.306	2.5949
0	0.323	2.6075
0	0.357	2.62
0	0.374	2.6263
0	0.391	2.6389
2	0.408	2.6515
2	0.442	2.664
2	0.476	2.6766
2	0.51	2.6955
2	0.527	2.708
2	0.561	2.7269
2	0.595	2.7457
2	0.612	2.7646
2	0.646	2.7834
2	0.663	2.8023
2	0.697	2.8211
2	0.714	2.8462
2	0.748	2.8651
2	0.765	2.8902
2	0.782	2.9154
2	0.799	2.9342
2	0.833	2.9593
2	0.85	2.9845
2	0.867	3.0159
2	0.884	3.041
2	0.884	3.0661
2	0.901	3.0913
2	0.918	3.1227
2	0.935	3.1478
2	0.935	3.1793
2	0.952	3.2044
2	0.952	3.2358
2	0.969	3.2609
2	0.969	3.2923
2	0.969	3.3238
2	0.969	3.3489
2	0.969	3.3803
2	0.969	3.4117
2	0.969	3.4431
2	0.969	3.4683
2	0.969	3.4997
2	0.969	3.5311
2	0.952	3.5562
2	0.952	3.5877
2	0.952	3.6128
2	0.935	3.6442
2	0.918	3.6693
2	0.918	3.7008
2	0.901	3.7259
2	0.884	3.7573
2	0.867	3.7824
2	0.867	3.8076
2	0.85	3.8327
2	0.833	3.8578
2	0.816	3.883
2	0.782	3.9081
2	0.765	3.9332
2	0.748	3.9521
2	0.731	3.9772
2	0.714	3.996
2	0.697	4.0212
2	0.663	4.04
2	0.646	4.0589
2	0.629	4.0777
2	0.595	4.0966
2	0.578	4.1154
2	0.544	4.1343
2	0.527	4.1468
2	0.493	4.1657
2	0.476	4.1783
2	0.442	4.1908
2	0.425	4.2097
2	0.391	4.2222
2	0.374	4.2285
2	0.34	4.2411
2	0.323	4.2537
2	0.289	4.2599
2	0.255	4.2725
2	0.238	4.2788
2	0.204	4.2851
2	0.17	4.2914
2	0.153	4.2976
2	0.119	4.2976
2	0.102	4.3039
2	0.068	4.3039
2	0.034	4.3102
2	0.017	4.3102
2	0	4.3102
2	-0.034	4.3102
2	-0.051	4.3102
2	-0.085	4.3039
2	-0.119	4.3039
2	-0.136	4.2976
2	-0.17	4.2914
2	-0.187	4.2851
2	-0.221	4.2788
2	-0.255	4.2725
2	-0.272	4.2662
2	-0.306	4.2537
2	-0.323	4.2474
2	-0.357	4.2348
2	-0.374	4.2222
2	-0.408	4.2097
2	-0.442	4.1971
2	-0.459	4.1845
2	-0.493	4.172
2	-0.51	4.1594
2	-0.527	4.1406
2	-0.561	4.1217
2	-0.578	4.1091
2	-0.612	4.0903
2	-0.629	4.0714
2	-0.646	4.0526
2	-0.663	4.0275
2	-0.697	4.0086
2	-0.714	3.9898
2	-0.731	3.9646
2	-0.748	3.9458
2	-0.765	3.9207
0	-0.799	3.8955
0	-0.833	3.8704
0	-0.85	3.8453
0	-0.884	3.8201
0	-0.918	3.795
0	-0.935	3.7636
0	-0.952	3.7384
0	-0.986	3.707
0	-1.003	3.6756
0	-1.02	3.6442
0	-1.037	3.6128
0	-1.071	3.5814
0	-1.088	3.5499
0	-1.105	3.5185
0	-1.105	3.4871
0	-1.122	3.4494
0	-1.139	3.418
0	-1.139	3.3803
0	-1.156	3.3489
0	-1.156	3.3112
0	-1.173	3.2798
0	-1.173	3.2421
0	-1.173	3.2044
0	-1.173	3.173
0	-1.173	3.1353
0	-1.173	3.0976
0	-1.173	3.0661
0	-1.173	3.0284
0	-1.156	2.9908
0	-1.156	2.9593
0	-1.156	2.9216
0	-1.139	2.8902
0	-1.122	2.8525
0	-1.105	2.8211
0	-1.105	2.7897
0	-1.088	2.752
0	-1.071	2.7206
0	-1.054	2.6892
0	-1.02	2.6578
0	-1.003	2.6263
0	-0.986	2.5949
0	-0.952	2.5698
0	-0.935	2.5384
0	-0.918	2.5132
0	-0.884	2.4818
0	-0.85	2.4567
0	-0.833	2.4316
0	-0.799	2.4064
0	-0.765	2.3813
0	-0.748	2.3624
0	-0.714	2.3373
0	-0.68	2.3185
0	-0.646	2.2996
0	-0.612	2.2808
0	-0.578	2.2619
0	-0.544	2.2431
0	-0.51	2.2242
0	-0.476	2.2117
0	-0.442	2.1991
0	-0.408	2.1865
0	-0.374	2.174
0	-0.34	2.1614
0	-0.306	2.1488
0	-0.272	2.1425
0	-0.238	2.1362
0	-0.187	2.13
0	-0.153	2.1237
0	-0.119	2.1174
0	-0.085	2.1174
0	-0.051	2.1111
0	-0.017	2.1111
0	0	2.1111
0	0.051	2.1111
0	0.085	2.1111
0	0.119	2.1174
0	0.153	2.1237
0	0.187	2.13
0	0.221	2.1362
0	0.255	2.1425
0	0.306	2.1488
0	0.34	2.1614
0	0.374	2.1677
0	0.408	2.1802
0	0.442	2.1928
0	0.476	2.2117
0	0.51	2.2242
0	0.544	2.2368
0	0.578	2.2556
0	0.612	2.2745
0	0.646	2.2933
0	0.663	2.3122
0	0.697	2.3373
0	0.731	2.3562
0	0.765	2.3813
0	0.782	2.4001
0	0.816	2.4253
0	0.85	2.4504
0	0.867	2.4755
0	0.901	2.507
0	0.918	2.5321
0	0.935	2.5572
0	0.969	2.5886
0	0.986	2.62
0	1.003	2.6515
0	1.02	2.6766
2	1.037	2.708
2	1.071	2.7394
2	1.105	2.7771
2	1.122	2.8085
2	1.156	2.8462
2	1.173	2.8777
2	1.19	2.9154
2	1.207	2.9531
2	1.224	2.9845
2	1.241	3.0222
2	1.258	3.0599
2	1.275	3.1038
2	1.292	3.1416
2	1.292	3.1793
2	1.309	3.217
2	1.309	3.2546
2	1.326	3.2986
2	1.326	3.3363
2	1.326	3.374
2	1.326	3.418
2	1.326	3.4557
2	1.309	3.4997
2	1.309	3.5374
2	1.309	3.5751
2	1.292	3.6128
2	1.292	3.6568
2	1.275	3.6945
2	1.258	3.7322
2	1.258	3.7699
2	1.241	3.8076
2	1.224	3.8453
2	1.207	3.883
2	1.19	3.9144
2	1.173	3.9521
2	1.139	3.9898
2	1.122	4.0212
2	1.105	4.0526
2	1.071	4.0903
2	1.054	4.1217
2	1.02	4.1531
2	1.003	4.1845
2	0.969	4.2097
2	0.952	4.2411
2	0.918	4.2725
2	0.901	4.2976
2	0.867	4.3228
2	0.833	4.3479
2	0.799	4.373
2	0.782	4.3982
2	0.748	4.4233
2	0.714	4.4421
2	0.68	4.4673
2	0.663	4.4861
2	0.629	4.505
2	0.595	4.5238
2	0.561	4.5427
2	0.527	4.5553
2	0.51	4.5741
2	0.476	4.5867
2	0.442	4.6055
2	0.408	4.6181
2	0.374	4.6306
2	0.34	4.6369
2	0.323	4.6495
2	0.289	4.6558
2	0.255	4.6683
2	0.221	4.6746
2	0.187	4.6809
2	0.153	4.6872
2	0.119	4.6935
2	0.102	4.6935
2	0.068	4.6998
2	0.034	4.6998
2	0	4.6998
2	-0.017	4.6998
2	-0.051	4.6998
2	-0.068	4.6935
2	-0.102	4.6935
2	-0.136	4.6872
2	-0.17	4.6872
2	-0.204	4.6809
2	-0.238	4.6746
2	-0.255	4.6621
2	-0.289	4.6558
2	-0.323	4.6432
2	-0.357	4.6369
2	-0.391	4.6244
2	-0.425	4.6118
2	-0.442	4.5992
2	-0.476	4.5867
2	-0.51	4.5678
2	-0.544	4.5553
2	-0.578	4.5364
2	-0.595	4.5175
2	-0.629	4.4987
2	-0.663	4.4798
2	-0.697	4.461
2	-0.714	4.4359
2	-0.748	4.417
2	-0.782	4.3919
2	-0.799	4.3667
2	-0.833	4.3416
2	-0.867	4.3165
2	-0.884	4.2914
2	-0.935	4.2662
2	-0.952	4.2348
2	-0.986	4.2034
0	-1.02	4.1783
0	-1.054	4.1468
0	-1.088	4.1091
0	-1.122	4.0777
0	-1.156	4.0463
0	-1.19	4.0086
0	-1.224	3.9709
0	-1.258	3.9332
0	-1.275	3.8955
0	-1.309	3.8578
0	-1.343	3.8201
0	-1.36	3.7761
0	-1.394	3.7322
0	-1.411	3.6945
0	-1.428	3.6505
0	-1.445	3.6065
0	-1.462	3.5625
0	-1.479	3.5185
0	-1.496	3.4745
0	-1.513	3.4306
0	-1.513	3.3803
0	-1.53	3.3363
0	-1.53	3.2923
0	-1.547	3.2421
0	-1.547	3.1981
0	-1.547	3.1478
0	-1.547	3.1038
0	-1.547	3.0599
0	-1.53	3.0096
0	-1.53	2.9656
0	-1.513	2.9216
0	-1.513	2.8714
0	-1.496	2.8274
0	-1.479	2.7834
0	-1.462	2.7394
0	-1.445	2.6955
0	-1.428	2.6515
0	-1.411	2.6075
0	-1.377	2.5698
0	-1.36	2.5258
0	-1.326	2.4818
0	-1.309	2.4441
0	-1.275	2.4064
0	-1.241	2.3687
0	-1.207	2.331
0	-1.173	2.2933
0	-1.139	2.2619
0	-1.105	2.2242
0	-1.071	2.1928
0	-1.037	2.1614
0	-1.003	2.13
0	-0.969	2.0986
0	-0.935	2.0734
0	-0.901	2.042
0	-0.85	2.0169
0	-0.816	1.9917
0	-0.782	1.9666
0	-0.731	1.9415
0	-0.697	1.9226
0	-0.646	1.9038
0	-0.612	1.8849
0	-0.578	1.8661
0	-0.527	1.8472
0	-0.493	1.8347
0	-0.442	1.8158
0	-0.408	1.8033
0	-0.357	1.7907
0	-0.323	1.7844
0	-0.272	1.7718
0	-0.238	1.7655
0	-0.204	1.7593
0	-0.153	1.753
0	-0.119	1.7467
0	-0.068	1.7467
0	-0.034	1.7467
0	0	1.7467
0	0.034	1.7467
0	0.085	1.7467
0	0.119	1.753
0	0.17	1.753
0	0.204	1.7593
0	0.255	1.7655
0	0.289	1.7781
0	0.34	1.7844
0	0.374	1.797
0	0.425	1.8095
0	0.459	1.8221
0	0.493	1.8347
0	0.544	1.8535
0	0.578	1.8724
0	0.629	1.8912
0	0.663	1.9101
0	0.697	1.9289
0	0.748	1.9478
0	0.782	1.9729
0	0.816	1.998
0	0.85	2.0232
0	0.901	2.0483
0	0.935	2.0797
0	0.969	2.1048
0	1.003	2.1362
0	1.037	2.1677
0	1.071	2.1991
0	1.105	2.2305
0	1.139	2.2682
0	1.173	2.2996
0	1.207	2.3373
0	1.241	2.375
0	1.258	2.4127
0	1.292	2.4504
0	1.309	2.4881
0	1.343	2.5321
0	1.36	2.5698
0	1.377	2.6138
0	1.411	2.6515
0	1.428	2.6955
2	1.445	2.7394
2	1.462	2.7834
2	1.496	2.8274
2	1.513	2.8714
2	1.53	2.9216
2	1.547	2.9656
2	1.564	3.0159
2	1.581	3.0599
2	1.598	3.1101
2	1.615	3.1604
2	1.615	3.2044
2	1.632	3.2546
2	1.632	3.3049
2	1.632	3.3552
2	1.632	3.4054
2	1.632	3.4494
2	1.632	3.4997
2	1.632	3.5499
2	1.615	3.6002
2	1.615	3.6505
2	1.598	3.6945
2	1.581	3.7447
2	1.564	3.7887
2	1.547	3.839
2	1.53	3.883
2	1.513	3.9332
2	1.496	3.9772
2	1.479	4.0212
2	1.445	4.0652
2	1.428	4.1091
2	1.411	4.1531
2	1.377	4.1971
2	1.343	4.2348
2	1.326	4.2788
2	1.292	4.3165
2	1.258	4.3542
2	1.241	4.3919
2	1.207	4.4296
2	1.173	4.4673
2	1.139	4.4987
2	1.122	4.5364
2	1.088	4.5678
2	1.054	4.5992
2	1.02	4.6306
2	0.986	4.6621
2	0.952	4.6872
2	0.918	4.7186
2	0.884	4.7437
2	0.867	4.7752
2	0.833	4.8003
2	0.799	4.8254
2	0.765	4.8443
2	0.731	4.8694
2	0.697	4.8883
2	0.68	4.9134
2	0.646	4.9322
2	0.612	4.9511
2	0.578	4.9699
2	0.544	4.9888
2	0.527	5.0014
2	0.493	5.0202
2	0.459	5.0328
2	0.442	5.0453
2	0.408	5.0579
2	0.374	5.0705
2	0.34	5.083
2	0.323	5.0956
2	0.289	5.1019
2	0.255	5.1082
2	0.238	5.1207
2	0.204	5.127
2	0.187	5.1333
2	0.153	5.1396
2	0.119	5.1396
2	0.102	5.1459
2	0.068	5.1459
2	0.034	5.1521
2	0.017	5.1521
2	0	5.1521
2	-0.017	5.1521
2	-0.051	5.1521
2	-0.085	5.1459
2	-0.102	5.1459
0	-0.136	5.1396
0	-0.187	5.1333
0	-0.221	5.127
0	-0.255	5.1207
0	-0.306	5.1144
0	-0.34	5.1019
0	-0.374	5.0893
0	-0.425	5.0767
0	-0.459	5.0642
0	-0.493	5.0516
0	-0.544	5.039
0	-0.578	5.0202
0	-0.612	5.0014
0	-0.663	4.9825
0	-0.697	4.9637
0	-0.748	4.9385
0	-0.782	4.9134
0	-0.816	4.8945
0	-0.867	4.8631
0	-0.901	4.838
0	-0.952	4.8129
0	-0.986	4.7814
0	-1.037	4.75
0	-1.071	4.7186
0	-1.122	4.6872
0	-1.156	4.6495
0	-1.207	4.6181
0	-1.241	4.5804
0	-1.292	4.5427
0	-1.326	4.4987
0	-1.377	4.461
0	-1.411	4.417
0	-1.445	4.373
0	-1.496	4.3291
0	-1.53	4.2851
0	-1.564	4.2411
0	-1.598	4.1908
0	-1.632	4.1406
0	-1.666	4.0903
0	-1.7	4.04
0	-1.734	3.9898
0	-1.768	3.9332
0	-1.802	3.883
0	-1.819	3.8264
0	-1.853	3.7699
0	-1.87	3.7133
0	-1.904	3.6568
0	-1.921	3.6002
0	-1.938	3.5437
0	-1.955	3.4871
0	-1.955	3.4243
0	-1.972	3.3677
0	-1.972	3.3049
0	-1.989	3.2484
0	-1.989	3.1855
0	-1.989	3.129
0	-1.989	3.0661
0	-1.972	3.0096
0	-1.972	2.9468
0	-1.955	2.8902
0	-1.938	2.8337
0	-1.938	2.7708
0	-1.921	2.7143
0	-1.887	2.6578
0	-1.87	2.6012
0	-1.853	2.5447
0	-1.819	2.4881
0	-1.802	2.4378
0	-1.768	2.3813
0	-1.734	2.331
0	-1.7	2.2745
0	-1.666	2.2242
0	-1.632	2.174
0	-1.598	2.13
0	-1.564	2.0797
0	-1.513	2.0357
0	-1.479	1.9855
0	-1.445	1.9415
0	-1.394	1.9038
0	-1.36	1.8598
0	-1.309	1.8221
0	-1.275	1.7781
0	-1.224	1.7404
0	-1.19	1.709
0	-1.139	1.6713
0	-1.105	1.6399
0	-1.054	1.6022
0	-1.02	1.5708
0	-0.969	1.5456
0	-0.935	1.5142
0	-0.884	1.4891
0	-0.833	1.4577
0	-0.799	1.4325
0	-0.748	1.4137
0	-0.714	1.3886
0	-0.663	1.3697
0	-0.629	1.3509
0	-0.578	1.332
0	-0.544	1.3132
0	-0.51	1.2943
0	-0.459	1.2817
0	-0.425	1.2692
0	-0.374	1.2566
0	-0.34	1.2441
0	-0.289	1.2378
0	-0.255	1.2252
0	-0.221	1.2189
0	-0.17	1.2126
0	-0.136	1.2064
0	-0.102	1.2064
0	-0.051	1.2001
0	-0.017	1.2001
0	0	1.2001
0	0.051	1.2001
0	0.085	1.2064
0	0.136	1.2064
0	0.17	1.2126
0	0.204	1.2189
0	0.255	1.2252
0	0.289	1.2315
0	0.323	1.2441
0	0.374	1.2566
0	0.408	1.2692
0	0.459	1.2817
0	0.493	1.2943
0	0.527	1.3069
0	0.578	1.3257
0	0.612	1.3446
0	0.663	1.3634
0	0.697	1.3823
0	0.748	1.4074
0	0.782	1.4263
0	0.833	1.4514
0	0.867	1.4765
0	0.901	1.5079
0	0.952	1.5331
0	0.986	1.5645
0	1.037	1.5959
0	1.071	1.6273
0	1.122	1.6587
0	1.156	1.6964
0	1.207	1.7279
0	1.241	1.7655
0	1.292	1.8033
0	1.326	1.8472
0	1.36	1.8849
0	1.411	1.9289
0	1.445	1.9729
0	1.479	2.0169
0	1.53	2.0609
0	1.564	2.1048
2	1.598	2.1551
2	1.649	2.2054
2	1.683	2.2556
2	1.734	2.3059
2	1.768	2.3562
2	1.802	2.4127
2	1.853	2.4693
2	1.887	2.5195
2	1.921	2.5823
2	1.955	2.6389
2	1.989	2.6955
2	2.006	2.7583
2	2.04	2.8211
2	2.057	2.8777
2	2.074	2.9405
2	2.091	3.0033
2	2.108	3.0661
2	2.125	3.1353
2	2.125	3.1981
2	2.142	3.2609
2	2.142	3.3238
2	2.142	3.3929
2	2.142	3.4557
2	2.142	3.5185
2	2.125	3.5814
2	2.125	3.6442
2	2.108	3.7133
2	2.091	3.7761
2	2.074	3.839
2	2.057	3.9018
2	2.04	3.9583
2	2.023	4.0212
2	1.989	4.084
2	1.972	4.1406
2	1.938	4.2034
2	1.921	4.2599
2	1.887	4.3165
2	1.853	4.373
2	1.836	4.4296
2	1.802	4.4861
2	1.768	4.5364
2	1.734	4.593
2	1.7	4.6432
2	1.666	4.6935
2	1.649	4.7437
2	1.615	4.794
2	1.581	4.838
2	1.547	4.8883
2	1.513	4.9322
2	1.479	4.9825
2	1.445	5.0265
2	1.428	5.0642
2	1.394	5.1082
2	1.36	5.1521
2	1.343	5.1898
0	1.309	5.2338
0	1.258	5.2715
0	1.224	5.3092
0	1.19	5.3469
0	1.156	5.3783
0	1.122	5.416
0	1.088	5.4474
0	1.054	5.4789
0	1.02	5.5103
0	1.003	5.5417
0	0.969	5.5731
0	0.935	5.6045
0	0.918	5.6297
0	0.884	5.6548
0	0.867	5.6862
0	0.833	5.7113
0	0.816	5.7365
0	0.799	5.7616
0	0.765	5.7805
0	0.748	5.8056
0	0.731	5.8307
0	0.714	5.8496
0	0.697	5.8747
0	0.68	5.8936
0	0.663	5.9124
0	0.646	5.9313
1	0.629	5.9501
1	0.612	5.9689
1	0.578	5.9878
1	0.561	6.0066
1	0.544	6.0255
1	0.51	6.0381
1	0.493	6.0569
1	0.476	6.0695
1	0.459	6.082
1	0.425	6.0946
1	0.408	6.1135
1	0.391	6.1197
1	0.374	6.1323
1	0.357	6.1449
1	0.34	6.1574
1	0.323	6.1637
1	0.306	6.1763
1	0.289	6.1826
1	0.272	6.1951
1	0.255	6.2014
1	0.238	6.2077
1	0.238	6.2203
1	0.221	6.2265
1	0.204	6.2328
1	0.187	6.2391
1	0.17	6.2454
1	0.17	6.2517
1	0.153	6.2517
1	0.136	6.258
1	0.119	6.2642
1	0.119	6.2642
1	0.102	6.2705
1	0.085	6.2705
1	0.068	6.2768
1	0.068	6.2768
1	0.051	6.2768
1	0.034	0
1	0.034	0
1	0.017	0
1	0	0
1	0	0
1	0	0
1	-0.017	0
1	-0.017	0
1	-0.034	0
1	-0.051	0
1	-0.051	6.2768
1	-0.068	6.2768
1	-0.085	6.2768
1	-0.085	6.2705
1	-0.102	6.2705
1	-0.119	6.2642
1	-0.119	6.2642
0	-0.136	6.258
0	-0.136	6.2517
0	-0.136	6.2517
0	-0.136	6.2454
0	-0.136	6.2391
0	-0.136	6.2391
0	-0.136	6.2328
0	-0.136	6.2265
2	-0.136	6.2203
2	-0.136	6.2203
2	-0.119	6.214
2	-0.119	6.214
2	-0.102	6.2077
2	-0.102	6.2014
2	-0.085	6.2014
2	-0.085	6.1951
2	-0.068	6.1951
2	-0.068	6.1951
2	-0.051	6.1889
2	-0.051	6.1889
2	-0.034	6.1889
2	-0.034	6.1889
2	-0.034	6.1826
2	-0.017	6.1826
2	-0.017	6.1826
2	0	6.1826
2	0	6.1826
2	0	6.1826
2	0	6.1826
2	0.017	6.1826
2	0.017	6.1826
2	0.017	6.1826
2	0.034	6.1889
0	0.034	6.1889
0	0.017	6.1889
0	0.017	6.1889
0	0.017	6.1889
0	0.017	6.1889
0	0	6.1889
0	0	6.1889
0	0	6.1889
0	0	6.1889
0	0	6.1889
0	0	6.1889
0	0	6.1889
0	0	6.1889
0	0	6.1889
0	-0.017	6.1889
0	-0.017	6.1889
0	-0.017	6.1889
0	-0.017	6.1889
0	-0.017	6.1889
0	-0.034	6.1889
0	-0.034	6.1826
0	-0.034	6.1826
0	-0.034	6.1826
0	-0.051	6.1826
2	-0.051	6.1763
2	-0.034	6.1763
2	-0.034	6.1763
2	-0.034	6.1763
2	-0.017	6.1763
2	-0.017	6.1763
2	0	6.17
2	0	6.17
2	0	6.17
2	0	6.17
2	0	6.17
2	0.017	6.17
2	0.017	6.1763
2	0.017	6.1763
2	0.034	6.1763
2	0.034	6.1763
2	0.051	6.1763
0	0.034	6.1826
0	0.034	6.1826
0	0.034	6.1826
0	0.034	6.1826
0	0.017	6.1826
0	0.017	6.1889
0	0.017	6.1889
0	0.017	6.1889
0	0.017	6.1889
0	0	6.1889
0	0	6.1889
0	0	6.1889
0	0	6.1889
0	0	6.1889
0	0	6.1889
0	0	6.1889
0	0	6.1889
0	-0.017	6.1889
0	-0.017	6.1889
0	-0.017	6.1889
0	-0.017	6.1889
0	-0.017	6.1826
0	-0.034	6.1826
0	-0.034	6.1826
2	-0.034	6.1826
2	-0.034	6.1826
2	-0.017	6.1763
2	-0.017	6.1763
2	0	6.1763
2	0	6.1763
2	0	6.1763
2	0	6.1763
2	0	6.1763
2	0.017	6.1763
2	0.017	6.1763
2	0.017	6.1763
2	0.034	6.1826
2	0.034	6.1826
2	0.051	6.1826
2	0.051	6.1826
2	0.068	6.1889
2	0.068	6.1889
0	0.068	6.1889
0	0.068	6.1951
0	0.051	6.1951
0	0.051	6.1951
0	0.051	6.2014
0	0.051	6.2014
0	0.051	6.2014
0	0.034	6.2014
0	0.034	6.2077
0	0.034	6.2077
0	0.034	6.2077
0	0.034	6.2077
0	0.017	6.214
0	0.017	6.214
0	0.017	6.214
0	0.017	6.214
0	0.017	6.214
0	0.017	6.214
0	0	6.214
0	0	6.214
0	0	6.214
0	0	6.214
0	0	6.214
0	0	6.214
0	0	6.214
0	0	6.214
0	0	6.214
0	0	6.214
0	0	6.214
0	0	6.214
0	0	6.214
0	-0.017	6.214
0	-0.017	6.214
0	-0.017	6.214
0	-0.017	6.214
0	-0.017	6.214
0	-0.017	6.214
0	-0.034	6.2077
0	-0.034	6.2077
0	-0.034	6.2077
2	-0.034	6.2077
2	-0.034	6.2077
2	-0.017	6.2014
2	-0.017	6.2014
2	0	6.2014
2	0	6.2014
2	0	6.2014
2	0	6.2014
2	0.017	6.2014
2	0.017	6.2014
2	0.034	6.2077
2	0.034	6.2077
0	0.034	6.2077
0	0.034	6.2077
0	0.034	6.2077
0	0.034	6.214
0	0.017	6.214
0	0.017	6.214
0	0.017	6.214
0	0.017	6.214
0	0.017	6.214
0	0.017	6.214
0	0	6.214
0	0	6.214
0	0	6.2203
0	0	6.2203
0	0	6.2203
0	0	6.2203
0	0	6.2203
0	0	6.2203
0	0	6.2203
0	0	6.2203
0	0	6.214
0	0	6.214
0	-0.017	6.214
0	-0.017	6.214
0	-0.017	6.214
0	-0.017	6.214
0	-0.017	6.214
2	-0.017	6.214
2	-0.017	6.214
2	0	6.2077
2	0	6.2077
2	0	6.2077
2	0	6.2077
2	0.017	6.214
2	0.017	6.214
2	0.034	6.214
2	0.034	6.214
0	0.034	6.214
0	0.034	6.214
0	0.034	6.2203
0	0.034	6.2203
0	0.017	6.2203
0	0.017	6.2203
0	0.017	6.2203
0	0.017	6.2203
0	0.017	6.2203
0	0.017	6.2265
0	0.017	6.2265
0	0	6.2265
0	0	6.2265
0	0	6.2265
0	0	6.2265
0	0	6.2265
0	0	6.2265
0	0	6.2265
0	0	6.2265
0	0	6.2265
0	0	6.2265
0	0	6.2265
0	0	6.2265
0	0	6.2265
0	0	6.2265
0	-0.017	6.2265
0	-0.017	6.2203
0	-0.017	6.2203
0	-0.017	6.2203
0	-0.017	6.2203
0	-0.017	6.2203
0	-0.017	6.2203
0	-0.034	6.2203
2	-0.034	6.2203
2	-0.017	6.214
2	-0.017	6.214
2	0	6.214
2	0	6.214
2	0	6.214
2	0	6.214
2	0.017	6.214
2	0.017	6.214
2	0.034	6.2203
0	0.034	6.2203
0	0.034	6.2203
0	0.017	6.2203
0	0.017	6.2203
0	0.017	6.2203
0	0.017	6.2265
0	0.017	6.2265
0	0.017	6.2265
0	0.017	6.2265
0	0	6.2265
0	0	6.2265
0	0	6.2265
0	0	6.2265
0	0	6.2265
0	0	6.2265
0	0	6.2265
0	0	6.2265
0	0	6.2265
0	0	6.2265
0	0	6.2265
0	0	6.2265
2	0	6.2265
2	0	6.2265
2	0	6.2265
2	0.017	6.2265
2	0.017	6.2265
2	0.034	6.2265
2	0.034	6.2328
2	0.051	6.2328
2	0.051	6.2328
0	0.051	6.2328
0	0.051	6.2391
0	0.051	6.2391
0	0.051	6.2391
0	0.051	6.2454
0	0.051	6.2454
0	0.051	6.2454
0	0.034	6.2454
0	0.034	6.2517
0	0.034	6.2517
0	0.034	6.2517
0	0.034	6.2517
0	0.034	6.2517
0	0.034	6.258
0	0.034	6.258
0	0.034	6.258
0	0.034	6.258
0	0.034	6.258
0	0.034	6.2642
0	0.034	6.2642
0	0.034	6.2642
0	0.034	6.2642
0	0.034	6.2642
0	0.034	6.2705
0	0.034	6.2705
0	0.034	6.2705
0	0.017	6.2705
1	0.017	6.2705
1	0.017	6.2705
1	0	6.2705
1	0	6.2705
1	0	6.2705
1	-0.017	6.2705
1	-0.034	6.2705
1	-0.034	6.2705
1	-0.051	6.2705
1	-0.068	6.2642
1	-0.085	6.2642
0	-0.085	6.258
0	-0.085	6.258
0	-0.085	6.258
0	-0.085	6.2517
0	-0.085	6.2517
0	-0.085	6.2454
0	-0.085	6.2454
0	-0.085	6.2391
0	-0.085	6.2391
0	-0.085	6.2391
0	-0.085	6.2328
0	-0.102	6.2328
0	-0.102	6.2265
2	-0.102	6.2265
2	-0.085	6.2203
2	-0.085	6.2203
2	-0.068	6.214
2	-0.068	6.214
2	-0.051	6.214
2	-0.051	6.2077
2	-0.034	6.2077
2	-0.034	6.2077
2	-0.017	6.2077
2	-0.017	6.2077
2	0	6.2077
2	0	6.2014
2	0	6.2014
2	0	6.2077
2	0.017	6.2077
2	0.017	6.2077
2	0.034	6.2077
2	0.034	6.2077
2	0.051	6.2077
0	0.051	6.214
0	0.034	6.214
0	0.034	6.214
0	0.034	6.214
0	0.034	6.2203
0	0.034	6.2203
0	0.034	6.2203
0	0.017	6.2203
0	0.017	6.2203
0	0.017	6.2203
0	0.017	6.2203
0	0.017	6.2265
0	0.017	6.2265
0	0.017	6.2265
0	0	6.2265
0	0	6.2265
0	0	6.2265
0	0	6.2265
0	0	6.2265
0	0	6.2265
0	0	6.2265
0	0	6.2265
0	0	6.2265
0	0	6.2265
0	0	6.2265
0	0	6.2265
0	0	6.2265
0	0	6.2265
2	0	6.2265
2	0	6.2265
2	0	6.2265
2	0	6.2265
2	0.017	6.2265
2	0.017	6.2265
2	0.034	6.2265
2	0.034	6.2265
2	0.051	6.2328
2	0.068	6.2328
2	0.068	6.2328
0	0.068	6.2391
0	0.068	6.2391
0	0.068	6.2391
0	0.068	6.2454
0	0.068	6.2454
0	0.051	6.2454
0	0.051	6.2517
0	0.051	6.2517
0	0.051	6.2517
0	0.051	6.258
0	0.051	6.258
0	0.051	6.258
0	0.051	6.2642
0	0.051	6.2642
0	0.051	6.2642
0	0.051	6.2642
0	0.051	6.2705
0	0.051	6.2705
0	0.051	6.2705
0	0.051	6.2705
0	0.051	6.2768
0	0.051	6.2768
0	0.051	6.2768
0	0.051	0
0	0.051	0
0	0.051	0
0	0.051	0
0	0.051	0.0062831
0	0.051	0.0062831
0	0.051	0.0062831
0	0.051	0.0062831
0	0.051	0.012566
0	0.051	0.012566
0	0.051	0.012566
1	0.051	0.012566
1	0.034	0.018849
1	0.034	0.018849
1	0.017	0.018849
1	0	0.018849
1	0	0.018849
1	0	0.018849
1	0	0.018849
1	-0.017	0.018849
1	-0.034	0.018849
0	-0.034	0.018849
0	-0.034	0.018849
0	-0.017	0.012566
0	-0.017	0.012566
0	-0.017	0.012566
0	-0.017	0.012566
0	-0.017	0.012566
0	-0.017	0.012566
0	-0.017	0.012566
0	-0.017	0.0062831
0	-0.017	0.0062831
0	-0.017	0.0062831
0	-0.017	0.0062831
0	-0.017	0.0062831
0	-0.017	0.0062831
0	-0.017	0.0062831
0	-0.017	0
0	-0.017	0
0	-0.017	0
0	-0.017	0
0	-0.017	0
0	-0.017	0
0	-0.017	0
0	-0.017	0
0	-0.017	0
0	-0.017	6.2768
0	-0.017	6.2768
0	-0.017	6.2768
0	-0.017	6.2768
0	-0.017	6.2768
0	-0.017	6.2768
0	-0.017	6.2768
0	-0.017	6.2768
0	-0.017	6.2705
0	-0.017	6.2705
0	-0.017	6.2705
0	-0.017	6.2705
0	-0.017	6.2705
0	-0.017	6.2705
0	-0.017	6.2705
0	-0.017	6.2705
0	-0.017	6.2642
0	-0.017	6.2642
0	-0.017	6.2642
0	-0.017	6.2642
0	-0.017	6.2642
0	-0.017	6.2642
0	-0.017	6.258
0	-0.034	6.258
0	-0.034	6.258
0	-0.034	6.258
0	-0.034	6.258
0	-0.034	6.258
0	-0.034	6.2517
0	-0.034	6.2517
0	-0.034	6.2517
0	-0.034	6.2517
0	-0.034	6.2517
0	-0.034	6.2454
0	-0.034	6.2454
0	-0.034	6.2454
2	-0.034	6.2454
2	-0.034	6.2454
2	-0.017	6.2391
2	-0.017	6.2391
2	0	6.2391
2	0	6.2391
2	0	6.2391
2	0.017	6.2391
2	0.017	6.2391
2	0.034	6.2454
2	0.034	6.2454
2	0.051	6.2454
0	0.051	6.2454
0	0.051	6.2517
0	0.051	6.2517
0	0.051	6.2517
0	0.051	6.2517
0	0.051	6.258
0	0.034	6.258
0	0.034	6.258
0	0.034	6.258
0	0.034	6.2642
0	0.034	6.2642
0	0.034	6.2642
0	0.034	6.2642
0	0.034	6.2642
0	0.034	6.2705
0	0.034	6.2705
0	0.034	6.2705
0	0.034	6.2705
0	0.034	6.2705
0	0.034	6.2768
0	0.034	6.2768
0	0.034	6.2768
0	0.034	6.2768
0	0.034	6.2831
1	0.034	0
1	0.017	0
1	0.017	0
1	0	0
1	0	0
1	0	0
1	-0.017	0
1	-0.034	0
1	-0.034	0
1	-0.051	6.2768
0	-0.051	6.2768
0	-0.051	6.2768
0	-0.051	6.2705
0	-0.051	6.2705
0	-0.051	6.2705
0	-0.051	6.2705
0	-0.051	6.2642
0	-0.051	6.2642
0	-0.051	6.2642
0	-0.051	6.258
0	-0.051	6.258
0	-0.051	6.258
0	-0.068	6.2517
0	-0.068	6.2517
0	-0.068	6.2517
0	-0.068	6.2454
0	-0.068	6.2454
2	-0.068	6.2454
2	-0.051	6.2391
2	-0.051	6.2391
2	-0.034	6.2391
2	-0.034	6.2391
2	-0.017	6.2328
2	0	6.2328
2	0	6.2328
2	0	6.2328
2	0	6.2328
0	0	6.2328
0	0	6.2328
0	0	6.2328
0	0	6.2391
0	0	6.2391
0	0	6.2391
0	0	6.2391
0	0	6.2391
0	0	6.2391
0	0	6.2391
0	0	6.2328
0	0	6.2328
0	0	6.2328
0	0	6.2328
0	0	6.2328
0	-0.017	6.2328
0	-0.017	6.2328
0	-0.017	6.2328
0	-0.017	6.2328
0	-0.017	6.2328
0	-0.017	6.2328
0	-0.017	6.2328
0	-0.017	6.2265
0	-0.017	6.2265
0	-0.034	6.2265
0	-0.034	6.2265
0	-0.034	6.2265
2	-0.034	6.2203
2	-0.017	6.2203
2	-0.017	6.2203
2	0	6.2203
2	0	6.2203
2	0	6.2203
2	0	6.2203
2	0.017	6.2203
2	0.017	6.2203
2	0.034	6.2203
2	0.034	6.2265
2	0.051	6.2265
2	0.051	6.2265
0	0.051	6.2265
0	0.051	6.2328
0	0.051	6.2328
0	0.051	6.2328
0	0.051	6.2391
0	0.051	6.2391
0	0.051	6.2391
0	0.034	6.2391
0	0.034	6.2454
0	0.034	6.2454
0	0.034	6.2454
0	0.034	6.2454
2	0.034	6.2454
2	0.051	6.2517
2	0.051	6.2517
2	0.068	6.2517
2	0.068	6.258
2	0.085	6.258
0	0.085	6.2642
0	0.085	6.2642
0	0.085	6.2642
0	0.085	6.2705
0	0.085	6.2705
0	0.085	6.2768
0	0.085	6.2768
0	0.085	0
0	0.085	0
0	0.085	0
0	0.085	0.0062831
0	0.085	0.0062831
0	0.085	0.012566
0	0.085	0.012566
1	0.085	0.018849
1	0.068	0.018849
1	0.068	0.018849
1	0.051	0.025132
1	0.051	0.025132
1	0.034	0.025132
1	0.017	0.025132
1	0.017	0.031415
1	0	0.031415
1	0	0.031415
1	0	0.031415
1	-0.017	0.031415
1	-0.017	0.025132
1	-0.034	0.025132
1	-0.051	0.025132
1	-0.051	0.025132
1	-0.068	0.018849
1	-0.068	0.018849
1	-0.085	0.018849
1	-0.102	0.012566
1	-0.102	0.012566
0	-0.102	0.0062831
0	-0.102	0.0062831
0	-0.102	0
0	-0.102	6.2768
0	-0.102	6.2768
0	-0.102	6.2705
0	-0.102	6.2705
0	-0.102	6.2642
0	-0.102	6.2642
0	-0.102	6.258
0	-0.102	6.258
0	-0.102	6.2517
0	-0.119	6.2517
0	-0.119	6.2454
0	-0.119	6.2391
0	-0.119	6.2391
2	-0.119	6.2328
2	-0.102	6.2328
2	-0.102	6.2265
2	-0.085	6.2265
2	-0.085	6.2203
2	-0.068	6.2203
2	-0.068	6.214
0	-0.068	6.214
0	-0.068	6.214
0	-0.068	6.2077
0	-0.068	6.2077
0	-0.068	6.2077
0	-0.085	6.2014
0	-0.085	6.2014
0	-0.085	6.1951
0	-0.085	6.1951
0	-0.102	6.1889
0	-0.102	6.1889
0	-0.102	6.1826
0	-0.102	6.1826
2	-0.102	6.1763
2	-0.102	6.1763
2	-0.102	6.17
2	-0.085	6.17
2	-0.085	6.1637
2	-0.068	6.1637
2	-0.068	6.1574
2	-0.068	6.1574
2	-0.051	6.1574
2	-0.051	6.1512
2	-0.051	6.1512
2	-0.034	6.1512
2	-0.034	6.1512
2	-0.017	6.1512
2	-0.017	6.1449
2	-0.017	6.1449
2	0	6.1449
2	0	6.1449
2	0	6.1449
2	0	6.1449
2	0	6.1449
2	0	6.1449
2	0.017	6.1449
2	0.017	6.1449
2	0.017	6.1512
2	0.034	6.1512
2	0.034	6.1512
2	0.034	6.1512
2	0.051	6.1512
2	0.051	6.1574
2	0.051	6.1574
2	0.068	6.1574
2	0.068	6.1637
2	0.085	6.1637
2	0.085	6.1637
2	0.085	6.17
2	0.102	6.17
2	0.102	6.1763
0	0.102	6.1763
0	0.102	6.1826
0	0.085	6.1826
0	0.085	6.1889
0	0.085	6.1889
0	0.085	6.1951
0	0.085	6.1951
0	0.068	6.2014
0	0.068	6.2014
0	0.068	6.2014
0	0.068	6.2077
0	0.068	6.2077
0	0.051	6.2077
0	0.051	6.214
0	0.051	6.214
0	0.051	6.214
0	0.051	6.2203
0	0.051	6.2203
0	0.034	6.2203
0	0.034	6.2203
0	0.034	6.2203
0	0.034	6.2265
0	0.034	6.2265
0	0.034	6.2265
0	0.034	6.2265
0	0.017	6.2265
0	0.017	6.2265
0	0.017	6.2328
0	0.017	6.2328
0	0.017	6.2328
0	0.017	6.2328
0	0.017	6.2328
0	0.017	6.2328
0	0	6.2328
0	0	6.2328
0	0	6.2328
2	0	6.2328
2	0.017	6.2328
2	0.017	6.2391
2	0.034	6.2391
2	0.034	6.2391
2	0.051	6.2391
0	0.051	6.2391
0	0.051	6.2454
0	0.051	6.2454
0	0.051	6.2454
0	0.034	6.2454
0	0.034	6.2517
0	0.034	6.2517
0	0.034	6.2517
0	0.034	6.2517
0	0.034	6.258
0	0.034	6.258
0	0.034	6.258
0	0.034	6.258
0	0.034	6.258
0	0.034	6.2642
0	0.034	6.2642
0	0.034	6.2642
0	0.034	6.2642
0	0.034	6.2642
0	0.034	6.2642
0	0.034	6.2705
0	0.034	6.2705
0	0.034	6.2705
0	0.017	6.2705
0	0.017	6.2705
0	0.017	6.2705
0	0.017	6.2768
0	0.017	6.2768
0	0.017	6.2768
0	0.017	6.2768
0	0.017	6.2768
0	0.017	6.2768
0	0.017	0
0	0.017	0
0	0.017	0
0	0.017	0
0	0.017	0
0	0.017	0
0	0.017	0
0	0.017	0.0062831
0	0.017	0.0062831
0	0.017	0.0062831
0	0.034	0.0062831
0	0.034	0.0062831
0	0.034	0.0062831
0	0.034	0.012566
0	0.034	0.012566
0	0.034	0.012566
0	0.034	0.012566
0	0.034	0.012566
0	0.034	0.018849
0	0.034	0.018849
0	0.034	0.018849
0	0.034	0.018849
0	0.034	0.018849
0	0.034	0.018849
0	0.034	0.025132
0	0.034	0.025132
0	0.034	0.025132
0	0.034	0.025132
0	0.034	0.031415
1	0.051	0.031415
1	0.034	0.031415
1	0.017	0.031415
1	0.017	0.031415
1	0	0.031415
1	0	0.031415
1	0	0.031415
1	-0.017	0.031415
1	-0.017	0.031415
0	-0.017	0.031415
0	-0.017	0.031415
0	-0.017	0.031415
0	-0.017	0.031415
0	-0.017	0.031415
0	-0.017	0.031415
0	-0.017	0.025132
0	-0.017	0.025132
0	0	0.025132
0	0	0.025132
0	0	0.025132
0	0	0.025132
0	0	0.025132
0	0	0.025132
0	0	0.025132
0	0	0.025132
0	0	0.025132
0	0	0.025132
0	0	0.025132
0	0	0.025132
0	0	0.025132
0	0	0.025132
0	0	0.025132
0	0	0.025132
0	0	0.025132
0	0	0.025132
0	0	0.025132
0	0	0.025132
0	0	0.025132
0	0	0.025132
0	0	0.025132
0	0	0.025132
1	0	0.025132
1	0	0.025132
1	0	0.025132
1	-0.017	0.025132
1	-0.017	0.025132
1	-0.034	0.025132
1	-0.034	0.025132
1	-0.051	0.018849
0	-0.051	0.018849
[truncated: 5,162 more rows]
