# Supplementary material for: Skilled motor control of an inverted pendulum implies low entropy of states but high entropy of actions
Source: PLoS Comput Biol. 2023 Jan 6;19(1):e1010810. doi: 10.1371/journal.pcbi.1010810 (PMC9851554; doi:10.1371/journal.pcbi.1010810)
Supplement: S2 File — The dataset within the file contains the data collected during the experiment. Each CSV file named “FRI_p_l.csv” corresponds to a different trial, where “p” stands for an unique numerical participant’s identifier and “l” stands for pendulum length (where “2” corresponds to 0.2, “3” to 0.3 m, “4” to 0.4 m, etc.). In every file, rows correspond to subsequent time steps, sampled with a frequency of 0.017 s. For every recorded time step, each column contains: the action selected by the trial’s participant (“action”). The value 0 corresponds to a “no action”, the value 1 represents an action that pushes the pendulum towards the clockwise direction and the value 2 corresponds to an action that pushes the pendulum towards the anti-clockwise direction.the angular velocity of the pendulum at that time step (“ang. velocity”), measured in rad s−1.the angle of the pendulum at that time step (“angle”), measured in rad with values in the interval [0, 2π) rad. The angle 0 rad corresponds to the pendulum oriented in its upright position.the single utility value associated to the whole trial (“utility”). (ZIP) [file pcbi.1010810.s002.zip › ExperimentalData/FRI_28_5.csv]

action	angular vel.	angle	trial utility
0	0	3.2358	-17.2683
0	0	3.2358
0	-0.017	3.2358
0	-0.017	3.2358
0	-0.017	3.2358
0	-0.034	3.2358
0	-0.034	3.2358
0	-0.034	3.2358
0	-0.051	3.2295
0	-0.051	3.2295
0	-0.051	3.2295
0	-0.068	3.2232
0	-0.068	3.2232
0	-0.068	3.2232
0	-0.068	3.217
0	-0.085	3.217
0	-0.085	3.2107
0	-0.085	3.2107
0	-0.085	3.2107
0	-0.102	3.2044
0	-0.102	3.2044
0	-0.102	3.1981
0	-0.102	3.1918
0	-0.119	3.1918
0	-0.119	3.1855
0	-0.119	3.1855
0	-0.119	3.1793
0	-0.119	3.1793
0	-0.119	3.173
0	-0.119	3.1667
0	-0.119	3.1667
0	-0.136	3.1604
0	-0.136	3.1541
0	-0.136	3.1541
0	-0.136	3.1478
0	-0.136	3.1416
0	-0.136	3.1416
0	-0.136	3.1353
0	-0.136	3.129
0	-0.136	3.129
0	-0.136	3.1227
0	-0.136	3.1164
0	-0.119	3.1164
0	-0.119	3.1101
0	-0.119	3.1038
0	-0.119	3.1038
0	-0.119	3.0976
0	-0.119	3.0976
0	-0.119	3.0913
0	-0.119	3.085
0	-0.102	3.085
0	-0.102	3.0787
0	-0.102	3.0787
0	-0.102	3.0724
0	-0.085	3.0724
0	-0.085	3.0661
0	-0.085	3.0661
0	-0.085	3.0599
0	-0.068	3.0599
0	-0.068	3.0599
0	-0.068	3.0536
0	-0.068	3.0536
0	-0.051	3.0536
0	-0.051	3.0473
0	-0.051	3.0473
0	-0.034	3.0473
0	-0.034	3.0473
0	-0.034	3.041
0	-0.017	3.041
0	-0.017	3.041
0	-0.017	3.041
0	0	3.041
0	0	3.041
0	0	3.041
0	0	3.041
0	0	3.041
0	0.017	3.041
0	0.017	3.041
0	0.017	3.041
0	0.034	3.041
0	0.034	3.0473
0	0.034	3.0473
0	0.051	3.0473
0	0.051	3.0473
0	0.051	3.0536
0	0.051	3.0536
0	0.068	3.0536
0	0.068	3.0599
0	0.068	3.0599
0	0.085	3.0599
0	0.085	3.0661
0	0.085	3.0661
0	0.085	3.0724
0	0.102	3.0724
0	0.102	3.0787
0	0.102	3.0787
0	0.102	3.085
0	0.102	3.085
0	0.119	3.0913
0	0.119	3.0913
1	0.119	3.0976
1	0.102	3.1038
1	0.085	3.1038
1	0.068	3.1038
1	0.068	3.1101
1	0.051	3.1101
1	0.034	3.1101
1	0.017	3.1101
1	0	3.1164
1	0	3.1164
1	-0.017	3.1164
1	-0.017	3.1101
1	-0.034	3.1101
1	-0.051	3.1101
1	-0.068	3.1101
1	-0.085	3.1038
1	-0.102	3.1038
1	-0.119	3.0976
1	-0.119	3.0976
1	-0.136	3.0913
1	-0.153	3.085
1	-0.17	3.0787
1	-0.17	3.0787
1	-0.187	3.0724
1	-0.204	3.0661
1	-0.204	3.0599
0	-0.204	3.0536
0	-0.204	3.0473
0	-0.187	3.041
0	-0.187	3.0347
0	-0.187	3.0284
0	-0.17	3.0222
0	-0.17	3.0159
0	-0.153	3.0096
2	-0.153	3.0033
2	-0.136	3.0033
2	-0.102	2.997
2	-0.085	2.997
2	-0.051	2.9908
2	-0.034	2.9908
2	0	2.9908
2	0	2.9908
2	0.034	2.9908
2	0.051	2.9908
2	0.085	2.997
2	0.102	2.997
2	0.136	3.0033
2	0.153	3.0033
2	0.17	3.0096
2	0.204	3.0159
2	0.221	3.0222
2	0.238	3.0284
2	0.272	3.041
2	0.289	3.0473
2	0.306	3.0536
2	0.34	3.0661
2	0.357	3.0787
2	0.374	3.085
2	0.391	3.0976
2	0.408	3.1101
2	0.425	3.1227
2	0.442	3.1353
2	0.459	3.1541
2	0.476	3.1667
2	0.493	3.1793
2	0.493	3.1981
2	0.51	3.2107
2	0.527	3.2295
2	0.527	3.2421
2	0.544	3.2609
2	0.544	3.2735
2	0.561	3.2923
2	0.561	3.3112
2	0.561	3.3238
2	0.578	3.3426
2	0.578	3.3615
2	0.578	3.3803
2	0.578	3.3992
2	0.578	3.4117
2	0.578	3.4306
2	0.578	3.4494
2	0.578	3.4683
2	0.561	3.4871
2	0.561	3.4997
2	0.561	3.5185
2	0.544	3.5374
2	0.544	3.5499
2	0.527	3.5688
2	0.527	3.5877
2	0.51	3.6002
2	0.51	3.6191
2	0.493	3.6316
2	0.476	3.6442
2	0.459	3.6631
2	0.459	3.6756
2	0.442	3.6882
2	0.425	3.7008
2	0.408	3.7133
0	0.374	3.7259
0	0.34	3.7384
0	0.306	3.7447
0	0.272	3.7573
0	0.238	3.7636
1	0.204	3.7699
1	0.153	3.7761
1	0.102	3.7824
1	0.034	3.7824
1	0	3.7824
1	-0.051	3.7824
1	-0.102	3.7824
1	-0.153	3.7761
1	-0.204	3.7699
1	-0.255	3.7636
1	-0.306	3.7573
1	-0.357	3.7447
1	-0.408	3.7322
1	-0.459	3.7196
1	-0.51	3.707
1	-0.544	3.6882
1	-0.595	3.6693
1	-0.646	3.6505
1	-0.68	3.6316
1	-0.731	3.6128
1	-0.765	3.5877
1	-0.816	3.5625
1	-0.85	3.5374
1	-0.901	3.5122
1	-0.935	3.4871
1	-0.969	3.4557
1	-1.003	3.4243
1	-1.037	3.3929
1	-1.054	3.3615
1	-1.088	3.33
1	-1.122	3.2986
1	-1.139	3.2672
1	-1.156	3.2295
1	-1.173	3.1918
1	-1.207	3.1604
1	-1.207	3.1227
1	-1.224	3.085
1	-1.241	3.0473
1	-1.241	3.0096
1	-1.258	2.9719
1	-1.258	2.9342
1	-1.258	2.8965
1	-1.258	2.8588
1	-1.258	2.8211
1	-1.258	2.7834
1	-1.241	2.7457
1	-1.241	2.708
1	-1.224	2.6703
1	-1.224	2.6326
1	-1.207	2.5949
1	-1.19	2.5572
1	-1.173	2.5258
1	-1.156	2.4881
1	-1.122	2.4567
1	-1.105	2.419
1	-1.088	2.3876
1	-1.054	2.3562
1	-1.02	2.3247
1	-1.003	2.2933
1	-0.969	2.2619
1	-0.935	2.2368
1	-0.901	2.2054
1	-0.867	2.1802
1	-0.833	2.1551
1	-0.799	2.13
1	-0.765	2.1048
1	-0.731	2.0797
1	-0.697	2.0609
0	-0.646	2.042
0	-0.595	2.0232
0	-0.527	2.0043
0	-0.476	1.9917
0	-0.425	1.9729
0	-0.374	1.9603
0	-0.306	1.954
0	-0.255	1.9415
0	-0.204	1.9352
0	-0.153	1.9289
2	-0.085	1.9289
2	-0.017	1.9226
2	0.034	1.9289
2	0.119	1.9289
2	0.187	1.9352
2	0.255	1.9415
2	0.323	1.9478
2	0.391	1.9603
2	0.476	1.9729
2	0.544	1.9917
2	0.612	2.0043
2	0.68	2.0232
2	0.748	2.0483
2	0.816	2.0734
2	0.884	2.0986
2	0.952	2.1237
2	1.02	2.1551
2	1.088	2.1865
2	1.156	2.2179
2	1.207	2.2556
2	1.275	2.2933
2	1.326	2.331
2	1.394	2.375
2	1.445	2.419
2	1.496	2.463
2	1.547	2.507
2	1.598	2.5572
2	1.649	2.6075
2	1.7	2.6578
2	1.734	2.708
2	1.768	2.7583
2	1.819	2.8148
2	1.836	2.8714
2	1.87	2.9216
2	1.904	2.9845
2	1.921	3.041
2	1.938	3.0976
2	1.955	3.1541
2	1.972	3.217
2	1.972	3.2735
2	1.989	3.3363
2	1.989	3.3929
2	1.989	3.4557
2	1.972	3.5122
2	1.972	3.5751
2	1.955	3.6316
2	1.938	3.6945
2	1.921	3.751
2	1.904	3.8076
2	1.887	3.8641
2	1.853	3.9207
2	1.836	3.9772
2	1.802	4.0338
2	1.768	4.084
2	1.734	4.1406
2	1.7	4.1908
2	1.666	4.2411
2	1.615	4.2914
2	1.581	4.3353
2	1.547	4.3856
2	1.496	4.4296
2	1.462	4.4736
2	1.411	4.5175
2	1.36	4.5615
2	1.326	4.5992
2	1.275	4.6432
2	1.241	4.6809
2	1.19	4.7186
2	1.139	4.75
2	1.105	4.7877
2	1.054	4.8191
2	1.02	4.8506
2	0.969	4.882
2	0.935	4.9071
2	0.884	4.9322
2	0.85	4.9637
2	0.799	4.9888
0	0.748	5.0076
0	0.68	5.0328
0	0.629	5.0516
0	0.578	5.0705
0	0.51	5.083
0	0.459	5.1019
0	0.408	5.1144
0	0.34	5.127
0	0.289	5.1333
0	0.238	5.1459
0	0.187	5.1521
0	0.136	5.1521
0	0.068	5.1584
1	0.017	5.1584
1	-0.034	5.1584
1	-0.102	5.1584
1	-0.17	5.1521
1	-0.238	5.1459
1	-0.306	5.1396
1	-0.391	5.127
1	-0.459	5.1144
1	-0.527	5.1019
1	-0.595	5.083
1	-0.663	5.0642
1	-0.748	5.0453
1	-0.816	5.0202
1	-0.884	4.9951
1	-0.969	4.9637
1	-1.037	4.9322
1	-1.105	4.9008
1	-1.19	4.8694
1	-1.258	4.8317
1	-1.326	4.794
1	-1.411	4.75
1	-1.479	4.706
1	-1.564	4.6621
1	-1.632	4.6118
1	-1.717	4.5615
1	-1.785	4.5113
1	-1.853	4.4547
1	-1.938	4.3982
1	-2.006	4.3353
1	-2.074	4.2788
1	-2.142	4.216
1	-2.21	4.1468
1	-2.278	4.0777
1	-2.329	4.0086
1	-2.397	3.9395
1	-2.448	3.8641
1	-2.499	3.795
1	-2.55	3.7133
1	-2.601	3.6379
1	-2.635	3.5562
1	-2.686	3.4808
1	-2.72	3.3992
1	-2.737	3.3175
1	-2.771	3.2358
1	-2.788	3.1478
1	-2.788	3.0661
1	-2.805	2.9845
1	-2.805	2.8965
1	-2.805	2.8148
1	-2.805	2.7269
1	-2.788	2.6452
1	-2.771	2.5635
1	-2.754	2.4755
1	-2.72	2.3939
1	-2.703	2.3122
0	-2.652	2.2305
0	-2.601	2.1551
0	-2.55	2.0797
0	-2.499	1.998
0	-2.431	1.9289
0	-2.38	1.8535
0	-2.312	1.7844
0	-2.261	1.7153
0	-2.193	1.6462
0	-2.142	1.5833
0	-2.074	1.5205
0	-2.023	1.4577
0	-1.955	1.3948
0	-1.904	1.3383
0	-1.836	1.2817
0	-1.785	1.2252
0	-1.717	1.1749
0	-1.666	1.1247
0	-1.615	1.0744
0	-1.564	1.0241
0	-1.513	0.98016
0	-1.462	0.93618
0	-1.411	0.8922
0	-1.36	0.84822
0	-1.326	0.81052
0	-1.275	0.77282
0	-1.224	0.73512
0	-1.19	0.69742
0	-1.156	0.65973
0	-1.122	0.62831
0	-1.088	0.59689
0	-1.054	0.5592
0	-1.02	0.52778
0	-0.986	0.50265
0	-0.952	0.47123
0	-0.935	0.43982
0	-0.901	0.41469
0	-0.884	0.38955
0	-0.867	0.35814
0	-0.833	0.333
0	-0.816	0.30787
2	-0.799	0.28274
2	-0.765	0.26389
2	-0.731	0.23876
2	-0.697	0.21991
2	-0.68	0.19478
2	-0.646	0.17593
2	-0.629	0.15708
2	-0.595	0.13823
2	-0.578	0.11938
2	-0.544	0.10053
2	-0.527	0.087963
2	-0.51	0.069114
2	-0.476	0.056548
2	-0.459	0.043982
2	-0.442	0.025132
2	-0.425	0.012566
2	-0.408	0
2	-0.391	6.2705
2	-0.374	6.258
2	-0.357	6.2517
2	-0.357	6.2391
2	-0.34	6.2265
2	-0.323	6.2203
2	-0.306	6.2077
2	-0.306	6.2014
2	-0.289	6.1889
2	-0.272	6.1826
2	-0.272	6.17
2	-0.255	6.1637
2	-0.255	6.1574
2	-0.238	6.1512
2	-0.238	6.1386
2	-0.221	6.1323
2	-0.221	6.126
2	-0.204	6.1197
2	-0.204	6.1135
2	-0.204	6.1072
2	-0.187	6.1009
2	-0.187	6.0946
2	-0.187	6.0883
2	-0.17	6.0883
2	-0.17	6.082
2	-0.17	6.0758
2	-0.17	6.0695
2	-0.153	6.0632
2	-0.153	6.0569
2	-0.153	6.0569
2	-0.153	6.0506
2	-0.153	6.0443
2	-0.153	6.0381
2	-0.136	6.0381
2	-0.136	6.0318
2	-0.136	6.0255
2	-0.136	6.0255
2	-0.136	6.0192
2	-0.136	6.0129
2	-0.136	6.0066
2	-0.136	6.0066
2	-0.136	6.0004
2	-0.136	5.9941
2	-0.136	5.9941
2	-0.136	5.9878
2	-0.136	5.9815
2	-0.136	5.9815
2	-0.136	5.9752
2	-0.153	5.9689
2	-0.153	5.9627
2	-0.153	5.9627
2	-0.153	5.9564
2	-0.153	5.9501
2	-0.153	5.9438
2	-0.17	5.9375
2	-0.17	5.9375
2	-0.17	5.9313
2	-0.17	5.925
2	-0.187	5.9187
2	-0.187	5.9124
2	-0.187	5.9061
2	-0.204	5.8998
2	-0.204	5.8936
2	-0.204	5.8873
2	-0.221	5.881
2	-0.221	5.8747
2	-0.238	5.8684
2	-0.238	5.8621
2	-0.238	5.8559
2	-0.255	5.8433
2	-0.272	5.837
2	-0.272	5.8307
2	-0.289	5.8182
2	-0.289	5.8119
2	-0.306	5.8056
2	-0.323	5.793
0	-0.34	5.7805
0	-0.374	5.7742
0	-0.408	5.7616
0	-0.425	5.749
0	-0.459	5.7365
0	-0.493	5.7176
0	-0.527	5.705
0	-0.561	5.6862
0	-0.595	5.6674
0	-0.629	5.6485
0	-0.663	5.6297
0	-0.697	5.6108
0	-0.731	5.5857
0	-0.782	5.5668
0	-0.816	5.5417
0	-0.85	5.5166
0	-0.901	5.4914
0	-0.935	5.46
0	-0.986	5.4349
0	-1.02	5.4035
0	-1.071	5.372
0	-1.122	5.3406
0	-1.173	5.3029
0	-1.224	5.2652
0	-1.275	5.2275
0	-1.326	5.1898
0	-1.377	5.1521
0	-1.428	5.1082
0	-1.479	5.0642
0	-1.547	5.0202
0	-1.598	4.9699
0	-1.649	4.9197
0	-1.717	4.8694
0	-1.768	4.8191
0	-1.836	4.7626
0	-1.887	4.706
0	-1.955	4.6495
0	-2.006	4.593
0	-2.074	4.5301
1	-2.125	4.4673
1	-2.193	4.3982
1	-2.261	4.3353
1	-2.346	4.2662
1	-2.414	4.1908
1	-2.465	4.1217
1	-2.533	4.0463
1	-2.601	3.9646
1	-2.652	3.8892
1	-2.703	3.8076
1	-2.754	3.7259
1	-2.805	3.6379
1	-2.839	3.5562
1	-2.89	3.4683
1	-2.907	3.3803
0	-2.924	3.2923
0	-2.924	3.2044
0	-2.924	3.1164
0	-2.924	3.0284
0	-2.907	2.9405
0	-2.89	2.8525
0	-2.873	2.7708
0	-2.856	2.6829
0	-2.822	2.5949
0	-2.788	2.5132
0	-2.754	2.4316
0	-2.703	2.3499
0	-2.669	2.2682
0	-2.618	2.1865
0	-2.567	2.1111
0	-2.499	2.0357
0	-2.448	1.9603
0	-2.397	1.8849
0	-2.329	1.8158
0	-2.278	1.7467
0	-2.21	1.6776
0	-2.159	1.6085
0	-2.091	1.5456
0	-2.023	1.4828
0	-1.972	1.4263
0	-1.904	1.3634
0	-1.853	1.3069
0	-1.785	1.2566
0	-1.734	1.2001
0	-1.683	1.1498
0	-1.632	1.0995
0	-1.564	1.0493
0	-1.513	1.0053
0	-1.462	0.96131
0	-1.411	0.91733
0	-1.377	0.87335
0	-1.326	0.83565
0	-1.275	0.79167
0	-1.241	0.75397
0	-1.19	0.72256
0	-1.156	0.68486
0	-1.122	0.64716
0	-1.088	0.61574
0	-1.054	0.58433
0	-1.02	0.55291
0	-0.986	0.5215
0	-0.952	0.49637
0	-0.918	0.46495
0	-0.901	0.43982
0	-0.867	0.4084
0	-0.85	0.38327
0	-0.833	0.35814
2	-0.799	0.333
2	-0.765	0.30787
2	-0.731	0.28902
2	-0.697	0.26389
2	-0.663	0.24504
2	-0.646	0.22619
2	-0.612	0.20734
2	-0.578	0.18849
2	-0.561	0.16964
2	-0.527	0.15708
2	-0.51	0.13823
2	-0.476	0.12566
2	-0.459	0.10681
2	-0.425	0.094246
2	-0.408	0.08168
2	-0.391	0.069114
2	-0.374	0.056548
2	-0.357	0.050265
2	-0.323	0.037699
2	-0.306	0.025132
2	-0.289	0.018849
2	-0.272	0.012566
2	-0.255	0
2	-0.238	6.2768
2	-0.221	6.2705
2	-0.204	6.2642
2	-0.204	6.258
2	-0.187	6.2517
2	-0.17	6.2454
2	-0.153	6.2391
2	-0.136	6.2328
2	-0.119	6.2328
2	-0.119	6.2265
2	-0.102	6.2265
2	-0.085	6.2203
2	-0.068	6.2203
2	-0.068	6.214
2	-0.051	6.214
2	-0.034	6.214
2	-0.034	6.2077
2	-0.017	6.2077
2	0	6.2077
2	0	6.2077
2	0	6.2077
2	0.017	6.2077
2	0.034	6.214
2	0.034	6.214
2	0.051	6.214
2	0.068	6.214
2	0.085	6.2203
2	0.085	6.2203
2	0.102	6.2265
2	0.119	6.2265
2	0.136	6.2328
2	0.136	6.2391
2	0.153	6.2391
2	0.17	6.2454
2	0.187	6.2517
2	0.204	6.258
2	0.221	6.2642
2	0.238	6.2705
2	0.238	6.2768
2	0.255	0
1	0.255	0.012566
1	0.255	0.018849
1	0.238	0.025132
1	0.221	0.031415
1	0.204	0.037699
1	0.187	0.043982
1	0.17	0.050265
1	0.17	0.056548
1	0.153	0.062831
1	0.136	0.069114
1	0.136	0.069114
1	0.119	0.075397
1	0.102	0.08168
1	0.085	0.08168
1	0.085	0.087963
1	0.068	0.087963
1	0.068	0.087963
1	0.051	0.094246
1	0.034	0.094246
1	0.034	0.094246
1	0.017	0.094246
1	0	0.094246
1	0	0.094246
1	0	0.094246
1	0	0.094246
1	-0.017	0.094246
1	-0.034	0.094246
1	-0.034	0.094246
1	-0.051	0.094246
0	-0.034	0.087963
0	-0.034	0.087963
0	-0.034	0.087963
0	-0.017	0.087963
0	-0.017	0.087963
2	-0.017	0.087963
2	0	0.087963
2	0.017	0.087963
2	0.034	0.087963
2	0.051	0.087963
2	0.085	0.087963
2	0.102	0.094246
2	0.119	0.094246
2	0.136	0.10053
2	0.17	0.10681
0	0.17	0.1131
0	0.187	0.11938
0	0.187	0.11938
0	0.187	0.12566
0	0.204	0.13195
1	0.204	0.13823
1	0.204	0.14451
1	0.187	0.15079
1	0.187	0.15708
1	0.187	0.16336
1	0.17	0.16964
1	0.17	0.17593
1	0.17	0.18221
1	0.153	0.18849
1	0.153	0.19478
1	0.153	0.19478
1	0.153	0.20106
1	0.136	0.20734
1	0.136	0.20734
1	0.136	0.21363
1	0.136	0.21991
1	0.136	0.21991
1	0.119	0.22619
1	0.119	0.23247
1	0.119	0.23247
1	0.119	0.23876
1	0.119	0.24504
1	0.119	0.24504
1	0.119	0.25132
1	0.119	0.25132
1	0.119	0.25761
1	0.119	0.26389
1	0.119	0.26389
1	0.119	0.27017
1	0.119	0.27017
1	0.119	0.27646
1	0.119	0.27646
1	0.119	0.28274
1	0.119	0.28902
1	0.119	0.28902
1	0.119	0.29531
1	0.119	0.29531
1	0.119	0.30159
1	0.119	0.30787
1	0.119	0.30787
1	0.119	0.31416
1	0.119	0.31416
1	0.136	0.32044
1	0.136	0.32672
1	0.136	0.32672
1	0.136	0.333
1	0.136	0.33929
1	0.153	0.34557
1	0.153	0.34557
1	0.153	0.35185
1	0.153	0.35814
1	0.17	0.36442
1	0.17	0.3707
1	0.17	0.37699
1	0.187	0.37699
1	0.187	0.38327
1	0.204	0.38955
1	0.204	0.39583
1	0.204	0.40212
1	0.221	0.4084
1	0.221	0.41469
1	0.238	0.42725
1	0.238	0.43353
1	0.255	0.43982
1	0.255	0.4461
1	0.272	0.45867
1	0.289	0.46495
1	0.289	0.47123
1	0.306	0.4838
1	0.323	0.49008
1	0.323	0.50265
1	0.34	0.51521
1	0.357	0.5215
1	0.374	0.53406
1	0.391	0.54663
1	0.391	0.5592
0	0.425	0.57176
0	0.459	0.58433
0	0.493	0.59689
0	0.527	0.61574
1	0.561	0.62831
1	0.578	0.64716
1	0.612	0.66601
1	0.629	0.68486
1	0.646	0.70371
1	0.68	0.72256
1	0.697	0.74769
1	0.714	0.76654
1	0.748	0.79167
1	0.765	0.81052
1	0.799	0.83565
1	0.833	0.86079
1	0.85	0.88592
1	0.884	0.91105
1	0.918	0.94246
1	0.952	0.9676
1	0.986	0.99901
1	1.02	1.0304
1	1.054	1.0618
1	1.088	1.0933
1	1.122	1.1247
1	1.173	1.1624
1	1.207	1.1938
1	1.241	1.2315
1	1.292	1.2692
1	1.326	1.3132
1	1.36	1.3509
0	1.428	1.3948
0	1.479	1.4388
0	1.547	1.4828
2	1.598	1.5331
2	1.683	1.5771
2	1.751	1.6336
2	1.836	1.6839
2	1.904	1.7404
2	1.972	1.8033
2	2.057	1.8598
2	2.125	1.9226
2	2.193	1.9917
2	2.261	2.0546
2	2.329	2.1237
2	2.397	2.1928
2	2.448	2.2682
2	2.516	2.3436
2	2.567	2.419
2	2.618	2.5007
2	2.669	2.5761
2	2.72	2.6578
2	2.754	2.7394
2	2.788	2.8274
2	2.822	2.9091
2	2.856	2.997
2	2.873	3.0787
2	2.89	3.1667
2	2.89	3.2546
2	2.907	3.3426
2	2.907	3.4306
2	2.89	3.5185
2	2.89	3.6002
2	2.873	3.6882
2	2.856	3.7761
2	2.839	3.8641
2	2.805	3.9458
2	2.771	4.0275
2	2.737	4.1154
2	2.703	4.1971
2	2.669	4.2788
2	2.618	4.3542
2	2.584	4.4359
2	2.533	4.5113
2	2.499	4.5867
2	2.448	4.6621
2	2.414	4.7375
2	2.363	4.8066
2	2.312	4.8757
2	2.278	4.9448
2	2.227	5.0139
0	2.176	5.0767
0	2.108	5.1459
0	2.057	5.2087
0	2.006	5.2715
0	1.955	5.3281
0	1.904	5.3846
0	1.87	5.4412
0	1.819	5.4977
0	1.768	5.5543
0	1.734	5.6045
0	1.7	5.6548
0	1.666	5.7113
0	1.632	5.7553
0	1.598	5.8056
0	1.581	5.8559
0	1.547	5.8998
1	1.53	5.9501
1	1.496	5.9941
1	1.462	6.0381
1	1.428	6.082
1	1.411	6.126
1	1.377	6.17
1	1.36	6.2077
1	1.343	6.2517
1	1.326	0.0062831
1	1.309	0.043982
1	1.292	0.087963
1	1.275	0.12566
1	1.275	0.16336
1	1.275	0.20106
1	1.258	0.23876
1	1.258	0.27646
1	1.258	0.31416
1	1.275	0.35185
1	1.275	0.38955
1	1.275	0.43353
1	1.292	0.47123
0	1.309	0.50893
0	1.343	0.54663
0	1.377	0.59061
0	1.411	0.63459
0	1.445	0.67858
0	1.479	0.72256
0	1.53	0.76654
0	1.564	0.81052
0	1.615	0.86079
0	1.666	0.91105
0	1.7	0.96131
0	1.751	1.0116
0	1.802	1.0681
0	1.853	1.1184
0	1.904	1.1749
0	1.972	1.2378
0	2.023	1.2943
0	2.074	1.3572
0	2.142	1.42
0	2.193	1.4891
0	2.261	1.5519
0	2.312	1.621
0	2.38	1.6902
0	2.431	1.7655
0	2.482	1.841
0	2.55	1.9163
0	2.601	1.9917
0	2.652	2.0734
0	2.703	2.1488
0	2.754	2.2368
0	2.788	2.3185
0	2.839	2.4001
0	2.873	2.4881
0	2.907	2.5761
0	2.924	2.664
0	2.958	2.752
0	2.975	2.84
0	2.992	2.9279
0	2.992	3.0222
0	2.992	3.1101
0	2.992	3.1981
0	2.992	3.2923
0	2.975	3.3803
0	2.958	3.4683
0	2.941	3.5562
0	2.907	3.6442
0	2.873	3.7322
0	2.839	3.8201
0	2.788	3.9018
0	2.754	3.9835
0	2.703	4.0652
0	2.652	4.1468
0	2.601	4.2285
0	2.533	4.3039
0	2.482	4.3793
0	2.431	4.4547
0	2.363	4.5238
0	2.312	4.5992
0	2.244	4.6683
0	2.176	4.7312
0	2.125	4.8003
0	2.057	4.8631
0	2.006	4.9197
0	1.938	4.9825
0	1.887	5.039
0	1.819	5.0956
0	1.768	5.1459
0	1.717	5.2024
0	1.666	5.2527
0	1.615	5.3029
0	1.564	5.3469
0	1.513	5.3972
0	1.462	5.4412
0	1.428	5.4851
0	1.377	5.5291
0	1.343	5.5668
0	1.309	5.6045
0	1.258	5.6485
0	1.224	5.6862
0	1.19	5.7176
0	1.156	5.7553
0	1.139	5.793
0	1.105	5.8244
0	1.088	5.8559
0	1.054	5.8873
0	1.037	5.925
0	1.02	5.9501
0	0.986	5.9815
0	0.969	6.0129
0	0.969	6.0443
0	0.952	6.0695
1	0.935	6.1009
1	0.901	6.126
1	0.884	6.1574
1	0.867	6.1826
1	0.833	6.2077
1	0.816	6.2328
1	0.799	6.258
1	0.782	0
1	0.765	0.018849
1	0.748	0.043982
1	0.731	0.069114
1	0.731	0.087963
1	0.714	0.1131
1	0.714	0.13195
1	0.697	0.15079
1	0.697	0.17593
1	0.68	0.19478
1	0.68	0.21363
1	0.68	0.23876
1	0.68	0.25761
1	0.68	0.27646
1	0.68	0.30159
1	0.68	0.32044
1	0.68	0.33929
1	0.697	0.36442
1	0.697	0.38327
1	0.697	0.40212
1	0.714	0.42725
1	0.714	0.4461
1	0.731	0.47123
1	0.731	0.49008
0	0.765	0.51521
0	0.799	0.54035
0	0.833	0.5592
0	0.867	0.59061
0	0.901	0.61574
0	0.935	0.64088
0	0.969	0.67229
0	1.003	0.69742
0	1.037	0.72884
0	1.088	0.76654
0	1.122	0.79795
0	1.173	0.82937
0	1.207	0.86707
0	1.258	0.90477
0	1.309	0.94246
0	1.36	0.98645
0	1.411	1.0241
0	1.462	1.0681
0	1.513	1.1121
0	1.564	1.1624
0	1.615	1.2064
0	1.666	1.2566
0	1.734	1.3069
0	1.785	1.3634
0	1.853	1.4137
0	1.904	1.4703
0	1.955	1.5331
0	2.023	1.5896
0	2.074	1.6525
0	2.142	1.7153
0	2.193	1.7781
0	2.261	1.8472
0	2.312	1.9163
0	2.363	1.9855
0	2.414	2.0609
0	2.465	2.13
0	2.516	2.2054
0	2.567	2.287
0	2.601	2.3624
0	2.635	2.4378
0	2.686	2.5195
0	2.703	2.6012
0	2.737	2.6829
0	2.754	2.7646
0	2.771	2.8525
0	2.788	2.9342
0	2.805	3.0159
0	2.805	3.1038
0	2.805	3.1855
0	2.788	3.2735
0	2.788	3.3552
0	2.771	3.4369
0	2.737	3.5185
0	2.72	3.6002
0	2.686	3.6819
0	2.652	3.7636
0	2.618	3.8453
0	2.567	3.9207
0	2.533	3.996
0	2.482	4.0714
0	2.431	4.1468
0	2.38	4.2222
0	2.312	4.2914
0	2.261	4.3605
0	2.21	4.4296
0	2.142	4.4924
0	2.091	4.5553
0	2.023	4.6181
0	1.972	4.6809
0	1.904	4.7375
0	1.836	4.794
0	1.785	4.8506
0	1.717	4.9008
0	1.666	4.9511
0	1.598	5.0014
0	1.547	5.0516
0	1.496	5.0956
0	1.428	5.1396
0	1.377	5.1836
0	1.326	5.2213
0	1.275	5.2589
0	1.224	5.2966
0	1.173	5.3343
0	1.122	5.372
0	1.071	5.4035
0	1.037	5.4349
0	0.986	5.4663
0	0.935	5.4914
0	0.901	5.5228
0	0.85	5.548
0	0.816	5.5731
0	0.782	5.5982
0	0.748	5.6234
0	0.714	5.6422
0	0.663	5.6674
0	0.629	5.6862
0	0.595	5.705
0	0.578	5.7239
0	0.544	5.7365
0	0.51	5.7553
0	0.476	5.7679
0	0.442	5.7805
0	0.425	5.7993
0	0.391	5.8119
0	0.357	5.8182
0	0.34	5.8307
0	0.306	5.8433
0	0.289	5.8496
0	0.255	5.8559
0	0.238	5.8684
0	0.221	5.8747
0	0.187	5.881
0	0.17	5.8873
0	0.136	5.8936
2	0.119	5.8936
2	0.119	5.8998
2	0.102	5.8998
2	0.102	5.9061
2	0.102	5.9061
2	0.085	5.9124
2	0.085	5.9124
2	0.085	5.9187
2	0.068	5.9187
2	0.068	5.925
2	0.068	5.925
2	0.068	5.925
2	0.051	5.9313
2	0.051	5.9313
2	0.051	5.9313
2	0.051	5.9375
2	0.034	5.9375
2	0.034	5.9375
2	0.034	5.9375
2	0.034	5.9375
2	0.017	5.9438
2	0.017	5.9438
2	0.017	5.9438
2	0.017	5.9438
2	0.017	5.9438
2	0	5.9438
2	0	5.9438
2	0	5.9438
2	0	5.9438
2	0	5.9438
2	0	5.9438
2	0	5.9438
2	0	5.9438
2	0	5.9438
2	-0.017	5.9438
2	-0.017	5.9438
2	-0.017	5.9438
2	-0.017	5.9438
2	-0.017	5.9438
2	-0.034	5.9375
2	-0.034	5.9375
2	-0.034	5.9375
2	-0.034	5.9375
2	-0.051	5.9375
2	-0.051	5.9313
2	-0.051	5.9313
2	-0.051	5.9313
2	-0.068	5.925
2	-0.068	5.925
2	-0.068	5.925
2	-0.068	5.9187
2	-0.085	5.9187
2	-0.085	5.9124
2	-0.085	5.9124
2	-0.102	5.9124
2	-0.102	5.9061
2	-0.102	5.8998
2	-0.119	5.8998
2	-0.119	5.8936
2	-0.119	5.8936
2	-0.136	5.8873
2	-0.136	5.881
2	-0.153	5.881
2	-0.153	5.8747
2	-0.153	5.8684
2	-0.17	5.8621
0	-0.187	5.8559
0	-0.221	5.8496
0	-0.238	5.8433
0	-0.272	5.837
2	-0.289	5.8307
2	-0.306	5.8182
2	-0.306	5.8119
2	-0.323	5.7993
2	-0.34	5.7867
2	-0.357	5.7805
2	-0.357	5.7679
2	-0.374	5.7553
2	-0.391	5.7428
2	-0.408	5.7302
2	-0.425	5.7176
2	-0.442	5.705
2	-0.442	5.6925
2	-0.476	5.6799
2	-0.493	5.6674
2	-0.51	5.6485
2	-0.527	5.6359
2	-0.544	5.6171
2	-0.561	5.5982
0	-0.595	5.5857
0	-0.646	5.5668
1	-0.68	5.5417
1	-0.731	5.5228
1	-0.799	5.4977
1	-0.85	5.4726
1	-0.918	5.4474
1	-0.969	5.4223
1	-1.037	5.3909
1	-1.105	5.3595
1	-1.156	5.3218
1	-1.224	5.2841
1	-1.292	5.2464
1	-1.36	5.2087
1	-1.428	5.1647
1	-1.496	5.1207
1	-1.564	5.0767
0	-1.632	5.0265
0	-1.683	4.9762
0	-1.734	4.926
0	-1.802	4.8757
0	-1.853	4.8191
0	-1.921	4.7626
0	-1.972	4.706
0	-2.04	4.6432
0	-2.091	4.5804
0	-2.142	4.5175
0	-2.21	4.4484
0	-2.261	4.3856
0	-2.312	4.3165
0	-2.38	4.2474
0	-2.431	4.172
0	-2.465	4.0966
1	-2.516	4.0212
1	-2.584	3.9458
1	-2.635	3.8704
1	-2.686	3.7887
1	-2.737	3.707
1	-2.788	3.6254
1	-2.822	3.5374
1	-2.856	3.4557
1	-2.89	3.3677
1	-2.924	3.2798
1	-2.941	3.1918
0	-2.941	3.1038
0	-2.924	3.0159
0	-2.924	2.9279
0	-2.907	2.84
0	-2.873	2.752
0	-2.856	2.664
0	-2.822	2.5823
0	-2.788	2.4944
0	-2.754	2.4127
0	-2.703	2.331
0	-2.652	2.2494
0	-2.601	2.174
0	-2.55	2.0923
0	-2.499	2.0169
0	-2.448	1.9415
0	-2.397	1.8724
0	-2.329	1.797
0	-2.278	1.7279
0	-2.21	1.665
0	-2.142	1.5959
0	-2.091	1.5331
0	-2.023	1.4703
0	-1.972	1.4074
0	-1.904	1.3509
0	-1.853	1.2943
0	-1.785	1.2378
0	-1.734	1.1875
0	-1.683	1.1372
0	-1.615	1.087
0	-1.564	1.0367
0	-1.513	0.99273
0	-1.462	0.94875
0	-1.411	0.90477
0	-1.377	0.86079
0	-1.326	0.82309
0	-1.275	0.7791
0	-1.241	0.74141
0	-1.19	0.70999
0	-1.156	0.67229
0	-1.122	0.63459
0	-1.088	0.60318
0	-1.054	0.57176
0	-1.02	0.54035
0	-0.986	0.50893
0	-0.952	0.47752
0	-0.935	0.45238
0	-0.901	0.42097
0	-0.884	0.39583
2	-0.85	0.3707
2	-0.816	0.34557
2	-0.782	0.32044
2	-0.748	0.29531
2	-0.714	0.27646
2	-0.68	0.25132
2	-0.646	0.23247
2	-0.629	0.21363
2	-0.595	0.19478
2	-0.561	0.17593
2	-0.544	0.16336
2	-0.51	0.14451
2	-0.493	0.13195
2	-0.459	0.1131
2	-0.442	0.10053
2	-0.425	0.087963
2	-0.391	0.075397
2	-0.374	0.062831
2	-0.357	0.050265
2	-0.34	0.043982
2	-0.323	0.031415
2	-0.306	0.025132
2	-0.289	0.012566
2	-0.272	0.0062831
2	-0.255	0
2	-0.238	6.2705
2	-0.221	6.2642
2	-0.204	6.258
2	-0.187	6.2517
2	-0.17	6.2454
2	-0.153	6.2454
2	-0.136	6.2391
2	-0.136	6.2328
2	-0.119	6.2328
2	-0.102	6.2265
2	-0.085	6.2203
2	-0.085	6.2203
2	-0.068	6.2203
2	-0.051	6.214
2	-0.034	6.214
2	-0.034	6.214
2	-0.017	6.214
2	0	6.214
2	0	6.214
2	0	6.214
2	0.017	6.214
2	0.034	6.214
2	0.034	6.214
2	0.051	6.214
2	0.068	6.2203
2	0.085	6.2203
2	0.085	6.2203
2	0.102	6.2265
2	0.119	6.2328
2	0.136	6.2328
2	0.136	6.2391
2	0.153	6.2454
2	0.17	6.2454
2	0.187	6.2517
2	0.17	6.258
2	0.17	6.2642
2	0.17	6.2705
2	0.17	6.2768
2	0.17	0
2	0.17	0
2	0.17	0.0062831
2	0.17	0.012566
2	0.17	0.018849
2	0.17	0.025132
2	0.17	0.031415
2	0.17	0.031415
2	0.17	0.037699
2	0.17	0.043982
2	0.187	0.050265
2	0.187	0.056548
2	0.187	0.062831
2	0.187	0.069114
2	0.187	0.075397
2	0.204	0.08168
2	0.204	0.087963
2	0.204	0.094246
2	0.221	0.10053
2	0.221	0.10681
2	0.221	0.1131
2	0.238	0.11938
2	0.238	0.12566
2	0.255	0.13823
2	0.255	0.14451
2	0.272	0.15079
2	0.272	0.16336
2	0.272	0.16964
2	0.272	0.17593
2	0.255	0.18849
2	0.255	0.19478
2	0.255	0.20106
2	0.255	0.20734
2	0.238	0.21363
2	0.238	0.22619
2	0.238	0.23247
2	0.238	0.23876
2	0.238	0.24504
2	0.238	0.25132
2	0.238	0.26389
2	0.238	0.27017
2	0.238	0.27646
2	0.238	0.28274
2	0.238	0.28902
2	0.238	0.29531
2	0.238	0.30159
2	0.238	0.31416
2	0.238	0.32044
2	0.238	0.32672
2	0.255	0.333
2	0.255	0.33929
2	0.255	0.35185
2	0.255	0.35814
2	0.272	0.36442
2	0.272	0.37699
2	0.272	0.38327
2	0.289	0.38955
2	0.289	0.40212
2	0.289	0.4084
2	0.306	0.42097
2	0.306	0.42725
2	0.323	0.43982
2	0.34	0.4461
2	0.34	0.45867
2	0.357	0.47123
2	0.357	0.47752
2	0.374	0.49008
2	0.391	0.50265
2	0.408	0.51521
2	0.408	0.52778
2	0.425	0.54035
2	0.442	0.55291
2	0.459	0.56548
2	0.476	0.58433
2	0.493	0.59689
2	0.51	0.60946
2	0.527	0.62831
2	0.544	0.64088
2	0.561	0.65973
2	0.595	0.67858
2	0.612	0.69742
2	0.629	0.71627
2	0.663	0.73512
2	0.68	0.75397
2	0.714	0.7791
2	0.731	0.79795
2	0.765	0.82309
2	0.782	0.84193
2	0.816	0.86707
2	0.85	0.8922
2	0.884	0.91733
2	0.935	0.94875
2	0.986	0.97388
2	1.037	1.0053
2	1.088	1.0367
2	1.139	1.0744
1	1.19	1.1058
1	1.224	1.1435
1	1.275	1.1812
1	1.309	1.2189
1	1.343	1.2629
1	1.394	1.3006
1	1.428	1.3446
1	1.479	1.3886
1	1.513	1.4325
1	1.564	1.4828
1	1.598	1.5268
1	1.649	1.5771
1	1.683	1.6273
1	1.734	1.6776
1	1.768	1.7341
1	1.819	1.7844
1	1.853	1.841
1	1.887	1.8975
1	1.938	1.954
1	1.972	2.0169
1	2.006	2.0734
1	2.04	2.1362
1	2.074	2.1991
1	2.108	2.2619
1	2.125	2.3247
1	2.159	2.3876
1	2.176	2.4567
0	2.21	2.5195
0	2.244	2.5886
0	2.278	2.6578
0	2.295	2.7269
0	2.329	2.796
2	2.346	2.8651
2	2.363	2.9342
2	2.397	3.0096
2	2.414	3.0787
2	2.431	3.1541
2	2.448	3.2232
2	2.448	3.2986
2	2.448	3.374
2	2.448	3.4494
2	2.448	3.5185
2	2.431	3.5939
2	2.431	3.6693
2	2.414	3.7384
2	2.38	3.8138
2	2.363	3.883
2	2.329	3.9521
2	2.312	4.0212
2	2.278	4.0903
2	2.244	4.1594
2	2.193	4.2285
2	2.159	4.2914
2	2.125	4.3605
2	2.074	4.4233
2	2.04	4.4798
2	1.989	4.5427
2	1.955	4.6055
2	1.904	4.6621
2	1.853	4.7186
2	1.819	4.7752
2	1.768	4.8254
2	1.717	4.882
2	1.683	4.9322
2	1.632	4.9825
2	1.598	5.0265
2	1.564	5.0767
2	1.513	5.1207
0	1.462	5.171
0	1.411	5.2087
0	1.36	5.2527
0	1.309	5.2904
0	1.258	5.3343
0	1.207	5.372
0	1.156	5.4035
0	1.105	5.4412
0	1.071	5.4726
0	1.02	5.504
0	0.986	5.5354
0	0.935	5.5605
0	0.901	5.592
0	0.867	5.6171
0	0.833	5.6422
0	0.799	5.6674
0	0.748	5.6925
0	0.731	5.7113
0	0.697	5.7365
0	0.663	5.7553
0	0.629	5.7742
0	0.595	5.793
0	0.578	5.8119
0	0.544	5.8307
0	0.527	5.8433
0	0.493	5.8621
0	0.476	5.8747
0	0.442	5.8873
0	0.425	5.8998
0	0.408	5.9124
0	0.374	5.925
0	0.357	5.9375
0	0.34	5.9501
0	0.323	5.9627
0	0.306	5.9689
0	0.289	5.9815
0	0.272	5.9878
0	0.255	5.9941
0	0.238	6.0004
0	0.221	6.0066
0	0.204	6.0129
0	0.187	6.0192
0	0.17	6.0255
0	0.153	6.0318
0	0.136	6.0381
0	0.119	6.0443
0	0.119	6.0443
0	0.102	6.0506
0	0.085	6.0506
0	0.068	6.0569
0	0.051	6.0569
0	0.051	6.0569
2	0.034	6.0569
2	0.034	6.0632
2	0.034	6.0632
2	0.034	6.0632
2	0.051	6.0632
2	0.051	6.0695
2	0.051	6.0695
2	0.051	6.0695
2	0.051	6.0758
2	0.068	6.0758
2	0.068	6.0758
2	0.068	6.082
2	0.068	6.082
2	0.085	6.082
2	0.085	6.0883
2	0.085	6.0883
2	0.085	6.0946
2	0.102	6.0946
2	0.102	6.1009
2	0.102	6.1009
2	0.119	6.1072
2	0.119	6.1072
2	0.119	6.1135
2	0.136	6.1197
2	0.136	6.1197
2	0.153	6.126
2	0.153	6.1323
2	0.153	6.1386
2	0.17	6.1449
2	0.17	6.1449
2	0.187	6.1512
2	0.187	6.1574
2	0.204	6.1637
2	0.204	6.17
2	0.221	6.1763
2	0.204	6.1826
2	0.187	6.1889
2	0.187	6.1951
2	0.187	6.2014
2	0.187	6.2077
2	0.17	6.214
2	0.17	6.2203
2	0.17	6.2265
2	0.17	6.2328
2	0.17	6.2328
2	0.153	6.2391
2	0.153	6.2454
2	0.153	6.2517
2	0.153	6.258
2	0.153	6.258
2	0.153	6.2642
2	0.153	6.2705
2	0.153	6.2768
2	0.153	6.2768
2	0.153	0
2	0.153	0.0062831
2	0.153	0.012566
2	0.153	0.012566
2	0.153	0.018849
2	0.153	0.025132
2	0.17	0.031415
2	0.187	0.037699
2	0.17	0.043982
2	0.17	0.043982
2	0.153	0.050265
2	0.136	0.056548
2	0.119	0.062831
2	0.119	0.062831
2	0.119	0.069114
2	0.119	0.069114
2	0.119	0.075397
2	0.136	0.08168
2	0.136	0.08168
2	0.136	0.087963
2	0.153	0.094246
2	0.153	0.094246
2	0.153	0.10053
2	0.17	0.10681
2	0.17	0.1131
2	0.17	0.11938
2	0.187	0.12566
2	0.187	0.13195
2	0.204	0.13823
2	0.204	0.14451
2	0.221	0.15079
2	0.221	0.15708
2	0.238	0.16336
2	0.238	0.16964
2	0.255	0.17593
2	0.272	0.18849
2	0.272	0.19478
2	0.289	0.20106
2	0.306	0.21363
2	0.323	0.21991
2	0.323	0.23247
2	0.34	0.24504
2	0.357	0.25132
2	0.374	0.26389
2	0.374	0.27646
2	0.374	0.28902
2	0.374	0.29531
2	0.374	0.30787
2	0.374	0.32044
2	0.374	0.333
2	0.391	0.34557
2	0.391	0.35814
2	0.391	0.3707
2	0.408	0.38327
2	0.408	0.39583
2	0.408	0.4084
2	0.442	0.42097
2	0.459	0.43353
2	0.493	0.4461
2	0.527	0.46495
2	0.578	0.47752
2	0.612	0.49637
2	0.663	0.51521
2	0.714	0.54035
2	0.765	0.5592
2	0.799	0.58433
2	0.85	0.60946
2	0.901	0.63459
2	0.952	0.66601
2	1.003	0.69114
2	1.071	0.72256
2	1.122	0.76026
2	1.173	0.79167
2	1.241	0.82937
2	1.292	0.86707
2	1.36	0.90477
2	1.428	0.94875
2	1.496	0.99273
2	1.564	1.0367
2	1.632	1.087
2	1.7	1.1372
2	1.768	1.1875
2	1.836	1.2441
2	1.904	1.3006
2	1.989	1.3572
2	2.057	1.42
2	2.125	1.4828
2	2.21	1.5456
2	2.278	1.6148
2	2.363	1.6839
2	2.431	1.7593
0	2.482	1.8347
0	2.55	1.9101
0	2.601	1.9855
0	2.652	2.0671
0	2.703	2.1425
0	2.754	2.2242
0	2.788	2.3122
0	2.839	2.3939
0	2.873	2.4818
0	2.907	2.5698
0	2.941	2.6578
0	2.958	2.7457
0	2.975	2.8337
0	2.992	2.9216
0	2.992	3.0159
0	3.009	3.1038
0	3.009	3.1918
0	2.992	3.2861
0	2.975	3.374
0	2.958	3.462
0	2.941	3.5499
0	2.907	3.6379
0	2.873	3.7259
0	2.839	3.8138
0	2.805	3.8955
0	2.754	3.9835
0	2.703	4.0652
0	2.652	4.1468
0	2.601	4.2222
0	2.55	4.3039
0	2.499	4.3793
0	2.431	4.4484
0	2.38	4.5238
0	2.312	4.593
0	2.261	4.6621
0	2.193	4.7312
0	2.125	4.794
0	2.074	4.8568
0	2.006	4.9197
0	1.955	4.9825
0	1.887	5.039
0	1.836	5.0956
0	1.785	5.1459
0	1.717	5.2024
0	1.666	5.2527
0	1.615	5.3029
0	1.564	5.3469
0	1.53	5.3972
0	1.479	5.4412
0	1.428	5.4851
0	1.394	5.5291
0	1.343	5.5668
0	1.309	5.6108
0	1.275	5.6485
0	1.241	5.6862
0	1.207	5.7239
0	1.173	5.7616
0	1.139	5.793
0	1.122	5.8307
1	1.088	5.8621
1	1.054	5.8936
1	1.003	5.925
1	0.969	5.9564
1	0.935	5.9878
1	0.901	6.0129
1	0.867	6.0381
1	0.85	6.0632
1	0.816	6.0883
1	0.782	6.1135
1	0.765	6.1386
0	0.748	6.1637
0	0.748	6.1826
1	0.748	6.2077
1	0.714	6.2265
1	0.697	6.2517
1	0.68	6.2705
1	0.663	0.0062831
1	0.646	0.031415
1	0.646	0.050265
1	0.629	0.069114
1	0.612	0.087963
1	0.612	0.10681
1	0.595	0.12566
1	0.595	0.14451
1	0.578	0.15708
1	0.578	0.17593
1	0.561	0.19478
1	0.561	0.21363
1	0.561	0.22619
1	0.561	0.24504
1	0.561	0.26389
1	0.561	0.28274
1	0.561	0.29531
1	0.561	0.31416
1	0.561	0.333
1	0.561	0.34557
1	0.578	0.36442
1	0.578	0.38327
1	0.578	0.40212
1	0.595	0.42097
1	0.595	0.43982
1	0.612	0.45238
1	0.612	0.47123
1	0.629	0.49008
1	0.646	0.51521
1	0.663	0.53406
0	0.68	0.55291
0	0.714	0.57176
0	0.748	0.59689
0	0.782	0.62203
0	0.816	0.64088
0	0.85	0.67229
0	0.901	0.69742
0	0.935	0.72256
0	0.969	0.75397
0	1.02	0.78539
0	1.054	0.8168
0	1.105	0.84822
0	1.156	0.87963
0	1.19	0.91733
0	1.241	0.95503
0	1.292	0.99273
0	1.343	1.0304
0	1.394	1.0744
0	1.445	1.1121
0	1.496	1.1624
0	1.547	1.2064
0	1.615	1.2503
0	1.666	1.3006
0	1.717	1.3509
0	1.785	1.4074
0	1.836	1.464
0	1.904	1.5142
0	1.955	1.5771
0	2.023	1.6336
0	2.074	1.6964
0	2.142	1.7593
0	2.193	1.8284
0	2.244	1.8912
2	2.295	1.9603
2	2.38	2.0294
2	2.448	2.1048
2	2.499	2.1802
2	2.567	2.2556
2	2.635	2.331
2	2.686	2.4127
2	2.737	2.4944
2	2.788	2.5761
2	2.839	2.664
2	2.873	2.7457
2	2.907	2.8337
2	2.941	2.9216
2	2.958	3.0096
0	2.958	3.0976
0	2.958	3.1918
0	2.958	3.2798
0	2.941	3.3677
0	2.924	3.4557
0	2.907	3.5437
0	2.873	3.6316
0	2.839	3.7133
0	2.805	3.8013
0	2.771	3.883
0	2.72	3.9646
0	2.669	4.0463
0	2.618	4.128
0	2.567	4.2097
0	2.516	4.2851
0	2.465	4.3605
0	2.397	4.4296
0	2.346	4.505
0	2.278	4.5741
0	2.227	4.6432
0	2.159	4.706
0	2.108	4.7689
0	2.04	4.8317
0	1.972	4.8945
0	1.921	4.9511
0	1.853	5.0076
0	1.802	5.0642
0	1.751	5.1207
0	1.7	5.171
0	1.632	5.2213
0	1.581	5.2715
0	1.53	5.3155
0	1.479	5.3595
[truncated: 5,162 more rows]
