# Supplementary material for: Skilled motor control of an inverted pendulum implies low entropy of states but high entropy of actions
Source: PLoS Comput Biol. 2023 Jan 6;19(1):e1010810. doi: 10.1371/journal.pcbi.1010810 (PMC9851554; doi:10.1371/journal.pcbi.1010810)
Supplement: S2 File — The dataset within the file contains the data collected during the experiment. Each CSV file named “FRI_p_l.csv” corresponds to a different trial, where “p” stands for an unique numerical participant’s identifier and “l” stands for pendulum length (where “2” corresponds to 0.2, “3” to 0.3 m, “4” to 0.4 m, etc.). In every file, rows correspond to subsequent time steps, sampled with a frequency of 0.017 s. For every recorded time step, each column contains: the action selected by the trial’s participant (“action”). The value 0 corresponds to a “no action”, the value 1 represents an action that pushes the pendulum towards the clockwise direction and the value 2 corresponds to an action that pushes the pendulum towards the anti-clockwise direction.the angular velocity of the pendulum at that time step (“ang. velocity”), measured in rad s−1.the angle of the pendulum at that time step (“angle”), measured in rad with values in the interval [0, 2π) rad. The angle 0 rad corresponds to the pendulum oriented in its upright position.the single utility value associated to the whole trial (“utility”). (ZIP) [file pcbi.1010810.s002.zip › ExperimentalData/FRI_13_3.csv]

action	angular vel.	angle	trial utility
0	0	3.2358	-17.7117
0	-0.017	3.2358
0	-0.017	3.2358
0	-0.034	3.2358
0	-0.034	3.2358
0	-0.051	3.2358
0	-0.068	3.2295
0	-0.068	3.2295
0	-0.085	3.2295
0	-0.085	3.2232
0	-0.102	3.2232
0	-0.102	3.217
0	-0.102	3.217
0	-0.119	3.2107
0	-0.119	3.2044
0	-0.136	3.2044
0	-0.136	3.1981
0	-0.136	3.1918
0	-0.153	3.1918
0	-0.153	3.1855
0	-0.153	3.1793
0	-0.153	3.173
0	-0.17	3.1667
0	-0.17	3.1667
0	-0.17	3.1604
0	-0.17	3.1541
0	-0.17	3.1478
0	-0.17	3.1416
0	-0.17	3.1353
0	-0.17	3.129
0	-0.17	3.129
0	-0.17	3.1227
0	-0.17	3.1164
0	-0.17	3.1101
0	-0.17	3.1038
0	-0.153	3.0976
0	-0.153	3.0976
0	-0.153	3.0913
0	-0.136	3.085
0	-0.136	3.0787
0	-0.136	3.0787
1	-0.119	3.0724
1	-0.153	3.0661
1	-0.17	3.0661
1	-0.187	3.0599
1	-0.204	3.0536
1	-0.221	3.0473
1	-0.238	3.041
1	-0.255	3.0284
1	-0.272	3.0222
1	-0.289	3.0159
1	-0.306	3.0033
1	-0.306	2.997
1	-0.323	2.9845
1	-0.34	2.9782
1	-0.34	2.9656
1	-0.357	2.9531
1	-0.357	2.9405
1	-0.374	2.9342
1	-0.374	2.9216
1	-0.374	2.9091
1	-0.391	2.8965
1	-0.391	2.8839
1	-0.391	2.8714
1	-0.391	2.8588
1	-0.391	2.8525
1	-0.391	2.84
1	-0.374	2.8274
1	-0.374	2.8148
1	-0.374	2.8023
1	-0.357	2.7897
1	-0.357	2.7834
1	-0.34	2.7708
1	-0.34	2.7583
1	-0.323	2.752
1	-0.323	2.7394
1	-0.306	2.7269
1	-0.289	2.7206
1	-0.272	2.7143
1	-0.255	2.7017
1	-0.238	2.6955
0	-0.204	2.6892
0	-0.153	2.6829
0	-0.119	2.6766
0	-0.068	2.6766
0	-0.017	2.6766
0	0	2.6703
0	0.051	2.6766
0	0.085	2.6766
0	0.136	2.6829
0	0.187	2.6829
0	0.221	2.6892
2	0.272	2.7017
2	0.34	2.708
2	0.408	2.7206
2	0.476	2.7332
2	0.544	2.752
2	0.595	2.7646
2	0.663	2.7834
2	0.731	2.8085
2	0.782	2.8274
2	0.833	2.8525
2	0.884	2.8777
2	0.935	2.9091
2	0.986	2.9342
2	1.037	2.9656
2	1.071	2.997
2	1.122	3.0347
2	1.156	3.0661
2	1.19	3.1038
2	1.207	3.1353
2	1.241	3.173
2	1.258	3.2107
2	1.275	3.2484
2	1.292	3.2923
2	1.292	3.33
2	1.309	3.3677
2	1.309	3.4054
2	1.292	3.4494
2	1.292	3.4871
2	1.292	3.5248
2	1.275	3.5625
2	1.258	3.6002
2	1.241	3.6379
2	1.207	3.6756
2	1.19	3.7133
2	1.156	3.7447
2	1.122	3.7824
2	1.088	3.8138
2	1.054	3.8453
2	1.02	3.8767
2	0.969	3.9081
2	0.918	3.9395
2	0.884	3.9646
2	0.833	3.9898
2	0.782	4.0149
2	0.731	4.04
2	0.68	4.0589
2	0.629	4.0777
2	0.578	4.0966
2	0.51	4.1154
0	0.425	4.128
0	0.34	4.1406
0	0.255	4.1531
0	0.17	4.1594
0	0.085	4.1594
0	0	4.1657
0	-0.068	4.1657
0	-0.153	4.1594
0	-0.238	4.1531
0	-0.323	4.1468
0	-0.408	4.1343
0	-0.476	4.1217
0	-0.561	4.1029
0	-0.646	4.084
1	-0.731	4.0652
1	-0.833	4.04
1	-0.935	4.0149
1	-1.037	3.9835
1	-1.139	3.9521
1	-1.241	3.9144
1	-1.326	3.8767
1	-1.428	3.8327
1	-1.513	3.7887
1	-1.598	3.7447
1	-1.683	3.6945
1	-1.751	3.6442
1	-1.836	3.5877
1	-1.904	3.5311
1	-1.955	3.4745
1	-2.023	3.4117
1	-2.057	3.3552
1	-2.108	3.2923
1	-2.142	3.2232
1	-2.176	3.1604
1	-2.21	3.0976
1	-2.227	3.0284
1	-2.227	2.9593
1	-2.244	2.8965
1	-2.244	2.8274
1	-2.227	2.7583
1	-2.21	2.6955
1	-2.193	2.6263
1	-2.176	2.5572
1	-2.142	2.4944
1	-2.108	2.4316
1	-2.057	2.3687
1	-2.006	2.3059
1	-1.972	2.2494
1	-1.904	2.1865
1	-1.853	2.13
1	-1.802	2.0797
1	-1.734	2.0232
1	-1.666	1.9729
1	-1.598	1.9226
1	-1.53	1.8786
1	-1.462	1.8347
1	-1.394	1.7907
1	-1.326	1.7467
1	-1.241	1.709
1	-1.173	1.6713
1	-1.105	1.6399
1	-1.02	1.6085
1	-0.952	1.5771
1	-0.884	1.5456
1	-0.799	1.5205
1	-0.731	1.5017
1	-0.663	1.4765
0	-0.561	1.4577
0	-0.459	1.4451
0	-0.357	1.4325
0	-0.255	1.42
0	-0.17	1.4137
0	-0.068	1.4137
0	0.017	1.4074
0	0.119	1.4137
0	0.221	1.42
0	0.306	1.4263
0	0.408	1.4388
0	0.51	1.4514
2	0.612	1.4703
2	0.731	1.4891
2	0.867	1.5142
2	0.986	1.5394
2	1.122	1.5708
2	1.241	1.6085
2	1.36	1.6462
2	1.496	1.6902
2	1.615	1.7341
2	1.751	1.7907
2	1.87	1.841
2	1.989	1.8975
2	2.108	1.9603
2	2.227	2.0294
2	2.346	2.0986
2	2.448	2.1677
2	2.55	2.2431
2	2.652	2.3247
2	2.754	2.4001
2	2.839	2.4881
2	2.924	2.5761
2	2.992	2.664
2	3.06	2.752
2	3.128	2.8462
2	3.179	2.9405
2	3.213	3.041
2	3.247	3.1353
2	3.264	3.2358
2	3.281	3.33
2	3.281	3.4306
2	3.264	3.5311
2	3.247	3.6254
2	3.23	3.7259
2	3.196	3.8201
2	3.145	3.9144
2	3.111	4.0086
2	3.043	4.1029
2	2.992	4.1971
2	2.924	4.2851
2	2.856	4.373
2	2.788	4.4547
2	2.72	4.5364
2	2.652	4.6181
2	2.567	4.6998
2	2.499	4.7752
2	2.431	4.8506
2	2.346	4.9197
2	2.278	4.9888
2	2.21	5.0579
0	2.108	5.1207
0	2.023	5.1836
0	1.938	5.2464
0	1.853	5.3029
0	1.768	5.3532
0	1.683	5.4097
0	1.615	5.46
0	1.547	5.504
0	1.479	5.548
0	1.411	5.592
0	1.343	5.6359
0	1.292	5.6736
0	1.224	5.7113
0	1.173	5.749
0	1.122	5.7867
0	1.071	5.8182
0	1.037	5.8496
0	1.003	5.881
1	0.952	5.9124
1	0.901	5.9375
1	0.833	5.9627
1	0.782	5.9878
1	0.714	6.0129
1	0.663	6.0318
1	0.612	6.0506
1	0.561	6.0695
1	0.527	6.0883
1	0.476	6.1009
1	0.425	6.1135
1	0.391	6.126
1	0.34	6.1386
1	0.306	6.1512
1	0.272	6.1574
1	0.221	6.1637
1	0.187	6.17
1	0.153	6.1763
1	0.119	6.1826
1	0.085	6.1826
1	0.051	6.1889
1	0	6.1889
1	-0.017	6.1889
1	-0.051	6.1889
1	-0.085	6.1826
1	-0.119	6.1826
1	-0.153	6.1763
1	-0.204	6.17
0	-0.204	6.1637
0	-0.221	6.1574
0	-0.238	6.1512
0	-0.238	6.1449
0	-0.255	6.1386
0	-0.272	6.126
0	-0.289	6.1197
0	-0.306	6.1135
2	-0.323	6.1009
2	-0.306	6.0883
2	-0.306	6.082
2	-0.289	6.0695
2	-0.289	6.0632
2	-0.289	6.0569
2	-0.289	6.0443
2	-0.272	6.0381
2	-0.272	6.0318
2	-0.272	6.0192
2	-0.272	6.0129
2	-0.272	6.0004
2	-0.272	5.9941
2	-0.272	5.9878
2	-0.272	5.9752
2	-0.272	5.9689
2	-0.289	5.9627
2	-0.289	5.9501
2	-0.289	5.9438
2	-0.306	5.9313
2	-0.306	5.925
2	-0.323	5.9124
2	-0.323	5.9061
2	-0.34	5.8936
2	-0.34	5.8873
2	-0.357	5.8747
2	-0.374	5.8621
2	-0.391	5.8496
2	-0.391	5.837
2	-0.408	5.8244
2	-0.425	5.8119
2	-0.442	5.7993
2	-0.476	5.7867
2	-0.493	5.7742
2	-0.51	5.7553
2	-0.544	5.7428
2	-0.561	5.7239
2	-0.595	5.705
2	-0.612	5.6862
2	-0.646	5.6674
0	-0.697	5.6485
0	-0.765	5.6234
0	-0.816	5.6045
0	-0.884	5.5731
0	-0.952	5.548
0	-1.02	5.5166
0	-1.088	5.4851
0	-1.156	5.4537
0	-1.241	5.416
0	-1.309	5.3783
0	-1.394	5.3343
0	-1.479	5.2966
0	-1.564	5.2464
0	-1.649	5.2024
0	-1.734	5.1521
0	-1.819	5.0956
0	-1.921	5.039
0	-2.006	4.9825
0	-2.108	4.9197
0	-2.21	4.8568
0	-2.295	4.7877
0	-2.397	4.7123
0	-2.499	4.6432
0	-2.601	4.5678
0	-2.686	4.4861
0	-2.788	4.4044
0	-2.873	4.3165
0	-2.975	4.2285
0	-3.06	4.1406
0	-3.128	4.0463
0	-3.213	3.9521
0	-3.281	3.8515
0	-3.332	3.751
0	-3.383	3.6505
0	-3.434	3.5499
0	-3.468	3.4494
0	-3.485	3.3426
2	-3.502	3.2358
2	-3.485	3.129
2	-3.434	3.0284
2	-3.4	2.9216
2	-3.349	2.8211
2	-3.281	2.7269
2	-3.213	2.6263
2	-3.128	2.5321
2	-3.026	2.4378
2	-2.941	2.3499
2	-2.839	2.2619
2	-2.72	2.1802
2	-2.618	2.0986
2	-2.499	2.0232
2	-2.38	1.9478
2	-2.261	1.8786
2	-2.125	1.8095
2	-2.006	1.7467
0	-1.904	1.6902
0	-1.802	1.6336
0	-1.7	1.5833
0	-1.598	1.5331
0	-1.496	1.4828
0	-1.411	1.4388
0	-1.309	1.4011
0	-1.207	1.3634
0	-1.105	1.3257
0	-1.003	1.2943
0	-0.918	1.2629
0	-0.816	1.2378
0	-0.731	1.2126
0	-0.629	1.1938
0	-0.544	1.1749
0	-0.442	1.1624
0	-0.357	1.1498
0	-0.255	1.1372
0	-0.17	1.131
0	-0.085	1.131
0	0	1.131
0	0.085	1.131
0	0.17	1.131
0	0.272	1.1435
0	0.357	1.1498
0	0.442	1.1624
0	0.544	1.1749
0	0.629	1.1938
0	0.731	1.2189
0	0.816	1.2378
1	0.918	1.2629
1	0.986	1.2943
1	1.054	1.3257
1	1.122	1.3572
1	1.19	1.3948
1	1.258	1.4325
1	1.343	1.4703
1	1.411	1.5079
1	1.479	1.5519
1	1.547	1.6022
1	1.615	1.6462
1	1.7	1.6964
1	1.768	1.753
1	1.836	1.8033
1	1.904	1.8598
1	1.972	1.9163
1	2.04	1.9792
1	2.091	2.042
1	2.159	2.1048
1	2.21	2.174
1	2.261	2.2368
1	2.312	2.3059
1	2.363	2.3813
1	2.397	2.4504
1	2.431	2.5195
1	2.448	2.5949
1	2.482	2.6703
1	2.482	2.7457
1	2.499	2.8211
1	2.499	2.8965
1	2.482	2.9719
1	2.465	3.0473
1	2.448	3.1164
1	2.414	3.1918
1	2.38	3.2672
0	2.363	3.3363
0	2.346	3.4054
2	2.312	3.4745
2	2.295	3.5437
2	2.278	3.6128
2	2.261	3.6819
2	2.227	3.751
2	2.193	3.8201
2	2.159	3.883
2	2.108	3.9458
2	2.057	4.0086
2	2.006	4.0714
2	1.955	4.1343
2	1.904	4.1908
2	1.836	4.2474
2	1.768	4.2976
2	1.7	4.3542
2	1.632	4.4044
2	1.564	4.4484
2	1.496	4.4987
2	1.428	4.5427
2	1.343	4.5804
2	1.275	4.6244
2	1.207	4.6621
2	1.122	4.6935
2	1.054	4.7312
2	0.986	4.7626
2	0.901	4.7877
0	0.816	4.8129
0	0.714	4.838
0	0.612	4.8568
0	0.51	4.8757
0	0.408	4.8883
0	0.306	4.9008
0	0.221	4.9071
0	0.119	4.9134
0	0.017	4.9134
0	-0.068	4.9134
0	-0.153	4.9134
0	-0.255	4.9071
0	-0.357	4.8945
0	-0.459	4.882
0	-0.544	4.8694
0	-0.646	4.8506
2	-0.748	4.8254
2	-0.816	4.8066
2	-0.901	4.7752
2	-0.969	4.75
2	-1.037	4.7186
2	-1.105	4.6872
2	-1.19	4.6558
2	-1.258	4.6181
2	-1.326	4.5741
2	-1.394	4.5364
2	-1.462	4.4924
2	-1.53	4.4484
2	-1.598	4.3982
2	-1.666	4.3479
2	-1.734	4.2976
2	-1.802	4.2474
2	-1.853	4.1908
2	-1.921	4.1343
2	-1.972	4.0777
2	-2.023	4.0149
2	-2.074	3.9521
2	-2.108	3.8892
2	-2.142	3.8264
2	-2.176	3.7636
2	-2.21	3.6945
2	-2.227	3.6254
2	-2.244	3.5625
2	-2.261	3.4934
2	-2.261	3.4243
2	-2.261	3.3552
2	-2.244	3.2861
0	-2.261	3.2232
0	-2.261	3.1541
0	-2.261	3.085
0	-2.244	3.0159
0	-2.227	2.9468
0	-2.21	2.8839
0	-2.176	2.8148
0	-2.142	2.752
0	-2.108	2.6892
0	-2.057	2.6263
0	-2.006	2.5635
0	-1.938	2.5007
0	-1.887	2.4441
1	-1.819	2.3876
1	-1.768	2.3373
1	-1.717	2.2808
1	-1.666	2.2305
1	-1.615	2.1802
1	-1.564	2.1362
1	-1.496	2.086
1	-1.445	2.042
1	-1.377	2.0043
1	-1.309	1.9603
1	-1.241	1.9226
1	-1.173	1.8849
1	-1.105	1.8535
0	-1.003	1.8221
0	-0.918	1.7907
0	-0.816	1.7655
0	-0.714	1.7404
0	-0.612	1.7216
0	-0.51	1.7027
0	-0.425	1.6902
0	-0.323	1.6776
0	-0.221	1.6713
0	-0.119	1.665
0	-0.017	1.6587
0	0.068	1.6587
0	0.17	1.665
0	0.255	1.6713
0	0.357	1.6839
0	0.459	1.6964
0	0.561	1.709
0	0.663	1.7279
0	0.748	1.7467
0	0.85	1.7718
0	0.952	1.8033
0	1.054	1.8284
0	1.139	1.8661
0	1.241	1.8975
0	1.326	1.9415
0	1.428	1.9792
0	1.513	2.0232
0	1.598	2.0734
0	1.683	2.1237
0	1.768	2.174
0	1.853	2.2305
2	1.921	2.287
2	2.023	2.3436
2	2.125	2.4064
2	2.21	2.4693
2	2.295	2.5384
2	2.38	2.6075
2	2.448	2.6829
2	2.516	2.7583
2	2.567	2.8337
2	2.618	2.9091
2	2.669	2.9908
2	2.703	3.0724
2	2.737	3.1541
2	2.754	3.2358
2	2.771	3.3175
2	2.771	3.4054
2	2.771	3.4871
2	2.754	3.5688
2	2.737	3.6505
2	2.703	3.7322
2	2.669	3.8138
2	2.635	3.8955
2	2.584	3.9709
2	2.533	4.0526
2	2.482	4.128
2	2.414	4.1971
2	2.363	4.2725
2	2.295	4.3416
0	2.193	4.4107
0	2.091	4.4736
0	2.006	4.5364
0	1.904	4.593
0	1.802	4.6495
0	1.7	4.6998
0	1.598	4.75
0	1.496	4.8003
0	1.394	4.8443
0	1.292	4.882
0	1.19	4.9197
0	1.105	4.9574
0	1.003	4.9888
0	0.901	5.0139
0	0.816	5.039
0	0.714	5.0642
0	0.629	5.083
0	0.527	5.1019
0	0.442	5.1144
0	0.34	5.127
0	0.255	5.1396
0	0.17	5.1459
2	0.068	5.1521
2	0.017	5.1521
2	-0.034	5.1521
2	-0.102	5.1459
2	-0.17	5.1459
2	-0.221	5.1396
2	-0.289	5.127
2	-0.357	5.1207
2	-0.425	5.1082
2	-0.493	5.0956
2	-0.544	5.0767
2	-0.612	5.0579
0	-0.714	5.039
0	-0.799	5.0139
0	-0.901	4.9888
0	-1.003	4.9637
0	-1.088	4.9322
0	-1.19	4.8945
0	-1.292	4.8568
0	-1.394	4.8191
0	-1.479	4.7752
0	-1.581	4.7312
0	-1.683	4.6809
0	-1.785	4.6244
0	-1.887	4.5741
1	-1.989	4.5113
1	-2.108	4.4547
1	-2.227	4.3856
1	-2.346	4.3165
1	-2.465	4.2474
1	-2.584	4.172
1	-2.686	4.0903
1	-2.788	4.0086
1	-2.89	3.9207
1	-2.975	3.8327
1	-3.06	3.7447
1	-3.145	3.6505
1	-3.213	3.5562
1	-3.281	3.4557
1	-3.332	3.3552
1	-3.366	3.2546
1	-3.4	3.1541
1	-3.434	3.0536
1	-3.434	2.9468
1	-3.434	2.8462
1	-3.434	2.7394
1	-3.417	2.6389
1	-3.383	2.5384
1	-3.349	2.4378
1	-3.315	2.3373
1	-3.264	2.2368
1	-3.196	2.1362
1	-3.145	2.042
1	-3.077	1.9478
1	-3.009	1.8598
1	-2.941	1.7718
1	-2.856	1.6839
1	-2.788	1.5959
1	-2.72	1.5142
1	-2.635	1.4325
0	-2.533	1.3572
0	-2.448	1.2817
0	-2.346	1.2064
0	-2.244	1.1372
0	-2.159	1.0744
0	-2.074	1.0116
0	-1.989	0.94875
0	-1.904	0.8922
0	-1.836	0.83565
0	-1.751	0.7791
0	-1.683	0.72884
0	-1.615	0.67858
0	-1.564	0.62831
0	-1.496	0.58433
0	-1.445	0.54035
0	-1.394	0.49637
0	-1.343	0.45238
0	-1.309	0.41469
0	-1.275	0.37699
0	-1.241	0.33929
0	-1.207	0.30159
0	-1.173	0.26389
0	-1.139	0.23247
0	-1.122	0.19478
0	-1.105	0.16336
0	-1.088	0.12566
0	-1.071	0.094246
0	-1.071	0.062831
2	-1.071	0.031415
2	-1.037	0
2	-1.003	6.2517
2	-0.986	6.2203
2	-0.969	6.1951
2	-0.952	6.1637
2	-0.935	6.1323
2	-0.918	6.1072
2	-0.918	6.0758
2	-0.901	6.0506
2	-0.901	6.0255
2	-0.901	5.9941
2	-0.901	5.9689
2	-0.901	5.9438
2	-0.918	5.9124
2	-0.918	5.8873
2	-0.935	5.8559
2	-0.952	5.8307
2	-0.969	5.7993
2	-0.986	5.7679
2	-1.02	5.7428
2	-1.037	5.7113
2	-1.071	5.6799
2	-1.088	5.6422
2	-1.122	5.6108
2	-1.156	5.5794
2	-1.207	5.5417
2	-1.241	5.504
2	-1.292	5.4663
0	-1.36	5.4286
0	-1.445	5.3846
0	-1.513	5.3406
0	-1.598	5.2904
0	-1.683	5.2401
0	-1.768	5.1898
0	-1.853	5.1396
0	-1.955	5.0767
0	-2.04	5.0202
0	-2.142	4.9574
0	-2.227	4.8883
0	-2.329	4.8191
0	-2.431	4.75
0	-2.533	4.6746
1	-2.618	4.5992
1	-2.754	4.5175
1	-2.873	4.4296
1	-2.992	4.3416
1	-3.111	4.2537
1	-3.23	4.1594
1	-3.332	4.0589
1	-3.434	3.9583
1	-3.536	3.8515
1	-3.621	3.7447
1	-3.689	3.6379
1	-3.757	3.5248
1	-3.825	3.4117
1	-3.859	3.2923
1	-3.893	3.1793
1	-3.927	3.0599
1	-3.927	2.9405
1	-3.927	2.8211
1	-3.927	2.708
1	-3.893	2.5886
1	-3.859	2.4693
1	-3.825	2.3562
1	-3.774	2.2431
1	-3.723	2.13
1	-3.655	2.0169
1	-3.587	1.9101
1	-3.519	1.8033
1	-3.451	1.6964
1	-3.366	1.5959
1	-3.298	1.4954
1	-3.23	1.3948
1	-3.145	1.3006
1	-3.077	1.2064
1	-3.009	1.1121
0	-2.924	1.0241
0	-2.839	0.93618
0	-2.754	0.8545
0	-2.686	0.77282
0	-2.618	0.69114
0	-2.55	0.61574
0	-2.499	0.54035
0	-2.448	0.46495
0	-2.414	0.38955
0	-2.38	0.32044
0	-2.346	0.24504
0	-2.312	0.17593
2	-2.312	0.10681
2	-2.261	0.037699
2	-2.244	6.2517
2	-2.21	6.1889
2	-2.21	6.1197
2	-2.193	6.0569
2	-2.193	5.9878
2	-2.193	5.925
2	-2.21	5.8559
2	-2.227	5.7867
2	-2.244	5.7239
2	-2.278	5.6548
2	-2.312	5.5857
2	-2.346	5.5166
2	-2.38	5.4412
2	-2.431	5.372
2	-2.482	5.2966
0	-2.567	5.2213
0	-2.652	5.1396
0	-2.754	5.0642
0	-2.839	4.9762
0	-2.941	4.8883
0	-3.043	4.8003
1	-3.128	4.706
1	-3.264	4.6118
1	-3.383	4.5113
1	-3.502	4.4107
1	-3.621	4.2976
1	-3.74	4.1908
1	-3.842	4.0777
1	-3.944	3.9583
1	-4.046	3.839
1	-4.131	3.7133
1	-4.199	3.5877
1	-4.267	3.462
1	-4.318	3.3363
1	-4.352	3.2044
1	-4.386	3.0724
1	-4.386	2.9405
1	-4.386	2.8085
1	-4.369	2.6766
1	-4.352	2.5447
1	-4.318	2.4127
1	-4.267	2.287
1	-4.216	2.1614
1	-4.148	2.0357
1	-4.08	1.9101
1	-4.012	1.7844
1	-3.944	1.665
1	-3.859	1.5519
0	-3.757	1.4325
0	-3.672	1.3257
2	-3.57	1.2126
2	-3.451	1.1121
2	-3.332	1.0053
2	-3.213	0.91105
2	-3.111	0.81052
2	-3.026	0.72256
2	-2.924	0.63459
2	-2.839	0.54663
2	-2.771	0.45867
2	-2.703	0.37699
2	-2.635	0.29531
2	-2.584	0.21991
2	-2.533	0.14451
2	-2.499	0.069114
2	-2.465	6.2768
2	-2.431	6.2014
2	-2.414	6.126
2	-2.414	6.0569
2	-2.414	5.9815
2	-2.414	5.9124
2	-2.431	5.837
2	-2.448	5.7679
2	-2.465	5.6925
2	-2.499	5.6171
2	-2.533	5.5417
2	-2.567	5.4663
2	-2.618	5.3846
2	-2.669	5.3029
0	-2.754	5.2213
0	-2.839	5.1396
0	-2.941	5.0516
0	-3.026	4.9637
0	-3.128	4.8694
0	-3.23	4.7752
0	-3.315	4.6746
0	-3.417	4.5741
0	-3.519	4.4736
0	-3.604	4.3667
0	-3.706	4.2537
0	-3.791	4.1406
0	-3.859	4.0275
0	-3.944	3.9081
0	-3.995	3.7887
0	-4.063	3.6693
0	-4.097	3.5437
0	-4.131	3.4243
0	-4.148	3.2986
0	-4.165	3.173
0	-4.148	3.0473
0	-4.131	2.9216
0	-4.114	2.8023
0	-4.063	2.6766
0	-4.012	2.5572
0	-3.944	2.4378
0	-3.876	2.3185
0	-3.808	2.2054
0	-3.723	2.0923
0	-3.621	1.9792
2	-3.536	1.8724
2	-3.4	1.7655
2	-3.281	1.665
2	-3.145	1.5708
2	-3.026	1.4765
2	-2.89	1.3886
2	-2.771	1.3006
2	-2.635	1.2189
2	-2.516	1.1435
2	-2.397	1.0681
2	-2.295	0.99901
2	-2.176	0.9299
2	-2.074	0.86707
2	-1.972	0.80424
2	-1.87	0.74769
2	-1.785	0.69114
2	-1.683	0.64088
2	-1.598	0.59061
2	-1.513	0.54663
2	-1.445	0.50265
2	-1.36	0.45867
2	-1.292	0.42097
2	-1.224	0.37699
2	-1.173	0.34557
2	-1.105	0.30787
2	-1.054	0.27646
2	-1.003	0.24504
2	-0.952	0.21363
2	-0.901	0.18849
2	-0.85	0.16336
2	-0.816	0.13823
2	-0.765	0.1131
2	-0.731	0.087963
2	-0.697	0.069114
2	-0.663	0.050265
2	-0.629	0.025132
2	-0.595	0.0062831
2	-0.578	6.2768
2	-0.544	6.258
2	-0.527	6.2391
0	-0.527	6.2265
0	-0.527	6.2077
0	-0.544	6.1951
1	-0.544	6.1763
1	-0.595	6.1574
1	-0.629	6.1386
1	-0.663	6.1197
1	-0.714	6.1009
1	-0.765	6.0758
1	-0.816	6.0506
1	-0.867	6.0255
1	-0.918	6.0004
1	-0.969	5.9752
1	-1.02	5.9438
1	-1.088	5.9124
1	-1.156	5.8747
1	-1.224	5.8433
1	-1.292	5.8056
1	-1.36	5.7616
0	-1.411	5.7239
0	-1.462	5.6799
0	-1.53	5.6297
0	-1.581	5.5857
0	-1.649	5.5354
0	-1.717	5.4851
0	-1.785	5.4349
0	-1.87	5.3783
0	-1.955	5.3218
0	-2.023	5.2589
0	-2.108	5.1961
0	-2.21	5.1333
0	-2.295	5.0642
0	-2.397	4.9951
0	-2.482	4.9197
0	-2.584	4.8443
0	-2.686	4.7689
0	-2.771	4.6809
0	-2.873	4.5992
0	-2.975	4.5113
0	-3.077	4.417
0	-3.162	4.3291
0	-3.247	4.2285
0	-3.332	4.128
0	-3.417	4.0275
0	-3.485	3.9269
0	-3.553	3.8201
0	-3.604	3.7133
0	-3.655	3.6002
0	-3.689	3.4934
0	-3.723	3.3803
0	-3.74	3.2672
0	-3.74	3.1541
0	-3.74	3.041
0	-3.723	2.9279
0	-3.689	2.8211
0	-3.655	2.708
0	-3.604	2.6012
0	-3.553	2.4944
0	-3.485	2.3876
0	-3.417	2.2808
0	-3.332	2.1802
0	-3.247	2.0797
0	-3.162	1.9855
0	-3.06	1.8912
0	-2.958	1.8033
0	-2.856	1.7153
0	-2.754	1.6273
0	-2.652	1.5456
0	-2.567	1.4703
0	-2.465	1.3948
0	-2.363	1.3195
0	-2.261	1.2503
0	-2.159	1.1875
0	-2.074	1.1184
0	-1.989	1.0618
0	-1.904	0.99901
0	-1.819	0.94246
0	-1.734	0.8922
0	-1.649	0.84193
0	-1.581	0.79167
0	-1.513	0.74769
0	-1.445	0.70371
0	-1.377	0.65973
0	-1.326	0.61574
0	-1.258	0.57805
0	-1.207	0.54035
0	-1.156	0.50265
0	-1.105	0.47123
0	-1.071	0.43982
0	-1.02	0.4084
0	-0.986	0.37699
0	-0.952	0.34557
0	-0.918	0.32044
0	-0.884	0.28902
0	-0.85	0.26389
0	-0.833	0.23876
0	-0.816	0.21363
0	-0.782	0.18849
0	-0.765	0.16964
0	-0.748	0.14451
0	-0.731	0.11938
0	-0.731	0.10053
0	-0.714	0.075397
0	-0.714	0.056548
0	-0.697	0.031415
0	-0.697	0.012566
0	-0.697	6.2768
0	-0.697	6.2517
0	-0.714	6.2328
0	-0.714	6.2077
0	-0.714	6.1889
0	-0.731	6.1637
2	-0.748	6.1449
2	-0.731	6.1197
2	-0.714	6.1009
2	-0.714	6.0758
2	-0.697	6.0569
2	-0.697	6.0381
2	-0.697	6.0129
2	-0.697	5.9941
2	-0.697	5.9689
2	-0.697	5.9501
2	-0.714	5.9313
2	-0.714	5.9061
2	-0.731	5.8873
2	-0.731	5.8621
2	-0.748	5.8433
2	-0.765	5.8182
2	-0.782	5.793
2	-0.816	5.7679
2	-0.833	5.7428
2	-0.85	5.7176
2	-0.884	5.6925
2	-0.918	5.6674
2	-0.935	5.6359
2	-0.969	5.6108
2	-1.02	5.5794
2	-1.054	5.548
2	-1.088	5.5166
2	-1.139	5.4789
2	-1.173	5.4474
2	-1.224	5.4097
2	-1.275	5.372
2	-1.326	5.3343
2	-1.377	5.2904
2	-1.445	5.2527
2	-1.496	5.2024
2	-1.564	5.1584
2	-1.632	5.1082
0	-1.717	5.0579
0	-1.802	5.0076
0	-1.904	4.9511
0	-2.006	4.8945
0	-2.108	4.8317
0	-2.193	4.7689
0	-2.295	4.6998
0	-2.397	4.6306
0	-2.499	4.5553
0	-2.584	4.4798
0	-2.686	4.3982
0	-2.771	4.3165
0	-2.873	4.2285
0	-2.958	4.1468
0	-3.026	4.0526
0	-3.111	3.9646
0	-3.179	3.8641
0	-3.23	3.7699
0	-3.298	3.6693
0	-3.332	3.5751
0	-3.366	3.4745
0	-3.4	3.3677
0	-3.417	3.2672
0	-3.417	3.1667
0	-3.417	3.0599
0	-3.4	2.9593
0	-3.383	2.8588
0	-3.349	2.7583
0	-3.298	2.6578
0	-3.247	2.5572
0	-3.179	2.463
0	-3.111	2.3687
0	-3.043	2.2745
0	-2.958	2.1802
0	-2.873	2.0923
0	-2.788	2.0106
0	-2.703	1.9289
0	-2.601	1.8472
0	-2.499	1.7718
0	-2.397	1.6964
0	-2.295	1.6273
0	-2.193	1.5582
0	-2.091	1.4954
0	-2.006	1.4325
0	-1.904	1.376
0	-1.802	1.3195
0	-1.7	1.2629
0	-1.615	1.2126
0	-1.513	1.1687
0	-1.428	1.1247
0	-1.326	1.0807
0	-1.241	1.043
0	-1.156	1.0053
0	-1.071	0.97388
0	-0.986	0.94246
0	-0.918	0.91105
0	-0.833	0.88592
0	-0.748	0.86079
0	-0.68	0.84193
0	-0.595	0.82309
0	-0.527	0.80424
0	-0.459	0.79167
0	-0.391	0.7791
0	-0.323	0.76654
0	-0.255	0.75397
0	-0.187	0.74769
0	-0.119	0.74769
0	-0.051	0.74141
1	0	0.74141
1	0.051	0.74141
1	0.085	0.74769
1	0.136	0.74769
1	0.17	0.75397
1	0.221	0.76026
1	0.255	0.76654
1	0.306	0.7791
1	0.34	0.78539
1	0.391	0.79795
1	0.425	0.81052
1	0.476	0.82309
1	0.527	0.83565
1	0.578	0.8545
1	0.629	0.87335
1	0.663	0.8922
0	0.748	0.91733
0	0.833	0.93618
0	0.918	0.9676
0	0.986	0.99273
0	1.071	1.0241
0	1.156	1.0618
0	1.258	1.0933
0	1.343	1.1372
0	1.428	1.1749
0	1.53	1.2189
0	1.615	1.2692
0	1.717	1.3195
0	1.802	1.3697
0	1.904	1.4263
0	2.006	1.4891
0	2.108	1.5456
2	2.21	1.6148
2	2.329	1.6839
2	2.448	1.753
2	2.584	1.8284
2	2.703	1.9101
2	2.822	1.9917
2	2.924	2.0797
2	3.043	2.1677
2	3.145	2.2619
2	3.247	2.3562
2	3.332	2.4567
2	3.417	2.5572
2	3.502	2.664
2	3.57	2.7708
2	3.621	2.8777
2	3.672	2.9845
2	3.706	3.0976
2	3.723	3.2107
2	3.74	3.3175
2	3.74	3.4306
2	3.723	3.5437
2	3.706	3.6568
2	3.689	3.7699
0	3.621	3.8767
0	3.536	3.9835
0	3.468	4.0903
0	3.383	4.1971
0	3.281	4.2976
0	3.196	4.3919
0	3.094	4.4861
0	2.992	4.5804
0	2.89	4.6683
0	2.788	4.75
0	2.686	4.838
0	2.584	4.9134
0	2.499	4.9888
0	2.397	5.0642
0	2.295	5.1333
0	2.21	5.2024
0	2.125	5.2715
0	2.04	5.3343
0	1.955	5.3909
0	1.887	5.4474
0	1.819	5.504
0	1.734	5.5605
0	1.683	5.6108
0	1.615	5.6611
0	1.564	5.705
0	1.513	5.7553
0	1.462	5.7993
0	1.411	5.8433
1	1.377	5.881
1	1.309	5.925
1	1.241	5.9627
1	1.19	6.0004
1	1.139	6.0318
1	1.088	6.0695
1	1.037	6.1009
1	0.986	6.1323
1	0.952	6.1574
1	0.918	6.1889
1	0.884	6.214
1	0.85	6.2391
1	0.816	6.2642
1	0.782	0.0062831
1	0.765	0.031415
1	0.748	0.056548
1	0.714	0.075397
1	0.697	0.10053
1	0.68	0.11938
1	0.68	0.13823
1	0.663	0.16336
1	0.646	0.18221
1	0.646	0.20106
1	0.629	0.21991
1	0.629	0.23876
1	0.629	0.25761
1	0.629	0.27646
1	0.629	0.29531
1	0.629	0.31416
1	0.646	0.333
1	0.646	0.35185
1	0.646	0.37699
1	0.663	0.39583
1	0.68	0.41469
1	0.697	0.43353
1	0.714	0.45867
1	0.731	0.47752
1	0.748	0.50265
1	0.765	0.5215
1	0.799	0.54663
1	0.816	0.57176
1	0.85	0.59689
1	0.867	0.62203
1	0.901	0.64716
1	0.935	0.67858
1	0.986	0.70371
1	1.02	0.73512
1	1.054	0.76654
1	1.105	0.79795
1	1.139	0.83565
1	1.19	0.86707
1	1.241	0.90477
0	1.326	0.94875
0	1.411	0.98645
0	1.496	1.0304
0	1.581	1.0744
0	1.666	1.1247
0	1.751	1.1749
0	1.853	1.2315
0	1.938	1.288
0	2.04	1.3509
0	2.142	1.4137
0	2.227	1.4765
0	2.329	1.5456
0	2.431	1.6148
0	2.533	1.6902
0	2.618	1.7718
0	2.72	1.8472
2	2.822	1.9352
2	2.941	2.0169
2	3.043	2.1111
2	3.162	2.2054
2	3.264	2.2996
2	3.349	2.4001
2	3.451	2.5007
2	3.519	2.6075
2	3.587	2.7143
2	3.655	2.8211
2	3.706	2.9342
2	3.74	3.0473
2	3.774	3.1604
2	3.791	3.2735
2	3.808	3.3866
2	3.791	3.4997
0	3.757	3.6128
0	3.706	3.7259
0	3.638	3.839
0	3.57	3.9458
0	3.485	4.0526
0	3.4	4.1531
0	3.315	4.2537
0	3.23	4.3542
0	3.128	4.4484
0	3.026	4.5427
0	2.924	4.6306
0	2.822	4.7186
0	2.72	4.8003
0	2.618	4.882
0	2.533	4.9574
0	2.431	5.0328
0	2.329	5.1082
0	2.244	5.1773
0	2.159	5.2401
0	2.074	5.3029
0	1.989	5.3658
1	1.904	5.4223
1	1.802	5.4789
1	1.7	5.5354
1	1.615	5.5857
1	1.53	5.6297
1	1.445	5.6736
1	1.36	5.7176
1	1.275	5.7553
1	1.207	5.793
1	1.122	5.8307
1	1.054	5.8621
1	0.986	5.8936
1	0.935	5.925
1	0.867	5.9501
1	0.799	5.9752
1	0.748	6.0004
1	0.697	6.0192
1	0.646	6.0443
1	0.595	6.0632
1	0.544	6.0758
1	0.493	6.0946
1	0.459	6.1072
1	0.408	6.1197
1	0.374	6.1323
1	0.323	6.1449
1	0.289	6.1512
1	0.255	6.1637
1	0.204	6.17
1	0.17	6.1763
1	0.136	6.1826
1	0.102	6.1826
1	0.068	6.1889
1	0.017	6.1889
1	0	6.1889
1	-0.034	6.1889
0	-0.034	6.1889
0	-0.051	6.1826
0	-0.068	6.1826
0	-0.068	6.1826
0	-0.085	6.1763
0	-0.085	6.1763
0	-0.102	6.17
0	-0.119	6.17
2	-0.119	6.1637
2	-0.102	6.1637
2	-0.085	6.1574
2	-0.085	6.1574
2	-0.068	6.1512
2	-0.051	6.1512
2	-0.034	6.1512
2	-0.017	6.1449
0	-0.034	6.1449
0	-0.051	6.1449
0	-0.068	6.1449
0	-0.068	6.1386
0	-0.085	6.1386
0	-0.102	6.1386
0	-0.119	6.1323
0	-0.136	6.126
0	-0.153	6.126
0	-0.17	6.1197
0	-0.187	6.1135
0	-0.204	6.1072
0	-0.221	6.1009
0	-0.238	6.0946
0	-0.255	6.0883
0	-0.272	6.0758
0	-0.289	6.0695
0	-0.306	6.0632
0	-0.34	6.0506
0	-0.357	6.0381
0	-0.374	6.0318
0	-0.408	6.0192
2	-0.425	6.0066
2	-0.425	5.9878
2	-0.442	5.9752
2	-0.442	5.9627
2	-0.442	5.9501
2	-0.442	5.9375
2	-0.459	5.925
2	-0.459	5.9061
2	-0.476	5.8936
2	-0.476	5.881
2	-0.493	5.8684
2	-0.51	5.8496
2	-0.527	5.837
2	-0.544	5.8182
2	-0.561	5.7993
2	-0.578	5.7867
2	-0.595	5.7679
2	-0.629	5.749
2	-0.646	5.7302
2	-0.68	5.705
2	-0.697	5.6862
2	-0.731	5.6674
2	-0.765	5.6422
2	-0.799	5.6171
2	-0.833	5.592
2	-0.867	5.5668
2	-0.901	5.5417
2	-0.952	5.5166
2	-0.986	5.4851
2	-1.037	5.4537
0	-1.105	5.4223
0	-1.19	5.3846
0	-1.258	5.3532
0	-1.343	5.3092
0	-1.428	5.2715
0	-1.513	5.2275
0	-1.598	5.1773
0	-1.683	5.127
0	-1.785	5.0767
0	-1.87	5.0202
0	-1.972	4.9637
0	-2.057	4.9008
0	-2.159	4.838
0	-2.261	4.7752
0	-2.363	4.6998
0	-2.465	4.6306
1	-2.55	4.5553
1	-2.686	4.4736
1	-2.805	4.3919
1	-2.924	4.3102
1	-3.043	4.216
1	-3.145	4.128
1	-3.247	4.0275
1	-3.349	3.9269
1	-3.451	3.8264
1	-3.536	3.7196
1	-3.604	3.6128
1	-3.672	3.506
1	-3.723	3.3929
1	-3.774	3.2798
1	-3.808	3.1667
1	-3.825	3.0536
1	-3.842	2.9342
1	-3.842	2.8211
1	-3.825	2.708
1	-3.808	2.5886
1	-3.774	2.4755
1	-3.74	2.3624
1	-3.689	2.2556
1	-3.638	2.1425
1	-3.57	2.0357
0	-3.468	1.9289
0	-3.383	1.8284
0	-3.281	1.7279
0	-3.179	1.6273
0	-3.077	1.5331
0	-2.975	1.4451
0	-2.873	1.3572
0	-2.771	1.2692
0	-2.686	1.1875
0	-2.584	1.1058
0	-2.499	1.0304
0	-2.414	0.95503
0	-2.329	0.88592
0	-2.261	0.8168
0	-2.193	0.74769
0	-2.125	0.68486
0	-2.057	0.62203
0	-2.006	0.5592
0	-1.955	0.50265
0	-1.904	0.4461
0	-1.853	0.38955
0	-1.819	0.333
0	-1.785	0.27646
2	-1.768	0.22619
2	-1.717	0.16964
2	-1.666	0.11938
2	-1.632	0.069114
2	-1.598	0.018849
2	-1.581	6.258
2	-1.547	6.2077
2	-1.53	6.1637
2	-1.513	6.1197
2	-1.513	6.0695
2	-1.513	6.0255
2	-1.513	5.9815
2	-1.513	5.9375
2	-1.513	5.8873
2	-1.53	5.8433
2	-1.547	5.7993
2	-1.564	5.749
2	-1.598	5.705
2	-1.615	5.6548
2	-1.649	5.6045
2	-1.683	5.5543
2	-1.734	5.504
2	-1.768	5.4474
2	-1.819	5.3972
2	-1.87	5.3406
2	-1.921	5.2841
0	-2.006	5.2213
0	-2.108	5.1647
0	-2.193	5.0956
0	-2.278	5.0328
0	-2.38	4.9574
0	-2.482	4.8883
0	-2.567	4.8129
0	-2.669	4.7312
0	-2.771	4.6495
0	-2.873	4.5678
0	-2.958	4.4798
0	-3.06	4.3856
0	-3.145	4.2914
0	-3.23	4.1971
0	-3.315	4.0966
0	-3.4	3.996
0	-3.468	3.8955
0	-3.536	3.7887
0	-3.587	3.6819
0	-3.638	3.5751
1	-3.672	3.462
1	-3.723	3.3552
1	-3.757	3.2421
1	-3.791	3.129
1	-3.808	3.0159
1	-3.808	2.8965
1	-3.808	2.7834
1	-3.791	2.6703
1	-3.774	2.5572
0	-3.706	2.4441
0	-3.638	2.331
0	-3.553	2.2242
0	-3.485	2.1174
0	-3.383	2.0169
0	-3.298	1.9163
0	-3.196	1.8158
0	-3.094	1.7216
0	-2.992	1.6336
0	-2.89	1.5394
0	-2.788	1.4577
0	-2.686	1.376
0	-2.601	1.2943
0	-2.499	1.2189
0	-2.397	1.1435
0	-2.312	1.0744
0	-2.227	1.0053
0	-2.142	0.93618
0	-2.057	0.87335
0	-1.989	0.8168
0	-1.921	0.75397
0	-1.853	0.69742
0	-1.785	0.64088
0	-1.717	0.59061
2	-1.666	0.54035
2	-1.598	0.49008
2	-1.513	0.4461
2	-1.445	0.40212
2	-1.394	0.35814
2	-1.326	0.31416
2	-1.275	0.27646
2	-1.207	0.23876
2	-1.173	0.20106
2	-1.122	0.16964
2	-1.071	0.13195
2	-1.037	0.10053
2	-1.003	0.075397
2	-0.969	0.043982
2	-0.935	0.012566
2	-0.901	6.2705
2	-0.884	6.2391
2	-0.867	6.214
2	-0.833	6.1889
2	-0.816	6.1637
2	-0.816	6.1386
2	-0.799	6.1135
2	-0.782	6.0946
2	-0.782	6.0695
2	-0.765	6.0443
2	-0.765	6.0192
2	-0.765	6.0004
2	-0.765	5.9752
2	-0.782	5.9501
2	-0.782	5.925
2	-0.782	5.9061
2	-0.799	5.881
2	-0.816	5.8559
2	-0.833	5.8307
2	-0.85	5.8056
2	-0.867	5.7805
2	-0.884	5.7553
2	-0.901	5.7239
2	-0.935	5.6988
2	-0.969	5.6674
2	-1.003	5.6422
2	-1.037	5.6108
2	-1.071	5.5794
2	-1.105	5.5417
2	-1.139	5.5103
2	-1.19	5.4726
0	-1.258	5.4412
0	-1.343	5.3972
0	-1.411	5.3595
0	-1.496	5.3155
0	-1.581	5.2652
0	-1.666	5.2213
0	-1.751	5.1647
0	-1.836	5.1144
0	-1.938	5.0579
0	-2.023	4.9951
0	-2.125	4.9322
0	-2.21	4.8694
0	-2.312	4.8003
0	-2.414	4.7312
0	-2.516	4.6558
0	-2.618	4.5804
0	-2.703	4.4987
0	-2.805	4.417
0	-2.89	4.3291
0	-2.992	4.2411
0	-3.077	4.1531
0	-3.145	4.0589
0	-3.23	3.9583
0	-3.298	3.8641
0	-3.349	3.7636
0	-3.417	3.6631
0	-3.451	3.5562
0	-3.485	3.4557
0	-3.519	3.3489
0	-3.519	3.2421
0	-3.536	3.1353
0	-3.519	3.0284
0	-3.502	2.9216
0	-3.468	2.8211
0	-3.434	2.7143
0	-3.383	2.6138
0	-3.332	2.5132
0	-3.264	2.4127
0	-3.196	2.3185
0	-3.128	2.2179
0	-3.043	2.13
0	-2.941	2.0357
0	-2.856	1.9478
0	-2.754	1.8661
0	-2.669	1.7844
0	-2.567	1.7027
0	-2.465	1.6273
0	-2.363	1.5582
0	-2.261	1.4891
0	-2.159	1.42
0	-2.057	1.3572
0	-1.955	1.2943
0	-1.87	1.2378
0	-1.768	1.1875
0	-1.683	1.131
0	-1.581	1.0807
0	-1.496	1.0367
0	-1.411	0.99273
0	-1.326	0.94875
0	-1.241	0.91105
0	-1.173	0.87335
0	-1.088	0.84193
0	-1.02	0.81052
0	-0.952	0.7791
0	-0.884	0.75397
0	-0.816	0.72884
0	-0.748	0.70371
0	-0.68	0.68486
0	-0.612	0.65973
0	-0.561	0.64716
0	-0.493	0.62831
0	-0.442	0.61574
0	-0.374	0.60318
0	-0.323	0.59061
1	-0.272	0.58433
1	-0.238	0.57176
1	-0.204	0.56548
1	-0.187	0.5592
1	-0.153	0.55291
1	-0.136	0.55291
1	-0.102	0.54663
1	-0.085	0.54663
1	-0.051	0.54035
1	-0.034	0.54035
1	0	0.54035
1	0	0.54035
1	0.034	0.54035
1	0.051	0.54035
1	0.068	0.54663
1	0.102	0.54663
1	0.119	0.55291
1	0.153	0.55291
1	0.17	0.5592
1	0.204	0.56548
1	0.238	0.57176
1	0.255	0.57805
1	0.289	0.59061
1	0.323	0.59689
1	0.34	0.60946
1	0.374	0.62203
1	0.408	0.62831
0	0.476	0.64716
0	0.527	0.65973
0	0.595	0.67858
0	0.646	0.69742
0	0.714	0.71627
0	0.782	0.74141
0	0.85	0.76654
0	0.918	0.79167
0	1.003	0.82309
0	1.071	0.84822
0	1.139	0.88592
0	1.224	0.91733
0	1.309	0.96131
0	1.377	0.99901
0	1.462	1.043
0	1.564	1.087
0	1.649	1.1372
0	1.734	1.1875
0	1.836	1.2378
0	1.921	1.2943
0	2.023	1.3572
0	2.125	1.42
0	2.21	1.4828
0	2.312	1.5519
0	2.414	1.621
0	2.516	1.6964
0	2.601	1.7718
0	2.703	1.8535
0	2.805	1.9352
0	2.89	2.0232
0	2.975	2.1111
0	3.06	2.1991
0	3.128	2.2933
0	3.196	2.3876
0	3.264	2.4881
0	3.315	2.5886
0	3.366	2.6892
0	3.4	2.7897
0	3.434	2.8902
0	3.451	2.997
0	3.451	3.0976
0	3.451	3.2044
0	3.434	3.3049
0	3.417	3.4117
0	3.383	3.5122
0	3.349	3.6128
0	3.281	3.7133
0	3.23	3.8138
0	3.162	3.9081
0	3.094	4.0023
0	3.009	4.0903
0	2.924	4.1845
0	2.839	4.2662
0	2.737	4.3542
0	2.635	4.4359
2	2.55	4.5113
2	2.465	4.5867
2	2.397	4.6621
2	2.329	4.7312
2	2.244	4.8003
2	2.176	4.8694
2	2.108	4.9322
2	2.04	4.9951
2	1.955	5.0516
2	1.904	5.1144
2	1.836	5.1647
0	1.734	5.2213
0	1.649	5.2715
0	1.564	5.3218
0	1.496	5.3658
0	1.411	5.4097
0	1.343	5.4537
0	1.258	5.4914
0	1.19	5.5291
0	1.122	5.5668
0	1.054	5.5982
0	1.003	5.6297
0	0.935	5.6548
0	0.884	5.6862
0	0.816	5.7113
0	0.765	5.7365
0	0.714	5.7553
0	0.663	5.7805
0	0.629	5.7993
0	0.578	5.8182
0	0.527	5.8307
0	0.493	5.8496
0	0.442	5.8621
2	0.408	5.8747
2	0.391	5.8873
2	0.391	5.8998
2	0.374	5.9124
2	0.374	5.925
2	0.357	5.9375
2	0.357	5.9438
2	0.34	5.9564
2	0.34	5.9689
2	0.34	5.9752
0	0.306	5.9878
0	0.289	5.9941
0	0.255	6.0066
0	0.221	6.0129
0	0.204	6.0192
0	0.17	6.0255
0	0.153	6.0318
0	0.119	6.0318
0	0.102	6.0381
0	0.085	6.0443
0	0.051	6.0443
0	0.034	6.0443
0	0	6.0443
0	0	6.0443
0	-0.017	6.0443
0	-0.051	6.0443
0	-0.068	6.0443
0	-0.085	6.0381
0	-0.119	6.0381
0	-0.136	6.0318
2	-0.17	6.0255
2	-0.17	6.0192
2	-0.17	6.0192
2	-0.153	6.0129
2	-0.153	6.0066
2	-0.153	6.0004
2	-0.17	5.9941
2	-0.17	5.9941
2	-0.17	5.9878
2	-0.17	5.9815
2	-0.17	5.9752
2	-0.17	5.9689
2	-0.17	5.9627
2	-0.187	5.9627
2	-0.187	5.9564
2	-0.187	5.9501
2	-0.187	5.9438
2	-0.204	5.9375
2	-0.204	5.9313
2	-0.221	5.925
2	-0.221	5.9187
2	-0.238	5.9061
2	-0.238	5.8998
2	-0.255	5.8936
0	-0.289	5.8873
0	-0.323	5.8747
0	-0.374	5.8621
0	-0.408	5.8559
0	-0.459	5.8433
0	-0.493	5.8244
0	-0.544	5.8119
0	-0.578	5.793
0	-0.629	5.7742
0	-0.68	5.7553
0	-0.731	5.7302
0	-0.782	5.7113
0	-0.833	5.6862
0	-0.901	5.6611
0	-0.952	5.6297
0	-1.02	5.6045
0	-1.071	5.5668
0	-1.139	5.5354
0	-1.207	5.4977
0	-1.292	5.46
0	-1.36	5.4223
0	-1.428	5.3783
0	-1.513	5.3343
0	-1.598	5.2904
0	-1.683	5.2401
0	-1.768	5.1898
0	-1.853	5.1333
0	-1.938	5.0767
0	-2.04	5.0202
0	-2.125	4.9574
0	-2.227	4.8883
0	-2.329	4.8191
0	-2.431	4.75
0	-2.533	4.6746
0	-2.618	4.5992
0	-2.72	4.5175
0	-2.822	4.4359
0	-2.907	4.3479
0	-2.992	4.2599
0	-3.094	4.1657
0	-3.162	4.0714
0	-3.247	3.9772
0	-3.315	3.8767
0	-3.383	3.7761
0	-3.434	3.6756
0	-3.468	3.5688
0	-3.502	3.4683
0	-3.536	3.3615
0	-3.553	3.2546
0	-3.553	3.1478
0	-3.553	3.041
0	-3.536	2.9342
0	-3.502	2.8274
0	-3.468	2.7206
0	-3.417	2.62
0	-3.366	2.5195
0	-3.298	2.419
0	-3.23	2.3185
0	-3.145	2.2242
0	-3.06	2.13
0	-2.975	2.0357
0	-2.89	1.9478
0	-2.788	1.8661
0	-2.686	1.7844
0	-2.584	1.7027
0	-2.499	1.6273
0	-2.397	1.5519
[truncated: 5,162 more rows]
