# Supplementary material for: Skilled motor control of an inverted pendulum implies low entropy of states but high entropy of actions
Source: PLoS Comput Biol. 2023 Jan 6;19(1):e1010810. doi: 10.1371/journal.pcbi.1010810 (PMC9851554; doi:10.1371/journal.pcbi.1010810)
Supplement: S2 File — The dataset within the file contains the data collected during the experiment. Each CSV file named “FRI_p_l.csv” corresponds to a different trial, where “p” stands for an unique numerical participant’s identifier and “l” stands for pendulum length (where “2” corresponds to 0.2, “3” to 0.3 m, “4” to 0.4 m, etc.). In every file, rows correspond to subsequent time steps, sampled with a frequency of 0.017 s. For every recorded time step, each column contains: the action selected by the trial’s participant (“action”). The value 0 corresponds to a “no action”, the value 1 represents an action that pushes the pendulum towards the clockwise direction and the value 2 corresponds to an action that pushes the pendulum towards the anti-clockwise direction.the angular velocity of the pendulum at that time step (“ang. velocity”), measured in rad s−1.the angle of the pendulum at that time step (“angle”), measured in rad with values in the interval [0, 2π) rad. The angle 0 rad corresponds to the pendulum oriented in its upright position.the single utility value associated to the whole trial (“utility”). (ZIP) [file pcbi.1010810.s002.zip › ExperimentalData/FRI_35_2.csv]

action	angular vel.	angle	trial utility
0	0	3.2358	-19.9218
0	-0.017	3.2358
0	-0.034	3.2358
0	-0.051	3.2358
0	-0.068	3.2358
0	-0.085	3.2295
0	-0.085	3.2295
0	-0.102	3.2232
0	-0.119	3.2232
0	-0.136	3.217
0	-0.136	3.2107
0	-0.153	3.2107
0	-0.17	3.2044
0	-0.17	3.1981
0	-0.187	3.1918
0	-0.187	3.1855
0	-0.187	3.1793
0	-0.204	3.173
0	-0.204	3.1667
0	-0.204	3.1604
0	-0.204	3.1541
0	-0.221	3.1478
0	-0.221	3.1416
0	-0.221	3.1353
0	-0.221	3.129
0	-0.204	3.1227
0	-0.204	3.1164
0	-0.204	3.1101
0	-0.204	3.1038
0	-0.187	3.0976
0	-0.187	3.0913
0	-0.17	3.085
0	-0.17	3.0787
0	-0.153	3.0724
0	-0.153	3.0661
0	-0.136	3.0661
0	-0.136	3.0599
0	-0.119	3.0536
0	-0.102	3.0536
0	-0.085	3.0473
0	-0.068	3.0473
0	-0.068	3.0473
0	-0.051	3.041
0	-0.034	3.041
0	-0.017	3.041
0	0	3.041
0	0	3.041
0	0	3.041
0	0.017	3.041
0	0.034	3.041
0	0.051	3.041
0	0.068	3.0473
0	0.085	3.0473
0	0.085	3.0536
0	0.102	3.0536
0	0.119	3.0599
0	0.136	3.0599
0	0.136	3.0661
0	0.153	3.0724
0	0.17	3.0724
0	0.17	3.0787
0	0.187	3.085
0	0.187	3.0913
0	0.187	3.0976
0	0.204	3.1038
0	0.204	3.1101
0	0.204	3.1164
0	0.204	3.1227
0	0.204	3.129
0	0.204	3.1353
0	0.204	3.1416
0	0.204	3.1478
0	0.204	3.1541
0	0.204	3.1604
0	0.204	3.1667
0	0.187	3.173
0	0.187	3.1793
0	0.187	3.1855
0	0.17	3.1918
0	0.17	3.1981
0	0.153	3.2044
0	0.153	3.2107
0	0.136	3.2107
0	0.119	3.217
0	0.119	3.217
0	0.102	3.2232
0	0.085	3.2295
0	0.068	3.2295
0	0.068	3.2295
0	0.051	3.2358
0	0.034	3.2358
0	0.017	3.2358
0	0	3.2358
0	0	3.2358
0	-0.017	3.2358
0	-0.017	3.2358
0	-0.034	3.2358
0	-0.051	3.2295
0	-0.068	3.2295
0	-0.085	3.2295
0	-0.102	3.2232
0	-0.102	3.2232
0	-0.119	3.217
0	-0.136	3.217
0	-0.136	3.2107
0	-0.153	3.2044
0	-0.153	3.1981
0	-0.17	3.1981
0	-0.17	3.1918
0	-0.187	3.1855
0	-0.187	3.1793
1	-0.204	3.173
1	-0.238	3.1667
1	-0.289	3.1541
1	-0.323	3.1478
1	-0.374	3.1353
1	-0.408	3.1227
1	-0.442	3.1101
1	-0.476	3.0976
1	-0.51	3.085
1	-0.544	3.0661
1	-0.578	3.0473
1	-0.595	3.0284
1	-0.612	3.0159
1	-0.646	2.9908
1	-0.663	2.9719
1	-0.68	2.9531
1	-0.68	2.9342
1	-0.697	2.9154
1	-0.697	2.8902
1	-0.697	2.8714
1	-0.697	2.8462
1	-0.697	2.8274
1	-0.68	2.8085
1	-0.68	2.7834
1	-0.663	2.7646
1	-0.646	2.7457
1	-0.629	2.7269
1	-0.612	2.708
1	-0.578	2.6892
1	-0.561	2.6703
1	-0.527	2.6578
1	-0.493	2.6389
1	-0.459	2.6263
1	-0.425	2.6138
1	-0.391	2.6012
1	-0.357	2.5886
1	-0.323	2.5761
1	-0.272	2.5698
1	-0.238	2.5572
1	-0.204	2.5509
1	-0.153	2.5447
1	-0.102	2.5447
1	-0.068	2.5384
1	-0.017	2.5384
0	0.051	2.5384
0	0.136	2.5447
0	0.221	2.5447
0	0.289	2.5572
0	0.374	2.5635
0	0.459	2.5761
0	0.544	2.5949
0	0.612	2.6138
0	0.68	2.6326
0	0.765	2.6515
0	0.833	2.6766
0	0.884	2.7017
0	0.952	2.7332
0	1.003	2.7583
0	1.054	2.7897
0	1.105	2.8274
0	1.156	2.8588
0	1.19	2.8965
0	1.224	2.9279
0	1.258	2.9656
0	1.275	3.0033
0	1.292	3.0473
0	1.309	3.085
0	1.309	3.1227
0	1.309	3.1604
0	1.292	3.2044
0	1.292	3.2421
0	1.258	3.2798
0	1.241	3.3175
0	1.207	3.3552
0	1.173	3.3929
0	1.139	3.4243
0	1.088	3.462
0	1.037	3.4934
0	0.986	3.5248
0	0.918	3.5499
0	0.867	3.5751
0	0.799	3.6065
0	0.731	3.6254
0	0.663	3.6505
0	0.578	3.6693
0	0.51	3.6819
0	0.425	3.6945
0	0.34	3.707
0	0.255	3.7196
0	0.187	3.7259
0	0.102	3.7322
0	0.017	3.7322
0	-0.051	3.7322
0	-0.136	3.7259
0	-0.221	3.7196
0	-0.306	3.7133
0	-0.391	3.7008
0	-0.459	3.6882
0	-0.544	3.6756
0	-0.612	3.6568
0	-0.68	3.6379
0	-0.765	3.6191
0	-0.833	3.5939
0	-0.884	3.5688
0	-0.952	3.5374
1	-1.003	3.506
1	-1.105	3.4745
1	-1.19	3.4431
1	-1.258	3.4054
1	-1.343	3.3677
1	-1.411	3.3238
1	-1.479	3.2798
1	-1.53	3.2358
1	-1.581	3.1855
1	-1.632	3.1416
1	-1.666	3.0913
1	-1.7	3.041
1	-1.717	2.9908
1	-1.734	2.9342
1	-1.734	2.8839
1	-1.734	2.8337
1	-1.717	2.7771
1	-1.7	2.7269
1	-1.683	2.6766
1	-1.649	2.6263
1	-1.615	2.5761
1	-1.564	2.5258
1	-1.53	2.4818
1	-1.462	2.4378
1	-1.411	2.3939
1	-1.343	2.3499
1	-1.275	2.3122
1	-1.207	2.2745
1	-1.122	2.2368
1	-1.054	2.2054
1	-0.969	2.174
1	-0.884	2.1488
1	-0.799	2.1237
1	-0.714	2.0986
1	-0.612	2.0797
1	-0.527	2.0609
1	-0.442	2.0483
1	-0.34	2.0357
1	-0.255	2.0232
1	-0.153	2.0169
1	-0.068	2.0169
0	0.051	2.0169
0	0.187	2.0232
0	0.323	2.0294
0	0.459	2.042
0	0.595	2.0546
0	0.731	2.0734
0	0.85	2.0986
0	0.986	2.13
0	1.105	2.1614
0	1.224	2.1928
0	1.343	2.2368
0	1.462	2.2745
0	1.581	2.3247
0	1.683	2.3687
0	1.785	2.4253
0	1.87	2.4818
0	1.972	2.5384
0	2.04	2.5949
0	2.125	2.6578
0	2.176	2.7269
0	2.227	2.7897
0	2.278	2.8588
0	2.312	2.9279
0	2.346	2.997
0	2.363	3.0661
0	2.363	3.1416
0	2.346	3.2107
0	2.329	3.2798
0	2.312	3.3489
0	2.261	3.418
0	2.227	3.4871
0	2.159	3.5562
0	2.091	3.6191
0	2.023	3.6819
0	1.938	3.7384
0	1.853	3.795
0	1.751	3.8515
0	1.649	3.9018
0	1.547	3.9521
0	1.428	3.996
0	1.326	4.04
0	1.207	4.0777
0	1.071	4.1091
0	0.952	4.1406
0	0.816	4.1657
0	0.697	4.1908
0	0.561	4.2097
0	0.425	4.2285
0	0.289	4.2348
0	0.153	4.2411
0	0.034	4.2474
0	-0.085	4.2474
0	-0.221	4.2411
0	-0.357	4.2348
0	-0.493	4.2222
0	-0.629	4.2034
0	-0.748	4.1845
0	-0.884	4.1594
0	-1.003	4.128
0	-1.122	4.0966
0	-1.258	4.0589
0	-1.36	4.0212
0	-1.479	3.9772
0	-1.581	3.9332
0	-1.7	3.883
0	-1.785	3.8264
0	-1.887	3.7761
1	-1.972	3.7133
1	-2.091	3.6568
1	-2.193	3.5877
1	-2.295	3.5248
1	-2.38	3.4494
1	-2.465	3.3803
1	-2.533	3.3049
1	-2.601	3.2295
1	-2.635	3.1478
1	-2.669	3.0661
1	-2.703	2.9845
1	-2.703	2.9091
1	-2.703	2.8274
1	-2.686	2.7457
1	-2.669	2.664
1	-2.635	2.5823
1	-2.584	2.507
1	-2.533	2.4253
1	-2.465	2.3499
1	-2.397	2.2808
1	-2.329	2.2054
1	-2.244	2.1362
1	-2.159	2.0734
1	-2.057	2.0106
1	-1.955	1.9478
1	-1.853	1.8912
1	-1.751	1.8347
1	-1.649	1.7844
1	-1.547	1.7341
1	-1.428	1.6902
1	-1.326	1.6525
1	-1.207	1.6148
1	-1.105	1.5771
1	-0.986	1.5456
1	-0.884	1.5142
1	-0.765	1.4891
1	-0.663	1.4703
1	-0.561	1.4514
1	-0.442	1.4388
1	-0.34	1.4263
1	-0.238	1.4137
1	-0.119	1.4074
1	-0.017	1.4074
1	0.068	1.4074
0	0.221	1.4137
0	0.374	1.42
0	0.527	1.4388
0	0.663	1.4514
0	0.816	1.4765
0	0.969	1.5017
0	1.122	1.5331
0	1.258	1.5708
0	1.411	1.6148
0	1.564	1.6587
0	1.717	1.709
0	1.853	1.7593
0	2.006	1.8158
0	2.142	1.8786
0	2.295	1.9478
0	2.431	2.0169
0	2.55	2.0923
0	2.686	2.174
0	2.805	2.2556
0	2.907	2.3436
0	3.009	2.4316
0	3.094	2.5195
0	3.179	2.6138
0	3.247	2.7143
0	3.298	2.8085
0	3.349	2.9091
0	3.366	3.0096
0	3.383	3.1164
0	3.366	3.217
0	3.349	3.3175
0	3.315	3.418
0	3.264	3.5122
0	3.196	3.6128
0	3.128	3.707
0	3.043	3.8013
0	2.941	3.8892
0	2.822	3.9772
0	2.72	4.0589
0	2.584	4.1406
0	2.465	4.216
0	2.329	4.2851
0	2.176	4.3542
0	2.04	4.417
0	1.887	4.4798
0	1.751	4.5364
0	1.598	4.5867
0	1.445	4.6306
0	1.292	4.6683
0	1.139	4.706
0	0.986	4.7375
0	0.85	4.7689
0	0.697	4.794
0	0.544	4.8129
0	0.391	4.8254
0	0.238	4.8317
0	0.102	4.838
0	-0.034	4.838
0	-0.187	4.838
0	-0.34	4.8317
0	-0.476	4.8191
0	-0.629	4.8003
0	-0.782	4.7814
0	-0.935	4.75
0	-1.071	4.7249
0	-1.224	4.6872
0	-1.377	4.6495
0	-1.53	4.6055
0	-1.666	4.5553
0	-1.819	4.505
0	-1.972	4.4484
0	-2.108	4.3856
1	-2.244	4.3165
1	-2.431	4.2474
1	-2.601	4.172
1	-2.754	4.0903
1	-2.924	4.0086
1	-3.06	3.9207
1	-3.213	3.8264
1	-3.332	3.7259
1	-3.451	3.6254
1	-3.553	3.5185
1	-3.638	3.4117
1	-3.706	3.2986
1	-3.757	3.1855
1	-3.808	3.0724
1	-3.825	2.9593
1	-3.825	2.8462
1	-3.808	2.7269
1	-3.774	2.6138
1	-3.74	2.5007
1	-3.689	2.3876
1	-3.604	2.2808
1	-3.536	2.174
1	-3.451	2.0671
1	-3.349	1.9666
1	-3.247	1.8661
1	-3.145	1.7718
1	-3.026	1.6776
1	-2.924	1.5896
1	-2.805	1.5017
1	-2.703	1.42
1	-2.584	1.3383
1	-2.482	1.2629
1	-2.38	1.1875
1	-2.278	1.1184
1	-2.193	1.0493
1	-2.108	0.98645
0	-1.972	0.92362
0	-1.853	0.86707
0	-1.751	0.81052
0	-1.632	0.76026
0	-1.53	0.71627
0	-1.445	0.67229
2	-1.343	0.62831
2	-1.224	0.59061
2	-1.105	0.55291
2	-0.986	0.5215
2	-0.867	0.49637
2	-0.748	0.47123
2	-0.646	0.4461
2	-0.544	0.42725
2	-0.442	0.41469
2	-0.34	0.40212
2	-0.238	0.39583
2	-0.136	0.38955
2	-0.051	0.38327
2	0.034	0.38327
2	0.136	0.38955
2	0.238	0.39583
2	0.323	0.40212
2	0.425	0.41469
2	0.527	0.42725
2	0.629	0.4461
2	0.748	0.46495
2	0.85	0.49008
2	0.969	0.5215
2	1.088	0.55291
2	1.207	0.58433
2	1.326	0.62203
2	1.462	0.66601
2	1.598	0.70999
2	1.734	0.76026
2	1.887	0.8168
2	2.04	0.87335
2	2.108	0.93618
2	2.193	0.99901
2	2.278	1.0681
2	2.363	1.1372
2	2.465	1.2126
2	2.567	1.288
2	2.669	1.3634
2	2.771	1.4451
2	2.89	1.5331
2	2.992	1.621
2	3.094	1.7153
2	3.213	1.8095
2	3.315	1.9038
2	3.4	2.0043
2	3.502	2.1111
2	3.57	2.2179
2	3.655	2.3247
2	3.706	2.4378
2	3.757	2.5509
2	3.791	2.664
2	3.808	2.7771
2	3.808	2.8902
2	3.791	3.0033
2	3.774	3.1164
2	3.723	3.2295
2	3.655	3.3426
2	3.621	3.4494
2	3.553	3.5625
2	3.485	3.6631
2	3.4	3.7699
2	3.315	3.8704
2	3.196	3.9709
2	3.077	4.0652
2	2.958	4.1531
2	2.822	4.2411
2	2.686	4.3228
2	2.55	4.4044
2	2.397	4.4798
2	2.261	4.549
2	2.108	4.6118
2	1.955	4.6746
2	1.802	4.7312
2	1.649	4.7814
2	1.496	4.8317
2	1.36	4.8757
2	1.207	4.9134
2	1.054	4.9448
2	0.918	4.9762
2	0.765	5.0014
2	0.629	5.0202
2	0.476	5.039
2	0.34	5.0516
2	0.204	5.0579
2	0.051	5.0642
2	-0.068	5.0642
2	-0.204	5.0579
2	-0.34	5.0516
2	-0.493	5.039
2	-0.629	5.0202
2	-0.782	5.0014
2	-0.918	4.9762
2	-1.071	4.9448
2	-1.207	4.9134
2	-1.36	4.8694
2	-1.496	4.8317
2	-1.649	4.7814
2	-1.802	4.7312
2	-1.955	4.6746
2	-2.091	4.6118
2	-2.244	4.549
2	-2.397	4.4798
2	-2.533	4.4044
2	-2.669	4.3228
2	-2.805	4.2411
2	-2.941	4.1531
2	-3.06	4.0652
2	-3.179	3.9709
2	-3.281	3.8767
2	-3.366	3.7761
2	-3.451	3.6693
2	-3.519	3.5688
2	-3.57	3.462
2	-3.621	3.3489
2	-3.638	3.2421
2	-3.638	3.1353
1	-3.638	3.0222
1	-3.638	2.9154
1	-3.638	2.8023
1	-3.621	2.6955
1	-3.587	2.5886
1	-3.536	2.4818
1	-3.485	2.375
1	-3.417	2.2682
1	-3.332	2.1677
1	-3.247	2.0671
1	-3.145	1.9729
1	-3.043	1.8786
1	-2.941	1.7907
1	-2.839	1.7027
1	-2.72	1.621
1	-2.618	1.5394
1	-2.499	1.464
1	-2.397	1.3886
1	-2.278	1.3195
1	-2.176	1.2503
1	-2.074	1.1875
1	-1.989	1.1247
1	-1.887	1.0681
1	-1.802	1.0116
1	-1.717	0.96131
1	-1.632	0.91105
1	-1.547	0.86079
1	-1.479	0.8168
0	-1.377	0.77282
0	-1.275	0.72884
2	-1.173	0.69742
2	-1.037	0.65973
2	-0.901	0.63459
2	-0.782	0.60318
2	-0.646	0.58433
2	-0.527	0.56548
2	-0.408	0.55291
2	-0.289	0.54035
2	-0.17	0.53406
2	-0.051	0.52778
2	0.051	0.52778
2	0.17	0.53406
2	0.272	0.54035
2	0.391	0.55291
2	0.527	0.56548
2	0.646	0.58433
2	0.765	0.60318
2	0.884	0.62831
2	1.02	0.65973
2	1.156	0.69114
2	1.292	0.72884
0	1.394	0.76654
0	1.496	0.81052
0	1.615	0.86079
0	1.734	0.91105
0	1.853	0.96131
0	1.972	1.0179
0	2.108	1.0807
0	2.244	1.1498
0	2.38	1.2189
0	2.516	1.288
0	2.652	1.3697
0	2.805	1.4514
0	2.958	1.5394
0	3.111	1.6273
0	3.247	1.7216
0	3.4	1.8221
0	3.536	1.9289
0	3.672	2.0357
0	3.808	2.1488
0	3.927	2.2619
0	4.029	2.3813
0	4.114	2.507
0	4.199	2.6326
0	4.267	2.7583
0	4.301	2.8902
0	4.335	3.0159
0	4.335	3.1478
0	4.318	3.2798
0	4.284	3.4054
0	4.233	3.5374
0	4.165	3.6631
0	4.08	3.7887
0	3.995	3.9081
0	3.876	4.0275
0	3.757	4.1406
0	3.621	4.2537
0	3.485	4.3605
0	3.332	4.461
0	3.179	4.5615
0	3.043	4.6495
0	2.89	4.7437
0	2.737	4.8254
0	2.584	4.9071
0	2.431	4.9825
0	2.295	5.0516
0	2.159	5.1207
0	2.023	5.1836
0	1.887	5.2401
0	1.751	5.2966
0	1.632	5.3469
0	1.513	5.3972
0	1.394	5.4412
0	1.292	5.4789
0	1.173	5.5166
0	1.071	5.548
0	0.986	5.5794
0	0.884	5.6108
0	0.799	5.6359
0	0.697	5.6548
0	0.612	5.6799
0	0.527	5.6925
0	0.442	5.7113
0	0.374	5.7239
0	0.289	5.7302
0	0.221	5.7428
0	0.136	5.749
0	0.068	5.749
0	0	5.749
0	-0.068	5.749
0	-0.153	5.7428
0	-0.221	5.7365
0	-0.306	5.7302
0	-0.391	5.7176
0	-0.459	5.705
0	-0.544	5.6925
0	-0.629	5.6736
0	-0.714	5.6548
0	-0.799	5.6297
0	-0.901	5.6045
0	-0.986	5.5794
0	-1.088	5.548
0	-1.19	5.5103
0	-1.292	5.4726
0	-1.411	5.4349
0	-1.513	5.3909
0	-1.632	5.3406
0	-1.768	5.2904
0	-1.887	5.2338
0	-2.023	5.1773
0	-2.159	5.1144
0	-2.295	5.0453
0	-2.431	4.9762
0	-2.584	4.9008
0	-2.72	4.8191
0	-2.873	4.7375
0	-3.026	4.6432
0	-3.179	4.5553
0	-3.315	4.4547
0	-3.451	4.3542
0	-3.587	4.2474
0	-3.723	4.1406
0	-3.842	4.0212
0	-3.944	3.9081
0	-4.046	3.7887
0	-4.131	3.6631
0	-4.199	3.5374
0	-4.233	3.4117
0	-4.267	3.2861
0	-4.284	3.1541
0	-4.267	3.0284
0	-4.233	2.8965
0	-4.199	2.7708
0	-4.131	2.6452
0	-4.046	2.5258
0	-3.961	2.4064
0	-3.842	2.287
0	-3.723	2.174
1	-3.587	2.0609
1	-3.502	1.954
1	-3.4	1.8535
1	-3.281	1.753
1	-3.179	1.6525
1	-3.06	1.5582
1	-2.958	1.4703
1	-2.839	1.3823
1	-2.737	1.3006
1	-2.635	1.2189
1	-2.533	1.1372
1	-2.448	1.0618
1	-2.346	0.99273
1	-2.278	0.92362
1	-2.193	0.8545
1	-2.125	0.79167
1	-2.057	0.72884
1	-2.006	0.66601
1	-1.955	0.60946
1	-1.904	0.54663
1	-1.87	0.49008
1	-1.836	0.43353
1	-1.819	0.38327
1	-1.802	0.32672
1	-1.802	0.27017
1	-1.802	0.21991
1	-1.819	0.16336
1	-1.836	0.10681
1	-1.87	0.050265
1	-1.904	6.2768
1	-1.938	6.2203
0	-1.955	6.1637
0	-1.972	6.1009
0	-2.006	6.0443
0	-2.04	5.9815
0	-2.091	5.9187
0	-2.142	5.8559
0	-2.21	5.7867
0	-2.295	5.7239
0	-2.38	5.6485
0	-2.465	5.5794
0	-2.567	5.504
0	-2.669	5.4223
0	-2.788	5.3406
0	-2.907	5.2589
0	-3.043	5.1647
0	-3.179	5.0705
0	-3.315	4.9762
0	-3.468	4.8757
0	-3.604	4.7689
0	-3.757	4.6558
0	-3.91	4.5427
0	-4.046	4.4233
0	-4.182	4.2976
0	-4.318	4.172
0	-4.437	4.04
0	-4.556	3.9018
0	-4.641	3.7636
0	-4.726	3.6254
0	-4.777	3.4808
0	-4.811	3.3363
0	-4.828	3.1918
0	-4.828	3.0473
0	-4.794	2.9028
0	-4.76	2.7583
0	-4.692	2.62
0	-4.607	2.4755
0	-4.505	2.3436
0	-4.386	2.2054
0	-4.25	2.0797
0	-4.114	1.954
0	-3.978	1.8284
0	-3.825	1.7153
0	-3.672	1.6022
0	-3.519	1.4954
0	-3.366	1.3886
0	-3.23	1.288
0	-3.077	1.1938
0	-2.941	1.1058
0	-2.805	1.0179
0	-2.686	0.93618
0	-2.567	0.8545
0	-2.448	0.7791
0	-2.346	0.70999
0	-2.261	0.64088
0	-2.159	0.57176
0	-2.091	0.50893
0	-2.023	0.4461
0	-1.955	0.38955
0	-1.904	0.32672
0	-1.853	0.27017
0	-1.819	0.21991
0	-1.785	0.16336
0	-1.768	0.10681
0	-1.751	0.056548
0	-1.751	0.0062831
0	-1.751	6.2328
0	-1.751	6.1826
0	-1.768	6.126
0	-1.802	6.0758
0	-1.836	6.0192
0	-1.87	5.9627
0	-1.921	5.9061
0	-1.989	5.8496
0	-2.057	5.7867
0	-2.125	5.7239
0	-2.21	5.6611
0	-2.295	5.592
0	-2.397	5.5228
0	-2.499	5.4474
0	-2.618	5.372
0	-2.737	5.2904
0	-2.856	5.2024
0	-2.992	5.1144
0	-3.128	5.0265
0	-3.281	4.926
0	-3.417	4.8254
0	-3.57	4.7249
0	-3.723	4.6118
0	-3.859	4.4987
0	-4.012	4.3793
0	-4.148	4.2599
0	-4.267	4.1343
0	-4.386	4.0023
0	-4.488	3.8704
0	-4.59	3.7322
0	-4.658	3.5939
0	-4.709	3.4494
0	-4.743	3.3112
0	-4.76	3.1667
0	-4.743	3.0222
0	-4.726	2.8839
0	-4.675	2.7394
0	-4.607	2.6012
0	-4.505	2.463
0	-4.403	2.331
0	-4.284	2.1991
0	-4.165	2.0734
0	-4.029	1.9478
0	-3.876	1.8284
0	-3.74	1.7153
0	-3.587	1.6022
0	-3.434	1.5017
0	-3.281	1.4011
0	-3.128	1.3006
0	-2.992	1.2126
0	-2.839	1.1247
2	-2.72	1.0367
2	-2.55	0.96131
2	-2.38	0.88592
2	-2.227	0.8168
2	-2.074	0.75397
2	-1.938	0.69114
2	-1.802	0.63459
2	-1.683	0.58433
2	-1.564	0.53406
2	-1.445	0.49008
2	-1.326	0.4461
2	-1.224	0.4084
2	-1.139	0.3707
2	-1.037	0.33929
2	-0.952	0.30787
2	-0.867	0.28274
2	-0.782	0.25761
2	-0.697	0.23247
2	-0.629	0.21363
2	-0.561	0.19478
2	-0.493	0.18221
2	-0.425	0.16336
2	-0.357	0.15079
2	-0.289	0.14451
2	-0.238	0.13823
2	-0.17	0.13195
2	-0.119	0.12566
2	-0.051	0.11938
2	0	0.11938
2	0.051	0.11938
2	0.102	0.12566
2	0.17	0.12566
2	0.221	0.13195
2	0.289	0.14451
2	0.357	0.15079
2	0.425	0.16336
2	0.476	0.17593
2	0.561	0.19478
2	0.629	0.21363
2	0.697	0.23247
2	0.782	0.25132
2	0.85	0.27646
2	0.935	0.30787
2	1.02	0.333
2	1.122	0.3707
2	1.207	0.40212
0	1.275	0.43982
0	1.343	0.47752
0	1.411	0.5215
0	1.496	0.56548
0	1.581	0.60946
0	1.666	0.65973
0	1.751	0.70999
0	1.853	0.76654
0	1.955	0.82309
0	2.074	0.88592
0	2.193	0.94875
0	2.312	1.0179
0	2.448	1.087
0	2.584	1.1624
0	2.72	1.2441
0	2.856	1.3257
0	3.009	1.4137
0	3.162	1.5079
0	3.298	1.6085
0	3.451	1.709
0	3.604	1.8158
0	3.74	1.9226
0	3.876	2.0357
0	3.995	2.1551
0	4.114	2.2808
0	4.216	2.4064
0	4.318	2.5321
0	4.386	2.664
0	4.454	2.796
0	4.488	2.9279
0	4.505	3.0661
0	4.505	3.2044
0	4.488	3.3363
0	4.437	3.4683
0	4.386	3.6065
0	4.301	3.7322
0	4.216	3.8641
0	4.097	3.9898
0	3.978	4.1091
0	3.842	4.2285
0	3.706	4.3416
0	3.57	4.4484
0	3.417	4.5553
0	3.264	4.6558
0	3.111	4.75
0	2.958	4.8443
0	2.822	4.9322
0	2.669	5.0139
0	2.533	5.0893
0	2.397	5.1647
0	2.261	5.2338
0	2.125	5.3029
0	2.006	5.3595
0	1.887	5.4223
0	1.768	5.4789
0	1.666	5.5291
0	1.564	5.5794
0	1.479	5.6234
0	1.377	5.6674
0	1.292	5.705
0	1.224	5.7428
0	1.139	5.7805
0	1.071	5.8119
0	1.003	5.8433
0	0.952	5.8747
0	0.884	5.8998
0	0.833	5.9313
0	0.782	5.9501
0	0.731	5.9752
0	0.697	6.0004
0	0.646	6.0192
0	0.612	6.0381
0	0.578	6.0569
0	0.544	6.0758
0	0.51	6.0883
0	0.493	6.1072
0	0.459	6.1197
0	0.442	6.1323
0	0.425	6.1449
0	0.408	6.1574
0	0.391	6.17
0	0.374	6.1826
0	0.357	6.1951
0	0.34	6.2014
0	0.323	6.214
0	0.323	6.2265
0	0.306	6.2328
0	0.306	6.2454
0	0.306	6.2517
0	0.306	6.2642
0	0.289	6.2705
0	0.289	0
0	0.289	0.0062831
0	0.306	0.012566
0	0.306	0.025132
0	0.306	0.031415
0	0.306	0.043982
0	0.323	0.056548
0	0.323	0.062831
0	0.34	0.075397
0	0.357	0.08168
0	0.357	0.094246
0	0.374	0.10681
0	0.391	0.11938
0	0.425	0.13195
0	0.442	0.14451
0	0.459	0.15708
0	0.493	0.16964
1	0.51	0.18849
1	0.493	0.20106
1	0.493	0.21991
1	0.493	0.23247
1	0.476	0.24504
1	0.476	0.26389
1	0.476	0.27646
1	0.476	0.28902
1	0.476	0.30787
1	0.493	0.32044
1	0.493	0.33929
1	0.51	0.35185
1	0.527	0.36442
1	0.527	0.38327
1	0.544	0.40212
1	0.578	0.41469
1	0.595	0.43353
1	0.612	0.45238
1	0.646	0.47123
1	0.68	0.49008
1	0.697	0.51521
1	0.731	0.53406
1	0.782	0.5592
1	0.816	0.58433
1	0.867	0.60946
1	0.901	0.63459
1	0.952	0.65973
1	1.003	0.69114
1	1.071	0.72256
1	1.122	0.75397
1	1.19	0.79167
1	1.258	0.82937
1	1.326	0.86707
1	1.411	0.91105
1	1.479	0.95503
1	1.564	0.99901
1	1.649	1.0493
1	1.751	1.0995
1	1.836	1.1498
1	1.938	1.2064
1	2.04	1.2692
1	2.142	1.332
0	2.295	1.4011
0	2.431	1.4703
0	2.584	1.5456
0	2.737	1.6273
0	2.873	1.709
0	3.026	1.797
0	3.162	1.8912
0	3.298	1.9917
0	3.434	2.0923
0	3.57	2.1928
0	3.672	2.3059
0	3.774	2.419
0	3.876	2.5321
0	3.944	2.6515
0	4.012	2.7708
0	4.046	2.8902
0	4.08	3.0096
0	4.08	3.1353
0	4.08	3.2546
0	4.046	3.3803
0	3.995	3.4997
0	3.944	3.6191
0	3.859	3.7384
0	3.757	3.8515
0	3.655	3.9646
0	3.536	4.0714
0	3.417	4.1783
0	3.281	4.2788
0	3.145	4.373
0	2.992	4.4673
0	2.839	4.5553
0	2.686	4.6369
0	2.55	4.7186
0	2.397	4.7877
0	2.244	4.8568
0	2.091	4.926
0	1.955	4.9888
0	1.802	5.0453
0	1.666	5.0956
0	1.53	5.1459
0	1.394	5.1836
0	1.258	5.2275
0	1.122	5.2652
0	1.003	5.2966
0	0.867	5.3218
0	0.748	5.3469
0	0.629	5.3658
0	0.51	5.3846
0	0.391	5.3972
0	0.289	5.4097
0	0.17	5.416
0	0.051	5.4223
0	-0.034	5.4223
0	-0.153	5.416
0	-0.272	5.4097
0	-0.391	5.4035
0	-0.493	5.3909
0	-0.612	5.372
0	-0.731	5.3532
0	-0.85	5.3281
0	-0.986	5.2966
0	-1.105	5.2652
0	-1.241	5.2338
0	-1.36	5.1898
0	-1.496	5.1521
0	-1.632	5.1019
0	-1.768	5.0516
0	-1.921	4.9951
0	-2.057	4.9385
0	-2.21	4.8694
0	-2.346	4.8003
0	-2.499	4.7312
0	-2.652	4.6495
0	-2.805	4.5678
0	-2.941	4.4861
0	-3.094	4.3919
0	-3.23	4.2976
0	-3.366	4.1971
0	-3.485	4.0966
0	-3.604	3.9898
0	-3.706	3.883
0	-3.791	3.7699
0	-3.876	3.6505
0	-3.944	3.5374
0	-3.995	3.418
0	-4.012	3.2923
0	-4.029	3.173
0	-4.029	3.0536
0	-3.995	2.9342
0	-3.961	2.8148
1	-3.91	2.6955
1	-3.876	2.5761
1	-3.825	2.463
1	-3.757	2.3499
1	-3.689	2.2368
1	-3.604	2.1237
1	-3.502	2.0169
1	-3.417	1.9163
1	-3.298	1.8158
1	-3.196	1.7153
1	-3.094	1.621
1	-2.975	1.5331
1	-2.873	1.4451
1	-2.754	1.3572
1	-2.652	1.2755
1	-2.55	1.2001
1	-2.448	1.1247
1	-2.363	1.0493
1	-2.261	0.98016
1	-2.176	0.91733
1	-2.108	0.84822
1	-2.04	0.78539
1	-1.972	0.72884
1	-1.921	0.66601
1	-1.87	0.60946
1	-1.819	0.55291
1	-1.785	0.50265
1	-1.751	0.4461
1	-1.734	0.39583
0	-1.683	0.34557
0	-1.632	0.29531
0	-1.581	0.24504
0	-1.547	0.20106
0	-1.53	0.15079
0	-1.513	0.10681
0	-1.496	0.062831
0	-1.479	0.018849
0	-1.479	6.2517
0	-1.496	6.2077
0	-1.513	6.1637
0	-1.53	6.1197
0	-1.547	6.0695
2	-1.581	6.0255
2	-1.581	5.9752
2	-1.598	5.9313
2	-1.598	5.881
2	-1.632	5.8307
2	-1.649	5.7805
2	-1.683	5.7302
2	-1.734	5.6799
2	-1.768	5.6297
2	-1.819	5.5731
2	-1.887	5.5166
2	-1.955	5.46
2	-2.023	5.4035
2	-2.091	5.3406
2	-2.176	5.2715
2	-2.261	5.2087
2	-2.363	5.1396
2	-2.448	5.0642
2	-2.55	4.9888
2	-2.652	4.9134
2	-2.771	4.8317
2	-2.873	4.7437
2	-2.975	4.6558
2	-3.094	4.5678
2	-3.196	4.4736
2	-3.298	4.373
2	-3.4	4.2725
2	-3.485	4.172
2	-3.57	4.0652
2	-3.638	3.9583
2	-3.706	3.8453
2	-3.74	3.7322
2	-3.774	3.6191
2	-3.808	3.506
2	-3.808	3.3929
2	-3.791	3.2798
2	-3.757	3.1667
2	-3.723	3.0536
2	-3.655	2.9405
2	-3.57	2.8337
2	-3.468	2.7269
2	-3.366	2.62
2	-3.247	2.5258
2	-3.111	2.4253
0	-3.009	2.3373
0	-2.89	2.2494
0	-2.771	2.1614
0	-2.635	2.0797
0	-2.499	2.0043
0	-2.363	1.9289
0	-2.227	1.8598
0	-2.074	1.797
0	-1.938	1.7341
0	-1.785	1.6776
0	-1.632	1.6273
0	-1.479	1.5833
0	-1.326	1.5394
0	-1.173	1.5017
0	-1.02	1.464
0	-0.884	1.4388
0	-0.731	1.4137
0	-0.578	1.3948
0	-0.442	1.376
0	-0.289	1.3697
0	-0.136	1.3634
0	0	1.3572
0	0.136	1.3634
0	0.289	1.3697
0	0.425	1.376
0	0.578	1.3948
0	0.731	1.4137
0	0.867	1.4388
0	1.02	1.464
0	1.173	1.5017
0	1.326	1.5394
0	1.462	1.5771
0	1.615	1.6273
0	1.768	1.6776
0	1.921	1.7341
1	2.057	1.7907
1	2.159	1.8535
1	2.261	1.9226
1	2.363	1.9917
1	2.448	2.0671
1	2.55	2.1425
1	2.618	2.2179
1	2.703	2.2996
1	2.771	2.3813
1	2.822	2.463
1	2.873	2.5509
1	2.907	2.6389
1	2.924	2.7269
1	2.941	2.8148
1	2.941	2.9028
1	2.924	2.9908
1	2.907	3.0787
1	2.856	3.1604
1	2.805	3.2484
1	2.737	3.33
1	2.669	3.4117
1	2.584	3.4934
1	2.482	3.5688
1	2.38	3.6442
1	2.261	3.7133
1	2.125	3.7761
1	1.989	3.839
1	1.853	3.8955
1	1.7	3.9521
0	1.598	4.0023
0	1.479	4.0463
0	1.36	4.0903
0	1.224	4.128
0	1.105	4.1657
0	0.969	4.1971
0	0.833	4.2222
0	0.697	4.2474
0	0.561	4.2662
0	0.425	4.2788
0	0.289	4.2914
0	0.153	4.2976
0	0.017	4.3039
0	-0.102	4.3039
0	-0.238	4.2976
0	-0.374	4.2851
0	-0.51	4.2725
0	-0.646	4.2537
0	-0.782	4.2348
0	-0.918	4.2097
0	-1.037	4.1783
0	-1.173	4.1468
0	-1.292	4.1091
0	-1.411	4.0652
0	-1.53	4.0212
0	-1.649	3.9772
0	-1.751	3.9207
0	-1.853	3.8704
1	-1.955	3.8138
1	-2.074	3.751
1	-2.21	3.6882
1	-2.312	3.6191
1	-2.414	3.5499
1	-2.516	3.4745
1	-2.601	3.3929
1	-2.669	3.3175
1	-2.72	3.2358
1	-2.771	3.1541
1	-2.805	3.0661
1	-2.839	2.9845
1	-2.839	2.8965
1	-2.839	2.8148
1	-2.822	2.7269
1	-2.805	2.6452
1	-2.754	2.5572
1	-2.72	2.4755
1	-2.652	2.3939
1	-2.584	2.3185
1	-2.516	2.2431
1	-2.431	2.1677
1	-2.346	2.0923
1	-2.244	2.0232
1	-2.159	1.9603
1	-2.057	1.8975
1	-1.955	1.8347
1	-1.836	1.7781
1	-1.734	1.7216
1	-1.632	1.6713
1	-1.513	1.6273
1	-1.411	1.5833
1	-1.292	1.5394
1	-1.19	1.5017
1	-1.071	1.4703
1	-0.969	1.4388
1	-0.867	1.4074
1	-0.748	1.3823
1	-0.646	1.3634
1	-0.544	1.3446
1	-0.425	1.332
1	-0.323	1.3195
1	-0.221	1.3132
1	-0.119	1.3069
1	-0.017	1.3006
1	0.068	1.3069
1	0.17	1.3069
1	0.289	1.3132
1	0.391	1.3257
1	0.493	1.3383
1	0.595	1.3572
1	0.697	1.376
0	0.85	1.4011
0	1.003	1.4263
0	1.139	1.4577
0	1.292	1.4954
0	1.445	1.5394
0	1.598	1.5833
0	1.751	1.6336
0	1.887	1.6902
0	2.04	1.7467
0	2.193	1.8095
0	2.329	1.8786
0	2.465	1.954
0	2.601	2.0294
0	2.737	2.1111
0	2.856	2.1928
0	2.975	2.2808
0	3.077	2.3687
0	3.179	2.463
0	3.264	2.5635
0	3.332	2.664
0	3.4	2.7646
0	3.451	2.8651
0	3.468	2.9719
0	3.485	3.0724
0	3.485	3.1793
0	3.468	3.2861
0	3.451	3.3866
0	3.4	3.4934
0	3.332	3.5939
0	3.264	3.6945
0	3.179	3.7887
0	3.077	3.883
0	2.975	3.9772
0	2.856	4.0652
0	2.737	4.1468
0	2.601	4.2285
0	2.465	4.3039
0	2.329	4.373
0	2.176	4.4421
0	2.023	4.505
0	1.887	4.5678
0	1.734	4.6181
0	1.581	4.6683
0	1.428	4.7123
0	1.275	4.7563
0	1.122	4.794
0	0.986	4.8254
0	0.833	4.8506
0	0.68	4.8757
0	0.527	4.8945
0	0.391	4.9071
0	0.238	4.9134
0	0.085	4.9197
0	-0.034	4.9197
0	-0.187	4.9197
0	-0.323	4.9134
0	-0.476	4.9008
0	-0.629	4.882
0	-0.765	4.8631
0	-0.918	4.838
0	-1.071	4.8066
0	-1.224	4.7689
0	-1.36	4.7312
0	-1.513	4.6872
0	-1.666	4.6369
0	-1.819	4.5867
0	-1.955	4.5301
0	-2.108	4.4673
0	-2.244	4.4044
0	-2.397	4.3353
1	-2.533	4.2599
1	-2.703	4.1783
1	-2.856	4.0966
1	-3.026	4.0086
1	-3.179	3.9144
1	-3.315	3.8201
1	-3.434	3.7196
1	-3.553	3.6128
1	-3.655	3.506
1	-3.74	3.3929
1	-3.808	3.2798
1	-3.859	3.1667
1	-3.893	3.0473
1	-3.91	2.9279
1	-3.91	2.8148
1	-3.893	2.6955
1	-3.859	2.5823
1	-3.808	2.463
1	-3.74	2.3499
1	-3.672	2.2368
1	-3.587	2.13
1	-3.502	2.0232
1	-3.4	1.9226
1	-3.298	1.8221
1	-3.179	1.7216
0	-3.026	1.6273
0	-2.873	1.5394
0	-2.737	1.4577
0	-2.584	1.376
0	-2.431	1.3006
0	-2.295	1.2315
0	-2.142	1.1624
0	-2.006	1.0995
0	-1.87	1.043
0	-1.751	0.98645
0	-1.632	0.93618
0	-1.513	0.88592
0	-1.394	0.84193
0	-1.275	0.80424
0	-1.173	0.76654
0	-1.071	0.73512
0	-0.969	0.70371
0	-0.867	0.67229
0	-0.782	0.64716
0	-0.697	0.62831
0	-0.612	0.60946
0	-0.527	0.59061
0	-0.442	0.57805
0	-0.357	0.56548
0	-0.272	0.55291
0	-0.204	0.54663
0	-0.119	0.54035
0	-0.034	0.54035
0	0.017	0.54035
0	0.102	0.54035
0	0.17	0.54663
0	0.255	0.55291
0	0.34	0.5592
0	0.408	0.57176
0	0.493	0.58433
0	0.578	0.60318
0	0.663	0.62203
0	0.748	0.64088
0	0.85	0.66601
0	0.935	0.69114
0	1.037	0.72256
0	1.139	0.75397
0	1.241	0.79167
0	1.343	0.82937
0	1.462	0.87335
0	1.581	0.91733
0	1.7	0.9676
0	1.819	1.0241
0	1.955	1.0807
0	2.091	1.1372
0	2.227	1.2064
0	2.363	1.2755
0	2.516	1.3446
0	2.652	1.4263
0	2.805	1.5079
0	2.958	1.5959
0	3.094	1.6839
0	3.247	1.7781
0	3.383	1.8786
0	3.536	1.9855
0	3.655	2.0923
0	3.791	2.2054
0	3.893	2.3185
0	3.995	2.4378
0	4.08	2.5572
0	4.165	2.6829
0	4.216	2.8085
0	4.25	2.9342
0	4.267	3.0661
0	4.267	3.1918
0	4.25	3.3238
0	4.216	3.4494
0	4.148	3.5751
0	4.08	3.6945
0	3.995	3.8201
0	3.893	3.9395
0	3.774	4.0526
0	3.655	4.1657
0	3.519	4.2725
0	3.366	4.373
0	3.23	4.4736
0	3.077	4.5678
0	2.924	4.6621
0	2.771	4.7437
0	2.618	4.8254
0	2.482	4.9071
0	2.329	4.9762
0	2.193	5.0453
0	2.04	5.1082
0	1.904	5.1647
0	1.768	5.2213
0	1.649	5.2778
0	1.513	5.3218
0	1.394	5.3658
0	1.275	5.4097
0	1.173	5.4412
0	1.054	5.4789
0	0.952	5.5103
0	0.85	5.5354
0	0.748	5.5605
0	0.646	5.5794
0	0.544	5.5982
0	0.459	5.6108
0	0.357	5.6234
0	0.272	5.6359
0	0.187	5.6422
0	0.102	5.6485
0	0	5.6485
0	-0.068	5.6485
0	-0.153	5.6422
0	-0.238	5.6359
0	-0.34	5.6297
0	-0.425	5.6171
0	-0.51	5.6045
0	-0.612	5.5857
0	-0.714	5.5668
0	-0.816	5.5417
0	-0.918	5.5166
0	-1.02	5.4851
0	-1.122	5.4537
0	-1.241	5.4223
0	-1.343	5.3783
0	-1.462	5.3406
0	-1.598	5.2904
0	-1.717	5.2401
0	-1.853	5.1898
0	-1.972	5.1333
0	-2.125	5.0705
0	-2.261	5.0014
0	-2.397	4.9322
0	-2.55	4.8568
0	-2.703	4.7814
0	-2.839	4.6998
0	-2.992	4.6118
0	-3.145	4.5175
0	-3.281	4.4233
0	-3.417	4.3228
0	-3.553	4.216
0	-3.689	4.1091
0	-3.808	3.996
0	-3.91	3.8767
0	-3.995	3.7573
0	-4.08	3.6379
0	-4.131	3.5122
0	-4.182	3.3866
0	-4.199	3.2609
0	-4.216	3.1353
0	-4.199	3.0096
0	-4.165	2.8839
1	-4.131	2.7583
1	-4.097	2.6326
1	-4.063	2.5132
1	-3.995	2.3939
1	-3.927	2.2745
1	-3.842	2.1551
1	-3.757	2.042
1	-3.655	1.9289
1	-3.553	1.8221
1	-3.451	1.7153
1	-3.332	1.6148
1	-3.23	1.5142
1	-3.111	1.42
1	-3.009	1.3257
1	-2.907	1.2378
1	-2.805	1.1498
1	-2.703	1.0681
1	-2.618	0.99273
1	-2.533	0.91105
1	-2.465	0.83565
1	-2.397	0.76654
1	-2.329	0.69114
1	-2.278	0.62203
1	-2.227	0.55291
1	-2.193	0.49008
1	-2.159	0.42097
0	-2.108	0.35814
2	-2.057	0.29531
2	-1.972	0.23876
2	-1.904	0.17593
2	-1.836	0.11938
2	-1.785	0.069114
2	-1.734	0.012566
2	-1.7	6.2454
2	-1.666	6.1951
2	-1.632	6.1449
2	-1.615	6.0946
2	-1.615	6.0443
2	-1.615	6.0004
2	-1.615	5.9501
2	-1.632	5.8998
2	-1.649	5.8496
2	-1.666	5.7993
2	-1.7	5.749
2	-1.734	5.6988
2	-1.785	5.6485
2	-1.836	5.592
2	-1.887	5.5354
2	-1.955	5.4789
2	-2.023	5.416
2	-2.091	5.3532
2	-2.176	5.2904
2	-2.261	5.2275
2	-2.346	5.1584
2	-2.448	5.083
2	-2.55	5.0076
2	-2.652	4.9322
2	-2.754	4.8506
2	-2.856	4.7626
2	-2.975	4.6746
2	-3.077	4.5867
2	-3.179	4.4924
2	-3.281	4.3919
2	-3.383	4.2914
2	-3.485	4.1908
2	-3.553	4.084
2	-3.638	3.9772
0	-3.74	3.8641
0	-3.825	3.751
0	-3.91	3.6379
0	-3.978	3.5185
0	-4.012	3.3992
0	-4.046	3.2735
0	-4.046	3.1541
0	-4.046	3.0347
0	-4.012	2.9091
0	-3.978	2.7897
0	-3.91	2.6703
0	-3.825	2.5572
0	-3.74	2.4441
0	-3.638	2.331
0	-3.519	2.2242
0	-3.4	2.1174
0	-3.264	2.0169
0	-3.128	1.9226
0	-2.975	1.8284
0	-2.839	1.7404
0	-2.686	1.6587
0	-2.533	1.5833
0	-2.38	1.5079
0	-2.227	1.4388
0	-2.074	1.376
0	-1.938	1.3132
0	-1.785	1.2566
0	-1.649	1.2064
0	-1.513	1.1561
0	-1.377	1.1121
0	-1.241	1.0744
0	-1.105	1.0367
0	-0.969	1.0053
0	-0.85	0.98016
0	-0.731	0.95503
0	-0.595	0.93618
0	-0.476	0.91733
0	-0.357	0.90477
0	-0.238	0.89848
0	-0.119	0.8922
0	-0.017	0.8922
0	0.085	0.8922
0	0.204	0.89848
0	0.323	0.90477
0	0.442	0.91733
0	0.561	0.9299
0	0.68	0.94875
0	0.799	0.97388
0	0.935	0.99901
0	1.054	1.0304
0	1.19	1.0618
0	1.326	1.0995
0	1.462	1.1435
0	1.598	1.1875
0	1.734	1.2378
0	1.87	1.2943
0	2.023	1.3509
0	2.159	1.4137
0	2.312	1.4828
0	2.465	1.5519
0	2.618	1.6273
0	2.754	1.709
0	2.907	1.797
0	3.043	1.8849
0	3.179	1.9792
0	3.315	2.0797
0	3.451	2.1802
0	3.553	2.287
0	3.672	2.3939
0	3.757	2.507
0	3.842	2.62
0	3.91	2.7332
0	3.961	2.8525
0	3.978	2.9719
0	3.995	3.0913
0	3.995	3.2107
0	3.978	3.33
0	3.927	3.4494
0	3.876	3.5688
0	3.808	3.6819
0	3.723	3.795
0	3.621	3.9081
0	3.502	4.0149
2	3.383	4.1217
2	3.298	4.2222
2	3.196	4.3165
2	3.094	4.4107
2	2.992	4.505
2	2.873	4.593
2	2.771	4.6746
2	2.652	4.7563
2	2.55	4.838
2	2.448	4.9134
2	2.329	4.9825
2	2.227	5.0516
2	2.125	5.1207
2	2.04	5.1836
2	1.938	5.2401
2	1.853	5.2966
2	1.768	5.3532
2	1.7	5.4035
2	1.615	5.4537
2	1.547	5.504
2	1.496	5.548
2	1.428	5.592
2	1.377	5.6359
2	1.326	5.6736
2	1.292	5.7176
2	1.258	5.7553
2	1.224	5.793
2	1.19	5.8244
2	1.173	5.8621
2	1.139	5.8998
2	1.139	5.9313
0	1.088	5.9627
0	1.037	6.0004
1	1.003	6.0255
1	0.918	6.0569
1	0.85	6.082
1	0.782	6.1072
1	0.714	6.1323
1	0.663	6.1512
1	0.595	6.17
1	0.544	6.1889
1	0.493	6.2077
1	0.442	6.2203
1	0.391	6.2328
1	0.34	6.2454
1	0.289	6.2517
1	0.255	6.2642
1	0.204	6.2705
1	0.17	6.2768
1	0.119	6.2768
1	0.085	0
1	0.051	0
1	0	0
1	-0.017	0
1	-0.051	0
1	-0.102	0
1	-0.136	6.2768
1	-0.17	6.2705
1	-0.221	6.2705
1	-0.255	6.258
1	-0.306	6.2517
1	-0.357	6.2391
1	-0.391	6.2328
1	-0.442	6.214
1	-0.493	6.2014
1	-0.544	6.1889
1	-0.612	6.17
1	-0.663	6.1512
1	-0.731	6.126
1	-0.782	6.1072
1	-0.85	6.082
1	-0.935	6.0569
1	-1.003	6.0255
0	-1.037	5.9941
0	-1.088	5.9627
2	-1.139	5.925
2	-1.156	5.8936
2	-1.173	5.8559
2	-1.19	5.8244
2	-1.224	5.7867
2	-1.258	5.749
2	-1.292	5.7113
2	-1.326	5.6736
2	-1.377	5.6297
2	-1.428	5.5857
2	-1.479	5.5417
2	-1.547	5.4977
2	-1.615	5.4537
0	-1.734	5.4035
0	-1.836	5.3469
0	-1.972	5.2904
0	-2.091	5.2275
0	-2.227	5.1647
0	-2.363	5.0956
0	-2.499	5.0202
0	-2.635	4.9448
0	-2.788	4.8631
0	-2.941	4.7752
0	-3.077	4.6872
0	-3.23	4.593
0	-3.383	4.4924
0	-3.519	4.3856
0	-3.655	4.2788
0	-3.791	4.1657
0	-3.91	4.0526
0	-4.029	3.9332
0	-4.114	3.8076
0	-4.199	3.6882
0	-4.267	3.5562
0	-4.318	3.4306
0	-4.352	3.2986
0	-4.369	3.1667
0	-4.352	3.0347
0	-4.335	2.9028
0	-4.284	2.7771
0	-4.216	2.6452
0	-4.148	2.5195
0	-4.046	2.4001
0	-3.927	2.2808
0	-3.808	2.1614
0	-3.689	2.0483
0	-3.553	1.9415
0	-3.4	1.8347
0	-3.247	1.7341
0	-3.094	1.6399
0	-2.958	1.5519
0	-2.805	1.464
0	-2.652	1.3823
0	-2.499	1.3069
0	-2.363	1.2315
0	-2.21	1.1624
0	-2.074	1.0995
0	-1.955	1.0367
0	-1.819	0.98016
0	-1.7	0.92362
0	-1.581	0.87963
0	-1.462	0.82937
0	-1.36	0.79167
0	-1.241	0.74769
0	-1.139	0.71627
0	-1.054	0.67858
0	-0.952	0.64716
0	-0.867	0.62203
0	-0.782	0.59689
0	-0.697	0.57805
0	-0.612	0.55291
0	-0.544	0.54035
0	-0.459	0.5215
0	-0.391	0.50893
0	-0.306	0.49637
0	-0.238	0.49008
0	-0.17	0.4838
0	-0.102	0.47752
0	-0.034	0.47752
2	0.017	0.47752
2	0.136	0.47752
2	0.238	0.4838
2	0.357	0.49637
2	0.459	0.50893
2	0.578	0.5215
2	0.697	0.54035
2	0.816	0.56548
2	0.935	0.59061
2	1.071	0.62203
2	1.19	0.65344
2	1.326	0.69114
2	1.462	0.73512
2	1.615	0.78539
2	1.751	0.83565
2	1.904	0.88592
2	2.074	0.94875
2	2.227	1.0116
2	2.397	1.0807
2	2.584	1.1561
0	2.72	1.2378
0	2.856	1.3195
0	3.009	1.4074
[truncated: 5,162 more rows]
