# Supplementary material for: Skilled motor control of an inverted pendulum implies low entropy of states but high entropy of actions
Source: PLoS Comput Biol. 2023 Jan 6;19(1):e1010810. doi: 10.1371/journal.pcbi.1010810 (PMC9851554; doi:10.1371/journal.pcbi.1010810)
Supplement: S2 File — The dataset within the file contains the data collected during the experiment. Each CSV file named “FRI_p_l.csv” corresponds to a different trial, where “p” stands for an unique numerical participant’s identifier and “l” stands for pendulum length (where “2” corresponds to 0.2, “3” to 0.3 m, “4” to 0.4 m, etc.). In every file, rows correspond to subsequent time steps, sampled with a frequency of 0.017 s. For every recorded time step, each column contains: the action selected by the trial’s participant (“action”). The value 0 corresponds to a “no action”, the value 1 represents an action that pushes the pendulum towards the clockwise direction and the value 2 corresponds to an action that pushes the pendulum towards the anti-clockwise direction.the angular velocity of the pendulum at that time step (“ang. velocity”), measured in rad s−1.the angle of the pendulum at that time step (“angle”), measured in rad with values in the interval [0, 2π) rad. The angle 0 rad corresponds to the pendulum oriented in its upright position.the single utility value associated to the whole trial (“utility”). (ZIP) [file pcbi.1010810.s002.zip › ExperimentalData/FRI_26_8.csv]

action	angular vel.	angle	trial utility
0	0	3.2358	-3.8638
0	0	3.2358
0	0	3.2358
0	0	3.2358
0	-0.017	3.2358
0	-0.017	3.2358
0	-0.017	3.2358
0	-0.017	3.2358
0	-0.017	3.2358
0	-0.034	3.2358
0	-0.034	3.2295
0	-0.034	3.2295
0	-0.034	3.2295
0	-0.034	3.2295
0	-0.051	3.2232
0	-0.051	3.2232
0	-0.051	3.2232
0	-0.051	3.2232
0	-0.051	3.217
0	-0.068	3.217
0	-0.068	3.217
0	-0.068	3.2107
0	-0.068	3.2107
0	-0.068	3.2107
0	-0.068	3.2044
0	-0.068	3.2044
0	-0.085	3.1981
0	-0.085	3.1981
0	-0.085	3.1981
2	-0.085	3.1918
2	-0.085	3.1918
2	-0.068	3.1855
2	-0.068	3.1855
2	-0.051	3.1855
2	-0.051	3.1793
2	-0.034	3.1793
2	-0.034	3.1793
2	-0.017	3.1793
2	-0.017	3.1793
2	0	3.1793
2	0	3.1793
2	0	3.1793
2	0.017	3.1793
2	0.017	3.1793
2	0.034	3.1793
2	0.034	3.1793
2	0.051	3.1793
2	0.051	3.1855
2	0.068	3.1855
2	0.068	3.1855
2	0.085	3.1918
2	0.085	3.1918
2	0.085	3.1981
2	0.102	3.1981
2	0.102	3.2044
2	0.119	3.2044
2	0.119	3.2107
2	0.136	3.2107
2	0.136	3.217
2	0.153	3.2232
2	0.153	3.2295
2	0.153	3.2295
2	0.17	3.2358
2	0.17	3.2421
2	0.17	3.2484
2	0.187	3.2546
2	0.187	3.2609
2	0.187	3.2672
2	0.204	3.2735
2	0.204	3.2798
2	0.204	3.2861
2	0.221	3.2923
2	0.221	3.2986
2	0.221	3.3049
2	0.221	3.3112
2	0.221	3.3175
2	0.238	3.3238
2	0.238	3.33
2	0.238	3.3426
2	0.238	3.3489
2	0.238	3.3552
2	0.238	3.3615
2	0.238	3.3677
2	0.255	3.3803
2	0.255	3.3866
2	0.255	3.3929
2	0.255	3.3992
2	0.255	3.4054
2	0.255	3.418
2	0.255	3.4243
2	0.255	3.4306
2	0.255	3.4369
2	0.238	3.4494
2	0.238	3.4557
2	0.238	3.462
2	0.238	3.4683
2	0.238	3.4745
2	0.238	3.4871
2	0.238	3.4934
2	0.221	3.4997
2	0.221	3.506
2	0.221	3.5122
2	0.221	3.5185
2	0.221	3.5248
2	0.204	3.5311
2	0.204	3.5374
2	0.204	3.5437
2	0.204	3.5499
2	0.187	3.5562
2	0.187	3.5625
2	0.187	3.5688
2	0.17	3.5751
2	0.17	3.5814
2	0.17	3.5877
2	0.153	3.5939
2	0.153	3.5939
2	0.136	3.6002
2	0.136	3.6065
2	0.136	3.6065
2	0.119	3.6128
0	0.102	3.6191
0	0.085	3.6191
0	0.068	3.6254
0	0.051	3.6254
0	0.034	3.6254
1	0.017	3.6254
1	0	3.6254
1	-0.017	3.6254
1	-0.051	3.6254
1	-0.068	3.6254
1	-0.102	3.6191
1	-0.136	3.6191
1	-0.153	3.6128
1	-0.187	3.6065
1	-0.204	3.6002
1	-0.238	3.5939
1	-0.272	3.5877
1	-0.289	3.5751
1	-0.323	3.5688
1	-0.34	3.5562
1	-0.374	3.5499
1	-0.391	3.5374
1	-0.408	3.5248
1	-0.442	3.5122
1	-0.459	3.4934
1	-0.493	3.4808
1	-0.51	3.4683
1	-0.527	3.4494
1	-0.544	3.4369
1	-0.578	3.418
1	-0.595	3.3992
1	-0.612	3.3803
1	-0.629	3.3615
1	-0.646	3.3426
1	-0.663	3.3238
1	-0.68	3.3049
1	-0.697	3.2798
1	-0.714	3.2609
1	-0.731	3.2358
1	-0.731	3.217
1	-0.748	3.1918
1	-0.765	3.173
1	-0.765	3.1478
1	-0.782	3.1227
1	-0.782	3.0976
1	-0.799	3.0787
1	-0.799	3.0536
1	-0.816	3.0284
1	-0.816	3.0033
1	-0.816	2.9782
1	-0.816	2.9531
1	-0.833	2.9279
1	-0.833	2.9028
1	-0.833	2.8777
1	-0.833	2.8525
1	-0.833	2.8274
1	-0.816	2.8023
1	-0.816	2.7771
1	-0.816	2.752
1	-0.816	2.7269
1	-0.799	2.7017
1	-0.799	2.6766
1	-0.799	2.6578
1	-0.782	2.6326
1	-0.782	2.6075
1	-0.765	2.5823
1	-0.748	2.5635
1	-0.748	2.5384
1	-0.731	2.5132
1	-0.714	2.4944
1	-0.714	2.4693
1	-0.697	2.4504
1	-0.68	2.4316
1	-0.663	2.4127
1	-0.646	2.3876
1	-0.629	2.3687
1	-0.612	2.3499
1	-0.595	2.331
1	-0.578	2.3122
1	-0.561	2.2996
1	-0.544	2.2808
1	-0.527	2.2619
1	-0.51	2.2494
1	-0.493	2.2305
1	-0.476	2.2179
1	-0.442	2.2054
1	-0.425	2.1928
1	-0.408	2.1802
1	-0.391	2.1677
1	-0.357	2.1551
1	-0.34	2.1425
1	-0.323	2.1362
1	-0.306	2.1237
1	-0.272	2.1174
1	-0.255	2.1048
1	-0.238	2.0986
1	-0.204	2.0923
1	-0.187	2.086
1	-0.17	2.0797
1	-0.136	2.0734
1	-0.119	2.0734
0	-0.085	2.0671
0	-0.051	2.0671
0	-0.017	2.0671
0	0	2.0609
2	0.034	2.0671
2	0.068	2.0671
2	0.119	2.0671
2	0.153	2.0734
2	0.204	2.0797
2	0.238	2.086
2	0.289	2.0923
2	0.323	2.1048
2	0.374	2.1111
2	0.408	2.1237
2	0.459	2.1362
2	0.493	2.1551
2	0.527	2.1677
2	0.578	2.1865
2	0.612	2.2054
2	0.646	2.2242
2	0.697	2.2431
2	0.731	2.2682
2	0.765	2.287
2	0.816	2.3122
2	0.85	2.3373
2	0.884	2.3624
2	0.918	2.3876
2	0.952	2.419
2	0.986	2.4504
2	1.02	2.4755
2	1.054	2.507
2	1.088	2.5447
2	1.105	2.5761
2	1.139	2.6075
2	1.173	2.6452
2	1.19	2.6766
2	1.224	2.7143
2	1.241	2.752
2	1.275	2.7897
2	1.292	2.8274
2	1.309	2.8714
2	1.326	2.9091
2	1.343	2.9468
2	1.36	2.9908
2	1.377	3.0347
2	1.394	3.0724
2	1.394	3.1164
2	1.411	3.1604
2	1.411	3.1981
2	1.428	3.2421
2	1.428	3.2861
2	1.428	3.33
2	1.428	3.374
2	1.428	3.418
2	1.428	3.462
2	1.428	3.4997
2	1.428	3.5437
2	1.411	3.5877
2	1.411	3.6316
2	1.394	3.6756
2	1.394	3.7133
2	1.377	3.7573
2	1.36	3.8013
2	1.343	3.839
2	1.343	3.883
2	1.326	3.9207
2	1.309	3.9583
2	1.292	3.996
2	1.258	4.04
2	1.241	4.0777
2	1.224	4.1154
2	1.207	4.1468
2	1.173	4.1845
2	1.156	4.2222
2	1.139	4.2537
2	1.105	4.2914
2	1.088	4.3228
2	1.054	4.3542
2	1.037	4.3856
2	1.003	4.417
2	0.986	4.4484
2	0.952	4.4736
2	0.918	4.505
2	0.901	4.5301
2	0.867	4.5615
2	0.85	4.5867
2	0.816	4.6118
2	0.782	4.6369
2	0.765	4.6558
2	0.731	4.6809
2	0.697	4.6998
2	0.68	4.7249
2	0.646	4.7437
2	0.629	4.7626
2	0.595	4.7814
2	0.561	4.8003
2	0.544	4.8129
2	0.51	4.8317
2	0.476	4.8443
2	0.459	4.8631
2	0.425	4.8757
2	0.408	4.8883
2	0.374	4.9008
2	0.357	4.9134
2	0.323	4.9197
2	0.289	4.9322
2	0.272	4.9385
2	0.238	4.9448
2	0.221	4.9511
2	0.187	4.9574
2	0.17	4.9637
2	0.136	4.9699
2	0.119	4.9762
2	0.085	4.9762
2	0.051	4.9825
2	0.034	4.9825
2	0	4.9825
2	0	4.9825
2	-0.034	4.9825
0	-0.068	4.9825
1	-0.102	4.9762
1	-0.153	4.9762
1	-0.187	4.9699
1	-0.238	4.9637
1	-0.289	4.9511
1	-0.34	4.9448
1	-0.374	4.9322
1	-0.425	4.9197
1	-0.476	4.9071
1	-0.51	4.8945
1	-0.561	4.8757
1	-0.612	4.8568
1	-0.663	4.838
1	-0.714	4.8191
1	-0.748	4.794
1	-0.799	4.7689
1	-0.85	4.7437
1	-0.901	4.7186
1	-0.935	4.6935
1	-0.986	4.6621
1	-1.037	4.6306
1	-1.088	4.5992
1	-1.122	4.5678
1	-1.173	4.5301
1	-1.224	4.4987
1	-1.275	4.461
1	-1.309	4.417
1	-1.36	4.3793
1	-1.411	4.3353
1	-1.445	4.2976
1	-1.496	4.2474
1	-1.53	4.2034
1	-1.581	4.1594
1	-1.615	4.1091
1	-1.649	4.0589
1	-1.7	4.0086
1	-1.734	3.9583
0	-1.751	3.9081
0	-1.785	3.8515
0	-1.802	3.8013
0	-1.819	3.7447
0	-1.853	3.6882
0	-1.87	3.6316
0	-1.887	3.5751
0	-1.887	3.5185
0	-1.904	3.462
0	-1.921	3.4054
0	-1.921	3.3489
0	-1.921	3.2861
0	-1.938	3.2295
0	-1.938	3.173
0	-1.938	3.1164
0	-1.938	3.0536
0	-1.921	2.997
0	-1.921	2.9405
0	-1.904	2.8839
0	-1.904	2.8274
0	-1.887	2.7646
0	-1.87	2.708
0	-1.853	2.6578
0	-1.836	2.6012
0	-1.802	2.5447
0	-1.785	2.4881
0	-1.768	2.4378
0	-1.734	2.3813
0	-1.717	2.331
0	-1.683	2.2808
0	-1.649	2.2305
0	-1.615	2.1802
0	-1.581	2.13
0	-1.564	2.086
0	-1.53	2.042
0	-1.496	1.9917
0	-1.445	1.9478
0	-1.411	1.9038
0	-1.377	1.8661
0	-1.343	1.8221
0	-1.309	1.7844
0	-1.275	1.7467
0	-1.224	1.709
0	-1.19	1.6713
0	-1.156	1.6336
0	-1.122	1.6022
0	-1.071	1.5645
0	-1.037	1.5331
0	-1.003	1.5017
0	-0.969	1.4765
0	-0.935	1.4451
0	-0.884	1.42
0	-0.85	1.3886
0	-0.816	1.3634
0	-0.782	1.3446
0	-0.748	1.3195
0	-0.697	1.2943
0	-0.663	1.2755
0	-0.629	1.2566
0	-0.595	1.2378
0	-0.561	1.2189
0	-0.527	1.2001
0	-0.493	1.1875
0	-0.459	1.1749
0	-0.425	1.1624
0	-0.391	1.1498
0	-0.357	1.1372
0	-0.323	1.1247
0	-0.289	1.1184
0	-0.255	1.1058
0	-0.221	1.0995
0	-0.187	1.0933
0	-0.153	1.087
0	-0.119	1.087
0	-0.085	1.0807
0	-0.051	1.0807
0	-0.017	1.0807
0	0	1.0807
0	0.034	1.0807
0	0.068	1.0807
0	0.102	1.0807
2	0.136	1.087
2	0.17	1.0933
2	0.221	1.0995
2	0.255	1.1058
2	0.306	1.1121
2	0.357	1.1247
2	0.391	1.1372
2	0.442	1.1498
2	0.476	1.1624
2	0.527	1.1812
2	0.578	1.1938
2	0.612	1.2126
2	0.663	1.2315
2	0.714	1.2503
2	0.748	1.2755
2	0.799	1.3006
2	0.85	1.3257
2	0.884	1.3509
2	0.935	1.376
2	0.986	1.4074
2	1.037	1.4388
2	1.071	1.4703
2	1.122	1.5017
2	1.173	1.5394
2	1.224	1.5708
2	1.258	1.6085
2	1.309	1.6462
2	1.36	1.6902
2	1.411	1.7341
2	1.445	1.7718
2	1.496	1.8158
2	1.547	1.8661
2	1.581	1.9101
2	1.632	1.9603
0	1.666	2.0106
0	1.7	2.0609
0	1.734	2.1111
0	1.768	2.1677
0	1.785	2.2179
0	1.819	2.2745
0	1.853	2.331
0	1.87	2.3813
0	1.887	2.4378
0	1.921	2.5007
0	1.938	2.5572
0	1.955	2.6138
0	1.972	2.6766
0	1.989	2.7332
0	2.006	2.796
0	2.006	2.8525
0	2.023	2.9154
0	2.023	2.9782
0	2.023	3.0347
0	2.023	3.0976
0	2.023	3.1604
0	2.023	3.2232
0	2.023	3.2798
0	2.023	3.3426
0	2.006	3.4054
0	1.989	3.462
0	1.972	3.5248
0	1.955	3.5814
0	1.938	3.6442
0	1.921	3.7008
0	1.904	3.7573
0	1.887	3.8138
0	1.853	3.8704
0	1.836	3.9269
0	1.802	3.9835
0	1.768	4.0338
0	1.734	4.0903
0	1.7	4.1406
0	1.666	4.1908
0	1.649	4.2411
0	1.598	4.2914
0	1.564	4.3353
0	1.53	4.3856
0	1.496	4.4296
0	1.462	4.4736
0	1.428	4.5175
0	1.394	4.5615
0	1.343	4.5992
0	1.309	4.6432
0	1.275	4.6809
0	1.241	4.7186
0	1.19	4.7563
0	1.156	4.7877
0	1.122	4.8254
0	1.088	4.8568
0	1.037	4.8883
0	1.003	4.9197
0	0.969	4.9511
0	0.935	4.9825
0	0.901	5.0076
0	0.867	5.0328
0	0.833	5.0579
0	0.782	5.083
0	0.748	5.1082
0	0.714	5.1333
0	0.68	5.1521
0	0.646	5.171
0	0.612	5.1898
0	0.578	5.2087
0	0.544	5.2275
0	0.527	5.2464
0	0.493	5.2589
0	0.459	5.2715
0	0.425	5.2841
0	0.391	5.2966
0	0.357	5.3092
0	0.323	5.3218
0	0.306	5.3281
0	0.272	5.3406
0	0.238	5.3469
0	0.204	5.3532
0	0.17	5.3595
0	0.153	5.3658
0	0.119	5.372
0	0.085	5.372
0	0.051	5.3783
0	0.034	5.3783
0	0	5.3783
0	-0.017	5.3783
0	-0.051	5.3783
0	-0.068	5.372
0	-0.102	5.372
0	-0.136	5.3658
0	-0.153	5.3658
0	-0.187	5.3595
0	-0.221	5.3532
0	-0.255	5.3469
0	-0.289	5.3343
2	-0.306	5.3281
2	-0.323	5.3155
2	-0.357	5.3092
2	-0.374	5.2966
2	-0.391	5.2841
2	-0.408	5.2715
2	-0.442	5.2589
2	-0.459	5.2464
2	-0.476	5.2275
2	-0.51	5.215
2	-0.527	5.2024
2	-0.544	5.1836
2	-0.578	5.1647
2	-0.595	5.1459
2	-0.612	5.127
2	-0.646	5.1082
2	-0.663	5.0893
2	-0.697	5.0705
2	-0.714	5.0516
2	-0.748	5.0265
2	-0.765	5.0014
2	-0.799	4.9825
2	-0.816	4.9574
0	-0.85	4.9322
0	-0.884	4.9071
0	-0.918	4.8757
0	-0.969	4.8506
0	-1.003	4.8191
0	-1.037	4.7877
0	-1.071	4.7563
0	-1.105	4.7249
0	-1.139	4.6872
0	-1.19	4.6558
1	-1.224	4.6181
1	-1.275	4.5804
1	-1.309	4.5427
1	-1.36	4.4987
1	-1.411	4.461
1	-1.445	4.417
1	-1.496	4.373
1	-1.547	4.3228
1	-1.581	4.2788
1	-1.632	4.2285
1	-1.666	4.1783
1	-1.717	4.128
1	-1.751	4.0777
1	-1.785	4.0212
1	-1.819	3.9709
1	-1.87	3.9144
1	-1.904	3.8578
1	-1.938	3.8013
1	-1.955	3.7384
1	-1.989	3.6819
1	-2.023	3.6191
1	-2.04	3.5562
1	-2.074	3.4997
1	-2.091	3.4369
1	-2.108	3.374
1	-2.125	3.3049
1	-2.142	3.2421
1	-2.159	3.1793
1	-2.159	3.1164
1	-2.159	3.0473
1	-2.176	2.9845
1	-2.176	2.9154
1	-2.176	2.8525
1	-2.176	2.7897
1	-2.159	2.7206
1	-2.159	2.6578
1	-2.142	2.5886
1	-2.142	2.5258
1	-2.125	2.463
1	-2.108	2.4001
1	-2.091	2.3373
1	-2.074	2.2745
1	-2.057	2.2117
1	-2.023	2.1488
1	-2.006	2.086
1	-1.989	2.0294
1	-1.955	1.9666
1	-1.938	1.9101
1	-1.904	1.8535
1	-1.887	1.797
1	-1.853	1.7404
1	-1.819	1.6839
1	-1.802	1.6273
1	-1.768	1.5771
1	-1.734	1.5205
1	-1.717	1.4703
1	-1.683	1.42
1	-1.649	1.3697
1	-1.632	1.3195
1	-1.598	1.2692
0	-1.564	1.2252
0	-1.53	1.1749
0	-1.496	1.131
0	-1.462	1.087
0	-1.428	1.043
0	-1.394	0.99901
0	-1.36	0.96131
0	-1.326	0.91733
0	-1.309	0.87963
0	-1.275	0.84193
0	-1.241	0.79795
2	-1.224	0.76654
2	-1.173	0.72884
2	-1.139	0.69114
2	-1.105	0.65973
2	-1.071	0.62831
2	-1.054	0.59061
2	-1.02	0.5592
2	-0.986	0.53406
2	-0.952	0.50265
2	-0.935	0.47123
2	-0.901	0.4461
2	-0.867	0.42097
2	-0.85	0.39583
2	-0.816	0.3707
2	-0.799	0.34557
2	-0.782	0.32044
2	-0.748	0.29531
2	-0.731	0.27646
2	-0.714	0.25132
2	-0.697	0.23247
2	-0.68	0.20734
2	-0.663	0.18849
2	-0.646	0.16964
2	-0.629	0.15079
2	-0.612	0.13195
2	-0.595	0.1131
2	-0.578	0.094246
2	-0.561	0.075397
2	-0.544	0.062831
2	-0.544	0.043982
2	-0.527	0.031415
2	-0.51	0.012566
2	-0.51	0
2	-0.493	6.2642
2	-0.493	6.2517
2	-0.476	6.2328
2	-0.459	6.2203
2	-0.459	6.2077
2	-0.459	6.1951
2	-0.442	6.1763
2	-0.442	6.1637
2	-0.425	6.1512
2	-0.425	6.1386
2	-0.425	6.126
2	-0.425	6.1135
2	-0.408	6.1009
2	-0.408	6.0883
2	-0.408	6.0758
2	-0.408	6.0632
2	-0.408	6.0506
2	-0.408	6.0381
2	-0.408	6.0255
2	-0.408	6.0129
2	-0.408	6.0004
2	-0.408	5.9878
2	-0.408	5.9752
2	-0.408	5.9627
2	-0.408	5.9501
2	-0.408	5.9375
2	-0.408	5.925
2	-0.408	5.9124
2	-0.408	5.8998
2	-0.425	5.8873
2	-0.425	5.8747
2	-0.425	5.8621
2	-0.425	5.8496
2	-0.442	5.837
2	-0.442	5.8244
2	-0.442	5.8119
2	-0.476	5.793
2	-0.51	5.7805
2	-0.527	5.7679
2	-0.561	5.749
2	-0.595	5.7302
2	-0.612	5.7113
2	-0.646	5.6925
2	-0.68	5.6736
2	-0.714	5.6548
2	-0.748	5.6297
2	-0.765	5.6045
2	-0.782	5.5857
2	-0.816	5.5605
2	-0.833	5.5354
2	-0.867	5.5103
2	-0.884	5.4789
2	-0.918	5.4537
2	-0.952	5.4286
2	-0.969	5.3972
2	-1.003	5.3658
2	-1.037	5.3343
2	-1.054	5.3029
2	-1.088	5.2715
2	-1.122	5.2401
2	-1.156	5.2024
2	-1.19	5.171
2	-1.224	5.1333
2	-1.258	5.0956
2	-1.292	5.0579
2	-1.326	5.0202
2	-1.36	4.9762
2	-1.394	4.9322
2	-1.428	4.8945
2	-1.462	4.8506
2	-1.496	4.8066
2	-1.547	4.7563
2	-1.581	4.7123
2	-1.615	4.6621
2	-1.649	4.6118
2	-1.683	4.5615
2	-1.717	4.5113
2	-1.751	4.461
2	-1.802	4.4044
2	-1.836	4.3542
2	-1.87	4.2976
2	-1.904	4.2411
2	-1.921	4.1783
2	-1.955	4.1217
2	-1.989	4.0652
2	-2.023	4.0023
2	-2.04	3.9395
2	-2.074	3.883
2	-2.091	3.8201
2	-2.108	3.751
2	-2.125	3.6882
2	-2.142	3.6254
2	-2.159	3.5625
2	-2.176	3.4934
2	-2.193	3.4306
2	-2.193	3.3615
2	-2.21	3.2986
2	-2.21	3.2295
2	-2.21	3.1667
2	-2.21	3.0976
2	-2.21	3.0284
2	-2.193	2.9656
2	-2.193	2.8965
2	-2.176	2.8337
2	-2.159	2.7646
2	-2.142	2.7017
2	-2.125	2.6389
2	-2.108	2.5761
2	-2.091	2.5132
2	-2.057	2.4504
2	-2.04	2.3876
2	-2.006	2.3247
2	-1.989	2.2682
2	-1.955	2.2054
2	-1.921	2.1488
2	-1.887	2.0923
2	-1.853	2.0357
2	-1.819	1.9792
2	-1.785	1.9226
2	-1.751	1.8724
2	-1.717	1.8221
2	-1.666	1.7655
2	-1.632	1.7216
2	-1.598	1.6713
2	-1.564	1.621
2	-1.513	1.5771
2	-1.479	1.5331
2	-1.445	1.4891
2	-1.411	1.4451
2	-1.36	1.4011
2	-1.326	1.3634
2	-1.292	1.3195
2	-1.258	1.2817
2	-1.224	1.2441
2	-1.19	1.2064
2	-1.156	1.1749
2	-1.105	1.1372
2	-1.071	1.1058
2	-1.037	1.0744
2	-1.003	1.043
2	-0.986	1.0116
2	-0.952	0.98645
2	-0.918	0.95503
2	-0.884	0.9299
2	-0.85	0.90477
2	-0.816	0.87963
2	-0.799	0.8545
2	-0.765	0.82937
2	-0.731	0.80424
2	-0.714	0.78539
2	-0.68	0.76026
2	-0.663	0.74141
2	-0.629	0.72256
2	-0.612	0.70371
2	-0.578	0.68486
2	-0.561	0.66601
2	-0.544	0.65344
2	-0.51	0.63459
2	-0.493	0.62203
2	-0.476	0.60318
2	-0.442	0.59061
2	-0.425	0.57805
2	-0.408	0.56548
2	-0.391	0.55291
2	-0.374	0.54035
2	-0.34	0.52778
2	-0.323	0.5215
2	-0.306	0.50893
2	-0.289	0.50265
1	-0.272	0.49008
1	-0.272	0.4838
1	-0.255	0.47752
1	-0.255	0.46495
1	-0.238	0.45867
1	-0.238	0.45238
1	-0.238	0.4461
1	-0.221	0.43982
1	-0.221	0.43353
1	-0.221	0.42725
1	-0.204	0.42097
1	-0.204	0.41469
1	-0.204	0.4084
1	-0.187	0.40212
1	-0.187	0.39583
1	-0.187	0.38955
0	-0.17	0.38327
0	-0.153	0.37699
0	-0.136	0.3707
0	-0.136	0.3707
0	-0.119	0.36442
0	-0.102	0.35814
0	-0.085	0.35814
1	-0.068	0.35185
1	-0.068	0.35185
1	-0.068	0.35185
1	-0.068	0.34557
1	-0.068	0.34557
1	-0.068	0.34557
1	-0.051	0.33929
1	-0.051	0.33929
1	-0.051	0.33929
1	-0.051	0.333
1	-0.051	0.333
1	-0.051	0.333
1	-0.051	0.333
1	-0.034	0.32672
1	-0.034	0.32672
1	-0.034	0.32672
1	-0.034	0.32672
1	-0.034	0.32044
1	-0.034	0.32044
1	-0.034	0.32044
1	-0.034	0.32044
1	-0.034	0.32044
1	-0.017	0.32044
1	-0.017	0.31416
1	-0.017	0.31416
1	-0.017	0.31416
1	-0.017	0.31416
1	-0.017	0.31416
1	-0.017	0.31416
1	-0.017	0.31416
1	-0.017	0.31416
1	-0.017	0.31416
1	0	0.30787
1	0	0.30787
1	0	0.30787
1	0	0.30787
1	0	0.30787
1	0	0.30787
1	0	0.30787
1	0	0.30787
1	0	0.30787
1	0	0.30787
1	0	0.30787
1	0	0.30787
1	0	0.30787
1	0	0.30787
1	0	0.30787
1	0	0.30787
1	0	0.30787
1	0	0.30787
1	0	0.30787
1	0	0.30787
1	0	0.30787
1	0	0.30787
1	0	0.30787
1	0	0.30787
1	0	0.30787
1	0.017	0.30787
1	0.017	0.31416
0	0.017	0.31416
0	0.034	0.31416
0	0.051	0.31416
0	0.051	0.31416
0	0.068	0.32044
0	0.085	0.32044
0	0.085	0.32672
0	0.102	0.32672
0	0.119	0.333
0	0.136	0.333
0	0.136	0.33929
0	0.153	0.34557
0	0.17	0.35185
0	0.187	0.35185
0	0.187	0.35814
2	0.204	0.36442
2	0.238	0.3707
2	0.255	0.38327
2	0.272	0.38955
2	0.306	0.39583
2	0.323	0.4084
2	0.357	0.42097
2	0.374	0.42725
2	0.408	0.43982
2	0.425	0.45238
2	0.459	0.46495
2	0.476	0.4838
2	0.51	0.49637
2	0.544	0.51521
2	0.561	0.52778
2	0.595	0.54663
2	0.629	0.56548
2	0.663	0.58433
2	0.697	0.60946
2	0.714	0.62831
2	0.748	0.64716
2	0.782	0.67229
2	0.816	0.69742
2	0.85	0.72256
2	0.884	0.74769
2	0.918	0.7791
2	0.952	0.80424
2	1.003	0.83565
2	1.037	0.86707
2	1.071	0.89848
2	1.105	0.9299
2	1.156	0.9676
2	1.19	0.99901
2	1.241	1.0367
2	1.275	1.0744
2	1.326	1.1121
2	1.36	1.1561
2	1.411	1.1938
2	1.445	1.2378
2	1.496	1.2817
2	1.547	1.332
0	1.581	1.376
0	1.615	1.4263
0	1.649	1.4765
0	1.683	1.5268
0	1.717	1.5771
0	1.768	1.6273
0	1.802	1.6839
0	1.836	1.7341
0	1.87	1.7907
0	1.904	1.8472
0	1.938	1.9101
0	1.972	1.9666
0	2.006	2.0294
0	2.04	2.086
0	2.074	2.1488
0	2.108	2.2117
0	2.125	2.2745
0	2.159	2.3436
0	2.176	2.4064
0	2.21	2.4693
0	2.227	2.5384
0	2.244	2.6075
0	2.261	2.6703
0	2.278	2.7394
0	2.278	2.8085
0	2.295	2.8777
0	2.295	2.9468
0	2.312	3.0159
0	2.312	3.085
0	2.312	3.1541
0	2.312	3.2295
0	2.295	3.2986
0	2.295	3.3677
0	2.278	3.4369
0	2.261	3.4997
0	2.244	3.5688
0	2.227	3.6379
0	2.21	3.707
0	2.193	3.7699
0	2.176	3.839
0	2.142	3.9018
0	2.108	3.9646
0	2.091	4.0275
0	2.057	4.0903
0	2.023	4.1531
0	1.989	4.216
0	1.955	4.2725
0	1.921	4.3291
0	1.887	4.3856
0	1.853	4.4421
0	1.802	4.4987
0	1.768	4.5553
0	1.734	4.6055
0	1.7	4.6558
0	1.649	4.706
0	1.615	4.7563
0	1.581	4.8066
0	1.547	4.8506
0	1.496	4.9008
0	1.462	4.9448
0	1.428	4.9888
0	1.394	5.0328
0	1.36	5.0705
0	1.326	5.1144
0	1.292	5.1521
0	1.258	5.1898
0	1.224	5.2275
0	1.19	5.2652
0	1.156	5.2966
0	1.122	5.3343
0	1.088	5.3658
0	1.054	5.3972
0	1.037	5.4286
0	1.003	5.46
0	0.969	5.4914
0	0.952	5.5228
0	0.918	5.548
0	0.901	5.5731
0	0.867	5.6045
0	0.85	5.6297
0	0.833	5.6548
0	0.799	5.6799
0	0.782	5.705
0	0.765	5.7239
0	0.748	5.749
0	0.731	5.7742
0	0.714	5.793
0	0.697	5.8119
0	0.68	5.837
0	0.663	5.8559
0	0.646	5.8747
0	0.629	5.8936
0	0.612	5.9124
0	0.595	5.9313
0	0.578	5.9501
0	0.578	5.9689
0	0.561	5.9878
0	0.544	6.0004
0	0.544	6.0192
0	0.527	6.0318
1	0.527	6.0506
1	0.51	6.0695
1	0.493	6.082
1	0.476	6.0946
1	0.459	6.1072
1	0.442	6.126
1	0.425	6.1386
1	0.408	6.1512
1	0.391	6.1637
1	0.374	6.1763
1	0.357	6.1826
1	0.34	6.1951
1	0.34	6.2077
0	0.323	6.214
0	0.323	6.2265
0	0.323	6.2391
0	0.323	6.2454
0	0.323	6.258
0	0.323	6.2642
1	0.323	6.2768
1	0.306	0
1	0.306	0.012566
1	0.289	0.018849
1	0.289	0.031415
1	0.272	0.037699
1	0.272	0.043982
1	0.255	0.056548
1	0.255	0.062831
1	0.238	0.069114
1	0.238	0.075397
1	0.221	0.087963
1	0.221	0.094246
1	0.221	0.10053
1	0.204	0.10681
1	0.204	0.1131
1	0.187	0.11938
1	0.187	0.12566
1	0.187	0.13195
1	0.187	0.13823
1	0.17	0.13823
1	0.17	0.14451
1	0.17	0.15079
1	0.153	0.15708
1	0.153	0.16336
1	0.153	0.16964
1	0.153	0.16964
1	0.153	0.17593
1	0.136	0.18221
1	0.136	0.18221
1	0.136	0.18849
1	0.136	0.19478
1	0.136	0.20106
1	0.119	0.20106
1	0.119	0.20734
1	0.119	0.20734
1	0.119	0.21363
1	0.119	0.21991
1	0.119	0.21991
1	0.119	0.22619
1	0.119	0.22619
1	0.119	0.23247
1	0.102	0.23876
1	0.102	0.23876
1	0.102	0.24504
1	0.102	0.24504
1	0.102	0.25132
1	0.102	0.25132
1	0.102	0.25761
1	0.102	0.25761
1	0.102	0.26389
1	0.102	0.27017
1	0.102	0.27017
1	0.102	0.27646
1	0.102	0.27646
1	0.102	0.28274
1	0.102	0.28274
1	0.102	0.28902
1	0.102	0.28902
1	0.102	0.29531
1	0.102	0.29531
1	0.102	0.30159
1	0.102	0.30159
1	0.102	0.30787
1	0.119	0.31416
1	0.119	0.31416
1	0.119	0.32044
1	0.119	0.32044
1	0.119	0.32672
1	0.119	0.333
1	0.119	0.333
1	0.119	0.33929
1	0.119	0.33929
1	0.136	0.34557
1	0.136	0.35185
1	0.136	0.35185
1	0.136	0.35814
1	0.136	0.36442
1	0.153	0.3707
1	0.153	0.3707
1	0.153	0.37699
1	0.153	0.38327
1	0.153	0.38955
1	0.17	0.39583
1	0.17	0.39583
1	0.17	0.40212
1	0.17	0.4084
1	0.187	0.41469
1	0.187	0.42097
1	0.221	0.42725
1	0.238	0.43353
1	0.272	0.43982
1	0.289	0.45238
1	0.323	0.45867
1	0.34	0.47123
1	0.374	0.47752
1	0.391	0.49008
1	0.425	0.50265
1	0.459	0.5215
1	0.476	0.53406
1	0.51	0.54663
1	0.544	0.56548
1	0.578	0.58433
1	0.612	0.59689
1	0.629	0.61574
1	0.663	0.64088
1	0.697	0.65973
1	0.731	0.67858
1	0.765	0.70371
1	0.799	0.72884
1	0.833	0.75397
1	0.867	0.7791
1	0.901	0.80424
1	0.952	0.83565
1	0.986	0.86079
1	1.02	0.8922
1	1.054	0.92362
1	1.105	0.95503
1	1.139	0.99273
1	1.173	1.0241
1	1.207	1.0618
1	1.241	1.0995
1	1.275	1.1372
1	1.309	1.1749
1	1.343	1.2126
1	1.377	1.2566
1	1.411	1.3006
1	1.445	1.3383
1	1.479	1.3823
1	1.513	1.4325
1	1.547	1.4765
1	1.598	1.5205
1	1.632	1.5708
1	1.666	1.621
1	1.7	1.6713
1	1.734	1.7216
1	1.768	1.7781
1	1.802	1.8284
1	1.836	1.8849
1	1.87	1.9415
1	1.904	1.998
1	1.938	2.0546
1	1.972	2.1174
1	2.006	2.174
1	2.04	2.2368
1	2.057	2.2996
1	2.091	2.3624
1	2.108	2.4253
1	2.142	2.4881
1	2.159	2.5509
1	2.176	2.62
1	2.193	2.6829
1	2.21	2.752
1	2.21	2.8148
1	2.227	2.8839
1	2.227	2.9531
1	2.244	3.0159
1	2.244	3.085
1	2.244	3.1541
1	2.244	3.2232
1	2.227	3.2861
1	2.227	3.3552
1	2.21	3.4243
1	2.193	3.4871
1	2.193	3.5562
1	2.176	3.6191
1	2.142	3.6819
1	2.125	3.751
1	2.108	3.8138
1	2.074	3.8767
1	2.057	3.9395
1	2.023	3.996
1	1.989	4.0589
1	1.955	4.1217
1	1.921	4.1783
1	1.887	4.2348
1	1.853	4.2914
1	1.819	4.3479
1	1.785	4.4044
1	1.751	4.4547
1	1.717	4.505
1	1.683	4.5615
1	1.632	4.6055
1	1.598	4.6558
1	1.564	4.706
1	1.53	4.75
1	1.479	4.794
1	1.445	4.838
1	1.411	4.882
1	1.377	4.926
1	1.326	4.9637
1	1.292	5.0076
1	1.258	5.0453
1	1.224	5.083
1	1.19	5.1207
1	1.156	5.1521
1	1.122	5.1898
1	1.088	5.2213
1	1.054	5.2527
1	1.02	5.2841
1	0.986	5.3155
1	0.952	5.3469
1	0.935	5.372
1	0.901	5.4035
1	0.867	5.4286
1	0.85	5.4537
1	0.816	5.4789
1	0.782	5.504
1	0.765	5.5291
1	0.731	5.548
1	0.714	5.5731
1	0.68	5.592
1	0.663	5.6171
1	0.646	5.6359
1	0.612	5.6548
1	0.595	5.6736
1	0.578	5.6925
1	0.544	5.705
1	0.527	5.7239
1	0.51	5.7365
1	0.493	5.7553
1	0.476	5.7679
1	0.459	5.7805
1	0.442	5.7993
1	0.425	5.8119
1	0.408	5.8244
1	0.391	5.837
1	0.374	5.8496
1	0.357	5.8559
1	0.34	5.8684
1	0.323	5.881
1	0.306	5.8873
1	0.289	5.8998
1	0.289	5.9061
1	0.272	5.9124
1	0.255	5.925
1	0.238	5.9313
1	0.221	5.9375
1	0.221	5.9438
1	0.204	5.9501
2	0.187	5.9564
2	0.187	5.9627
2	0.187	5.9689
2	0.187	5.9752
2	0.187	5.9815
2	0.187	5.9878
2	0.187	5.9941
2	0.187	6.0004
2	0.187	6.0066
2	0.187	6.0129
2	0.187	6.0192
2	0.187	6.0192
2	0.187	6.0255
0	0.17	6.0318
0	0.17	6.0381
2	0.153	6.0443
2	0.153	6.0506
2	0.153	6.0569
2	0.17	6.0569
2	0.17	6.0632
2	0.17	6.0695
2	0.17	6.0758
2	0.17	6.082
0	0.17	6.0883
0	0.153	6.0883
0	0.153	6.0946
0	0.136	6.1009
0	0.136	6.1072
0	0.136	6.1072
0	0.119	6.1135
0	0.119	6.1135
0	0.102	6.1197
0	0.102	6.126
0	0.102	6.126
2	0.085	6.1323
2	0.102	6.1323
2	0.102	6.1386
0	0.102	6.1386
0	0.085	6.1449
0	0.085	6.1449
0	0.085	6.1512
0	0.068	6.1512
0	0.068	6.1512
0	0.068	6.1574
0	0.068	6.1574
0	0.051	6.1574
0	0.051	6.1637
0	0.051	6.1637
0	0.051	6.1637
0	0.034	6.17
0	0.034	6.17
0	0.034	6.17
0	0.034	6.17
0	0.017	6.17
0	0.017	6.17
0	0.017	6.1763
0	0.017	6.1763
0	0	6.1763
0	0	6.1763
0	0	6.1763
0	0	6.1763
2	0	6.1763
2	0	6.1763
2	0	6.1763
2	0.017	6.1763
2	0.017	6.1763
2	0.017	6.1763
2	0.034	6.1763
2	0.034	6.1826
2	0.034	6.1826
2	0.051	6.1826
0	0.051	6.1826
0	0.034	6.1889
0	0.034	6.1889
0	0.034	6.1889
0	0.034	6.1889
0	0.034	6.1889
0	0.017	6.1951
0	0.017	6.1951
0	0.017	6.1951
0	0.017	6.1951
0	0.017	6.1951
0	0	6.1951
0	0	6.1951
0	0	6.1951
0	0	6.1951
0	0	6.1951
0	0	6.1951
0	0	6.1951
0	0	6.1951
0	0	6.1951
0	0	6.1951
0	0	6.1951
0	-0.017	6.1951
2	-0.017	6.1951
2	0	6.1951
2	0	6.1951
2	0	6.1951
2	0	6.1951
2	0	6.1951
2	0.017	6.1951
2	0.017	6.1951
2	0.034	6.1951
2	0.034	6.2014
0	0.034	6.2014
0	0.034	6.2014
0	0.017	6.2014
0	0.017	6.2014
0	0.017	6.2014
0	0.017	6.2014
0	0.017	6.2077
0	0.017	6.2077
0	0	6.2077
0	0	6.2077
0	0	6.2077
0	0	6.2077
0	0	6.2077
2	0	6.2077
2	0	6.2077
2	0.017	6.2077
2	0.017	6.2077
2	0.017	6.2077
2	0.034	6.214
0	0.034	6.214
0	0.034	6.214
0	0.017	6.214
0	0.017	6.214
0	0.017	6.214
0	0.017	6.214
0	0.017	6.2203
0	0.017	6.2203
0	0.017	6.2203
0	0	6.2203
0	0	6.2203
0	0	6.2203
0	0	6.2203
0	0	6.2203
0	0	6.2203
0	0	6.2203
0	0	6.2203
0	0	6.2203
0	0	6.2203
0	0	6.2203
0	0	6.2203
0	0	6.2203
0	0	6.2203
0	0	6.2203
0	-0.017	6.2203
0	-0.017	6.2203
0	-0.017	6.214
2	-0.017	6.214
2	-0.017	6.214
2	0	6.214
2	0	6.214
2	0	6.214
2	0	6.214
2	0.017	6.214
2	0.017	6.214
2	0.034	6.2203
2	0.034	6.2203
0	0.034	6.2203
0	0.034	6.2203
0	0.034	6.2203
0	0.034	6.2265
0	0.017	6.2265
0	0.017	6.2265
0	0.017	6.2265
0	0.017	6.2265
0	0.017	6.2265
0	0.017	6.2265
0	0.017	6.2265
0	0.017	6.2328
0	0.017	6.2328
0	0	6.2328
0	0	6.2328
0	0	6.2328
0	0	6.2328
0	0	6.2328
0	0	6.2328
0	0	6.2328
0	0	6.2328
0	0	6.2328
0	0	6.2328
0	0	6.2328
0	0	6.2328
2	0	6.2328
2	0	6.2328
2	0	6.2328
2	0.017	6.2328
2	0.017	6.2328
2	0.034	6.2328
2	0.034	6.2328
2	0.051	6.2391
2	0.051	6.2391
0	0.051	6.2391
0	0.051	6.2454
0	0.051	6.2454
0	0.051	6.2454
0	0.051	6.2454
0	0.051	6.2517
0	0.051	6.2517
0	0.034	6.2517
0	0.034	6.2517
0	0.034	6.258
0	0.034	6.258
0	0.034	6.258
0	0.034	6.258
0	0.034	6.258
0	0.034	6.2642
0	0.034	6.2642
0	0.034	6.2642
0	0.034	6.2642
0	0.034	6.2642
0	0.034	6.2705
0	0.034	6.2705
0	0.034	6.2705
0	0.034	6.2705
0	0.034	6.2705
0	0.034	6.2768
0	0.034	6.2768
0	0.034	6.2768
0	0.034	6.2768
0	0.034	6.2768
0	0.034	0
1	0.034	0
1	0.017	0
1	0.017	0
1	0	0
1	0	0
1	0	0
1	-0.017	0
1	-0.017	0
1	-0.034	0
1	-0.051	6.2831
1	-0.051	6.2768
1	-0.068	6.2768
0	-0.068	6.2768
0	-0.068	6.2705
0	-0.068	6.2705
0	-0.068	6.2705
0	-0.068	6.2642
0	-0.068	6.2642
0	-0.068	6.258
0	-0.068	6.258
0	-0.068	6.258
0	-0.068	6.2517
0	-0.068	6.2517
0	-0.068	6.2517
0	-0.068	6.2454
0	-0.068	6.2454
0	-0.068	6.2454
2	-0.068	6.2391
2	-0.068	6.2391
2	-0.051	6.2328
2	-0.051	6.2328
2	-0.034	6.2328
2	-0.034	6.2328
2	-0.017	6.2265
2	-0.017	6.2265
2	0	6.2265
2	0	6.2265
2	0	6.2265
2	0	6.2265
2	0	6.2265
2	0.017	6.2265
2	0.017	6.2265
2	0.034	6.2328
2	0.034	6.2328
2	0.051	6.2328
2	0.051	6.2328
0	0.051	6.2391
0	0.051	6.2391
0	0.051	6.2391
0	0.051	6.2454
0	0.051	6.2454
0	0.051	6.2454
0	0.051	6.2454
0	0.051	6.2517
0	0.051	6.2517
0	0.051	6.2517
0	0.034	6.2517
0	0.034	6.258
0	0.034	6.258
0	0.034	6.258
0	0.034	6.258
0	0.034	6.2642
0	0.034	6.2642
0	0.034	6.2642
0	0.034	6.2642
0	0.034	6.2642
0	0.034	6.2705
0	0.034	6.2705
0	0.034	6.2705
0	0.034	6.2705
0	0.034	6.2705
1	0.034	6.2768
1	0.017	6.2768
1	0.017	6.2768
1	0	6.2768
1	0	6.2768
1	0	6.2768
1	-0.017	6.2768
0	-0.017	6.2768
0	-0.017	6.2768
0	-0.017	6.2768
0	-0.017	6.2768
0	-0.017	6.2705
0	-0.017	6.2705
0	-0.017	6.2705
0	-0.017	6.2705
0	-0.017	6.2705
0	-0.017	6.2705
0	-0.017	6.2705
0	-0.017	6.2705
0	-0.017	6.2705
0	-0.017	6.2642
0	-0.017	6.2642
0	-0.017	6.2642
0	-0.017	6.2642
0	-0.017	6.2642
0	-0.017	6.2642
0	-0.017	6.2642
0	-0.017	6.2642
0	-0.017	6.258
0	-0.017	6.258
0	-0.017	6.258
0	-0.017	6.258
0	-0.017	6.258
0	-0.017	6.258
0	-0.017	6.258
0	-0.034	6.2517
0	-0.034	6.2517
0	-0.034	6.2517
0	-0.034	6.2517
0	-0.034	6.2517
0	-0.034	6.2454
0	-0.034	6.2454
0	-0.034	6.2454
2	-0.034	6.2454
2	-0.034	6.2454
2	-0.017	6.2454
2	-0.017	6.2391
2	0	6.2391
2	0	6.2391
2	0	6.2391
0	0	6.2391
0	0	6.2391
0	0	6.2391
0	0	6.2391
0	0	6.2454
0	0	6.2454
0	0	6.2454
0	0	6.2391
0	0	6.2391
0	0	6.2391
0	0	6.2391
0	0	6.2391
0	0	6.2391
0	0	6.2391
0	0	6.2391
0	0	6.2391
0	0	6.2391
0	-0.017	6.2391
0	-0.017	6.2391
2	-0.017	6.2391
2	0	6.2391
2	0	6.2391
2	0	6.2391
2	0	6.2391
2	0.017	6.2391
0	0.017	6.2391
0	0.017	6.2391
0	0.017	6.2391
0	0	6.2391
0	0	6.2391
0	0	6.2391
0	0	6.2391
0	0	6.2391
0	0	6.2454
0	0	6.2454
0	0	6.2454
0	0	6.2454
0	0	6.2454
0	0	6.2454
0	0	6.2454
0	0	6.2454
0	0	6.2454
0	0	6.2454
0	0	6.2454
0	0	6.2454
0	0	6.2454
0	0	6.2454
0	0	6.2391
0	0	6.2391
0	0	6.2391
0	0	6.2391
0	0	6.2391
0	-0.017	6.2391
0	-0.017	6.2391
0	-0.017	6.2391
0	-0.017	6.2391
0	-0.017	6.2391
0	-0.017	6.2391
0	-0.017	6.2328
2	-0.017	6.2328
2	-0.017	6.2328
2	0	6.2328
2	0	6.2328
2	0	6.2328
2	0	6.2328
2	0.017	6.2328
2	0.017	6.2328
2	0.034	6.2391
0	0.034	6.2391
0	0.034	6.2391
0	0.017	6.2391
0	0.017	6.2391
0	0.017	6.2391
0	0.017	6.2454
0	0.017	6.2454
0	0.017	6.2454
0	0.017	6.2454
0	0.017	6.2454
0	0.017	6.2454
0	0.017	6.2454
0	0.017	6.2454
0	0.017	6.2454
0	0.017	6.2517
0	0	6.2517
0	0	6.2517
0	0	6.2517
0	0	6.2517
0	0	6.2517
0	0	6.2517
0	0	6.2517
0	0	6.2517
0	0	6.2517
0	0	6.2517
0	0	6.2517
0	0	6.2517
0	0	6.2517
0	0	6.2517
0	0	6.2517
0	0	6.2517
0	0	6.2517
0	0	6.2517
0	0	6.2517
0	0	6.2517
0	0	6.2517
0	0	6.2517
0	0	6.2517
0	0	6.2517
0	0	6.2517
0	0	6.2517
0	0	6.2517
0	0	6.2517
0	0	6.2517
0	0	6.2517
2	0	6.2517
2	0	6.2517
2	0	6.2517
2	0	6.2517
2	0.017	6.2517
2	0.017	6.2517
2	0.034	6.2517
0	0.034	6.2517
0	0.034	6.2517
0	0.034	6.2517
0	0.034	6.258
0	0.017	6.258
0	0.017	6.258
0	0.017	6.258
0	0.017	6.258
0	0.017	6.258
0	0.017	6.2642
0	0.017	6.2642
0	0.017	6.2642
0	0.017	6.2642
0	0.017	6.2642
0	0.017	6.2642
0	0.017	6.2642
0	0.017	6.2642
0	0.017	6.2705
0	0.017	6.2705
0	0.017	6.2705
0	0.017	6.2705
0	0.017	6.2705
0	0.017	6.2705
0	0.017	6.2705
0	0.017	6.2705
0	0.017	6.2705
0	0.017	6.2768
0	0.017	6.2768
0	0.017	6.2768
1	0.017	6.2768
1	0	6.2768
1	0	6.2768
1	0	6.2768
1	-0.017	6.2768
1	-0.017	6.2768
1	-0.034	6.2768
1	-0.034	6.2705
0	-0.051	6.2705
0	-0.051	6.2705
0	-0.051	6.2705
0	-0.051	6.2642
0	-0.051	6.2642
0	-0.051	6.2642
0	-0.051	6.2642
0	-0.051	6.258
0	-0.051	6.258
0	-0.051	6.258
0	-0.051	6.258
0	-0.051	6.2517
0	-0.051	6.2517
0	-0.051	6.2517
0	-0.051	6.2454
0	-0.051	6.2454
2	-0.051	6.2454
2	-0.051	6.2454
2	-0.034	6.2391
2	-0.034	6.2391
2	-0.017	6.2391
2	-0.017	6.2391
2	0	6.2391
2	0	6.2391
2	0	6.2391
2	0	6.2391
2	0.017	6.2391
0	0.017	6.2391
0	0.017	6.2391
0	0.017	6.2391
0	0	6.2391
0	0	6.2391
0	0	6.2391
0	0	6.2391
0	0	6.2454
0	0	6.2454
0	0	6.2454
0	0	6.2454
0	0	6.2454
0	0	6.2454
0	0	6.2454
0	0	6.2454
0	0	6.2454
0	0	6.2454
0	0	6.2454
0	0	6.2454
0	0	6.2454
0	0	6.2454
0	0	6.2454
0	0	6.2454
0	0	6.2454
2	0	6.2391
2	0	6.2391
2	0	6.2391
2	0	6.2391
2	0.017	6.2454
2	0.017	6.2454
2	0.034	6.2454
2	0.034	6.2454
2	0.051	6.2454
0	0.051	6.2517
0	0.051	6.2517
0	0.051	6.2517
0	0.051	6.2517
0	0.051	6.258
0	0.034	6.258
0	0.034	6.258
0	0.034	6.258
0	0.034	6.2642
0	0.034	6.2642
0	0.034	6.2642
0	0.034	6.2642
0	0.034	6.2642
0	0.034	6.2705
0	0.034	6.2705
0	0.034	6.2705
0	0.034	6.2705
0	0.034	6.2768
0	0.034	6.2768
0	0.034	6.2768
0	0.034	6.2768
0	0.034	6.2768
0	0.034	0
0	0.034	0
0	0.034	0
1	0.034	0
1	0.017	0
1	0.017	0.0062831
1	0	0.0062831
1	0	0.0062831
1	0	0.0062831
1	0	0.0062831
1	-0.017	0.0062831
0	-0.017	0
0	-0.017	0
0	-0.017	0
0	-0.017	0
0	-0.017	0
0	-0.017	0
0	-0.017	0
0	-0.017	0
0	-0.017	6.2768
0	-0.017	6.2768
[truncated: 5,162 more rows]
