# Supplementary material for: Skilled motor control of an inverted pendulum implies low entropy of states but high entropy of actions
Source: PLoS Comput Biol. 2023 Jan 6;19(1):e1010810. doi: 10.1371/journal.pcbi.1010810 (PMC9851554; doi:10.1371/journal.pcbi.1010810)
Supplement: S2 File — The dataset within the file contains the data collected during the experiment. Each CSV file named “FRI_p_l.csv” corresponds to a different trial, where “p” stands for an unique numerical participant’s identifier and “l” stands for pendulum length (where “2” corresponds to 0.2, “3” to 0.3 m, “4” to 0.4 m, etc.). In every file, rows correspond to subsequent time steps, sampled with a frequency of 0.017 s. For every recorded time step, each column contains: the action selected by the trial’s participant (“action”). The value 0 corresponds to a “no action”, the value 1 represents an action that pushes the pendulum towards the clockwise direction and the value 2 corresponds to an action that pushes the pendulum towards the anti-clockwise direction.the angular velocity of the pendulum at that time step (“ang. velocity”), measured in rad s−1.the angle of the pendulum at that time step (“angle”), measured in rad with values in the interval [0, 2π) rad. The angle 0 rad corresponds to the pendulum oriented in its upright position.the single utility value associated to the whole trial (“utility”). (ZIP) [file pcbi.1010810.s002.zip › ExperimentalData/FRI_28_7.csv]

action	angular vel.	angle	trial utility
0	0	3.2358	-8.3245
0	0	3.2358
0	0	3.2358
0	-0.017	3.2358
0	-0.017	3.2358
0	-0.017	3.2358
0	-0.017	3.2358
0	-0.017	3.2358
0	-0.034	3.2358
0	-0.034	3.2295
0	-0.034	3.2295
0	-0.034	3.2295
0	-0.051	3.2295
0	-0.051	3.2232
0	-0.051	3.2232
0	-0.051	3.2232
0	-0.068	3.2232
0	-0.068	3.217
0	-0.068	3.217
0	-0.068	3.217
0	-0.068	3.2107
0	-0.068	3.2107
0	-0.085	3.2044
0	-0.085	3.2044
0	-0.085	3.1981
0	-0.085	3.1981
0	-0.085	3.1981
0	-0.085	3.1918
0	-0.102	3.1918
0	-0.102	3.1855
0	-0.102	3.1855
0	-0.102	3.1793
0	-0.102	3.1793
0	-0.102	3.173
0	-0.102	3.173
0	-0.102	3.1667
0	-0.102	3.1604
0	-0.102	3.1604
0	-0.102	3.1541
0	-0.102	3.1541
0	-0.102	3.1478
0	-0.102	3.1478
0	-0.102	3.1416
0	-0.102	3.1416
0	-0.102	3.1353
0	-0.102	3.129
0	-0.102	3.129
0	-0.102	3.1227
0	-0.102	3.1227
0	-0.102	3.1164
0	-0.102	3.1164
0	-0.102	3.1101
0	-0.102	3.1101
0	-0.102	3.1038
0	-0.102	3.0976
0	-0.102	3.0976
0	-0.102	3.0913
0	-0.102	3.0913
0	-0.085	3.085
0	-0.085	3.085
0	-0.085	3.085
0	-0.085	3.0787
0	-0.085	3.0787
0	-0.085	3.0724
0	-0.085	3.0724
0	-0.068	3.0661
0	-0.068	3.0661
0	-0.068	3.0661
0	-0.068	3.0599
0	-0.068	3.0599
0	-0.051	3.0599
0	-0.051	3.0536
0	-0.051	3.0536
0	-0.051	3.0536
0	-0.051	3.0536
0	-0.034	3.0473
0	-0.034	3.0473
0	-0.034	3.0473
0	-0.034	3.0473
0	-0.017	3.0473
0	-0.017	3.041
0	-0.017	3.041
1	-0.017	3.041
1	-0.017	3.041
1	-0.034	3.041
1	-0.034	3.041
1	-0.034	3.0347
1	-0.051	3.0347
1	-0.051	3.0347
1	-0.068	3.0347
1	-0.068	3.0284
1	-0.068	3.0284
1	-0.085	3.0222
1	-0.085	3.0222
1	-0.102	3.0222
1	-0.102	3.0159
1	-0.102	3.0159
1	-0.119	3.0096
1	-0.119	3.0033
1	-0.119	3.0033
1	-0.136	2.997
1	-0.136	2.9908
1	-0.136	2.9908
1	-0.153	2.9845
1	-0.153	2.9782
1	-0.153	2.9719
1	-0.153	2.9719
1	-0.17	2.9656
1	-0.17	2.9593
1	-0.17	2.9531
1	-0.17	2.9468
1	-0.187	2.9405
1	-0.187	2.9342
1	-0.187	2.9342
1	-0.187	2.9279
1	-0.187	2.9216
0	-0.187	2.9154
0	-0.17	2.9091
0	-0.153	2.9028
2	-0.153	2.8965
2	-0.136	2.8965
2	-0.102	2.8902
2	-0.085	2.8839
2	-0.068	2.8839
2	-0.034	2.8839
2	-0.017	2.8839
2	0	2.8839
2	0.017	2.8839
2	0.034	2.8839
2	0.051	2.8839
2	0.085	2.8839
2	0.102	2.8902
2	0.119	2.8902
2	0.136	2.8965
2	0.17	2.9028
2	0.187	2.9091
2	0.204	2.9154
2	0.221	2.9216
2	0.255	2.9279
2	0.272	2.9342
2	0.289	2.9468
2	0.306	2.9531
2	0.323	2.9656
2	0.34	2.9719
2	0.374	2.9845
2	0.391	2.997
2	0.408	3.0096
2	0.425	3.0222
2	0.425	3.0347
2	0.442	3.0473
2	0.459	3.0599
2	0.476	3.0724
2	0.493	3.0913
2	0.51	3.1038
2	0.51	3.1227
2	0.527	3.1353
2	0.544	3.1541
2	0.544	3.173
2	0.561	3.1855
2	0.561	3.2044
2	0.578	3.2232
2	0.578	3.2421
2	0.595	3.2546
2	0.595	3.2735
2	0.595	3.2923
2	0.612	3.3112
2	0.612	3.33
2	0.612	3.3489
2	0.612	3.3677
2	0.612	3.3866
2	0.612	3.4054
2	0.612	3.4243
2	0.612	3.4431
2	0.612	3.462
2	0.612	3.4808
2	0.612	3.4997
2	0.595	3.5185
2	0.595	3.5374
2	0.595	3.5499
2	0.578	3.5688
2	0.578	3.5877
2	0.578	3.6065
2	0.561	3.6254
2	0.561	3.6379
2	0.544	3.6568
2	0.527	3.6756
2	0.527	3.6882
2	0.51	3.707
2	0.493	3.7196
2	0.493	3.7322
0	0.459	3.751
0	0.442	3.7636
0	0.408	3.7761
0	0.391	3.7887
0	0.357	3.8013
1	0.34	3.8138
1	0.289	3.8201
1	0.255	3.8264
1	0.221	3.839
1	0.17	3.8453
1	0.136	3.8453
1	0.102	3.8515
1	0.051	3.8515
1	0.017	3.8578
1	0	3.8578
1	-0.051	3.8515
1	-0.085	3.8515
1	-0.119	3.8515
1	-0.17	3.8453
1	-0.204	3.839
1	-0.238	3.8327
1	-0.272	3.8264
1	-0.323	3.8138
1	-0.357	3.8013
1	-0.391	3.795
1	-0.425	3.7824
1	-0.476	3.7636
1	-0.51	3.751
1	-0.544	3.7322
1	-0.578	3.7196
1	-0.612	3.7008
1	-0.646	3.6819
1	-0.68	3.6631
1	-0.714	3.6379
1	-0.748	3.6191
1	-0.765	3.5939
1	-0.799	3.5688
1	-0.833	3.5437
1	-0.85	3.5185
1	-0.884	3.4934
1	-0.901	3.4683
1	-0.935	3.4369
1	-0.952	3.4117
1	-0.986	3.3803
1	-1.003	3.3552
1	-1.02	3.3238
1	-1.037	3.2923
1	-1.054	3.2609
1	-1.071	3.2295
1	-1.088	3.1918
1	-1.088	3.1604
1	-1.105	3.129
1	-1.122	3.0976
1	-1.122	3.0599
1	-1.139	3.0284
1	-1.139	2.9908
1	-1.139	2.9593
1	-1.139	2.9216
1	-1.139	2.8902
1	-1.139	2.8525
1	-1.139	2.8211
1	-1.139	2.7834
1	-1.139	2.752
1	-1.122	2.7143
1	-1.122	2.6829
1	-1.122	2.6452
1	-1.105	2.6138
1	-1.088	2.5823
1	-1.088	2.5509
1	-1.071	2.5132
1	-1.054	2.4818
1	-1.037	2.4504
1	-1.02	2.419
1	-1.003	2.3876
1	-0.986	2.3624
1	-0.969	2.331
1	-0.952	2.2996
1	-0.918	2.2745
1	-0.901	2.2431
1	-0.884	2.2179
1	-0.85	2.1928
1	-0.833	2.1677
1	-0.816	2.1425
1	-0.782	2.1174
1	-0.765	2.0923
1	-0.731	2.0734
1	-0.697	2.0483
1	-0.68	2.0294
1	-0.646	2.0106
1	-0.629	1.9917
1	-0.595	1.9729
0	-0.561	1.954
0	-0.51	1.9352
0	-0.476	1.9226
0	-0.442	1.9101
0	-0.391	1.8975
0	-0.357	1.8849
0	-0.306	1.8724
0	-0.272	1.8661
0	-0.221	1.8598
0	-0.187	1.8535
2	-0.153	1.8472
2	-0.102	1.841
2	-0.034	1.841
2	0	1.841
2	0.051	1.841
2	0.102	1.841
2	0.153	1.8472
2	0.204	1.8535
2	0.255	1.8598
2	0.306	1.8661
2	0.357	1.8786
2	0.408	1.8912
2	0.459	1.9038
2	0.527	1.9163
2	0.578	1.9352
2	0.595	1.954
2	0.629	1.9729
2	0.646	1.9917
2	0.68	2.0106
2	0.714	2.0294
2	0.748	2.0546
2	0.782	2.0797
2	0.816	2.1048
2	0.85	2.13
2	0.884	2.1551
2	0.918	2.1802
2	0.952	2.2117
2	0.986	2.2368
2	1.02	2.2682
2	1.054	2.2996
2	1.088	2.331
2	1.122	2.3687
2	1.139	2.4001
2	1.173	2.4378
2	1.207	2.4693
2	1.224	2.507
2	1.258	2.5447
2	1.275	2.5823
2	1.292	2.62
2	1.309	2.664
2	1.326	2.7017
2	1.343	2.7457
2	1.36	2.7834
2	1.377	2.8274
2	1.394	2.8651
2	1.394	2.9091
2	1.411	2.9531
2	1.411	2.997
2	1.411	3.0347
2	1.428	3.0787
2	1.428	3.1227
2	1.428	3.1667
2	1.411	3.2107
2	1.411	3.2484
2	1.411	3.2923
2	1.394	3.3363
2	1.394	3.3803
2	1.377	3.418
2	1.36	3.462
2	1.343	3.4997
2	1.326	3.5437
0	1.309	3.5814
0	1.292	3.6191
0	1.275	3.6631
0	1.241	3.7008
0	1.224	3.7384
0	1.207	3.7699
0	1.173	3.8076
0	1.139	3.8453
0	1.122	3.8767
0	1.088	3.9081
0	1.054	3.9458
0	1.02	3.9772
1	0.986	4.0023
1	0.952	4.0338
1	0.901	4.0652
1	0.85	4.0903
1	0.799	4.1154
1	0.765	4.1406
1	0.714	4.1594
1	0.663	4.1783
1	0.612	4.2034
1	0.561	4.216
1	0.51	4.2348
1	0.459	4.2474
1	0.408	4.2599
0	0.374	4.2725
0	0.34	4.2851
0	0.289	4.2976
0	0.255	4.3039
0	0.221	4.3102
0	0.17	4.3165
0	0.136	4.3228
0	0.102	4.3291
0	0.051	4.3291
0	0.017	4.3291
0	0	4.3291
0	-0.051	4.3291
0	-0.085	4.3291
0	-0.119	4.3228
0	-0.17	4.3165
0	-0.204	4.3165
0	-0.238	4.3039
0	-0.289	4.2976
0	-0.323	4.2914
0	-0.357	4.2788
0	-0.391	4.2662
2	-0.442	4.2537
2	-0.459	4.2411
2	-0.493	4.2285
2	-0.51	4.2097
2	-0.544	4.1971
2	-0.561	4.1783
2	-0.595	4.1594
2	-0.612	4.1406
2	-0.646	4.1217
2	-0.663	4.1029
2	-0.68	4.084
2	-0.714	4.0589
2	-0.731	4.04
2	-0.748	4.0149
2	-0.765	3.996
2	-0.799	3.9709
2	-0.816	3.9458
2	-0.833	3.9207
2	-0.85	3.8955
2	-0.867	3.8704
2	-0.884	3.8453
2	-0.901	3.8138
2	-0.918	3.7887
2	-0.918	3.7636
2	-0.935	3.7322
0	-0.969	3.7008
0	-0.986	3.6756
0	-1.003	3.6442
0	-1.02	3.6128
0	-1.037	3.5814
0	-1.054	3.5499
0	-1.071	3.5185
0	-1.088	3.4871
0	-1.105	3.4494
0	-1.122	3.418
0	-1.122	3.3866
0	-1.139	3.3489
0	-1.139	3.3175
0	-1.156	3.2798
0	-1.156	3.2484
0	-1.156	3.2107
0	-1.156	3.1793
0	-1.156	3.1416
0	-1.156	3.1038
0	-1.156	3.0724
0	-1.156	3.0347
0	-1.139	3.0033
0	-1.139	2.9656
0	-1.122	2.9342
0	-1.122	2.8965
0	-1.105	2.8651
0	-1.088	2.8337
0	-1.088	2.8023
0	-1.071	2.7646
0	-1.054	2.7332
0	-1.037	2.7017
0	-1.02	2.6703
0	-0.986	2.6452
0	-0.969	2.6138
0	-0.952	2.5823
0	-0.918	2.5572
0	-0.901	2.5258
0	-0.867	2.5007
0	-0.85	2.4755
0	-0.816	2.4504
0	-0.799	2.4253
0	-0.765	2.4001
0	-0.731	2.3813
0	-0.697	2.3562
0	-0.68	2.3373
0	-0.646	2.3185
0	-0.612	2.2996
0	-0.578	2.2808
0	-0.544	2.2619
0	-0.51	2.2431
0	-0.476	2.2305
0	-0.442	2.2179
0	-0.408	2.2054
0	-0.374	2.1928
0	-0.34	2.1802
0	-0.306	2.1677
0	-0.272	2.1614
0	-0.238	2.1551
0	-0.204	2.1488
0	-0.153	2.1425
0	-0.119	2.1362
0	-0.085	2.1362
0	-0.051	2.13
0	-0.017	2.13
0	0	2.13
0	0.034	2.13
0	0.085	2.13
1	0.119	2.1362
1	0.136	2.1425
1	0.153	2.1425
1	0.187	2.1488
1	0.204	2.1551
1	0.238	2.1614
1	0.255	2.174
1	0.289	2.1802
1	0.306	2.1865
1	0.323	2.1991
1	0.357	2.2054
1	0.374	2.2179
1	0.391	2.2305
1	0.408	2.2431
1	0.442	2.2556
1	0.459	2.2682
1	0.476	2.287
1	0.493	2.2996
1	0.527	2.3122
1	0.544	2.331
1	0.561	2.3499
1	0.578	2.3624
1	0.595	2.3813
1	0.612	2.4001
1	0.629	2.419
0	0.663	2.4378
0	0.68	2.463
0	0.714	2.4818
0	0.731	2.5007
0	0.765	2.5258
0	0.782	2.5509
0	0.799	2.5761
0	0.833	2.5949
0	0.85	2.6263
0	0.867	2.6515
0	0.884	2.6766
0	0.901	2.7017
0	0.918	2.7332
0	0.935	2.7583
0	0.952	2.7897
0	0.969	2.8148
0	0.986	2.8462
0	0.986	2.8777
0	1.003	2.9091
0	1.003	2.9342
2	1.02	2.9656
2	1.037	2.997
2	1.054	3.0284
2	1.071	3.0599
2	1.088	3.0913
2	1.088	3.129
2	1.105	3.1604
2	1.105	3.1918
2	1.122	3.2295
2	1.122	3.2609
2	1.139	3.2986
2	1.139	3.33
2	1.139	3.3615
2	1.139	3.3992
2	1.139	3.4306
2	1.139	3.4683
2	1.139	3.4997
2	1.122	3.5374
2	1.122	3.5688
2	1.105	3.6065
2	1.105	3.6379
2	1.088	3.6693
2	1.088	3.7008
2	1.071	3.7384
2	1.054	3.7699
2	1.037	3.8013
2	1.02	3.8327
2	1.003	3.8641
2	0.986	3.8892
2	0.969	3.9207
2	0.952	3.9521
2	0.935	3.9772
2	0.918	4.0086
2	0.884	4.0338
2	0.867	4.0589
2	0.85	4.0903
2	0.816	4.1154
2	0.799	4.1343
2	0.765	4.1594
2	0.748	4.1845
2	0.714	4.2034
2	0.697	4.2285
2	0.663	4.2474
2	0.629	4.2662
2	0.612	4.2851
2	0.578	4.3039
2	0.561	4.3228
2	0.527	4.3416
2	0.493	4.3542
2	0.459	4.3667
2	0.442	4.3856
2	0.408	4.3982
2	0.374	4.4107
0	0.34	4.417
0	0.289	4.4296
0	0.255	4.4359
0	0.221	4.4421
0	0.17	4.4484
0	0.136	4.4547
0	0.085	4.461
1	0.051	4.461
1	0	4.461
1	-0.034	4.461
1	-0.102	4.461
1	-0.153	4.4547
1	-0.204	4.4484
1	-0.255	4.4421
1	-0.306	4.4359
1	-0.357	4.4233
1	-0.408	4.4107
1	-0.459	4.3982
1	-0.51	4.3856
1	-0.561	4.3667
1	-0.612	4.3479
1	-0.663	4.3291
1	-0.714	4.3102
1	-0.765	4.2851
1	-0.816	4.2599
1	-0.867	4.2348
1	-0.918	4.2097
1	-0.969	4.1783
1	-1.02	4.1531
1	-1.071	4.1217
1	-1.105	4.084
1	-1.156	4.0526
1	-1.207	4.0149
1	-1.241	3.9772
1	-1.292	3.9395
1	-1.326	3.9018
1	-1.36	3.8641
1	-1.411	3.8201
1	-1.445	3.7761
1	-1.479	3.7322
1	-1.513	3.6882
1	-1.547	3.6442
1	-1.581	3.5939
1	-1.598	3.5437
1	-1.632	3.4997
1	-1.649	3.4494
1	-1.683	3.3992
1	-1.7	3.3489
1	-1.717	3.2986
1	-1.734	3.2421
1	-1.751	3.1918
1	-1.751	3.1416
1	-1.768	3.085
1	-1.768	3.0347
1	-1.751	2.9782
1	-1.734	2.9279
1	-1.717	2.8714
1	-1.683	2.8211
1	-1.666	2.7708
1	-1.632	2.7206
1	-1.598	2.6766
1	-1.564	2.6263
1	-1.53	2.5761
1	-1.496	2.5321
1	-1.462	2.4881
1	-1.428	2.4441
1	-1.377	2.4001
1	-1.343	2.3624
1	-1.309	2.3185
1	-1.275	2.2808
1	-1.241	2.2431
1	-1.207	2.2054
1	-1.173	2.1677
1	-1.139	2.1362
1	-1.105	2.0986
1	-1.071	2.0671
1	-1.02	2.0357
1	-0.986	2.0043
1	-0.952	1.9792
1	-0.901	1.9478
1	-0.867	1.9226
1	-0.833	1.8975
1	-0.782	1.8724
1	-0.748	1.8472
1	-0.697	1.8284
1	-0.663	1.8095
1	-0.612	1.7844
1	-0.578	1.7718
0	-0.527	1.753
0	-0.493	1.7341
0	-0.442	1.7216
0	-0.408	1.709
0	-0.357	1.6964
0	-0.323	1.6839
0	-0.272	1.6776
0	-0.238	1.6713
0	-0.187	1.665
0	-0.153	1.6587
0	-0.102	1.6525
0	-0.068	1.6525
0	-0.017	1.6462
0	0	1.6462
0	0.051	1.6525
0	0.085	1.6525
0	0.136	1.6587
0	0.17	1.6587
0	0.221	1.665
0	0.255	1.6713
0	0.306	1.6839
0	0.34	1.6902
2	0.391	1.7027
2	0.442	1.7153
2	0.493	1.7341
2	0.544	1.7467
2	0.595	1.7655
2	0.663	1.7844
2	0.714	1.8033
2	0.765	1.8284
2	0.816	1.8535
2	0.867	1.8786
2	0.918	1.9038
2	0.969	1.9289
2	1.02	1.9603
2	1.071	1.9917
2	1.122	2.0232
2	1.173	2.0609
2	1.224	2.0986
2	1.258	2.1362
2	1.309	2.174
2	1.36	2.2117
2	1.394	2.2556
2	1.445	2.2996
2	1.479	2.3436
2	1.53	2.3876
2	1.564	2.4316
2	1.598	2.4818
2	1.649	2.5321
2	1.683	2.5823
2	1.7	2.6326
2	1.734	2.6829
2	1.768	2.7394
2	1.785	2.7897
2	1.819	2.8462
2	1.836	2.9028
2	1.853	2.9531
2	1.87	3.0096
2	1.887	3.0661
2	1.904	3.129
2	1.921	3.1855
2	1.921	3.2421
2	1.921	3.2986
2	1.921	3.3552
2	1.921	3.418
2	1.921	3.4745
2	1.921	3.5311
2	1.921	3.5877
2	1.904	3.6442
2	1.887	3.707
2	1.887	3.7636
2	1.87	3.8201
2	1.853	3.8704
2	1.836	3.9269
2	1.802	3.9835
2	1.785	4.04
2	1.768	4.0903
2	1.734	4.1468
2	1.717	4.1971
2	1.683	4.2474
2	1.649	4.2976
2	1.632	4.3479
2	1.598	4.3982
2	1.564	4.4421
2	1.53	4.4924
2	1.513	4.5364
2	1.479	4.5804
2	1.445	4.6244
2	1.411	4.6683
2	1.377	4.7123
2	1.343	4.75
2	1.309	4.794
2	1.275	4.8317
2	1.258	4.8694
2	1.224	4.9071
2	1.19	4.9448
2	1.156	4.9762
2	1.122	5.0139
2	1.105	5.0453
2	1.071	5.0767
2	1.037	5.1082
2	1.02	5.1396
2	0.986	5.171
2	0.952	5.2024
2	0.935	5.2275
2	0.901	5.2589
2	0.884	5.2841
2	0.85	5.3092
2	0.833	5.3343
2	0.816	5.3595
2	0.782	5.3846
2	0.765	5.4097
2	0.748	5.4349
2	0.731	5.4537
2	0.697	5.4789
0	0.68	5.4977
0	0.646	5.5166
0	0.612	5.5354
0	0.578	5.5543
0	0.561	5.5731
0	0.527	5.592
0	0.493	5.6045
0	0.476	5.6171
0	0.442	5.6359
0	0.425	5.6485
0	0.391	5.6611
0	0.374	5.6736
0	0.34	5.6799
0	0.323	5.6925
0	0.306	5.705
0	0.272	5.7113
0	0.255	5.7176
0	0.221	5.7239
2	0.204	5.7302
2	0.204	5.7365
2	0.187	5.7428
2	0.17	5.749
2	0.17	5.7553
2	0.153	5.7616
2	0.153	5.7679
2	0.136	5.7679
2	0.119	5.7742
2	0.119	5.7805
2	0.102	5.7805
2	0.102	5.7867
2	0.085	5.7867
2	0.085	5.793
2	0.068	5.793
2	0.068	5.7993
2	0.051	5.7993
2	0.051	5.7993
2	0.034	5.8056
2	0.034	5.8056
2	0.017	5.8056
2	0.017	5.8056
2	0.017	5.8056
2	0	5.8056
2	0	5.8056
2	0	5.8056
2	0	5.8056
2	-0.017	5.8056
2	-0.017	5.8056
2	-0.034	5.8056
2	-0.034	5.8056
2	-0.051	5.7993
2	-0.051	5.7993
2	-0.068	5.7993
2	-0.068	5.793
2	-0.085	5.793
2	-0.085	5.793
2	-0.102	5.7867
2	-0.102	5.7867
2	-0.119	5.7805
2	-0.119	5.7742
2	-0.136	5.7742
2	-0.136	5.7679
2	-0.153	5.7616
2	-0.153	5.7616
2	-0.17	5.7553
2	-0.187	5.749
2	-0.187	5.7428
0	-0.204	5.7365
1	-0.238	5.7302
1	-0.272	5.7239
1	-0.306	5.7113
1	-0.34	5.705
1	-0.374	5.6925
1	-0.408	5.6799
1	-0.442	5.6674
1	-0.476	5.6548
1	-0.51	5.6359
1	-0.561	5.6234
1	-0.595	5.6045
1	-0.629	5.5857
1	-0.663	5.5668
1	-0.714	5.5417
1	-0.748	5.5228
1	-0.782	5.4977
1	-0.833	5.4726
1	-0.867	5.4474
1	-0.918	5.4223
1	-0.969	5.3909
1	-1.003	5.3658
1	-1.054	5.3343
1	-1.105	5.2966
1	-1.139	5.2652
1	-1.19	5.2275
1	-1.241	5.1961
1	-1.292	5.1584
1	-1.343	5.1144
1	-1.394	5.0767
1	-1.445	5.0328
1	-1.496	4.9888
1	-1.547	4.9385
1	-1.598	4.8945
1	-1.649	4.8443
1	-1.7	4.794
1	-1.751	4.7437
1	-1.819	4.6872
1	-1.87	4.6306
1	-1.921	4.5741
1	-1.972	4.5175
1	-2.023	4.4547
1	-2.074	4.3982
1	-2.125	4.3353
1	-2.176	4.2662
1	-2.227	4.2034
1	-2.278	4.1343
1	-2.312	4.0652
1	-2.363	3.996
1	-2.397	3.9207
1	-2.448	3.8515
0	-2.465	3.7761
0	-2.499	3.7008
0	-2.516	3.6254
0	-2.533	3.5499
0	-2.55	3.4745
0	-2.55	3.3992
0	-2.567	3.3175
0	-2.567	3.2421
0	-2.567	3.1667
0	-2.567	3.085
0	-2.567	3.0096
0	-2.55	2.9342
0	-2.55	2.8588
0	-2.533	2.7834
0	-2.516	2.7017
0	-2.482	2.6326
0	-2.465	2.5572
0	-2.431	2.4818
0	-2.414	2.4064
0	-2.38	2.3373
0	-2.346	2.2619
0	-2.312	2.1928
0	-2.278	2.1237
0	-2.244	2.0609
0	-2.193	1.9917
0	-2.159	1.9226
0	-2.108	1.8598
0	-2.074	1.797
0	-2.023	1.7341
0	-1.989	1.6776
0	-1.938	1.6148
0	-1.904	1.5582
0	-1.853	1.5017
0	-1.819	1.4451
0	-1.768	1.3948
0	-1.717	1.3383
0	-1.683	1.288
0	-1.649	1.2378
0	-1.598	1.1875
0	-1.564	1.1435
0	-1.513	1.0933
0	-1.479	1.0493
0	-1.445	1.0053
0	-1.411	0.96131
0	-1.377	0.92362
0	-1.343	0.87963
0	-1.309	0.84193
0	-1.275	0.80424
0	-1.241	0.76654
0	-1.207	0.72884
0	-1.19	0.69114
0	-1.156	0.65344
0	-1.122	0.62203
0	-1.105	0.58433
2	-1.088	0.55291
2	-1.054	0.5215
2	-1.02	0.49008
2	-0.986	0.45867
2	-0.952	0.43353
2	-0.918	0.40212
2	-0.901	0.37699
2	-0.867	0.35185
2	-0.833	0.32044
2	-0.816	0.29531
2	-0.782	0.27646
2	-0.765	0.25132
2	-0.748	0.22619
2	-0.731	0.20734
2	-0.697	0.18221
2	-0.68	0.16336
2	-0.663	0.14451
2	-0.646	0.11938
2	-0.629	0.10053
2	-0.612	0.08168
2	-0.595	0.062831
2	-0.578	0.043982
2	-0.578	0.031415
2	-0.561	0.012566
2	-0.544	6.2768
2	-0.527	6.2642
2	-0.527	6.2454
2	-0.51	6.2328
2	-0.51	6.214
2	-0.493	6.2014
2	-0.493	6.1826
2	-0.476	6.17
2	-0.476	6.1574
2	-0.476	6.1386
2	-0.459	6.126
2	-0.459	6.1135
2	-0.459	6.1009
2	-0.442	6.082
2	-0.442	6.0695
2	-0.442	6.0569
2	-0.442	6.0443
2	-0.442	6.0318
2	-0.442	6.0192
2	-0.442	6.0004
2	-0.442	5.9878
2	-0.442	5.9752
2	-0.442	5.9627
2	-0.442	5.9501
2	-0.442	5.9375
2	-0.442	5.925
0	-0.459	5.9061
0	-0.476	5.8936
0	-0.493	5.881
0	-0.51	5.8621
0	-0.527	5.8496
0	-0.544	5.8307
0	-0.561	5.8119
0	-0.578	5.7993
0	-0.612	5.7805
0	-0.629	5.7616
1	-0.646	5.7428
1	-0.68	5.7239
1	-0.714	5.6988
1	-0.748	5.6799
1	-0.782	5.6548
1	-0.816	5.6297
1	-0.867	5.6045
1	-0.901	5.5794
1	-0.935	5.548
1	-0.969	5.5228
1	-1.02	5.4914
1	-1.054	5.46
1	-1.105	5.4286
1	-1.139	5.3909
1	-1.19	5.3595
1	-1.241	5.3218
1	-1.275	5.2841
1	-1.326	5.2464
0	-1.36	5.2024
0	-1.411	5.1584
0	-1.445	5.1207
0	-1.479	5.0767
0	-1.53	5.0265
0	-1.564	4.9825
0	-1.598	4.9322
0	-1.649	4.8883
0	-1.683	4.838
0	-1.734	4.7814
0	-1.768	4.7312
0	-1.819	4.6746
0	-1.853	4.6244
0	-1.887	4.5678
0	-1.938	4.505
0	-1.972	4.4484
0	-2.023	4.3919
0	-2.057	4.3291
0	-2.091	4.2662
0	-2.125	4.2034
0	-2.159	4.1343
0	-2.193	4.0714
0	-2.227	4.0023
0	-2.261	3.9332
0	-2.295	3.8704
0	-2.312	3.8013
0	-2.346	3.7259
0	-2.363	3.6568
0	-2.38	3.5877
0	-2.397	3.5122
0	-2.414	3.4431
0	-2.414	3.3677
0	-2.431	3.2986
0	-2.431	3.2232
0	-2.431	3.1478
0	-2.431	3.0787
0	-2.431	3.0033
0	-2.414	2.9279
0	-2.414	2.8588
0	-2.397	2.7834
0	-2.38	2.7143
0	-2.346	2.6452
0	-2.329	2.5698
0	-2.312	2.5007
0	-2.278	2.4316
0	-2.244	2.3624
0	-2.21	2.2996
0	-2.176	2.2305
0	-2.142	2.1677
0	-2.108	2.1048
0	-2.074	2.042
0	-2.023	1.9792
0	-1.989	1.9163
0	-1.955	1.8598
0	-1.904	1.797
0	-1.87	1.7404
0	-1.819	1.6902
0	-1.768	1.6336
0	-1.734	1.5833
0	-1.683	1.5268
0	-1.649	1.4765
0	-1.598	1.4325
0	-1.564	1.3823
0	-1.513	1.3383
0	-1.479	1.288
0	-1.428	1.2441
0	-1.394	1.2064
0	-1.343	1.1624
0	-1.309	1.1247
0	-1.275	1.0807
0	-1.241	1.043
0	-1.19	1.0116
0	-1.156	0.97388
0	-1.122	0.93618
0	-1.088	0.90477
0	-1.054	0.87335
0	-1.02	0.84193
0	-0.986	0.81052
0	-0.952	0.7791
0	-0.935	0.75397
0	-0.901	0.72256
0	-0.867	0.69742
0	-0.85	0.67229
0	-0.816	0.64716
0	-0.782	0.62203
0	-0.765	0.59689
0	-0.748	0.57805
0	-0.714	0.55291
2	-0.697	0.53406
2	-0.663	0.51521
2	-0.629	0.49637
2	-0.595	0.47752
2	-0.561	0.45867
2	-0.527	0.43982
2	-0.51	0.42725
2	-0.476	0.4084
2	-0.442	0.39583
2	-0.425	0.38327
2	-0.391	0.3707
2	-0.357	0.35814
2	-0.34	0.34557
2	-0.306	0.33929
2	-0.289	0.32672
2	-0.255	0.32044
2	-0.238	0.31416
2	-0.204	0.30787
2	-0.187	0.30159
2	-0.153	0.29531
2	-0.136	0.28902
2	-0.119	0.28274
2	-0.085	0.28274
2	-0.068	0.27646
2	-0.034	0.27646
2	-0.017	0.27646
0	0	0.27646
0	0	0.27646
0	0	0.27646
0	0.017	0.27646
0	0.017	0.27646
0	0.034	0.27646
1	0.051	0.27646
1	0.051	0.28274
1	0.051	0.28274
1	0.051	0.28274
1	0.051	0.28902
1	0.051	0.28902
1	0.051	0.28902
1	0.051	0.28902
1	0.051	0.29531
1	0.051	0.29531
1	0.051	0.29531
1	0.051	0.30159
1	0.051	0.30159
1	0.051	0.30159
1	0.068	0.30787
1	0.068	0.30787
1	0.068	0.30787
1	0.068	0.31416
1	0.068	0.31416
1	0.068	0.31416
1	0.068	0.32044
1	0.068	0.32044
1	0.068	0.32044
1	0.068	0.32672
1	0.085	0.32672
1	0.085	0.333
1	0.085	0.333
1	0.085	0.33929
1	0.085	0.33929
1	0.085	0.33929
1	0.102	0.34557
1	0.102	0.34557
1	0.102	0.35185
1	0.102	0.35185
1	0.102	0.35814
1	0.119	0.36442
1	0.119	0.36442
1	0.119	0.3707
1	0.119	0.3707
1	0.119	0.37699
1	0.136	0.38327
1	0.136	0.38327
1	0.136	0.38955
1	0.153	0.39583
1	0.153	0.40212
1	0.153	0.40212
1	0.153	0.4084
1	0.17	0.41469
1	0.17	0.42097
1	0.17	0.42725
1	0.187	0.43353
1	0.187	0.43353
1	0.204	0.43982
1	0.204	0.4461
0	0.221	0.45867
0	0.238	0.46495
0	0.255	0.47123
0	0.289	0.47752
0	0.306	0.49008
2	0.323	0.49637
2	0.357	0.50893
2	0.391	0.5215
2	0.425	0.53406
2	0.459	0.54663
2	0.493	0.5592
2	0.527	0.57176
2	0.561	0.59061
2	0.595	0.60946
2	0.629	0.62831
2	0.663	0.64716
2	0.697	0.66601
2	0.748	0.69114
2	0.782	0.70999
2	0.816	0.73512
2	0.867	0.76026
2	0.901	0.79167
2	0.935	0.8168
2	0.986	0.84822
2	1.037	0.87335
2	1.071	0.91105
2	1.122	0.94246
2	1.173	0.97388
2	1.207	1.0116
2	1.258	1.0493
2	1.309	1.087
2	1.36	1.131
2	1.411	1.1687
2	1.462	1.2126
2	1.513	1.2566
2	1.564	1.3069
2	1.615	1.3509
2	1.666	1.4011
2	1.717	1.4514
2	1.768	1.5079
2	1.819	1.5582
2	1.887	1.6148
2	1.938	1.6713
2	1.989	1.7341
2	2.04	1.7907
2	2.091	1.8535
2	2.142	1.9163
2	2.193	1.9855
2	2.244	2.0483
2	2.295	2.1174
2	2.329	2.1865
2	2.38	2.2619
2	2.414	2.331
2	2.465	2.4064
2	2.499	2.4818
2	2.533	2.5572
2	2.567	2.6326
2	2.601	2.708
2	2.618	2.7897
2	2.652	2.8651
2	2.669	2.9468
2	2.686	3.0284
2	2.703	3.1101
2	2.703	3.1918
2	2.72	3.2735
2	2.72	3.3552
2	2.72	3.4369
2	2.72	3.5185
0	2.686	3.6002
0	2.669	3.6819
0	2.652	3.7573
0	2.618	3.839
0	2.584	3.9144
0	2.55	3.996
0	2.516	4.0714
0	2.482	4.1468
0	2.448	4.2222
0	2.414	4.2914
0	2.363	4.3667
0	2.329	4.4359
0	2.278	4.505
0	2.244	4.5741
0	2.193	4.6369
0	2.142	4.706
0	2.108	4.7689
0	2.057	4.8317
0	2.023	4.8945
0	1.972	4.9511
0	1.938	5.0139
0	1.887	5.0705
0	1.853	5.127
0	1.819	5.1836
0	1.768	5.2338
0	1.734	5.2904
0	1.7	5.3406
0	1.666	5.3909
0	1.632	5.4412
0	1.598	5.4914
1	1.564	5.5354
1	1.53	5.5857
1	1.496	5.6297
1	1.445	5.6736
1	1.411	5.7176
1	1.377	5.7616
1	1.343	5.7993
1	1.326	5.8433
1	1.292	5.881
1	1.258	5.9187
1	1.241	5.9564
1	1.207	5.9941
1	1.19	6.0318
1	1.156	6.0632
1	1.139	6.1009
1	1.122	6.1323
1	1.105	6.17
1	1.088	6.2014
1	1.071	6.2328
1	1.054	6.2642
1	1.054	0.012566
1	1.037	0.043982
1	1.037	0.075397
1	1.02	0.10681
1	1.02	0.13823
1	1.003	0.16964
1	1.003	0.20106
1	1.003	0.23247
1	1.003	0.26389
1	1.003	0.28902
1	1.003	0.32044
0	1.02	0.35185
0	1.037	0.38327
0	1.054	0.41469
0	1.071	0.4461
0	1.088	0.47752
0	1.105	0.51521
0	1.122	0.54663
0	1.139	0.57805
0	1.173	0.61574
0	1.19	0.65344
0	1.224	0.68486
0	1.241	0.72256
0	1.275	0.76026
0	1.309	0.80424
0	1.343	0.84193
0	1.377	0.88592
0	1.411	0.92362
2	1.445	0.9676
2	1.479	1.0116
2	1.53	1.0556
2	1.581	1.1058
0	1.615	1.1498
0	1.649	1.2001
0	1.7	1.2503
0	1.734	1.3069
0	1.785	1.3572
0	1.819	1.4137
0	1.853	1.464
2	1.904	1.5205
2	1.955	1.5833
2	2.006	1.6399
2	2.057	1.7027
2	2.108	1.7655
2	2.159	1.8284
2	2.21	1.8975
2	2.261	1.9603
2	2.312	2.0294
0	2.346	2.1048
0	2.397	2.174
0	2.414	2.2431
0	2.448	2.3185
0	2.482	2.3939
0	2.516	2.4693
0	2.533	2.5447
0	2.55	2.62
0	2.567	2.7017
0	2.584	2.7771
0	2.601	2.8525
0	2.618	2.9342
0	2.618	3.0096
0	2.618	3.0913
0	2.618	3.1667
0	2.618	3.2484
0	2.601	3.3238
0	2.601	3.4054
0	2.584	3.4808
0	2.567	3.5625
0	2.55	3.6379
0	2.516	3.7133
0	2.499	3.7887
0	2.465	3.8641
0	2.431	3.9395
0	2.397	4.0086
0	2.363	4.084
0	2.329	4.1531
0	2.295	4.2222
0	2.244	4.2914
0	2.21	4.3542
0	2.176	4.4233
0	2.125	4.4861
0	2.091	4.549
0	2.04	4.6118
0	1.989	4.6746
0	1.955	4.7312
0	1.904	4.794
0	1.87	4.8506
0	1.819	4.9071
0	1.785	4.9574
0	1.734	5.0139
0	1.7	5.0642
0	1.649	5.1144
0	1.615	5.1647
0	1.581	5.2087
0	1.547	5.2589
0	1.496	5.3029
0	1.462	5.3469
0	1.428	5.3909
0	1.394	5.4349
0	1.36	5.4789
0	1.343	5.5166
0	1.309	5.5605
0	1.275	5.5982
0	1.258	5.6359
0	1.224	5.6736
0	1.207	5.7113
0	1.173	5.7428
0	1.156	5.7805
0	1.139	5.8119
0	1.122	5.8496
1	1.105	5.881
1	1.071	5.9124
1	1.037	5.9438
1	1.02	5.9752
1	0.986	6.0066
1	0.969	6.0381
1	0.952	6.0695
1	0.935	6.0946
1	0.901	6.126
1	0.884	6.1512
1	0.867	6.1763
1	0.85	6.2014
1	0.85	6.2265
1	0.833	6.2517
1	0.816	6.2768
1	0.799	0.018849
1	0.799	0.043982
1	0.782	0.069114
1	0.782	0.094246
1	0.765	0.1131
1	0.765	0.13823
1	0.765	0.16336
1	0.748	0.18221
1	0.748	0.20734
1	0.748	0.23247
1	0.748	0.25132
1	0.748	0.27646
1	0.748	0.30159
1	0.748	0.32044
0	0.765	0.34557
0	0.782	0.36442
0	0.799	0.38955
0	0.799	0.41469
0	0.833	0.43982
0	0.85	0.46495
0	0.867	0.49008
0	0.884	0.51521
0	0.901	0.54663
0	0.918	0.57176
0	0.952	0.60318
0	0.969	0.62831
0	1.003	0.65973
0	1.02	0.69114
0	1.054	0.72256
0	1.088	0.75397
0	1.105	0.78539
0	1.139	0.82309
0	1.173	0.8545
0	1.207	0.8922
0	1.241	0.9299
0	1.275	0.9676
0	1.309	1.0053
0	1.343	1.043
0	1.377	1.087
0	1.411	1.131
0	1.462	1.1749
0	1.496	1.2189
0	1.53	1.2629
0	1.581	1.3069
0	1.615	1.3572
0	1.666	1.4074
0	1.7	1.4577
0	1.734	1.5079
0	1.785	1.5645
0	1.819	1.6148
0	1.87	1.6713
0	1.904	1.7279
0	1.955	1.7907
2	1.989	1.8472
2	2.04	1.9101
2	2.091	1.9729
2	2.142	2.0357
2	2.193	2.0986
2	2.244	2.1677
2	2.278	2.2368
2	2.329	2.3059
2	2.363	2.375
2	2.397	2.4441
0	2.431	2.5195
0	2.448	2.5949
0	2.465	2.664
0	2.482	2.7394
0	2.499	2.8148
0	2.516	2.8902
0	2.516	2.9656
0	2.533	3.041
0	2.533	3.1164
0	2.533	3.1981
0	2.516	3.2735
0	2.516	3.3489
0	2.499	3.4243
0	2.482	3.4997
0	2.465	3.5751
0	2.448	3.6442
0	2.414	3.7196
0	2.397	3.795
0	2.363	3.8641
0	2.329	3.9332
0	2.312	4.0023
0	2.278	4.0714
0	2.227	4.1406
0	2.193	4.2097
0	2.159	4.2725
0	2.108	4.3353
0	2.074	4.3982
0	2.04	4.461
0	1.989	4.5238
0	1.938	4.5804
0	1.904	4.6432
0	1.853	4.6998
0	1.819	4.75
0	1.768	4.8066
0	1.734	4.8568
0	1.683	4.9134
0	1.649	4.9637
0	1.598	5.0076
0	1.564	5.0579
0	1.513	5.1019
0	1.479	5.1459
0	1.445	5.1898
0	1.394	5.2338
0	1.36	5.2778
0	1.326	5.3155
0	1.292	5.3595
0	1.258	5.3972
0	1.224	5.4349
0	1.19	5.4726
0	1.156	5.504
0	1.139	5.5417
0	1.105	5.5731
0	1.071	5.6045
0	1.054	5.6359
0	1.02	5.6674
0	1.003	5.6988
0	0.969	5.7302
0	0.952	5.7616
1	0.935	5.7867
1	0.901	5.8182
1	0.867	5.8433
1	0.833	5.8684
1	0.816	5.8936
1	0.782	5.9187
1	0.748	5.9438
1	0.731	5.9627
1	0.697	5.9878
1	0.68	6.0066
1	0.663	6.0255
1	0.629	6.0443
1	0.612	6.0632
1	0.595	6.082
1	0.578	6.1009
1	0.561	6.1197
1	0.544	6.1323
1	0.51	6.1512
1	0.493	6.1637
1	0.493	6.1826
1	0.476	6.1951
1	0.459	6.2077
1	0.442	6.2265
1	0.425	6.2391
1	0.408	6.2517
1	0.408	6.2642
1	0.391	6.2768
1	0.374	0.0062831
1	0.357	0.012566
1	0.357	0.025132
1	0.34	0.037699
1	0.34	0.043982
1	0.323	0.056548
1	0.323	0.069114
1	0.306	0.075397
1	0.306	0.087963
1	0.289	0.094246
1	0.289	0.10053
1	0.272	0.1131
1	0.272	0.11938
1	0.272	0.13195
1	0.255	0.13823
1	0.255	0.14451
1	0.255	0.15079
1	0.238	0.16336
1	0.238	0.16964
1	0.238	0.17593
1	0.221	0.18221
1	0.221	0.18849
1	0.221	0.19478
1	0.221	0.20106
1	0.221	0.20734
1	0.221	0.21363
1	0.204	0.22619
1	0.204	0.23247
1	0.204	0.23876
1	0.204	0.24504
1	0.204	0.25132
1	0.204	0.25761
1	0.204	0.26389
1	0.204	0.27017
1	0.204	0.27646
1	0.204	0.28274
1	0.204	0.28902
1	0.204	0.29531
1	0.204	0.30159
1	0.204	0.30787
1	0.204	0.31416
1	0.204	0.32044
1	0.221	0.32672
1	0.221	0.333
1	0.221	0.33929
1	0.221	0.34557
1	0.221	0.35185
1	0.221	0.35814
1	0.238	0.3707
1	0.238	0.37699
1	0.238	0.38327
1	0.238	0.38955
1	0.255	0.39583
1	0.255	0.4084
1	0.255	0.41469
1	0.272	0.42097
1	0.272	0.42725
1	0.272	0.43982
1	0.289	0.4461
1	0.289	0.45867
0	0.306	0.46495
0	0.323	0.47752
0	0.357	0.4838
2	0.374	0.49637
2	0.408	0.50893
2	0.442	0.5215
2	0.476	0.53406
2	0.51	0.55291
2	0.544	0.56548
2	0.578	0.58433
2	0.612	0.60318
2	0.646	0.62203
2	0.68	0.64088
2	0.714	0.65973
2	0.748	0.68486
2	0.799	0.70371
2	0.833	0.72884
2	0.867	0.75397
0	0.901	0.78539
0	0.935	0.81052
0	0.969	0.84193
0	1.003	0.86707
0	1.02	0.89848
0	1.054	0.9299
0	1.088	0.96131
0	1.122	0.99901
0	1.173	1.0304
0	1.207	1.0681
0	1.241	1.1058
0	1.275	1.1435
0	1.309	1.1812
0	1.36	1.2252
0	1.394	1.2629
0	1.445	1.3069
0	1.479	1.3509
0	1.513	1.3948
0	1.564	1.4451
0	1.598	1.4891
0	1.649	1.5394
0	1.683	1.5896
0	1.734	1.6399
0	1.768	1.6964
0	1.819	1.7467
2	1.853	1.8033
2	1.904	1.8598
2	1.955	1.9163
2	2.006	1.9792
2	2.057	2.0357
2	2.108	2.0986
2	2.142	2.1677
2	2.193	2.2305
2	2.244	2.2996
2	2.278	2.3687
2	2.312	2.4378
2	2.363	2.507
2	2.397	2.5761
2	2.431	2.6515
2	2.448	2.7206
2	2.482	2.796
2	2.499	2.8714
2	2.516	2.9468
0	2.533	3.0222
0	2.533	3.0976
0	2.533	3.173
0	2.516	3.2546
0	2.516	3.33
0	2.499	3.4054
0	2.482	3.4808
0	2.465	3.5499
0	2.448	3.6254
0	2.431	3.7008
0	2.397	3.7761
0	2.38	3.8453
0	2.346	3.9144
0	2.312	3.9898
0	2.278	4.0589
0	2.244	4.1217
0	2.21	4.1908
0	2.176	4.2599
0	2.125	4.3228
0	2.091	4.3856
0	2.04	4.4484
0	2.006	4.5113
0	1.955	4.5678
0	1.921	4.6244
0	1.87	4.6809
0	1.836	4.7375
0	1.785	4.794
0	1.734	4.8443
0	1.7	4.9008
0	1.649	4.9511
0	1.615	5.0014
0	1.564	5.0453
0	1.53	5.0956
0	1.496	5.1396
0	1.445	5.1836
0	1.411	5.2275
0	1.377	5.2715
0	1.343	5.3092
0	1.309	5.3469
0	1.275	5.3909
0	1.241	5.4286
0	1.207	5.46
0	1.173	5.4977
0	1.139	5.5354
0	1.105	5.5668
0	1.088	5.5982
0	1.054	5.6359
0	1.037	5.6674
0	1.003	5.6925
0	0.986	5.7239
0	0.952	5.7553
0	0.935	5.7867
0	0.918	5.8119
0	0.901	5.837
1	0.884	5.8684
1	0.85	5.8936
1	0.816	5.9187
1	0.799	5.9438
1	0.765	5.9689
1	0.748	5.9878
1	0.731	6.0129
1	0.697	6.0318
1	0.68	6.0569
1	0.663	6.0758
1	0.629	6.0946
1	0.612	6.1135
1	0.595	6.1323
1	0.578	6.1512
1	0.561	6.17
1	0.544	6.1826
1	0.527	6.2014
1	0.51	6.214
1	0.51	6.2328
1	0.493	6.2454
1	0.476	6.2642
1	0.459	6.2768
1	0.459	0.0062831
1	0.442	0.018849
1	0.425	0.031415
1	0.425	0.050265
1	0.408	0.062831
1	0.408	0.075397
1	0.391	0.087963
1	0.391	0.094246
1	0.374	0.10681
1	0.374	0.11938
1	0.374	0.13195
1	0.357	0.14451
1	0.357	0.15079
1	0.357	0.16336
1	0.34	0.17593
1	0.34	0.18849
1	0.34	0.19478
1	0.34	0.20734
1	0.34	0.21991
1	0.34	0.22619
1	0.323	0.23876
1	0.323	0.24504
1	0.323	0.25761
1	0.323	0.27017
1	0.323	0.27646
1	0.323	0.28902
1	0.323	0.29531
1	0.323	0.30787
1	0.323	0.32044
1	0.34	0.32672
1	0.34	0.33929
1	0.34	0.35185
1	0.34	0.35814
1	0.34	0.3707
0	0.357	0.38327
0	0.374	0.39583
0	0.391	0.40212
0	0.408	0.41469
0	0.425	0.42725
0	0.442	0.4461
0	0.459	0.45867
0	0.476	0.47123
0	0.51	0.4838
0	0.527	0.50265
0	0.544	0.5215
0	0.561	0.53406
0	0.595	0.55291
0	0.612	0.57176
2	0.629	0.59061
2	0.663	0.60946
2	0.714	0.62831
2	0.748	0.65344
2	0.782	0.67858
2	0.816	0.69742
2	0.85	0.72256
2	0.901	0.75397
2	0.935	0.7791
2	0.986	0.81052
2	1.02	0.84193
0	1.054	0.87335
0	1.088	0.90477
0	1.122	0.93618
0	1.156	0.97388
0	1.19	1.0053
0	1.224	1.043
0	1.258	1.0807
0	1.309	1.1184
0	1.343	1.1624
0	1.377	1.2001
0	1.411	1.2441
0	1.462	1.288
0	1.496	1.332
0	1.547	1.376
0	1.581	1.4263
0	1.632	1.4703
0	1.666	1.5205
0	1.7	1.5708
0	1.751	1.6273
0	1.785	1.6776
0	1.836	1.7341
0	1.87	1.7907
0	1.921	1.8472
0	1.955	1.9038
2	1.989	1.9603
2	2.04	2.0232
2	2.091	2.086
2	2.142	2.1488
2	2.193	2.2179
2	2.227	2.2808
2	2.278	2.3499
2	2.312	2.419
2	2.346	2.4881
2	2.38	2.5572
2	2.414	2.6326
2	2.448	2.708
2	2.465	2.7771
0	2.482	2.8525
0	2.499	2.9279
0	2.499	3.0033
0	2.499	3.0787
0	2.499	3.1541
0	2.499	3.2295
0	2.499	3.3049
0	2.482	3.3803
0	2.465	3.4557
0	2.448	3.5311
0	2.431	3.6002
0	2.414	3.6756
0	2.38	3.7447
0	2.363	3.8201
0	2.329	3.8892
0	2.295	3.9583
0	2.261	4.0275
0	2.227	4.0966
0	2.193	4.1594
0	2.159	4.2285
0	2.108	4.2914
0	2.074	4.3542
0	2.04	4.417
0	1.989	4.4798
0	1.955	4.5364
0	1.904	4.593
0	1.87	4.6495
0	1.819	4.706
0	1.768	4.7626
0	1.734	4.8129
0	1.683	4.8631
0	1.649	4.9134
0	1.598	4.9637
0	1.564	5.0139
0	1.513	5.0579
0	1.479	5.1019
0	1.445	5.1459
0	1.394	5.1898
0	1.36	5.2338
0	1.326	5.2715
0	1.292	5.3155
0	1.258	5.3532
0	1.224	5.3909
0	1.19	5.4223
0	1.156	5.46
0	1.122	5.4914
0	1.088	5.5291
1	1.054	5.5605
1	1.02	5.592
1	0.986	5.6234
1	0.935	5.6485
1	0.901	5.6799
1	0.867	5.705
1	0.833	5.7302
1	0.799	5.7553
1	0.765	5.7805
1	0.731	5.8056
1	0.714	5.8244
1	0.68	5.8433
1	0.646	5.8684
1	0.612	5.8873
1	0.595	5.9061
1	0.561	5.9187
1	0.527	5.9375
1	0.51	5.9564
1	0.476	5.9689
1	0.459	5.9815
1	0.442	5.9941
1	0.408	6.0129
1	0.391	6.0192
1	0.374	6.0318
1	0.34	6.0443
1	0.323	6.0569
1	0.306	6.0632
1	0.289	6.0758
1	0.255	6.082
1	0.238	6.0883
1	0.221	6.0946
1	0.204	6.1009
1	0.187	6.1072
1	0.17	6.1135
1	0.153	6.1197
1	0.119	6.126
1	0.102	6.126
1	0.085	6.1323
1	0.068	6.1323
1	0.051	6.1386
1	0.034	6.1386
1	0.017	6.1386
1	0	6.1386
1	0	6.1386
1	-0.017	6.1386
1	-0.034	6.1386
0	-0.034	6.1386
0	-0.051	6.1386
0	-0.051	6.1323
0	-0.051	6.1323
0	-0.068	6.1323
0	-0.068	6.126
0	-0.085	6.126
0	-0.085	6.1197
[truncated: 5,162 more rows]
