# Supplementary material for: Skilled motor control of an inverted pendulum implies low entropy of states but high entropy of actions
Source: PLoS Comput Biol. 2023 Jan 6;19(1):e1010810. doi: 10.1371/journal.pcbi.1010810 (PMC9851554; doi:10.1371/journal.pcbi.1010810)
Supplement: S2 File — The dataset within the file contains the data collected during the experiment. Each CSV file named “FRI_p_l.csv” corresponds to a different trial, where “p” stands for an unique numerical participant’s identifier and “l” stands for pendulum length (where “2” corresponds to 0.2, “3” to 0.3 m, “4” to 0.4 m, etc.). In every file, rows correspond to subsequent time steps, sampled with a frequency of 0.017 s. For every recorded time step, each column contains: the action selected by the trial’s participant (“action”). The value 0 corresponds to a “no action”, the value 1 represents an action that pushes the pendulum towards the clockwise direction and the value 2 corresponds to an action that pushes the pendulum towards the anti-clockwise direction.the angular velocity of the pendulum at that time step (“ang. velocity”), measured in rad s−1.the angle of the pendulum at that time step (“angle”), measured in rad with values in the interval [0, 2π) rad. The angle 0 rad corresponds to the pendulum oriented in its upright position.the single utility value associated to the whole trial (“utility”). (ZIP) [file pcbi.1010810.s002.zip › ExperimentalData/FRI_5_5.csv]

action	angular vel.	angle	trial utility
0	0	3.2358	-9.683
0	0	3.2358
0	-0.017	3.2358
0	-0.017	3.2358
0	-0.017	3.2358
0	-0.034	3.2358
0	-0.034	3.2358
0	-0.034	3.2358
0	-0.051	3.2295
0	-0.051	3.2295
0	-0.051	3.2295
0	-0.068	3.2232
0	-0.068	3.2232
0	-0.068	3.2232
0	-0.068	3.217
0	-0.085	3.217
0	-0.085	3.2107
0	-0.085	3.2107
0	-0.085	3.2107
0	-0.102	3.2044
0	-0.102	3.2044
0	-0.102	3.1981
0	-0.102	3.1918
0	-0.119	3.1918
0	-0.119	3.1855
0	-0.119	3.1855
0	-0.119	3.1793
0	-0.119	3.1793
0	-0.119	3.173
0	-0.119	3.1667
0	-0.119	3.1667
0	-0.136	3.1604
0	-0.136	3.1541
0	-0.136	3.1541
0	-0.136	3.1478
0	-0.136	3.1416
0	-0.136	3.1416
0	-0.136	3.1353
0	-0.136	3.129
0	-0.136	3.129
0	-0.136	3.1227
0	-0.136	3.1164
0	-0.119	3.1164
0	-0.119	3.1101
0	-0.119	3.1038
0	-0.119	3.1038
0	-0.119	3.0976
0	-0.119	3.0976
0	-0.119	3.0913
0	-0.119	3.085
0	-0.102	3.085
0	-0.102	3.0787
0	-0.102	3.0787
0	-0.102	3.0724
0	-0.085	3.0724
0	-0.085	3.0661
0	-0.085	3.0661
0	-0.085	3.0599
0	-0.068	3.0599
0	-0.068	3.0599
0	-0.068	3.0536
0	-0.068	3.0536
0	-0.051	3.0536
0	-0.051	3.0473
0	-0.051	3.0473
0	-0.034	3.0473
0	-0.034	3.0473
0	-0.034	3.041
0	-0.017	3.041
0	-0.017	3.041
0	-0.017	3.041
0	0	3.041
0	0	3.041
0	0	3.041
0	0	3.041
0	0	3.041
0	0.017	3.041
0	0.017	3.041
0	0.017	3.041
0	0.034	3.041
0	0.034	3.0473
0	0.034	3.0473
0	0.051	3.0473
0	0.051	3.0473
0	0.051	3.0536
0	0.051	3.0536
0	0.068	3.0536
0	0.068	3.0599
2	0.068	3.0599
2	0.102	3.0599
2	0.119	3.0661
2	0.136	3.0661
2	0.153	3.0724
2	0.17	3.0787
2	0.187	3.085
2	0.221	3.0913
2	0.238	3.0976
2	0.255	3.1038
2	0.272	3.1164
2	0.289	3.1227
2	0.306	3.129
2	0.323	3.1416
2	0.34	3.1478
2	0.357	3.1604
2	0.357	3.173
2	0.374	3.1855
2	0.391	3.1981
2	0.408	3.2107
2	0.408	3.2232
2	0.425	3.2358
2	0.442	3.2484
2	0.442	3.2609
2	0.459	3.2735
2	0.459	3.2861
2	0.459	3.2986
2	0.476	3.3175
2	0.476	3.33
2	0.476	3.3426
2	0.476	3.3615
2	0.493	3.374
2	0.493	3.3866
2	0.493	3.4054
2	0.493	3.418
2	0.493	3.4369
2	0.493	3.4494
2	0.476	3.462
2	0.476	3.4808
2	0.476	3.4934
2	0.476	3.506
2	0.459	3.5185
2	0.459	3.5374
2	0.442	3.5499
2	0.442	3.5625
2	0.425	3.5751
2	0.425	3.5877
2	0.408	3.6002
2	0.408	3.6128
2	0.391	3.6254
2	0.374	3.6379
2	0.357	3.6505
2	0.357	3.6631
2	0.34	3.6693
2	0.323	3.6819
2	0.306	3.6882
2	0.289	3.7008
2	0.272	3.707
2	0.255	3.7196
2	0.238	3.7259
2	0.221	3.7322
2	0.204	3.7384
2	0.187	3.7447
2	0.17	3.751
2	0.153	3.7573
2	0.136	3.7573
2	0.119	3.7636
2	0.085	3.7699
2	0.068	3.7699
2	0.051	3.7699
2	0.034	3.7761
2	0.017	3.7761
2	0	3.7761
2	0	3.7761
2	-0.017	3.7761
2	-0.051	3.7699
2	-0.068	3.7699
2	-0.085	3.7699
2	-0.102	3.7636
2	-0.119	3.7636
2	-0.136	3.7573
2	-0.153	3.751
2	-0.17	3.7447
2	-0.187	3.7447
2	-0.204	3.7384
2	-0.221	3.7259
2	-0.238	3.7196
2	-0.255	3.7133
2	-0.272	3.707
2	-0.289	3.6945
2	-0.306	3.6882
2	-0.323	3.6756
2	-0.34	3.6693
2	-0.357	3.6568
2	-0.357	3.6442
2	-0.374	3.6316
2	-0.391	3.6254
2	-0.408	3.6128
2	-0.408	3.6002
2	-0.425	3.5877
2	-0.425	3.5751
2	-0.442	3.5562
0	-0.459	3.5437
0	-0.493	3.5311
0	-0.51	3.5185
0	-0.527	3.4997
0	-0.544	3.4808
0	-0.561	3.4683
0	-0.595	3.4494
0	-0.612	3.4306
0	-0.629	3.4117
0	-0.629	3.3929
0	-0.646	3.374
0	-0.663	3.3552
0	-0.68	3.33
0	-0.68	3.3112
0	-0.697	3.2923
0	-0.697	3.2672
0	-0.714	3.2484
0	-0.714	3.2295
0	-0.714	3.2044
0	-0.731	3.1855
0	-0.731	3.1604
0	-0.731	3.1416
0	-0.731	3.1164
0	-0.714	3.0976
0	-0.714	3.0724
0	-0.714	3.0536
0	-0.714	3.0284
0	-0.697	3.0096
0	-0.697	2.9845
0	-0.68	2.9656
0	-0.663	2.9468
0	-0.663	2.9279
0	-0.646	2.9091
0	-0.629	2.8839
0	-0.612	2.8651
0	-0.595	2.8462
0	-0.578	2.8337
0	-0.561	2.8148
0	-0.544	2.796
0	-0.527	2.7834
0	-0.493	2.7646
0	-0.476	2.752
0	-0.459	2.7394
0	-0.425	2.7206
0	-0.408	2.708
0	-0.374	2.6955
0	-0.357	2.6892
0	-0.323	2.6766
0	-0.306	2.6703
0	-0.272	2.6578
0	-0.238	2.6515
0	-0.221	2.6452
0	-0.187	2.6389
0	-0.153	2.6326
0	-0.119	2.6263
0	-0.102	2.6263
0	-0.068	2.62
0	-0.034	2.62
0	0	2.62
0	0	2.62
0	0.034	2.62
0	0.068	2.62
0	0.102	2.6263
0	0.119	2.6263
0	0.153	2.6326
0	0.187	2.6389
0	0.204	2.6452
0	0.238	2.6515
0	0.272	2.6578
0	0.289	2.664
0	0.323	2.6766
0	0.34	2.6892
0	0.374	2.6955
0	0.391	2.708
0	0.425	2.7206
0	0.442	2.7332
0	0.476	2.7457
0	0.493	2.7646
0	0.51	2.7771
0	0.527	2.796
0	0.544	2.8085
0	0.578	2.8274
0	0.595	2.8462
0	0.612	2.8651
2	0.612	2.8839
2	0.646	2.9028
2	0.68	2.9216
2	0.714	2.9405
2	0.731	2.9656
2	0.765	2.9908
2	0.782	3.0096
2	0.799	3.0347
2	0.833	3.0599
2	0.85	3.085
2	0.867	3.1101
2	0.884	3.1353
2	0.901	3.1667
2	0.918	3.1918
2	0.918	3.2232
2	0.935	3.2484
2	0.935	3.2798
2	0.952	3.3049
2	0.952	3.3363
2	0.952	3.3615
2	0.952	3.3929
2	0.952	3.418
2	0.952	3.4494
2	0.952	3.4808
2	0.952	3.506
2	0.935	3.5374
2	0.935	3.5625
2	0.918	3.5939
2	0.918	3.6191
2	0.901	3.6505
2	0.884	3.6756
2	0.867	3.7008
2	0.85	3.7259
2	0.833	3.751
2	0.816	3.7761
2	0.799	3.8013
2	0.765	3.8264
2	0.748	3.8515
2	0.731	3.8704
2	0.697	3.8955
2	0.68	3.9144
2	0.646	3.9332
2	0.629	3.9521
2	0.595	3.9709
2	0.561	3.9898
2	0.527	4.0086
2	0.51	4.0212
2	0.476	4.0338
2	0.442	4.0526
2	0.408	4.0652
2	0.374	4.0777
2	0.34	4.084
2	0.306	4.0966
2	0.272	4.1091
2	0.238	4.1154
2	0.204	4.1217
2	0.17	4.128
2	0.136	4.1343
2	0.102	4.1343
2	0.068	4.1406
2	0.034	4.1406
2	0	4.1406
2	-0.017	4.1406
2	-0.051	4.1406
2	-0.085	4.1406
2	-0.119	4.1343
2	-0.153	4.1343
2	-0.187	4.128
2	-0.221	4.1217
2	-0.255	4.1154
2	-0.289	4.1029
2	-0.323	4.0966
2	-0.34	4.084
2	-0.374	4.0777
2	-0.408	4.0652
2	-0.442	4.0526
2	-0.476	4.0338
2	-0.51	4.0212
2	-0.527	4.0023
2	-0.561	3.9898
2	-0.595	3.9709
2	-0.612	3.9521
2	-0.646	3.9332
2	-0.663	3.9144
2	-0.697	3.8955
2	-0.714	3.8704
2	-0.748	3.8515
2	-0.765	3.8264
2	-0.782	3.8013
2	-0.799	3.7761
2	-0.816	3.751
2	-0.833	3.7259
2	-0.85	3.7008
2	-0.867	3.6756
0	-0.901	3.6505
0	-0.935	3.6191
0	-0.952	3.5939
0	-0.986	3.5625
0	-1.003	3.5311
0	-1.02	3.506
0	-1.054	3.4745
0	-1.071	3.4431
0	-1.088	3.4054
0	-1.088	3.374
0	-1.105	3.3426
0	-1.122	3.3049
0	-1.122	3.2735
0	-1.139	3.2421
0	-1.139	3.2044
0	-1.139	3.173
0	-1.139	3.1353
0	-1.139	3.1038
0	-1.139	3.0661
0	-1.122	3.0347
0	-1.122	2.997
0	-1.105	2.9656
0	-1.105	2.9342
0	-1.088	2.8965
0	-1.071	2.8651
0	-1.054	2.8337
0	-1.037	2.8023
0	-1.02	2.7708
0	-0.986	2.7394
0	-0.969	2.7143
0	-0.935	2.6829
0	-0.918	2.6578
0	-0.884	2.6263
0	-0.85	2.6012
0	-0.816	2.5761
0	-0.782	2.5509
0	-0.748	2.5258
0	-0.714	2.507
0	-0.68	2.4818
0	-0.646	2.463
0	-0.612	2.4441
0	-0.561	2.4253
0	-0.527	2.4127
0	-0.493	2.3939
0	-0.442	2.3813
0	-0.408	2.3687
0	-0.357	2.3562
0	-0.323	2.3436
0	-0.272	2.3373
0	-0.238	2.331
0	-0.187	2.3247
0	-0.153	2.3185
0	-0.102	2.3122
0	-0.051	2.3122
0	-0.017	2.3122
0	0.017	2.3122
0	0.051	2.3122
0	0.102	2.3122
0	0.153	2.3185
0	0.187	2.3247
0	0.238	2.331
0	0.272	2.3373
0	0.323	2.3436
0	0.357	2.3562
0	0.408	2.3687
0	0.442	2.3813
0	0.493	2.3939
0	0.527	2.4127
0	0.561	2.4253
0	0.612	2.4441
0	0.646	2.463
0	0.68	2.4818
0	0.714	2.507
0	0.748	2.5258
0	0.782	2.5509
0	0.816	2.5761
0	0.85	2.6012
0	0.867	2.6263
0	0.901	2.6515
0	0.935	2.6829
0	0.952	2.708
0	0.986	2.7394
2	1.003	2.7708
2	1.037	2.8023
2	1.071	2.8337
2	1.105	2.8651
2	1.139	2.8965
2	1.156	2.9342
2	1.19	2.9719
2	1.224	3.0033
2	1.241	3.041
2	1.258	3.0787
2	1.275	3.1164
2	1.292	3.1541
2	1.309	3.1981
2	1.309	3.2358
2	1.326	3.2735
2	1.326	3.3175
2	1.343	3.3552
2	1.343	3.3992
2	1.343	3.4369
2	1.326	3.4745
2	1.326	3.5185
2	1.326	3.5562
2	1.309	3.5939
2	1.292	3.6379
2	1.275	3.6756
2	1.258	3.7133
2	1.241	3.751
2	1.224	3.7887
2	1.207	3.8264
2	1.19	3.8641
2	1.156	3.8955
2	1.139	3.9332
2	1.105	3.9646
2	1.071	3.996
2	1.037	4.0338
2	1.02	4.0589
2	0.986	4.0903
2	0.952	4.1217
2	0.918	4.1468
2	0.884	4.1783
2	0.833	4.2034
2	0.799	4.2285
2	0.765	4.2537
2	0.731	4.2725
2	0.697	4.2976
2	0.646	4.3165
2	0.612	4.3353
2	0.561	4.3542
2	0.527	4.3667
2	0.493	4.3856
2	0.442	4.3982
2	0.408	4.4107
2	0.357	4.4233
2	0.323	4.4359
2	0.289	4.4421
2	0.238	4.4547
2	0.204	4.461
2	0.153	4.4673
2	0.119	4.4673
2	0.068	4.4736
2	0.034	4.4736
2	0	4.4736
2	-0.034	4.4736
2	-0.085	4.4736
2	-0.119	4.4673
2	-0.17	4.461
2	-0.204	4.4547
2	-0.255	4.4484
2	-0.289	4.4421
2	-0.34	4.4296
2	-0.374	4.4233
2	-0.408	4.4107
2	-0.459	4.3982
2	-0.493	4.3793
2	-0.527	4.3667
2	-0.578	4.3479
2	-0.612	4.3291
2	-0.646	4.3102
2	-0.697	4.2914
2	-0.731	4.2725
2	-0.765	4.2474
2	-0.799	4.2222
2	-0.833	4.1971
2	-0.884	4.172
2	-0.918	4.1468
2	-0.952	4.1154
2	-0.969	4.0903
2	-1.003	4.0589
2	-1.037	4.0275
2	-1.071	3.996
2	-1.088	3.9646
2	-1.122	3.9269
2	-1.156	3.8955
2	-1.173	3.8578
2	-1.19	3.8264
2	-1.207	3.7887
2	-1.224	3.751
2	-1.241	3.7133
0	-1.275	3.6756
0	-1.309	3.6379
0	-1.343	3.5939
0	-1.36	3.5562
0	-1.377	3.5122
0	-1.411	3.4745
0	-1.428	3.4306
0	-1.428	3.3866
0	-1.445	3.3426
0	-1.462	3.2986
0	-1.462	3.2546
0	-1.479	3.2107
0	-1.479	3.1667
0	-1.479	3.1227
0	-1.462	3.0787
0	-1.462	3.0347
0	-1.462	2.9908
0	-1.445	2.9468
0	-1.428	2.9028
0	-1.411	2.8588
0	-1.394	2.8148
0	-1.377	2.7771
0	-1.36	2.7332
0	-1.326	2.6955
0	-1.292	2.6515
0	-1.275	2.6138
0	-1.241	2.5761
0	-1.207	2.5384
0	-1.173	2.5007
0	-1.139	2.4693
0	-1.088	2.4378
0	-1.054	2.4001
0	-1.02	2.3687
0	-0.969	2.3436
0	-0.918	2.3122
0	-0.884	2.287
0	-0.833	2.2619
0	-0.782	2.2368
0	-0.731	2.2117
0	-0.697	2.1865
0	-0.646	2.1677
0	-0.595	2.1488
0	-0.544	2.1362
0	-0.493	2.1174
0	-0.442	2.1048
0	-0.391	2.0923
0	-0.34	2.0797
0	-0.289	2.0671
0	-0.221	2.0609
0	-0.17	2.0546
0	-0.119	2.0483
0	-0.068	2.0483
0	-0.017	2.0483
0	0.017	2.0483
0	0.068	2.0483
0	0.119	2.0546
0	0.187	2.0546
0	0.238	2.0609
0	0.289	2.0734
0	0.34	2.0797
0	0.391	2.0923
0	0.442	2.1048
0	0.493	2.1174
0	0.544	2.1362
0	0.595	2.1488
0	0.646	2.1677
0	0.697	2.1928
0	0.731	2.2117
0	0.782	2.2368
0	0.833	2.2619
0	0.884	2.287
0	0.918	2.3122
0	0.969	2.3436
0	1.003	2.3687
0	1.054	2.4001
2	1.088	2.4378
2	1.139	2.4693
2	1.19	2.507
2	1.241	2.5384
2	1.292	2.5761
2	1.343	2.62
2	1.377	2.6578
2	1.428	2.7017
2	1.462	2.7457
2	1.496	2.7897
2	1.53	2.8337
2	1.564	2.8839
2	1.598	2.9279
2	1.615	2.9782
2	1.649	3.0284
2	1.666	3.0787
2	1.683	3.129
2	1.7	3.1793
2	1.717	3.2295
2	1.717	3.2798
2	1.717	3.3363
2	1.717	3.3866
2	1.717	3.4369
2	1.717	3.4934
2	1.717	3.5437
2	1.7	3.5939
2	1.7	3.6442
2	1.683	3.6945
2	1.666	3.7447
2	1.632	3.795
2	1.615	3.8453
2	1.598	3.8955
2	1.564	3.9395
2	1.53	3.9898
2	1.513	4.0338
2	1.479	4.0777
2	1.445	4.1217
2	1.411	4.1657
2	1.36	4.2097
2	1.326	4.2474
2	1.292	4.2851
2	1.258	4.3291
2	1.207	4.3605
2	1.173	4.3982
2	1.122	4.4359
2	1.088	4.4673
2	1.037	4.4987
2	1.003	4.5301
2	0.952	4.5615
2	0.918	4.5867
2	0.867	4.6181
2	0.833	4.6432
2	0.782	4.6683
2	0.731	4.6872
2	0.697	4.7123
2	0.646	4.7312
2	0.612	4.75
2	0.561	4.7689
2	0.51	4.7814
2	0.476	4.8003
2	0.425	4.8129
2	0.391	4.8254
2	0.34	4.838
2	0.306	4.8443
2	0.255	4.8568
2	0.204	4.8631
2	0.17	4.8694
2	0.119	4.8757
2	0.085	4.8757
2	0.034	4.8757
2	0	4.882
2	-0.034	4.8757
2	-0.068	4.8757
2	-0.119	4.8757
2	-0.153	4.8694
2	-0.204	4.8631
2	-0.238	4.8568
2	-0.289	4.8506
2	-0.323	4.838
2	-0.374	4.8254
2	-0.425	4.8191
2	-0.459	4.8003
2	-0.51	4.7877
2	-0.544	4.7752
2	-0.595	4.7563
2	-0.629	4.7375
2	-0.68	4.7186
2	-0.714	4.6935
2	-0.765	4.6746
2	-0.799	4.6495
2	-0.85	4.6244
2	-0.901	4.5992
2	-0.935	4.5678
0	-1.003	4.5427
0	-1.054	4.5113
0	-1.105	4.4736
0	-1.173	4.4421
0	-1.224	4.4044
0	-1.275	4.3667
0	-1.343	4.3291
0	-1.394	4.2851
0	-1.445	4.2474
0	-1.496	4.1971
0	-1.547	4.1531
0	-1.598	4.1091
0	-1.649	4.0589
0	-1.7	4.0086
0	-1.734	3.9583
0	-1.785	3.9018
0	-1.819	3.8515
0	-1.853	3.795
0	-1.887	3.7384
0	-1.921	3.6819
0	-1.955	3.6191
0	-1.972	3.5625
0	-1.989	3.4997
0	-2.023	3.4431
0	-2.023	3.3803
0	-2.04	3.3175
0	-2.057	3.2609
0	-2.057	3.1981
0	-2.057	3.1353
0	-2.057	3.0724
0	-2.04	3.0096
0	-2.04	2.9468
0	-2.023	2.8902
0	-2.006	2.8274
0	-1.989	2.7646
0	-1.955	2.708
0	-1.921	2.6515
0	-1.904	2.5949
0	-1.87	2.5384
0	-1.836	2.4818
0	-1.785	2.4253
0	-1.751	2.3687
0	-1.7	2.3185
0	-1.666	2.2682
0	-1.615	2.2179
0	-1.564	2.174
0	-1.513	2.1237
0	-1.462	2.0797
0	-1.411	2.0357
0	-1.343	1.998
0	-1.292	1.954
0	-1.241	1.9163
0	-1.173	1.8786
0	-1.122	1.8472
0	-1.071	1.8158
0	-1.003	1.7844
0	-0.952	1.753
0	-0.884	1.7216
0	-0.833	1.6964
0	-0.765	1.6713
0	-0.714	1.6525
0	-0.646	1.6336
0	-0.578	1.6148
0	-0.527	1.5959
0	-0.459	1.5833
0	-0.408	1.5645
0	-0.34	1.5582
0	-0.289	1.5456
0	-0.221	1.5394
0	-0.17	1.5331
0	-0.102	1.5268
0	-0.051	1.5268
0	0	1.5268
0	0.051	1.5268
0	0.119	1.5268
0	0.17	1.5331
0	0.238	1.5394
0	0.289	1.5456
0	0.357	1.5582
0	0.425	1.5708
0	0.476	1.5833
0	0.544	1.5959
0	0.595	1.6148
0	0.663	1.6336
0	0.714	1.6587
0	0.782	1.6776
0	0.833	1.7027
0	0.884	1.7279
0	0.952	1.7593
0	1.003	1.7844
0	1.071	1.8158
0	1.122	1.8535
0	1.173	1.8849
0	1.241	1.9226
0	1.292	1.9603
0	1.343	1.998
0	1.394	2.042
0	1.445	2.086
2	1.496	2.13
2	1.564	2.174
2	1.632	2.2242
2	1.7	2.2745
2	1.751	2.3247
2	1.819	2.3813
2	1.87	2.4378
2	1.921	2.4944
2	1.972	2.5509
2	2.023	2.6138
2	2.057	2.6703
2	2.108	2.7332
2	2.142	2.796
2	2.176	2.8651
2	2.193	2.9279
2	2.227	2.997
2	2.244	3.0661
2	2.261	3.129
2	2.278	3.1981
2	2.295	3.2672
2	2.295	3.3363
2	2.295	3.4054
2	2.295	3.4745
2	2.278	3.5437
2	2.278	3.6128
2	2.261	3.6819
2	2.244	3.751
2	2.227	3.8138
2	2.193	3.883
2	2.176	3.9521
2	2.142	4.0149
2	2.108	4.0777
2	2.074	4.1406
2	2.04	4.2034
2	2.006	4.2662
2	1.955	4.3228
2	1.921	4.3793
2	1.87	4.4421
2	1.836	4.4924
2	1.785	4.549
2	1.751	4.6055
2	1.7	4.6558
2	1.649	4.706
2	1.615	4.7563
2	1.564	4.8003
2	1.53	4.8506
2	1.479	4.8945
2	1.445	4.9385
2	1.394	4.9825
2	1.36	5.0265
2	1.309	5.0642
2	1.275	5.1019
2	1.224	5.1396
2	1.19	5.1773
2	1.156	5.215
2	1.122	5.2464
2	1.088	5.2778
2	1.054	5.3155
2	1.02	5.3406
2	0.986	5.372
2	0.952	5.4035
2	0.918	5.4349
2	0.901	5.46
2	0.867	5.4851
2	0.833	5.5103
2	0.816	5.5354
2	0.799	5.5605
2	0.765	5.5857
2	0.748	5.6108
2	0.731	5.6297
2	0.697	5.6548
2	0.68	5.6736
2	0.663	5.6925
2	0.646	5.7113
2	0.629	5.7302
2	0.629	5.7553
2	0.612	5.7742
0	0.578	5.7867
0	0.544	5.8056
0	0.527	5.8244
0	0.493	5.837
0	0.476	5.8559
0	0.442	5.8684
0	0.425	5.881
0	0.391	5.8936
0	0.374	5.9061
0	0.357	5.9187
0	0.34	5.925
0	0.306	5.9375
0	0.289	5.9438
0	0.272	5.9564
0	0.255	5.9627
0	0.238	5.9689
0	0.221	5.9752
0	0.204	5.9815
0	0.187	5.9878
0	0.17	5.9941
0	0.153	6.0004
0	0.136	6.0066
0	0.119	6.0066
0	0.102	6.0129
0	0.085	6.0129
0	0.068	6.0192
0	0.051	6.0192
0	0.034	6.0192
0	0.017	6.0192
0	0	6.0255
0	0	6.0255
2	0	6.0255
2	0	6.0255
2	0	6.0192
2	0	6.0192
2	0	6.0192
2	0	6.0192
2	0	6.0192
2	0	6.0192
2	0	6.0192
2	0	6.0192
2	0	6.0192
2	0	6.0192
2	0	6.0192
2	0	6.0192
2	0	6.0192
2	0	6.0192
2	0	6.0192
2	0	6.0192
2	0	6.0192
2	0	6.0192
2	0	6.0192
2	0	6.0192
2	0	6.0192
2	0	6.0192
2	0	6.0192
2	0	6.0192
2	0	6.0192
2	0	6.0192
2	0	6.0192
2	0	6.0192
2	0	6.0192
2	0	6.0192
2	0	6.0192
2	0	6.0192
2	0	6.0192
2	0	6.0192
2	0	6.0192
2	0	6.0192
2	0	6.0192
2	0	6.0192
2	0	6.0192
2	0	6.0192
2	0	6.0192
2	0	6.0255
2	0	6.0255
2	0.017	6.0255
2	0.017	6.0255
2	0.017	6.0255
2	0.017	6.0255
2	0.017	6.0255
2	0.017	6.0255
2	0.017	6.0255
2	0.017	6.0255
2	0.017	6.0318
2	0.017	6.0318
2	0.017	6.0318
2	0.017	6.0318
2	0.017	6.0318
2	0.017	6.0318
0	0.017	6.0318
0	0	6.0318
0	0	6.0318
0	-0.017	6.0318
0	-0.034	6.0318
2	-0.051	6.0318
2	-0.051	6.0318
2	-0.051	6.0255
2	-0.034	6.0255
2	-0.034	6.0255
2	-0.034	6.0255
2	-0.034	6.0192
2	-0.034	6.0192
2	-0.034	6.0192
2	-0.034	6.0192
2	-0.034	6.0192
2	-0.034	6.0129
2	-0.034	6.0129
2	-0.034	6.0129
2	-0.034	6.0129
2	-0.034	6.0129
2	-0.034	6.0066
2	-0.034	6.0066
2	-0.034	6.0066
2	-0.034	6.0066
2	-0.034	6.0066
2	-0.034	6.0004
2	-0.034	6.0004
2	-0.034	6.0004
2	-0.034	6.0004
2	-0.034	6.0004
2	-0.034	5.9941
2	-0.034	5.9941
2	-0.034	5.9941
2	-0.034	5.9941
2	-0.034	5.9878
2	-0.034	5.9878
2	-0.034	5.9878
2	-0.034	5.9878
2	-0.051	5.9878
2	-0.051	5.9815
2	-0.051	5.9815
2	-0.051	5.9815
2	-0.051	5.9752
2	-0.051	5.9752
2	-0.051	5.9752
2	-0.051	5.9752
2	-0.051	5.9689
2	-0.051	5.9689
2	-0.068	5.9689
2	-0.068	5.9627
2	-0.068	5.9627
2	-0.068	5.9627
2	-0.068	5.9564
2	-0.068	5.9564
2	-0.068	5.9564
2	-0.085	5.9501
2	-0.085	5.9501
2	-0.085	5.9438
2	-0.085	5.9438
2	-0.085	5.9375
2	-0.102	5.9375
2	-0.102	5.9313
2	-0.102	5.9313
2	-0.102	5.925
2	-0.119	5.925
2	-0.119	5.9187
2	-0.119	5.9124
2	-0.136	5.9124
2	-0.136	5.9061
2	-0.136	5.8998
2	-0.153	5.8998
2	-0.153	5.8936
2	-0.153	5.8873
2	-0.17	5.881
0	-0.187	5.8747
0	-0.204	5.8684
0	-0.238	5.8621
0	-0.255	5.8559
0	-0.289	5.8496
0	-0.306	5.837
0	-0.34	5.8307
0	-0.357	5.8182
0	-0.391	5.8056
0	-0.425	5.793
0	-0.442	5.7805
0	-0.476	5.7679
0	-0.51	5.7553
0	-0.527	5.7365
0	-0.561	5.7176
0	-0.595	5.705
0	-0.629	5.6862
0	-0.663	5.6611
0	-0.697	5.6422
0	-0.731	5.6234
0	-0.765	5.5982
0	-0.816	5.5731
0	-0.85	5.548
0	-0.884	5.5228
0	-0.935	5.4977
0	-0.969	5.4663
0	-1.02	5.4349
0	-1.054	5.4035
0	-1.105	5.372
0	-1.156	5.3406
0	-1.207	5.3029
0	-1.258	5.2652
0	-1.309	5.2275
0	-1.36	5.1898
0	-1.411	5.1459
0	-1.462	5.1019
0	-1.513	5.0579
0	-1.581	5.0076
0	-1.632	4.9637
0	-1.683	4.9134
0	-1.751	4.8631
0	-1.802	4.8066
0	-1.87	4.75
0	-1.921	4.6935
0	-1.989	4.6369
0	-2.04	4.5741
0	-2.091	4.5113
0	-2.159	4.4484
0	-2.21	4.3856
0	-2.261	4.3165
0	-2.329	4.2474
0	-2.38	4.1783
0	-2.414	4.1029
0	-2.465	4.0275
0	-2.516	3.9583
0	-2.55	3.8767
0	-2.584	3.8013
0	-2.618	3.7259
0	-2.652	3.6442
0	-2.686	3.5625
0	-2.703	3.4808
0	-2.72	3.3992
0	-2.737	3.3175
0	-2.737	3.2358
0	-2.737	3.1541
0	-2.737	3.0724
0	-2.72	2.9908
0	-2.72	2.9091
0	-2.703	2.8274
0	-2.669	2.7457
0	-2.652	2.664
0	-2.618	2.5886
0	-2.584	2.507
0	-2.55	2.4316
0	-2.499	2.3562
0	-2.465	2.2808
0	-2.414	2.2054
0	-2.363	2.1362
0	-2.312	2.0671
0	-2.244	1.998
0	-2.193	1.9289
0	-2.142	1.8661
0	-2.074	1.797
0	-2.023	1.7404
0	-1.955	1.6776
0	-1.904	1.621
0	-1.836	1.5645
0	-1.768	1.5079
0	-1.717	1.4577
0	-1.649	1.4074
0	-1.598	1.3572
0	-1.53	1.3069
0	-1.479	1.2629
0	-1.428	1.2189
0	-1.36	1.1812
0	-1.309	1.1372
0	-1.258	1.0995
0	-1.207	1.0618
0	-1.139	1.0241
0	-1.088	0.99273
0	-1.037	0.96131
0	-1.003	0.9299
0	-0.952	0.89848
0	-0.901	0.87335
0	-0.85	0.84822
0	-0.816	0.82309
0	-0.765	0.79795
0	-0.731	0.77282
0	-0.68	0.75397
0	-0.646	0.73512
0	-0.595	0.71627
0	-0.561	0.69742
0	-0.527	0.67858
0	-0.476	0.66601
0	-0.442	0.64716
0	-0.408	0.63459
0	-0.374	0.62203
0	-0.34	0.61574
0	-0.306	0.60318
0	-0.272	0.59689
0	-0.238	0.59061
0	-0.204	0.57805
0	-0.17	0.57176
0	-0.136	0.57176
0	-0.102	0.56548
0	-0.068	0.56548
0	-0.034	0.5592
0	-0.017	0.5592
0	0	0.5592
0	0.034	0.5592
0	0.068	0.56548
0	0.102	0.56548
0	0.136	0.57176
0	0.17	0.57176
0	0.204	0.57805
0	0.238	0.58433
0	0.272	0.59689
0	0.306	0.60318
0	0.34	0.61574
0	0.374	0.62203
0	0.408	0.63459
0	0.442	0.64716
0	0.476	0.65973
0	0.51	0.67858
0	0.544	0.69114
0	0.595	0.70999
0	0.629	0.72884
0	0.663	0.74769
0	0.714	0.77282
0	0.748	0.79167
0	0.799	0.8168
0	0.833	0.84193
0	0.884	0.86707
0	0.935	0.8922
0	0.986	0.92362
0	1.02	0.95503
0	1.071	0.98645
0	1.122	1.0179
0	1.173	1.0556
0	1.224	1.0933
0	1.275	1.131
0	1.343	1.1687
0	1.394	1.2064
0	1.445	1.2503
0	1.496	1.2943
0	1.564	1.3446
0	1.615	1.3886
0	1.683	1.4388
0	1.734	1.4891
0	1.802	1.5456
0	1.853	1.6022
0	1.921	1.6587
0	1.972	1.7153
0	2.023	1.7781
0	2.091	1.8347
0	2.142	1.9038
0	2.193	1.9666
0	2.244	2.0357
2	2.312	2.1048
2	2.363	2.174
2	2.431	2.2431
2	2.499	2.3185
2	2.55	2.3939
2	2.601	2.4755
2	2.652	2.5509
2	2.703	2.6326
2	2.737	2.7143
2	2.771	2.796
2	2.805	2.8839
2	2.839	2.9656
2	2.856	3.0536
2	2.873	3.1353
2	2.89	3.2232
2	2.89	3.3112
2	2.907	3.3992
2	2.89	3.4871
2	2.89	3.5751
2	2.873	3.6631
2	2.856	3.7447
2	2.839	3.8327
2	2.805	3.9144
2	2.788	4.0023
2	2.754	4.084
2	2.72	4.1657
2	2.669	4.2474
2	2.635	4.3291
2	2.601	4.4044
2	2.55	4.4861
2	2.516	4.5615
2	2.465	4.6369
2	2.414	4.706
2	2.38	4.7814
2	2.329	4.8506
2	2.278	4.9197
2	2.244	4.9888
2	2.193	5.0579
2	2.159	5.1207
0	2.108	5.1836
0	2.057	5.2464
0	2.006	5.3092
0	1.955	5.372
0	1.904	5.4286
0	1.853	5.4851
0	1.819	5.5417
0	1.768	5.592
0	1.734	5.6485
0	1.7	5.6988
0	1.666	5.749
0	1.632	5.7993
0	1.615	5.8496
0	1.581	5.8936
0	1.564	5.9438
0	1.547	5.9878
0	1.53	6.0381
0	1.513	6.082
0	1.513	6.126
0	1.496	6.1763
0	1.496	6.2203
0	1.479	6.2642
1	1.479	0.025132
1	1.479	0.069114
1	1.462	0.1131
1	1.445	0.15708
1	1.445	0.20106
1	1.445	0.24504
1	1.445	0.28902
1	1.445	0.333
1	1.445	0.37699
1	1.462	0.42097
1	1.462	0.46495
1	1.479	0.50893
1	1.496	0.55291
1	1.513	0.59689
1	1.53	0.64716
1	1.547	0.69114
1	1.564	0.73512
1	1.598	0.78539
1	1.615	0.83565
1	1.649	0.87963
1	1.683	0.9299
0	1.717	0.98645
0	1.768	1.0367
0	1.819	1.0933
0	1.87	1.1435
0	1.938	1.2064
0	1.989	1.2629
0	2.04	1.3257
0	2.108	1.3886
0	2.159	1.4514
0	2.227	1.5142
0	2.278	1.5833
0	2.329	1.6525
0	2.397	1.7216
0	2.448	1.797
0	2.516	1.8724
0	2.567	1.9478
0	2.618	2.0294
0	2.669	2.1048
0	2.72	2.1865
0	2.771	2.2682
0	2.805	2.3562
0	2.839	2.4378
0	2.89	2.5258
0	2.907	2.6138
0	2.941	2.7017
0	2.958	2.7897
0	2.975	2.8777
0	2.992	2.9656
0	2.992	3.0599
0	2.992	3.1478
0	2.992	3.2358
0	2.975	3.33
0	2.958	3.418
0	2.941	3.506
0	2.924	3.5939
0	2.89	3.6819
0	2.856	3.7699
0	2.822	3.8515
0	2.771	3.9395
0	2.72	4.0212
0	2.686	4.1029
0	2.618	4.1845
0	2.567	4.2599
0	2.516	4.3353
0	2.465	4.4107
0	2.397	4.4861
0	2.346	4.5553
0	2.278	4.6244
0	2.21	4.6935
0	2.159	4.7563
0	2.091	4.8254
0	2.04	4.8883
0	1.972	4.9448
0	1.921	5.0014
0	1.853	5.0579
0	1.802	5.1144
0	1.751	5.171
0	1.7	5.2213
0	1.632	5.2715
0	1.581	5.3218
0	1.547	5.3658
0	1.496	5.416
0	1.445	5.46
0	1.411	5.4977
0	1.36	5.5417
0	1.326	5.5857
0	1.275	5.6234
0	1.241	5.6611
0	1.207	5.6988
0	1.173	5.7365
0	1.156	5.7679
0	1.122	5.8056
0	1.088	5.837
0	1.071	5.8684
1	1.037	5.8998
1	1.003	5.9313
1	0.969	5.9627
1	0.935	5.9878
1	0.901	6.0192
1	0.867	6.0443
1	0.833	6.0695
1	0.816	6.0946
1	0.782	6.1197
1	0.765	6.1449
1	0.731	6.1637
1	0.714	6.1889
1	0.697	6.2077
1	0.663	6.2265
1	0.646	6.2517
1	0.629	6.2705
1	0.612	0.0062831
1	0.595	0.025132
1	0.595	0.043982
1	0.578	0.056548
1	0.561	0.075397
1	0.544	0.094246
1	0.544	0.1131
1	0.527	0.12566
1	0.527	0.14451
1	0.51	0.15708
1	0.51	0.17593
1	0.51	0.18849
1	0.493	0.20734
1	0.493	0.21991
1	0.493	0.23247
1	0.493	0.25132
1	0.493	0.26389
1	0.493	0.28274
1	0.493	0.29531
1	0.493	0.30787
1	0.493	0.32672
1	0.493	0.33929
1	0.493	0.35814
1	0.51	0.3707
1	0.51	0.38327
1	0.527	0.40212
1	0.527	0.41469
1	0.527	0.43353
1	0.544	0.45238
1	0.561	0.46495
1	0.561	0.4838
1	0.578	0.50265
1	0.595	0.5215
1	0.612	0.54035
1	0.612	0.55291
1	0.629	0.57805
1	0.646	0.59689
1	0.663	0.61574
0	0.697	0.63459
0	0.748	0.65973
0	0.782	0.67858
0	0.816	0.70371
0	0.85	0.72884
0	0.901	0.75397
0	0.935	0.78539
0	0.986	0.81052
0	1.02	0.84193
0	1.071	0.87335
0	1.122	0.91105
0	1.156	0.94246
0	1.207	0.98016
0	1.258	1.0179
0	1.309	1.0556
0	1.36	1.0933
0	1.411	1.1372
0	1.479	1.1812
0	1.53	1.2252
0	1.581	1.2692
0	1.632	1.3195
0	1.7	1.3697
0	1.751	1.42
0	1.819	1.4765
0	1.87	1.5331
0	1.938	1.5896
0	1.989	1.6462
0	2.057	1.709
0	2.108	1.7718
0	2.159	1.8347
0	2.227	1.9038
0	2.278	1.9729
0	2.329	2.042
0	2.38	2.1111
0	2.431	2.1802
0	2.482	2.2556
0	2.516	2.331
0	2.567	2.4064
0	2.601	2.4881
0	2.635	2.5635
0	2.652	2.6452
0	2.686	2.7269
0	2.703	2.8085
0	2.72	2.8902
0	2.737	2.9719
0	2.737	3.0536
0	2.737	3.1353
0	2.737	3.217
0	2.72	3.2986
0	2.72	3.3803
0	2.703	3.462
0	2.669	3.5437
0	2.652	3.6254
0	2.618	3.7008
0	2.584	3.7824
0	2.533	3.8578
0	2.499	3.9332
0	2.448	4.0086
0	2.397	4.0777
0	2.346	4.1531
0	2.295	4.2222
0	2.244	4.2914
0	2.193	4.3605
0	2.125	4.4233
0	2.074	4.4861
0	2.006	4.549
0	1.955	4.6055
0	1.887	4.6621
0	1.836	4.7186
0	1.768	4.7752
0	1.7	4.8254
0	1.649	4.8757
0	1.581	4.926
2	1.53	4.9762
2	1.479	5.0202
2	1.445	5.0642
2	1.411	5.1082
2	1.36	5.1459
2	1.326	5.1898
2	1.292	5.2275
2	1.258	5.2652
2	1.224	5.3029
2	1.19	5.3406
2	1.156	5.3783
2	1.122	5.4097
2	1.088	5.4474
2	1.071	5.4789
0	1.02	5.5103
0	0.986	5.5417
0	0.935	5.5668
0	0.901	5.5982
0	0.867	5.6234
0	0.833	5.6485
0	0.799	5.6736
0	0.765	5.6988
0	0.731	5.7176
0	0.697	5.7428
0	0.663	5.7616
0	0.629	5.7805
0	0.612	5.7993
0	0.578	5.8182
2	0.544	5.837
2	0.544	5.8496
2	0.527	5.8684
2	0.527	5.881
2	0.51	5.8998
2	0.51	5.9124
2	0.51	5.9313
2	0.51	5.9438
0	0.476	5.9627
0	0.459	5.9752
0	0.442	5.9878
0	0.425	6.0004
0	0.408	6.0129
0	0.391	6.0255
0	0.391	6.0381
0	0.374	6.0506
0	0.357	6.0632
0	0.34	6.0758
0	0.323	6.082
0	0.323	6.0946
0	0.306	6.1009
0	0.289	6.1135
0	0.289	6.1197
0	0.272	6.1323
1	0.272	6.1386
1	0.238	6.1449
1	0.221	6.1512
1	0.204	6.1637
1	0.17	6.1637
1	0.153	6.17
1	0.136	6.1763
1	0.102	6.1826
1	0.085	6.1826
1	0.068	6.1826
1	0.034	6.1889
1	0.017	6.1889
1	0	6.1889
1	0	6.1889
1	-0.034	6.1889
1	-0.051	6.1889
1	-0.068	6.1826
1	-0.102	6.1826
1	-0.119	6.1763
1	-0.136	6.1763
0	-0.153	6.17
0	-0.153	6.1637
0	-0.153	6.1574
0	-0.17	6.1574
2	-0.17	6.1512
2	-0.17	6.1449
2	-0.153	6.1386
2	-0.153	6.1323
2	-0.136	6.126
2	-0.136	6.126
2	-0.136	6.1197
2	-0.119	6.1135
2	-0.119	6.1135
2	-0.119	6.1072
2	-0.102	6.1072
2	-0.102	6.1009
2	-0.085	6.1009
2	-0.085	6.0946
2	-0.085	6.0946
2	-0.085	6.0883
2	-0.068	6.0883
2	-0.068	6.0883
2	-0.068	6.082
2	-0.051	6.082
2	-0.051	6.082
2	-0.051	6.0758
2	-0.051	6.0758
2	-0.051	6.0758
2	-0.034	6.0695
2	-0.034	6.0695
2	-0.034	6.0695
2	-0.034	6.0695
2	-0.017	6.0695
2	-0.017	6.0695
2	-0.017	6.0632
2	-0.017	6.0632
2	-0.017	6.0632
2	0	6.0632
2	0	6.0632
2	0	6.0632
2	0	6.0632
2	0	6.0632
2	0	6.0632
2	0	6.0632
2	0	6.0632
2	0	6.0632
2	0	6.0632
2	0.017	6.0632
2	0.017	6.0632
2	0.017	6.0632
2	0.017	6.0695
2	0.017	6.0695
2	0.034	6.0695
2	0.034	6.0695
2	0.034	6.0695
2	0.034	6.0695
2	0.034	6.0758
2	0.051	6.0758
2	0.051	6.0758
2	0.051	6.0758
2	0.051	6.082
2	0.068	6.082
2	0.068	6.082
2	0.068	6.0883
2	0.068	6.0883
2	0.085	6.0946
2	0.085	6.0946
2	0.085	6.1009
2	0.102	6.1009
2	0.102	6.1072
2	0.102	6.1072
2	0.119	6.1135
2	0.119	6.1135
0	0.119	6.1197
0	0.102	6.1197
0	0.085	6.126
0	0.085	6.126
0	0.068	6.1323
0	0.068	6.1323
0	0.051	6.1323
2	0.051	6.1386
2	0.051	6.1386
2	0.068	6.1386
2	0.068	6.1449
2	0.085	6.1449
2	0.085	6.1512
2	0.102	6.1512
0	0.085	6.1574
0	0.085	6.1574
0	0.068	6.1574
0	0.068	6.1637
0	0.051	6.1637
0	0.051	6.1637
0	0.051	6.17
0	0.034	6.17
0	0.034	6.17
0	0.017	6.17
0	0.017	6.17
0	0.017	6.1763
0	0	6.1763
0	0	6.1763
0	0	6.1763
0	0	6.1763
0	0	6.1763
0	-0.017	6.1763
0	-0.017	6.17
0	-0.017	6.17
0	-0.034	6.17
0	-0.034	6.17
0	-0.034	6.17
0	-0.051	6.17
0	-0.051	6.1637
0	-0.068	6.1637
0	-0.068	6.1637
2	-0.068	6.1574
2	-0.068	6.1574
2	-0.051	6.1512
2	-0.051	6.1512
2	-0.034	6.1512
2	-0.034	6.1512
2	-0.017	6.1512
2	-0.017	6.1449
2	0	6.1449
2	0	6.1449
2	0	6.1449
2	0	6.1449
2	0	6.1449
2	0.017	6.1449
2	0.017	6.1512
2	0.034	6.1512
2	0.034	6.1512
2	0.051	6.1512
2	0.051	6.1512
2	0.068	6.1574
2	0.068	6.1574
0	0.068	6.1637
0	0.068	6.1637
0	0.051	6.1637
0	0.051	6.17
0	0.034	6.17
0	0.034	6.17
0	0.034	6.17
0	0.017	6.17
0	0.017	6.17
0	0	6.1763
0	0	6.1763
0	0	6.1763
0	0	6.1763
0	0	6.1763
0	0	6.1763
0	-0.017	6.1763
0	-0.017	6.17
0	-0.034	6.17
0	-0.034	6.17
0	-0.034	6.17
0	-0.051	6.17
0	-0.051	6.1637
0	-0.051	6.1637
0	-0.068	6.1637
0	-0.068	6.1574
0	-0.085	6.1574
0	-0.085	6.1512
2	-0.102	6.1512
2	-0.085	6.1512
2	-0.085	6.1449
2	-0.068	6.1449
2	-0.068	6.1386
2	-0.051	6.1386
2	-0.051	6.1386
2	-0.034	6.1386
2	-0.034	6.1323
2	-0.017	6.1323
2	-0.017	6.1323
2	-0.017	6.1323
2	0	6.1323
2	0	6.1323
2	0	6.1323
2	0	6.1323
2	0.017	6.1323
2	0.017	6.1323
2	0.017	6.1323
2	0.034	6.1323
2	0.034	6.1386
2	0.051	6.1386
2	0.051	6.1386
2	0.068	6.1386
2	0.068	6.1449
2	0.085	6.1449
2	0.085	6.1512
2	0.102	6.1512
2	0.102	6.1574
2	0.119	6.1574
2	0.119	6.1637
2	0.136	6.1637
2	0.136	6.17
2	0.153	6.1763
2	0.153	6.1826
0	0.153	6.1826
0	0.153	6.1889
0	0.136	6.1951
0	0.136	6.2014
0	0.136	6.2014
0	0.136	6.2077
0	0.119	6.214
0	0.119	6.214
0	0.119	6.2203
0	0.119	6.2203
0	0.102	6.2265
0	0.102	6.2328
0	0.102	6.2328
0	0.102	6.2391
0	0.102	6.2391
0	0.102	6.2454
0	0.085	6.2454
0	0.085	6.2517
0	0.085	6.2517
0	0.085	6.2517
1	0.085	6.258
1	0.068	6.258
1	0.051	6.2642
1	0.034	6.2642
1	0.017	6.2642
1	0	6.2642
1	0	6.2642
1	-0.017	6.2642
1	-0.034	6.2642
1	-0.051	6.2642
1	-0.068	6.258
1	-0.085	6.258
1	-0.102	6.2517
1	-0.119	6.2517
1	-0.136	6.2454
0	-0.136	6.2391
0	-0.136	6.2391
0	-0.153	6.2328
0	-0.153	6.2265
0	-0.153	6.2265
0	-0.153	6.2203
0	-0.153	6.214
2	-0.17	6.2077
2	-0.153	6.2014
2	-0.136	6.2014
2	-0.136	6.1951
2	-0.119	6.1889
2	-0.102	6.1889
2	-0.102	6.1826
2	-0.085	6.1826
2	-0.068	6.1763
2	-0.068	6.1763
2	-0.051	6.1763
2	-0.051	6.17
2	-0.034	6.17
2	-0.034	6.17
2	-0.017	6.17
2	0	6.17
2	0	6.17
2	0	6.17
2	0	6.17
2	0.017	6.17
2	0.017	6.17
2	0.034	6.17
2	0.034	6.17
2	0.051	6.17
2	0.068	6.1763
2	0.068	6.1763
2	0.085	6.1763
2	0.085	6.1826
2	0.102	6.1826
2	0.119	6.1889
2	0.119	6.1951
2	0.136	6.1951
2	0.153	6.2014
2	0.153	6.2077
0	0.153	6.214
0	0.153	6.214
0	0.136	6.2203
0	0.136	6.2265
0	0.136	6.2265
0	0.136	6.2328
0	0.136	6.2391
0	0.136	6.2391
0	0.119	6.2454
0	0.119	6.2517
0	0.119	6.2517
0	0.119	6.258
0	0.119	6.2642
0	0.119	6.2642
0	0.119	6.2705
0	0.119	6.2705
0	0.119	6.2768
0	0.119	0
0	0.119	0
0	0.119	0.0062831
0	0.119	0.0062831
0	0.119	0.012566
0	0.119	0.018849
0	0.119	0.018849
0	0.119	0.025132
0	0.119	0.031415
0	0.119	0.031415
1	0.136	0.037699
1	0.119	0.037699
1	0.102	0.043982
1	0.085	0.050265
1	0.068	0.050265
1	0.068	0.050265
1	0.051	0.056548
1	0.034	0.056548
1	0.017	0.056548
1	0.017	0.056548
1	0	0.056548
1	0	0.056548
1	-0.017	0.056548
1	-0.017	0.056548
1	-0.034	0.056548
1	-0.051	0.056548
1	-0.051	0.050265
1	-0.068	0.050265
1	-0.085	0.050265
0	-0.085	0.043982
0	-0.085	0.043982
0	-0.068	0.037699
0	-0.068	0.037699
0	-0.068	0.037699
0	-0.068	0.031415
0	-0.068	0.031415
0	-0.068	0.031415
0	-0.068	0.025132
0	-0.068	0.025132
0	-0.068	0.025132
0	-0.051	0.018849
0	-0.051	0.018849
0	-0.051	0.018849
0	-0.051	0.012566
0	-0.051	0.012566
0	-0.051	0.012566
0	-0.051	0.0062831
0	-0.051	0.0062831
0	-0.051	0.0062831
0	-0.051	0.0062831
0	-0.051	0
0	-0.051	0
0	-0.051	0
0	-0.051	6.2768
0	-0.051	6.2768
0	-0.051	6.2768
0	-0.051	6.2768
0	-0.051	6.2705
0	-0.051	6.2705
0	-0.051	6.2705
0	-0.051	6.2642
0	-0.051	6.2642
0	-0.051	6.2642
0	-0.051	6.2642
0	-0.051	6.258
0	-0.051	6.258
0	-0.051	6.258
0	-0.068	6.2517
0	-0.068	6.2517
0	-0.068	6.2517
0	-0.068	6.2454
0	-0.068	6.2454
0	-0.068	6.2454
2	-0.068	6.2391
2	-0.051	6.2391
2	-0.051	6.2391
2	-0.034	6.2328
2	-0.017	6.2328
2	0	6.2328
2	0	6.2328
2	0	6.2328
2	0.017	6.2328
2	0.034	6.2328
2	0.051	6.2391
2	0.068	6.2391
0	0.051	6.2391
0	0.051	6.2454
0	0.051	6.2454
0	0.051	6.2454
0	0.051	6.2517
0	0.051	6.2517
0	0.051	6.2517
0	0.051	6.2517
0	0.051	6.258
0	0.034	6.258
0	0.034	6.258
0	0.034	6.258
0	0.034	6.2642
0	0.034	6.2642
0	0.034	6.2642
0	0.034	6.2642
0	0.034	6.2642
0	0.034	6.2705
0	0.034	6.2705
0	0.034	6.2705
0	0.034	6.2705
0	0.034	6.2705
0	0.034	6.2768
1	0.034	6.2768
1	0.017	6.2768
1	0	6.2768
1	0	6.2768
1	-0.017	6.2768
1	-0.034	6.2768
1	-0.051	6.2705
1	-0.068	6.2705
1	-0.085	6.2705
1	-0.102	6.2642
1	-0.119	6.2642
0	-0.119	6.258
[truncated: 5,162 more rows]
