# Supplementary material for: Skilled motor control of an inverted pendulum implies low entropy of states but high entropy of actions
Source: PLoS Comput Biol. 2023 Jan 6;19(1):e1010810. doi: 10.1371/journal.pcbi.1010810 (PMC9851554; doi:10.1371/journal.pcbi.1010810)
Supplement: S2 File — The dataset within the file contains the data collected during the experiment. Each CSV file named “FRI_p_l.csv” corresponds to a different trial, where “p” stands for an unique numerical participant’s identifier and “l” stands for pendulum length (where “2” corresponds to 0.2, “3” to 0.3 m, “4” to 0.4 m, etc.). In every file, rows correspond to subsequent time steps, sampled with a frequency of 0.017 s. For every recorded time step, each column contains: the action selected by the trial’s participant (“action”). The value 0 corresponds to a “no action”, the value 1 represents an action that pushes the pendulum towards the clockwise direction and the value 2 corresponds to an action that pushes the pendulum towards the anti-clockwise direction.the angular velocity of the pendulum at that time step (“ang. velocity”), measured in rad s−1.the angle of the pendulum at that time step (“angle”), measured in rad with values in the interval [0, 2π) rad. The angle 0 rad corresponds to the pendulum oriented in its upright position.the single utility value associated to the whole trial (“utility”). (ZIP) [file pcbi.1010810.s002.zip › ExperimentalData/FRI_11_3.csv]

action	angular vel.	angle	trial utility
1	0.272	0.333	-19.8856
1	0	3.2358
1	-0.017	3.2358
1	-0.017	3.2358
1	-0.034	3.2358
1	-0.034	3.2358
1	-0.051	3.2358
1	-0.068	3.2295
1	-0.068	3.2295
1	-0.085	3.2295
1	-0.085	3.2232
1	-0.102	3.2232
1	-0.102	3.217
1	-0.102	3.217
1	-0.119	3.2107
1	-0.119	3.2044
1	-0.136	3.2044
1	-0.136	3.1981
1	-0.136	3.1918
1	-0.153	3.1918
1	-0.153	3.1855
1	-0.153	3.1793
1	-0.153	3.173
1	-0.17	3.1667
1	-0.17	3.1667
1	-0.17	3.1604
1	-0.17	3.1541
1	-0.17	3.1478
1	-0.17	3.1416
1	-0.17	3.1353
1	-0.17	3.129
1	-0.17	3.129
1	-0.17	3.1227
1	-0.17	3.1164
1	-0.17	3.1101
1	-0.17	3.1038
1	-0.153	3.0976
1	-0.153	3.0976
1	-0.153	3.0913
1	-0.136	3.085
1	-0.136	3.0787
1	-0.136	3.0787
1	-0.119	3.0724
1	-0.119	3.0661
1	-0.119	3.0661
1	-0.102	3.0599
1	-0.102	3.0599
1	-0.085	3.0536
1	-0.085	3.0536
1	-0.068	3.0473
1	-0.068	3.0473
1	-0.051	3.0473
1	-0.051	3.041
1	-0.068	3.041
1	-0.085	3.041
1	-0.102	3.0347
1	-0.119	3.0347
1	-0.136	3.0284
1	-0.136	3.0284
1	-0.153	3.0222
1	-0.17	3.0159
1	-0.187	3.0096
1	-0.204	3.0033
1	-0.221	2.997
1	-0.221	2.9908
1	-0.238	2.9845
1	-0.255	2.9782
1	-0.255	2.9656
1	-0.272	2.9593
1	-0.272	2.9531
1	-0.289	2.9405
1	-0.289	2.9342
1	-0.306	2.9216
1	-0.306	2.9154
1	-0.306	2.9028
1	-0.306	2.8965
1	-0.323	2.8839
1	-0.323	2.8777
1	-0.323	2.8651
1	-0.323	2.8588
1	-0.306	2.8462
1	-0.306	2.84
1	-0.306	2.8274
1	-0.306	2.8148
1	-0.306	2.8085
1	-0.289	2.8023
1	-0.289	2.7897
1	-0.272	2.7834
1	-0.272	2.7708
1	-0.255	2.7646
1	-0.255	2.7583
1	-0.238	2.752
1	-0.221	2.7394
1	-0.221	2.7332
1	-0.204	2.7269
1	-0.187	2.7206
1	-0.17	2.7143
1	-0.17	2.7143
1	-0.153	2.708
1	-0.136	2.7017
1	-0.119	2.6955
1	-0.102	2.6955
1	-0.085	2.6892
1	-0.068	2.6892
1	-0.051	2.6892
1	-0.034	2.6829
1	-0.017	2.6829
1	0	2.6829
1	0	2.6829
1	0.017	2.6829
1	0.034	2.6829
0	0.068	2.6892
0	0.119	2.6892
0	0.17	2.6955
0	0.204	2.7017
0	0.255	2.708
0	0.289	2.7143
0	0.323	2.7269
0	0.374	2.7332
0	0.408	2.7457
0	0.442	2.7583
0	0.476	2.7771
0	0.51	2.7897
0	0.544	2.8085
0	0.578	2.8211
0	0.612	2.84
0	0.629	2.8588
0	0.663	2.8777
0	0.68	2.9028
0	0.714	2.9216
0	0.731	2.9405
0	0.748	2.9656
0	0.765	2.9908
0	0.782	3.0096
0	0.782	3.0347
0	0.799	3.0599
0	0.799	3.085
0	0.799	3.1101
0	0.816	3.1353
0	0.799	3.1604
0	0.799	3.1793
0	0.799	3.2044
0	0.782	3.2295
0	0.782	3.2546
0	0.765	3.2798
0	0.748	3.2986
0	0.731	3.3238
0	0.714	3.3426
0	0.697	3.3677
0	0.663	3.3866
0	0.646	3.4054
0	0.612	3.4243
0	0.578	3.4431
0	0.561	3.462
0	0.527	3.4808
0	0.493	3.4934
0	0.442	3.506
0	0.408	3.5185
0	0.374	3.5311
0	0.34	3.5437
0	0.289	3.5562
0	0.255	3.5625
0	0.221	3.5688
0	0.17	3.5751
0	0.136	3.5814
0	0.085	3.5814
0	0.051	3.5877
0	0	3.5877
0	-0.034	3.5877
0	-0.068	3.5814
0	-0.119	3.5814
0	-0.153	3.5751
0	-0.204	3.5688
0	-0.238	3.5625
1	-0.272	3.5562
1	-0.34	3.5499
1	-0.408	3.5374
1	-0.476	3.5248
1	-0.544	3.506
1	-0.612	3.4871
1	-0.663	3.4683
1	-0.714	3.4494
1	-0.782	3.4243
1	-0.833	3.3992
1	-0.884	3.374
1	-0.935	3.3489
1	-0.986	3.3175
1	-1.02	3.2861
1	-1.054	3.2546
1	-1.105	3.2232
1	-1.139	3.1918
1	-1.156	3.1541
1	-1.19	3.1227
1	-1.207	3.085
1	-1.224	3.0473
1	-1.241	3.0096
1	-1.258	2.9719
1	-1.258	2.9342
1	-1.275	2.8965
1	-1.275	2.8588
1	-1.258	2.8211
1	-1.258	2.7834
1	-1.241	2.7457
1	-1.241	2.708
1	-1.224	2.6703
1	-1.19	2.6326
1	-1.173	2.5949
1	-1.156	2.5635
1	-1.122	2.5258
1	-1.088	2.4944
1	-1.054	2.463
1	-1.02	2.4316
1	-0.969	2.4001
1	-0.935	2.3687
1	-0.884	2.3436
1	-0.85	2.3185
1	-0.799	2.2933
1	-0.748	2.2682
1	-0.697	2.2494
1	-0.646	2.2242
1	-0.595	2.2117
1	-0.544	2.1928
1	-0.476	2.174
1	-0.425	2.1614
1	-0.374	2.1488
1	-0.306	2.1362
1	-0.255	2.13
1	-0.204	2.1237
1	-0.136	2.1174
1	-0.085	2.1174
1	-0.017	2.1111
1	0.017	2.1111
1	0.085	2.1111
1	0.136	2.1174
1	0.187	2.1237
1	0.255	2.13
1	0.306	2.1362
1	0.357	2.1488
1	0.425	2.1614
1	0.476	2.174
0	0.561	2.1928
0	0.646	2.2117
0	0.714	2.2305
0	0.799	2.2494
0	0.867	2.2745
0	0.952	2.3059
0	1.02	2.3373
0	1.088	2.3687
0	1.156	2.4001
0	1.224	2.4378
0	1.292	2.4755
0	1.343	2.5132
0	1.394	2.5572
0	1.445	2.6012
0	1.496	2.6452
0	1.547	2.6892
0	1.581	2.7332
0	1.615	2.7834
0	1.649	2.8337
0	1.683	2.8839
0	1.7	2.9342
0	1.717	2.9845
0	1.734	3.041
0	1.734	3.0913
0	1.734	3.1416
0	1.734	3.1981
0	1.734	3.2484
0	1.717	3.2986
0	1.7	3.3489
0	1.666	3.4054
0	1.632	3.4494
0	1.598	3.4997
0	1.564	3.5499
0	1.53	3.5939
0	1.479	3.6379
0	1.428	3.6819
0	1.377	3.7259
0	1.309	3.7699
0	1.258	3.8076
0	1.19	3.8453
0	1.122	3.8767
0	1.054	3.9081
0	0.986	3.9395
0	0.901	3.9709
0	0.833	3.996
0	0.748	4.0212
1	0.68	4.04
1	0.578	4.0589
1	0.459	4.0777
1	0.357	4.0903
1	0.238	4.0966
1	0.136	4.1029
1	0.034	4.1091
1	-0.068	4.1091
1	-0.17	4.1029
1	-0.289	4.0966
1	-0.391	4.084
1	-0.493	4.0714
1	-0.612	4.0589
1	-0.714	4.0338
1	-0.816	4.0149
1	-0.918	3.9835
1	-1.02	3.9583
1	-1.122	3.9269
1	-1.207	3.8892
1	-1.309	3.8515
1	-1.394	3.8138
1	-1.479	3.7699
1	-1.564	3.7196
1	-1.649	3.6756
1	-1.717	3.6254
1	-1.785	3.5688
1	-1.853	3.5122
1	-1.921	3.4557
1	-1.972	3.3992
1	-2.023	3.3363
1	-2.057	3.2798
1	-2.091	3.217
1	-2.125	3.1541
1	-2.159	3.085
1	-2.176	3.0222
1	-2.176	2.9531
1	-2.193	2.8902
1	-2.193	2.8211
1	-2.176	2.7583
1	-2.159	2.6955
1	-2.142	2.6263
1	-2.125	2.5635
1	-2.091	2.5007
1	-2.057	2.4378
1	-2.006	2.375
1	-1.972	2.3185
1	-1.921	2.2619
1	-1.87	2.1991
1	-1.802	2.1488
1	-1.751	2.0923
1	-1.683	2.042
1	-1.615	1.9917
1	-1.564	1.9415
1	-1.496	1.8975
1	-1.411	1.8535
1	-1.343	1.8095
1	-1.275	1.7718
1	-1.207	1.7341
1	-1.139	1.6964
1	-1.054	1.665
1	-0.986	1.6336
1	-0.918	1.6085
1	-0.833	1.5771
1	-0.765	1.5582
1	-0.697	1.5331
1	-0.629	1.5142
1	-0.544	1.4954
1	-0.476	1.4828
1	-0.408	1.464
1	-0.323	1.4577
1	-0.255	1.4451
1	-0.187	1.4388
1	-0.119	1.4325
1	-0.034	1.4325
1	0.017	1.4325
1	0.085	1.4325
1	0.153	1.4388
1	0.238	1.4451
1	0.306	1.4514
1	0.374	1.464
1	0.442	1.4765
1	0.527	1.4891
1	0.595	1.5079
1	0.663	1.5268
1	0.731	1.5456
1	0.816	1.5708
1	0.884	1.5959
0	0.986	1.621
0	1.088	1.6525
0	1.173	1.6902
0	1.275	1.7279
0	1.377	1.7655
0	1.479	1.8095
0	1.564	1.8535
0	1.666	1.9038
0	1.751	1.954
0	1.853	2.0106
0	1.938	2.0671
0	2.023	2.1237
0	2.108	2.1865
0	2.176	2.2556
0	2.261	2.3185
0	2.329	2.3876
0	2.397	2.463
0	2.448	2.5321
0	2.499	2.6075
0	2.55	2.6829
0	2.584	2.7583
0	2.618	2.84
0	2.635	2.9154
0	2.652	2.997
0	2.669	3.0787
0	2.669	3.1604
0	2.669	3.2358
0	2.652	3.3175
0	2.618	3.3992
0	2.584	3.4745
0	2.55	3.5562
0	2.516	3.6316
0	2.465	3.707
0	2.397	3.7761
0	2.329	3.8515
0	2.261	3.9207
0	2.193	3.9835
0	2.108	4.0526
0	2.04	4.1154
0	1.955	4.172
0	1.853	4.2285
0	1.768	4.2851
0	1.683	4.3353
0	1.581	4.3856
0	1.479	4.4296
0	1.394	4.4736
0	1.292	4.5175
0	1.19	4.5553
0	1.088	4.5867
0	0.986	4.6181
0	0.884	4.6495
0	0.782	4.6746
0	0.697	4.6935
0	0.595	4.7123
0	0.493	4.7312
0	0.391	4.7437
0	0.289	4.7563
0	0.187	4.7626
0	0.085	4.7689
0	0	4.7689
0	-0.102	4.7689
0	-0.187	4.7626
0	-0.289	4.7563
0	-0.391	4.7437
0	-0.493	4.7312
0	-0.595	4.7123
0	-0.697	4.6935
0	-0.799	4.6746
0	-0.884	4.6495
0	-0.986	4.6181
1	-1.088	4.5867
1	-1.207	4.549
1	-1.343	4.5113
1	-1.462	4.4736
1	-1.581	4.4233
1	-1.717	4.373
1	-1.836	4.3228
1	-1.938	4.2662
1	-2.057	4.2034
1	-2.176	4.1406
1	-2.278	4.0714
1	-2.38	4.0023
1	-2.482	3.9332
1	-2.584	3.8515
1	-2.669	3.7761
1	-2.754	3.6945
1	-2.822	3.6128
1	-2.89	3.5248
1	-2.958	3.4369
1	-3.009	3.3489
1	-3.043	3.2546
1	-3.077	3.1604
1	-3.094	3.0724
1	-3.111	2.9782
1	-3.111	2.8839
1	-3.111	2.7897
1	-3.094	2.6955
1	-3.077	2.6012
1	-3.043	2.5132
1	-3.009	2.419
1	-2.975	2.331
1	-2.924	2.2431
1	-2.856	2.1551
1	-2.805	2.0671
1	-2.737	1.9855
1	-2.669	1.9038
1	-2.601	1.8221
1	-2.533	1.7467
1	-2.465	1.6713
1	-2.38	1.6022
1	-2.312	1.5268
1	-2.227	1.4577
1	-2.159	1.3948
1	-2.091	1.332
1	-2.023	1.2692
1	-1.955	1.2064
1	-1.887	1.1498
1	-1.819	1.0933
1	-1.751	1.043
1	-1.7	0.98645
1	-1.649	0.93618
1	-1.598	0.8922
1	-1.547	0.84193
0	-1.462	0.79795
0	-1.394	0.75397
0	-1.326	0.70999
0	-1.258	0.67229
0	-1.207	0.63459
0	-1.139	0.60318
0	-1.088	0.56548
0	-1.037	0.53406
0	-0.986	0.50265
0	-0.935	0.47752
2	-0.884	0.4461
2	-0.816	0.42097
2	-0.748	0.39583
2	-0.68	0.37699
2	-0.629	0.35814
2	-0.561	0.33929
2	-0.51	0.32044
2	-0.442	0.30787
2	-0.391	0.29531
2	-0.323	0.28274
2	-0.272	0.27646
2	-0.221	0.27017
2	-0.17	0.26389
2	-0.119	0.25761
2	-0.068	0.25132
2	-0.017	0.25132
2	0.034	0.25132
2	0.085	0.25132
2	0.136	0.25761
2	0.187	0.26389
2	0.238	0.27017
2	0.289	0.27646
2	0.34	0.28902
2	0.408	0.30159
2	0.459	0.31416
2	0.51	0.32672
2	0.578	0.34557
2	0.646	0.36442
2	0.697	0.38327
2	0.765	0.40212
2	0.833	0.42725
2	0.901	0.45238
2	0.969	0.4838
0	1.02	0.51521
0	1.071	0.54663
1	1.122	0.57805
1	1.156	0.61574
1	1.19	0.64716
1	1.224	0.68486
1	1.258	0.72256
1	1.292	0.76026
1	1.343	0.80424
1	1.394	0.84193
1	1.445	0.88592
1	1.496	0.9299
1	1.547	0.97388
1	1.598	1.0241
1	1.666	1.0744
1	1.717	1.1247
1	1.785	1.1749
1	1.853	1.2315
1	1.921	1.288
1	1.989	1.3446
1	2.057	1.4074
0	2.159	1.4703
0	2.244	1.5331
0	2.346	1.6022
0	2.448	1.6776
0	2.55	1.753
0	2.635	1.8284
0	2.737	1.9101
0	2.822	1.9917
0	2.907	2.0797
0	2.992	2.1677
0	3.077	2.2619
0	3.145	2.3562
1	3.213	2.4504
1	3.247	2.5509
1	3.264	2.6452
1	3.281	2.7457
1	3.281	2.8462
1	3.281	2.9405
1	3.264	3.041
1	3.247	3.1416
1	3.213	3.2358
1	3.162	3.33
1	3.111	3.4243
1	3.06	3.5185
1	2.992	3.6128
1	2.907	3.7008
1	2.822	3.7824
1	2.737	3.8704
1	2.635	3.9521
1	2.533	4.0275
1	2.414	4.1029
1	2.312	4.172
1	2.193	4.2411
1	2.074	4.3039
1	1.955	4.3667
1	1.836	4.4233
1	1.7	4.4736
1	1.581	4.5238
1	1.462	4.5741
1	1.326	4.6118
1	1.207	4.6495
1	1.071	4.6872
1	0.952	4.7186
1	0.816	4.7437
1	0.697	4.7689
1	0.561	4.7877
1	0.442	4.8003
1	0.306	4.8129
1	0.187	4.8191
1	0.051	4.8254
1	-0.051	4.8254
1	-0.187	4.8191
1	-0.306	4.8129
1	-0.425	4.8003
1	-0.561	4.7877
1	-0.68	4.7689
1	-0.816	4.7437
1	-0.935	4.7186
1	-1.071	4.6872
1	-1.19	4.6558
1	-1.309	4.6181
1	-1.445	4.5741
0	-1.547	4.5301
0	-1.632	4.4798
0	-1.734	4.4296
0	-1.836	4.3793
0	-1.921	4.3228
0	-2.006	4.2599
0	-2.091	4.1971
0	-2.176	4.1343
0	-2.261	4.0652
0	-2.346	3.996
0	-2.414	3.9269
0	-2.482	3.8515
0	-2.55	3.7761
0	-2.601	3.7008
0	-2.652	3.6191
0	-2.686	3.5437
0	-2.72	3.462
0	-2.754	3.374
0	-2.771	3.2923
0	-2.771	3.2107
0	-2.771	3.129
0	-2.771	3.041
0	-2.754	2.9593
0	-2.737	2.8777
0	-2.703	2.796
0	-2.669	2.7143
0	-2.618	2.6326
0	-2.567	2.5572
0	-2.499	2.4818
0	-2.448	2.4064
0	-2.363	2.3373
0	-2.295	2.2619
2	-2.21	2.1991
2	-2.108	2.13
2	-1.989	2.0671
2	-1.87	2.0106
2	-1.751	1.954
2	-1.632	1.9038
2	-1.513	1.8598
2	-1.377	1.8158
2	-1.258	1.7718
2	-1.139	1.7404
2	-1.003	1.709
2	-0.884	1.6776
2	-0.748	1.6525
2	-0.629	1.6336
2	-0.493	1.6148
2	-0.374	1.6022
2	-0.238	1.5896
2	-0.119	1.5833
2	0	1.5833
2	0.119	1.5833
0	0.221	1.5896
0	0.323	1.6022
0	0.425	1.6085
0	0.51	1.6273
0	0.612	1.6399
0	0.714	1.665
0	0.816	1.6839
0	0.918	1.7153
0	1.02	1.7404
0	1.105	1.7718
0	1.207	1.8095
1	1.309	1.8472
1	1.377	1.8849
1	1.445	1.9289
1	1.496	1.9729
1	1.564	2.0232
1	1.632	2.0671
1	1.683	2.1174
1	1.734	2.1677
1	1.802	2.2242
1	1.853	2.2808
1	1.887	2.3373
1	1.938	2.3939
1	1.972	2.4504
1	2.006	2.5132
1	2.04	2.5698
1	2.057	2.6326
1	2.074	2.6955
0	2.108	2.7583
0	2.142	2.8211
0	2.176	2.8902
0	2.193	2.9531
0	2.21	3.0222
0	2.21	3.085
0	2.21	3.1541
0	2.21	3.217
0	2.193	3.2861
0	2.176	3.3489
0	2.159	3.418
0	2.125	3.4808
0	2.091	3.5437
0	2.04	3.6065
0	1.989	3.6693
0	1.938	3.7259
1	1.87	3.7824
1	1.785	3.839
1	1.7	3.8892
1	1.598	3.9395
1	1.496	3.9898
1	1.394	4.0338
1	1.275	4.0714
1	1.173	4.1091
1	1.071	4.1406
1	0.952	4.172
1	0.833	4.2034
1	0.714	4.2222
1	0.612	4.2411
1	0.493	4.2599
1	0.374	4.2725
1	0.255	4.2851
1	0.136	4.2914
1	0.017	4.2914
1	-0.085	4.2914
1	-0.204	4.2851
1	-0.323	4.2788
1	-0.442	4.2662
1	-0.561	4.2537
1	-0.68	4.2348
1	-0.782	4.2097
1	-0.901	4.1845
1	-1.02	4.1531
1	-1.122	4.1217
1	-1.241	4.0903
1	-1.343	4.0463
1	-1.445	4.0086
1	-1.547	3.9646
1	-1.649	3.9144
1	-1.734	3.8641
1	-1.836	3.8076
1	-1.921	3.751
1	-1.989	3.6945
1	-2.074	3.6316
1	-2.142	3.5688
1	-2.21	3.506
1	-2.261	3.4369
1	-2.312	3.3677
1	-2.363	3.2986
1	-2.397	3.2232
1	-2.431	3.1541
1	-2.448	3.0787
1	-2.465	3.0033
1	-2.482	2.9279
1	-2.482	2.8588
1	-2.482	2.7834
1	-2.465	2.708
1	-2.448	2.6326
1	-2.414	2.5572
1	-2.38	2.4881
1	-2.346	2.419
1	-2.312	2.3436
1	-2.261	2.2745
1	-2.21	2.2117
1	-2.142	2.1425
1	-2.091	2.0797
1	-2.023	2.0169
1	-1.955	1.9603
1	-1.887	1.8975
1	-1.819	1.8472
1	-1.751	1.7907
1	-1.683	1.7404
1	-1.615	1.6902
1	-1.53	1.6399
1	-1.462	1.5959
1	-1.394	1.5519
1	-1.309	1.5142
1	-1.241	1.4765
1	-1.173	1.4388
1	-1.105	1.4011
1	-1.02	1.3697
1	-0.952	1.3383
1	-0.884	1.3132
1	-0.816	1.288
1	-0.748	1.2629
1	-0.68	1.2441
1	-0.612	1.2252
1	-0.544	1.2064
1	-0.476	1.1875
1	-0.408	1.1749
1	-0.34	1.1624
1	-0.272	1.1561
1	-0.221	1.1498
1	-0.153	1.1435
1	-0.085	1.1372
1	-0.017	1.1372
1	0.017	1.1372
1	0.085	1.1372
1	0.153	1.1435
1	0.221	1.1498
1	0.289	1.1561
1	0.34	1.1624
1	0.408	1.1749
1	0.476	1.1875
1	0.544	1.2064
1	0.612	1.2252
1	0.68	1.2441
1	0.748	1.2629
0	0.833	1.288
0	0.935	1.3132
0	1.037	1.3446
0	1.122	1.376
0	1.224	1.4137
0	1.326	1.4514
0	1.428	1.4954
0	1.53	1.5394
0	1.615	1.5833
0	1.717	1.6336
0	1.819	1.6902
0	1.921	1.7467
0	2.023	1.8033
0	2.108	1.8661
0	2.21	1.9289
0	2.295	1.998
0	2.38	2.0671
0	2.465	2.1425
0	2.55	2.2179
0	2.618	2.2933
0	2.703	2.375
0	2.754	2.4567
0	2.822	2.5447
0	2.873	2.6263
0	2.907	2.7143
0	2.941	2.8023
0	2.975	2.8902
0	2.992	2.9845
0	3.009	3.0724
0	3.009	3.1604
0	2.992	3.2546
0	2.975	3.3426
0	2.958	3.4306
0	2.924	3.5185
0	2.873	3.6065
0	2.822	3.6945
0	2.771	3.7761
0	2.703	3.8578
0	2.635	3.9395
0	2.55	4.0212
0	2.482	4.0966
0	2.397	4.1657
0	2.295	4.2411
0	2.21	4.3039
0	2.125	4.373
0	2.023	4.4359
0	1.921	4.4924
0	1.819	4.549
0	1.717	4.6055
0	1.615	4.6558
0	1.53	4.6998
0	1.428	4.7437
0	1.326	4.7877
0	1.224	4.8254
0	1.122	4.8631
0	1.02	4.8945
0	0.918	4.9197
0	0.833	4.9511
0	0.731	4.9699
0	0.629	4.9951
0	0.544	5.0139
0	0.442	5.0265
0	0.34	5.039
0	0.255	5.0453
0	0.153	5.0516
0	0.068	5.0579
0	-0.017	5.0579
0	-0.102	5.0579
0	-0.204	5.0516
0	-0.289	5.0453
0	-0.391	5.0328
0	-0.493	5.0202
0	-0.578	5.0014
0	-0.68	4.9825
0	-0.765	4.9637
0	-0.867	4.9385
0	-0.969	4.9071
0	-1.071	4.8757
0	-1.156	4.8443
0	-1.258	4.8066
0	-1.36	4.7689
0	-1.462	4.7249
0	-1.564	4.6809
0	-1.666	4.6306
0	-1.751	4.5804
0	-1.853	4.5238
0	-1.955	4.4673
0	-2.04	4.4107
0	-2.142	4.3479
0	-2.227	4.2788
0	-2.312	4.2097
0	-2.397	4.1406
0	-2.482	4.0652
0	-2.567	3.9898
0	-2.635	3.9144
0	-2.703	3.8327
0	-2.754	3.751
0	-2.805	3.6631
0	-2.856	3.5814
0	-2.89	3.4934
0	-2.924	3.4054
0	-2.941	3.3175
0	-2.958	3.2295
0	-2.958	3.1416
0	-2.958	3.0536
0	-2.941	2.9656
0	-2.924	2.8777
0	-2.89	2.7897
0	-2.839	2.7017
0	-2.805	2.6138
0	-2.737	2.5321
0	-2.686	2.4504
0	-2.618	2.3687
0	-2.533	2.2933
0	-2.465	2.2179
0	-2.38	2.1488
0	-2.295	2.0734
0	-2.193	2.0106
0	-2.108	1.9415
0	-2.006	1.8786
1	-1.921	1.8221
1	-1.853	1.7655
1	-1.768	1.709
1	-1.7	1.6587
1	-1.632	1.6085
1	-1.547	1.5582
1	-1.479	1.5142
1	-1.411	1.4703
1	-1.326	1.4325
1	-1.258	1.3886
1	-1.19	1.3509
1	-1.122	1.3195
1	-1.054	1.288
1	-0.969	1.2566
1	-0.901	1.2252
1	-0.85	1.2001
1	-0.782	1.1749
1	-0.714	1.1561
1	-0.646	1.131
1	-0.578	1.1121
1	-0.527	1.0995
1	-0.459	1.0807
1	-0.391	1.0681
1	-0.34	1.0556
1	-0.272	1.0493
1	-0.221	1.043
1	-0.153	1.0367
1	-0.102	1.0304
1	-0.034	1.0304
1	0	1.0304
1	0.068	1.0304
1	0.119	1.0304
1	0.187	1.0367
1	0.238	1.043
1	0.306	1.0493
1	0.357	1.0618
1	0.425	1.0744
1	0.476	1.087
1	0.544	1.1058
1	0.612	1.1184
1	0.663	1.1372
1	0.731	1.1624
1	0.799	1.1875
0	0.884	1.2126
0	0.986	1.2378
0	1.071	1.2692
0	1.173	1.3069
0	1.275	1.3383
0	1.36	1.3823
0	1.462	1.4263
0	1.564	1.4703
0	1.666	1.5205
0	1.768	1.5708
0	1.87	1.621
0	1.955	1.6839
0	2.057	1.7404
0	2.159	1.8033
0	2.244	1.8724
0	2.346	1.9415
0	2.431	2.0106
0	2.516	2.086
0	2.601	2.1677
0	2.686	2.2431
0	2.754	2.3247
0	2.822	2.4127
0	2.89	2.4944
0	2.941	2.5823
0	2.992	2.6703
0	3.026	2.7646
0	3.06	2.8525
0	3.077	2.9468
0	3.094	3.041
0	3.094	3.1353
0	3.094	3.2295
0	3.077	3.3175
0	3.06	3.4117
0	3.026	3.506
0	2.975	3.5939
0	2.924	3.6819
0	2.873	3.7699
0	2.805	3.8578
0	2.737	3.9395
0	2.669	4.0212
0	2.584	4.0966
0	2.499	4.1783
0	2.414	4.2474
0	2.312	4.3228
0	2.227	4.3919
0	2.125	4.4547
0	2.023	4.5175
0	1.921	4.5741
0	1.819	4.6306
0	1.717	4.6872
0	1.632	4.7375
0	1.53	4.7877
0	1.428	4.8317
0	1.326	4.8694
0	1.224	4.9071
0	1.122	4.9448
0	1.037	4.9762
0	0.935	5.0076
0	0.833	5.0328
0	0.748	5.0579
0	0.646	5.0767
0	0.561	5.0956
0	0.459	5.1144
0	0.374	5.127
0	0.272	5.1333
0	0.187	5.1459
0	0.102	5.1459
0	0	5.1521
0	-0.068	5.1459
0	-0.153	5.1459
0	-0.255	5.1396
0	-0.34	5.127
0	-0.425	5.1144
0	-0.527	5.1019
0	-0.612	5.083
0	-0.714	5.0642
0	-0.799	5.0453
0	-0.901	5.0139
0	-0.986	4.9888
0	-1.088	4.9574
0	-1.19	4.9197
0	-1.275	4.8883
0	-1.377	4.8443
0	-1.479	4.8003
0	-1.581	4.7563
0	-1.683	4.706
0	-1.768	4.6558
0	-1.87	4.5992
0	-1.972	4.5427
0	-2.074	4.4798
0	-2.159	4.417
0	-2.261	4.3479
0	-2.346	4.2788
0	-2.431	4.2097
0	-2.516	4.1343
0	-2.601	4.0589
0	-2.686	3.9772
0	-2.754	3.8955
0	-2.822	3.8138
0	-2.873	3.7259
0	-2.924	3.6379
0	-2.958	3.5499
0	-2.992	3.462
0	-3.026	3.374
0	-3.043	3.2798
0	-3.043	3.1855
0	-3.043	3.0976
0	-3.043	3.0033
0	-3.026	2.9154
0	-2.992	2.8211
0	-2.958	2.7332
0	-2.907	2.6452
0	-2.856	2.5572
0	-2.805	2.4755
1	-2.737	2.3876
1	-2.686	2.3059
1	-2.635	2.2305
1	-2.584	2.1488
1	-2.516	2.0734
1	-2.465	1.998
1	-2.397	1.9226
1	-2.329	1.8535
1	-2.244	1.7844
1	-2.176	1.7216
1	-2.108	1.6525
1	-2.023	1.5896
1	-1.955	1.5331
1	-1.887	1.4765
1	-1.802	1.42
1	-1.734	1.3634
1	-1.666	1.3132
1	-1.598	1.2629
1	-1.53	1.2189
1	-1.462	1.1749
1	-1.394	1.131
1	-1.326	1.087
1	-1.275	1.0493
1	-1.207	1.0116
1	-1.156	0.97388
1	-1.105	0.94246
1	-1.037	0.91105
1	-0.986	0.87963
1	-0.935	0.84822
1	-0.901	0.82309
1	-0.85	0.79795
1	-0.799	0.77282
1	-0.765	0.74769
1	-0.714	0.72256
1	-0.68	0.70371
1	-0.646	0.68486
1	-0.612	0.66601
1	-0.578	0.64716
1	-0.544	0.62831
1	-0.51	0.60946
1	-0.476	0.59689
1	-0.459	0.58433
1	-0.425	0.57176
1	-0.391	0.5592
1	-0.374	0.54663
1	-0.34	0.53406
1	-0.323	0.5215
1	-0.306	0.51521
1	-0.272	0.50265
1	-0.255	0.49637
1	-0.238	0.49008
1	-0.221	0.4838
1	-0.187	0.47752
1	-0.17	0.47123
1	-0.153	0.46495
1	-0.136	0.45867
1	-0.119	0.45867
1	-0.102	0.45238
1	-0.085	0.45238
1	-0.068	0.4461
1	-0.051	0.4461
1	-0.034	0.43982
1	-0.017	0.43982
1	0	0.43982
1	0	0.43982
1	0	0.43982
1	0.017	0.43982
1	0.034	0.4461
1	0.051	0.4461
1	0.068	0.4461
1	0.085	0.45238
1	0.102	0.45238
1	0.119	0.45867
1	0.136	0.45867
1	0.153	0.46495
1	0.17	0.47123
1	0.204	0.47752
1	0.221	0.4838
1	0.238	0.49008
1	0.255	0.49637
1	0.272	0.50893
1	0.306	0.51521
1	0.323	0.5215
1	0.34	0.53406
1	0.374	0.54663
1	0.391	0.5592
1	0.425	0.57176
1	0.442	0.58433
1	0.476	0.59689
1	0.51	0.60946
1	0.544	0.62831
1	0.578	0.64716
1	0.612	0.66601
1	0.646	0.68486
0	0.697	0.70371
0	0.765	0.72256
0	0.833	0.74769
0	0.901	0.77282
0	0.969	0.80424
0	1.054	0.83565
0	1.122	0.86707
0	1.207	0.90477
0	1.275	0.94246
0	1.36	0.98016
0	1.445	1.0241
0	1.53	1.0681
0	1.615	1.1121
0	1.717	1.1624
0	1.802	1.2189
0	1.887	1.2755
0	1.989	1.332
0	2.091	1.3948
0	2.193	1.4577
0	2.278	1.5268
0	2.38	1.5959
0	2.482	1.665
0	2.584	1.7467
0	2.669	1.8221
0	2.771	1.9038
0	2.856	1.9917
0	2.941	2.0797
0	3.026	2.1677
0	3.111	2.2619
0	3.179	2.3562
0	3.247	2.4504
0	3.298	2.5509
0	3.349	2.6515
0	3.4	2.752
0	3.434	2.8525
0	3.451	2.9593
0	3.468	3.0599
0	3.468	3.1667
0	3.451	3.2672
0	3.434	3.374
0	3.4	3.4745
0	3.366	3.5751
0	3.315	3.6756
0	3.264	3.7761
0	3.196	3.8767
0	3.128	3.9709
0	3.043	4.0589
0	2.958	4.1531
0	2.873	4.2411
0	2.771	4.3228
0	2.686	4.4044
0	2.584	4.4861
0	2.482	4.5615
0	2.38	4.6369
0	2.278	4.706
0	2.176	4.7752
0	2.074	4.838
0	1.989	4.9008
0	1.887	4.9574
0	1.785	5.0139
0	1.683	5.0642
0	1.598	5.1144
0	1.496	5.1584
0	1.411	5.2024
0	1.326	5.2464
0	1.241	5.2841
0	1.156	5.3218
0	1.071	5.3532
0	1.003	5.3846
0	0.918	5.416
0	0.85	5.4412
0	0.765	5.4663
0	0.697	5.4851
0	0.629	5.5103
0	0.561	5.5291
0	0.493	5.5417
0	0.425	5.5543
0	0.357	5.5668
0	0.289	5.5794
0	0.221	5.5857
0	0.17	5.592
0	0.102	5.5982
0	0.034	5.5982
0	-0.017	5.5982
0	-0.068	5.5982
0	-0.136	5.592
0	-0.204	5.592
0	-0.255	5.5794
0	-0.323	5.5731
0	-0.391	5.5605
0	-0.459	5.548
0	-0.527	5.5354
0	-0.595	5.5166
0	-0.663	5.4977
0	-0.731	5.4789
0	-0.799	5.4537
0	-0.884	5.4286
0	-0.952	5.3972
0	-1.037	5.372
0	-1.105	5.3343
0	-1.19	5.3029
0	-1.275	5.2652
0	-1.36	5.2275
0	-1.445	5.1836
0	-1.547	5.1396
0	-1.632	5.0893
0	-1.717	5.039
0	-1.819	4.9888
0	-1.921	4.9322
0	-2.006	4.8694
0	-2.108	4.8066
0	-2.21	4.7437
0	-2.312	4.6746
0	-2.414	4.6055
0	-2.499	4.5301
0	-2.601	4.4547
0	-2.686	4.373
0	-2.788	4.2914
0	-2.873	4.2097
0	-2.958	4.1217
0	-3.043	4.0275
0	-3.111	3.9332
0	-3.179	3.839
0	-3.23	3.7447
0	-3.281	3.6442
0	-3.332	3.5499
0	-3.366	3.4494
0	-3.383	3.3426
0	-3.4	3.2421
0	-3.4	3.1416
0	-3.4	3.041
0	-3.383	2.9342
0	-3.349	2.8337
0	-3.315	2.7332
0	-3.281	2.6326
0	-3.213	2.5384
0	-3.162	2.4441
0	-3.094	2.3499
0	-3.009	2.2556
0	-2.924	2.1677
0	-2.839	2.0797
0	-2.754	1.998
0	-2.652	1.9163
0	-2.567	1.8347
0	-2.465	1.7593
0	-2.363	1.6902
0	-2.261	1.6148
0	-2.159	1.5519
0	-2.057	1.4891
0	-1.955	1.4263
0	-1.87	1.3697
0	-1.768	1.3132
0	-1.666	1.2629
0	-1.564	1.2126
0	-1.479	1.1687
0	-1.394	1.1247
0	-1.292	1.0807
0	-1.207	1.043
0	-1.122	1.0116
1	-1.037	0.98016
1	-0.986	0.94875
1	-0.935	0.91733
1	-0.867	0.8922
1	-0.816	0.86707
1	-0.782	0.84193
1	-0.731	0.8168
1	-0.68	0.79795
1	-0.646	0.7791
1	-0.595	0.76026
1	-0.561	0.74141
1	-0.51	0.72256
1	-0.476	0.70999
1	-0.442	0.69742
1	-0.391	0.68486
1	-0.357	0.67229
1	-0.323	0.65973
1	-0.289	0.65344
1	-0.255	0.64088
1	-0.221	0.63459
1	-0.187	0.62831
1	-0.17	0.62203
1	-0.136	0.61574
1	-0.102	0.61574
1	-0.068	0.60946
1	-0.034	0.60946
1	0	0.60946
1	0	0.60946
1	0.034	0.60946
1	0.068	0.60946
1	0.102	0.61574
1	0.136	0.61574
1	0.153	0.62203
1	0.187	0.62831
1	0.221	0.63459
1	0.255	0.64088
1	0.289	0.65344
1	0.323	0.65973
1	0.357	0.67229
1	0.391	0.68486
1	0.425	0.69742
1	0.476	0.70999
1	0.51	0.72256
1	0.544	0.74141
1	0.595	0.75397
1	0.629	0.77282
1	0.68	0.79795
1	0.714	0.8168
1	0.765	0.84193
1	0.816	0.86079
1	0.867	0.88592
1	0.918	0.91733
1	0.969	0.94246
1	1.02	0.97388
1	1.071	1.0053
1	1.139	1.0367
1	1.19	1.0744
1	1.258	1.1121
0	1.343	1.1498
0	1.445	1.1938
0	1.53	1.2378
0	1.632	1.2817
0	1.717	1.332
0	1.819	1.3886
0	1.921	1.4451
0	2.023	1.5017
0	2.108	1.5645
0	2.21	1.6336
0	2.312	1.6964
0	2.414	1.7718
0	2.499	1.8472
0	2.601	1.9226
0	2.686	1.998
0	2.771	2.086
0	2.856	2.1677
0	2.941	2.2556
0	3.009	2.3436
0	3.077	2.4378
0	3.145	2.5321
0	3.196	2.6263
0	3.23	2.7206
0	3.264	2.8211
0	3.298	2.9154
0	3.315	3.0159
0	3.315	3.1164
0	3.315	3.217
0	3.298	3.3175
0	3.264	3.4117
0	3.23	3.5122
0	3.196	3.6065
0	3.145	3.707
0	3.077	3.795
0	3.026	3.8892
0	2.941	3.9772
0	2.873	4.0652
0	2.788	4.1531
0	2.686	4.2348
0	2.601	4.3165
0	2.499	4.3919
0	2.414	4.4673
0	2.312	4.5364
0	2.21	4.6055
0	2.108	4.6683
0	2.006	4.7312
0	1.904	4.7877
0	1.802	4.8443
0	1.7	4.9008
0	1.615	4.9511
0	1.513	4.9951
0	1.411	5.039
0	1.326	5.083
0	1.224	5.1207
0	1.139	5.1584
0	1.054	5.1898
0	0.952	5.2213
0	0.867	5.2464
0	0.782	5.2715
0	0.697	5.2966
0	0.612	5.3155
0	0.544	5.3343
0	0.459	5.3469
0	0.374	5.3595
0	0.289	5.372
0	0.221	5.3783
0	0.136	5.3846
0	0.068	5.3909
0	0	5.3909
0	-0.085	5.3846
0	-0.153	5.3846
0	-0.238	5.3783
0	-0.306	5.372
0	-0.391	5.3595
0	-0.476	5.3469
0	-0.544	5.3281
0	-0.629	5.3092
0	-0.714	5.2904
0	-0.799	5.2652
0	-0.884	5.2401
0	-0.969	5.215
0	-1.054	5.1836
0	-1.156	5.1521
0	-1.241	5.1144
0	-1.326	5.0767
0	-1.428	5.0328
0	-1.513	4.9888
0	-1.615	4.9448
0	-1.717	4.8945
0	-1.802	4.838
0	-1.904	4.7814
0	-2.006	4.7249
0	-2.108	4.6621
0	-2.21	4.5992
0	-2.295	4.5301
0	-2.397	4.461
0	-2.499	4.3856
0	-2.584	4.3102
0	-2.669	4.2285
0	-2.754	4.1468
0	-2.839	4.0652
0	-2.924	3.9772
0	-2.992	3.8892
0	-3.043	3.795
0	-3.111	3.707
0	-3.162	3.6128
0	-3.196	3.5122
0	-3.23	3.418
0	-3.247	3.3238
0	-3.264	3.2232
0	-3.264	3.1227
0	-3.247	3.0284
0	-3.23	2.9279
0	-3.213	2.8337
0	-3.179	2.7394
0	-3.128	2.6389
0	-3.077	2.5509
0	-3.009	2.4567
0	-2.941	2.3687
0	-2.873	2.2808
0	-2.788	2.1928
0	-2.703	2.1111
0	-2.618	2.0294
0	-2.516	1.954
0	-2.431	1.8786
0	-2.329	1.8095
0	-2.227	1.7404
0	-2.125	1.6713
0	-2.04	1.6085
1	-1.938	1.5519
1	-1.853	1.4954
1	-1.785	1.4388
1	-1.717	1.3886
1	-1.632	1.3383
1	-1.564	1.288
1	-1.496	1.2441
1	-1.428	1.2001
1	-1.36	1.1561
1	-1.309	1.1121
1	-1.241	1.0744
1	-1.173	1.043
1	-1.122	1.0053
1	-1.054	0.97388
1	-1.003	0.94246
1	-0.952	0.91105
1	-0.901	0.88592
1	-0.85	0.8545
1	-0.799	0.82937
1	-0.748	0.81052
1	-0.714	0.78539
1	-0.663	0.76654
1	-0.629	0.74769
1	-0.578	0.72884
1	-0.544	0.70999
1	-0.51	0.69114
1	-0.476	0.67858
1	-0.425	0.66601
1	-0.391	0.65344
1	-0.357	0.64088
1	-0.34	0.62831
1	-0.306	0.62203
1	-0.272	0.60946
1	-0.238	0.60318
1	-0.204	0.59689
1	-0.187	0.59061
1	-0.153	0.58433
1	-0.119	0.57805
1	-0.102	0.57805
1	-0.068	0.57805
1	-0.034	0.57176
1	-0.017	0.57176
1	0	0.57176
1	0.034	0.57176
1	0.051	0.57176
1	0.085	0.57805
1	0.102	0.57805
1	0.136	0.58433
1	0.17	0.59061
1	0.187	0.59689
1	0.221	0.60318
1	0.255	0.60946
1	0.289	0.61574
1	0.323	0.62831
1	0.34	0.63459
1	0.374	0.64716
1	0.408	0.65973
1	0.442	0.67229
1	0.493	0.68486
1	0.527	0.70371
1	0.561	0.71627
1	0.595	0.73512
1	0.646	0.75397
1	0.68	0.77282
1	0.731	0.79795
1	0.765	0.8168
0	0.85	0.84193
0	0.918	0.86707
0	1.003	0.89848
0	1.071	0.9299
0	1.156	0.96131
0	1.241	0.99901
0	1.326	1.0367
0	1.411	1.0807
0	1.496	1.1247
0	1.598	1.1687
0	1.683	1.2189
0	1.768	1.2692
0	1.87	1.3257
0	1.972	1.3823
0	2.074	1.4451
0	2.159	1.5079
0	2.261	1.5771
0	2.363	1.6462
0	2.465	1.7153
0	2.55	1.7907
0	2.652	1.8724
0	2.737	1.954
0	2.839	2.0357
0	2.924	2.1237
0	3.009	2.2117
0	3.077	2.3059
0	3.145	2.4001
0	3.213	2.4944
0	3.264	2.5886
0	3.315	2.6892
0	3.349	2.7897
0	3.366	2.8902
0	3.4	2.9908
0	3.4	3.0976
0	3.4	3.1981
0	3.383	3.2986
0	3.366	3.3992
0	3.332	3.4997
0	3.281	3.6002
0	3.23	3.7008
0	3.179	3.795
0	3.111	3.8892
0	3.043	3.9835
0	2.958	4.0714
0	2.873	4.1594
0	2.788	4.2474
0	2.703	4.3291
0	2.601	4.4107
0	2.499	4.4861
0	2.397	4.5615
0	2.295	4.6306
0	2.193	4.6998
0	2.108	4.7626
0	2.006	4.8254
0	1.904	4.882
0	1.802	4.9385
0	1.7	4.9888
0	1.598	5.039
0	1.513	5.0893
0	1.411	5.1333
0	1.326	5.171
0	1.241	5.215
0	1.156	5.2464
0	1.071	5.2841
0	0.986	5.3155
0	0.901	5.3406
0	0.816	5.3658
0	0.748	5.3909
0	0.663	5.4097
0	0.595	5.4349
0	0.51	5.4474
0	0.442	5.4663
0	0.374	5.4726
0	0.289	5.4851
0	0.221	5.4914
0	0.153	5.4977
0	0.085	5.504
0	0.017	5.504
0	-0.034	5.504
0	-0.102	5.504
0	-0.187	5.4977
0	-0.255	5.4914
0	-0.323	5.4851
0	-0.391	5.4726
0	-0.459	5.46
0	-0.544	5.4412
0	-0.612	5.4223
0	-0.697	5.4035
0	-0.765	5.3846
0	-0.85	5.3595
0	-0.918	5.3343
0	-1.003	5.3029
0	-1.088	5.2715
0	-1.173	5.2401
0	-1.258	5.2024
0	-1.343	5.1584
0	-1.445	5.1207
0	-1.53	5.0767
0	-1.632	5.0265
0	-1.717	4.9762
1	-1.819	4.9197
1	-1.938	4.8631
1	-2.074	4.8066
1	-2.193	4.7437
1	-2.312	4.6746
1	-2.448	4.5992
1	-2.567	4.5238
1	-2.686	4.4484
1	-2.805	4.3667
1	-2.924	4.2788
1	-3.043	4.1908
1	-3.162	4.0966
1	-3.264	3.996
1	-3.349	3.9018
1	-3.451	3.795
1	-3.536	3.6945
1	-3.604	3.5877
1	-3.672	3.4745
1	-3.723	3.3615
1	-3.757	3.2546
1	-3.791	3.1353
1	-3.808	3.0222
0	-3.791	2.9091
0	-3.757	2.796
0	-3.723	2.6829
0	-3.672	2.5698
0	-3.604	2.463
0	-3.536	2.3562
0	-3.468	2.2494
0	-3.383	2.1488
0	-3.298	2.0483
0	-3.196	1.9478
0	-3.111	1.8535
0	-3.009	1.7593
0	-2.907	1.6713
0	-2.805	1.5833
0	-2.703	1.5017
0	-2.601	1.4263
0	-2.499	1.3446
0	-2.414	1.2755
0	-2.312	1.2001
0	-2.227	1.131
0	-2.125	1.0681
0	-2.04	1.0053
0	-1.955	0.94246
0	-1.87	0.88592
0	-1.802	0.82937
0	-1.734	0.7791
0	-1.666	0.72884
0	-1.598	0.67858
0	-1.53	0.62831
0	-1.479	0.58433
0	-1.411	0.54035
0	-1.36	0.50265
0	-1.326	0.45867
0	-1.275	0.42097
0	-1.241	0.38327
0	-1.207	0.34557
0	-1.173	0.30787
0	-1.139	0.27646
0	-1.105	0.23876
0	-1.088	0.20734
0	-1.071	0.17593
0	-1.054	0.14451
0	-1.037	0.1131
0	-1.02	0.08168
0	-1.02	0.050265
0	-1.02	0.018849
0	-1.02	6.2705
0	-1.02	6.2391
0	-1.02	6.2077
0	-1.02	6.1763
0	-1.037	6.1512
2	-1.054	6.1135
2	-1.037	6.082
2	-1.037	6.0506
2	-1.037	6.0192
2	-1.037	5.9878
2	-1.037	5.9627
2	-1.037	5.9313
2	-1.054	5.8936
2	-1.054	5.8621
2	-1.071	5.8307
2	-1.088	5.7993
2	-1.105	5.7679
2	-1.139	5.7302
2	-1.156	5.6988
2	-1.19	5.6611
2	-1.224	5.6234
2	-1.258	5.5857
2	-1.292	5.548
2	-1.326	5.5103
2	-1.377	5.4663
2	-1.428	5.4286
2	-1.479	5.3846
2	-1.53	5.3406
2	-1.581	5.2904
2	-1.632	5.2401
2	-1.7	5.1898
2	-1.751	5.1396
2	-1.819	5.0893
2	-1.887	5.0328
2	-1.955	4.9699
2	-2.023	4.9134
2	-2.091	4.8506
2	-2.159	4.7877
2	-2.244	4.7186
2	-2.312	4.6495
2	-2.38	4.5804
2	-2.448	4.5113
2	-2.516	4.4359
2	-2.584	4.3542
2	-2.652	4.2788
2	-2.72	4.1971
2	-2.771	4.1154
2	-2.822	4.0338
2	-2.873	3.9458
2	-2.907	3.8578
2	-2.941	3.7699
2	-2.975	3.6819
2	-2.992	3.5939
2	-2.992	3.4997
2	-3.009	3.4117
2	-2.992	3.3238
2	-2.975	3.2295
0	-2.992	3.1416
0	-2.975	3.0536
0	-2.958	2.9593
0	-2.941	2.8714
0	-2.907	2.7834
0	-2.873	2.6955
0	-2.822	2.6138
0	-2.771	2.5258
0	-2.703	2.4441
0	-2.635	2.3687
0	-2.567	2.287
0	-2.482	2.2117
0	-2.397	2.1362
0	-2.312	2.0671
0	-2.227	1.998
0	-2.125	1.9352
2	-2.04	1.8724
2	-1.904	1.8095
2	-1.785	1.753
2	-1.666	1.7027
2	-1.53	1.6525
2	-1.411	1.6085
2	-1.275	1.5708
2	-1.156	1.5331
2	-1.02	1.5017
2	-0.901	1.4703
2	-0.765	1.4451
2	-0.646	1.4263
2	-0.51	1.4074
2	-0.391	1.3948
2	-0.255	1.3823
2	-0.136	1.376
2	-0.017	1.376
2	0.102	1.376
2	0.221	1.3823
2	0.34	1.3886
2	0.476	1.4011
2	0.595	1.42
2	0.731	1.4388
2	0.85	1.464
2	0.969	1.4891
2	1.105	1.5205
2	1.224	1.5582
2	1.36	1.5959
2	1.479	1.6399
2	1.598	1.6839
2	1.734	1.7341
2	1.853	1.7907
2	1.972	1.8472
2	2.108	1.9101
2	2.21	1.9729
2	2.329	2.042
2	2.448	2.1111
2	2.55	2.1865
2	2.669	2.2682
2	2.754	2.3499
2	2.856	2.4316
2	2.941	2.5195
2	3.026	2.6138
2	3.094	2.7017
2	3.162	2.796
2	3.213	2.8902
2	3.264	2.9908
2	3.298	3.0913
2	3.315	3.1855
2	3.332	3.2861
2	3.332	3.3866
2	3.332	3.4871
2	3.315	3.5877
2	3.298	3.6882
2	3.264	3.7887
2	3.23	3.883
2	3.179	3.9835
2	3.128	4.0777
2	3.077	4.172
2	3.009	4.2599
2	2.941	4.3479
0	2.839	4.4359
0	2.754	4.5238
0	2.652	4.6055
0	2.55	4.6809
0	2.448	4.7563
0	2.346	4.8254
0	2.244	4.8945
0	2.142	4.9637
0	2.04	5.0265
0	1.955	5.0893
0	1.853	5.1459
0	1.768	5.1961
0	1.683	5.2527
0	1.598	5.3029
0	1.513	5.3469
0	1.428	5.3909
0	1.36	5.4349
0	1.292	5.4726
0	1.207	5.5103
0	1.139	5.548
0	1.071	5.5794
0	1.02	5.6108
0	0.952	5.6422
0	0.901	5.6674
0	0.833	5.6988
0	0.782	5.7239
0	0.731	5.7428
0	0.68	5.7679
0	0.629	5.7867
0	0.578	5.8056
0	0.544	5.8182
0	0.493	5.837
0	0.459	5.8496
0	0.408	5.8621
0	0.374	5.8747
0	0.34	5.8873
0	0.289	5.8998
0	0.255	5.9061
0	0.221	5.9124
0	0.187	5.9187
0	0.153	5.925
0	0.119	5.9313
2	0.085	5.9313
2	0.068	5.9375
2	0.068	5.9375
2	0.068	5.9375
2	0.051	5.9438
2	0.051	5.9438
2	0.034	5.9438
2	0.034	5.9438
2	0.034	5.9501
2	0.017	5.9501
2	0.017	5.9501
2	0.017	5.9501
2	0	5.9501
2	0	5.9501
2	0	5.9501
2	0	5.9501
2	0	5.9501
2	0	5.9501
2	0	5.9501
2	-0.017	5.9501
2	-0.017	5.9501
2	-0.017	5.9501
2	-0.034	5.9501
2	-0.034	5.9438
2	-0.034	5.9438
2	-0.051	5.9438
2	-0.051	5.9438
2	-0.051	5.9375
2	-0.068	5.9375
2	-0.068	5.9375
2	-0.085	5.9313
2	-0.085	5.9313
2	-0.085	5.925
2	-0.102	5.925
2	-0.102	5.9187
2	-0.119	5.9187
2	-0.119	5.9124
2	-0.136	5.9061
2	-0.136	5.9061
2	-0.153	5.8998
2	-0.17	5.8936
2	-0.17	5.8873
2	-0.187	5.881
2	-0.204	5.8747
2	-0.204	5.8684
2	-0.221	5.8621
2	-0.238	5.8559
2	-0.255	5.8496
2	-0.272	5.8433
2	-0.289	5.8307
2	-0.306	5.8244
2	-0.323	5.8119
[truncated: 5,162 more rows]
