# Supplementary material for: Skilled motor control of an inverted pendulum implies low entropy of states but high entropy of actions
Source: PLoS Comput Biol. 2023 Jan 6;19(1):e1010810. doi: 10.1371/journal.pcbi.1010810 (PMC9851554; doi:10.1371/journal.pcbi.1010810)
Supplement: S2 File — The dataset within the file contains the data collected during the experiment. Each CSV file named “FRI_p_l.csv” corresponds to a different trial, where “p” stands for an unique numerical participant’s identifier and “l” stands for pendulum length (where “2” corresponds to 0.2, “3” to 0.3 m, “4” to 0.4 m, etc.). In every file, rows correspond to subsequent time steps, sampled with a frequency of 0.017 s. For every recorded time step, each column contains: the action selected by the trial’s participant (“action”). The value 0 corresponds to a “no action”, the value 1 represents an action that pushes the pendulum towards the clockwise direction and the value 2 corresponds to an action that pushes the pendulum towards the anti-clockwise direction.the angular velocity of the pendulum at that time step (“ang. velocity”), measured in rad s−1.the angle of the pendulum at that time step (“angle”), measured in rad with values in the interval [0, 2π) rad. The angle 0 rad corresponds to the pendulum oriented in its upright position.the single utility value associated to the whole trial (“utility”). (ZIP) [file pcbi.1010810.s002.zip › ExperimentalData/FRI_9_8.csv]

action	angular vel.	angle	trial utility
0	0	3.2358	-7.3438
0	0	3.2358
0	0	3.2358
0	0	3.2358
0	-0.017	3.2358
0	-0.017	3.2358
0	-0.017	3.2358
0	-0.017	3.2358
0	-0.017	3.2358
0	-0.034	3.2358
0	-0.034	3.2295
0	-0.034	3.2295
0	-0.034	3.2295
0	-0.034	3.2295
0	-0.051	3.2232
0	-0.051	3.2232
0	-0.051	3.2232
0	-0.051	3.2232
0	-0.051	3.217
0	-0.068	3.217
0	-0.068	3.217
0	-0.068	3.2107
0	-0.068	3.2107
0	-0.068	3.2107
0	-0.068	3.2044
0	-0.068	3.2044
0	-0.085	3.1981
0	-0.085	3.1981
0	-0.085	3.1981
0	-0.085	3.1918
0	-0.085	3.1918
0	-0.085	3.1855
0	-0.085	3.1855
0	-0.085	3.1793
0	-0.102	3.1793
0	-0.102	3.173
0	-0.102	3.173
0	-0.102	3.1667
0	-0.102	3.1667
0	-0.102	3.1604
0	-0.102	3.1604
0	-0.102	3.1541
0	-0.102	3.1541
0	-0.102	3.1478
0	-0.102	3.1478
0	-0.102	3.1416
0	-0.102	3.1416
0	-0.102	3.1353
0	-0.102	3.1353
0	-0.102	3.129
0	-0.102	3.1227
0	-0.102	3.1227
0	-0.102	3.1164
0	-0.102	3.1164
0	-0.102	3.1101
0	-0.102	3.1101
0	-0.102	3.1038
0	-0.102	3.1038
0	-0.085	3.0976
0	-0.085	3.0976
0	-0.085	3.0913
0	-0.085	3.0913
0	-0.085	3.0913
0	-0.085	3.085
0	-0.085	3.085
0	-0.085	3.0787
0	-0.085	3.0787
0	-0.068	3.0724
0	-0.068	3.0724
0	-0.068	3.0724
0	-0.068	3.0661
0	-0.068	3.0661
0	-0.068	3.0661
0	-0.051	3.0599
2	-0.051	3.0599
2	-0.051	3.0599
2	-0.034	3.0536
2	-0.017	3.0536
2	0	3.0536
2	0	3.0536
2	0	3.0536
2	0.017	3.0536
2	0.034	3.0536
2	0.051	3.0599
2	0.051	3.0599
2	0.068	3.0599
2	0.085	3.0661
2	0.102	3.0661
2	0.102	3.0724
2	0.119	3.0724
2	0.136	3.0787
2	0.153	3.085
2	0.153	3.0913
2	0.17	3.0913
2	0.187	3.0976
2	0.187	3.1038
2	0.204	3.1101
2	0.221	3.1164
2	0.221	3.1227
2	0.238	3.129
2	0.255	3.1416
2	0.255	3.1478
2	0.272	3.1541
2	0.272	3.1667
2	0.289	3.173
2	0.289	3.1793
2	0.306	3.1918
2	0.306	3.1981
2	0.323	3.2107
2	0.323	3.217
2	0.323	3.2295
2	0.34	3.2421
2	0.34	3.2484
2	0.357	3.2609
2	0.357	3.2735
2	0.357	3.2798
2	0.357	3.2923
2	0.374	3.3049
2	0.374	3.3175
2	0.374	3.33
2	0.374	3.3363
2	0.374	3.3489
2	0.374	3.3615
2	0.374	3.374
2	0.391	3.3866
2	0.391	3.3992
2	0.391	3.4117
2	0.391	3.4243
2	0.374	3.4306
2	0.374	3.4431
2	0.374	3.4557
2	0.374	3.4683
2	0.374	3.4808
2	0.374	3.4934
2	0.374	3.4997
2	0.357	3.5122
2	0.357	3.5248
2	0.357	3.5374
2	0.357	3.5437
2	0.34	3.5562
2	0.34	3.5688
2	0.34	3.5814
2	0.323	3.5877
2	0.323	3.6002
2	0.323	3.6065
2	0.306	3.6191
2	0.306	3.6254
2	0.289	3.6379
2	0.289	3.6442
2	0.272	3.6568
2	0.272	3.6631
2	0.255	3.6693
2	0.255	3.6819
0	0.238	3.6882
1	0.204	3.6945
1	0.187	3.7008
1	0.153	3.707
1	0.119	3.707
1	0.085	3.7133
1	0.068	3.7133
1	0.034	3.7196
1	0	3.7196
1	-0.017	3.7196
1	-0.051	3.7133
1	-0.068	3.7133
1	-0.102	3.7133
1	-0.136	3.707
1	-0.17	3.7008
1	-0.204	3.6945
1	-0.221	3.6882
1	-0.255	3.6819
1	-0.289	3.6756
1	-0.323	3.6631
1	-0.34	3.6568
1	-0.374	3.6442
1	-0.408	3.6316
1	-0.425	3.6191
1	-0.459	3.6065
1	-0.476	3.5939
1	-0.51	3.5751
1	-0.527	3.5625
1	-0.561	3.5437
1	-0.578	3.5248
1	-0.612	3.506
1	-0.629	3.4871
1	-0.646	3.4683
1	-0.68	3.4494
1	-0.697	3.4306
1	-0.714	3.4054
1	-0.731	3.3866
1	-0.748	3.3615
1	-0.765	3.3426
1	-0.782	3.3175
1	-0.799	3.2923
1	-0.816	3.2672
1	-0.833	3.2421
1	-0.85	3.217
1	-0.85	3.1918
1	-0.867	3.1667
1	-0.884	3.1416
1	-0.884	3.1101
1	-0.901	3.085
1	-0.901	3.0599
1	-0.901	3.0284
1	-0.918	3.0033
1	-0.918	2.9782
1	-0.918	2.9468
1	-0.918	2.9216
1	-0.918	2.8902
1	-0.918	2.8651
1	-0.918	2.8337
1	-0.918	2.8085
1	-0.918	2.7834
1	-0.918	2.752
1	-0.901	2.7269
1	-0.901	2.6955
1	-0.901	2.6703
1	-0.884	2.6452
1	-0.884	2.6138
1	-0.867	2.5886
1	-0.867	2.5635
1	-0.85	2.5384
1	-0.833	2.5132
1	-0.833	2.4881
1	-0.816	2.463
1	-0.799	2.4378
1	-0.782	2.4127
1	-0.765	2.3939
1	-0.748	2.3687
1	-0.731	2.3436
1	-0.714	2.3247
1	-0.697	2.2996
1	-0.68	2.2808
1	-0.663	2.2619
1	-0.646	2.2431
1	-0.629	2.2242
1	-0.595	2.2054
1	-0.578	2.1865
1	-0.561	2.1677
1	-0.544	2.1488
1	-0.51	2.1362
1	-0.493	2.1174
1	-0.476	2.1048
1	-0.459	2.0923
1	-0.425	2.0734
1	-0.408	2.0609
1	-0.391	2.0483
0	-0.357	2.042
0	-0.323	2.0294
0	-0.289	2.0232
2	-0.255	2.0106
2	-0.204	2.0043
2	-0.153	1.998
2	-0.119	1.998
2	-0.068	1.9917
2	-0.034	1.9917
2	0	1.9917
2	0.051	1.9917
2	0.085	1.9917
2	0.136	1.998
2	0.17	2.0043
2	0.221	2.0106
2	0.272	2.0169
2	0.306	2.0232
2	0.357	2.0357
2	0.391	2.0483
2	0.442	2.0609
2	0.476	2.0734
2	0.527	2.086
2	0.561	2.1048
2	0.612	2.1237
2	0.646	2.1425
2	0.697	2.1614
2	0.731	2.1865
2	0.765	2.2054
2	0.816	2.2305
2	0.85	2.2556
2	0.884	2.2808
2	0.918	2.3122
2	0.969	2.3373
2	1.003	2.3687
2	1.037	2.4001
2	1.071	2.4316
2	1.105	2.463
2	1.139	2.4944
2	1.173	2.5321
2	1.19	2.5698
2	1.224	2.6012
2	1.258	2.6389
2	1.275	2.6829
2	1.309	2.7206
2	1.326	2.7583
2	1.36	2.8023
2	1.377	2.84
2	1.394	2.8839
2	1.411	2.9216
2	1.428	2.9656
2	1.445	3.0096
2	1.462	3.0536
2	1.462	3.0976
2	1.479	3.1416
2	1.479	3.1855
2	1.496	3.2358
2	1.496	3.2798
2	1.496	3.3238
2	1.496	3.3677
2	1.496	3.4117
2	1.496	3.462
2	1.496	3.506
2	1.496	3.5499
2	1.496	3.5939
2	1.479	3.6379
2	1.462	3.6819
2	1.462	3.7259
2	1.445	3.7699
2	1.428	3.8138
2	1.411	3.8578
2	1.411	3.9018
2	1.394	3.9458
2	1.36	3.9835
2	1.343	4.0275
2	1.326	4.0652
2	1.309	4.1091
2	1.292	4.1468
2	1.258	4.1845
2	1.241	4.2222
2	1.224	4.2599
2	1.19	4.2976
2	1.173	4.3291
2	1.139	4.3667
2	1.122	4.3982
2	1.088	4.4359
2	1.054	4.4673
2	1.037	4.4987
2	1.003	4.5301
2	0.986	4.5615
2	0.952	4.5867
2	0.918	4.6181
0	0.884	4.6432
0	0.85	4.6683
0	0.816	4.6935
0	0.782	4.7186
0	0.731	4.7437
1	0.697	4.7626
1	0.646	4.7814
1	0.595	4.8066
1	0.561	4.8191
1	0.51	4.838
1	0.459	4.8506
1	0.408	4.8631
1	0.357	4.8757
1	0.323	4.8883
1	0.272	4.8945
1	0.221	4.9071
1	0.17	4.9134
1	0.136	4.9134
1	0.085	4.9197
1	0.034	4.9197
1	0	4.9197
1	-0.034	4.9197
1	-0.085	4.9197
1	-0.136	4.9134
1	-0.187	4.9134
1	-0.221	4.9071
1	-0.272	4.8945
1	-0.323	4.8883
1	-0.374	4.8757
1	-0.408	4.8631
1	-0.459	4.8506
1	-0.51	4.838
1	-0.561	4.8191
1	-0.595	4.8003
1	-0.646	4.7814
1	-0.697	4.7626
1	-0.748	4.7437
1	-0.799	4.7186
1	-0.833	4.6935
1	-0.884	4.6683
1	-0.935	4.6369
1	-0.986	4.6118
1	-1.02	4.5804
1	-1.071	4.549
1	-1.122	4.5175
1	-1.173	4.4798
1	-1.207	4.4421
1	-1.258	4.4044
1	-1.309	4.3667
1	-1.343	4.3291
1	-1.394	4.2851
1	-1.428	4.2474
1	-1.479	4.2034
1	-1.513	4.1531
1	-1.564	4.1091
1	-1.598	4.0589
1	-1.632	4.0149
1	-1.683	3.9646
1	-1.717	3.9144
1	-1.751	3.8578
1	-1.785	3.8076
1	-1.819	3.751
1	-1.836	3.6945
1	-1.87	3.6442
1	-1.904	3.5814
1	-1.921	3.5248
1	-1.938	3.4683
1	-1.955	3.4117
1	-1.989	3.3489
1	-1.989	3.2923
1	-2.006	3.2295
1	-2.023	3.1667
1	-2.023	3.1101
1	-2.04	3.0473
1	-2.04	2.9845
1	-2.04	2.9216
1	-2.04	2.8651
1	-2.04	2.8023
1	-2.04	2.7394
1	-2.04	2.6766
1	-2.023	2.6138
1	-2.006	2.5572
1	-2.006	2.4944
1	-1.989	2.4378
1	-1.972	2.375
1	-1.955	2.3185
1	-1.938	2.2556
1	-1.921	2.1991
1	-1.887	2.1425
1	-1.87	2.086
1	-1.853	2.0294
1	-1.819	1.9729
1	-1.802	1.9226
1	-1.768	1.8661
1	-1.734	1.8158
1	-1.717	1.7593
1	-1.683	1.709
1	-1.666	1.6587
1	-1.632	1.6085
1	-1.598	1.5645
1	-1.581	1.5142
1	-1.547	1.464
1	-1.513	1.42
1	-1.496	1.376
1	-1.462	1.332
1	-1.428	1.288
1	-1.411	1.2441
1	-1.377	1.2001
1	-1.36	1.1624
1	-1.326	1.1184
1	-1.309	1.0807
1	-1.292	1.043
1	-1.258	1.0053
1	-1.241	0.96131
1	-1.224	0.9299
1	-1.207	0.8922
1	-1.19	0.8545
1	-1.156	0.8168
1	-1.139	0.78539
0	-1.122	0.74769
0	-1.088	0.71627
0	-1.071	0.68486
0	-1.037	0.65344
0	-1.02	0.62203
0	-1.003	0.59061
0	-0.986	0.5592
2	-0.952	0.52778
2	-0.935	0.50265
2	-0.901	0.47123
2	-0.867	0.4461
2	-0.85	0.42097
2	-0.816	0.39583
2	-0.799	0.3707
2	-0.782	0.34557
2	-0.748	0.32672
2	-0.731	0.30159
2	-0.714	0.28274
2	-0.68	0.25761
2	-0.663	0.23876
2	-0.646	0.21991
2	-0.629	0.20106
2	-0.612	0.18221
2	-0.595	0.16336
2	-0.578	0.14451
2	-0.561	0.12566
2	-0.544	0.10681
2	-0.527	0.094246
2	-0.527	0.075397
2	-0.51	0.062831
2	-0.493	0.043982
2	-0.476	0.031415
2	-0.476	0.018849
2	-0.459	0
2	-0.442	6.2705
2	-0.442	6.258
2	-0.425	6.2454
2	-0.425	6.2328
2	-0.408	6.2203
2	-0.408	6.2077
2	-0.391	6.1951
2	-0.391	6.1826
2	-0.391	6.17
2	-0.374	6.1574
2	-0.374	6.1449
2	-0.374	6.1386
2	-0.357	6.126
2	-0.357	6.1135
2	-0.357	6.1009
2	-0.357	6.0883
2	-0.357	6.082
2	-0.34	6.0695
2	-0.34	6.0569
2	-0.34	6.0506
2	-0.34	6.0381
2	-0.34	6.0255
2	-0.34	6.0192
2	-0.34	6.0066
2	-0.34	5.9941
2	-0.34	5.9878
2	-0.34	5.9752
2	-0.34	5.9627
2	-0.34	5.9564
2	-0.34	5.9438
2	-0.34	5.9313
0	-0.357	5.925
0	-0.374	5.9124
0	-0.391	5.8998
0	-0.408	5.8873
0	-0.408	5.8747
1	-0.425	5.8621
1	-0.459	5.8496
1	-0.476	5.837
1	-0.51	5.8182
1	-0.527	5.8056
1	-0.561	5.7867
1	-0.595	5.7679
1	-0.612	5.749
1	-0.646	5.7302
1	-0.68	5.7113
1	-0.697	5.6925
1	-0.731	5.6674
1	-0.765	5.6485
1	-0.799	5.6234
1	-0.833	5.5982
1	-0.867	5.5731
1	-0.901	5.548
1	-0.935	5.5166
1	-0.969	5.4914
1	-1.003	5.46
1	-1.054	5.4286
1	-1.088	5.3972
1	-1.122	5.3595
1	-1.156	5.3281
1	-1.207	5.2904
1	-1.241	5.2527
1	-1.292	5.215
1	-1.326	5.1773
1	-1.377	5.1396
1	-1.411	5.0956
1	-1.462	5.0516
1	-1.513	5.0076
1	-1.547	4.9574
1	-1.598	4.9134
1	-1.649	4.8631
1	-1.683	4.8129
1	-1.734	4.7626
1	-1.785	4.706
1	-1.836	4.6558
1	-1.87	4.5992
1	-1.921	4.5427
1	-1.972	4.4798
0	-2.006	4.4233
0	-2.04	4.3605
0	-2.074	4.2976
0	-2.108	4.2348
0	-2.142	4.172
0	-2.176	4.1091
0	-2.193	4.04
0	-2.227	3.9772
0	-2.244	3.9081
0	-2.278	3.839
0	-2.295	3.7699
0	-2.312	3.7008
0	-2.329	3.6316
0	-2.346	3.5625
0	-2.363	3.4934
0	-2.38	3.418
0	-2.38	3.3489
0	-2.38	3.2735
0	-2.397	3.2044
0	-2.397	3.1353
0	-2.38	3.0599
0	-2.38	2.9908
0	-2.38	2.9154
0	-2.363	2.8462
0	-2.346	2.7771
0	-2.329	2.7017
1	-2.312	2.6326
1	-2.312	2.5635
1	-2.295	2.4944
1	-2.278	2.4253
1	-2.261	2.3562
1	-2.244	2.2933
1	-2.227	2.2242
1	-2.21	2.1551
0	-2.176	2.0923
0	-2.142	2.0232
0	-2.091	1.9603
0	-2.057	1.8975
0	-2.023	1.841
0	-1.989	1.7781
0	-1.955	1.7153
0	-1.921	1.6587
0	-1.87	1.6022
0	-1.836	1.5456
0	-1.802	1.4954
0	-1.768	1.4388
0	-1.717	1.3886
0	-1.683	1.332
0	-1.649	1.2817
0	-1.615	1.2378
0	-1.581	1.1875
0	-1.547	1.1435
0	-1.513	1.0933
0	-1.479	1.0493
0	-1.445	1.0053
0	-1.411	0.96131
0	-1.377	0.92362
0	-1.343	0.87963
0	-1.309	0.84193
0	-1.292	0.79795
0	-1.258	0.76026
0	-1.241	0.72256
0	-1.207	0.68486
0	-1.19	0.65344
0	-1.156	0.61574
0	-1.139	0.57805
0	-1.122	0.54663
2	-1.105	0.51521
2	-1.071	0.47752
2	-1.037	0.4461
2	-1.02	0.41469
2	-0.986	0.38955
2	-0.969	0.35814
2	-0.952	0.32672
2	-0.918	0.30159
2	-0.901	0.27017
2	-0.884	0.24504
2	-0.867	0.21991
2	-0.85	0.19478
2	-0.833	0.16964
2	-0.816	0.14451
2	-0.799	0.11938
2	-0.782	0.094246
2	-0.765	0.069114
2	-0.748	0.050265
2	-0.748	0.025132
2	-0.731	0.0062831
2	-0.714	6.2642
2	-0.714	6.2454
2	-0.697	6.2203
2	-0.697	6.2014
2	-0.68	6.1826
2	-0.68	6.1574
2	-0.68	6.1386
0	-0.68	6.1197
0	-0.68	6.0946
0	-0.697	6.0758
0	-0.697	6.0569
0	-0.714	6.0318
0	-0.714	6.0129
0	-0.731	5.9878
0	-0.731	5.9689
0	-0.748	5.9438
0	-0.765	5.925
0	-0.782	5.8998
0	-0.782	5.8747
0	-0.799	5.8496
0	-0.816	5.8244
0	-0.833	5.7993
0	-0.85	5.7742
0	-0.867	5.749
1	-0.884	5.7239
1	-0.918	5.6988
1	-0.952	5.6674
1	-0.986	5.6359
1	-1.02	5.6108
1	-1.054	5.5794
1	-1.088	5.5417
1	-1.122	5.5103
1	-1.156	5.4789
1	-1.19	5.4412
1	-1.224	5.4035
1	-1.275	5.3658
1	-1.309	5.3281
1	-1.343	5.2904
1	-1.394	5.2464
1	-1.428	5.2024
1	-1.479	5.1584
1	-1.513	5.1144
1	-1.564	5.0705
1	-1.598	5.0202
1	-1.649	4.9699
1	-1.7	4.9197
1	-1.751	4.8694
1	-1.785	4.8191
1	-1.836	4.7626
0	-1.87	4.706
0	-1.904	4.6495
0	-1.938	4.593
0	-1.989	4.5301
0	-2.023	4.4736
0	-2.057	4.4107
0	-2.091	4.3479
0	-2.125	4.2851
0	-2.159	4.2222
0	-2.176	4.1531
0	-2.21	4.0903
0	-2.244	4.0212
0	-2.278	3.9521
0	-2.295	3.883
0	-2.312	3.8138
0	-2.346	3.7447
0	-2.363	3.6756
0	-2.38	3.6065
0	-2.397	3.5311
0	-2.397	3.462
0	-2.414	3.3866
0	-2.414	3.3175
0	-2.414	3.2421
0	-2.431	3.1667
0	-2.414	3.0976
0	-2.414	3.0222
0	-2.414	2.9531
0	-2.397	2.8777
0	-2.397	2.8085
0	-2.38	2.7332
0	-2.363	2.664
0	-2.346	2.5949
0	-2.312	2.5195
0	-2.295	2.4504
0	-2.261	2.3813
0	-2.244	2.3185
0	-2.21	2.2494
0	-2.176	2.1802
0	-2.142	2.1174
0	-2.108	2.0546
0	-2.074	1.9917
0	-2.04	1.9289
0	-2.006	1.8661
0	-1.972	1.8095
0	-1.938	1.7467
0	-1.887	1.6902
0	-1.853	1.6336
0	-1.819	1.5771
0	-1.785	1.5268
0	-1.734	1.4703
0	-1.7	1.42
0	-1.666	1.3697
0	-1.632	1.3195
0	-1.581	1.2692
0	-1.547	1.2252
0	-1.513	1.1812
2	-1.479	1.131
2	-1.445	1.087
2	-1.394	1.0493
2	-1.343	1.0053
2	-1.309	0.9676
2	-1.275	0.92362
2	-1.224	0.88592
2	-1.19	0.8545
2	-1.156	0.8168
2	-1.105	0.7791
2	-1.071	0.74769
2	-1.037	0.71627
2	-1.003	0.68486
2	-0.969	0.65344
2	-0.935	0.62831
2	-0.901	0.59689
2	-0.867	0.57176
2	-0.85	0.54663
2	-0.816	0.5215
2	-0.782	0.49637
2	-0.748	0.47123
2	-0.731	0.45238
2	-0.697	0.42725
2	-0.68	0.4084
2	-0.646	0.38955
2	-0.629	0.3707
2	-0.595	0.35185
2	-0.578	0.333
2	-0.561	0.31416
2	-0.527	0.30159
2	-0.51	0.28274
2	-0.493	0.27017
2	-0.476	0.25132
2	-0.459	0.23876
2	-0.442	0.22619
2	-0.408	0.21363
2	-0.391	0.20106
2	-0.374	0.18849
2	-0.357	0.17593
2	-0.34	0.16336
2	-0.323	0.15708
2	-0.306	0.14451
2	-0.306	0.13823
2	-0.289	0.12566
2	-0.272	0.11938
2	-0.255	0.10681
2	-0.238	0.10053
2	-0.221	0.094246
2	-0.204	0.087963
2	-0.204	0.08168
2	-0.187	0.075397
2	-0.17	0.069114
2	-0.153	0.062831
2	-0.153	0.062831
2	-0.136	0.056548
2	-0.119	0.050265
2	-0.102	0.050265
2	-0.102	0.043982
2	-0.085	0.043982
2	-0.068	0.037699
2	-0.068	0.037699
2	-0.068	0.031415
2	-0.085	0.031415
2	-0.085	0.031415
2	-0.085	0.025132
2	-0.068	0.025132
2	-0.068	0.018849
2	-0.068	0.018849
2	-0.068	0.018849
2	-0.068	0.012566
2	-0.068	0.012566
2	-0.068	0.0062831
2	-0.068	0.0062831
2	-0.068	0.0062831
2	-0.068	0
2	-0.068	0
2	-0.068	0
2	-0.068	6.2768
2	-0.068	6.2768
2	-0.068	6.2705
2	-0.068	6.2705
2	-0.068	6.2705
2	-0.068	6.2642
2	-0.068	6.2642
2	-0.068	6.2642
2	-0.068	6.258
2	-0.068	6.258
2	-0.068	6.258
2	-0.068	6.2517
2	-0.068	6.2517
2	-0.068	6.2517
2	-0.068	6.2454
2	-0.068	6.2454
2	-0.068	6.2454
2	-0.068	6.2391
2	-0.068	6.2391
2	-0.068	6.2328
2	-0.085	6.2328
2	-0.085	6.2328
2	-0.085	6.2265
2	-0.085	6.2265
2	-0.085	6.2203
2	-0.085	6.2203
2	-0.085	6.214
2	-0.085	6.214
2	-0.102	6.2077
2	-0.102	6.2077
2	-0.102	6.2014
2	-0.102	6.2014
2	-0.102	6.1951
2	-0.102	6.1951
2	-0.119	6.1889
2	-0.119	6.1889
2	-0.102	6.1826
2	-0.102	6.1826
2	-0.102	6.1763
2	-0.085	6.1763
2	-0.085	6.17
2	-0.085	6.17
2	-0.068	6.1637
2	-0.068	6.1637
2	-0.051	6.1637
2	-0.051	6.1574
2	-0.051	6.1574
2	-0.034	6.1574
2	-0.034	6.1574
2	-0.034	6.1512
2	-0.034	6.1512
2	-0.017	6.1512
2	-0.017	6.1512
2	-0.017	6.1512
2	0	6.1512
2	0	6.1512
2	0	6.1512
2	0	6.1512
2	0	6.1512
2	0	6.1512
2	0.017	6.1512
2	0.017	6.1512
2	0.017	6.1512
2	0.017	6.1512
2	0.034	6.1512
2	0.034	6.1512
2	0.034	6.1574
2	0.051	6.1574
2	0.051	6.1574
2	0.051	6.1637
2	0.068	6.1637
2	0.068	6.1637
2	0.068	6.17
2	0.085	6.17
2	0.085	6.17
2	0.085	6.1763
2	0.102	6.1763
2	0.102	6.1826
2	0.119	6.1889
2	0.119	6.1889
2	0.119	6.1951
2	0.136	6.1951
2	0.136	6.2014
2	0.153	6.2077
2	0.153	6.214
2	0.17	6.214
2	0.17	6.2203
2	0.17	6.2265
2	0.187	6.2328
2	0.187	6.2391
0	0.187	6.2454
0	0.187	6.2517
0	0.187	6.258
0	0.187	6.2642
0	0.187	6.2705
0	0.187	6.2768
0	0.187	0
1	0.187	0
1	0.17	0.0062831
1	0.17	0.012566
1	0.153	0.018849
1	0.153	0.025132
1	0.136	0.031415
1	0.136	0.031415
1	0.119	0.037699
1	0.119	0.043982
1	0.102	0.043982
1	0.102	0.050265
1	0.085	0.050265
1	0.085	0.056548
1	0.068	0.056548
1	0.068	0.056548
1	0.051	0.062831
1	0.051	0.062831
1	0.034	0.062831
1	0.034	0.062831
1	0.034	0.069114
1	0.017	0.069114
1	0.017	0.069114
1	0	0.069114
1	0	0.069114
1	0	0.069114
1	0	0.069114
1	0	0.069114
1	-0.017	0.069114
1	-0.017	0.069114
1	-0.034	0.069114
1	-0.034	0.062831
1	-0.051	0.062831
1	-0.051	0.062831
1	-0.068	0.062831
1	-0.068	0.056548
1	-0.068	0.056548
1	-0.085	0.050265
1	-0.085	0.050265
1	-0.102	0.043982
1	-0.102	0.043982
1	-0.119	0.037699
1	-0.119	0.037699
1	-0.136	0.031415
1	-0.136	0.025132
0	-0.136	0.025132
0	-0.136	0.018849
0	-0.136	0.012566
2	-0.136	0.0062831
2	-0.136	0.0062831
2	-0.119	0
2	-0.102	0
2	-0.102	6.2768
2	-0.085	6.2768
2	-0.085	6.2705
2	-0.068	6.2705
2	-0.051	6.2642
2	-0.051	6.2642
2	-0.034	6.2642
2	-0.034	6.2642
2	-0.017	6.2642
2	-0.017	6.258
2	0	6.258
2	0	6.258
2	0	6.258
2	0.017	6.258
2	0.017	6.258
2	0.034	6.2642
2	0.034	6.2642
2	0.051	6.2642
2	0.051	6.2642
2	0.068	6.2705
2	0.068	6.2705
2	0.085	6.2768
2	0.102	6.2768
2	0.102	6.2831
2	0.119	0
2	0.119	0.0062831
2	0.136	0.0062831
2	0.153	0.012566
2	0.153	0.018849
2	0.17	0.025132
2	0.187	0.031415
0	0.187	0.031415
1	0.187	0.037699
1	0.17	0.043982
1	0.17	0.050265
1	0.153	0.056548
1	0.153	0.062831
1	0.136	0.062831
1	0.136	0.069114
1	0.119	0.075397
1	0.119	0.075397
1	0.119	0.08168
1	0.102	0.087963
1	0.102	0.087963
1	0.085	0.094246
1	0.085	0.094246
1	0.085	0.10053
1	0.068	0.10053
1	0.068	0.10053
1	0.068	0.10681
1	0.051	0.10681
1	0.051	0.10681
1	0.051	0.10681
1	0.034	0.1131
1	0.034	0.1131
1	0.017	0.1131
1	0.017	0.1131
1	0.017	0.1131
1	0	0.1131
1	0	0.11938
1	0	0.11938
1	0	0.11938
1	0	0.11938
1	0	0.1131
1	-0.017	0.1131
1	-0.017	0.1131
1	-0.017	0.1131
1	-0.034	0.1131
1	-0.034	0.1131
1	-0.034	0.1131
1	-0.051	0.10681
1	-0.051	0.10681
1	-0.051	0.10681
1	-0.068	0.10681
1	-0.068	0.10053
1	-0.068	0.10053
1	-0.085	0.094246
1	-0.085	0.094246
1	-0.085	0.094246
1	-0.102	0.087963
1	-0.102	0.08168
1	-0.119	0.08168
1	-0.119	0.075397
1	-0.119	0.075397
1	-0.136	0.069114
1	-0.136	0.062831
1	-0.153	0.062831
1	-0.153	0.056548
1	-0.17	0.050265
0	-0.17	0.043982
0	-0.153	0.037699
0	-0.153	0.037699
0	-0.153	0.031415
0	-0.153	0.025132
0	-0.153	0.018849
0	-0.153	0.012566
2	-0.153	0.012566
2	-0.136	0.0062831
2	-0.136	0
2	-0.119	6.2831
2	-0.119	6.2768
2	-0.102	6.2705
2	-0.085	6.2705
2	-0.085	6.2642
2	-0.068	6.2642
2	-0.068	6.2642
2	-0.051	6.258
2	-0.051	6.258
2	-0.034	6.258
2	-0.034	6.258
2	-0.017	6.2517
2	-0.017	6.2517
2	0	6.2517
2	0	6.2517
2	0	6.2517
2	0.017	6.2517
2	0.017	6.2517
2	0.034	6.258
2	0.034	6.258
2	0.051	6.258
2	0.051	6.258
2	0.068	6.2642
2	0.068	6.2642
2	0.085	6.2642
2	0.102	6.2705
2	0.102	6.2705
2	0.119	6.2768
0	0.119	0
0	0.119	0
0	0.119	0.0062831
0	0.119	0.0062831
0	0.119	0.012566
0	0.119	0.018849
0	0.119	0.018849
0	0.119	0.025132
0	0.119	0.025132
0	0.119	0.031415
1	0.119	0.037699
1	0.119	0.037699
1	0.102	0.043982
1	0.102	0.043982
1	0.085	0.050265
1	0.085	0.050265
1	0.068	0.056548
1	0.068	0.056548
1	0.051	0.056548
1	0.051	0.056548
1	0.034	0.062831
1	0.034	0.062831
1	0.017	0.062831
1	0.017	0.062831
1	0	0.062831
1	0	0.062831
1	0	0.062831
1	0	0.062831
1	0	0.062831
1	-0.017	0.062831
1	-0.017	0.062831
1	-0.034	0.062831
1	-0.034	0.062831
1	-0.051	0.062831
1	-0.051	0.056548
1	-0.051	0.056548
1	-0.068	0.056548
1	-0.068	0.050265
1	-0.085	0.050265
1	-0.085	0.043982
1	-0.102	0.043982
0	-0.102	0.037699
0	-0.102	0.037699
2	-0.102	0.031415
2	-0.085	0.031415
2	-0.068	0.031415
2	-0.068	0.025132
2	-0.051	0.025132
2	-0.034	0.025132
2	-0.034	0.025132
2	-0.017	0.018849
2	0	0.018849
2	0	0.018849
2	0	0.018849
2	0.017	0.018849
2	0.017	0.018849
2	0.034	0.025132
2	0.051	0.025132
2	0.051	0.025132
2	0.068	0.031415
2	0.085	0.031415
2	0.085	0.031415
2	0.102	0.037699
2	0.119	0.037699
2	0.119	0.043982
1	0.119	0.050265
1	0.119	0.050265
1	0.119	0.056548
1	0.102	0.056548
1	0.102	0.062831
1	0.085	0.062831
1	0.085	0.069114
1	0.068	0.069114
1	0.068	0.075397
1	0.051	0.075397
1	0.051	0.075397
1	0.051	0.08168
1	0.034	0.08168
1	0.034	0.08168
1	0.017	0.08168
1	0.017	0.08168
1	0.017	0.08168
1	0	0.08168
1	0	0.08168
1	0	0.08168
1	0	0.08168
1	-0.017	0.08168
1	-0.017	0.08168
1	-0.017	0.08168
1	-0.034	0.08168
1	-0.034	0.08168
1	-0.051	0.08168
1	-0.051	0.075397
1	-0.051	0.075397
1	-0.068	0.075397
1	-0.068	0.069114
1	-0.085	0.069114
1	-0.085	0.062831
1	-0.102	0.062831
1	-0.102	0.056548
1	-0.102	0.056548
1	-0.119	0.050265
1	-0.119	0.050265
1	-0.136	0.043982
1	-0.136	0.037699
1	-0.153	0.037699
0	-0.153	0.031415
0	-0.153	0.025132
0	-0.153	0.018849
0	-0.153	0.018849
0	-0.153	0.012566
0	-0.153	0.0062831
0	-0.136	0
0	-0.136	0
0	-0.136	6.2768
0	-0.136	6.2705
0	-0.153	6.2642
0	-0.153	6.2642
0	-0.153	6.258
2	-0.153	6.2517
2	-0.136	6.2517
2	-0.136	6.2454
2	-0.119	6.2391
2	-0.119	6.2391
2	-0.102	6.2328
2	-0.102	6.2328
2	-0.085	6.2265
2	-0.085	6.2265
2	-0.068	6.2203
2	-0.068	6.2203
2	-0.051	6.2203
2	-0.051	6.214
2	-0.034	6.214
2	-0.034	6.214
2	-0.017	6.214
2	-0.017	6.214
2	0	6.214
2	0	6.2077
2	0	6.2077
2	0	6.2077
2	0	6.2077
2	0.017	6.214
2	0.017	6.214
2	0.034	6.214
2	0.034	6.214
2	0.051	6.214
2	0.051	6.2203
2	0.051	6.2203
2	0.068	6.2203
2	0.068	6.2265
2	0.085	6.2265
2	0.085	6.2265
2	0.102	6.2328
2	0.102	6.2328
2	0.119	6.2391
2	0.119	6.2454
2	0.136	6.2454
2	0.136	6.2517
2	0.153	6.258
0	0.153	6.258
1	0.153	6.2642
1	0.136	6.2705
1	0.136	6.2768
1	0.119	6.2768
1	0.102	0
1	0.102	0
1	0.085	0.0062831
1	0.085	0.0062831
1	0.068	0.012566
1	0.051	0.012566
1	0.051	0.012566
1	0.034	0.018849
1	0.034	0.018849
1	0.017	0.018849
1	0.017	0.018849
1	0	0.018849
1	0	0.018849
1	0	0.018849
1	-0.017	0.018849
1	-0.017	0.018849
1	-0.034	0.018849
1	-0.034	0.018849
1	-0.051	0.012566
1	-0.051	0.012566
1	-0.068	0.012566
1	-0.068	0.0062831
1	-0.085	0.0062831
1	-0.102	0.0062831
1	-0.102	0
0	-0.102	6.2831
0	-0.102	6.2768
2	-0.102	6.2705
2	-0.102	6.2705
2	-0.085	6.2642
2	-0.068	6.2642
2	-0.068	6.2642
2	-0.051	6.258
2	-0.051	6.258
2	-0.034	6.258
2	-0.034	6.258
2	-0.017	6.2517
2	-0.017	6.2517
2	0	6.2517
2	0	6.2517
2	0	6.2517
2	0.017	6.2517
2	0.017	6.2517
2	0.034	6.258
2	0.034	6.258
2	0.051	6.258
2	0.051	6.258
2	0.068	6.2642
2	0.068	6.2642
2	0.085	6.2642
2	0.102	6.2705
2	0.102	6.2705
2	0.119	6.2768
2	0.119	0
2	0.136	0
2	0.153	0.0062831
0	0.153	0.012566
0	0.153	0.012566
0	0.153	0.018849
1	0.153	0.025132
1	0.136	0.031415
1	0.136	0.031415
1	0.119	0.037699
1	0.119	0.043982
1	0.102	0.043982
1	0.102	0.050265
1	0.085	0.050265
1	0.085	0.056548
1	0.068	0.056548
1	0.068	0.056548
1	0.051	0.062831
1	0.051	0.062831
1	0.034	0.062831
1	0.034	0.062831
1	0.017	0.069114
1	0.017	0.069114
1	0.017	0.069114
1	0	0.069114
1	0	0.069114
1	0	0.069114
1	0	0.069114
1	-0.017	0.069114
1	-0.017	0.069114
1	-0.034	0.069114
1	-0.034	0.062831
1	-0.034	0.062831
1	-0.051	0.062831
1	-0.051	0.062831
1	-0.068	0.056548
1	-0.068	0.056548
1	-0.085	0.050265
1	-0.085	0.050265
1	-0.102	0.050265
1	-0.102	0.043982
1	-0.119	0.037699
1	-0.119	0.037699
1	-0.136	0.031415
1	-0.136	0.031415
1	-0.153	0.025132
0	-0.153	0.018849
2	-0.153	0.012566
2	-0.136	0.012566
2	-0.119	0.0062831
2	-0.119	0
2	-0.102	0
2	-0.085	6.2768
2	-0.085	6.2768
2	-0.068	6.2705
2	-0.068	6.2705
2	-0.051	6.2705
2	-0.051	6.2642
2	-0.034	6.2642
2	-0.017	6.2642
2	-0.017	6.2642
2	0	6.2642
2	0	6.2642
2	0	6.2642
2	0	6.2642
2	0.017	6.2642
2	0.017	6.2642
2	0.034	6.2642
2	0.051	6.2642
2	0.051	6.2705
2	0.068	6.2705
2	0.068	6.2705
2	0.085	6.2768
2	0.085	6.2768
0	0.085	0
0	0.085	0
1	0.102	0.0062831
1	0.085	0.0062831
1	0.068	0.012566
1	0.068	0.012566
1	0.051	0.012566
1	0.051	0.018849
1	0.034	0.018849
1	0.034	0.018849
1	0.017	0.018849
1	0	0.018849
1	0	0.018849
1	0	0.018849
1	0	0.018849
1	-0.017	0.018849
1	-0.017	0.018849
1	-0.034	0.018849
1	-0.034	0.018849
1	-0.051	0.018849
1	-0.051	0.012566
1	-0.068	0.012566
1	-0.085	0.012566
1	-0.085	0.0062831
1	-0.102	0.0062831
1	-0.102	0
1	-0.119	0
1	-0.119	6.2768
0	-0.119	6.2705
0	-0.119	6.2705
2	-0.136	6.2642
2	-0.119	6.258
2	-0.102	6.258
2	-0.102	6.2517
2	-0.085	6.2517
2	-0.085	6.2454
2	-0.068	6.2454
2	-0.068	6.2391
2	-0.051	6.2391
2	-0.051	6.2391
2	-0.034	6.2391
2	-0.034	6.2328
2	-0.017	6.2328
2	-0.017	6.2328
2	0	6.2328
2	0	6.2328
2	0	6.2328
2	0	6.2328
2	0.017	6.2328
2	0.017	6.2328
2	0.034	6.2328
2	0.034	6.2391
2	0.051	6.2391
2	0.051	6.2391
2	0.068	6.2391
2	0.068	6.2454
2	0.085	6.2454
2	0.085	6.2517
2	0.102	6.2517
2	0.102	6.258
2	0.119	6.258
2	0.119	6.2642
2	0.136	6.2705
2	0.153	6.2705
2	0.153	6.2768
2	0.17	0
2	0.17	0.0062831
2	0.187	0.012566
2	0.204	0.018849
2	0.187	0.025132
2	0.187	0.031415
2	0.187	0.031415
2	0.187	0.037699
2	0.187	0.043982
2	0.187	0.050265
2	0.204	0.056548
2	0.204	0.062831
2	0.204	0.069114
2	0.204	0.075397
2	0.204	0.08168
2	0.204	0.087963
2	0.221	0.094246
2	0.221	0.10053
2	0.221	0.1131
2	0.221	0.11938
2	0.238	0.12566
2	0.238	0.13195
2	0.238	0.13823
2	0.238	0.14451
2	0.255	0.15708
2	0.255	0.16336
2	0.272	0.16964
2	0.272	0.17593
2	0.272	0.18849
2	0.289	0.19478
2	0.289	0.20734
2	0.306	0.21363
2	0.306	0.22619
2	0.323	0.23247
2	0.323	0.24504
2	0.323	0.25132
2	0.323	0.26389
2	0.323	0.27017
2	0.323	0.28274
2	0.323	0.29531
2	0.323	0.30159
2	0.34	0.31416
2	0.357	0.32044
2	0.374	0.333
2	0.408	0.34557
2	0.425	0.35814
2	0.442	0.3707
2	0.476	0.38327
2	0.493	0.40212
2	0.527	0.41469
2	0.544	0.43353
2	0.578	0.45238
2	0.595	0.46495
2	0.629	0.4838
2	0.646	0.50893
2	0.68	0.52778
2	0.714	0.54663
2	0.748	0.57176
2	0.765	0.59061
2	0.799	0.61574
2	0.833	0.64088
2	0.867	0.66601
2	0.901	0.69114
2	0.935	0.72256
2	0.969	0.74769
2	1.003	0.7791
2	1.037	0.81052
2	1.071	0.84193
2	1.122	0.87335
2	1.156	0.91105
2	1.19	0.94875
2	1.241	0.98016
2	1.275	1.0179
2	1.326	1.0618
2	1.36	1.0995
2	1.411	1.1435
2	1.445	1.1875
2	1.496	1.2315
2	1.53	1.2755
2	1.581	1.3195
2	1.632	1.3697
2	1.683	1.42
2	1.717	1.4703
2	1.768	1.5268
2	1.819	1.5771
2	1.87	1.6336
2	1.904	1.6902
0	1.938	1.7467
0	1.972	1.8095
0	2.023	1.8661
0	2.057	1.9289
0	2.091	1.9917
0	2.108	2.0546
0	2.142	2.1174
0	2.176	2.1865
0	2.21	2.2494
0	2.227	2.3185
0	2.261	2.3876
0	2.278	2.4504
0	2.312	2.5195
0	2.329	2.5886
0	2.346	2.664
0	2.363	2.7332
0	2.363	2.8023
0	2.38	2.8777
0	2.38	2.9468
0	2.397	3.0159
0	2.397	3.0913
0	2.397	3.1604
0	2.38	3.2358
0	2.38	3.3049
0	2.38	3.3803
0	2.363	3.4494
0	2.346	3.5185
0	2.329	3.5877
0	2.312	3.6631
0	2.295	3.7322
0	2.261	3.8013
0	2.244	3.8641
0	2.21	3.9332
0	2.193	4.0023
0	2.159	4.0652
0	2.125	4.128
0	2.091	4.1908
0	2.057	4.2537
0	2.023	4.3165
0	1.989	4.3793
0	1.955	4.4359
0	1.921	4.4987
0	1.87	4.5553
0	1.836	4.6055
0	1.802	4.6621
0	1.768	4.7186
0	1.717	4.7689
0	1.683	4.8191
0	1.649	4.8694
0	1.615	4.9197
0	1.564	4.9699
0	1.53	5.0139
0	1.496	5.0579
0	1.462	5.1082
0	1.428	5.1459
0	1.394	5.1898
0	1.36	5.2338
0	1.326	5.2715
0	1.292	5.3155
0	1.258	5.3532
0	1.241	5.3909
0	1.207	5.4286
0	1.173	5.46
0	1.156	5.4977
0	1.122	5.5291
0	1.088	5.5668
0	1.071	5.5982
0	1.054	5.6297
0	1.02	5.6611
0	1.003	5.6925
0	0.986	5.7239
0	0.969	5.749
0	0.935	5.7805
0	0.918	5.8056
0	0.901	5.837
0	0.884	5.8621
0	0.884	5.8873
0	0.867	5.9187
1	0.85	5.9438
1	0.833	5.9689
1	0.799	5.9941
1	0.782	6.0192
1	0.765	6.0381
1	0.748	6.0632
1	0.731	6.0883
1	0.714	6.1072
1	0.697	6.126
1	0.68	6.1512
1	0.663	6.17
1	0.646	6.1889
1	0.629	6.2077
1	0.629	6.2265
1	0.612	6.2454
1	0.595	6.2642
1	0.595	0
1	0.578	0.018849
1	0.578	0.037699
1	0.561	0.050265
1	0.561	0.069114
1	0.544	0.087963
1	0.544	0.10053
1	0.527	0.11938
1	0.527	0.13823
1	0.527	0.15079
1	0.51	0.16964
1	0.51	0.18221
1	0.51	0.20106
1	0.51	0.21363
1	0.51	0.23247
1	0.51	0.24504
1	0.51	0.26389
1	0.51	0.27646
1	0.51	0.28902
1	0.51	0.30787
1	0.51	0.32044
1	0.51	0.33929
1	0.51	0.35185
1	0.51	0.3707
1	0.51	0.38327
1	0.527	0.40212
1	0.527	0.41469
0	0.544	0.43353
0	0.561	0.45238
0	0.578	0.46495
0	0.595	0.4838
0	0.612	0.50265
0	0.629	0.5215
0	0.646	0.54035
0	0.663	0.5592
0	0.68	0.58433
0	0.697	0.60318
0	0.731	0.62203
0	0.748	0.64716
0	0.765	0.67229
0	0.799	0.69114
0	0.816	0.71627
0	0.85	0.74141
0	0.867	0.76654
0	0.901	0.79795
0	0.918	0.82309
0	0.952	0.84822
2	0.969	0.87963
2	1.02	0.91105
2	1.054	0.94246
2	1.088	0.97388
2	1.139	1.0053
2	1.173	1.043
2	1.224	1.0807
2	1.258	1.1184
2	1.309	1.1561
2	1.343	1.1938
2	1.394	1.2378
2	1.445	1.2817
2	1.479	1.3257
2	1.53	1.3697
2	1.581	1.4137
2	1.632	1.464
2	1.666	1.5142
2	1.717	1.5645
2	1.768	1.621
2	1.819	1.6713
2	1.853	1.7279
0	1.887	1.7844
0	1.938	1.841
0	1.972	1.8975
0	2.006	1.9603
0	2.04	2.0232
0	2.057	2.0797
0	2.091	2.1425
0	2.125	2.2117
0	2.159	2.2745
0	2.176	2.3373
0	2.21	2.4064
0	2.227	2.4693
0	2.244	2.5384
2	2.261	2.6075
2	2.295	2.6766
2	2.312	2.7457
2	2.346	2.8148
2	2.363	2.8839
2	2.38	2.9593
2	2.397	3.0284
2	2.397	3.1038
2	2.414	3.173
2	2.414	3.2484
2	2.431	3.3175
0	2.414	3.3929
0	2.397	3.462
0	2.38	3.5374
0	2.363	3.6065
0	2.346	3.6819
0	2.329	3.751
0	2.312	3.8201
0	2.278	3.8892
0	2.244	3.9583
0	2.227	4.0212
0	2.193	4.0903
0	2.159	4.1531
0	2.125	4.2222
0	2.091	4.2851
0	2.057	4.3479
0	2.023	4.4107
0	1.989	4.4673
0	1.938	4.5301
0	1.904	4.5867
0	1.87	4.6432
0	1.836	4.6998
0	1.785	4.75
0	1.751	4.8066
0	1.717	4.8568
0	1.683	4.9071
0	1.632	4.9574
0	1.598	5.0076
0	1.564	5.0579
0	1.53	5.1019
0	1.496	5.1459
0	1.462	5.1961
0	1.428	5.2338
0	1.394	5.2778
0	1.36	5.3218
0	1.326	5.3595
0	1.309	5.4035
0	1.275	5.4412
0	1.241	5.4789
0	1.224	5.5166
0	1.19	5.5543
2	1.173	5.5857
2	1.156	5.6234
2	1.139	5.6548
2	1.122	5.6925
2	1.122	5.7239
2	1.105	5.7616
2	1.105	5.793
2	1.088	5.8244
0	1.071	5.8559
0	1.054	5.8936
0	1.054	5.925
0	1.037	5.9564
0	1.02	5.9878
0	1.003	6.0192
1	1.003	6.0443
1	0.986	6.0758
1	0.969	6.1072
1	0.952	6.1323
1	0.935	6.1637
1	0.918	6.1889
1	0.901	6.2203
1	0.884	6.2454
1	0.884	6.2705
1	0.867	0.018849
1	0.867	0.043982
1	0.85	0.069114
1	0.85	0.094246
1	0.833	0.11938
1	0.833	0.14451
1	0.833	0.16964
1	0.833	0.19478
1	0.816	0.21991
1	0.816	0.24504
1	0.816	0.27017
1	0.816	0.29531
1	0.816	0.32044
1	0.816	0.34557
1	0.833	0.3707
1	0.833	0.39583
1	0.833	0.42097
1	0.833	0.4461
0	0.85	0.47123
0	0.867	0.49637
0	0.884	0.5215
0	0.901	0.55291
0	0.935	0.57805
0	0.952	0.60946
0	0.969	0.63459
0	0.986	0.66601
0	1.02	0.69742
0	1.037	0.72884
0	1.071	0.76026
2	1.088	0.79167
2	1.122	0.82309
2	1.173	0.86079
2	1.207	0.89848
2	1.241	0.9299
2	1.275	0.9676
2	1.326	1.0116
2	1.36	1.0493
2	1.411	1.0933
0	1.445	1.1372
0	1.479	1.1812
0	1.513	1.2252
0	1.547	1.2692
0	1.581	1.3195
0	1.615	1.3634
0	1.649	1.4137
0	1.683	1.464
0	1.717	1.5142
0	1.768	1.5708
0	1.802	1.621
0	1.836	1.6776
0	1.87	1.7341
0	1.904	1.7907
0	1.938	1.8472
0	1.972	1.9101
0	2.006	1.9666
0	2.04	2.0294
0	2.074	2.0923
2	2.108	2.1551
2	2.142	2.2179
2	2.176	2.2808
2	2.227	2.3499
2	2.261	2.419
2	2.295	2.4818
2	2.312	2.5509
2	2.346	2.6263
2	2.38	2.6955
2	2.397	2.7646
2	2.414	2.84
2	2.431	2.9091
0	2.448	2.9845
0	2.448	3.0599
0	2.448	3.1353
0	2.448	3.2044
0	2.431	3.2798
0	2.431	3.3552
0	2.414	3.4243
0	2.414	3.4997
0	2.397	3.5688
0	2.38	3.6442
0	2.346	3.7133
0	2.329	3.7824
0	2.312	3.8515
0	2.278	3.9207
0	2.244	3.9898
0	2.227	4.0589
0	2.193	4.128
0	2.159	4.1908
0	2.125	4.2537
0	2.091	4.3165
0	2.057	4.3793
0	2.006	4.4421
0	1.972	4.505
0	1.938	4.5615
0	1.904	4.6181
0	1.853	4.6746
0	1.819	4.7312
0	1.785	4.7877
0	1.751	4.838
0	1.7	4.8883
0	1.666	4.9385
0	1.632	4.9888
0	1.598	5.039
0	1.564	5.0893
0	1.53	5.1333
0	1.496	5.1773
0	1.462	5.2213
0	1.428	5.2652
0	1.394	5.3092
0	1.36	5.3532
0	1.326	5.3909
0	1.309	5.4349
0	1.275	5.4726
0	1.241	5.5103
1	1.224	5.548
1	1.19	5.5794
1	1.156	5.6171
1	1.122	5.6548
1	1.088	5.6862
1	1.054	5.7176
1	1.02	5.749
1	0.986	5.7805
1	0.969	5.8119
1	0.935	5.837
1	0.918	5.8684
1	0.884	5.8936
1	0.867	5.9187
1	0.833	5.9438
1	0.816	5.9689
1	0.799	5.9941
1	0.782	6.0192
1	0.748	6.0443
1	0.731	6.0632
1	0.714	6.0883
1	0.697	6.1072
1	0.68	6.126
1	0.663	6.1512
1	0.646	6.17
1	0.646	6.1889
1	0.629	6.2077
1	0.612	6.2265
1	0.595	6.2454
1	0.595	6.2642
1	0.578	0
1	0.561	0.018849
1	0.561	0.031415
1	0.544	0.050265
1	0.544	0.069114
1	0.527	0.08168
1	0.527	0.10053
1	0.527	0.1131
1	0.51	0.13195
1	0.51	0.14451
1	0.51	0.16336
1	0.51	0.17593
1	0.493	0.19478
1	0.493	0.20734
1	0.493	0.22619
1	0.493	0.23876
1	0.493	0.25132
1	0.493	0.27017
1	0.493	0.28274
1	0.493	0.30159
1	0.493	0.31416
1	0.493	0.32672
0	0.51	0.34557
0	0.527	0.35814
0	0.527	0.37699
0	0.544	0.38955
0	0.561	0.4084
0	0.578	0.42725
0	0.595	0.4461
0	0.612	0.46495
0	0.629	0.4838
0	0.646	0.50265
2	0.663	0.5215
2	0.697	0.54035
2	0.714	0.5592
2	0.748	0.58433
2	0.782	0.60946
2	0.816	0.63459
2	0.85	0.65973
2	0.884	0.68486
2	0.918	0.70999
2	0.952	0.73512
2	0.986	0.76654
2	1.02	0.79795
2	1.054	0.82937
2	1.088	0.86079
2	1.122	0.8922
2	1.173	0.9299
2	1.207	0.9676
2	1.258	1.0053
2	1.292	1.043
2	1.326	1.0807
[truncated: 5,162 more rows]
