# Supplementary material for: Skilled motor control of an inverted pendulum implies low entropy of states but high entropy of actions
Source: PLoS Comput Biol. 2023 Jan 6;19(1):e1010810. doi: 10.1371/journal.pcbi.1010810 (PMC9851554; doi:10.1371/journal.pcbi.1010810)
Supplement: S2 File — The dataset within the file contains the data collected during the experiment. Each CSV file named “FRI_p_l.csv” corresponds to a different trial, where “p” stands for an unique numerical participant’s identifier and “l” stands for pendulum length (where “2” corresponds to 0.2, “3” to 0.3 m, “4” to 0.4 m, etc.). In every file, rows correspond to subsequent time steps, sampled with a frequency of 0.017 s. For every recorded time step, each column contains: the action selected by the trial’s participant (“action”). The value 0 corresponds to a “no action”, the value 1 represents an action that pushes the pendulum towards the clockwise direction and the value 2 corresponds to an action that pushes the pendulum towards the anti-clockwise direction.the angular velocity of the pendulum at that time step (“ang. velocity”), measured in rad s−1.the angle of the pendulum at that time step (“angle”), measured in rad with values in the interval [0, 2π) rad. The angle 0 rad corresponds to the pendulum oriented in its upright position.the single utility value associated to the whole trial (“utility”). (ZIP) [file pcbi.1010810.s002.zip › ExperimentalData/FRI_7_7.csv]

action	angular vel.	angle	trial utility
0	0	3.2358	-7.3243
0	0	3.2358
0	0	3.2358
0	-0.017	3.2358
0	-0.017	3.2358
0	-0.017	3.2358
0	-0.017	3.2358
0	-0.017	3.2358
0	-0.034	3.2358
0	-0.034	3.2295
0	-0.034	3.2295
0	-0.034	3.2295
0	-0.051	3.2295
0	-0.051	3.2232
0	-0.051	3.2232
0	-0.051	3.2232
0	-0.068	3.2232
0	-0.068	3.217
0	-0.068	3.217
0	-0.068	3.217
0	-0.068	3.2107
0	-0.068	3.2107
0	-0.085	3.2044
0	-0.085	3.2044
0	-0.085	3.1981
0	-0.085	3.1981
0	-0.085	3.1981
0	-0.085	3.1918
0	-0.102	3.1918
0	-0.102	3.1855
0	-0.102	3.1855
0	-0.102	3.1793
0	-0.102	3.1793
0	-0.102	3.173
0	-0.102	3.173
0	-0.102	3.1667
0	-0.102	3.1604
2	-0.102	3.1604
2	-0.102	3.1541
2	-0.085	3.1541
2	-0.068	3.1478
2	-0.068	3.1478
2	-0.051	3.1478
2	-0.034	3.1478
2	-0.034	3.1416
2	-0.017	3.1416
2	0	3.1416
2	0	3.1416
2	0	3.1416
2	0.017	3.1416
2	0.017	3.1416
2	0.034	3.1416
2	0.051	3.1478
2	0.051	3.1478
2	0.068	3.1478
2	0.085	3.1541
2	0.085	3.1541
2	0.102	3.1604
2	0.102	3.1604
2	0.119	3.1667
2	0.136	3.1667
2	0.136	3.173
0	0.136	3.1793
0	0.136	3.1793
0	0.136	3.1855
0	0.136	3.1918
0	0.136	3.1918
0	0.136	3.1981
0	0.119	3.2044
0	0.119	3.2044
0	0.119	3.2107
0	0.119	3.217
0	0.119	3.217
0	0.102	3.2232
0	0.102	3.2232
0	0.102	3.2295
0	0.102	3.2295
0	0.102	3.2358
0	0.085	3.2358
0	0.085	3.2421
0	0.085	3.2421
0	0.068	3.2484
0	0.068	3.2484
0	0.068	3.2484
0	0.068	3.2546
0	0.051	3.2546
0	0.051	3.2546
0	0.051	3.2609
0	0.034	3.2609
0	0.034	3.2609
0	0.034	3.2609
0	0.017	3.2672
0	0.017	3.2672
0	0.017	3.2672
0	0.017	3.2672
0	0	3.2672
0	0	3.2672
0	0	3.2672
0	0	3.2672
0	0	3.2672
0	0	3.2672
0	-0.017	3.2672
0	-0.017	3.2672
0	-0.017	3.2672
0	-0.034	3.2609
0	-0.034	3.2609
0	-0.034	3.2609
0	-0.051	3.2609
0	-0.051	3.2609
1	-0.051	3.2546
1	-0.068	3.2546
1	-0.085	3.2484
1	-0.102	3.2484
1	-0.119	3.2421
1	-0.136	3.2421
1	-0.153	3.2358
1	-0.17	3.2295
1	-0.187	3.2232
1	-0.204	3.217
1	-0.204	3.2107
1	-0.221	3.2044
1	-0.238	3.1981
1	-0.255	3.1918
1	-0.272	3.1855
1	-0.289	3.173
1	-0.289	3.1667
1	-0.306	3.1541
1	-0.323	3.1478
1	-0.323	3.1353
1	-0.34	3.129
1	-0.357	3.1164
1	-0.357	3.1038
1	-0.374	3.0913
1	-0.374	3.085
1	-0.391	3.0724
1	-0.391	3.0599
1	-0.408	3.0473
1	-0.408	3.0347
1	-0.425	3.0222
1	-0.425	3.0096
1	-0.425	2.997
1	-0.442	2.9782
1	-0.442	2.9656
1	-0.442	2.9531
1	-0.442	2.9405
1	-0.442	2.9279
1	-0.459	2.9154
1	-0.459	2.8965
1	-0.459	2.8839
1	-0.459	2.8714
1	-0.459	2.8588
1	-0.459	2.8462
1	-0.459	2.8274
1	-0.442	2.8148
1	-0.442	2.8023
1	-0.442	2.7897
1	-0.442	2.7771
1	-0.442	2.7646
1	-0.425	2.7457
1	-0.425	2.7332
1	-0.425	2.7206
1	-0.408	2.708
1	-0.408	2.6955
1	-0.408	2.6829
1	-0.391	2.6703
1	-0.391	2.6578
1	-0.374	2.6515
1	-0.374	2.6389
0	-0.34	2.6263
0	-0.323	2.6138
0	-0.306	2.6075
0	-0.289	2.5949
0	-0.255	2.5886
0	-0.238	2.5823
0	-0.221	2.5761
0	-0.187	2.5698
0	-0.17	2.5635
0	-0.136	2.5572
0	-0.119	2.5509
0	-0.102	2.5509
0	-0.068	2.5447
0	-0.051	2.5447
0	-0.017	2.5447
0	0	2.5447
0	0	2.5447
0	0.034	2.5447
0	0.051	2.5447
0	0.085	2.5447
0	0.102	2.5509
0	0.119	2.5509
0	0.153	2.5572
0	0.17	2.5635
0	0.204	2.5698
0	0.221	2.5761
0	0.238	2.5823
0	0.272	2.5886
0	0.289	2.6012
0	0.306	2.6075
0	0.323	2.62
0	0.357	2.6263
0	0.374	2.6389
0	0.391	2.6515
0	0.408	2.664
0	0.425	2.6766
0	0.442	2.6892
0	0.459	2.7017
0	0.476	2.7206
0	0.493	2.7332
0	0.51	2.7457
0	0.527	2.7646
0	0.544	2.7834
0	0.561	2.796
0	0.578	2.8148
0	0.595	2.8337
0	0.595	2.8525
0	0.612	2.8714
0	0.629	2.8902
0	0.629	2.9091
0	0.646	2.9279
0	0.646	2.9468
0	0.663	2.9656
0	0.663	2.9845
0	0.663	3.0096
0	0.68	3.0284
0	0.68	3.0473
0	0.68	3.0661
0	0.68	3.0913
0	0.68	3.1101
0	0.68	3.129
0	0.68	3.1541
0	0.68	3.173
0	0.68	3.1918
0	0.68	3.2107
0	0.68	3.2358
0	0.663	3.2546
0	0.663	3.2735
0	0.663	3.2923
2	0.646	3.3175
2	0.646	3.3363
2	0.663	3.3552
2	0.663	3.374
2	0.663	3.3929
2	0.663	3.4117
2	0.663	3.4369
2	0.663	3.4557
2	0.646	3.4745
2	0.646	3.4934
2	0.646	3.5122
2	0.646	3.5311
2	0.629	3.5499
2	0.629	3.5751
2	0.629	3.5939
2	0.612	3.6128
2	0.612	3.6254
2	0.595	3.6442
2	0.578	3.6631
2	0.578	3.6819
2	0.561	3.7008
2	0.561	3.7196
2	0.544	3.7322
2	0.527	3.751
2	0.51	3.7636
2	0.493	3.7824
2	0.493	3.795
2	0.476	3.8076
2	0.459	3.8264
2	0.442	3.839
2	0.425	3.8515
2	0.408	3.8641
2	0.391	3.8767
2	0.374	3.8892
2	0.357	3.9018
2	0.34	3.9081
2	0.323	3.9207
2	0.289	3.9269
2	0.272	3.9395
2	0.255	3.9458
2	0.238	3.9521
2	0.221	3.9583
2	0.204	3.9646
2	0.17	3.9709
2	0.153	3.9772
2	0.136	3.9835
2	0.119	3.9898
2	0.102	3.9898
2	0.068	3.996
2	0.051	3.996
2	0.034	3.996
2	0.017	3.996
2	0	3.996
2	-0.017	3.996
2	-0.034	3.996
0	-0.068	3.996
0	-0.102	3.996
0	-0.136	3.9898
0	-0.17	3.9835
0	-0.187	3.9772
0	-0.221	3.9709
0	-0.255	3.9646
0	-0.289	3.9583
0	-0.323	3.9458
0	-0.357	3.9395
0	-0.374	3.9269
0	-0.408	3.9144
0	-0.442	3.9018
0	-0.476	3.8892
0	-0.493	3.8704
0	-0.527	3.8578
0	-0.561	3.839
0	-0.578	3.8201
0	-0.612	3.8013
0	-0.629	3.7824
1	-0.663	3.7636
1	-0.697	3.7447
1	-0.731	3.7259
1	-0.765	3.7008
1	-0.799	3.6756
1	-0.833	3.6505
1	-0.867	3.6254
1	-0.901	3.6002
1	-0.918	3.5751
1	-0.952	3.5437
1	-0.986	3.5122
1	-1.003	3.4871
1	-1.037	3.4557
1	-1.054	3.4243
1	-1.071	3.3929
1	-1.105	3.3552
1	-1.122	3.3238
1	-1.139	3.2923
1	-1.156	3.2546
1	-1.173	3.2232
1	-1.173	3.1855
1	-1.19	3.1478
1	-1.207	3.1101
1	-1.207	3.0787
1	-1.224	3.041
1	-1.224	3.0033
1	-1.224	2.9656
1	-1.241	2.9279
1	-1.241	2.8902
1	-1.241	2.8525
1	-1.241	2.8148
1	-1.224	2.7771
1	-1.224	2.7394
1	-1.224	2.708
1	-1.207	2.6703
1	-1.207	2.6326
1	-1.19	2.5949
1	-1.173	2.5635
1	-1.173	2.5258
1	-1.156	2.4881
1	-1.139	2.4567
1	-1.122	2.419
1	-1.105	2.3876
1	-1.088	2.3562
1	-1.071	2.3247
1	-1.037	2.2933
1	-1.02	2.2619
1	-1.003	2.2305
1	-0.969	2.1991
1	-0.952	2.1677
1	-0.935	2.1425
1	-0.901	2.1111
1	-0.884	2.086
1	-0.85	2.0609
1	-0.816	2.0357
1	-0.799	2.0106
1	-0.765	1.9855
1	-0.748	1.9666
1	-0.714	1.9415
0	-0.663	1.9226
0	-0.629	1.9038
0	-0.595	1.8849
0	-0.544	1.8661
0	-0.51	1.8472
0	-0.459	1.8347
0	-0.425	1.8221
0	-0.374	1.8095
0	-0.34	1.797
0	-0.306	1.7844
0	-0.255	1.7781
0	-0.221	1.7718
0	-0.17	1.7655
0	-0.136	1.7593
0	-0.085	1.7593
0	-0.051	1.753
0	0	1.753
0	0.017	1.753
0	0.068	1.753
0	0.102	1.7593
0	0.153	1.7593
0	0.187	1.7655
0	0.238	1.7718
0	0.272	1.7844
0	0.323	1.7907
0	0.357	1.8033
0	0.391	1.8095
0	0.442	1.8284
0	0.476	1.841
0	0.527	1.8535
0	0.561	1.8724
0	0.595	1.8912
0	0.646	1.9101
0	0.68	1.9289
0	0.714	1.9478
0	0.765	1.9729
0	0.799	1.998
0	0.833	2.0232
0	0.884	2.0483
0	0.918	2.0734
0	0.952	2.0986
0	0.986	2.13
0	1.02	2.1614
0	1.054	2.1928
0	1.088	2.2242
0	1.122	2.2556
0	1.156	2.2933
0	1.19	2.331
0	1.224	2.3624
0	1.241	2.4001
0	1.275	2.4378
0	1.292	2.4818
0	1.326	2.5195
0	1.343	2.5572
2	1.377	2.6012
2	1.394	2.6389
2	1.428	2.6829
2	1.462	2.7269
2	1.496	2.7708
2	1.513	2.8148
2	1.53	2.8651
2	1.564	2.9091
2	1.581	2.9593
2	1.598	3.0033
2	1.615	3.0536
2	1.632	3.1038
2	1.632	3.1541
2	1.649	3.1981
2	1.649	3.2484
2	1.649	3.2986
2	1.666	3.3489
2	1.666	3.3992
2	1.666	3.4494
2	1.649	3.4997
2	1.649	3.5499
2	1.649	3.6002
2	1.632	3.6505
2	1.615	3.7008
2	1.615	3.7447
2	1.598	3.795
2	1.581	3.8453
2	1.564	3.8892
2	1.547	3.9395
2	1.513	3.9835
2	1.496	4.0275
2	1.479	4.0714
2	1.445	4.1154
2	1.428	4.1594
2	1.394	4.2034
2	1.377	4.2474
2	1.343	4.2851
2	1.309	4.3291
2	1.292	4.3667
2	1.258	4.4044
2	1.224	4.4421
2	1.19	4.4798
2	1.173	4.5175
2	1.139	4.549
2	1.105	4.5804
2	1.071	4.6181
2	1.037	4.6495
2	1.003	4.6809
2	0.969	4.706
2	0.952	4.7375
2	0.918	4.7689
2	0.884	4.794
2	0.85	4.8191
2	0.816	4.8443
2	0.782	4.8694
2	0.748	4.8945
2	0.731	4.9134
2	0.697	4.9385
2	0.663	4.9574
2	0.629	4.9762
2	0.612	4.9951
2	0.578	5.0139
2	0.544	5.0328
2	0.51	5.0453
2	0.493	5.0642
2	0.459	5.0767
2	0.425	5.0893
2	0.408	5.1019
2	0.374	5.1144
2	0.34	5.127
2	0.323	5.1333
2	0.289	5.1459
2	0.255	5.1521
2	0.238	5.1647
2	0.204	5.171
2	0.187	5.1773
0	0.136	5.1773
0	0.102	5.1836
0	0.068	5.1836
0	0.034	5.1898
0	0	5.1898
0	-0.034	5.1898
0	-0.068	5.1836
0	-0.102	5.1836
0	-0.153	5.1773
0	-0.187	5.1773
0	-0.221	5.171
0	-0.255	5.1584
0	-0.306	5.1521
0	-0.34	5.1396
0	-0.374	5.1333
0	-0.408	5.1207
0	-0.459	5.1082
0	-0.493	5.0893
0	-0.527	5.0767
0	-0.578	5.0579
0	-0.612	5.039
0	-0.646	5.0202
0	-0.697	5.0014
0	-0.731	4.9825
0	-0.782	4.9574
0	-0.816	4.9322
1	-0.85	4.9071
1	-0.918	4.882
1	-0.969	4.8506
1	-1.02	4.8191
1	-1.071	4.7877
1	-1.122	4.7563
1	-1.173	4.7249
1	-1.241	4.6872
1	-1.292	4.6495
1	-1.343	4.6055
1	-1.394	4.5678
1	-1.445	4.5238
1	-1.496	4.4798
1	-1.547	4.4359
1	-1.598	4.3856
1	-1.649	4.3353
1	-1.7	4.2851
1	-1.751	4.2348
1	-1.802	4.1783
1	-1.853	4.128
1	-1.904	4.0714
1	-1.938	4.0086
1	-1.989	3.9521
1	-2.023	3.8892
1	-2.057	3.8327
1	-2.091	3.7699
1	-2.142	3.7008
1	-2.159	3.6379
1	-2.193	3.5751
1	-2.227	3.506
1	-2.244	3.4369
1	-2.278	3.374
1	-2.295	3.3049
1	-2.312	3.2358
1	-2.312	3.1667
1	-2.329	3.0913
1	-2.329	3.0222
1	-2.346	2.9531
1	-2.346	2.8839
1	-2.346	2.8148
1	-2.329	2.7394
1	-2.329	2.6703
1	-2.312	2.6012
1	-2.295	2.5321
1	-2.295	2.463
1	-2.278	2.3939
1	-2.244	2.3247
1	-2.227	2.2619
1	-2.21	2.1928
1	-2.176	2.1237
1	-2.159	2.0609
1	-2.125	1.998
1	-2.091	1.9352
1	-2.074	1.8724
1	-2.04	1.8095
1	-2.006	1.7467
1	-1.972	1.6902
1	-1.938	1.6273
1	-1.904	1.5708
1	-1.87	1.5142
1	-1.836	1.4577
1	-1.819	1.4011
1	-1.785	1.3509
1	-1.751	1.2943
1	-1.717	1.2441
1	-1.683	1.1938
1	-1.666	1.1435
1	-1.632	1.0933
1	-1.615	1.043
1	-1.581	0.99273
1	-1.564	0.94875
0	-1.513	0.89848
0	-1.496	0.8545
0	-1.462	0.81052
0	-1.428	0.76654
0	-1.394	0.72256
0	-1.36	0.68486
0	-1.343	0.64088
0	-1.309	0.60318
0	-1.292	0.56548
0	-1.258	0.52778
0	-1.241	0.4838
0	-1.224	0.45238
2	-1.207	0.41469
2	-1.173	0.37699
2	-1.156	0.33929
2	-1.122	0.30787
2	-1.105	0.27646
2	-1.071	0.23876
2	-1.054	0.20734
2	-1.037	0.17593
2	-1.02	0.14451
2	-1.003	0.1131
2	-0.986	0.087963
2	-0.969	0.056548
2	-0.952	0.025132
2	-0.935	0
2	-0.918	6.2517
2	-0.918	6.2265
2	-0.901	6.2014
2	-0.901	6.17
2	-0.884	6.1449
2	-0.884	6.1197
2	-0.884	6.0883
2	-0.884	6.0632
2	-0.884	6.0381
2	-0.867	6.0129
2	-0.867	5.9815
2	-0.884	5.9564
2	-0.884	5.9313
2	-0.884	5.9061
0	-0.901	5.8747
0	-0.918	5.8496
0	-0.935	5.8244
0	-0.952	5.793
0	-0.969	5.7679
0	-0.986	5.7365
0	-1.02	5.705
0	-1.037	5.6736
0	-1.054	5.6422
0	-1.088	5.6108
0	-1.122	5.5794
0	-1.139	5.5417
0	-1.173	5.5103
0	-1.207	5.4726
0	-1.224	5.4349
0	-1.258	5.3972
0	-1.292	5.3595
0	-1.326	5.3218
0	-1.36	5.2778
0	-1.394	5.2338
0	-1.445	5.1961
0	-1.479	5.1521
1	-1.513	5.1019
1	-1.564	5.0579
1	-1.615	5.0076
1	-1.666	4.9637
1	-1.717	4.9071
1	-1.768	4.8568
1	-1.819	4.8003
1	-1.887	4.7437
1	-1.938	4.6872
1	-1.989	4.6306
1	-2.04	4.5678
1	-2.091	4.505
1	-2.142	4.4421
1	-2.193	4.3793
1	-2.244	4.3102
1	-2.295	4.2411
1	-2.346	4.172
1	-2.397	4.1029
1	-2.431	4.0275
1	-2.482	3.9583
1	-2.516	3.883
1	-2.55	3.8013
1	-2.584	3.7259
1	-2.618	3.6505
1	-2.652	3.5688
1	-2.686	3.4871
1	-2.703	3.4054
1	-2.72	3.3238
1	-2.737	3.2421
1	-2.754	3.1604
1	-2.754	3.0787
1	-2.771	2.997
1	-2.771	2.9091
1	-2.771	2.8274
1	-2.771	2.7457
1	-2.754	2.664
1	-2.754	2.5761
1	-2.737	2.4944
0	-2.703	2.4127
0	-2.669	2.331
0	-2.635	2.2556
0	-2.601	2.174
0	-2.567	2.0986
0	-2.533	2.0232
0	-2.482	1.9415
0	-2.448	1.8724
0	-2.397	1.797
0	-2.363	1.7279
0	-2.312	1.6525
0	-2.278	1.5833
0	-2.227	1.5205
0	-2.176	1.4514
0	-2.142	1.3886
0	-2.091	1.3257
2	-2.057	1.2629
2	-2.006	1.2001
2	-1.955	1.1372
2	-1.904	1.0807
2	-1.853	1.0241
2	-1.802	0.9676
2	-1.751	0.91733
2	-1.7	0.86707
2	-1.666	0.8168
2	-1.615	0.76654
2	-1.581	0.71627
2	-1.547	0.66601
2	-1.496	0.62203
2	-1.462	0.57805
2	-1.428	0.53406
2	-1.394	0.49008
2	-1.36	0.45238
2	-1.326	0.4084
2	-1.309	0.3707
2	-1.275	0.333
2	-1.258	0.29531
2	-1.224	0.25761
2	-1.207	0.21991
2	-1.19	0.18221
2	-1.173	0.14451
2	-1.156	0.1131
2	-1.139	0.075397
2	-1.122	0.043982
2	-1.105	0.012566
2	-1.088	6.258
2	-1.088	6.2265
2	-1.071	6.1951
2	-1.071	6.1637
2	-1.054	6.1323
2	-1.054	6.1009
2	-1.054	6.0695
2	-1.054	6.0381
2	-1.037	6.0004
2	-1.037	5.9689
2	-1.054	5.9375
2	-1.054	5.9061
2	-1.054	5.8747
0	-1.071	5.8433
0	-1.088	5.8119
0	-1.105	5.7805
0	-1.122	5.7428
0	-1.156	5.7113
0	-1.173	5.6736
0	-1.19	5.6422
0	-1.224	5.6045
0	-1.258	5.5668
0	-1.275	5.5291
0	-1.309	5.4914
0	-1.343	5.4474
0	-1.377	5.4097
0	-1.411	5.3658
0	-1.445	5.3218
0	-1.479	5.2778
0	-1.513	5.2338
0	-1.547	5.1898
0	-1.581	5.1396
0	-1.615	5.0956
0	-1.666	5.0453
0	-1.7	4.9951
0	-1.734	4.9385
1	-1.785	4.8883
1	-1.836	4.8317
1	-1.887	4.7752
1	-1.938	4.7186
1	-1.989	4.6621
1	-2.04	4.5992
1	-2.108	4.5364
1	-2.159	4.4736
1	-2.21	4.4044
1	-2.261	4.3416
1	-2.312	4.2725
1	-2.346	4.2034
1	-2.397	4.128
1	-2.448	4.0589
1	-2.482	3.9835
1	-2.533	3.9081
1	-2.567	3.8327
1	-2.601	3.751
1	-2.635	3.6756
1	-2.669	3.5939
1	-2.703	3.5122
1	-2.72	3.4306
1	-2.737	3.3489
1	-2.754	3.2672
1	-2.771	3.1855
1	-2.788	3.0976
0	-2.788	3.0159
0	-2.771	2.9342
0	-2.754	2.8462
0	-2.737	2.7646
0	-2.72	2.6829
0	-2.703	2.6012
0	-2.686	2.5195
0	-2.652	2.4378
0	-2.618	2.3624
0	-2.584	2.2808
0	-2.55	2.2054
0	-2.516	2.13
0	-2.482	2.0546
2	-2.431	1.9792
2	-2.38	1.9101
2	-2.329	1.8347
2	-2.278	1.7655
2	-2.227	1.6964
2	-2.176	1.6336
2	-2.108	1.5708
2	-2.057	1.5079
2	-2.006	1.4451
2	-1.955	1.3823
2	-1.887	1.3257
2	-1.836	1.2692
2	-1.785	1.2126
2	-1.734	1.1624
2	-1.683	1.1121
2	-1.632	1.0618
2	-1.581	1.0116
2	-1.53	0.9676
2	-1.479	0.91733
2	-1.445	0.87335
2	-1.394	0.83565
2	-1.36	0.79167
2	-1.309	0.75397
2	-1.275	0.70999
2	-1.224	0.67229
2	-1.19	0.64088
2	-1.156	0.60318
2	-1.122	0.56548
2	-1.088	0.53406
2	-1.054	0.50265
2	-1.02	0.47123
2	-0.986	0.43982
2	-0.952	0.41469
2	-0.935	0.38327
2	-0.901	0.35814
2	-0.867	0.32672
2	-0.85	0.30159
2	-0.833	0.27646
2	-0.799	0.25132
2	-0.782	0.22619
2	-0.765	0.20734
2	-0.731	0.18221
2	-0.714	0.16336
2	-0.697	0.13823
2	-0.68	0.11938
2	-0.663	0.10053
2	-0.646	0.075397
2	-0.629	0.056548
2	-0.612	0.037699
2	-0.612	0.018849
2	-0.595	0
2	-0.578	6.2642
2	-0.578	6.2517
2	-0.561	6.2328
2	-0.544	6.214
2	-0.544	6.2014
2	-0.544	6.1826
2	-0.527	6.1637
2	-0.527	6.1512
2	-0.51	6.1323
2	-0.51	6.1197
2	-0.51	6.1009
2	-0.51	6.0883
2	-0.493	6.0695
2	-0.493	6.0569
2	-0.493	6.0443
2	-0.493	6.0255
2	-0.493	6.0129
2	-0.493	5.9941
2	-0.493	5.9815
2	-0.493	5.9689
2	-0.493	5.9501
2	-0.493	5.9375
2	-0.493	5.9187
2	-0.51	5.9061
2	-0.51	5.8936
2	-0.51	5.8747
2	-0.51	5.8621
2	-0.527	5.8433
2	-0.527	5.8244
2	-0.544	5.8119
2	-0.544	5.793
2	-0.561	5.7805
2	-0.561	5.7616
2	-0.578	5.7428
2	-0.578	5.7239
2	-0.595	5.7113
2	-0.612	5.6925
0	-0.629	5.6736
0	-0.646	5.6548
0	-0.68	5.6297
0	-0.697	5.6108
0	-0.731	5.5857
0	-0.765	5.5668
0	-0.782	5.5417
0	-0.816	5.5166
0	-0.85	5.4914
0	-0.867	5.4663
0	-0.901	5.4412
0	-0.935	5.4097
0	-0.969	5.3846
0	-1.003	5.3532
0	-1.037	5.3218
0	-1.071	5.2904
0	-1.105	5.2589
0	-1.139	5.2213
0	-1.19	5.1898
0	-1.224	5.1521
0	-1.258	5.1144
0	-1.292	5.0767
0	-1.343	5.039
0	-1.377	4.9951
0	-1.411	4.9511
0	-1.462	4.9071
0	-1.496	4.8631
0	-1.547	4.8191
0	-1.581	4.7752
0	-1.632	4.7249
0	-1.666	4.6746
0	-1.717	4.6244
0	-1.751	4.5741
0	-1.785	4.5175
0	-1.836	4.461
0	-1.87	4.4044
0	-1.921	4.3479
0	-1.955	4.2914
1	-1.989	4.2348
1	-2.04	4.172
1	-2.091	4.1091
1	-2.125	4.0463
1	-2.176	3.9835
1	-2.21	3.9144
1	-2.261	3.8453
1	-2.295	3.7824
1	-2.329	3.707
1	-2.363	3.6379
1	-2.397	3.5688
1	-2.414	3.4934
1	-2.431	3.4243
1	-2.465	3.3489
1	-2.482	3.2735
1	-2.499	3.1981
1	-2.499	3.1227
1	-2.516	3.0473
1	-2.516	2.9719
1	-2.516	2.8965
1	-2.516	2.8211
1	-2.516	2.7457
1	-2.499	2.6703
1	-2.499	2.5949
1	-2.482	2.5195
1	-2.465	2.4441
0	-2.431	2.375
0	-2.397	2.2996
0	-2.363	2.2242
0	-2.329	2.1551
0	-2.295	2.086
0	-2.261	2.0169
0	-2.21	1.9478
0	-2.176	1.8849
0	-2.125	1.8221
0	-2.091	1.7593
0	-2.04	1.6964
0	-2.006	1.6336
0	-1.955	1.5708
0	-1.921	1.5142
0	-1.87	1.4577
0	-1.836	1.4011
0	-1.785	1.3446
0	-1.751	1.2943
2	-1.7	1.2441
2	-1.649	1.1938
2	-1.598	1.1435
2	-1.547	1.0933
2	-1.496	1.0493
2	-1.445	1.0053
2	-1.394	0.96131
2	-1.36	0.92362
2	-1.309	0.87963
2	-1.258	0.84193
2	-1.224	0.80424
2	-1.173	0.76654
2	-1.139	0.73512
2	-1.088	0.69742
2	-1.054	0.66601
2	-1.02	0.63459
2	-0.986	0.60318
2	-0.935	0.57805
2	-0.901	0.54663
2	-0.867	0.5215
2	-0.833	0.49637
2	-0.816	0.47123
2	-0.782	0.4461
2	-0.748	0.42097
2	-0.714	0.40212
2	-0.697	0.37699
2	-0.663	0.35814
2	-0.629	0.33929
2	-0.612	0.32044
2	-0.578	0.30159
2	-0.561	0.28274
2	-0.544	0.27017
2	-0.51	0.25132
2	-0.493	0.23876
2	-0.476	0.21991
2	-0.442	0.20734
2	-0.425	0.19478
2	-0.408	0.18221
2	-0.391	0.16964
2	-0.374	0.15708
2	-0.357	0.15079
2	-0.34	0.13823
2	-0.323	0.12566
2	-0.306	0.11938
2	-0.289	0.10681
2	-0.272	0.10053
2	-0.255	0.094246
2	-0.238	0.087963
2	-0.221	0.075397
2	-0.204	0.069114
2	-0.187	0.062831
2	-0.17	0.062831
2	-0.153	0.056548
2	-0.153	0.050265
2	-0.136	0.043982
2	-0.119	0.043982
2	-0.102	0.037699
2	-0.085	0.031415
2	-0.085	0.031415
2	-0.068	0.031415
2	-0.051	0.025132
2	-0.034	0.025132
0	-0.034	0.025132
0	-0.034	0.025132
0	-0.034	0.018849
0	-0.034	0.018849
0	-0.034	0.018849
0	-0.034	0.018849
2	-0.034	0.018849
2	-0.017	0.012566
2	0	0.012566
2	0	0.012566
2	0	0.012566
2	0.017	0.012566
2	0.017	0.018849
2	0.034	0.018849
2	0.051	0.018849
2	0.068	0.018849
2	0.068	0.025132
2	0.085	0.025132
2	0.102	0.031415
2	0.119	0.031415
2	0.119	0.037699
0	0.136	0.037699
0	0.136	0.043982
0	0.136	0.050265
0	0.136	0.050265
0	0.136	0.056548
0	0.136	0.062831
1	0.136	0.069114
1	0.136	0.069114
1	0.119	0.075397
1	0.119	0.08168
1	0.102	0.08168
1	0.102	0.087963
1	0.102	0.087963
1	0.085	0.094246
1	0.085	0.094246
1	0.068	0.094246
1	0.068	0.10053
1	0.051	0.10053
1	0.051	0.10053
1	0.051	0.10681
1	0.034	0.10681
1	0.034	0.10681
1	0.017	0.10681
1	0.017	0.10681
1	0.017	0.1131
1	0	0.1131
1	0	0.1131
1	0	0.1131
1	0	0.1131
1	0	0.1131
1	-0.017	0.10681
1	-0.017	0.10681
1	-0.034	0.10681
1	-0.034	0.10681
1	-0.034	0.10681
1	-0.051	0.10053
1	-0.051	0.10053
1	-0.068	0.10053
1	-0.068	0.10053
1	-0.085	0.094246
1	-0.085	0.094246
1	-0.085	0.087963
1	-0.102	0.087963
1	-0.102	0.08168
1	-0.119	0.08168
1	-0.119	0.075397
0	-0.119	0.069114
0	-0.119	0.069114
0	-0.119	0.062831
0	-0.119	0.062831
0	-0.102	0.056548
0	-0.102	0.050265
0	-0.102	0.050265
2	-0.102	0.043982
2	-0.085	0.043982
2	-0.068	0.037699
2	-0.068	0.037699
2	-0.051	0.037699
2	-0.034	0.037699
2	-0.017	0.031415
2	0	0.031415
2	0	0.031415
2	0	0.031415
2	0.017	0.031415
2	0.034	0.031415
2	0.034	0.037699
2	0.051	0.037699
2	0.068	0.037699
2	0.085	0.043982
2	0.102	0.043982
2	0.102	0.050265
2	0.119	0.050265
2	0.136	0.056548
2	0.153	0.062831
2	0.17	0.062831
0	0.17	0.069114
0	0.17	0.075397
1	0.17	0.08168
1	0.17	0.087963
1	0.153	0.094246
1	0.153	0.094246
1	0.136	0.10053
1	0.136	0.10681
1	0.136	0.1131
1	0.119	0.1131
1	0.119	0.11938
1	0.102	0.11938
1	0.102	0.12566
1	0.102	0.12566
1	0.085	0.13195
1	0.085	0.13195
1	0.085	0.13823
1	0.068	0.13823
1	0.068	0.14451
1	0.068	0.14451
1	0.051	0.14451
1	0.051	0.15079
1	0.051	0.15079
1	0.051	0.15079
1	0.034	0.15079
1	0.034	0.15708
1	0.034	0.15708
1	0.017	0.15708
1	0.017	0.15708
1	0.017	0.15708
1	0.017	0.15708
1	0	0.15708
1	0	0.15708
1	0	0.16336
1	0	0.16336
1	0	0.16336
1	0	0.15708
1	0	0.15708
1	-0.017	0.15708
1	-0.017	0.15708
1	-0.017	0.15708
1	-0.017	0.15708
1	-0.034	0.15708
1	-0.034	0.15708
1	-0.034	0.15079
1	-0.051	0.15079
1	-0.051	0.15079
1	-0.051	0.15079
1	-0.051	0.14451
1	-0.068	0.14451
1	-0.068	0.14451
1	-0.068	0.13823
1	-0.085	0.13823
1	-0.085	0.13195
1	-0.085	0.13195
1	-0.102	0.12566
1	-0.102	0.12566
0	-0.102	0.11938
0	-0.085	0.11938
0	-0.085	0.1131
0	-0.085	0.1131
0	-0.085	0.1131
0	-0.068	0.10681
0	-0.068	0.10681
0	-0.068	0.10053
0	-0.051	0.10053
0	-0.051	0.10053
0	-0.051	0.10053
0	-0.051	0.094246
0	-0.034	0.094246
0	-0.034	0.094246
0	-0.034	0.094246
0	-0.034	0.087963
0	-0.017	0.087963
0	-0.017	0.087963
0	-0.017	0.087963
0	-0.017	0.087963
0	0	0.087963
0	0	0.087963
0	0	0.087963
0	0	0.087963
0	0	0.087963
0	0	0.087963
0	0	0.087963
0	0	0.087963
0	0	0.087963
0	0.017	0.087963
0	0.017	0.087963
0	0.017	0.087963
1	0.017	0.087963
1	0.017	0.087963
1	0	0.087963
1	0	0.087963
1	0	0.087963
1	0	0.087963
1	0	0.087963
1	-0.017	0.087963
1	-0.017	0.087963
1	-0.034	0.087963
1	-0.034	0.087963
0	-0.034	0.087963
0	-0.034	0.08168
0	-0.034	0.08168
0	-0.017	0.08168
0	-0.017	0.08168
0	-0.017	0.08168
0	-0.017	0.08168
0	-0.017	0.075397
0	0	0.075397
0	0	0.075397
0	0	0.075397
0	0	0.075397
0	0	0.075397
0	0	0.075397
0	0	0.075397
0	0	0.075397
0	0	0.075397
0	0	0.075397
0	0.017	0.08168
0	0.017	0.08168
0	0.017	0.08168
0	0.017	0.08168
0	0.034	0.08168
0	0.034	0.08168
0	0.034	0.08168
0	0.034	0.087963
0	0.034	0.087963
0	0.051	0.087963
1	0.051	0.087963
1	0.034	0.094246
1	0.034	0.094246
1	0.034	0.094246
1	0.017	0.094246
1	0.017	0.094246
1	0	0.094246
1	0	0.094246
1	0	0.094246
1	0	0.094246
1	0	0.094246
1	-0.017	0.094246
1	-0.017	0.094246
1	-0.034	0.094246
1	-0.034	0.094246
1	-0.051	0.094246
1	-0.051	0.087963
1	-0.068	0.087963
1	-0.068	0.087963
1	-0.068	0.08168
1	-0.085	0.08168
1	-0.085	0.075397
1	-0.102	0.075397
1	-0.102	0.069114
1	-0.119	0.069114
1	-0.119	0.062831
1	-0.136	0.056548
0	-0.136	0.056548
0	-0.136	0.050265
0	-0.119	0.043982
0	-0.119	0.043982
0	-0.119	0.037699
0	-0.119	0.037699
0	-0.119	0.031415
0	-0.119	0.025132
0	-0.119	0.025132
0	-0.119	0.018849
0	-0.119	0.018849
0	-0.119	0.012566
0	-0.119	0.0062831
0	-0.119	0.0062831
0	-0.119	0
0	-0.119	0
0	-0.119	6.2768
0	-0.119	6.2768
0	-0.119	6.2705
0	-0.119	6.2642
2	-0.119	6.2642
2	-0.102	6.258
2	-0.085	6.258
2	-0.085	6.2517
2	-0.068	6.2517
0	-0.068	6.2517
0	-0.068	6.2454
0	-0.068	6.2454
0	-0.068	6.2391
0	-0.085	6.2391
0	-0.085	6.2328
0	-0.085	6.2328
0	-0.085	6.2328
0	-0.085	6.2265
2	-0.085	6.2265
2	-0.085	6.2203
2	-0.068	6.2203
2	-0.068	6.2203
2	-0.051	6.214
2	-0.051	6.214
2	-0.034	6.214
2	-0.034	6.214
2	-0.017	6.2077
2	0	6.2077
2	0	6.2077
2	0	6.2077
2	0	6.2077
2	0.017	6.2077
2	0.017	6.2077
2	0.034	6.214
2	0.034	6.214
2	0.051	6.214
2	0.051	6.214
2	0.068	6.2203
2	0.068	6.2203
2	0.085	6.2203
2	0.085	6.2265
2	0.102	6.2265
2	0.102	6.2328
2	0.119	6.2328
2	0.119	6.2391
2	0.136	6.2454
2	0.153	6.2454
0	0.136	6.2517
0	0.136	6.258
0	0.136	6.258
0	0.136	6.2642
0	0.136	6.2705
0	0.136	6.2768
0	0.136	6.2768
1	0.136	0
1	0.136	0.0062831
1	0.119	0.0062831
1	0.102	0.012566
1	0.102	0.012566
1	0.085	0.018849
1	0.068	0.018849
1	0.068	0.025132
1	0.051	0.025132
1	0.034	0.025132
1	0.034	0.025132
0	0.034	0.031415
0	0.034	0.031415
0	0.034	0.031415
0	0.034	0.031415
0	0.034	0.031415
0	0.034	0.037699
0	0.034	0.037699
0	0.051	0.037699
0	0.051	0.037699
0	0.051	0.043982
0	0.051	0.043982
0	0.051	0.043982
0	0.051	0.050265
0	0.051	0.050265
0	0.051	0.050265
0	0.068	0.056548
0	0.068	0.056548
0	0.068	0.056548
0	0.068	0.062831
0	0.068	0.062831
0	0.068	0.062831
0	0.085	0.069114
2	0.085	0.069114
2	0.102	0.075397
2	0.102	0.075397
2	0.119	0.08168
2	0.136	0.08168
2	0.153	0.087963
2	0.17	0.094246
2	0.187	0.10053
2	0.204	0.10681
2	0.221	0.1131
2	0.238	0.11938
2	0.255	0.12566
2	0.272	0.13195
2	0.289	0.14451
2	0.306	0.15079
2	0.323	0.16336
2	0.34	0.16964
2	0.357	0.18221
2	0.357	0.19478
2	0.357	0.20734
2	0.357	0.21363
2	0.374	0.22619
2	0.374	0.23876
2	0.391	0.25132
2	0.408	0.26389
2	0.408	0.27646
2	0.425	0.28902
2	0.442	0.30159
2	0.459	0.31416
2	0.459	0.32672
2	0.476	0.34557
2	0.493	0.35814
2	0.51	0.3707
2	0.527	0.38955
2	0.544	0.4084
2	0.561	0.42097
2	0.578	0.43982
2	0.595	0.45867
2	0.612	0.47752
2	0.629	0.49637
2	0.646	0.51521
2	0.68	0.53406
2	0.697	0.55291
2	0.714	0.57805
2	0.748	0.59689
2	0.765	0.62203
2	0.799	0.64716
2	0.816	0.67229
2	0.85	0.69742
2	0.867	0.72256
2	0.884	0.74769
2	0.901	0.77282
2	0.918	0.80424
2	0.952	0.82937
2	0.969	0.86079
2	0.986	0.88592
2	1.003	0.91733
2	1.037	0.94875
2	1.054	0.98016
2	1.071	1.0116
2	1.105	1.0493
2	1.122	1.0807
2	1.156	1.1121
2	1.173	1.1498
2	1.207	1.1875
2	1.241	1.2252
2	1.258	1.2629
2	1.292	1.3006
2	1.326	1.3383
2	1.343	1.376
2	1.377	1.42
2	1.411	1.464
2	1.445	1.5079
2	1.479	1.5456
2	1.496	1.5959
2	1.53	1.6399
2	1.564	1.6839
2	1.598	1.7341
2	1.615	1.7844
2	1.649	1.8347
2	1.683	1.8786
2	1.717	1.9352
2	1.734	1.9855
2	1.768	2.0357
2	1.802	2.0923
2	1.853	2.1488
2	1.887	2.2054
2	1.921	2.2619
2	1.938	2.3185
2	1.972	2.375
2	2.006	2.4378
2	2.023	2.5007
2	2.057	2.5572
2	2.074	2.62
2	2.091	2.6829
2	2.108	2.7457
2	2.125	2.8085
2	2.125	2.8777
2	2.142	2.9405
2	2.142	3.0033
2	2.159	3.0661
2	2.159	3.1353
2	2.142	3.1981
2	2.142	3.2609
2	2.142	3.33
2	2.125	3.3929
2	2.108	3.4557
2	2.091	3.5185
2	2.074	3.5814
2	2.057	3.6442
2	2.04	3.707
2	2.006	3.7699
2	1.989	3.8264
2	1.955	3.8892
2	1.921	3.9458
2	1.887	4.0023
2	1.853	4.0589
2	1.819	4.1154
2	1.802	4.1657
2	1.768	4.2222
2	1.734	4.2725
2	1.717	4.3291
2	1.683	4.3793
2	1.649	4.4296
2	1.615	4.4798
2	1.598	4.5238
2	1.564	4.5741
2	1.53	4.6181
2	1.496	4.6683
2	1.462	4.7123
2	1.428	4.7563
2	1.394	4.794
2	1.36	4.838
2	1.343	4.882
2	1.309	4.9197
2	1.275	4.9574
2	1.241	4.9951
2	1.207	5.0328
2	1.19	5.0705
2	1.156	5.1082
2	1.122	5.1396
2	1.105	5.171
2	1.071	5.2087
2	1.054	5.2401
2	1.02	5.2715
2	1.003	5.3029
2	0.969	5.3281
2	0.952	5.3595
2	0.918	5.3846
2	0.901	5.416
2	0.884	5.4412
2	0.867	5.4663
2	0.85	5.4914
2	0.816	5.5166
2	0.799	5.5417
2	0.782	5.5668
2	0.765	5.592
2	0.748	5.6171
2	0.748	5.6359
2	0.731	5.6611
2	0.714	5.6799
2	0.697	5.705
0	0.68	5.7239
0	0.663	5.7428
0	0.629	5.7616
0	0.612	5.7805
0	0.595	5.7993
0	0.578	5.8182
0	0.561	5.837
0	0.527	5.8559
0	0.51	5.8684
0	0.493	5.8873
0	0.476	5.8998
0	0.476	5.9124
0	0.459	5.9313
2	0.442	5.9438
2	0.442	5.9564
2	0.442	5.9689
2	0.425	5.9815
2	0.425	5.9941
2	0.425	6.0066
2	0.425	6.0192
2	0.425	6.0318
0	0.425	6.0443
0	0.408	6.0632
0	0.408	6.0758
0	0.391	6.082
0	0.391	6.0946
0	0.374	6.1072
0	0.374	6.1197
0	0.357	6.1323
0	0.357	6.1449
1	0.357	6.1512
1	0.34	6.1637
1	0.323	6.1763
1	0.306	6.1826
1	0.289	6.1951
1	0.272	6.2014
1	0.255	6.2077
1	0.238	6.214
1	0.221	6.2265
1	0.221	6.2328
1	0.204	6.2391
1	0.187	6.2454
1	0.17	6.2517
1	0.153	6.2517
1	0.153	6.258
1	0.136	6.2642
1	0.119	6.2705
1	0.102	6.2705
1	0.102	6.2768
1	0.085	6.2768
0	0.085	0
0	0.085	0
0	0.085	0.0062831
0	0.085	0.0062831
0	0.085	0.0062831
0	0.085	0.012566
0	0.085	0.012566
0	0.085	0.018849
0	0.085	0.018849
0	0.085	0.025132
0	0.085	0.025132
0	0.102	0.031415
0	0.102	0.031415
0	0.102	0.037699
2	0.102	0.037699
2	0.119	0.043982
2	0.119	0.043982
2	0.136	0.050265
2	0.153	0.056548
2	0.17	0.062831
2	0.187	0.062831
2	0.204	0.069114
2	0.204	0.075397
2	0.221	0.087963
2	0.238	0.094246
2	0.255	0.10053
2	0.272	0.10681
2	0.289	0.11938
2	0.306	0.12566
2	0.323	0.13823
2	0.34	0.14451
2	0.357	0.15708
2	0.374	0.16964
2	0.391	0.18221
2	0.408	0.19478
2	0.442	0.20734
2	0.459	0.21991
2	0.476	0.23247
2	0.493	0.24504
0	0.51	0.26389
0	0.527	0.27646
0	0.527	0.29531
0	0.544	0.31416
0	0.561	0.32672
0	0.578	0.34557
0	0.595	0.36442
0	0.595	0.38327
0	0.612	0.40212
0	0.629	0.42097
0	0.646	0.43982
0	0.68	0.45867
0	0.697	0.47752
0	0.714	0.50265
0	0.731	0.5215
0	0.748	0.54663
2	0.782	0.56548
2	0.816	0.59061
2	0.85	0.61574
2	0.884	0.64088
2	0.918	0.67229
2	0.952	0.69742
2	1.003	0.72884
2	1.037	0.76026
2	1.071	0.79167
2	1.122	0.82309
2	1.156	0.86079
2	1.207	0.89848
2	1.258	0.9299
2	1.292	0.97388
2	1.343	1.0116
2	1.394	1.0556
2	1.445	1.0933
2	1.496	1.1372
2	1.547	1.1875
2	1.598	1.2315
2	1.649	1.2817
2	1.7	1.332
2	1.751	1.3823
2	1.802	1.4388
2	1.853	1.4954
2	1.904	1.5519
2	1.955	1.6085
2	2.023	1.665
2	2.074	1.7279
2	2.125	1.7907
2	2.176	1.8598
2	2.227	1.9226
2	2.278	1.9917
2	2.329	2.0609
2	2.363	2.13
2	2.414	2.2054
2	2.465	2.2745
2	2.499	2.3499
2	2.55	2.4253
2	2.584	2.5007
2	2.618	2.5823
2	2.652	2.6578
2	2.669	2.7394
2	2.703	2.8211
2	2.72	2.9028
2	2.737	2.9845
2	2.754	3.0661
2	2.771	3.1541
2	2.771	3.2358
2	2.771	3.3175
2	2.771	3.3992
2	2.771	3.4871
2	2.771	3.5688
2	2.754	3.6505
2	2.754	3.7322
2	2.737	3.8201
2	2.72	3.9018
2	2.686	3.9835
2	2.669	4.0589
2	2.652	4.1406
2	2.618	4.2222
2	2.584	4.2976
2	2.567	4.3793
2	2.533	4.4547
2	2.499	4.5301
2	2.465	4.6055
2	2.431	4.6746
2	2.397	4.75
2	2.363	4.8191
0	2.329	4.8945
0	2.278	4.9637
0	2.244	5.0328
0	2.193	5.0956
0	2.159	5.1647
0	2.125	5.2275
0	2.091	5.2904
0	2.04	5.3532
0	2.006	5.416
1	1.972	5.4726
1	1.938	5.5354
1	1.904	5.592
1	1.853	5.6485
1	1.819	5.705
1	1.785	5.7553
1	1.751	5.8119
1	1.717	5.8621
1	1.7	5.9124
1	1.666	5.9627
1	1.649	6.0129
1	1.615	6.0632
1	1.598	6.1135
1	1.581	6.1574
1	1.564	6.2077
1	1.547	6.2517
1	1.53	0.018849
1	1.53	0.062831
1	1.513	0.1131
1	1.513	0.15708
1	1.513	0.20106
1	1.496	0.24504
1	1.496	0.28902
1	1.496	0.33929
1	1.513	0.38327
1	1.513	0.42725
1	1.513	0.47123
1	1.53	0.5215
1	1.53	0.56548
1	1.547	0.61574
1	1.564	0.65973
1	1.581	0.70999
1	1.598	0.75397
1	1.615	0.80424
1	1.632	0.8545
1	1.649	0.89848
1	1.666	0.94875
1	1.7	0.99901
1	1.717	1.0556
1	1.751	1.1058
1	1.768	1.1561
1	1.802	1.2126
1	1.819	1.2692
1	1.853	1.3195
1	1.887	1.376
1	1.921	1.4388
1	1.938	1.4954
1	1.972	1.5519
1	2.006	1.6148
1	2.04	1.6713
1	2.057	1.7341
1	2.091	1.797
1	2.125	1.8598
1	2.159	1.9289
1	2.176	1.9917
1	2.21	2.0546
0	2.244	2.1237
0	2.278	2.1928
0	2.312	2.2619
0	2.346	2.331
0	2.363	2.4001
0	2.397	2.4755
0	2.414	2.5447
0	2.431	2.62
0	2.465	2.6955
0	2.465	2.7646
0	2.482	2.84
0	2.499	2.9154
0	2.499	2.9908
0	2.499	3.0661
0	2.499	3.1416
0	2.499	3.217
0	2.499	3.2923
0	2.482	3.3677
0	2.482	3.4431
0	2.465	3.5185
0	2.448	3.5939
0	2.414	3.6631
0	2.397	3.7384
0	2.363	3.8076
0	2.346	3.8767
0	2.312	3.9521
0	2.278	4.0212
0	2.244	4.084
0	2.21	4.1531
0	2.159	4.216
0	2.125	4.2851
0	2.091	4.3479
0	2.04	4.4107
0	2.006	4.4673
0	1.955	4.5301
0	1.921	4.5867
0	1.87	4.6432
0	1.819	4.6998
0	1.785	4.7563
0	1.734	4.8066
0	1.7	4.8631
0	1.649	4.9134
0	1.615	4.9574
0	1.564	5.0076
0	1.53	5.0516
0	1.479	5.1019
0	1.445	5.1459
0	1.411	5.1898
0	1.377	5.2275
0	1.326	5.2715
0	1.292	5.3092
0	1.258	5.3469
0	1.224	5.3846
0	1.19	5.4223
0	1.156	5.46
0	1.122	5.4914
0	1.105	5.5291
0	1.071	5.5605
0	1.037	5.592
0	1.02	5.6234
0	0.986	5.6548
0	0.969	5.6799
0	0.935	5.7113
0	0.918	5.7365
0	0.884	5.7679
0	0.867	5.793
0	0.85	5.8182
0	0.833	5.8433
0	0.816	5.8684
0	0.799	5.8936
0	0.782	5.9187
0	0.765	5.9375
0	0.748	5.9627
0	0.731	5.9878
0	0.731	6.0066
1	0.714	6.0318
1	0.697	6.0506
1	0.663	6.0695
1	0.646	6.0946
1	0.629	6.1135
1	0.612	6.1323
1	0.595	6.1512
1	0.578	6.1637
1	0.561	6.1826
1	0.544	6.2014
1	0.527	6.2203
1	0.51	6.2328
1	0.51	6.2517
1	0.493	6.2642
1	0.476	6.2768
1	0.459	0.012566
1	0.459	0.025132
1	0.442	0.037699
1	0.442	0.050265
1	0.425	0.062831
1	0.425	0.075397
1	0.408	0.087963
1	0.408	0.10053
1	0.391	0.1131
1	0.391	0.12566
1	0.374	0.13823
1	0.374	0.15079
1	0.374	0.16336
1	0.374	0.17593
1	0.357	0.18221
1	0.357	0.19478
1	0.357	0.20734
1	0.357	0.21991
1	0.357	0.22619
1	0.357	0.23876
1	0.357	0.25132
1	0.34	0.25761
1	0.34	0.27017
1	0.34	0.28274
1	0.34	0.29531
1	0.357	0.30159
1	0.357	0.31416
1	0.357	0.32672
1	0.357	0.333
1	0.357	0.34557
1	0.357	0.35814
1	0.357	0.3707
1	0.374	0.37699
1	0.374	0.38955
1	0.374	0.40212
1	0.391	0.41469
1	0.391	0.42725
1	0.391	0.43982
1	0.408	0.45238
1	0.408	0.46495
1	0.425	0.47752
1	0.425	0.49008
1	0.442	0.50265
1	0.442	0.51521
1	0.459	0.52778
1	0.459	0.54035
1	0.476	0.5592
1	0.493	0.57176
1	0.493	0.58433
1	0.51	0.60318
1	0.527	0.61574
1	0.527	0.63459
1	0.544	0.64716
1	0.561	0.66601
1	0.578	0.68486
1	0.595	0.70371
1	0.612	0.72256
1	0.629	0.74141
1	0.646	0.76026
0	0.68	0.7791
0	0.697	0.79795
0	0.731	0.82309
0	0.765	0.84193
0	0.799	0.86707
0	0.833	0.8922
0	0.867	0.91733
0	0.901	0.94246
0	0.935	0.97388
0	0.969	0.99901
0	1.003	1.0304
0	1.037	1.0618
0	1.071	1.0933
0	1.122	1.1247
0	1.156	1.1624
0	1.19	1.2001
0	1.241	1.2315
0	1.275	1.2692
0	1.309	1.3132
0	1.36	1.3509
0	1.394	1.3948
0	1.445	1.4325
0	1.479	1.4765
0	1.53	1.5268
0	1.564	1.5708
0	1.598	1.621
0	1.649	1.665
0	1.683	1.7216
0	1.734	1.7718
0	1.768	1.8221
0	1.819	1.8786
0	1.853	1.9352
0	1.887	1.9855
0	1.921	2.0483
0	1.972	2.1048
0	2.006	2.1614
0	2.04	2.2242
0	2.057	2.287
0	2.091	2.3499
0	2.125	2.4127
0	2.142	2.4755
0	2.176	2.5447
0	2.193	2.6075
0	2.21	2.6766
0	2.227	2.7394
[truncated: 5,162 more rows]
