# Supplementary material for: Skilled motor control of an inverted pendulum implies low entropy of states but high entropy of actions
Source: PLoS Comput Biol. 2023 Jan 6;19(1):e1010810. doi: 10.1371/journal.pcbi.1010810 (PMC9851554; doi:10.1371/journal.pcbi.1010810)
Supplement: S2 File — The dataset within the file contains the data collected during the experiment. Each CSV file named “FRI_p_l.csv” corresponds to a different trial, where “p” stands for an unique numerical participant’s identifier and “l” stands for pendulum length (where “2” corresponds to 0.2, “3” to 0.3 m, “4” to 0.4 m, etc.). In every file, rows correspond to subsequent time steps, sampled with a frequency of 0.017 s. For every recorded time step, each column contains: the action selected by the trial’s participant (“action”). The value 0 corresponds to a “no action”, the value 1 represents an action that pushes the pendulum towards the clockwise direction and the value 2 corresponds to an action that pushes the pendulum towards the anti-clockwise direction.the angular velocity of the pendulum at that time step (“ang. velocity”), measured in rad s−1.the angle of the pendulum at that time step (“angle”), measured in rad with values in the interval [0, 2π) rad. The angle 0 rad corresponds to the pendulum oriented in its upright position.the single utility value associated to the whole trial (“utility”). (ZIP) [file pcbi.1010810.s002.zip › ExperimentalData/FRI_17_5.csv]

action	angular vel.	angle	trial utility
2	-1.309	5.46	-6.1246
2	0	3.2358
2	0	3.2358
2	-0.017	3.2358
2	-0.017	3.2358
2	-0.017	3.2358
2	-0.034	3.2358
2	-0.034	3.2358
2	-0.034	3.2358
2	-0.051	3.2295
2	-0.051	3.2295
2	-0.051	3.2295
2	-0.068	3.2232
2	-0.068	3.2232
2	-0.068	3.2232
2	-0.068	3.217
2	-0.085	3.217
2	-0.085	3.2107
2	-0.085	3.2107
2	-0.085	3.2107
2	-0.102	3.2044
2	-0.102	3.2044
2	-0.102	3.1981
2	-0.102	3.1918
2	-0.119	3.1918
2	-0.119	3.1855
2	-0.119	3.1855
2	-0.119	3.1793
2	-0.119	3.1793
2	-0.119	3.173
2	-0.119	3.1667
2	-0.119	3.1667
2	-0.136	3.1604
2	-0.136	3.1541
2	-0.136	3.1541
2	-0.136	3.1478
2	-0.136	3.1416
2	-0.136	3.1416
2	-0.136	3.1353
2	-0.136	3.129
2	-0.136	3.129
2	-0.136	3.1227
2	-0.136	3.1164
2	-0.119	3.1164
2	-0.119	3.1101
2	-0.119	3.1038
2	-0.119	3.1038
2	-0.119	3.0976
2	-0.119	3.0976
2	-0.119	3.0913
2	-0.119	3.085
2	-0.102	3.085
2	-0.102	3.0787
2	-0.102	3.0787
2	-0.102	3.0724
2	-0.085	3.0724
2	-0.085	3.0661
2	-0.085	3.0661
2	-0.085	3.0599
2	-0.068	3.0599
2	-0.068	3.0599
2	-0.068	3.0536
2	-0.068	3.0536
2	-0.051	3.0536
2	-0.051	3.0473
2	-0.051	3.0473
2	-0.034	3.0473
2	-0.034	3.0473
2	-0.034	3.041
2	-0.017	3.041
2	-0.017	3.041
2	-0.017	3.041
2	0	3.041
2	0	3.041
2	0	3.041
2	0	3.041
2	0	3.041
2	0.017	3.041
2	0.017	3.041
2	0.017	3.041
2	0.034	3.041
2	0.034	3.0473
2	0.034	3.0473
2	0.051	3.0473
2	0.051	3.0473
2	0.051	3.0536
2	0.051	3.0536
2	0.068	3.0536
2	0.068	3.0599
2	0.068	3.0599
2	0.085	3.0599
2	0.085	3.0661
2	0.085	3.0661
2	0.085	3.0724
2	0.102	3.0724
2	0.102	3.0787
2	0.102	3.0787
2	0.102	3.085
2	0.102	3.085
2	0.119	3.0913
2	0.119	3.0913
2	0.119	3.0976
2	0.119	3.1038
2	0.119	3.1038
2	0.119	3.1101
2	0.119	3.1101
2	0.119	3.1164
2	0.119	3.1227
2	0.136	3.1227
2	0.136	3.129
2	0.136	3.1353
2	0.136	3.1353
2	0.136	3.1416
2	0.136	3.1478
2	0.136	3.1478
2	0.119	3.1541
2	0.119	3.1604
2	0.136	3.1604
2	0.153	3.1667
2	0.17	3.173
2	0.187	3.1793
2	0.204	3.1855
2	0.204	3.1918
2	0.221	3.1981
2	0.238	3.2044
2	0.255	3.2107
2	0.255	3.217
2	0.272	3.2295
2	0.289	3.2358
2	0.289	3.2421
2	0.306	3.2546
2	0.306	3.2609
2	0.323	3.2735
2	0.323	3.2798
2	0.34	3.2923
2	0.34	3.3049
2	0.34	3.3112
2	0.357	3.3238
2	0.357	3.3363
2	0.357	3.3489
2	0.357	3.3552
2	0.357	3.3677
2	0.374	3.3803
2	0.374	3.3929
2	0.374	3.3992
2	0.374	3.4117
2	0.374	3.4243
2	0.374	3.4369
2	0.357	3.4494
2	0.357	3.4557
2	0.357	3.4683
2	0.357	3.4808
2	0.357	3.4934
2	0.34	3.4997
2	0.34	3.5122
2	0.34	3.5248
2	0.323	3.5311
2	0.323	3.5437
2	0.272	3.5499
2	0.238	3.5625
2	0.204	3.5688
2	0.153	3.5751
2	0.136	3.5751
2	0.102	3.5814
2	0.085	3.5814
2	0.051	3.5877
2	0.034	3.5877
2	0	3.5877
2	0	3.5877
2	-0.034	3.5877
2	-0.051	3.5877
2	-0.085	3.5814
2	-0.119	3.5814
2	-0.136	3.5751
2	-0.17	3.5688
2	-0.187	3.5688
2	-0.204	3.5625
2	-0.238	3.5499
2	-0.255	3.5437
2	-0.289	3.5374
2	-0.306	3.5248
2	-0.323	3.5185
2	-0.357	3.506
2	-0.374	3.4997
2	-0.391	3.4871
2	-0.408	3.4745
2	-0.425	3.462
2	-0.442	3.4431
2	-0.459	3.4306
2	-0.476	3.418
2	-0.493	3.4054
2	-0.51	3.3866
2	-0.544	3.374
2	-0.578	3.3552
2	-0.595	3.3363
2	-0.629	3.3175
2	-0.663	3.2986
2	-0.68	3.2798
2	-0.697	3.2546
2	-0.731	3.2358
2	-0.748	3.2107
2	-0.765	3.1918
2	-0.782	3.1667
2	-0.799	3.1416
2	-0.816	3.1164
2	-0.833	3.0913
2	-0.85	3.0661
2	-0.85	3.041
2	-0.867	3.0159
2	-0.867	2.9908
2	-0.884	2.9656
2	-0.884	2.9342
2	-0.884	2.9091
2	-0.884	2.8839
2	-0.884	2.8588
2	-0.884	2.8274
2	-0.884	2.8023
2	-0.867	2.7771
2	-0.867	2.752
2	-0.867	2.7206
2	-0.85	2.6955
2	-0.833	2.6703
2	-0.833	2.6452
2	-0.816	2.62
2	-0.799	2.5949
2	-0.782	2.5761
2	-0.765	2.5509
2	-0.748	2.5258
2	-0.731	2.507
2	-0.714	2.4818
2	-0.697	2.463
2	-0.663	2.4378
2	-0.646	2.419
2	-0.629	2.4001
2	-0.595	2.3813
2	-0.578	2.3624
2	-0.544	2.3499
2	-0.493	2.331
2	-0.425	2.3185
2	-0.357	2.3059
2	-0.306	2.2933
2	-0.238	2.287
2	-0.187	2.2808
2	-0.119	2.2745
2	-0.051	2.2745
2	0	2.2745
2	0.051	2.2745
2	0.119	2.2745
2	0.17	2.2808
2	0.238	2.287
2	0.289	2.2933
2	0.357	2.3059
2	0.425	2.3185
2	0.476	2.331
2	0.544	2.3436
2	0.595	2.3624
2	0.646	2.3813
2	0.714	2.4001
2	0.765	2.4253
2	0.816	2.4504
2	0.867	2.4755
2	0.918	2.5007
2	0.969	2.5321
2	1.02	2.5572
2	1.071	2.5949
2	1.122	2.6263
2	1.156	2.6578
2	1.207	2.6955
2	1.241	2.7332
2	1.275	2.7708
2	1.326	2.8085
2	1.36	2.8525
2	1.377	2.8902
2	1.411	2.9342
2	1.445	2.9782
2	1.462	3.0222
2	1.479	3.0661
2	1.496	3.1101
2	1.513	3.1541
2	1.53	3.2044
2	1.547	3.2484
2	1.547	3.2923
2	1.547	3.3426
2	1.564	3.3866
2	1.547	3.4369
2	1.547	3.4808
2	1.547	3.5311
2	1.53	3.5751
2	1.53	3.6191
2	1.513	3.6693
2	1.496	3.7133
2	1.479	3.7573
2	1.462	3.8013
2	1.428	3.8453
2	1.411	3.8892
2	1.377	3.9332
2	1.36	3.9709
2	1.326	4.0149
2	1.292	4.0526
2	1.258	4.0903
2	1.224	4.128
2	1.19	4.1657
2	1.156	4.2034
2	1.122	4.2348
2	1.088	4.2662
2	1.037	4.2976
2	1.003	4.3291
2	0.969	4.3605
2	0.918	4.3919
2	0.884	4.417
2	0.833	4.4421
2	0.799	4.4673
2	0.748	4.4924
2	0.714	4.5113
2	0.663	4.5364
2	0.629	4.5553
2	0.578	4.5741
2	0.544	4.5867
2	0.493	4.6055
2	0.442	4.6181
2	0.408	4.6306
2	0.357	4.6432
2	0.323	4.6558
2	0.272	4.6621
2	0.238	4.6746
2	0.187	4.6809
2	0.136	4.6809
2	0.068	4.6872
2	0	4.6872
2	-0.068	4.6872
2	-0.153	4.6809
2	-0.221	4.6746
2	-0.289	4.6683
2	-0.357	4.6621
2	-0.425	4.6495
2	-0.476	4.6369
2	-0.544	4.6181
2	-0.595	4.5992
2	-0.646	4.5804
2	-0.714	4.5615
2	-0.765	4.5364
2	-0.833	4.5175
2	-0.884	4.4861
2	-0.952	4.461
2	-1.003	4.4296
2	-1.054	4.3982
2	-1.122	4.3667
2	-1.173	4.3353
2	-1.224	4.2976
2	-1.275	4.2599
2	-1.343	4.216
2	-1.394	4.1783
2	-1.445	4.1343
2	-1.479	4.0903
2	-1.53	4.0463
2	-1.581	3.996
2	-1.615	3.9521
2	-1.666	3.9018
2	-1.7	3.8515
2	-1.734	3.8013
2	-1.768	3.7447
2	-1.802	3.6945
2	-1.836	3.6379
2	-1.887	3.5814
2	-1.921	3.5248
2	-1.955	3.462
2	-1.989	3.4054
2	-2.023	3.3426
2	-2.04	3.2861
2	-2.057	3.2232
2	-2.091	3.1604
2	-2.091	3.0976
2	-2.108	3.0347
2	-2.108	2.9719
2	-2.125	2.9091
2	-2.125	2.84
2	-2.108	2.7771
2	-2.108	2.7143
2	-2.091	2.6515
2	-2.074	2.5886
2	-2.057	2.5258
2	-2.04	2.463
2	-2.023	2.4001
2	-1.989	2.3436
2	-1.955	2.2808
2	-1.938	2.2242
2	-1.904	2.1677
2	-1.87	2.1111
2	-1.819	2.0546
2	-1.785	1.998
2	-1.751	1.9478
2	-1.7	1.8975
2	-1.666	1.841
2	-1.615	1.797
2	-1.581	1.7467
2	-1.53	1.6964
2	-1.496	1.6525
2	-1.445	1.6085
2	-1.394	1.5645
2	-1.36	1.5268
2	-1.309	1.4828
2	-1.275	1.4451
2	-1.224	1.4074
2	-1.19	1.3697
2	-1.139	1.3383
2	-1.088	1.3006
2	-1.054	1.2692
2	-1.02	1.2378
2	-0.969	1.2064
2	-0.935	1.1812
2	-0.884	1.1498
2	-0.85	1.1247
2	-0.816	1.0995
2	-0.782	1.0744
2	-0.748	1.0556
2	-0.697	1.0304
2	-0.629	1.0116
2	-0.578	0.99273
2	-0.51	0.97388
2	-0.442	0.96131
2	-0.374	0.94875
2	-0.306	0.93618
0	-0.255	0.9299
0	-0.204	0.92362
0	-0.17	0.91733
0	-0.119	0.91105
0	-0.068	0.91105
0	-0.017	0.91105
1	0.017	0.90477
1	0.034	0.91105
1	0.068	0.91105
1	0.102	0.91105
1	0.136	0.91733
1	0.17	0.92362
1	0.204	0.9299
1	0.238	0.93618
1	0.272	0.94246
1	0.289	0.94875
1	0.323	0.96131
1	0.357	0.97388
1	0.391	0.98016
1	0.425	0.99273
1	0.459	1.0116
1	0.493	1.0241
1	0.527	1.0367
1	0.561	1.0556
1	0.612	1.0744
1	0.646	1.0933
1	0.68	1.1121
1	0.714	1.1372
1	0.748	1.1561
1	0.799	1.1812
1	0.833	1.2064
1	0.867	1.2315
1	0.918	1.2566
1	0.952	1.288
1	0.986	1.3132
1	1.037	1.3446
1	1.071	1.376
1	1.122	1.4137
1	1.156	1.4451
1	1.207	1.4828
1	1.241	1.5205
1	1.292	1.5582
0	1.343	1.5959
0	1.411	1.6399
0	1.462	1.6839
2	1.53	1.7279
2	1.598	1.7718
2	1.683	1.8221
2	1.751	1.8724
2	1.819	1.9289
2	1.887	1.9855
2	1.955	2.042
2	2.023	2.1048
2	2.091	2.1677
2	2.159	2.2305
2	2.227	2.2933
2	2.278	2.3624
2	2.329	2.4316
2	2.38	2.5007
2	2.431	2.5761
2	2.482	2.6515
2	2.516	2.7269
2	2.55	2.8023
2	2.584	2.8777
2	2.618	2.9593
2	2.635	3.0347
2	2.652	3.1164
2	2.669	3.1981
2	2.686	3.2798
2	2.686	3.3615
2	2.686	3.4369
2	2.686	3.5185
2	2.669	3.6002
2	2.652	3.6819
2	2.635	3.7636
2	2.618	3.839
2	2.584	3.9207
2	2.567	3.996
2	2.533	4.0714
2	2.499	4.1468
2	2.465	4.2222
2	2.414	4.2976
2	2.38	4.3667
2	2.346	4.4421
2	2.295	4.5113
2	2.244	4.5804
2	2.21	4.6432
2	2.159	4.7123
2	2.108	4.7752
2	2.074	4.838
2	2.023	4.9008
2	1.989	4.9574
2	1.938	5.0202
2	1.904	5.0767
2	1.853	5.1333
0	1.802	5.1898
0	1.751	5.2401
0	1.7	5.2966
0	1.649	5.3469
0	1.598	5.3972
0	1.564	5.4412
0	1.513	5.4851
0	1.462	5.5354
0	1.428	5.5794
0	1.394	5.6171
0	1.36	5.6611
0	1.326	5.6988
1	1.292	5.7428
1	1.241	5.7805
1	1.19	5.8182
1	1.156	5.8496
1	1.105	5.8873
1	1.071	5.9187
1	1.037	5.9501
1	1.003	5.9815
1	0.969	6.0129
1	0.935	6.0381
1	0.901	6.0695
1	0.884	6.0946
1	0.85	6.1197
1	0.816	6.1449
1	0.799	6.17
1	0.782	6.1951
1	0.748	6.2203
1	0.731	6.2391
1	0.714	6.2642
1	0.697	0
1	0.68	0.018849
1	0.663	0.043982
1	0.663	0.062831
1	0.646	0.08168
1	0.629	0.10053
1	0.629	0.11938
1	0.612	0.13823
1	0.612	0.15708
1	0.595	0.17593
1	0.595	0.19478
1	0.595	0.21363
1	0.595	0.23247
1	0.595	0.25132
1	0.595	0.27017
1	0.595	0.28274
1	0.595	0.30159
1	0.595	0.32044
1	0.595	0.33929
1	0.595	0.35814
1	0.595	0.37699
1	0.612	0.39583
1	0.612	0.41469
1	0.629	0.43353
1	0.629	0.45238
1	0.646	0.47123
1	0.663	0.49008
1	0.697	0.50893
1	0.748	0.53406
1	0.799	0.55291
1	0.85	0.57805
1	0.884	0.60946
1	0.935	0.63459
1	0.986	0.66601
1	1.02	0.69114
1	1.054	0.72256
1	1.088	0.76026
1	1.139	0.79167
1	1.173	0.82309
1	1.224	0.86079
1	1.275	0.89848
1	1.309	0.93618
1	1.36	0.98016
1	1.411	1.0241
1	1.462	1.0618
1	1.513	1.1121
1	1.564	1.1561
1	1.632	1.2064
1	1.683	1.2566
1	1.734	1.3069
1	1.802	1.3572
1	1.853	1.4137
1	1.921	1.4703
1	1.972	1.5268
1	2.023	1.5896
1	2.091	1.6525
1	2.142	1.7153
1	2.21	1.7781
1	2.261	1.8472
1	2.312	1.9163
1	2.38	1.9855
1	2.431	2.0609
1	2.482	2.1362
1	2.533	2.2117
1	2.601	2.287
1	2.669	2.3687
1	2.72	2.4441
1	2.771	2.5321
1	2.822	2.6138
1	2.856	2.6955
1	2.89	2.7834
1	2.924	2.8714
1	2.958	2.9593
1	2.975	3.0536
1	2.992	3.1416
1	3.009	3.2295
1	3.009	3.3238
1	3.009	3.4117
1	3.009	3.4997
1	3.009	3.5939
1	2.992	3.6819
1	2.975	3.7699
1	2.941	3.8641
1	2.924	3.9521
1	2.89	4.04
1	2.839	4.1217
1	2.788	4.2097
1	2.737	4.2914
1	2.669	4.373
1	2.618	4.4547
1	2.55	4.5301
1	2.482	4.6055
1	2.397	4.6809
1	2.329	4.75
1	2.244	4.8191
1	2.176	4.8883
1	2.091	4.9511
1	2.023	5.0139
1	1.938	5.0705
1	1.87	5.127
1	1.802	5.1836
1	1.734	5.2401
1	1.666	5.2904
1	1.598	5.3406
1	1.53	5.3846
1	1.462	5.4286
1	1.411	5.4726
0	1.36	5.5166
0	1.326	5.5543
0	1.292	5.5982
1	1.241	5.6359
1	1.19	5.6736
1	1.139	5.705
1	1.088	5.7428
1	1.054	5.7742
1	1.003	5.8056
1	0.969	5.8307
1	0.918	5.8621
1	0.884	5.8873
1	0.833	5.9124
1	0.799	5.9375
1	0.765	5.9627
1	0.731	5.9878
1	0.697	6.0066
1	0.663	6.0318
1	0.629	6.0506
1	0.612	6.0695
1	0.578	6.0883
1	0.544	6.1009
1	0.527	6.1197
1	0.493	6.1323
1	0.476	6.1512
1	0.442	6.1637
1	0.425	6.1763
1	0.408	6.1889
1	0.391	6.2014
1	0.357	6.214
1	0.34	6.2265
1	0.323	6.2328
1	0.306	6.2454
1	0.289	6.2517
1	0.272	6.2642
1	0.255	6.2705
1	0.238	6.2768
1	0.221	0
2	0.221	0.0062831
2	0.238	0.012566
2	0.221	0.025132
2	0.204	0.031415
2	0.187	0.037699
2	0.17	0.037699
2	0.17	0.043982
2	0.153	0.050265
2	0.136	0.056548
2	0.119	0.062831
2	0.136	0.062831
2	0.136	0.069114
2	0.136	0.075397
2	0.136	0.075397
2	0.153	0.08168
2	0.153	0.087963
2	0.153	0.087963
2	0.17	0.094246
2	0.17	0.10053
2	0.17	0.10681
2	0.187	0.1131
2	0.187	0.11938
2	0.204	0.12566
2	0.204	0.13195
2	0.204	0.13823
2	0.221	0.14451
2	0.238	0.15079
2	0.238	0.15708
2	0.255	0.16336
2	0.255	0.17593
2	0.272	0.18221
2	0.289	0.18849
2	0.289	0.20106
2	0.306	0.20734
2	0.323	0.21991
2	0.323	0.22619
2	0.34	0.23876
2	0.357	0.25132
2	0.374	0.25761
2	0.391	0.27017
2	0.391	0.28274
2	0.391	0.29531
2	0.391	0.30787
2	0.391	0.32044
2	0.391	0.333
2	0.408	0.34557
2	0.408	0.35814
2	0.408	0.3707
2	0.408	0.38327
2	0.425	0.39583
2	0.425	0.4084
2	0.476	0.42097
2	0.493	0.43353
2	0.527	0.45238
2	0.544	0.46495
2	0.578	0.4838
2	0.595	0.50265
2	0.629	0.5215
2	0.663	0.54035
2	0.697	0.5592
2	0.731	0.58433
2	0.765	0.60318
2	0.799	0.62831
2	0.833	0.65344
2	0.867	0.67858
2	0.901	0.70371
2	0.952	0.73512
2	0.986	0.76654
2	1.02	0.79167
2	1.071	0.82309
2	1.105	0.86079
2	1.156	0.8922
2	1.207	0.9299
2	1.258	0.9676
2	1.309	1.0053
2	1.36	1.043
2	1.411	1.087
2	1.462	1.131
2	1.513	1.1749
2	1.564	1.2189
2	1.632	1.2692
2	1.683	1.3195
2	1.751	1.3697
2	1.836	1.4263
2	1.904	1.4828
2	1.972	1.5394
2	2.057	1.6022
2	2.125	1.665
2	2.21	1.7279
2	2.278	1.797
2	2.346	1.8661
2	2.431	1.9352
2	2.499	2.0106
2	2.567	2.086
2	2.635	2.1677
2	2.686	2.2431
2	2.754	2.3247
2	2.805	2.4127
2	2.856	2.4944
2	2.907	2.5823
2	2.958	2.6703
2	2.992	2.7583
2	3.026	2.8525
2	3.06	2.9405
2	3.077	3.0347
2	3.094	3.129
2	3.111	3.2232
2	3.111	3.3175
2	3.111	3.4117
2	3.111	3.4997
2	3.111	3.5939
2	3.094	3.6882
2	3.077	3.7824
2	3.043	3.8767
2	3.026	3.9646
2	2.992	4.0526
0	2.941	4.1468
1	2.89	4.2348
1	2.805	4.3165
1	2.737	4.4044
1	2.669	4.4798
1	2.584	4.5615
1	2.516	4.6369
1	2.431	4.7123
1	2.363	4.7877
1	2.278	4.8568
1	2.193	4.9197
1	2.125	4.9888
1	2.057	5.0516
1	1.972	5.1082
1	1.904	5.171
1	1.836	5.2275
1	1.768	5.2778
1	1.7	5.3343
1	1.632	5.3846
1	1.581	5.4286
1	1.513	5.4789
1	1.445	5.5228
1	1.394	5.5668
1	1.343	5.6045
1	1.292	5.6485
1	1.241	5.6862
1	1.19	5.7239
1	1.139	5.7553
1	1.088	5.793
1	1.054	5.8244
1	1.003	5.8559
1	0.969	5.881
1	0.935	5.9124
1	0.884	5.9375
1	0.85	5.9689
1	0.816	5.9941
1	0.782	6.0129
1	0.748	6.0381
1	0.731	6.0632
1	0.697	6.082
1	0.663	6.1009
1	0.646	6.126
1	0.612	6.1449
1	0.595	6.1637
1	0.561	6.1763
1	0.544	6.1951
1	0.527	6.214
1	0.51	6.2265
1	0.493	6.2454
1	0.476	6.258
1	0.442	6.2705
1	0.442	0
1	0.425	0.012566
1	0.408	0.025132
1	0.391	0.037699
1	0.374	0.050265
1	0.357	0.062831
1	0.357	0.075397
1	0.34	0.08168
1	0.323	0.094246
1	0.323	0.10681
1	0.306	0.1131
1	0.306	0.12566
1	0.289	0.13195
1	0.289	0.14451
1	0.272	0.15079
1	0.272	0.15708
1	0.255	0.16964
1	0.255	0.17593
1	0.255	0.18221
1	0.238	0.18849
1	0.238	0.19478
1	0.238	0.20734
1	0.238	0.21363
1	0.238	0.21991
1	0.221	0.22619
1	0.221	0.23247
1	0.221	0.23876
1	0.221	0.24504
1	0.221	0.25761
1	0.221	0.26389
1	0.221	0.27017
1	0.221	0.27646
1	0.221	0.28274
1	0.221	0.28902
1	0.221	0.29531
1	0.221	0.30159
1	0.221	0.30787
1	0.221	0.31416
1	0.221	0.32044
1	0.238	0.333
1	0.238	0.33929
1	0.238	0.34557
1	0.238	0.35185
1	0.255	0.35814
1	0.255	0.3707
1	0.255	0.37699
1	0.306	0.38327
1	0.34	0.39583
1	0.374	0.4084
1	0.425	0.41469
1	0.459	0.43353
1	0.493	0.4461
1	0.544	0.45867
1	0.561	0.47752
1	0.595	0.49637
1	0.629	0.51521
1	0.663	0.53406
1	0.68	0.55291
1	0.714	0.57805
1	0.748	0.59689
1	0.782	0.62203
1	0.816	0.64716
1	0.85	0.67229
1	0.901	0.69742
1	0.935	0.72256
1	0.969	0.75397
1	1.02	0.78539
1	1.054	0.8168
1	1.105	0.84822
1	1.139	0.87963
1	1.19	0.91733
1	1.241	0.95503
1	1.292	0.99273
1	1.343	1.0304
1	1.394	1.0744
1	1.445	1.1184
1	1.496	1.1624
1	1.547	1.2064
1	1.615	1.2566
1	1.666	1.3069
1	1.717	1.3572
1	1.785	1.4074
1	1.836	1.464
1	1.921	1.5205
1	1.989	1.5771
1	2.074	1.6399
1	2.142	1.7027
1	2.21	1.7655
1	2.295	1.8347
1	2.363	1.9038
1	2.431	1.9792
1	2.499	2.0546
1	2.567	2.13
1	2.635	2.2054
1	2.686	2.287
1	2.754	2.3687
1	2.805	2.4504
1	2.856	2.5384
1	2.907	2.6263
1	2.941	2.7143
1	2.975	2.8023
1	3.009	2.8902
1	3.043	2.9845
1	3.06	3.0724
1	3.077	3.1667
1	3.094	3.2609
1	3.094	3.3552
1	3.094	3.4431
1	3.094	3.5374
1	3.077	3.6316
1	3.06	3.7259
1	3.043	3.8138
1	3.009	3.9081
1	2.992	3.996
1	2.958	4.084
1	2.924	4.172
1	2.856	4.2599
1	2.805	4.3479
1	2.754	4.4296
1	2.669	4.5113
1	2.601	4.593
1	2.516	4.6683
1	2.448	4.7437
1	2.363	4.8129
1	2.278	4.882
1	2.21	4.9511
1	2.142	5.0202
1	2.057	5.083
1	1.989	5.1396
1	1.921	5.2024
1	1.853	5.2589
1	1.785	5.3155
1	1.717	5.3658
1	1.649	5.416
1	1.598	5.4663
1	1.53	5.5103
1	1.479	5.5543
1	1.411	5.5982
1	1.36	5.6422
1	1.309	5.6862
1	1.258	5.7239
1	1.207	5.7616
1	1.173	5.793
1	1.122	5.8307
1	1.088	5.8621
1	1.037	5.8936
1	1.003	5.925
1	0.969	5.9564
1	0.935	5.9878
1	0.901	6.0129
1	0.867	6.0381
1	0.833	6.0632
1	0.816	6.0883
1	0.782	6.1135
1	0.765	6.1386
1	0.731	6.1637
1	0.714	6.1826
1	0.68	6.2014
1	0.663	6.2265
1	0.646	6.2454
1	0.629	6.2642
1	0.612	0
1	0.595	0.018849
1	0.578	0.037699
1	0.578	0.056548
1	0.561	0.069114
1	0.544	0.087963
1	0.527	0.10681
1	0.527	0.11938
1	0.51	0.13823
1	0.51	0.15079
1	0.51	0.16964
1	0.493	0.18221
1	0.493	0.20106
1	0.493	0.21363
1	0.493	0.22619
1	0.476	0.24504
1	0.476	0.25761
1	0.476	0.27017
1	0.476	0.28902
1	0.476	0.30159
1	0.51	0.31416
1	0.544	0.333
1	0.595	0.35185
1	0.629	0.3707
1	0.663	0.38955
1	0.68	0.4084
1	0.714	0.42725
1	0.731	0.45238
1	0.765	0.47752
1	0.782	0.49637
1	0.816	0.5215
1	0.85	0.54663
1	0.884	0.57176
1	0.918	0.60318
1	0.952	0.62831
1	0.986	0.65973
1	1.02	0.69114
1	1.054	0.72256
1	1.105	0.75397
1	1.139	0.78539
1	1.19	0.82309
1	1.224	0.86079
1	1.275	0.89848
1	1.326	0.93618
1	1.36	0.97388
1	1.411	1.0179
1	1.462	1.0618
1	1.53	1.1058
1	1.581	1.1561
1	1.632	1.2001
1	1.683	1.2503
1	1.734	1.3006
1	1.802	1.3572
1	1.853	1.4137
1	1.921	1.4703
1	1.989	1.5268
1	2.074	1.5896
1	2.142	1.6525
1	2.21	1.7153
1	2.295	1.7844
1	2.363	1.8535
1	2.431	1.9289
1	2.499	2.0043
1	2.567	2.0797
1	2.635	2.1551
1	2.703	2.2368
1	2.771	2.3185
1	2.822	2.4064
1	2.873	2.4881
1	2.924	2.5761
1	2.975	2.664
1	3.009	2.752
1	3.043	2.8462
1	3.077	2.9405
1	3.094	3.0284
1	3.111	3.1227
1	3.128	3.217
1	3.128	3.3112
1	3.128	3.4054
1	3.128	3.4997
1	3.128	3.5939
1	3.077	3.6882
1	3.026	3.7761
1	2.975	3.8704
1	2.907	3.9583
1	2.839	4.0463
1	2.788	4.128
1	2.737	4.2097
1	2.686	4.2914
1	2.635	4.373
1	2.567	4.4547
1	2.516	4.5301
1	2.448	4.6055
1	2.397	4.6746
1	2.329	4.75
1	2.261	4.8191
1	2.21	4.882
1	2.142	4.9511
1	2.091	5.0139
1	2.023	5.0767
1	1.972	5.1333
1	1.921	5.1961
1	1.87	5.2527
1	1.819	5.3092
1	1.768	5.3595
1	1.717	5.416
1	1.666	5.4663
1	1.632	5.5166
1	1.581	5.5605
1	1.547	5.6108
1	1.513	5.6548
1	1.479	5.6988
1	1.445	5.7428
1	1.411	5.7867
1	1.394	5.8307
1	1.36	5.8747
1	1.326	5.9124
1	1.275	5.9501
1	1.241	5.9878
1	1.207	6.0255
1	1.19	6.0632
1	1.156	6.1009
1	1.122	6.1323
1	1.105	6.17
1	1.088	6.2014
1	1.054	6.2328
1	1.037	6.2642
1	1.02	0.012566
1	1.003	0.043982
1	1.003	0.075397
1	0.986	0.10053
1	0.969	0.13195
1	0.969	0.16336
1	0.969	0.19478
1	0.952	0.21991
1	0.952	0.25132
1	0.952	0.27646
1	0.952	0.30787
1	0.952	0.33929
1	0.969	0.36442
1	0.969	0.39583
1	0.969	0.42725
1	0.986	0.45238
1	1.003	0.4838
1	1.003	0.51521
1	1.02	0.54663
1	1.037	0.57805
1	1.054	0.60946
1	1.071	0.64088
1	1.122	0.67229
1	1.173	0.70999
1	1.241	0.74769
1	1.292	0.78539
1	1.36	0.82309
1	1.394	0.86707
1	1.445	0.90477
1	1.496	0.94875
1	1.53	0.99901
1	1.581	1.043
1	1.632	1.0933
1	1.7	1.1435
1	1.751	1.1938
1	1.802	1.2503
1	1.853	1.3069
1	1.921	1.3634
1	1.972	1.42
1	2.04	1.4828
1	2.091	1.5394
1	2.159	1.6085
1	2.21	1.6713
1	2.261	1.7404
1	2.329	1.8095
1	2.38	1.8786
1	2.431	1.954
1	2.499	2.0232
1	2.55	2.1048
1	2.584	2.1802
1	2.635	2.2556
1	2.686	2.3373
1	2.72	2.419
1	2.754	2.5007
1	2.788	2.5823
1	2.822	2.6703
1	2.839	2.752
1	2.873	2.84
1	2.907	2.9279
1	2.924	3.0159
1	2.958	3.1038
1	2.958	3.1918
1	2.958	3.2798
1	2.941	3.374
1	2.924	3.462
1	2.907	3.5499
1	2.873	3.6316
1	2.822	3.7196
1	2.771	3.8013
1	2.72	3.8892
1	2.652	3.9709
1	2.601	4.0463
1	2.533	4.1217
1	2.465	4.1971
1	2.397	4.2725
1	2.312	4.3416
1	2.244	4.4107
1	2.176	4.4798
1	2.091	4.5427
1	2.023	4.6055
1	1.938	4.6621
1	1.853	4.7186
1	1.785	4.7752
1	1.7	4.8317
1	1.632	4.882
1	1.547	4.926
1	1.479	4.9762
1	1.411	5.0139
1	1.326	5.0579
1	1.258	5.0956
1	1.19	5.1333
1	1.122	5.171
1	1.054	5.2024
1	0.969	5.2338
1	0.901	5.2589
1	0.833	5.2904
1	0.782	5.3092
1	0.714	5.3343
1	0.646	5.3532
1	0.578	5.372
1	0.51	5.3909
1	0.459	5.4035
1	0.391	5.416
1	0.323	5.4286
1	0.272	5.4412
1	0.204	5.4474
1	0.153	5.4537
1	0.085	5.4537
1	0.034	5.46
1	-0.017	5.46
1	-0.085	5.4537
1	-0.136	5.4537
1	-0.204	5.4474
1	-0.255	5.4412
1	-0.323	5.4286
1	-0.34	5.4223
1	-0.374	5.4097
1	-0.408	5.3972
1	-0.442	5.3846
1	-0.476	5.372
1	-0.493	5.3532
1	-0.527	5.3406
1	-0.561	5.3218
1	-0.595	5.3029
1	-0.629	5.2904
1	-0.663	5.2652
1	-0.697	5.2464
1	-0.731	5.2275
1	-0.765	5.2024
1	-0.799	5.1773
1	-0.85	5.1521
1	-0.884	5.127
1	-0.918	5.1019
1	-0.952	5.0705
1	-1.003	5.0453
1	-1.037	5.0139
1	-1.071	4.9825
1	-1.122	4.9448
1	-1.156	4.9134
1	-1.207	4.8757
1	-1.241	4.838
1	-1.292	4.8003
1	-1.326	4.7626
1	-1.377	4.7186
1	-1.411	4.6809
1	-1.462	4.6369
1	-1.513	4.593
1	-1.547	4.5427
1	-1.581	4.4987
1	-1.632	4.4484
1	-1.666	4.3982
1	-1.717	4.3479
1	-1.751	4.2976
1	-1.785	4.2411
1	-1.819	4.1845
1	-1.853	4.1343
1	-1.887	4.0777
1	-1.921	4.0212
1	-1.938	3.9583
1	-1.972	3.9018
1	-1.989	3.839
1	-2.023	3.7824
1	-2.04	3.7196
1	-2.04	3.6568
1	-2.057	3.5939
1	-2.057	3.5374
1	-2.074	3.4745
1	-2.074	3.4117
1	-2.074	3.3489
1	-2.057	3.2861
1	-2.057	3.2232
1	-2.04	3.1604
1	-2.023	3.1038
1	-1.989	3.041
1	-1.972	2.9782
1	-1.938	2.9216
1	-1.904	2.8651
1	-1.87	2.8085
1	-1.836	2.752
1	-1.802	2.6955
1	-1.751	2.6452
1	-1.7	2.5886
1	-1.649	2.5384
1	-1.598	2.4881
1	-1.547	2.4441
1	-1.496	2.3939
1	-1.428	2.3499
1	-1.394	2.3122
1	-1.343	2.2682
1	-1.292	2.2305
1	-1.258	2.1928
1	-1.207	2.1551
2	-1.156	2.1174
2	-1.088	2.086
2	-1.003	2.0546
2	-0.935	2.0232
2	-0.867	1.998
2	-0.799	1.9729
2	-0.731	1.9478
2	-0.646	1.9289
2	-0.578	1.9101
2	-0.51	1.8912
2	-0.442	1.8786
2	-0.357	1.8661
2	-0.289	1.8535
2	-0.204	1.8472
2	-0.136	1.841
2	-0.068	1.8347
2	0	1.8347
2	0.068	1.8347
2	0.136	1.841
2	0.221	1.8472
2	0.289	1.8535
2	0.357	1.8661
2	0.442	1.8786
2	0.51	1.8912
2	0.578	1.9101
2	0.646	1.9289
2	0.731	1.9478
2	0.799	1.9729
2	0.867	1.998
2	0.935	2.0232
2	1.003	2.0546
2	1.071	2.086
2	1.139	2.1174
2	1.207	2.1551
2	1.275	2.1928
2	1.343	2.2305
2	1.394	2.2682
2	1.462	2.3122
2	1.513	2.3562
2	1.581	2.4064
2	1.632	2.4504
2	1.683	2.5007
2	1.734	2.5572
2	1.785	2.6075
2	1.819	2.664
2	1.87	2.7143
2	1.904	2.7771
2	1.938	2.8337
2	1.972	2.8902
2	1.989	2.9531
2	2.023	3.0096
2	2.04	3.0724
2	2.057	3.1353
2	2.074	3.1981
2	2.091	3.2609
2	2.091	3.3238
2	2.091	3.3866
2	2.091	3.4494
2	2.091	3.5122
2	2.074	3.5751
2	2.057	3.6379
2	2.057	3.6945
2	2.04	3.7573
2	2.006	3.8201
2	1.989	3.883
2	1.955	3.9395
2	1.938	3.996
2	1.904	4.0589
2	1.87	4.1154
2	1.836	4.1657
2	1.802	4.2222
2	1.751	4.2788
2	1.717	4.3291
2	1.683	4.3793
2	1.632	4.4296
2	1.598	4.4798
2	1.547	4.5238
2	1.496	4.5741
2	1.462	4.6181
2	1.411	4.6621
2	1.377	4.6998
2	1.326	4.7437
2	1.275	4.7814
2	1.241	4.8191
2	1.19	4.8568
2	1.156	4.8945
2	1.105	4.926
2	1.071	4.9574
2	1.02	4.9888
2	0.986	5.0202
2	0.935	5.0516
2	0.901	5.0767
2	0.85	5.1019
2	0.816	5.127
2	0.782	5.1521
2	0.748	5.1773
2	0.697	5.1961
2	0.663	5.2213
2	0.629	5.2401
2	0.595	5.2589
2	0.561	5.2778
2	0.527	5.2904
2	0.493	5.3092
2	0.459	5.3218
2	0.425	5.3343
2	0.391	5.3469
2	0.357	5.3595
2	0.323	5.372
2	0.306	5.3783
2	0.272	5.3909
2	0.238	5.3972
2	0.204	5.4035
2	0.187	5.4097
2	0.153	5.416
2	0.119	5.4223
2	0.051	5.4223
2	0	5.4223
2	-0.051	5.4223
2	-0.102	5.4223
2	-0.17	5.416
2	-0.238	5.4097
2	-0.289	5.4035
2	-0.357	5.3909
2	-0.425	5.3783
2	-0.459	5.3658
2	-0.51	5.3532
2	-0.561	5.3343
2	-0.612	5.3155
2	-0.663	5.2966
2	-0.714	5.2778
2	-0.765	5.2527
2	-0.816	5.2338
2	-0.867	5.2087
2	-0.918	5.1773
2	-0.969	5.1521
2	-1.02	5.1207
2	-1.071	5.0893
2	-1.139	5.0579
2	-1.19	5.0202
2	-1.241	4.9825
2	-1.309	4.9448
2	-1.36	4.9071
2	-1.428	4.8631
2	-1.479	4.8191
2	-1.547	4.7752
2	-1.598	4.7249
2	-1.666	4.6746
2	-1.717	4.6244
2	-1.768	4.5741
2	-1.836	4.5175
2	-1.887	4.461
2	-1.955	4.4044
2	-2.006	4.3479
2	-2.057	4.2851
2	-2.125	4.2222
2	-2.193	4.1531
2	-2.261	4.0903
2	-2.329	4.0212
2	-2.38	3.9521
2	-2.431	3.8767
2	-2.499	3.8013
2	-2.55	3.7259
2	-2.584	3.6505
2	-2.635	3.5688
2	-2.669	3.4934
2	-2.703	3.4117
2	-2.737	3.33
2	-2.754	3.2484
2	-2.771	3.1604
2	-2.788	3.0787
2	-2.788	2.997
2	-2.805	2.9091
2	-2.805	2.8274
2	-2.788	2.7394
2	-2.788	2.6578
2	-2.771	2.5761
2	-2.754	2.4944
2	-2.72	2.4064
2	-2.703	2.331
2	-2.669	2.2494
2	-2.635	2.1677
2	-2.601	2.086
2	-2.567	2.0106
2	-2.516	1.9352
2	-2.482	1.8598
2	-2.431	1.7844
2	-2.397	1.7153
2	-2.346	1.6399
2	-2.295	1.5708
2	-2.244	1.5017
2	-2.176	1.4388
2	-2.125	1.3697
2	-2.057	1.3069
2	-1.989	1.2503
2	-1.904	1.1875
2	-1.836	1.131
2	-1.768	1.0807
2	-1.7	1.0241
2	-1.632	0.97388
2	-1.564	0.9299
2	-1.496	0.87963
2	-1.445	0.83565
2	-1.377	0.79795
2	-1.326	0.75397
2	-1.258	0.71627
2	-1.207	0.67858
2	-1.156	0.64088
2	-1.105	0.60946
2	-1.054	0.57805
2	-1.003	0.54663
2	-0.952	0.51521
2	-0.901	0.4838
2	-0.867	0.45867
2	-0.816	0.43353
2	-0.782	0.4084
2	-0.748	0.38955
2	-0.697	0.36442
2	-0.663	0.34557
2	-0.629	0.32672
2	-0.595	0.30787
2	-0.561	0.28902
2	-0.527	0.27017
2	-0.493	0.25761
2	-0.459	0.24504
2	-0.425	0.22619
2	-0.408	0.21363
2	-0.374	0.20734
2	-0.34	0.19478
2	-0.306	0.18221
2	-0.289	0.17593
2	-0.255	0.16336
2	-0.238	0.15708
2	-0.204	0.15079
2	-0.187	0.14451
2	-0.153	0.13823
2	-0.136	0.13195
2	-0.102	0.13195
2	-0.085	0.12566
2	-0.068	0.12566
2	-0.034	0.12566
2	-0.017	0.12566
2	0	0.11938
2	0.017	0.12566
2	0	0.12566
2	0	0.12566
2	0	0.12566
2	0	0.12566
2	-0.017	0.12566
2	-0.017	0.12566
2	-0.034	0.11938
2	-0.034	0.11938
2	-0.034	0.11938
2	-0.017	0.11938
2	-0.017	0.11938
2	0	0.11938
2	0	0.11938
2	0	0.11938
2	0	0.11938
2	0	0.11938
2	0.017	0.11938
2	0.017	0.11938
2	0.034	0.11938
2	0.034	0.11938
2	0.034	0.11938
2	0.051	0.12566
2	0.051	0.12566
2	0.068	0.12566
2	0.068	0.13195
2	0.085	0.13195
2	0.085	0.13195
2	0.102	0.13823
2	0.102	0.13823
2	0.119	0.14451
1	0.119	0.15079
1	0.119	0.15079
1	0.102	0.15708
1	0.102	0.15708
1	0.102	0.16336
1	0.085	0.16336
1	0.085	0.16964
1	0.085	0.16964
1	0.068	0.17593
1	0.068	0.17593
1	0.068	0.17593
1	0.051	0.18221
1	0.051	0.18221
1	0.051	0.18221
1	0.034	0.18221
1	0.034	0.18849
1	0.034	0.18849
1	0.017	0.18849
1	0.017	0.18849
1	0.017	0.18849
1	0.017	0.18849
1	0	0.19478
1	0	0.19478
1	0	0.19478
1	0	0.19478
1	0	0.19478
1	0	0.19478
1	0	0.19478
1	0	0.19478
1	-0.017	0.18849
1	-0.017	0.18849
1	-0.017	0.18849
1	-0.034	0.18849
1	-0.034	0.18849
1	-0.034	0.18849
1	-0.034	0.18221
1	-0.051	0.18221
1	-0.051	0.18221
1	-0.051	0.18221
1	-0.068	0.17593
1	-0.068	0.17593
1	-0.068	0.17593
1	-0.085	0.16964
1	-0.085	0.16964
1	-0.085	0.16336
1	-0.102	0.16336
1	-0.102	0.15708
1	-0.102	0.15708
1	-0.119	0.15079
1	-0.119	0.15079
1	-0.136	0.14451
1	-0.136	0.13823
1	-0.153	0.13823
1	-0.153	0.13195
1	-0.17	0.12566
0	-0.153	0.11938
0	-0.153	0.1131
0	-0.136	0.1131
0	-0.136	0.10681
0	-0.119	0.10053
0	-0.119	0.10053
0	-0.119	0.094246
0	-0.102	0.094246
0	-0.102	0.087963
0	-0.102	0.08168
0	-0.085	0.08168
0	-0.085	0.08168
0	-0.085	0.075397
0	-0.085	0.075397
2	-0.068	0.069114
2	-0.051	0.069114
2	-0.034	0.069114
2	-0.017	0.069114
2	0	0.069114
2	0.017	0.069114
2	0.034	0.069114
2	0.051	0.069114
2	0.068	0.069114
2	0.102	0.075397
2	0.119	0.075397
0	0.119	0.08168
0	0.119	0.087963
0	0.136	0.087963
1	0.136	0.094246
1	0.119	0.10053
1	0.119	0.10053
1	0.102	0.10681
1	0.102	0.10681
1	0.085	0.1131
1	0.085	0.1131
1	0.068	0.11938
1	0.051	0.11938
1	0.051	0.11938
1	0.034	0.11938
1	0.034	0.12566
1	0.017	0.12566
1	0.017	0.12566
1	0	0.12566
1	0	0.12566
1	0	0.12566
1	0	0.12566
1	-0.017	0.12566
1	-0.017	0.12566
1	-0.034	0.12566
1	-0.034	0.12566
1	-0.051	0.11938
1	-0.051	0.11938
1	-0.068	0.11938
1	-0.068	0.1131
1	-0.085	0.1131
1	-0.085	0.1131
0	-0.085	0.10681
0	-0.068	0.10681
0	-0.068	0.10053
0	-0.068	0.10053
0	-0.051	0.10053
0	-0.051	0.094246
0	-0.051	0.094246
1	-0.034	0.094246
1	-0.051	0.094246
1	-0.068	0.087963
1	-0.068	0.087963
1	-0.085	0.087963
1	-0.085	0.08168
0	-0.085	0.08168
0	-0.085	0.075397
0	-0.085	0.075397
0	-0.068	0.069114
0	-0.068	0.069114
0	-0.068	0.069114
0	-0.068	0.062831
0	-0.051	0.062831
0	-0.051	0.062831
0	-0.051	0.056548
0	-0.051	0.056548
0	-0.034	0.056548
0	-0.034	0.056548
0	-0.034	0.050265
0	-0.034	0.050265
0	-0.034	0.050265
0	-0.017	0.050265
2	-0.017	0.050265
2	0	0.050265
2	0	0.050265
2	0.017	0.050265
2	0.034	0.050265
2	0.051	0.050265
2	0.085	0.056548
2	0.102	0.056548
2	0.119	0.062831
2	0.136	0.062831
0	0.136	0.069114
0	0.153	0.075397
0	0.153	0.075397
0	0.153	0.08168
0	0.153	0.087963
1	0.17	0.094246
1	0.153	0.10053
1	0.153	0.10053
1	0.136	0.10681
1	0.119	0.1131
1	0.119	0.1131
1	0.102	0.11938
1	0.102	0.12566
1	0.085	0.12566
1	0.085	0.12566
1	0.068	0.13195
1	0.068	0.13195
1	0.051	0.13823
1	0.051	0.13823
1	0.051	0.13823
1	0.034	0.13823
1	0.034	0.14451
1	0.017	0.14451
1	0.017	0.14451
1	0	0.14451
1	0	0.14451
1	0	0.14451
1	0	0.14451
1	0	0.14451
1	-0.017	0.14451
1	-0.017	0.14451
1	-0.034	0.14451
1	-0.034	0.13823
1	-0.051	0.13823
1	-0.051	0.13823
1	-0.068	0.13823
1	-0.068	0.13195
1	-0.068	0.13195
1	-0.085	0.12566
1	-0.085	0.12566
1	-0.102	0.11938
1	-0.102	0.11938
1	-0.119	0.1131
0	-0.119	0.1131
0	-0.102	0.10681
0	-0.102	0.10681
0	-0.085	0.10053
0	-0.085	0.10053
0	-0.085	0.094246
0	-0.068	0.094246
0	-0.068	0.087963
0	-0.068	0.087963
0	-0.051	0.087963
0	-0.051	0.08168
0	-0.051	0.08168
0	-0.034	0.08168
0	-0.034	0.08168
0	-0.034	0.075397
0	-0.034	0.075397
0	-0.017	0.075397
0	-0.017	0.075397
0	-0.017	0.075397
0	-0.017	0.075397
0	0	0.075397
0	0	0.075397
0	0	0.075397
0	0	0.075397
0	0	0.075397
0	0	0.075397
0	0	0.075397
0	0.017	0.075397
0	0.017	0.075397
0	0.017	0.075397
0	0.017	0.075397
0	0.034	0.075397
0	0.034	0.08168
0	0.034	0.08168
0	0.051	0.08168
0	0.051	0.08168
0	0.051	0.087963
0	0.068	0.087963
0	0.068	0.087963
1	0.068	0.094246
1	0.068	0.094246
1	0.051	0.094246
1	0.034	0.094246
1	0.034	0.10053
1	0.017	0.10053
1	0.017	0.10053
1	0	0.10053
1	0	0.10053
1	0	0.10053
1	-0.017	0.10053
1	-0.017	0.10053
1	-0.034	0.10053
1	-0.051	0.094246
1	-0.051	0.094246
1	-0.068	0.094246
1	-0.068	0.087963
0	-0.068	0.087963
0	-0.068	0.087963
0	-0.051	0.08168
0	-0.051	0.08168
0	-0.051	0.08168
0	-0.051	0.08168
0	-0.034	0.075397
0	-0.034	0.075397
0	-0.034	0.075397
0	-0.017	0.075397
0	-0.017	0.075397
0	-0.017	0.069114
0	-0.017	0.069114
0	0	0.069114
0	0	0.069114
0	0	0.069114
0	0	0.069114
0	0	0.069114
0	0	0.069114
0	0	0.069114
0	0	0.069114
0	0.017	0.069114
0	0.017	0.075397
0	0.017	0.075397
0	0.034	0.075397
0	0.034	0.075397
0	0.034	0.075397
1	0.034	0.075397
1	0.034	0.08168
1	0.017	0.08168
1	0	0.08168
1	0	0.08168
1	0	0.08168
1	-0.017	0.08168
1	-0.017	0.08168
1	-0.034	0.08168
1	-0.051	0.075397
1	-0.051	0.075397
0	-0.051	0.075397
0	-0.051	0.075397
0	-0.034	0.069114
0	-0.034	0.069114
0	-0.034	0.069114
0	-0.034	0.069114
0	-0.017	0.069114
0	-0.017	0.062831
0	-0.017	0.062831
0	-0.017	0.062831
0	0	0.062831
0	0	0.062831
0	0	0.062831
0	0	0.062831
0	0	0.062831
0	0	0.062831
0	0	0.062831
0	0	0.062831
0	0	0.062831
0	0.017	0.062831
0	0.017	0.062831
0	0.017	0.062831
0	0.017	0.069114
0	0.034	0.069114
0	0.034	0.069114
0	0.034	0.069114
0	0.034	0.069114
0	0.051	0.075397
0	0.051	0.075397
0	0.051	0.075397
0	0.068	0.075397
1	0.068	0.08168
1	0.051	0.08168
1	0.034	0.08168
1	0.034	0.087963
1	0.017	0.087963
1	0.017	0.087963
1	0	0.087963
1	0	0.087963
1	0	0.087963
1	-0.017	0.087963
1	-0.034	0.087963
0	-0.017	0.087963
0	-0.017	0.08168
0	-0.017	0.08168
0	0	0.08168
0	0	0.08168
0	0	0.08168
0	0	0.08168
0	0	0.08168
0	0	0.08168
0	0	0.08168
0	0.017	0.08168
0	0.017	0.08168
1	0.017	0.087963
1	0.017	0.087963
1	0	0.087963
1	0	0.087963
1	0	0.087963
1	-0.017	0.087963
1	-0.017	0.087963
1	-0.034	0.08168
1	-0.051	0.08168
1	-0.051	0.08168
1	-0.068	0.08168
1	-0.085	0.075397
1	-0.085	0.075397
1	-0.102	0.069114
0	-0.102	0.069114
0	-0.102	0.062831
0	-0.085	0.062831
0	-0.085	0.056548
0	-0.085	0.056548
0	-0.085	0.050265
0	-0.085	0.050265
0	-0.068	0.050265
0	-0.068	0.043982
0	-0.068	0.043982
0	-0.068	0.037699
0	-0.068	0.037699
0	-0.068	0.037699
0	-0.051	0.031415
0	-0.051	0.031415
0	-0.051	0.031415
0	-0.051	0.031415
0	-0.051	0.025132
0	-0.051	0.025132
2	-0.051	0.025132
2	-0.034	0.018849
2	-0.017	0.018849
2	0	0.018849
2	0	0.018849
2	0.017	0.018849
0	0.034	0.025132
0	0.034	0.025132
0	0.034	0.025132
0	0.034	0.025132
0	0.034	0.025132
[truncated: 5,162 more rows]
