# Supplementary material for: Skilled motor control of an inverted pendulum implies low entropy of states but high entropy of actions
Source: PLoS Comput Biol. 2023 Jan 6;19(1):e1010810. doi: 10.1371/journal.pcbi.1010810 (PMC9851554; doi:10.1371/journal.pcbi.1010810)
Supplement: S2 File — The dataset within the file contains the data collected during the experiment. Each CSV file named “FRI_p_l.csv” corresponds to a different trial, where “p” stands for an unique numerical participant’s identifier and “l” stands for pendulum length (where “2” corresponds to 0.2, “3” to 0.3 m, “4” to 0.4 m, etc.). In every file, rows correspond to subsequent time steps, sampled with a frequency of 0.017 s. For every recorded time step, each column contains: the action selected by the trial’s participant (“action”). The value 0 corresponds to a “no action”, the value 1 represents an action that pushes the pendulum towards the clockwise direction and the value 2 corresponds to an action that pushes the pendulum towards the anti-clockwise direction.the angular velocity of the pendulum at that time step (“ang. velocity”), measured in rad s−1.the angle of the pendulum at that time step (“angle”), measured in rad with values in the interval [0, 2π) rad. The angle 0 rad corresponds to the pendulum oriented in its upright position.the single utility value associated to the whole trial (“utility”). (ZIP) [file pcbi.1010810.s002.zip › ExperimentalData/FRI_31_6.csv]

action	angular vel.	angle	trial utility
0	0	3.2358	-1.3907
0	0	3.2358
0	0	3.2358
0	-0.017	3.2358
0	-0.017	3.2358
0	-0.017	3.2358
0	-0.034	3.2358
0	-0.034	3.2358
0	-0.034	3.2295
0	-0.034	3.2295
0	-0.051	3.2295
0	-0.051	3.2295
0	-0.051	3.2232
0	-0.051	3.2232
0	-0.068	3.2232
0	-0.068	3.217
0	-0.068	3.217
0	-0.068	3.217
0	-0.085	3.2107
0	-0.085	3.2107
0	-0.085	3.2044
0	-0.085	3.2044
0	-0.085	3.2044
0	-0.102	3.1981
1	-0.102	3.1981
1	-0.119	3.1918
1	-0.136	3.1855
1	-0.153	3.1855
1	-0.153	3.1793
1	-0.17	3.173
1	-0.187	3.1667
1	-0.204	3.1604
1	-0.221	3.1541
1	-0.238	3.1478
1	-0.255	3.1416
1	-0.255	3.1353
1	-0.272	3.1227
1	-0.289	3.1164
1	-0.306	3.1038
1	-0.306	3.0976
1	-0.323	3.085
1	-0.323	3.0787
1	-0.34	3.0661
1	-0.357	3.0536
1	-0.357	3.0473
1	-0.374	3.0347
1	-0.374	3.0222
1	-0.391	3.0096
1	-0.391	2.997
1	-0.391	2.9845
1	-0.408	2.9782
1	-0.408	2.9656
1	-0.408	2.9531
1	-0.408	2.9405
1	-0.425	2.9279
1	-0.425	2.9091
1	-0.425	2.8965
1	-0.425	2.8839
1	-0.425	2.8714
1	-0.425	2.8588
1	-0.425	2.8462
1	-0.425	2.8337
1	-0.425	2.8211
1	-0.408	2.8085
1	-0.408	2.796
1	-0.408	2.7834
1	-0.408	2.7708
1	-0.408	2.7583
1	-0.391	2.7457
1	-0.391	2.7332
1	-0.374	2.7206
1	-0.374	2.7143
1	-0.374	2.7017
1	-0.357	2.6892
1	-0.34	2.6766
0	-0.306	2.6703
0	-0.289	2.6578
0	-0.272	2.6515
0	-0.238	2.6452
0	-0.221	2.6326
0	-0.187	2.6263
0	-0.17	2.62
0	-0.153	2.62
0	-0.119	2.6138
0	-0.102	2.6075
0	-0.068	2.6075
0	-0.051	2.6075
0	-0.017	2.6012
0	0	2.6012
0	0.017	2.6012
0	0.034	2.6075
0	0.068	2.6075
0	0.085	2.6075
0	0.119	2.6138
0	0.136	2.6138
0	0.17	2.62
0	0.187	2.6263
1	0.221	2.6326
1	0.221	2.6389
1	0.238	2.6452
1	0.238	2.6578
1	0.255	2.664
1	0.255	2.6703
1	0.272	2.6766
1	0.272	2.6892
1	0.289	2.6955
1	0.289	2.708
1	0.306	2.7143
1	0.306	2.7269
1	0.323	2.7332
1	0.323	2.7457
1	0.323	2.752
1	0.34	2.7646
1	0.34	2.7708
1	0.34	2.7834
1	0.34	2.796
1	0.34	2.8023
1	0.357	2.8148
1	0.357	2.8274
1	0.357	2.84
1	0.357	2.8462
1	0.357	2.8588
1	0.357	2.8714
1	0.357	2.8839
1	0.357	2.8902
1	0.357	2.9028
1	0.34	2.9154
1	0.34	2.9216
1	0.34	2.9342
1	0.34	2.9468
1	0.34	2.9531
1	0.323	2.9656
1	0.323	2.9782
1	0.323	2.9845
1	0.306	2.997
1	0.306	3.0033
1	0.289	3.0159
1	0.289	3.0222
1	0.289	3.0284
1	0.272	3.041
0	0.272	3.0473
0	0.289	3.0599
0	0.289	3.0661
0	0.289	3.0724
0	0.289	3.085
0	0.289	3.0913
0	0.289	3.1038
0	0.289	3.1101
0	0.306	3.1227
0	0.306	3.129
0	0.306	3.1416
0	0.306	3.1478
0	0.289	3.1541
0	0.289	3.1667
0	0.289	3.173
0	0.289	3.1855
0	0.289	3.1918
2	0.289	3.2044
2	0.289	3.2107
2	0.306	3.2232
2	0.323	3.2295
2	0.323	3.2421
2	0.323	3.2484
2	0.34	3.2609
2	0.34	3.2735
2	0.357	3.2798
2	0.357	3.2923
2	0.357	3.3049
2	0.374	3.3175
2	0.374	3.3238
2	0.374	3.3363
2	0.374	3.3489
2	0.374	3.3615
2	0.391	3.374
2	0.391	3.3866
2	0.391	3.3992
2	0.391	3.4054
2	0.391	3.418
2	0.391	3.4306
2	0.391	3.4431
2	0.374	3.4557
2	0.374	3.4683
2	0.374	3.4808
2	0.374	3.4871
2	0.374	3.4997
2	0.357	3.5122
2	0.357	3.5248
2	0.357	3.5374
2	0.34	3.5437
2	0.34	3.5562
2	0.34	3.5688
2	0.323	3.5751
2	0.323	3.5877
2	0.306	3.5939
2	0.306	3.6065
2	0.289	3.6128
2	0.272	3.6254
0	0.255	3.6316
0	0.238	3.6379
0	0.204	3.6442
0	0.187	3.6505
0	0.153	3.6568
0	0.136	3.6631
0	0.102	3.6693
0	0.085	3.6693
0	0.051	3.6693
0	0.034	3.6756
0	0	3.6756
1	0	3.6756
1	-0.034	3.6756
1	-0.085	3.6693
1	-0.119	3.6693
1	-0.153	3.6631
1	-0.187	3.6568
1	-0.238	3.6505
1	-0.272	3.6442
1	-0.306	3.6379
1	-0.34	3.6254
1	-0.374	3.6128
1	-0.425	3.6002
1	-0.459	3.5877
1	-0.493	3.5751
1	-0.527	3.5562
1	-0.561	3.5437
1	-0.595	3.5248
1	-0.612	3.506
1	-0.646	3.4871
1	-0.68	3.4683
1	-0.714	3.4431
1	-0.731	3.4243
1	-0.765	3.3992
1	-0.782	3.3803
1	-0.816	3.3552
1	-0.833	3.33
1	-0.85	3.3049
1	-0.884	3.2735
1	-0.901	3.2484
1	-0.918	3.2232
1	-0.935	3.1918
1	-0.952	3.1667
1	-0.969	3.1353
1	-0.969	3.1101
1	-0.986	3.0787
1	-0.986	3.0473
1	-1.003	3.0159
1	-1.003	2.9845
1	-1.003	2.9593
1	-1.02	2.9279
1	-1.02	2.8965
1	-1.02	2.8651
1	-1.02	2.8337
1	-1.02	2.8023
1	-1.003	2.7708
1	-1.003	2.7394
1	-1.003	2.7143
1	-0.986	2.6829
1	-0.986	2.6515
1	-0.969	2.62
1	-0.952	2.5949
1	-0.935	2.5635
1	-0.935	2.5384
1	-0.918	2.507
1	-0.901	2.4818
1	-0.884	2.4567
1	-0.85	2.4316
1	-0.833	2.4001
1	-0.816	2.375
1	-0.799	2.3562
1	-0.765	2.331
1	-0.748	2.3059
1	-0.731	2.287
1	-0.697	2.2619
0	-0.663	2.2431
0	-0.612	2.2242
0	-0.578	2.2054
0	-0.544	2.1865
0	-0.493	2.174
0	-0.459	2.1551
0	-0.408	2.1425
0	-0.374	2.13
0	-0.323	2.1237
0	-0.289	2.1111
0	-0.238	2.1048
0	-0.204	2.0986
0	-0.153	2.0923
0	-0.119	2.086
0	-0.068	2.086
0	-0.034	2.0797
0	0	2.0797
0	0.051	2.0797
2	0.085	2.086
2	0.136	2.086
2	0.204	2.0923
2	0.255	2.0986
2	0.306	2.1111
2	0.374	2.1174
2	0.425	2.13
2	0.476	2.1488
2	0.527	2.1614
2	0.595	2.1802
2	0.646	2.1991
2	0.697	2.2179
2	0.748	2.2368
2	0.799	2.2619
2	0.85	2.287
2	0.901	2.3122
2	0.952	2.3436
2	1.003	2.375
2	1.054	2.4001
2	1.088	2.4378
2	1.139	2.4693
2	1.173	2.507
2	1.224	2.5384
2	1.258	2.5761
2	1.309	2.6138
2	1.343	2.6578
2	1.377	2.6955
2	1.411	2.7394
2	1.445	2.7834
2	1.462	2.8274
2	1.496	2.8714
2	1.513	2.9154
2	1.547	2.9656
2	1.564	3.0096
2	1.581	3.0599
2	1.598	3.1038
2	1.615	3.1541
2	1.615	3.2044
2	1.632	3.2484
2	1.632	3.2986
2	1.632	3.3489
2	1.632	3.3992
2	1.632	3.4494
2	1.632	3.4997
2	1.632	3.5437
2	1.615	3.5939
2	1.615	3.6442
2	1.598	3.6945
2	1.581	3.7384
2	1.564	3.7887
2	1.547	3.8327
2	1.53	3.883
2	1.496	3.9269
2	1.479	3.9709
2	1.462	4.0149
2	1.428	4.0589
2	1.394	4.1029
2	1.377	4.1468
2	1.343	4.1845
2	1.309	4.2285
2	1.275	4.2662
2	1.241	4.3039
2	1.207	4.3416
2	1.173	4.373
2	1.139	4.4107
2	1.105	4.4484
2	1.071	4.4798
2	1.037	4.5113
2	1.003	4.5427
2	0.969	4.5741
2	0.935	4.5992
2	0.901	4.6244
2	0.85	4.6558
2	0.816	4.6809
2	0.782	4.706
2	0.748	4.7249
0	0.697	4.75
0	0.646	4.7689
0	0.595	4.7877
0	0.544	4.8066
0	0.493	4.8191
0	0.442	4.838
0	0.391	4.8506
0	0.34	4.8568
0	0.289	4.8694
0	0.238	4.8757
0	0.204	4.882
1	0.153	4.8883
1	0.085	4.8945
1	0.017	4.8945
1	-0.017	4.8945
1	-0.085	4.8945
1	-0.153	4.8883
1	-0.204	4.882
1	-0.272	4.8757
1	-0.34	4.8694
1	-0.391	4.8568
1	-0.459	4.8443
1	-0.527	4.8254
1	-0.595	4.8129
1	-0.646	4.794
1	-0.714	4.7689
1	-0.782	4.75
1	-0.833	4.7249
1	-0.901	4.6998
1	-0.969	4.6683
1	-1.037	4.6369
1	-1.088	4.6055
1	-1.156	4.5741
1	-1.224	4.5364
1	-1.275	4.4987
1	-1.343	4.461
1	-1.394	4.417
1	-1.462	4.373
1	-1.513	4.3291
1	-1.581	4.2851
1	-1.632	4.2348
1	-1.7	4.1845
1	-1.751	4.1343
1	-1.802	4.0777
1	-1.853	4.0275
1	-1.904	3.9709
1	-1.955	3.9081
1	-2.006	3.8515
1	-2.04	3.7887
1	-2.091	3.7259
1	-2.125	3.6631
1	-2.159	3.6002
1	-2.193	3.5311
1	-2.227	3.4683
1	-2.244	3.3992
1	-2.278	3.33
1	-2.295	3.2609
1	-2.312	3.1918
1	-2.329	3.1227
1	-2.329	3.0536
1	-2.346	2.9845
1	-2.346	2.9154
1	-2.346	2.84
1	-2.346	2.7708
1	-2.329	2.7017
1	-2.329	2.6326
1	-2.312	2.5635
1	-2.295	2.4944
1	-2.278	2.4253
1	-2.244	2.3562
1	-2.227	2.287
1	-2.21	2.2179
1	-2.176	2.1551
1	-2.142	2.0923
1	-2.108	2.0232
1	-2.074	1.9603
1	-2.04	1.8975
1	-2.006	1.841
1	-1.972	1.7781
1	-1.938	1.7216
1	-1.904	1.665
1	-1.87	1.6085
1	-1.819	1.5519
1	-1.785	1.4954
1	-1.751	1.4451
1	-1.717	1.3886
1	-1.683	1.3383
1	-1.649	1.288
1	-1.598	1.2378
0	-1.564	1.1938
0	-1.513	1.1435
0	-1.462	1.0995
0	-1.428	1.0556
0	-1.377	1.0179
0	-1.326	0.97388
0	-1.292	0.93618
0	-1.258	0.89848
0	-1.207	0.86079
0	-1.173	0.82309
0	-1.139	0.78539
0	-1.105	0.75397
0	-1.071	0.72256
0	-1.037	0.69114
0	-1.003	0.65973
0	-0.969	0.62831
0	-0.935	0.60318
0	-0.918	0.57176
0	-0.884	0.54663
0	-0.867	0.5215
0	-0.833	0.49008
0	-0.816	0.46495
0	-0.799	0.4461
0	-0.765	0.42097
0	-0.748	0.39583
0	-0.731	0.37699
0	-0.714	0.35185
0	-0.697	0.333
0	-0.68	0.30787
2	-0.663	0.28902
2	-0.629	0.27017
2	-0.612	0.25132
2	-0.578	0.23247
2	-0.561	0.21363
2	-0.527	0.20106
2	-0.51	0.18221
2	-0.493	0.16964
2	-0.459	0.15079
2	-0.442	0.13823
2	-0.425	0.12566
2	-0.408	0.1131
2	-0.391	0.10053
2	-0.374	0.087963
2	-0.34	0.08168
2	-0.323	0.069114
2	-0.306	0.056548
2	-0.289	0.050265
2	-0.272	0.037699
2	-0.272	0.031415
2	-0.255	0.025132
2	-0.238	0.018849
2	-0.221	0.0062831
2	-0.204	0
2	-0.187	6.2768
2	-0.187	6.2768
2	-0.17	6.2705
2	-0.153	6.2642
2	-0.136	6.258
2	-0.136	6.2517
2	-0.119	6.2517
2	-0.102	6.2454
2	-0.085	6.2454
0	-0.102	6.2391
0	-0.102	6.2391
0	-0.102	6.2328
0	-0.102	6.2328
0	-0.102	6.2265
2	-0.102	6.2265
2	-0.102	6.2203
2	-0.085	6.2203
2	-0.068	6.214
2	-0.068	6.214
2	-0.051	6.214
2	-0.051	6.2077
2	-0.034	6.2077
2	-0.017	6.2077
2	-0.017	6.2077
2	0	6.2077
2	0	6.2077
2	0	6.2077
2	0	6.2077
2	0.017	6.2077
2	0.034	6.2077
0	0.017	6.2077
0	0.017	6.2077
0	0.017	6.2077
0	0.017	6.214
0	0.017	6.214
0	0	6.214
0	0	6.214
0	0	6.214
0	0	6.214
0	0	6.214
0	0	6.214
0	0	6.214
0	0	6.214
0	0	6.214
0	0	6.214
0	-0.017	6.214
0	-0.017	6.214
0	-0.017	6.2077
0	-0.017	6.2077
0	-0.017	6.2077
0	-0.034	6.2077
0	-0.034	6.2077
2	-0.034	6.2077
2	-0.017	6.2014
2	-0.017	6.2014
2	0	6.2014
2	0	6.2014
2	0	6.2014
2	0	6.2014
2	0.017	6.2014
2	0.034	6.2077
2	0.034	6.2077
2	0.051	6.2077
0	0.034	6.2077
0	0.034	6.2077
0	0.034	6.214
0	0.034	6.214
0	0.034	6.214
0	0.017	6.214
0	0.017	6.214
0	0.017	6.2203
0	0.017	6.2203
0	0.017	6.2203
0	0.017	6.2203
0	0	6.2203
0	0	6.2203
0	0	6.2203
0	0	6.2203
0	0	6.2203
0	0	6.2203
0	0	6.2203
0	0	6.2203
0	0	6.2203
2	0	6.2203
2	0	6.2203
2	0	6.2203
2	0.017	6.2203
2	0.017	6.2203
2	0.034	6.2203
2	0.051	6.2265
2	0.051	6.2265
2	0.068	6.2265
2	0.068	6.2328
0	0.068	6.2328
0	0.068	6.2328
0	0.068	6.2391
0	0.068	6.2391
0	0.068	6.2391
0	0.068	6.2454
0	0.068	6.2454
0	0.051	6.2454
0	0.051	6.2517
0	0.051	6.2517
0	0.051	6.2517
0	0.051	6.258
0	0.051	6.258
0	0.051	6.258
0	0.051	6.258
0	0.051	6.2642
0	0.051	6.2642
0	0.051	6.2642
0	0.051	6.2705
0	0.051	6.2705
0	0.051	6.2705
0	0.051	6.2705
0	0.051	6.2768
0	0.051	6.2768
0	0.051	6.2768
0	0.051	6.2768
0	0.051	0
0	0.051	0
0	0.051	0
0	0.051	0
1	0.051	0.0062831
1	0.034	0.0062831
1	0.017	0.0062831
1	0	0.0062831
1	0	0.0062831
1	0	0.0062831
1	-0.017	0.0062831
0	-0.017	0.0062831
0	-0.017	0.0062831
0	-0.017	0.0062831
0	-0.017	0
0	-0.017	0
0	-0.017	0
0	-0.017	0
0	-0.017	0
0	-0.017	0
0	-0.017	0
0	-0.017	0
0	-0.017	0
0	-0.017	6.2768
0	-0.017	6.2768
0	-0.017	6.2768
0	-0.017	6.2768
0	-0.017	6.2768
0	-0.017	6.2768
0	-0.017	6.2768
0	-0.017	6.2768
0	-0.017	6.2768
0	-0.017	6.2705
0	-0.017	6.2705
0	-0.017	6.2705
0	-0.017	6.2705
0	-0.017	6.2705
0	-0.017	6.2705
0	-0.017	6.2705
2	-0.017	6.2705
2	0	6.2705
2	0	6.2642
2	0	6.2642
2	0.017	6.2705
2	0.034	6.2705
2	0.034	6.2705
0	0.034	6.2705
0	0.034	6.2705
0	0.034	6.2768
0	0.034	6.2768
0	0.034	6.2768
0	0.034	6.2768
0	0.034	0
0	0.034	0
0	0.034	0
0	0.034	0
0	0.034	0
0	0.034	0.0062831
0	0.034	0.0062831
0	0.034	0.0062831
0	0.034	0.0062831
0	0.051	0.012566
0	0.051	0.012566
0	0.051	0.012566
0	0.051	0.012566
1	0.051	0.018849
1	0.034	0.018849
1	0.017	0.018849
1	0	0.018849
1	0	0.018849
1	0	0.018849
1	-0.017	0.018849
0	-0.017	0.018849
0	-0.017	0.018849
0	0	0.018849
0	0	0.018849
0	0	0.018849
0	0	0.018849
0	0	0.018849
0	0	0.018849
0	0	0.018849
0	0	0.012566
0	0	0.012566
0	0	0.012566
0	0	0.012566
0	0	0.012566
0	0	0.012566
0	0	0.012566
0	0	0.012566
0	0	0.012566
0	0	0.012566
0	0	0.012566
0	0	0.012566
0	0	0.012566
0	0	0.012566
0	0	0.012566
0	0	0.012566
0	0	0.012566
0	0	0.012566
0	0	0.012566
1	0	0.012566
1	0	0.012566
1	-0.017	0.012566
1	-0.017	0.012566
1	-0.034	0.012566
1	-0.051	0.012566
1	-0.068	0.0062831
0	-0.068	0.0062831
0	-0.068	0.0062831
0	-0.051	0
0	-0.051	0
0	-0.051	0
0	-0.051	6.2831
0	-0.051	6.2768
0	-0.051	6.2768
0	-0.051	6.2768
0	-0.051	6.2705
0	-0.068	6.2705
0	-0.068	6.2705
0	-0.068	6.2642
0	-0.068	6.2642
0	-0.068	6.2642
0	-0.068	6.258
2	-0.068	6.258
2	-0.051	6.258
2	-0.034	6.2517
2	-0.034	6.2517
2	-0.017	6.2517
2	0	6.2517
2	0	6.2517
2	0	6.2517
2	0.017	6.2517
0	0.017	6.2517
0	0.017	6.2517
0	0.017	6.2517
0	0.017	6.2517
0	0.017	6.2517
0	0	6.258
0	0	6.258
0	0	6.258
0	0	6.258
0	0	6.258
0	0	6.258
0	0	6.258
2	0	6.258
2	0.017	6.258
2	0.017	6.258
2	0.034	6.258
2	0.051	6.2642
2	0.068	6.2642
2	0.068	6.2642
0	0.068	6.2705
0	0.068	6.2705
0	0.068	6.2705
0	0.068	6.2768
0	0.068	6.2768
0	0.068	6.2831
0	0.068	0
0	0.068	0
0	0.068	0.0062831
0	0.068	0.0062831
0	0.068	0.0062831
0	0.068	0.012566
0	0.068	0.012566
0	0.068	0.018849
0	0.068	0.018849
0	0.085	0.018849
1	0.085	0.025132
1	0.068	0.025132
1	0.051	0.031415
1	0.034	0.031415
1	0.034	0.031415
1	0.017	0.031415
1	0	0.031415
0	0.017	0.031415
0	0.017	0.031415
0	0.017	0.037699
0	0.017	0.037699
0	0.017	0.037699
0	0.017	0.037699
0	0.017	0.037699
0	0.017	0.037699
0	0.017	0.037699
0	0.034	0.037699
0	0.034	0.043982
0	0.034	0.043982
0	0.034	0.043982
0	0.034	0.043982
1	0.034	0.043982
1	0.034	0.050265
1	0.017	0.050265
1	0	0.050265
1	0	0.050265
1	0	0.050265
1	-0.017	0.050265
0	0	0.050265
0	0	0.050265
0	0	0.050265
0	0	0.050265
0	0	0.050265
0	0	0.050265
0	0	0.050265
0	0	0.050265
0	0	0.050265
0	0	0.050265
0	0	0.050265
0	0	0.050265
0	0	0.050265
1	0	0.050265
1	0	0.050265
1	0	0.050265
1	0	0.050265
1	-0.017	0.050265
1	-0.034	0.050265
1	-0.034	0.043982
1	-0.051	0.043982
1	-0.068	0.043982
1	-0.068	0.037699
0	-0.068	0.037699
0	-0.068	0.037699
0	-0.068	0.031415
0	-0.068	0.031415
0	-0.068	0.031415
0	-0.068	0.025132
0	-0.068	0.025132
0	-0.051	0.025132
0	-0.051	0.018849
0	-0.051	0.018849
0	-0.051	0.018849
0	-0.051	0.012566
0	-0.051	0.012566
0	-0.051	0.012566
0	-0.051	0.0062831
0	-0.051	0.0062831
0	-0.051	0.0062831
0	-0.051	0.0062831
0	-0.051	0
0	-0.051	0
0	-0.051	0
0	-0.051	6.2768
0	-0.051	6.2768
0	-0.051	6.2768
0	-0.051	6.2768
0	-0.051	6.2705
0	-0.051	6.2705
2	-0.051	6.2705
2	-0.034	6.2642
2	-0.034	6.2642
2	-0.017	6.2642
2	0	6.2642
2	0	6.2642
2	0	6.2642
2	0.017	6.2642
0	0.017	6.2642
0	0.017	6.2642
0	0.017	6.2705
0	0.017	6.2705
0	0.017	6.2705
0	0.017	6.2705
0	0.017	6.2705
0	0.017	6.2705
0	0.017	6.2705
0	0.017	6.2705
0	0.017	6.2768
0	0.017	6.2768
0	0.017	6.2768
0	0.017	6.2768
0	0.017	6.2768
0	0.017	6.2768
0	0.017	6.2768
0	0.017	6.2768
0	0.017	6.2768
0	0.017	6.2831
0	0.017	0
0	0.017	0
0	0.017	0
0	0.017	0
0	0.017	0
0	0.017	0
0	0.017	0
0	0.017	0
0	0.017	0
0	0.017	0.0062831
0	0.017	0.0062831
0	0.017	0.0062831
0	0.017	0.0062831
0	0.017	0.0062831
0	0.017	0.0062831
0	0.017	0.0062831
0	0.017	0.0062831
0	0.017	0.012566
0	0.017	0.012566
0	0.017	0.012566
0	0.017	0.012566
0	0.017	0.012566
0	0.017	0.012566
0	0.017	0.012566
0	0.017	0.012566
0	0.017	0.018849
0	0.034	0.018849
0	0.034	0.018849
0	0.034	0.018849
1	0.034	0.018849
1	0.017	0.018849
1	0	0.025132
1	0	0.025132
1	0	0.025132
1	-0.017	0.018849
1	-0.034	0.018849
0	-0.034	0.018849
0	-0.017	0.018849
0	-0.017	0.018849
0	-0.017	0.018849
0	-0.017	0.018849
0	-0.017	0.012566
0	-0.017	0.012566
0	-0.017	0.012566
0	-0.017	0.012566
0	-0.017	0.012566
0	-0.017	0.012566
0	-0.017	0.012566
0	-0.017	0.012566
0	-0.017	0.0062831
0	-0.017	0.0062831
0	-0.017	0.0062831
0	-0.017	0.0062831
0	-0.017	0.0062831
0	-0.017	0.0062831
0	-0.017	0.0062831
0	-0.017	0.0062831
0	-0.017	0.0062831
0	-0.017	0.0062831
0	-0.017	0
0	-0.017	0
0	-0.017	0
0	-0.017	0
0	-0.017	0
0	-0.017	0
0	-0.017	0
0	-0.017	0
0	-0.017	0
0	-0.017	0
0	0	0
0	0	0
0	0	6.2768
0	0	6.2768
0	-0.017	6.2768
0	-0.017	6.2768
0	-0.017	6.2768
0	-0.017	6.2768
0	-0.017	6.2768
0	-0.017	6.2768
0	-0.017	6.2768
0	-0.017	6.2768
0	-0.017	6.2768
0	-0.017	6.2768
0	-0.017	6.2705
0	-0.017	6.2705
0	-0.017	6.2705
0	-0.017	6.2705
0	-0.017	6.2705
0	-0.017	6.2705
0	-0.017	6.2705
0	-0.017	6.2705
0	-0.017	6.2705
0	-0.017	6.2705
0	-0.017	6.2642
0	-0.017	6.2642
0	-0.017	6.2642
0	-0.017	6.2642
0	-0.017	6.2642
0	-0.017	6.2642
0	-0.017	6.2642
0	-0.017	6.2642
0	-0.017	6.258
0	-0.017	6.258
0	-0.017	6.258
0	-0.017	6.258
0	-0.034	6.258
0	-0.034	6.258
0	-0.034	6.2517
0	-0.034	6.2517
0	-0.034	6.2517
0	-0.034	6.2517
0	-0.034	6.2517
0	-0.034	6.2517
0	-0.034	6.2454
0	-0.034	6.2454
0	-0.034	6.2454
0	-0.034	6.2454
0	-0.051	6.2391
0	-0.051	6.2391
0	-0.051	6.2391
2	-0.051	6.2391
2	-0.034	6.2328
2	-0.034	6.2328
2	-0.017	6.2328
2	0	6.2328
2	0	6.2328
2	0	6.2328
0	0	6.2328
0	0	6.2328
0	0	6.2328
0	0	6.2328
0	0	6.2328
0	0	6.2328
0	0	6.2328
0	0	6.2328
0	0	6.2328
0	0	6.2328
0	-0.017	6.2328
0	-0.017	6.2328
0	-0.017	6.2265
0	-0.017	6.2265
0	-0.017	6.2265
0	-0.017	6.2265
0	-0.017	6.2265
0	-0.034	6.2265
0	-0.034	6.2265
0	-0.034	6.2203
0	-0.034	6.2203
0	-0.034	6.2203
2	-0.034	6.2203
2	-0.034	6.2203
2	-0.017	6.214
2	-0.017	6.214
2	0	6.214
2	0	6.214
2	0	6.214
0	0	6.214
0	0	6.214
0	0	6.214
0	0	6.214
0	0	6.214
0	0	6.214
0	0	6.214
0	0	6.214
0	-0.017	6.214
0	-0.017	6.214
0	-0.017	6.214
0	-0.017	6.214
0	-0.017	6.214
0	-0.017	6.2077
0	-0.034	6.2077
0	-0.034	6.2077
0	-0.034	6.2077
0	-0.034	6.2077
0	-0.051	6.2014
2	-0.051	6.2014
2	-0.034	6.2014
2	-0.034	6.2014
2	-0.017	6.2014
2	-0.017	6.2014
2	0	6.1951
2	0	6.1951
2	0	6.1951
2	0.017	6.2014
2	0.017	6.2014
2	0.034	6.2014
2	0.034	6.2014
0	0.034	6.2014
0	0.034	6.2014
0	0.034	6.2077
0	0.017	6.2077
0	0.017	6.2077
0	0.017	6.2077
0	0.017	6.2077
0	0.017	6.2077
0	0	6.2077
0	0	6.2077
0	0	6.214
0	0	6.214
0	0	6.214
0	0	6.214
0	0	6.214
0	0	6.214
0	0	6.2077
0	0	6.2077
0	-0.017	6.2077
2	-0.017	6.2077
2	0	6.2077
2	0	6.2077
2	0	6.2077
2	0.017	6.2077
2	0.017	6.2077
2	0.034	6.2077
2	0.034	6.214
0	0.034	6.214
0	0.034	6.214
0	0.034	6.214
0	0.034	6.214
0	0.017	6.2203
0	0.017	6.2203
0	0.017	6.2203
0	0.017	6.2203
0	0.017	6.2203
0	0	6.2203
0	0	6.2203
0	0	6.2203
0	0	6.2203
0	0	6.2203
0	0	6.2203
0	0	6.2203
0	0	6.2203
0	0	6.2203
0	0	6.2203
0	0	6.2203
0	0	6.2203
0	-0.017	6.2203
2	-0.017	6.2203
2	0	6.2203
2	0	6.2203
2	0	6.2203
2	0.017	6.2203
2	0.017	6.2203
2	0.034	6.2203
2	0.051	6.2203
2	0.051	6.2265
2	0.068	6.2265
0	0.068	6.2265
0	0.051	6.2328
0	0.051	6.2328
0	0.051	6.2328
0	0.051	6.2391
0	0.051	6.2391
0	0.051	6.2391
0	0.051	6.2391
0	0.051	6.2454
0	0.034	6.2454
0	0.034	6.2454
0	0.034	6.2454
0	0.034	6.2517
0	0.034	6.2517
0	0.034	6.2517
0	0.034	6.2517
0	0.034	6.2517
0	0.034	6.258
0	0.034	6.258
0	0.034	6.258
0	0.034	6.258
0	0.017	6.258
0	0.017	6.258
0	0.017	6.2642
0	0.017	6.2642
0	0.017	6.2642
0	0.017	6.2642
0	0.017	6.2642
0	0.017	6.2642
0	0.017	6.2642
0	0.017	6.2705
0	0.017	6.2705
0	0.017	6.2705
0	0.017	6.2705
0	0.017	6.2705
0	0.017	6.2705
0	0.017	6.2705
0	0.017	6.2705
0	0.017	6.2705
0	0.017	6.2768
0	0.017	6.2768
0	0.017	6.2768
0	0.017	6.2768
0	0.017	6.2768
0	0.017	6.2768
0	0.017	6.2768
0	0.017	6.2768
0	0.017	6.2768
0	0.017	0
0	0.017	0
0	0.017	0
0	0.017	0
0	0.017	0
0	0.017	0
0	0.017	0
0	0.017	0
0	0.017	0
0	0.017	0
0	0.017	0.0062831
0	0.017	0.0062831
0	0.017	0.0062831
0	0.017	0.0062831
0	0.017	0.0062831
0	0.017	0.0062831
0	0.017	0.0062831
0	0.017	0.0062831
0	0.017	0.0062831
0	0.017	0.012566
0	0.017	0.012566
0	0.017	0.012566
0	0.017	0.012566
0	0.017	0.012566
0	0.017	0.012566
0	0.017	0.012566
0	0.017	0.018849
0	0.017	0.018849
0	0.034	0.018849
1	0.034	0.018849
1	0.017	0.018849
1	0	0.018849
1	0	0.018849
1	0	0.018849
0	0	0.018849
0	0	0.018849
0	0	0.018849
0	0	0.018849
0	0	0.018849
0	0	0.018849
0	0	0.018849
0	0	0.018849
0	0	0.018849
0	0	0.018849
0	0	0.018849
0	0	0.018849
0	0	0.018849
0	0	0.018849
0	0	0.018849
0	0	0.018849
0	0	0.018849
0	0	0.018849
0	0	0.018849
0	0	0.018849
0	0	0.018849
0	0	0.018849
0	0	0.018849
0	0	0.018849
0	0	0.018849
0	0	0.018849
0	0	0.018849
0	0	0.018849
0	0.017	0.018849
1	0.017	0.025132
1	0	0.025132
1	0	0.025132
0	0	0.025132
0	0	0.025132
0	0	0.025132
0	0	0.025132
0	0	0.025132
0	0	0.025132
0	0	0.025132
0	0	0.025132
0	0	0.025132
0	0	0.025132
0	0	0.025132
0	0	0.025132
0	0	0.025132
0	0	0.025132
0	0	0.025132
0	0	0.025132
1	0	0.025132
1	0	0.025132
1	0	0.025132
1	-0.017	0.025132
1	-0.017	0.025132
1	-0.034	0.025132
0	-0.034	0.018849
0	-0.034	0.018849
0	-0.034	0.018849
0	-0.034	0.018849
0	-0.034	0.018849
0	-0.034	0.012566
0	-0.034	0.012566
0	-0.034	0.012566
0	-0.034	0.012566
0	-0.034	0.012566
0	-0.017	0.012566
0	-0.017	0.0062831
0	-0.017	0.0062831
0	-0.017	0.0062831
0	-0.017	0.0062831
0	-0.017	0.0062831
0	-0.017	0.0062831
0	-0.017	0.0062831
0	-0.017	0
0	-0.017	0
0	-0.017	0
0	-0.017	0
0	-0.017	0
0	-0.017	0
0	-0.017	0
0	-0.017	6.2768
2	-0.017	6.2768
2	0	6.2768
2	0	6.2768
2	0	6.2768
2	0.017	6.2768
2	0.034	6.2768
2	0.051	0
0	0.051	0
0	0.051	0
0	0.051	0
0	0.051	0.0062831
0	0.051	0.0062831
0	0.051	0.0062831
0	0.051	0.0062831
0	0.051	0.012566
0	0.051	0.012566
0	0.051	0.012566
0	0.051	0.012566
0	0.051	0.018849
0	0.051	0.018849
0	0.051	0.018849
0	0.051	0.025132
0	0.051	0.025132
1	0.051	0.025132
1	0.051	0.025132
1	0.034	0.031415
1	0.017	0.031415
1	0	0.031415
1	0	0.031415
1	0	0.031415
1	-0.017	0.031415
1	-0.017	0.031415
0	-0.017	0.031415
0	-0.017	0.031415
0	-0.017	0.025132
0	-0.017	0.025132
0	-0.017	0.025132
0	-0.017	0.025132
0	-0.017	0.025132
0	-0.017	0.025132
0	0	0.025132
0	0	0.025132
0	0	0.025132
0	0	0.025132
0	0	0.025132
0	0	0.025132
0	0	0.018849
0	0	0.018849
0	0	0.018849
0	0	0.018849
0	0	0.018849
0	0	0.018849
0	0	0.018849
0	0	0.018849
0	0	0.018849
0	0	0.018849
0	0	0.018849
0	0	0.018849
0	0	0.018849
0	0	0.018849
0	0	0.018849
1	0	0.025132
1	0	0.025132
1	0	0.018849
1	-0.017	0.018849
1	-0.034	0.018849
0	-0.034	0.018849
0	-0.034	0.018849
0	-0.034	0.018849
0	-0.034	0.018849
0	-0.034	0.012566
0	-0.017	0.012566
0	-0.017	0.012566
0	-0.017	0.012566
0	-0.017	0.012566
0	-0.017	0.012566
0	-0.017	0.0062831
0	-0.017	0.0062831
0	-0.017	0.0062831
0	-0.017	0.0062831
0	-0.017	0.0062831
0	-0.017	0.0062831
0	-0.017	0.0062831
0	-0.017	0.0062831
0	-0.017	0
0	-0.017	0
0	-0.017	0
0	-0.017	0
0	-0.017	0
0	-0.017	0
0	-0.017	0
0	-0.017	0
0	-0.017	6.2768
0	-0.017	6.2768
0	-0.017	6.2768
0	-0.017	6.2768
0	-0.017	6.2768
0	-0.017	6.2768
0	-0.017	6.2768
0	-0.017	6.2768
0	-0.017	6.2705
0	-0.017	6.2705
0	-0.017	6.2705
0	-0.017	6.2705
0	-0.017	6.2705
0	-0.017	6.2705
0	-0.017	6.2705
0	-0.017	6.2705
0	-0.017	6.2642
0	-0.017	6.2642
2	-0.017	6.2642
2	-0.017	6.2642
2	0	6.2642
2	0	6.2642
2	0.017	6.2642
2	0.017	6.2642
2	0.034	6.2642
2	0.051	6.2705
0	0.051	6.2705
0	0.051	6.2705
0	0.051	6.2705
0	0.051	6.2768
0	0.051	6.2768
0	0.051	6.2768
0	0.051	6.2768
0	0.051	0
0	0.051	0
0	0.051	0
0	0.051	0
0	0.051	0.0062831
0	0.051	0.0062831
0	0.051	0.0062831
0	0.051	0.0062831
0	0.051	0.012566
0	0.051	0.012566
1	0.051	0.012566
1	0.034	0.018849
1	0.017	0.018849
1	0.017	0.018849
1	0	0.018849
1	0	0.018849
1	0	0.018849
1	-0.017	0.018849
0	-0.017	0.018849
0	-0.017	0.018849
0	-0.017	0.012566
0	-0.017	0.012566
0	-0.017	0.012566
0	-0.017	0.012566
0	-0.017	0.012566
0	-0.017	0.012566
0	-0.017	0.012566
1	-0.017	0.012566
1	-0.017	0.012566
1	-0.034	0.0062831
1	-0.051	0.0062831
1	-0.068	0.0062831
1	-0.068	0
0	-0.068	0
0	-0.068	0
0	-0.068	6.2768
0	-0.068	6.2768
0	-0.068	6.2705
0	-0.068	6.2705
0	-0.085	6.2705
0	-0.085	6.2642
0	-0.085	6.2642
0	-0.085	6.258
0	-0.085	6.258
0	-0.085	6.258
0	-0.085	6.2517
0	-0.085	6.2517
0	-0.085	6.2454
0	-0.085	6.2454
2	-0.085	6.2391
2	-0.085	6.2391
2	-0.068	6.2391
2	-0.051	6.2328
2	-0.051	6.2328
2	-0.034	6.2328
2	-0.017	6.2328
2	-0.017	6.2265
2	0	6.2265
2	0	6.2265
2	0	6.2265
2	0.017	6.2265
0	0.017	6.2328
0	0.017	6.2328
0	0.017	6.2328
0	0	6.2328
0	0	6.2328
0	0	6.2328
0	0	6.2328
0	0	6.2328
0	0	6.2328
0	0	6.2328
0	0	6.2328
0	0	6.2328
0	0	6.2328
0	0	6.2328
0	0	6.2328
0	0	6.2328
2	0	6.2328
2	0	6.2328
2	0	6.2328
2	0.017	6.2328
2	0.017	6.2328
2	0.034	6.2328
0	0.034	6.2328
0	0.034	6.2391
0	0.017	6.2391
0	0.017	6.2391
0	0.017	6.2391
0	0.017	6.2391
0	0.017	6.2391
0	0.017	6.2391
0	0.017	6.2454
0	0.017	6.2454
0	0.017	6.2454
0	0	6.2454
0	0	6.2454
0	0	6.2454
0	0	6.2454
0	0	6.2454
0	0	6.2454
0	0	6.2454
0	0	6.2454
0	0	6.2454
0	0	6.2454
0	0	6.2454
0	0	6.2454
0	0	6.2454
0	0	6.2454
0	0	6.2454
0	0	6.2454
0	0	6.2454
0	0	6.2454
0	0	6.2454
0	0	6.2454
0	-0.017	6.2454
0	-0.017	6.2454
0	-0.017	6.2454
2	-0.017	6.2391
2	0	6.2391
2	0	6.2391
2	0	6.2391
2	0.017	6.2391
0	0.017	6.2454
0	0.017	6.2454
0	0	6.2454
0	0	6.2454
0	0	6.2454
0	0	6.2454
0	0	6.2454
0	0	6.2454
0	0	6.2454
0	0	6.2454
0	0	6.2454
0	0	6.2454
0	0	6.2454
0	0	6.2454
0	0	6.2454
0	0	6.2454
0	0	6.2454
0	0	6.2454
0	0	6.2454
0	0	6.2454
0	0	6.2454
0	0	6.2454
0	-0.017	6.2454
0	-0.017	6.2454
2	-0.017	6.2391
2	0	6.2391
2	0	6.2391
2	0	6.2391
2	0.017	6.2391
2	0.034	6.2454
2	0.034	6.2454
2	0.051	6.2454
0	0.051	6.2454
0	0.051	6.2517
0	0.051	6.2517
0	0.051	6.2517
0	0.051	6.2517
0	0.034	6.258
0	0.034	6.258
0	0.034	6.258
0	0.034	6.258
0	0.034	6.2642
0	0.034	6.2642
0	0.034	6.2642
0	0.034	6.2642
0	0.034	6.2642
0	0.034	6.2705
0	0.034	6.2705
0	0.034	6.2705
0	0.034	6.2705
0	0.034	6.2705
0	0.034	6.2768
0	0.034	6.2768
0	0.034	6.2768
0	0.034	6.2768
0	0.034	6.2768
0	0.034	0
0	0.034	0
0	0.034	0
0	0.034	0
0	0.034	0
0	0.034	0
0	0.034	0.0062831
0	0.034	0.0062831
0	0.034	0.0062831
0	0.034	0.0062831
0	0.034	0.0062831
0	0.034	0.012566
0	0.034	0.012566
0	0.034	0.012566
1	0.034	0.012566
1	0.017	0.012566
1	0.017	0.018849
1	0	0.018849
1	0	0.018849
1	-0.017	0.018849
1	-0.017	0.018849
0	-0.017	0.012566
0	-0.017	0.012566
0	-0.017	0.012566
0	-0.017	0.012566
0	-0.017	0.012566
0	-0.017	0.012566
0	-0.017	0.012566
0	-0.017	0.0062831
0	-0.017	0.0062831
0	-0.017	0.0062831
0	-0.017	0.0062831
0	-0.017	0.0062831
0	-0.017	0.0062831
0	-0.017	0.0062831
0	-0.017	0.0062831
0	-0.017	0.0062831
0	-0.017	0.0062831
0	-0.017	0
0	-0.017	0
0	-0.017	0
0	-0.017	0
0	-0.017	0
0	-0.017	0
0	-0.017	0
0	-0.017	0
0	-0.017	0
0	-0.017	0
0	-0.017	0
0	-0.017	0
0	-0.017	6.2768
0	-0.017	6.2768
0	-0.017	6.2768
0	-0.017	6.2768
0	-0.017	6.2768
0	-0.017	6.2768
0	-0.017	6.2768
0	-0.017	6.2768
0	-0.017	6.2768
0	-0.017	6.2768
0	-0.017	6.2768
0	-0.017	6.2768
0	-0.017	6.2705
0	-0.017	6.2705
0	-0.017	6.2705
0	-0.017	6.2705
0	-0.017	6.2705
0	-0.017	6.2705
0	-0.017	6.2705
0	-0.017	6.2705
0	-0.017	6.2705
0	-0.017	6.2705
0	-0.017	6.2642
0	-0.017	6.2642
0	-0.017	6.2642
0	-0.017	6.2642
0	-0.017	6.2642
0	-0.017	6.2642
0	-0.017	6.2642
0	-0.017	6.2642
0	-0.017	6.258
0	-0.017	6.258
0	-0.017	6.258
0	-0.017	6.258
0	-0.034	6.258
0	-0.034	6.258
0	-0.034	6.2517
0	-0.034	6.2517
0	-0.034	6.2517
0	-0.034	6.2517
0	-0.034	6.2517
0	-0.034	6.2454
2	-0.034	6.2454
2	-0.034	6.2454
2	-0.017	6.2454
2	0	6.2454
2	0	6.2454
2	0	6.2454
2	0.017	6.2454
0	0.017	6.2454
0	0.017	6.2454
0	0.017	6.2454
0	0.017	6.2454
0	0	6.2454
0	0	6.2454
0	0	6.2517
0	0	6.2517
0	0	6.2517
0	0	6.2517
0	0	6.2517
0	0	6.2517
0	0	6.2517
0	0	6.2517
0	0	6.2517
0	0	6.2517
0	0	6.2517
0	0	6.2517
0	0	6.2517
0	0	6.2517
0	0	6.2517
0	0	6.2517
0	0	6.2517
0	0	6.2517
0	0	6.2454
0	0	6.2454
0	-0.017	6.2454
0	-0.017	6.2454
0	-0.017	6.2454
0	-0.017	6.2454
2	-0.017	6.2454
2	0	6.2454
2	0	6.2454
2	0	6.2454
2	0.017	6.2454
2	0.034	6.2454
0	0.017	6.2454
0	0.017	6.2454
0	0.017	6.2454
0	0.017	6.2517
0	0.017	6.2517
0	0.017	6.2517
0	0.017	6.2517
0	0.017	6.2517
0	0.017	6.2517
0	0.017	6.2517
0	0.017	6.2517
0	0	6.2517
0	0	6.258
0	0	6.258
0	0	6.258
0	0	6.258
0	0	6.258
0	0	6.258
0	0	6.258
0	0	6.258
0	0	6.258
0	0	6.258
0	0	6.258
0	0	6.258
0	0	6.258
0	0	6.258
0	0	6.258
0	0	6.258
0	0	6.258
0	0	6.258
0	0	6.258
0	0	6.258
0	0	6.258
0	0	6.258
0	0	6.258
0	0	6.258
0	0	6.258
0	0	6.258
0	0	6.258
0	0	6.258
0	-0.017	6.2517
0	-0.017	6.2517
0	-0.017	6.2517
0	-0.017	6.2517
0	-0.017	6.2517
0	-0.017	6.2517
0	-0.017	6.2517
0	-0.017	6.2517
0	-0.017	6.2517
0	-0.017	6.2454
0	-0.017	6.2454
0	-0.017	6.2454
0	-0.034	6.2454
0	-0.034	6.2454
0	-0.034	6.2454
0	-0.034	6.2391
0	-0.034	6.2391
2	-0.034	6.2391
2	-0.017	6.2391
2	-0.017	6.2391
2	0	6.2391
2	0	6.2391
2	0	6.2391
2	0.017	6.2391
0	0.017	6.2391
0	0.017	6.2391
0	0.017	6.2391
0	0	6.2391
0	0	6.2391
0	0	6.2391
0	0	6.2391
0	0	6.2391
0	0	6.2391
0	0	6.2391
0	0	6.2391
0	0	6.2391
0	0	6.2391
0	0	6.2391
0	0	6.2391
0	0	6.2391
0	0	6.2391
0	0	6.2391
0	0	6.2391
2	0	6.2391
2	0	6.2391
2	0	6.2391
2	0.017	6.2391
2	0.017	6.2391
2	0.034	6.2391
2	0.051	6.2454
2	0.051	6.2454
0	0.051	6.2454
0	0.051	6.2517
0	0.051	6.2517
0	0.051	6.2517
0	0.051	6.258
0	0.051	6.258
0	0.051	6.258
0	0.051	6.258
0	0.051	6.2642
0	0.051	6.2642
0	0.051	6.2642
0	0.051	6.2642
0	0.034	6.2705
0	0.034	6.2705
0	0.034	6.2705
0	0.034	6.2705
0	0.034	6.2768
0	0.034	6.2768
0	0.034	6.2768
0	0.034	6.2768
0	0.034	6.2768
0	0.034	0
0	0.034	0
0	0.034	0
0	0.034	0
0	0.034	0.0062831
0	0.034	0.0062831
0	0.034	0.0062831
0	0.034	0.0062831
0	0.034	0.012566
0	0.051	0.012566
1	0.051	0.012566
1	0.034	0.012566
1	0.017	0.012566
1	0	0.012566
1	0	0.018849
1	0	0.012566
1	-0.017	0.012566
0	-0.017	0.012566
0	-0.017	0.012566
0	-0.017	0.012566
0	-0.017	0.012566
0	-0.017	0.012566
0	-0.017	0.012566
0	-0.017	0.012566
0	-0.017	0.012566
0	0	0.012566
0	0	0.0062831
0	0	0.0062831
0	0	0.0062831
0	0	0.0062831
0	0	0.0062831
0	0	0.0062831
0	0	0.0062831
0	0	0.0062831
0	0	0.0062831
0	0	0.0062831
0	0	0.0062831
0	0	0.0062831
0	0	0.0062831
0	0	0.0062831
0	0	0.0062831
0	0	0.0062831
0	0	0.0062831
0	0	0
0	0	0
0	0	0
0	0	0
0	0	0
0	0	0
0	0	0
0	0	0
0	0	0
0	0	0
0	0	0
0	0	0
0	0	0
0	0	0
0	0	0
0	0	0
0	0	0
0	0	0
0	0	0
0	0	0
0	0	0
0	0	0
0	0	0
0	0	0
0	0	0
0	0	0
0	0	0
0	0	0
0	0	0
0	0	0
0	0	0
0	0	0
0	0	0
0	0	0
0	0	0
0	0	0
0	0	0
0	0	0
0	0	0
0	0	0
0	0	0
0	0	0
0	0	0
0	0	0
0	0	0
0	0	0
0	0	0
0	0	0
0	0	0
0	0	0
0	0	0
0	0	0
0	0	0
0	0	6.2831
0	0	6.2768
0	0	6.2768
0	0	6.2768
0	0	6.2768
0	0	6.2768
0	0	6.2768
0	0	6.2768
0	0	6.2768
0	0	6.2768
0	0	6.2768
0	0	6.2768
0	0	6.2768
0	0	6.2768
0	0	6.2768
0	0	6.2768
0	0	6.2768
0	0	6.2768
0	0	6.2768
0	0	6.2768
0	0	6.2768
0	0	6.2768
0	0	6.2768
0	0	6.2768
0	0	6.2768
0	0	6.2768
0	0	6.2768
0	0	6.2768
0	0	6.2768
0	0	6.2768
0	0	6.2768
0	0	6.2768
0	0	6.2768
0	0	6.2768
0	0	6.2768
0	0	6.2768
0	0	6.2768
0	0	6.2768
0	0	6.2768
0	0	6.2768
0	0	6.2768
0	0	6.2768
0	0	6.2768
0	0	6.2768
0	0	6.2768
[truncated: 5,162 more rows]
