# Supplementary material for: Skilled motor control of an inverted pendulum implies low entropy of states but high entropy of actions
Source: PLoS Comput Biol. 2023 Jan 6;19(1):e1010810. doi: 10.1371/journal.pcbi.1010810 (PMC9851554; doi:10.1371/journal.pcbi.1010810)
Supplement: S2 File — The dataset within the file contains the data collected during the experiment. Each CSV file named “FRI_p_l.csv” corresponds to a different trial, where “p” stands for an unique numerical participant’s identifier and “l” stands for pendulum length (where “2” corresponds to 0.2, “3” to 0.3 m, “4” to 0.4 m, etc.). In every file, rows correspond to subsequent time steps, sampled with a frequency of 0.017 s. For every recorded time step, each column contains: the action selected by the trial’s participant (“action”). The value 0 corresponds to a “no action”, the value 1 represents an action that pushes the pendulum towards the clockwise direction and the value 2 corresponds to an action that pushes the pendulum towards the anti-clockwise direction.the angular velocity of the pendulum at that time step (“ang. velocity”), measured in rad s−1.the angle of the pendulum at that time step (“angle”), measured in rad with values in the interval [0, 2π) rad. The angle 0 rad corresponds to the pendulum oriented in its upright position.the single utility value associated to the whole trial (“utility”). (ZIP) [file pcbi.1010810.s002.zip › ExperimentalData/FRI_15_7.csv]

action	angular vel.	angle	trial utility
0	0	3.2358	-1.4387
0	0	3.2358
0	0	3.2358
0	-0.017	3.2358
0	-0.017	3.2358
0	-0.017	3.2358
0	-0.017	3.2358
0	-0.017	3.2358
0	-0.034	3.2358
0	-0.034	3.2295
0	-0.034	3.2295
0	-0.034	3.2295
0	-0.051	3.2295
0	-0.051	3.2232
0	-0.051	3.2232
0	-0.051	3.2232
0	-0.068	3.2232
0	-0.068	3.217
0	-0.068	3.217
0	-0.068	3.217
0	-0.068	3.2107
0	-0.068	3.2107
0	-0.085	3.2044
0	-0.085	3.2044
0	-0.085	3.1981
0	-0.085	3.1981
0	-0.085	3.1981
0	-0.085	3.1918
0	-0.102	3.1918
0	-0.102	3.1855
0	-0.102	3.1855
0	-0.102	3.1793
0	-0.102	3.1793
0	-0.102	3.173
0	-0.102	3.173
0	-0.102	3.1667
0	-0.102	3.1604
0	-0.102	3.1604
0	-0.102	3.1541
0	-0.102	3.1541
0	-0.102	3.1478
0	-0.102	3.1478
0	-0.102	3.1416
0	-0.102	3.1416
0	-0.102	3.1353
0	-0.102	3.129
2	-0.102	3.129
2	-0.102	3.1227
2	-0.085	3.1227
2	-0.068	3.1164
2	-0.068	3.1164
2	-0.051	3.1164
2	-0.034	3.1164
2	-0.017	3.1101
2	-0.017	3.1101
2	0	3.1101
2	0	3.1101
2	0.017	3.1101
2	0.017	3.1101
2	0.034	3.1164
2	0.051	3.1164
2	0.068	3.1164
2	0.068	3.1227
2	0.085	3.1227
2	0.102	3.1227
2	0.119	3.129
2	0.119	3.1353
2	0.136	3.1353
2	0.153	3.1416
2	0.153	3.1478
2	0.17	3.1541
2	0.187	3.1541
2	0.187	3.1604
2	0.204	3.1667
2	0.204	3.173
2	0.221	3.1793
2	0.238	3.1855
2	0.238	3.1981
2	0.255	3.2044
2	0.255	3.2107
2	0.272	3.217
2	0.272	3.2295
2	0.272	3.2358
2	0.289	3.2421
2	0.289	3.2546
2	0.306	3.2609
2	0.306	3.2735
2	0.306	3.2798
2	0.323	3.2923
2	0.323	3.2986
2	0.323	3.3112
2	0.323	3.3238
2	0.34	3.33
2	0.34	3.3426
2	0.34	3.3552
2	0.34	3.3615
2	0.34	3.374
2	0.34	3.3866
2	0.34	3.3929
2	0.34	3.4054
2	0.34	3.418
2	0.34	3.4243
2	0.34	3.4369
2	0.34	3.4494
2	0.34	3.4557
2	0.34	3.4683
2	0.34	3.4808
2	0.323	3.4871
2	0.323	3.4997
2	0.323	3.506
2	0.323	3.5185
2	0.323	3.5311
2	0.306	3.5374
2	0.306	3.5499
2	0.306	3.5562
2	0.289	3.5625
2	0.289	3.5751
2	0.272	3.5814
2	0.272	3.5939
2	0.272	3.6002
2	0.255	3.6065
2	0.255	3.6128
2	0.238	3.6254
2	0.238	3.6316
2	0.221	3.6379
2	0.221	3.6442
2	0.204	3.6505
2	0.17	3.6568
2	0.136	3.6631
2	0.102	3.6631
2	0.068	3.6693
2	0.034	3.6693
2	0	3.6693
2	-0.017	3.6693
2	-0.051	3.6693
2	-0.085	3.6693
2	-0.119	3.6631
2	-0.136	3.6631
2	-0.17	3.6568
2	-0.204	3.6505
2	-0.238	3.6442
2	-0.272	3.6379
2	-0.306	3.6254
2	-0.34	3.6191
2	-0.374	3.6065
2	-0.391	3.5939
2	-0.425	3.5814
2	-0.459	3.5688
2	-0.493	3.5499
2	-0.51	3.5374
2	-0.544	3.5185
2	-0.561	3.506
2	-0.595	3.4871
2	-0.629	3.4683
2	-0.646	3.4494
2	-0.663	3.4306
2	-0.697	3.4054
2	-0.714	3.3866
2	-0.731	3.3677
2	-0.765	3.3426
2	-0.782	3.3175
2	-0.799	3.2923
2	-0.816	3.2735
2	-0.833	3.2484
2	-0.85	3.2232
2	-0.85	3.1981
2	-0.867	3.1667
2	-0.884	3.1416
2	-0.901	3.1164
2	-0.901	3.0913
2	-0.918	3.0599
2	-0.918	3.0347
2	-0.918	3.0033
2	-0.935	2.9782
2	-0.935	2.9468
2	-0.935	2.9216
2	-0.935	2.8902
2	-0.935	2.8651
2	-0.935	2.8337
2	-0.935	2.8085
2	-0.935	2.7771
2	-0.918	2.752
2	-0.918	2.7206
2	-0.918	2.6955
2	-0.901	2.6703
2	-0.901	2.6389
2	-0.884	2.6138
2	-0.884	2.5886
2	-0.867	2.5635
2	-0.85	2.5321
2	-0.833	2.507
2	-0.816	2.4818
2	-0.816	2.4567
2	-0.799	2.4378
2	-0.782	2.4127
2	-0.765	2.3876
2	-0.731	2.3624
2	-0.714	2.3436
2	-0.68	2.3247
2	-0.663	2.2996
2	-0.629	2.2808
2	-0.595	2.2619
2	-0.544	2.2431
2	-0.493	2.2305
2	-0.459	2.2179
2	-0.408	2.2054
2	-0.357	2.1928
2	-0.323	2.1802
2	-0.272	2.174
2	-0.221	2.1614
2	-0.17	2.1551
2	-0.119	2.1551
2	-0.085	2.1488
2	-0.034	2.1488
2	0	2.1488
2	0.051	2.1488
2	0.085	2.1488
2	0.136	2.1551
2	0.187	2.1614
2	0.238	2.1677
2	0.289	2.174
2	0.323	2.1802
2	0.374	2.1928
2	0.425	2.2054
2	0.459	2.2179
2	0.51	2.2368
2	0.561	2.2494
2	0.595	2.2682
2	0.646	2.287
2	0.68	2.3059
2	0.731	2.331
2	0.765	2.3499
2	0.816	2.375
2	0.85	2.4001
2	0.901	2.4253
2	0.935	2.4567
2	0.969	2.4818
2	1.003	2.5132
2	1.037	2.5447
2	1.071	2.5761
2	1.105	2.6075
2	1.139	2.6452
2	1.173	2.6766
2	1.207	2.7143
2	1.224	2.752
2	1.258	2.7897
2	1.275	2.8274
2	1.309	2.8651
2	1.326	2.9028
2	1.343	2.9468
2	1.36	2.9845
2	1.377	3.0284
2	1.394	3.0724
2	1.411	3.1101
2	1.411	3.1541
2	1.428	3.1981
2	1.428	3.2421
2	1.445	3.2861
2	1.445	3.33
2	1.445	3.374
2	1.445	3.418
2	1.445	3.4557
2	1.445	3.4997
2	1.428	3.5437
2	1.428	3.5877
2	1.428	3.6316
2	1.411	3.6756
2	1.394	3.7196
2	1.377	3.7573
2	1.377	3.8013
2	1.36	3.839
2	1.343	3.883
2	1.326	3.9207
2	1.292	3.9646
2	1.275	4.0023
2	1.258	4.04
2	1.224	4.0777
2	1.207	4.1154
2	1.19	4.1468
2	1.156	4.1845
2	1.139	4.2222
2	1.105	4.2537
2	1.071	4.2851
2	1.054	4.3165
2	1.02	4.3479
2	0.986	4.3793
2	0.952	4.4107
2	0.935	4.4359
2	0.901	4.4673
2	0.867	4.4924
2	0.833	4.5175
2	0.799	4.5427
2	0.782	4.5678
2	0.748	4.593
2	0.714	4.6118
0	0.663	4.6306
0	0.629	4.6558
0	0.578	4.6683
0	0.544	4.6872
0	0.493	4.706
0	0.459	4.7186
0	0.408	4.7312
1	0.374	4.7437
1	0.306	4.7563
1	0.255	4.7626
1	0.204	4.7689
1	0.153	4.7752
1	0.102	4.7814
1	0.034	4.7814
1	0	4.7814
1	-0.051	4.7814
1	-0.102	4.7814
1	-0.153	4.7752
1	-0.221	4.7689
1	-0.272	4.7626
1	-0.323	4.75
1	-0.374	4.7437
1	-0.425	4.7312
1	-0.476	4.7186
1	-0.544	4.6998
1	-0.595	4.6809
1	-0.646	4.6621
1	-0.697	4.6432
1	-0.748	4.6244
1	-0.816	4.5992
1	-0.867	4.5741
1	-0.918	4.549
1	-0.969	4.5175
1	-1.02	4.4861
1	-1.071	4.4547
1	-1.122	4.4233
1	-1.173	4.3856
1	-1.224	4.3542
1	-1.275	4.3165
1	-1.326	4.2725
1	-1.377	4.2348
1	-1.428	4.1908
1	-1.479	4.1468
1	-1.53	4.1029
1	-1.564	4.0526
1	-1.615	4.0086
1	-1.649	3.9583
1	-1.7	3.9081
1	-1.734	3.8578
1	-1.768	3.8013
1	-1.819	3.751
1	-1.853	3.6945
1	-1.87	3.6379
1	-1.904	3.5814
1	-1.938	3.5248
1	-1.955	3.462
1	-1.989	3.4054
1	-2.006	3.3426
1	-2.023	3.2861
1	-2.04	3.2232
1	-2.057	3.1604
1	-2.057	3.0976
1	-2.074	3.0347
1	-2.074	2.9719
1	-2.074	2.9091
1	-2.074	2.8525
1	-2.074	2.7897
1	-2.074	2.7269
1	-2.057	2.664
1	-2.04	2.6012
1	-2.04	2.5384
1	-2.023	2.4755
1	-2.006	2.419
1	-1.989	2.3562
1	-1.972	2.2996
1	-1.938	2.2368
1	-1.921	2.1802
1	-1.887	2.1237
1	-1.87	2.0671
1	-1.836	2.0106
1	-1.819	1.954
1	-1.785	1.9038
1	-1.751	1.8472
1	-1.717	1.797
1	-1.683	1.7467
1	-1.666	1.6964
1	-1.632	1.6462
1	-1.598	1.5959
1	-1.564	1.5456
1	-1.53	1.5017
1	-1.496	1.4577
1	-1.462	1.4137
1	-1.428	1.3697
1	-1.411	1.3257
1	-1.377	1.2817
1	-1.343	1.2441
1	-1.309	1.2001
1	-1.292	1.1624
1	-1.258	1.1247
1	-1.224	1.087
1	-1.207	1.0493
1	-1.173	1.0116
1	-1.156	0.98016
1	-1.122	0.94246
0	-1.088	0.91105
0	-1.054	0.87963
0	-1.02	0.84822
0	-0.986	0.8168
0	-0.969	0.78539
0	-0.935	0.75397
0	-0.901	0.72884
0	-0.867	0.70371
0	-0.85	0.67858
0	-0.816	0.65344
0	-0.799	0.62831
0	-0.765	0.60318
0	-0.748	0.57805
0	-0.714	0.5592
0	-0.697	0.53406
0	-0.68	0.51521
0	-0.663	0.49637
0	-0.629	0.47752
0	-0.612	0.45867
0	-0.595	0.43982
0	-0.578	0.42097
0	-0.561	0.40212
0	-0.544	0.38327
0	-0.527	0.3707
0	-0.51	0.35185
0	-0.493	0.33929
0	-0.476	0.32672
0	-0.476	0.30787
0	-0.459	0.29531
0	-0.442	0.28274
0	-0.425	0.27017
0	-0.425	0.25761
0	-0.408	0.24504
0	-0.391	0.23247
0	-0.391	0.21991
0	-0.374	0.20734
0	-0.374	0.19478
2	-0.357	0.18221
2	-0.34	0.16964
2	-0.323	0.16336
2	-0.306	0.15079
2	-0.289	0.14451
2	-0.272	0.13195
2	-0.255	0.12566
2	-0.238	0.11938
2	-0.221	0.1131
2	-0.204	0.10681
2	-0.187	0.10053
2	-0.17	0.094246
2	-0.153	0.087963
0	-0.153	0.08168
0	-0.153	0.08168
0	-0.136	0.075397
0	-0.136	0.069114
0	-0.136	0.069114
0	-0.136	0.062831
2	-0.136	0.056548
2	-0.119	0.056548
2	-0.102	0.050265
2	-0.085	0.050265
2	-0.068	0.043982
2	-0.068	0.043982
2	-0.051	0.037699
2	-0.034	0.037699
0	-0.034	0.037699
0	-0.034	0.037699
0	-0.034	0.037699
0	-0.034	0.037699
0	-0.017	0.031415
0	-0.017	0.031415
0	-0.017	0.031415
0	-0.017	0.031415
0	-0.017	0.031415
0	-0.017	0.031415
0	-0.017	0.031415
2	-0.017	0.025132
2	0	0.025132
2	0	0.025132
2	0	0.025132
2	0.017	0.031415
2	0.034	0.031415
2	0.051	0.031415
2	0.068	0.031415
2	0.068	0.037699
0	0.068	0.037699
0	0.068	0.037699
0	0.085	0.043982
0	0.085	0.043982
0	0.085	0.050265
0	0.085	0.050265
0	0.085	0.056548
0	0.085	0.056548
0	0.085	0.056548
0	0.102	0.062831
0	0.102	0.062831
0	0.102	0.069114
0	0.102	0.069114
0	0.102	0.075397
0	0.102	0.08168
1	0.119	0.08168
1	0.102	0.087963
1	0.102	0.087963
1	0.085	0.094246
1	0.085	0.094246
1	0.068	0.10053
1	0.068	0.10053
1	0.068	0.10053
1	0.051	0.10681
1	0.051	0.10681
1	0.034	0.10681
1	0.034	0.10681
1	0.034	0.1131
1	0.017	0.1131
1	0.017	0.1131
1	0	0.1131
1	0	0.1131
1	0	0.1131
1	0	0.1131
1	0	0.1131
1	-0.017	0.1131
1	-0.017	0.1131
1	-0.017	0.1131
1	-0.034	0.10681
1	-0.034	0.10681
1	-0.051	0.10681
1	-0.051	0.10681
0	-0.051	0.10053
0	-0.034	0.10053
0	-0.034	0.10053
0	-0.034	0.10053
0	-0.034	0.10053
0	-0.017	0.094246
0	-0.017	0.094246
0	-0.017	0.094246
0	-0.017	0.094246
0	0	0.094246
1	0	0.094246
1	-0.017	0.094246
1	-0.017	0.094246
1	-0.017	0.094246
1	-0.034	0.087963
1	-0.034	0.087963
1	-0.051	0.087963
1	-0.051	0.087963
1	-0.068	0.08168
1	-0.068	0.08168
1	-0.085	0.08168
1	-0.085	0.075397
0	-0.085	0.075397
0	-0.085	0.069114
0	-0.085	0.069114
0	-0.068	0.062831
0	-0.068	0.062831
0	-0.068	0.062831
0	-0.068	0.056548
0	-0.068	0.056548
0	-0.068	0.056548
0	-0.051	0.050265
0	-0.051	0.050265
0	-0.051	0.050265
0	-0.051	0.043982
0	-0.051	0.043982
0	-0.051	0.043982
0	-0.051	0.043982
0	-0.051	0.037699
0	-0.034	0.037699
0	-0.034	0.037699
0	-0.034	0.037699
0	-0.034	0.031415
0	-0.034	0.031415
0	-0.034	0.031415
0	-0.034	0.031415
0	-0.034	0.031415
0	-0.034	0.025132
0	-0.034	0.025132
0	-0.034	0.025132
0	-0.017	0.025132
0	-0.017	0.025132
0	-0.017	0.025132
0	-0.017	0.018849
0	-0.017	0.018849
0	-0.017	0.018849
0	-0.017	0.018849
0	-0.017	0.018849
0	-0.017	0.018849
0	-0.017	0.018849
0	-0.017	0.018849
0	-0.017	0.012566
0	-0.017	0.012566
0	-0.017	0.012566
0	-0.017	0.012566
0	-0.017	0.012566
0	-0.017	0.012566
2	-0.017	0.012566
2	0	0.012566
2	0	0.012566
2	0.017	0.012566
2	0.017	0.012566
2	0.034	0.012566
0	0.034	0.012566
0	0.034	0.018849
0	0.034	0.018849
0	0.034	0.018849
0	0.034	0.018849
0	0.034	0.018849
0	0.034	0.025132
0	0.034	0.025132
0	0.034	0.025132
0	0.051	0.025132
0	0.051	0.031415
0	0.051	0.031415
0	0.051	0.031415
1	0.051	0.031415
1	0.034	0.037699
1	0.034	0.037699
1	0.017	0.037699
1	0.017	0.037699
1	0	0.037699
1	0	0.037699
1	0	0.037699
1	-0.017	0.037699
1	-0.017	0.037699
1	-0.034	0.037699
1	-0.034	0.037699
1	-0.051	0.031415
1	-0.068	0.031415
1	-0.068	0.031415
1	-0.085	0.025132
0	-0.085	0.025132
0	-0.085	0.018849
0	-0.085	0.018849
0	-0.085	0.018849
0	-0.085	0.012566
0	-0.068	0.012566
0	-0.068	0.0062831
0	-0.068	0.0062831
0	-0.068	0.0062831
0	-0.068	0
0	-0.068	0
0	-0.068	6.2768
0	-0.068	6.2768
0	-0.068	6.2768
0	-0.068	6.2705
0	-0.068	6.2705
0	-0.068	6.2642
0	-0.068	6.2642
0	-0.068	6.2642
0	-0.085	6.258
0	-0.085	6.258
2	-0.085	6.2517
2	-0.068	6.2517
2	-0.051	6.2517
2	-0.051	6.2454
2	-0.034	6.2454
2	-0.034	6.2454
2	-0.017	6.2454
2	0	6.2454
2	0	6.2454
2	0	6.2454
2	0	6.2454
2	0.017	6.2454
2	0.017	6.2454
0	0.017	6.2454
0	0.017	6.2454
0	0.017	6.2454
0	0.017	6.2454
0	0.017	6.2517
0	0.017	6.2517
0	0.017	6.2517
0	0.017	6.2517
0	0.017	6.2517
0	0.017	6.2517
0	0.017	6.2517
0	0.017	6.2517
0	0	6.2517
0	0	6.2517
0	0	6.258
0	0	6.258
0	0	6.258
2	0	6.258
2	0.017	6.258
2	0.017	6.258
2	0.034	6.258
2	0.051	6.258
2	0.051	6.2642
2	0.068	6.2642
2	0.085	6.2642
0	0.085	6.2705
0	0.085	6.2705
0	0.068	6.2768
0	0.068	6.2768
0	0.068	6.2768
0	0.068	0
0	0.068	0
0	0.068	0.0062831
0	0.085	0.0062831
0	0.085	0.0062831
0	0.085	0.012566
0	0.085	0.012566
0	0.085	0.018849
0	0.085	0.018849
0	0.085	0.018849
0	0.085	0.025132
0	0.085	0.025132
1	0.085	0.031415
1	0.068	0.031415
1	0.068	0.037699
1	0.051	0.037699
1	0.051	0.037699
1	0.034	0.037699
1	0.017	0.043982
1	0.017	0.043982
1	0	0.043982
1	0	0.043982
1	0	0.043982
1	0	0.043982
1	-0.017	0.043982
1	-0.017	0.043982
1	-0.034	0.037699
1	-0.051	0.037699
1	-0.051	0.037699
1	-0.068	0.037699
0	-0.068	0.031415
0	-0.068	0.031415
0	-0.068	0.031415
0	-0.051	0.025132
0	-0.051	0.025132
0	-0.051	0.025132
0	-0.051	0.018849
0	-0.051	0.018849
0	-0.051	0.018849
0	-0.051	0.012566
0	-0.051	0.012566
0	-0.051	0.012566
0	-0.051	0.012566
0	-0.051	0.0062831
0	-0.051	0.0062831
0	-0.051	0.0062831
0	-0.051	0
0	-0.051	0
0	-0.051	0
0	-0.051	0
0	-0.051	6.2768
0	-0.051	6.2768
0	-0.051	6.2768
0	-0.051	6.2768
0	-0.051	6.2705
0	-0.051	6.2705
0	-0.051	6.2705
0	-0.051	6.2642
0	-0.051	6.2642
0	-0.051	6.2642
0	-0.051	6.2642
0	-0.051	6.258
0	-0.051	6.258
0	-0.051	6.258
0	-0.051	6.2517
0	-0.051	6.2517
0	-0.051	6.2517
0	-0.051	6.2517
2	-0.068	6.2454
2	-0.051	6.2454
2	-0.034	6.2454
2	-0.034	6.2391
2	-0.017	6.2391
2	-0.017	6.2391
0	-0.017	6.2391
0	-0.017	6.2391
0	-0.017	6.2391
0	-0.017	6.2391
0	-0.017	6.2391
0	-0.017	6.2328
0	-0.017	6.2328
0	-0.017	6.2328
0	-0.034	6.2328
0	-0.034	6.2328
0	-0.034	6.2328
0	-0.034	6.2265
0	-0.034	6.2265
0	-0.034	6.2265
0	-0.034	6.2265
0	-0.034	6.2265
0	-0.051	6.2203
0	-0.051	6.2203
0	-0.051	6.2203
2	-0.051	6.2203
2	-0.051	6.214
2	-0.034	6.214
2	-0.017	6.214
2	-0.017	6.214
2	0	6.214
2	0	6.214
2	0	6.214
2	0	6.214
2	0.017	6.214
2	0.017	6.214
2	0.034	6.214
2	0.034	6.214
2	0.051	6.214
2	0.051	6.2203
2	0.068	6.2203
0	0.068	6.2203
0	0.051	6.2265
0	0.051	6.2265
0	0.051	6.2265
0	0.051	6.2265
0	0.051	6.2328
0	0.051	6.2328
0	0.051	6.2328
0	0.034	6.2328
0	0.034	6.2391
0	0.034	6.2391
0	0.034	6.2391
0	0.034	6.2391
0	0.034	6.2454
0	0.034	6.2454
0	0.034	6.2454
0	0.034	6.2454
0	0.034	6.2454
0	0.034	6.2454
0	0.017	6.2517
0	0.017	6.2517
0	0.017	6.2517
0	0.017	6.2517
0	0.017	6.2517
0	0.017	6.2517
0	0.017	6.2517
0	0.017	6.258
0	0.017	6.258
0	0.017	6.258
0	0.017	6.258
0	0.017	6.258
0	0.017	6.258
0	0.017	6.258
0	0.017	6.258
0	0	6.258
0	0	6.258
0	0	6.2642
0	0	6.2642
0	0	6.2642
0	0	6.2642
0	0	6.2642
0	0	6.2642
0	0	6.2642
0	0	6.2642
0	0	6.2642
0	0	6.2642
0	0	6.2642
0	0	6.2642
0	0	6.2642
0	0	6.2642
0	0	6.2642
0	0	6.2642
0	0	6.2642
0	0	6.2642
0	0	6.2642
0	0	6.2642
0	0	6.2642
0	0	6.2642
0	0	6.2642
0	0	6.2642
0	0	6.2642
0	0	6.2642
0	0	6.2642
0	0	6.2642
0	0	6.2642
0	0	6.2642
0	0	6.2642
0	0	6.2642
0	0	6.2642
0	0	6.2642
0	0	6.2642
0	0	6.2642
0	0	6.2642
0	0	6.2642
0	0	6.2642
0	0	6.2642
0	0	6.2642
0	0	6.2642
0	0	6.2642
0	0	6.2642
0	0	6.2642
0	0	6.2642
0	0	6.258
0	0	6.258
0	-0.017	6.258
0	-0.017	6.258
0	-0.017	6.258
0	-0.017	6.258
0	-0.017	6.258
0	-0.017	6.258
0	-0.017	6.258
0	-0.017	6.258
0	-0.017	6.258
0	-0.017	6.2517
0	-0.017	6.2517
0	-0.017	6.2517
0	-0.017	6.2517
0	-0.017	6.2517
0	-0.017	6.2517
0	-0.017	6.2517
0	-0.034	6.2454
0	-0.034	6.2454
0	-0.034	6.2454
0	-0.034	6.2454
0	-0.034	6.2454
0	-0.034	6.2391
0	-0.034	6.2391
2	-0.034	6.2391
2	-0.034	6.2391
2	-0.017	6.2391
2	0	6.2391
2	0	6.2391
2	0	6.2391
2	0	6.2391
2	0.017	6.2391
2	0.017	6.2391
2	0.034	6.2391
2	0.051	6.2391
2	0.051	6.2391
2	0.068	6.2454
0	0.068	6.2454
0	0.068	6.2454
0	0.051	6.2517
0	0.051	6.2517
0	0.051	6.2517
0	0.051	6.258
0	0.051	6.258
0	0.051	6.258
0	0.051	6.2642
0	0.051	6.2642
0	0.051	6.2642
0	0.051	6.2705
0	0.051	6.2705
0	0.051	6.2705
0	0.051	6.2705
0	0.051	6.2768
0	0.051	6.2768
0	0.051	6.2768
0	0.051	6.2768
0	0.051	0
0	0.051	0
0	0.051	0
0	0.051	0.0062831
0	0.051	0.0062831
0	0.051	0.0062831
0	0.051	0.0062831
0	0.051	0.012566
0	0.051	0.012566
0	0.051	0.012566
0	0.051	0.018849
0	0.051	0.018849
0	0.051	0.018849
0	0.051	0.018849
0	0.051	0.025132
1	0.051	0.025132
1	0.051	0.025132
1	0.034	0.031415
1	0.034	0.031415
1	0.017	0.031415
1	0	0.031415
1	0	0.031415
1	0	0.031415
1	0	0.031415
1	-0.017	0.031415
0	-0.017	0.031415
0	-0.017	0.031415
0	-0.017	0.031415
0	-0.017	0.025132
0	-0.017	0.025132
0	-0.017	0.025132
0	0	0.025132
0	0	0.025132
0	0	0.025132
0	0	0.025132
0	0	0.025132
0	0	0.025132
0	0	0.025132
0	0	0.025132
0	0	0.025132
0	0	0.025132
0	0	0.025132
0	0	0.025132
0	0	0.025132
0	0	0.025132
0	0	0.025132
0	0	0.025132
0	0	0.025132
0	0	0.025132
0	0	0.025132
0	0	0.025132
0	0	0.025132
0	0	0.025132
0	0	0.025132
1	0	0.025132
1	0	0.025132
1	0	0.025132
1	-0.017	0.025132
1	-0.017	0.025132
1	-0.034	0.025132
1	-0.051	0.018849
0	-0.034	0.018849
0	-0.034	0.018849
0	-0.034	0.018849
0	-0.034	0.012566
0	-0.034	0.012566
0	-0.034	0.012566
0	-0.034	0.012566
0	-0.034	0.012566
0	-0.034	0.0062831
0	-0.034	0.0062831
0	-0.034	0.0062831
0	-0.034	0.0062831
0	-0.034	0.0062831
0	-0.034	0
0	-0.034	0
0	-0.034	0
0	-0.034	0
0	-0.034	0
0	-0.034	6.2768
0	-0.034	6.2768
0	-0.034	6.2768
0	-0.034	6.2768
0	-0.034	6.2768
0	-0.034	6.2705
0	-0.034	6.2705
0	-0.034	6.2705
0	-0.034	6.2705
0	-0.034	6.2705
0	-0.034	6.2642
0	-0.034	6.2642
0	-0.034	6.2642
0	-0.034	6.2642
0	-0.034	6.258
0	-0.034	6.258
0	-0.034	6.258
0	-0.034	6.258
2	-0.051	6.2517
2	-0.034	6.2517
2	-0.017	6.2517
2	-0.017	6.2517
2	0	6.2517
2	0	6.2517
2	0	6.2517
2	0.017	6.2517
2	0.017	6.2517
2	0.034	6.2517
0	0.034	6.2517
0	0.034	6.258
0	0.034	6.258
0	0.034	6.258
0	0.034	6.258
0	0.034	6.258
0	0.034	6.2642
0	0.034	6.2642
0	0.017	6.2642
0	0.017	6.2642
0	0.017	6.2642
0	0.017	6.2642
0	0.017	6.2705
0	0.017	6.2705
0	0.017	6.2705
0	0.017	6.2705
0	0.017	6.2705
0	0.017	6.2705
0	0.017	6.2705
0	0.017	6.2705
0	0.017	6.2768
0	0.017	6.2768
0	0.017	6.2768
0	0.017	6.2768
0	0.017	6.2768
0	0.017	6.2768
0	0.017	6.2768
0	0.017	0
0	0.017	0
0	0.017	0
0	0.017	0
0	0.017	0
0	0.017	0
0	0.017	0
0	0.017	0
0	0.017	0.0062831
0	0.017	0.0062831
0	0.017	0.0062831
0	0.017	0.0062831
0	0.017	0.0062831
0	0.017	0.0062831
0	0.017	0.0062831
0	0.017	0.012566
0	0.017	0.012566
0	0.017	0.012566
0	0.017	0.012566
0	0.017	0.012566
0	0.034	0.012566
0	0.034	0.018849
0	0.034	0.018849
0	0.034	0.018849
0	0.034	0.018849
0	0.034	0.018849
0	0.034	0.018849
0	0.034	0.025132
0	0.034	0.025132
1	0.034	0.025132
1	0.017	0.025132
1	0.017	0.025132
0	0.017	0.025132
0	0.017	0.031415
0	0.017	0.031415
0	0.017	0.031415
0	0.017	0.031415
0	0.017	0.031415
0	0.017	0.031415
0	0.017	0.031415
0	0.034	0.037699
0	0.034	0.037699
0	0.034	0.037699
0	0.034	0.037699
0	0.034	0.037699
0	0.034	0.037699
0	0.034	0.043982
0	0.034	0.043982
0	0.034	0.043982
0	0.051	0.043982
1	0.051	0.050265
1	0.034	0.050265
1	0.034	0.050265
1	0.017	0.050265
1	0	0.050265
1	0	0.050265
1	0	0.050265
1	0	0.050265
1	-0.017	0.050265
0	-0.017	0.050265
0	0	0.050265
0	0	0.050265
0	0	0.050265
0	0	0.050265
0	0	0.050265
0	0	0.050265
0	0	0.050265
0	0	0.050265
0	0	0.050265
1	0	0.050265
1	0	0.050265
0	0	0.050265
1	0	0.050265
1	0	0.050265
1	-0.017	0.050265
1	-0.017	0.050265
1	-0.034	0.043982
1	-0.034	0.043982
1	-0.051	0.043982
0	-0.051	0.043982
0	-0.051	0.043982
0	-0.034	0.037699
0	-0.034	0.037699
0	-0.034	0.037699
0	-0.034	0.037699
0	-0.034	0.031415
0	-0.034	0.031415
0	-0.034	0.031415
0	-0.034	0.031415
0	-0.034	0.031415
0	-0.034	0.025132
0	-0.034	0.025132
0	-0.017	0.025132
0	-0.017	0.025132
0	-0.017	0.025132
0	-0.017	0.025132
0	-0.017	0.018849
0	-0.017	0.018849
0	-0.017	0.018849
0	-0.017	0.018849
0	-0.017	0.018849
0	-0.017	0.018849
0	-0.017	0.018849
0	-0.017	0.018849
0	-0.017	0.018849
0	-0.017	0.012566
0	-0.017	0.012566
0	-0.017	0.012566
0	-0.017	0.012566
0	-0.017	0.012566
0	-0.017	0.012566
0	0	0.012566
0	0	0.012566
0	0	0.012566
0	0	0.012566
0	0	0.012566
0	0	0.012566
0	0	0.0062831
0	0	0.0062831
0	0	0.0062831
0	0	0.0062831
0	0	0.0062831
0	0	0.0062831
0	0	0.0062831
0	0	0.0062831
0	0	0.0062831
0	0	0.0062831
0	0	0.0062831
0	0	0.0062831
0	0	0.0062831
0	0	0.0062831
0	0	0.0062831
0	0	0.0062831
0	0	0.0062831
0	0	0.0062831
0	0	0.0062831
0	0	0.0062831
0	0	0.0062831
0	0	0.0062831
0	0	0.0062831
0	0	0.0062831
0	0	0.0062831
0	0	0.0062831
0	0	0.0062831
0	0	0.0062831
0	0	0.0062831
0	0	0
0	0	0
0	0	0
0	0	0
0	0	0
0	0	0
0	0	0
0	0	0
0	0	0
0	0	0
0	0	0
0	0	0
0	0	0
0	0	0
0	0	0
0	0	0
0	0	0
0	0	0
0	0	0.0062831
0	0	0.0062831
0	0	0.0062831
0	0	0.0062831
0	0	0.0062831
0	0	0.0062831
0	0	0.0062831
0	0	0.0062831
0	0	0.0062831
0	0	0.0062831
0	0	0.0062831
0	0	0.0062831
0	0	0.0062831
0	0	0.0062831
0	0	0.0062831
0	0	0.0062831
0	0	0.0062831
0	0	0.0062831
0	0	0.0062831
0	0	0.0062831
0	0	0.0062831
0	0	0.0062831
0	0	0.0062831
0	0	0.0062831
0	0	0.0062831
0	0	0.0062831
0	0	0.0062831
0	0	0.0062831
0	0	0.0062831
0	0	0.012566
1	0	0.012566
1	0	0.012566
1	0	0.012566
1	-0.017	0.012566
1	-0.017	0.0062831
1	-0.034	0.0062831
0	-0.034	0.0062831
0	-0.034	0.0062831
0	-0.034	0.0062831
0	-0.034	0
0	-0.034	0
0	-0.034	0
0	-0.034	0
0	-0.034	0
0	-0.034	0
0	-0.034	6.2768
0	-0.034	6.2768
0	-0.034	6.2768
0	-0.034	6.2768
0	-0.034	6.2768
0	-0.034	6.2705
0	-0.034	6.2705
0	-0.034	6.2705
0	-0.034	6.2705
0	-0.034	6.2705
0	-0.034	6.2642
0	-0.034	6.2642
0	-0.034	6.2642
0	-0.034	6.2642
0	-0.034	6.2642
0	-0.034	6.258
0	-0.034	6.258
0	-0.034	6.258
0	-0.034	6.258
0	-0.034	6.258
0	-0.034	6.2517
0	-0.034	6.2517
0	-0.051	6.2517
2	-0.051	6.2517
2	-0.034	6.2454
2	-0.017	6.2454
2	-0.017	6.2454
2	0	6.2454
2	0	6.2454
2	0	6.2454
0	0	6.2454
0	0	6.2454
0	0	6.2454
0	0	6.2454
0	0	6.2454
0	0	6.2454
0	0	6.2454
0	0	6.2454
0	0	6.2454
0	0	6.2454
0	0	6.2454
2	0	6.2454
2	0	6.2454
2	0	6.2454
2	0.017	6.2454
2	0.017	6.2454
2	0.034	6.2454
0	0.034	6.2454
0	0.034	6.2517
0	0.034	6.2517
0	0.034	6.2517
0	0.017	6.2517
0	0.017	6.2517
0	0.017	6.2517
0	0.017	6.2517
0	0.017	6.258
0	0.017	6.258
0	0.017	6.258
0	0.017	6.258
0	0.017	6.258
0	0.017	6.258
0	0.017	6.258
0	0.017	6.258
0	0.017	6.2642
0	0.017	6.2642
0	0.017	6.2642
0	0.017	6.2642
0	0.017	6.2642
0	0	6.2642
0	0	6.2642
0	0	6.2642
0	0	6.2642
0	0	6.2642
0	0	6.2642
0	0	6.2642
0	0	6.2642
0	0	6.2705
0	0	6.2705
0	0	6.2705
0	0	6.2705
0	0	6.2705
0	0	6.2705
0	0	6.2705
0	0	6.2705
0	0	6.2705
0	0	6.2705
0	0	6.2705
0	0	6.2705
0	0	6.2705
0	0	6.2705
0	0	6.2705
0	0	6.2705
0	0	6.2705
0	0	6.2705
0	0	6.2705
0	0	6.2705
0	0	6.2705
0	0	6.2705
0	0	6.2705
0	0	6.2705
0	0	6.2705
0	0	6.2705
0	0	6.2705
0	0	6.2705
0	0	6.2705
0	0	6.2705
0	0	6.2705
0	0	6.2705
0	0	6.2705
0	0	6.2705
0	0	6.2705
0	0	6.2705
0	0	6.2705
0	0	6.2705
0	0	6.2705
0	0	6.2705
0	0	6.2705
0	0	6.2705
0	0	6.2705
0	0	6.2705
0	0	6.2705
0	0	6.2705
0	0	6.2705
0	0	6.2705
0	0	6.2705
0	0	6.2705
0	0	6.2705
0	0	6.2705
0	0	6.2705
0	0	6.2705
0	0	6.2705
0	0	6.2705
0	0	6.2705
0	0	6.2705
0	0	6.2705
0	0	6.2705
0	0	6.2705
0	0	6.2705
0	0	6.2705
0	0	6.2642
0	0	6.2642
0	0	6.2642
0	0	6.2642
0	0	6.2642
0	0	6.2642
0	0	6.2642
0	0	6.2642
0	-0.017	6.2642
0	-0.017	6.2642
0	-0.017	6.2642
0	-0.017	6.2642
0	-0.017	6.2642
0	-0.017	6.258
0	-0.017	6.258
0	-0.017	6.258
0	-0.017	6.258
2	-0.017	6.258
2	0	6.258
2	0	6.258
2	0	6.258
2	0.017	6.258
2	0.017	6.258
0	0.017	6.258
0	0.017	6.258
0	0.017	6.258
0	0.017	6.2642
0	0.017	6.2642
0	0.017	6.2642
0	0.017	6.2642
0	0.017	6.2642
0	0.017	6.2642
0	0.017	6.2642
0	0.017	6.2642
0	0.017	6.2642
0	0.017	6.2642
0	0.017	6.2705
0	0.017	6.2705
0	0.017	6.2705
0	0	6.2705
0	0	6.2705
0	0	6.2705
0	0	6.2705
0	0	6.2705
0	0	6.2705
0	0	6.2705
0	0	6.2705
0	0	6.2705
0	0	6.2705
0	0	6.2768
0	0	6.2768
0	0	6.2768
0	0	6.2768
0	0	6.2768
0	0	6.2768
0	0	6.2768
0	0	6.2768
0	0	6.2768
0	0	6.2768
0	0	6.2768
0	0	6.2768
0	0	6.2768
0	0	6.2768
0	0	6.2768
0	0	6.2768
0	0	6.2768
0	0	6.2768
0	0	0
0	0	0
0	0	0
0	0	0
0	0	0
0	0	0
0	0	0
0	0	0
0	0	0
0	0	0
0	0	0
0	0	0
0	0	0
0	0	0
0	0	0
0	0	0
0	0	0
0	0	0
0	0	0.0062831
0	0	0.0062831
0	0	0.0062831
0	0	0.0062831
0	0	0.0062831
0	0	0.0062831
0	0	0.0062831
0	0	0.0062831
0	0	0.0062831
0	0	0.0062831
0	0	0.0062831
0	0.017	0.0062831
0	0.017	0.0062831
0	0.017	0.0062831
0	0.017	0.012566
0	0.017	0.012566
0	0.017	0.012566
0	0.017	0.012566
0	0.017	0.012566
0	0.017	0.012566
0	0.017	0.012566
0	0.017	0.012566
0	0.017	0.012566
0	0.017	0.018849
0	0.017	0.018849
0	0.017	0.018849
0	0.017	0.018849
0	0.017	0.018849
0	0.017	0.018849
0	0.017	0.018849
0	0.017	0.018849
1	0.017	0.025132
1	0.017	0.025132
1	0	0.025132
1	0	0.025132
1	0	0.025132
0	0	0.025132
0	0	0.025132
0	0	0.025132
0	0	0.025132
0	0	0.025132
0	0	0.025132
0	0	0.025132
0	0	0.025132
0	0	0.025132
0	0	0.025132
0	0	0.025132
0	0	0.025132
0	0	0.025132
0	0	0.025132
0	0	0.025132
0	0	0.025132
0	0	0.025132
0	0	0.025132
0	0	0.025132
0	0	0.025132
0	0	0.025132
0	0	0.025132
0	0.017	0.025132
0	0.017	0.025132
0	0.017	0.025132
0	0.017	0.031415
0	0.017	0.031415
0	0.017	0.031415
0	0.017	0.031415
0	0.017	0.031415
1	0.017	0.031415
1	0.017	0.031415
1	0	0.031415
1	0	0.031415
1	0	0.031415
1	-0.017	0.031415
0	-0.017	0.031415
0	-0.017	0.031415
0	-0.017	0.031415
0	0	0.031415
0	0	0.031415
0	0	0.031415
0	0	0.031415
0	0	0.031415
0	0	0.031415
0	0	0.025132
0	0	0.025132
0	0	0.025132
0	0	0.025132
0	0	0.025132
0	0	0.025132
0	0	0.025132
0	0	0.025132
0	0	0.025132
0	0	0.025132
1	0	0.025132
1	0	0.025132
1	0	0.025132
1	-0.017	0.025132
1	-0.034	0.025132
1	-0.034	0.025132
1	-0.051	0.025132
0	-0.051	0.018849
0	-0.051	0.018849
0	-0.051	0.018849
0	-0.051	0.018849
0	-0.051	0.012566
0	-0.034	0.012566
0	-0.034	0.012566
0	-0.034	0.012566
0	-0.034	0.0062831
0	-0.034	0.0062831
0	-0.034	0.0062831
0	-0.034	0.0062831
0	-0.034	0.0062831
0	-0.034	0
0	-0.034	0
0	-0.034	0
0	-0.034	0
0	-0.034	6.2768
0	-0.034	6.2768
0	-0.034	6.2768
0	-0.034	6.2768
0	-0.034	6.2768
0	-0.034	6.2705
0	-0.034	6.2705
2	-0.034	6.2705
2	-0.034	6.2705
2	-0.017	6.2705
2	0	6.2642
2	0	6.2642
2	0	6.2642
2	0.017	6.2642
0	0.017	6.2705
0	0.017	6.2705
0	0.017	6.2705
0	0	6.2705
0	0	6.2705
0	0	6.2705
0	0	6.2705
0	0	6.2705
0	0	6.2705
0	0	6.2705
0	0	6.2705
0	0	6.2705
0	0	6.2705
0	0	6.2705
0	0	6.2768
0	0	6.2768
0	0	6.2768
0	0	6.2768
0	0	6.2768
0	0	6.2768
0	0	6.2768
0	0	6.2768
0	0	6.2768
0	0	6.2768
0	0	6.2768
0	0	6.2768
0	0	6.2768
0	0	6.2768
0	0	6.2768
0	0	6.2768
0	0	6.2768
0	0	6.2768
0	0	6.2831
0	0	0
0	0	0
0	0	0
0	0	0
0	0	0
0	0	0
0	0	0
0	0	0
0	0	0
0	0	0
0	0	0
0	0	0
0	0	0
0	0	0
0	0	0
0	0	0
0	0	0
0	0	0
0	0	0
0	0	0.0062831
0	0	0.0062831
0	0	0.0062831
0	0	0.0062831
0	0	0.0062831
0	0	0.0062831
0	0	0.0062831
0	0	0.0062831
0	0	0.0062831
0	0	0.0062831
0	0	0.0062831
0	0	0.0062831
0	0.017	0.0062831
0	0.017	0.0062831
0	0.017	0.012566
0	0.017	0.012566
0	0.017	0.012566
1	0.017	0.012566
1	0	0.012566
1	0	0.012566
1	0	0.012566
1	-0.017	0.012566
1	-0.034	0.012566
1	-0.034	0.0062831
1	-0.051	0.0062831
0	-0.051	0.0062831
0	-0.051	0.0062831
0	-0.051	0
0	-0.051	0
0	-0.051	0
0	-0.051	0
0	-0.051	6.2768
0	-0.051	6.2768
0	-0.051	6.2768
0	-0.051	6.2768
0	-0.051	6.2705
0	-0.051	6.2705
0	-0.051	6.2705
0	-0.051	6.2705
0	-0.051	6.2642
0	-0.051	6.2642
0	-0.051	6.2642
0	-0.051	6.258
0	-0.051	6.258
0	-0.051	6.258
0	-0.051	6.258
0	-0.051	6.2517
0	-0.051	6.2517
0	-0.051	6.2517
0	-0.051	6.2454
2	-0.068	6.2454
2	-0.051	6.2454
2	-0.034	6.2391
2	-0.034	6.2391
2	-0.017	6.2391
2	-0.017	6.2391
2	0	6.2391
2	0	6.2391
2	0	6.2391
2	0.017	6.2391
0	0.017	6.2391
0	0.017	6.2391
0	0	6.2391
0	0	6.2391
0	0	6.2391
0	0	6.2391
0	0	6.2391
0	0	6.2391
0	0	6.2454
2	0	6.2454
2	0	6.2454
2	0.017	6.2454
2	0.017	6.2454
2	0.034	6.2454
2	0.051	6.2454
2	0.051	6.2517
0	0.051	6.2517
0	0.051	6.2517
0	0.051	6.2517
0	0.051	6.258
0	0.051	6.258
0	0.051	6.258
0	0.051	6.2642
0	0.051	6.2642
0	0.051	6.2642
0	0.051	6.2642
0	0.051	6.2705
0	0.051	6.2705
0	0.051	6.2705
1	0.051	6.2705
1	0.034	6.2768
1	0.017	6.2768
1	0	6.2768
1	0	6.2768
1	0	6.2768
1	-0.017	6.2768
1	-0.017	6.2768
1	-0.034	6.2768
0	-0.034	6.2705
0	-0.034	6.2705
0	-0.034	6.2705
0	-0.034	6.2705
0	-0.034	6.2705
0	-0.034	6.2642
0	-0.034	6.2642
0	-0.034	6.2642
0	-0.034	6.2642
0	-0.034	6.258
0	-0.034	6.258
0	-0.034	6.258
0	-0.034	6.258
0	-0.034	6.258
0	-0.051	6.2517
0	-0.051	6.2517
0	-0.051	6.2517
0	-0.051	6.2517
2	-0.051	6.2454
2	-0.034	6.2454
2	-0.034	6.2454
2	-0.017	6.2454
2	0	6.2454
2	0	6.2391
2	0	6.2391
2	0	6.2454
2	0.017	6.2454
0	0.017	6.2454
0	0.017	6.2454
0	0.017	6.2454
0	0.017	6.2454
0	0	6.2454
0	0	6.2454
0	0	6.2454
0	0	6.2454
0	0	6.2454
0	0	6.2454
0	0	6.2454
0	0	6.2454
0	0	6.2454
0	0	6.2454
0	0	6.2454
0	0	6.2454
0	0	6.2454
0	0	6.2454
0	0	6.2454
0	0	6.2454
0	0	6.2454
0	0	6.2454
0	0	6.2454
0	0	6.2454
0	0	6.2454
0	0	6.2454
0	0	6.2454
0	0	6.2454
0	-0.017	6.2454
2	-0.017	6.2454
2	0	6.2454
2	0	6.2454
2	0	6.2454
2	0.017	6.2454
2	0.017	6.2454
0	0.017	6.2454
0	0.017	6.2454
0	0.017	6.2454
0	0.017	6.2517
0	0.017	6.2517
0	0.017	6.2517
0	0.017	6.2517
0	0.017	6.2517
0	0.017	6.2517
0	0.017	6.2517
0	0	6.2517
0	0	6.2517
0	0	6.2517
0	0	6.2517
0	0	6.2517
0	0	6.258
0	0	6.258
0	0	6.258
0	0	6.258
0	0	6.258
0	0	6.258
0	0	6.258
0	0	6.258
2	0	6.258
2	0	6.258
2	0.017	6.258
2	0.034	6.258
2	0.034	6.258
2	0.051	6.258
0	0.051	6.2642
0	0.051	6.2642
0	0.051	6.2642
0	0.051	6.2642
0	0.051	6.2705
0	0.051	6.2705
0	0.051	6.2705
0	0.034	6.2705
0	0.034	6.2768
0	0.034	6.2768
0	0.034	6.2768
0	0.034	6.2768
0	0.034	0
0	0.034	0
0	0.034	0
0	0.034	0
0	0.034	0.0062831
0	0.034	0.0062831
0	0.051	0.0062831
0	0.051	0.0062831
0	0.051	0.012566
0	0.051	0.012566
0	0.051	0.012566
0	0.051	0.012566
0	0.051	0.018849
0	0.051	0.018849
0	0.051	0.018849
1	0.051	0.018849
1	0.034	0.025132
1	0.034	0.025132
1	0.017	0.025132
1	0	0.025132
1	0	0.025132
1	0	0.025132
0	0	0.025132
0	0	0.025132
0	0	0.025132
0	0	0.025132
0	0	0.025132
0	0	0.025132
0	0	0.025132
0	0	0.025132
0	0	0.025132
0	0	0.025132
0	0	0.025132
0	0	0.025132
0	0	0.025132
0	0	0.025132
0	0	0.031415
0	0	0.031415
0	0.017	0.031415
0	0.017	0.031415
0	0.017	0.031415
0	0.017	0.031415
0	0.017	0.031415
0	0.017	0.031415
1	0.017	0.031415
1	0	0.031415
1	0	0.031415
1	0	0.031415
1	0	0.031415
1	-0.017	0.031415
1	-0.034	0.031415
1	-0.034	0.031415
1	-0.051	0.031415
1	-0.051	0.025132
0	-0.051	0.025132
0	-0.051	0.025132
0	-0.051	0.025132
0	-0.051	0.018849
0	-0.051	0.018849
0	-0.051	0.018849
0	-0.051	0.012566
0	-0.051	0.012566
0	-0.051	0.012566
0	-0.051	0.012566
0	-0.051	0.0062831
0	-0.051	0.0062831
0	-0.051	0.0062831
0	-0.051	0.0062831
0	-0.051	0
0	-0.051	0
0	-0.051	0
0	-0.051	0
0	-0.051	6.2768
0	-0.051	6.2768
0	-0.051	6.2768
0	-0.051	6.2768
0	-0.051	6.2705
0	-0.051	6.2705
0	-0.051	6.2705
0	-0.051	6.2705
0	-0.051	6.2642
0	-0.051	6.2642
0	-0.051	6.2642
0	-0.051	6.2642
0	-0.051	6.258
0	-0.051	6.258
0	-0.051	6.258
0	-0.051	6.2517
0	-0.051	6.2517
0	-0.051	6.2517
0	-0.051	6.2517
0	-0.051	6.2454
0	-0.051	6.2454
0	-0.051	6.2454
0	-0.068	6.2391
0	-0.068	6.2391
2	-0.068	6.2391
2	-0.051	6.2328
2	-0.051	6.2328
2	-0.034	6.2328
2	-0.034	6.2328
2	-0.017	6.2265
2	0	6.2265
2	0	6.2265
2	0	6.2265
2	0	6.2265
2	0.017	6.2265
2	0.017	6.2328
0	0.017	6.2328
0	0.017	6.2328
0	0.017	6.2328
[truncated: 5,162 more rows]
