# Supplementary material for: Skilled motor control of an inverted pendulum implies low entropy of states but high entropy of actions
Source: PLoS Comput Biol. 2023 Jan 6;19(1):e1010810. doi: 10.1371/journal.pcbi.1010810 (PMC9851554; doi:10.1371/journal.pcbi.1010810)
Supplement: S2 File — The dataset within the file contains the data collected during the experiment. Each CSV file named “FRI_p_l.csv” corresponds to a different trial, where “p” stands for an unique numerical participant’s identifier and “l” stands for pendulum length (where “2” corresponds to 0.2, “3” to 0.3 m, “4” to 0.4 m, etc.). In every file, rows correspond to subsequent time steps, sampled with a frequency of 0.017 s. For every recorded time step, each column contains: the action selected by the trial’s participant (“action”). The value 0 corresponds to a “no action”, the value 1 represents an action that pushes the pendulum towards the clockwise direction and the value 2 corresponds to an action that pushes the pendulum towards the anti-clockwise direction.the angular velocity of the pendulum at that time step (“ang. velocity”), measured in rad s−1.the angle of the pendulum at that time step (“angle”), measured in rad with values in the interval [0, 2π) rad. The angle 0 rad corresponds to the pendulum oriented in its upright position.the single utility value associated to the whole trial (“utility”). (ZIP) [file pcbi.1010810.s002.zip › ExperimentalData/FRI_33_4.csv]

action	angular vel.	angle	trial utility
0	0	3.2358	-19.7112
0	0	3.2358
0	-0.017	3.2358
0	-0.017	3.2358
0	-0.034	3.2358
0	-0.034	3.2358
0	-0.051	3.2358
0	-0.051	3.2295
0	-0.051	3.2295
0	-0.068	3.2295
0	-0.068	3.2232
0	-0.068	3.2232
0	-0.085	3.2232
0	-0.085	3.217
0	-0.102	3.217
0	-0.102	3.2107
0	-0.102	3.2107
0	-0.102	3.2044
0	-0.119	3.1981
0	-0.119	3.1981
0	-0.119	3.1918
0	-0.119	3.1918
0	-0.136	3.1855
0	-0.136	3.1793
0	-0.136	3.1793
0	-0.136	3.173
0	-0.136	3.1667
0	-0.136	3.1604
0	-0.153	3.1604
0	-0.153	3.1541
0	-0.153	3.1478
0	-0.153	3.1416
0	-0.153	3.1416
0	-0.153	3.1353
0	-0.153	3.129
0	-0.153	3.1227
0	-0.153	3.1227
0	-0.136	3.1164
0	-0.136	3.1101
0	-0.136	3.1101
0	-0.136	3.1038
0	-0.136	3.0976
0	-0.136	3.0913
0	-0.136	3.0913
0	-0.119	3.085
0	-0.119	3.085
0	-0.119	3.0787
0	-0.119	3.0724
0	-0.102	3.0724
0	-0.102	3.0661
0	-0.102	3.0661
0	-0.085	3.0599
0	-0.085	3.0599
0	-0.085	3.0536
0	-0.068	3.0536
0	-0.068	3.0536
0	-0.051	3.0473
1	-0.051	3.0473
1	-0.068	3.0473
1	-0.085	3.041
1	-0.085	3.041
1	-0.102	3.0347
1	-0.119	3.0347
1	-0.136	3.0284
1	-0.136	3.0284
1	-0.153	3.0222
1	-0.17	3.0159
1	-0.17	3.0096
1	-0.187	3.0033
1	-0.187	2.997
1	-0.204	2.9908
1	-0.204	2.9845
1	-0.221	2.9782
1	-0.221	2.9719
1	-0.238	2.9656
1	-0.238	2.9593
1	-0.255	2.9531
1	-0.255	2.9405
1	-0.255	2.9342
1	-0.272	2.9279
1	-0.272	2.9154
1	-0.272	2.9091
1	-0.272	2.9028
1	-0.272	2.8902
1	-0.272	2.8839
1	-0.272	2.8777
1	-0.272	2.8651
1	-0.272	2.8588
1	-0.272	2.8525
1	-0.272	2.84
1	-0.272	2.8337
1	-0.272	2.8211
1	-0.272	2.8148
1	-0.272	2.8085
1	-0.255	2.796
1	-0.255	2.7897
1	-0.255	2.7834
1	-0.238	2.7771
1	-0.238	2.7708
1	-0.238	2.7583
1	-0.221	2.752
1	-0.221	2.7457
1	-0.204	2.7394
1	-0.204	2.7332
1	-0.187	2.7269
1	-0.17	2.7206
1	-0.17	2.7143
1	-0.153	2.7143
1	-0.136	2.708
1	-0.136	2.7017
1	-0.119	2.7017
1	-0.102	2.6955
0	-0.085	2.6892
0	-0.051	2.6892
0	-0.017	2.6892
0	0	2.6892
0	0.034	2.6892
0	0.068	2.6892
0	0.102	2.6955
0	0.136	2.6955
0	0.17	2.7017
1	0.204	2.708
1	0.204	2.7143
1	0.221	2.7206
1	0.221	2.7269
1	0.238	2.7332
0	0.272	2.7457
0	0.289	2.752
0	0.323	2.7583
0	0.357	2.7708
0	0.374	2.7834
0	0.408	2.796
0	0.425	2.8085
1	0.442	2.8211
1	0.459	2.8337
1	0.459	2.8462
1	0.459	2.8651
0	0.476	2.8777
0	0.493	2.8902
0	0.51	2.9091
0	0.527	2.9216
0	0.544	2.9405
0	0.561	2.9531
0	0.561	2.9719
1	0.578	2.9908
1	0.561	3.0096
1	0.561	3.0222
1	0.544	3.041
1	0.527	3.0599
1	0.51	3.0724
0	0.527	3.0913
0	0.527	3.1038
0	0.527	3.1227
0	0.527	3.1353
0	0.527	3.1541
1	0.527	3.1667
1	0.493	3.1855
1	0.476	3.1981
1	0.442	3.2107
1	0.425	3.2295
1	0.391	3.2421
1	0.374	3.2484
0	0.357	3.2609
0	0.34	3.2735
0	0.34	3.2861
0	0.323	3.2923
0	0.306	3.3049
1	0.306	3.3112
1	0.272	3.3238
1	0.238	3.33
1	0.204	3.3363
0	0.187	3.3426
0	0.17	3.3489
0	0.153	3.3552
0	0.136	3.3552
0	0.119	3.3615
0	0.102	3.3677
1	0.085	3.3677
1	0.051	3.3677
1	0.017	3.374
1	-0.017	3.374
1	-0.051	3.3677
0	-0.068	3.3677
0	-0.085	3.3677
0	-0.102	3.3615
0	-0.119	3.3615
0	-0.136	3.3552
0	-0.153	3.3489
1	-0.17	3.3489
1	-0.204	3.3426
1	-0.238	3.3363
1	-0.272	3.3238
0	-0.289	3.3175
0	-0.289	3.3112
0	-0.306	3.2986
0	-0.323	3.2923
0	-0.323	3.2798
0	-0.34	3.2672
1	-0.34	3.2609
1	-0.374	3.2484
1	-0.408	3.2358
1	-0.425	3.2232
0	-0.442	3.2107
0	-0.442	3.1981
0	-0.442	3.1855
0	-0.442	3.1667
0	-0.442	3.1541
1	-0.442	3.1416
1	-0.476	3.129
1	-0.493	3.1101
1	-0.51	3.0976
1	-0.527	3.085
0	-0.51	3.0661
0	-0.51	3.0536
0	-0.51	3.0347
0	-0.493	3.0222
1	-0.493	3.0033
1	-0.493	2.9908
1	-0.51	2.9719
1	-0.51	2.9593
1	-0.51	2.9405
0	-0.493	2.9279
0	-0.476	2.9154
0	-0.459	2.8965
0	-0.442	2.8839
1	-0.425	2.8714
1	-0.425	2.8588
1	-0.425	2.8462
1	-0.425	2.8337
1	-0.425	2.8211
0	-0.391	2.8085
0	-0.374	2.796
0	-0.34	2.7834
0	-0.323	2.7708
0	-0.289	2.7646
0	-0.272	2.752
0	-0.238	2.7457
0	-0.204	2.7394
0	-0.17	2.7332
0	-0.153	2.7269
0	-0.119	2.7269
0	-0.085	2.7206
0	-0.051	2.7206
0	-0.034	2.7206
0	0	2.7143
0	0.017	2.7143
0	0.051	2.7206
0	0.085	2.7206
0	0.102	2.7206
0	0.136	2.7269
0	0.17	2.7332
0	0.204	2.7394
0	0.221	2.7457
0	0.255	2.752
0	0.289	2.7583
0	0.306	2.7708
0	0.34	2.7771
0	0.357	2.7897
0	0.391	2.8023
0	0.408	2.8148
0	0.442	2.8274
0	0.459	2.84
0	0.476	2.8525
0	0.493	2.8714
0	0.51	2.8839
0	0.544	2.9028
0	0.544	2.9154
0	0.561	2.9342
0	0.578	2.9531
0	0.595	2.9719
0	0.612	2.9908
0	0.612	3.0096
0	0.629	3.0284
0	0.629	3.0473
0	0.646	3.0661
0	0.646	3.085
0	0.646	3.1038
0	0.646	3.1227
0	0.646	3.1416
0	0.646	3.1604
0	0.646	3.1855
0	0.646	3.2044
0	0.629	3.2232
0	0.629	3.2421
0	0.612	3.2609
0	0.612	3.2798
0	0.595	3.2986
0	0.578	3.3112
0	0.561	3.33
0	0.561	3.3489
0	0.544	3.3677
0	0.527	3.3803
0	0.493	3.3992
0	0.476	3.4117
0	0.459	3.4243
0	0.442	3.4431
0	0.408	3.4557
0	0.391	3.4683
0	0.374	3.4745
0	0.34	3.4871
0	0.306	3.4997
0	0.289	3.506
0	0.255	3.5185
0	0.238	3.5248
0	0.204	3.5311
0	0.17	3.5374
0	0.153	3.5437
0	0.119	3.5437
0	0.085	3.5499
1	0.051	3.5499
1	0	3.5499
1	-0.034	3.5499
1	-0.085	3.5499
1	-0.136	3.5499
1	-0.17	3.5437
1	-0.221	3.5374
1	-0.272	3.5248
1	-0.323	3.5185
1	-0.374	3.506
1	-0.425	3.4934
1	-0.459	3.4808
1	-0.51	3.4683
1	-0.561	3.4494
1	-0.595	3.4306
1	-0.629	3.418
1	-0.68	3.3929
1	-0.714	3.374
1	-0.748	3.3489
1	-0.782	3.33
1	-0.816	3.3049
1	-0.85	3.2798
1	-0.884	3.2546
1	-0.901	3.2232
1	-0.935	3.1981
1	-0.952	3.1667
1	-0.969	3.1416
1	-1.003	3.1101
1	-1.02	3.0787
1	-1.02	3.0473
1	-1.037	3.0159
1	-1.054	2.9845
1	-1.054	2.9531
1	-1.054	2.9216
1	-1.054	2.8902
1	-1.054	2.8588
1	-1.054	2.8274
1	-1.054	2.796
1	-1.054	2.7646
1	-1.037	2.7332
1	-1.037	2.7017
1	-1.02	2.6703
1	-1.003	2.6389
1	-0.986	2.6075
1	-0.969	2.5761
1	-0.935	2.5509
1	-0.918	2.5195
1	-0.901	2.4944
1	-0.867	2.4693
1	-0.85	2.4378
1	-0.816	2.419
1	-0.782	2.3939
1	-0.748	2.3687
1	-0.714	2.3436
1	-0.68	2.3247
1	-0.646	2.3059
1	-0.612	2.287
1	-0.578	2.2682
1	-0.544	2.2494
1	-0.493	2.2368
1	-0.459	2.2179
1	-0.425	2.2054
1	-0.374	2.1928
1	-0.34	2.1802
1	-0.289	2.174
1	-0.255	2.1677
1	-0.221	2.1551
1	-0.17	2.1488
1	-0.136	2.1488
1	-0.085	2.1425
1	-0.051	2.1425
1	0	2.1425
1	0.017	2.1425
1	0.068	2.1425
1	0.119	2.1425
1	0.153	2.1488
1	0.187	2.1551
1	0.238	2.1614
1	0.272	2.1677
1	0.323	2.1802
1	0.357	2.1865
1	0.408	2.1991
0	0.459	2.2117
0	0.527	2.2305
0	0.578	2.2431
0	0.629	2.2619
0	0.697	2.287
0	0.748	2.3059
0	0.799	2.331
0	0.85	2.3562
0	0.901	2.3813
0	0.952	2.4127
0	1.003	2.4378
0	1.054	2.4693
0	1.105	2.5007
0	1.139	2.5384
0	1.19	2.5698
0	1.224	2.6075
0	1.258	2.6452
0	1.292	2.6829
0	1.326	2.7269
0	1.343	2.7646
0	1.377	2.8085
0	1.394	2.8462
0	1.411	2.8902
0	1.428	2.9342
0	1.445	2.9782
0	1.462	3.0222
0	1.462	3.0661
0	1.462	3.1101
0	1.462	3.1541
0	1.462	3.1981
0	1.462	3.2421
0	1.445	3.2861
0	1.428	3.33
0	1.411	3.3677
0	1.394	3.4117
0	1.377	3.4557
0	1.343	3.4934
0	1.326	3.5374
0	1.292	3.5751
0	1.258	3.6128
0	1.224	3.6505
0	1.173	3.6882
0	1.139	3.7259
0	1.088	3.7573
0	1.054	3.7887
0	1.003	3.8201
0	0.952	3.8515
0	0.901	3.8767
0	0.85	3.9018
0	0.799	3.9269
0	0.748	3.9521
0	0.697	3.9772
0	0.629	3.996
0	0.578	4.0149
0	0.527	4.0275
0	0.459	4.0463
0	0.408	4.0589
0	0.34	4.0714
0	0.272	4.0777
0	0.221	4.0903
0	0.153	4.0903
0	0.102	4.0966
0	0.034	4.0966
0	-0.017	4.1029
0	-0.068	4.0966
0	-0.136	4.0966
0	-0.187	4.0903
0	-0.255	4.084
0	-0.323	4.0714
0	-0.374	4.0652
0	-0.442	4.0526
0	-0.493	4.0338
0	-0.544	4.0212
0	-0.612	4.0023
0	-0.663	3.9835
0	-0.714	3.9646
0	-0.782	3.9395
0	-0.833	3.9144
0	-0.884	3.8892
1	-0.935	3.8641
1	-1.003	3.8327
1	-1.071	3.8013
1	-1.122	3.7699
1	-1.19	3.7322
1	-1.258	3.6945
1	-1.309	3.6568
1	-1.36	3.6191
1	-1.411	3.5751
1	-1.462	3.5311
1	-1.513	3.4871
1	-1.564	3.4431
1	-1.598	3.3929
1	-1.632	3.3426
1	-1.666	3.2923
1	-1.7	3.2421
1	-1.717	3.1918
1	-1.751	3.1416
1	-1.768	3.085
1	-1.768	3.0347
1	-1.785	2.9782
1	-1.785	2.9279
1	-1.785	2.8714
1	-1.785	2.8211
1	-1.785	2.7646
1	-1.768	2.708
1	-1.768	2.6578
1	-1.751	2.6075
1	-1.717	2.5509
1	-1.7	2.5007
1	-1.666	2.4504
1	-1.649	2.4001
1	-1.615	2.3499
1	-1.581	2.3059
1	-1.547	2.2556
1	-1.496	2.2117
1	-1.462	2.1677
1	-1.411	2.1237
1	-1.377	2.0797
1	-1.326	2.042
1	-1.275	1.998
1	-1.224	1.9603
1	-1.173	1.9289
1	-1.122	1.8912
1	-1.071	1.8598
1	-1.02	1.8284
1	-0.969	1.797
1	-0.918	1.7655
1	-0.867	1.7404
1	-0.799	1.7153
1	-0.748	1.6902
1	-0.697	1.6713
1	-0.646	1.6525
1	-0.595	1.6336
1	-0.527	1.6148
1	-0.476	1.5959
1	-0.425	1.5833
1	-0.374	1.5708
1	-0.306	1.5645
1	-0.255	1.5519
1	-0.204	1.5456
1	-0.153	1.5394
1	-0.085	1.5394
1	-0.034	1.5331
0	0.017	1.5331
0	0.102	1.5331
0	0.17	1.5394
0	0.238	1.5456
0	0.323	1.5582
0	0.391	1.5645
0	0.476	1.5771
0	0.544	1.5959
0	0.612	1.6148
0	0.697	1.6336
0	0.765	1.6525
0	0.833	1.6776
0	0.918	1.7027
0	0.986	1.7341
0	1.054	1.7655
0	1.139	1.797
0	1.207	1.8347
0	1.275	1.8724
0	1.343	1.9101
0	1.411	1.954
0	1.479	1.998
0	1.547	2.042
0	1.615	2.0923
0	1.683	2.1425
0	1.734	2.1928
0	1.802	2.2431
0	1.853	2.2996
0	1.904	2.3562
0	1.955	2.4127
0	2.006	2.4755
0	2.057	2.5384
0	2.091	2.6012
0	2.125	2.664
0	2.159	2.7269
0	2.176	2.7897
0	2.21	2.8588
0	2.227	2.9279
0	2.244	2.9908
0	2.244	3.0599
0	2.244	3.129
0	2.244	3.1918
0	2.227	3.2609
0	2.227	3.33
0	2.21	3.3929
0	2.176	3.462
0	2.159	3.5248
0	2.125	3.5939
0	2.091	3.6568
0	2.04	3.7196
0	2.006	3.7761
0	1.955	3.839
0	1.904	3.8955
0	1.853	3.9521
0	1.785	4.0086
0	1.734	4.0589
0	1.666	4.1091
0	1.615	4.1594
0	1.547	4.2097
0	1.479	4.2537
0	1.411	4.2976
0	1.343	4.3416
0	1.258	4.3793
0	1.19	4.417
0	1.122	4.4484
0	1.054	4.4861
0	0.969	4.5175
0	0.901	4.5427
0	0.816	4.5678
0	0.748	4.593
0	0.68	4.6118
0	0.595	4.6369
0	0.527	4.6495
0	0.442	4.6683
0	0.374	4.6809
0	0.306	4.6872
0	0.221	4.6998
0	0.153	4.6998
0	0.068	4.706
0	0	4.706
0	-0.051	4.706
0	-0.136	4.706
0	-0.204	4.6998
0	-0.289	4.6935
0	-0.357	4.6809
0	-0.425	4.6683
0	-0.51	4.6558
1	-0.578	4.6369
1	-0.68	4.6181
1	-0.765	4.5992
1	-0.867	4.5741
1	-0.952	4.5427
1	-1.054	4.5113
1	-1.139	4.4798
1	-1.241	4.4421
1	-1.326	4.4044
1	-1.428	4.3667
1	-1.513	4.3228
1	-1.598	4.2725
1	-1.683	4.2222
1	-1.768	4.172
1	-1.853	4.1154
1	-1.938	4.0589
1	-2.006	4.0023
1	-2.091	3.9395
1	-2.159	3.8767
1	-2.227	3.8076
1	-2.295	3.7384
1	-2.346	3.6693
1	-2.397	3.6002
1	-2.448	3.5248
1	-2.499	3.4494
1	-2.533	3.374
1	-2.567	3.2986
1	-2.601	3.2232
1	-2.618	3.1416
1	-2.635	3.0661
1	-2.652	2.9845
1	-2.652	2.9028
1	-2.652	2.8274
1	-2.652	2.7457
1	-2.635	2.664
1	-2.618	2.5886
1	-2.584	2.507
1	-2.567	2.4316
1	-2.533	2.3562
1	-2.499	2.2808
1	-2.448	2.2054
1	-2.414	2.13
1	-2.363	2.0609
1	-2.312	1.9855
1	-2.261	1.9163
1	-2.21	1.8535
1	-2.159	1.7844
1	-2.108	1.7216
1	-2.057	1.6587
1	-1.989	1.5959
1	-1.938	1.5394
1	-1.887	1.4828
1	-1.836	1.4263
1	-1.768	1.3697
1	-1.717	1.3195
1	-1.666	1.2692
1	-1.615	1.2189
1	-1.564	1.1687
1	-1.513	1.1247
1	-1.479	1.0744
1	-1.428	1.0304
1	-1.377	0.99273
0	-1.326	0.94875
0	-1.258	0.91105
0	-1.207	0.87335
0	-1.139	0.83565
0	-1.088	0.80424
0	-1.037	0.77282
0	-0.986	0.74141
0	-0.935	0.71627
0	-0.884	0.68486
0	-0.833	0.65973
0	-0.782	0.63459
0	-0.748	0.60946
0	-0.697	0.59061
0	-0.663	0.57176
0	-0.612	0.55291
0	-0.578	0.53406
0	-0.544	0.51521
0	-0.51	0.49637
0	-0.476	0.4838
0	-0.425	0.47123
2	-0.391	0.45867
2	-0.34	0.4461
2	-0.289	0.43982
2	-0.238	0.42725
2	-0.187	0.42097
2	-0.136	0.41469
2	-0.085	0.41469
2	-0.034	0.4084
2	0	0.4084
2	0.051	0.4084
2	0.102	0.41469
2	0.153	0.41469
2	0.204	0.42097
2	0.255	0.42725
2	0.306	0.43982
2	0.357	0.4461
2	0.408	0.45867
2	0.459	0.47123
2	0.51	0.49008
2	0.578	0.50265
2	0.629	0.5215
2	0.68	0.54035
2	0.748	0.56548
2	0.816	0.59061
0	0.85	0.61574
0	0.901	0.64088
0	0.935	0.66601
0	0.986	0.69742
0	1.037	0.72884
0	1.088	0.76026
0	1.139	0.79167
0	1.19	0.82937
0	1.241	0.86707
0	1.309	0.90477
0	1.36	0.94246
0	1.428	0.98645
0	1.496	1.0304
0	1.547	1.0744
0	1.615	1.1247
0	1.683	1.1749
0	1.751	1.2252
0	1.819	1.2817
0	1.904	1.3383
0	1.972	1.3948
0	2.04	1.4577
0	2.125	1.5142
0	2.193	1.5833
0	2.261	1.6462
0	2.346	1.7216
0	2.414	1.7907
0	2.482	1.8661
0	2.55	1.9415
0	2.618	2.0169
0	2.686	2.0986
0	2.754	2.1802
0	2.805	2.2619
0	2.856	2.3499
0	2.907	2.4316
0	2.958	2.5195
0	2.992	2.6138
2	3.026	2.7017
2	3.077	2.796
2	3.111	2.8839
2	3.145	2.9782
2	3.179	3.0787
2	3.196	3.173
2	3.213	3.2672
2	3.213	3.3677
2	3.213	3.462
2	3.196	3.5562
2	3.179	3.6568
2	3.162	3.751
2	3.145	3.8453
2	3.111	3.9395
2	3.06	4.0338
2	3.026	4.1217
2	2.975	4.216
2	2.924	4.3039
2	2.873	4.3919
2	2.822	4.4736
2	2.771	4.5615
2	2.72	4.6432
2	2.669	4.7249
2	2.601	4.8003
2	2.55	4.882
2	2.499	4.9574
2	2.448	5.0328
2	2.397	5.1019
2	2.346	5.171
2	2.295	5.2464
2	2.244	5.3092
2	2.21	5.3783
2	2.176	5.4474
2	2.142	5.5103
2	2.108	5.5731
2	2.074	5.6359
2	2.057	5.6988
0	2.006	5.7616
0	1.972	5.8182
0	1.938	5.881
0	1.921	5.9375
0	1.887	5.9941
0	1.87	6.0506
0	1.853	6.1072
0	1.853	6.1637
0	1.836	6.2203
0	1.836	6.2768
0	1.836	0.043982
0	1.836	0.10053
0	1.853	0.15708
0	1.87	0.21363
0	1.887	0.27017
0	1.904	0.32672
0	1.921	0.38327
0	1.955	0.4461
0	1.989	0.50265
0	2.023	0.56548
0	2.074	0.62203
0	2.108	0.68486
0	2.159	0.75397
0	2.21	0.8168
0	2.261	0.88592
0	2.329	0.95503
0	2.38	1.0241
0	2.448	1.0995
0	2.516	1.1749
0	2.584	1.2503
0	2.652	1.3257
0	2.737	1.4074
0	2.805	1.4954
0	2.873	1.5771
0	2.958	1.665
0	3.026	1.7593
2	3.094	1.8472
2	3.179	1.9415
2	3.264	2.042
2	3.349	2.1425
2	3.434	2.2431
2	3.502	2.3436
2	3.587	2.4504
2	3.638	2.5635
2	3.689	2.6703
2	3.74	2.7834
2	3.791	2.8965
2	3.825	3.0096
2	3.842	3.129
2	3.859	3.2421
2	3.859	3.3552
2	3.859	3.4745
2	3.842	3.5877
2	3.825	3.707
2	3.808	3.8201
2	3.774	3.9332
2	3.74	4.0463
2	3.689	4.1594
2	3.638	4.2725
2	3.587	4.3793
2	3.536	4.4861
2	3.485	4.593
2	3.434	4.6935
2	3.366	4.8003
2	3.315	4.9008
2	3.264	4.9951
2	3.213	5.0956
2	3.162	5.1898
2	3.111	5.2841
2	3.077	5.3783
2	3.043	5.4726
2	3.009	5.5605
2	2.975	5.6485
2	2.958	5.7428
2	2.941	5.8307
2	2.924	5.9187
2	2.924	6.0066
2	2.924	6.0946
2	2.924	6.1826
2	2.941	6.2705
2	2.958	0.075397
2	2.992	0.16336
2	3.026	0.25132
2	3.06	0.34557
2	3.111	0.43982
2	3.162	0.53406
2	3.23	0.62831
2	3.298	0.72884
2	3.366	0.82937
2	3.451	0.9299
2	3.519	1.0367
2	3.604	1.1435
2	3.689	1.2503
2	3.791	1.3634
2	3.876	1.4765
2	3.978	1.5959
2	4.063	1.7216
2	4.165	1.841
2	4.25	1.9666
2	4.335	2.0986
2	4.42	2.2305
2	4.488	2.3624
2	4.556	2.5007
2	4.607	2.6389
2	4.658	2.7771
2	4.692	2.9154
2	4.726	3.0599
2	4.743	3.1981
2	4.76	3.3426
2	4.76	3.4871
2	4.743	3.6316
2	4.726	3.7699
2	4.692	3.9144
2	4.658	4.0526
2	4.607	4.1908
2	4.556	4.3291
2	4.505	4.4673
2	4.454	4.5992
2	4.386	4.7312
2	4.335	4.8631
2	4.284	4.9951
2	4.233	5.1207
2	4.182	5.2464
2	4.131	5.372
2	4.097	5.4977
2	4.063	5.6171
2	4.046	5.7428
2	4.029	5.8621
2	4.012	5.9815
2	4.012	6.1009
2	4.029	6.2265
2	4.046	0.062831
2	4.08	0.18221
2	4.114	0.30787
2	4.148	0.43353
2	4.216	0.5592
2	4.267	0.68486
2	4.335	0.8168
2	4.42	0.94875
2	4.505	1.0807
2	4.59	1.2189
2	4.675	1.3572
0	4.743	1.4954
0	4.811	1.6399
0	4.896	1.7844
0	4.964	1.9352
0	5.032	2.086
0	5.083	2.2368
0	5.134	2.3876
0	5.185	2.5447
0	5.219	2.7017
0	5.236	2.8588
0	5.253	3.0159
0	5.253	3.173
0	5.236	3.33
0	5.219	3.4871
0	5.185	3.6442
0	5.134	3.8013
0	5.083	3.9521
0	5.032	4.1029
0	4.964	4.2537
0	4.896	4.4044
0	4.811	4.549
0	4.743	4.6935
0	4.658	4.8317
0	4.59	4.9699
0	4.505	5.1082
0	4.437	5.2464
0	4.369	5.3783
0	4.318	5.5103
0	4.267	5.6359
0	4.216	5.7616
0	4.182	5.8873
0	4.165	6.0129
0	4.148	6.1386
0	4.131	6.2642
0	4.131	0.10681
0	4.148	0.23247
0	4.165	0.35814
0	4.199	0.4838
0	4.233	0.60946
0	4.284	0.73512
0	4.335	0.86707
0	4.386	0.99901
0	4.454	1.131
0	4.522	1.2629
0	4.59	1.4011
0	4.658	1.5394
0	4.743	1.6839
0	4.811	1.8221
0	4.879	1.9729
0	4.947	2.1174
0	4.998	2.2682
0	5.049	2.419
0	5.1	2.5698
0	5.117	2.7269
0	5.151	2.8777
0	5.151	3.0347
0	5.151	3.1855
0	5.151	3.3426
0	5.117	3.4997
0	5.083	3.6505
0	5.049	3.8013
0	4.998	3.9521
0	4.93	4.1029
0	4.862	4.2474
0	4.794	4.3982
0	4.709	4.5364
0	4.641	4.6809
0	4.556	4.8191
0	4.488	4.9511
0	4.42	5.0893
0	4.335	5.2213
0	4.284	5.3469
0	4.216	5.4789
0	4.165	5.6045
0	4.114	5.7239
0	4.08	5.8496
0	4.046	5.9689
0	4.029	6.0946
0	4.029	6.214
0	4.012	0.050265
0	4.029	0.17593
0	4.046	0.29531
0	4.063	0.41469
0	4.097	0.54035
0	4.131	0.65973
0	4.182	0.78539
0	4.233	0.91105
0	4.301	1.043
0	4.369	1.1749
1	4.437	1.3069
1	4.488	1.4388
1	4.539	1.5771
1	4.59	1.709
1	4.641	1.8472
1	4.692	1.9917
1	4.726	2.13
1	4.777	2.2745
1	4.794	2.419
1	4.828	2.5635
1	4.828	2.708
1	4.845	2.8525
1	4.828	2.997
1	4.811	3.1416
1	4.794	3.2861
0	4.76	3.4306
0	4.743	3.5751
0	4.692	3.7196
0	4.658	3.8578
0	4.59	3.996
0	4.539	4.1343
0	4.471	4.2662
0	4.403	4.4044
0	4.318	4.5301
0	4.25	4.6621
0	4.165	4.7877
0	4.097	4.9134
0	4.012	5.0328
0	3.944	5.1521
0	3.876	5.2715
0	3.808	5.3846
0	3.757	5.4977
0	3.706	5.6108
0	3.655	5.7239
0	3.621	5.8307
0	3.587	5.9438
0	3.57	6.0506
0	3.553	6.1574
0	3.553	6.2642
0	3.553	0.087963
0	3.553	0.19478
0	3.57	0.30159
0	3.604	0.4084
0	3.621	0.51521
0	3.672	0.62831
0	3.706	0.73512
0	3.757	0.84822
0	3.825	0.96131
0	3.876	1.0807
0	3.944	1.2001
0	4.012	1.3195
0	4.097	1.4388
0	4.165	1.5645
0	4.233	1.6902
0	4.301	1.8158
0	4.369	1.9478
0	4.437	2.0797
0	4.505	2.2179
0	4.556	2.3499
0	4.607	2.4881
0	4.641	2.6263
0	4.675	2.7708
0	4.692	2.9091
0	4.709	3.0473
0	4.709	3.1918
0	4.692	3.33
0	4.675	3.4745
0	4.641	3.6128
0	4.59	3.751
0	4.539	3.8892
0	4.488	4.0275
0	4.42	4.1594
0	4.352	4.2914
0	4.284	4.4233
0	4.216	4.549
0	4.131	4.6746
0	4.063	4.8003
0	3.978	4.9197
0	3.91	5.039
0	3.842	5.1521
0	3.774	5.2652
0	3.706	5.3783
0	3.638	5.4914
0	3.587	5.5982
0	3.553	5.705
0	3.502	5.8119
0	3.468	5.9187
0	3.451	6.0192
0	3.434	6.126
0	3.417	6.2265
0	3.417	0.050265
0	3.434	0.15079
0	3.434	0.25132
0	3.468	0.35814
0	3.485	0.46495
0	3.519	0.56548
0	3.57	0.67229
0	3.621	0.78539
0	3.672	0.8922
1	3.723	1.0053
1	3.774	1.1184
1	3.825	1.2315
1	3.876	1.3446
1	3.927	1.464
1	3.978	1.5833
1	4.029	1.7027
1	4.08	1.8221
1	4.131	1.9478
1	4.165	2.0734
1	4.216	2.1991
1	4.25	2.3247
1	4.284	2.4504
1	4.301	2.5823
1	4.318	2.7143
1	4.318	2.84
1	4.318	2.9719
1	4.301	3.0976
1	4.267	3.2295
1	4.233	3.3552
1	4.199	3.4808
0	4.165	3.6065
0	4.131	3.7322
0	4.08	3.8578
0	4.012	3.9772
0	3.961	4.0966
0	3.893	4.216
0	3.825	4.3353
0	3.757	4.4484
0	3.672	4.5615
0	3.604	4.6683
0	3.519	4.7752
0	3.451	4.882
0	3.366	4.9825
0	3.298	5.083
0	3.23	5.1836
0	3.162	5.2778
0	3.094	5.372
0	3.043	5.4663
0	2.992	5.5543
0	2.941	5.6422
0	2.89	5.7302
0	2.856	5.8182
0	2.822	5.9061
0	2.805	5.9878
0	2.771	6.0695
0	2.771	6.1574
0	2.754	6.2391
0	2.754	0.037699
0	2.754	0.11938
0	2.771	0.20106
0	2.788	0.28902
0	2.805	0.3707
0	2.839	0.45867
0	2.873	0.54035
0	2.924	0.62831
0	2.958	0.71627
0	3.009	0.81052
0	3.06	0.89848
0	3.128	0.99273
0	3.196	1.087
0	3.264	1.1875
0	3.332	1.2817
0	3.4	1.3823
0	3.468	1.4891
0	3.536	1.5959
0	3.621	1.7027
0	3.689	1.8095
0	3.757	1.9226
0	3.825	2.0357
0	3.893	2.1551
0	3.944	2.2682
0	3.995	2.3876
0	4.046	2.5132
0	4.08	2.6326
0	4.114	2.7583
0	4.131	2.8777
0	4.148	3.0033
0	4.148	3.129
0	4.148	3.2546
0	4.131	3.3803
0	4.097	3.4997
0	4.063	3.6254
0	4.029	3.7447
0	3.978	3.8641
0	3.927	3.9835
0	3.859	4.1029
0	3.791	4.216
0	3.723	4.3291
0	3.655	4.4421
0	3.587	4.549
0	3.502	4.6558
0	3.434	4.7626
0	3.349	4.8631
0	3.281	4.9637
0	3.196	5.0579
0	3.128	5.1584
0	3.06	5.2464
0	3.009	5.3406
0	2.941	5.4286
0	2.89	5.5166
0	2.839	5.6045
0	2.788	5.6862
0	2.754	5.7742
0	2.72	5.8559
0	2.686	5.9375
0	2.652	6.0129
0	2.635	6.0946
0	2.635	6.1763
0	2.618	6.2517
0	2.618	0.050265
0	2.635	0.12566
0	2.635	0.20734
0	2.652	0.28902
1	2.686	0.36442
1	2.686	0.4461
1	2.703	0.52778
1	2.72	0.60946
1	2.737	0.69114
1	2.771	0.77282
1	2.805	0.86079
1	2.839	0.94246
1	2.89	1.0304
1	2.924	1.1184
1	2.975	1.2064
1	3.026	1.2943
1	3.077	1.3886
1	3.128	1.4828
1	3.179	1.5771
0	3.264	1.6713
0	3.332	1.7718
0	3.4	1.8724
0	3.468	1.9792
0	3.536	2.0797
0	3.587	2.1928
0	3.655	2.2996
0	3.706	2.4064
0	3.74	2.5195
0	3.791	2.6326
0	3.808	2.752
0	3.842	2.8651
0	3.859	2.9782
0	3.859	3.0976
0	3.859	3.2107
0	3.842	3.33
0	3.825	3.4431
0	3.791	3.5562
0	3.757	3.6693
0	3.723	3.7824
0	3.672	3.8955
0	3.604	4.0023
0	3.553	4.1091
0	3.485	4.216
0	3.417	4.3228
0	3.332	4.4233
0	3.264	4.5238
0	3.196	4.6181
0	3.111	4.7123
0	3.043	4.8066
0	2.958	4.8945
0	2.89	4.9825
0	2.822	5.0705
0	2.737	5.1521
0	2.669	5.2338
0	2.618	5.3155
0	2.55	5.3909
0	2.499	5.4663
0	2.431	5.5417
0	2.397	5.6171
0	2.346	5.6862
0	2.295	5.7553
0	2.261	5.8244
0	2.227	5.8936
0	2.21	5.9564
0	2.193	6.0255
0	2.159	6.0883
0	2.159	6.1574
0	2.142	6.2203
0	2.142	0
0	2.142	0.069114
0	2.159	0.13195
0	2.159	0.19478
0	2.176	0.26389
0	2.193	0.32672
0	2.227	0.39583
0	2.261	0.45867
0	2.295	0.52778
0	2.329	0.59689
0	2.38	0.67229
0	2.414	0.74141
0	2.465	0.8168
0	2.533	0.8922
0	2.584	0.9676
0	2.652	1.0493
0	2.72	1.1247
0	2.788	1.2126
0	2.856	1.2943
0	2.924	1.3823
0	2.992	1.4703
0	3.077	1.5645
0	3.145	1.6525
0	3.213	1.753
0	3.281	1.8472
0	3.349	1.9478
0	3.417	2.0483
0	3.485	2.1551
0	3.536	2.2619
0	3.604	2.3687
0	3.638	2.4755
0	3.689	2.5886
0	3.723	2.6955
0	3.74	2.8085
0	3.757	2.9216
0	3.774	3.0347
0	3.774	3.1478
0	3.774	3.2609
0	3.757	3.374
0	3.723	3.4871
0	3.689	3.6002
0	3.655	3.7133
0	3.621	3.8201
0	3.553	3.9269
0	3.502	4.0338
0	3.434	4.1406
0	3.366	4.2411
0	3.298	4.3416
0	3.23	4.4421
0	3.162	4.5364
0	3.077	4.6306
0	3.009	4.7186
0	2.924	4.8129
0	2.856	4.8945
0	2.771	4.9825
0	2.703	5.0642
0	2.635	5.1459
0	2.567	5.2213
0	2.499	5.2966
0	2.431	5.372
0	2.38	5.4474
0	2.329	5.5166
0	2.278	5.5857
0	2.227	5.6548
0	2.176	5.7176
0	2.142	5.7867
0	2.108	5.8496
0	2.074	5.9124
0	2.057	5.9752
0	2.04	6.0381
0	2.023	6.1009
0	2.006	6.1574
0	1.989	6.2203
0	1.989	6.2768
0	1.989	0.056548
0	2.006	0.11938
0	2.006	0.17593
0	2.023	0.23876
0	2.04	0.30159
0	2.074	0.35814
0	2.091	0.42097
0	2.125	0.4838
0	2.159	0.55291
0	2.21	0.61574
0	2.244	0.68486
0	2.295	0.75397
0	2.346	0.82309
0	2.397	0.8922
0	2.465	0.9676
0	2.533	1.043
0	2.584	1.1184
0	2.652	1.2001
0	2.72	1.2817
0	2.805	1.3634
0	2.873	1.4451
0	2.941	1.5331
0	3.026	1.6273
0	3.094	1.7153
0	3.162	1.8095
0	3.23	1.9101
0	3.298	2.0043
0	3.366	2.1048
0	3.434	2.2054
0	3.485	2.3122
0	3.536	2.419
0	3.57	2.5258
0	3.621	2.6326
0	3.655	2.7394
0	3.672	2.8525
0	3.689	2.9593
0	3.689	3.0724
0	3.689	3.1855
0	3.689	3.2923
0	3.672	3.4054
0	3.638	3.5185
0	3.604	3.6254
0	3.57	3.7322
0	3.519	3.839
0	3.468	3.9458
0	3.4	4.0463
0	3.349	4.1468
0	3.281	4.2474
0	3.213	4.3479
0	3.128	4.4421
0	3.06	4.5364
0	2.992	4.6244
0	2.907	4.7123
0	2.839	4.8003
0	2.754	4.882
0	2.686	4.9637
0	2.601	5.0453
0	2.533	5.1207
0	2.465	5.1961
0	2.397	5.2715
0	2.346	5.3406
0	2.278	5.4097
0	2.227	5.4789
0	2.176	5.548
0	2.125	5.6108
0	2.074	5.6736
0	2.04	5.7365
0	1.989	5.7993
1	1.955	5.8559
1	1.904	5.9124
1	1.87	5.9689
1	1.819	6.0255
1	1.785	6.082
1	1.751	6.1323
1	1.717	6.1889
1	1.7	6.2391
1	1.666	0.0062831
1	1.649	0.056548
1	1.632	0.10681
0	1.649	0.15708
0	1.666	0.20734
0	1.683	0.25761
0	1.7	0.30787
0	1.717	0.35814
0	1.751	0.4084
0	1.785	0.46495
0	1.819	0.51521
0	1.853	0.57176
0	1.887	0.62831
0	1.938	0.68486
0	1.989	0.74769
0	2.04	0.80424
0	2.091	0.86707
0	2.159	0.9299
0	2.21	0.99901
0	2.278	1.0681
0	2.346	1.1372
0	2.414	1.2064
0	2.482	1.2817
0	2.55	1.3572
0	2.618	1.4325
0	2.703	1.5142
0	2.771	1.5959
0	2.839	1.6839
0	2.924	1.7655
0	2.992	1.8535
0	3.06	1.9478
0	3.128	2.042
0	3.179	2.1362
0	3.247	2.2305
0	3.298	2.331
0	3.349	2.4316
0	3.4	2.5321
0	3.434	2.6326
0	3.468	2.7394
0	3.485	2.84
0	3.502	2.9468
0	3.519	3.0536
0	3.519	3.1604
0	3.502	3.2672
0	3.485	3.3677
0	3.468	3.4745
0	3.434	3.5814
0	3.4	3.6819
0	3.366	3.7824
0	3.315	3.883
0	3.247	3.9835
0	3.196	4.0777
0	3.128	4.172
0	3.06	4.2662
0	2.992	4.3605
0	2.924	4.4484
0	2.839	4.5364
0	2.771	4.6181
0	2.686	4.6998
0	2.618	4.7814
0	2.533	4.8568
0	2.465	4.9322
0	2.397	5.0076
0	2.312	5.0767
0	2.244	5.1459
0	2.176	5.215
0	2.108	5.2778
0	2.057	5.3406
0	1.989	5.4035
0	1.938	5.46
0	1.887	5.5166
0	1.836	5.5731
0	1.785	5.6297
0	1.734	5.6799
1	1.7	5.7302
1	1.632	5.7805
1	1.581	5.8307
1	1.53	5.881
1	1.479	5.925
1	1.428	5.9689
1	1.394	6.0129
1	1.36	6.0506
1	1.309	6.0946
1	1.275	6.1323
1	1.258	6.17
1	1.224	6.2077
1	1.207	6.2454
0	1.19	6.2768
0	1.19	0.031415
0	1.207	0.069114
0	1.207	0.10681
0	1.224	0.14451
0	1.224	0.17593
0	1.241	0.21363
0	1.258	0.25132
0	1.275	0.28902
0	1.309	0.333
0	1.326	0.3707
0	1.36	0.4084
0	1.394	0.45238
0	1.411	0.49637
0	1.462	0.54035
0	1.496	0.58433
0	1.53	0.62831
0	1.581	0.67229
0	1.632	0.72256
0	1.683	0.77282
0	1.734	0.82309
0	1.785	0.87963
0	1.853	0.9299
0	1.904	0.98645
0	1.972	1.0493
0	2.04	1.1058
0	2.108	1.1687
0	2.176	1.2378
0	2.244	1.3006
0	2.312	1.3697
0	2.38	1.4388
0	2.465	1.5142
0	2.533	1.5896
0	2.601	1.665
0	2.686	1.7467
0	2.754	1.8284
0	2.822	1.9101
0	2.89	1.998
0	2.958	2.086
0	3.026	2.174
0	3.077	2.2682
0	3.128	2.3624
0	3.179	2.4567
0	3.213	2.5509
0	3.264	2.6515
0	3.281	2.7457
0	3.315	2.8462
0	3.332	2.9468
0	3.332	3.0473
0	3.332	3.1478
0	3.332	3.2484
0	3.315	3.3489
0	3.298	3.4494
0	3.264	3.5437
0	3.23	3.6442
0	3.196	3.7384
0	3.145	3.839
0	3.094	3.9269
0	3.043	4.0212
0	2.975	4.1154
0	2.907	4.2034
0	2.839	4.2851
0	2.771	4.373
0	2.703	4.4547
0	2.618	4.5364
0	2.55	4.6118
0	2.465	4.6872
0	2.397	4.7626
0	2.312	4.8317
0	2.244	4.9008
0	2.176	4.9699
0	2.091	5.0328
0	2.023	5.0956
0	1.955	5.1521
0	1.887	5.215
0	1.819	5.2652
0	1.768	5.3218
0	1.7	5.372
0	1.649	5.4223
0	1.581	5.4726
0	1.53	5.5228
0	1.479	5.5668
0	1.428	5.6108
0	1.377	5.6548
0	1.343	5.6925
0	1.309	5.7302
0	1.258	5.7742
0	1.224	5.8119
0	1.19	5.8433
0	1.156	5.881
0	1.139	5.9187
0	1.105	5.9501
0	1.088	5.9815
0	1.054	6.0129
0	1.037	6.0443
0	1.02	6.0758
0	1.02	6.1072
0	1.003	6.1386
0	0.986	6.17
0	0.986	6.2014
0	0.969	6.2265
0	0.969	6.258
0	0.969	0.0062831
0	0.969	0.037699
0	0.986	0.062831
0	0.986	0.094246
0	0.986	0.12566
0	1.003	0.15708
0	1.02	0.18849
0	1.037	0.21363
0	1.054	0.24504
0	1.071	0.28274
0	1.088	0.31416
0	1.105	0.34557
0	1.139	0.37699
0	1.173	0.41469
0	1.19	0.45238
0	1.224	0.4838
0	1.258	0.5215
0	1.309	0.56548
0	1.343	0.60318
0	1.394	0.64716
0	1.428	0.68486
0	1.479	0.72884
0	1.53	0.7791
0	1.581	0.82309
0	1.649	0.87335
0	1.7	0.92362
0	1.751	0.97388
0	1.819	1.0304
0	1.887	1.087
0	1.955	1.1435
0	2.023	1.2001
0	2.091	1.2629
0	2.159	1.3257
0	2.227	1.3948
0	2.312	1.464
0	2.38	1.5331
0	2.448	1.6085
0	2.533	1.6776
0	2.601	1.7593
0	2.669	1.8347
0	2.737	1.9163
0	2.805	2.0043
0	2.873	2.086
0	2.941	2.174
0	2.992	2.2619
0	3.043	2.3562
0	3.094	2.4504
0	3.145	2.5384
0	3.179	2.6389
0	3.213	2.7332
0	3.23	2.8274
0	3.247	2.9279
0	3.264	3.0222
0	3.264	3.1227
0	3.264	3.2232
0	3.247	3.3175
0	3.23	3.418
0	3.213	3.5122
0	3.179	3.6128
0	3.128	3.707
0	3.094	3.8013
0	3.043	3.8892
0	2.992	3.9835
0	2.924	4.0714
0	2.856	4.1594
0	2.788	4.2411
0	2.72	4.3291
0	2.652	4.4044
0	2.584	4.4861
0	2.499	4.5615
0	2.431	4.6369
0	2.346	4.706
0	2.278	4.7814
0	2.193	4.8443
0	2.125	4.9134
0	2.057	4.9762
0	1.972	5.0328
0	1.904	5.0956
0	1.836	5.1521
0	1.768	5.2024
0	1.7	5.2589
0	1.649	5.3092
0	1.581	5.3532
0	1.513	5.4035
0	1.462	5.4474
0	1.411	5.4914
0	1.36	5.5291
0	1.309	5.5731
0	1.258	5.6108
0	1.207	5.6485
0	1.173	5.6862
0	1.122	5.7176
1	1.088	5.749
1	1.02	5.7867
1	0.969	5.8119
1	0.918	5.8433
1	0.867	5.8684
1	0.816	5.8936
1	0.765	5.9187
1	0.731	5.9438
1	0.68	5.9627
1	0.629	5.9815
1	0.595	6.0004
0	0.578	6.0192
0	0.561	6.0381
0	0.544	6.0506
0	0.527	6.0695
2	0.51	6.082
2	0.51	6.1009
2	0.51	6.1135
2	0.527	6.1323
2	0.527	6.1512
2	0.544	6.1637
2	0.561	6.1826
2	0.578	6.2014
2	0.578	6.214
2	0.595	6.2328
2	0.612	6.2517
2	0.629	6.2705
2	0.663	0.0062831
2	0.68	0.031415
2	0.697	0.050265
2	0.731	0.069114
2	0.748	0.094246
2	0.782	0.11938
2	0.816	0.13823
2	0.85	0.16336
2	0.867	0.19478
2	0.867	0.21991
2	0.867	0.24504
2	0.867	0.27017
2	0.867	0.29531
2	0.867	0.32044
2	0.867	0.35185
2	0.884	0.37699
2	0.884	0.40212
2	0.901	0.42725
2	0.901	0.45867
2	0.918	0.4838
2	0.935	0.51521
2	0.952	0.54035
2	0.969	0.57176
2	0.986	0.60318
2	1.02	0.62831
2	1.054	0.65973
2	1.105	0.69742
2	1.156	0.72884
2	1.207	0.76654
2	1.258	0.80424
2	1.309	0.84193
2	1.377	0.87963
2	1.428	0.92362
2	1.496	0.9676
2	1.547	1.0116
2	1.615	1.0618
2	1.683	1.1121
2	1.751	1.1624
2	1.819	1.2189
2	1.887	1.2692
2	1.955	1.332
2	2.023	1.3886
2	2.108	1.4514
2	2.176	1.5142
2	2.244	1.5833
2	2.329	1.6525
2	2.397	1.7216
2	2.465	1.797
2	2.55	1.8724
2	2.618	1.9478
2	2.686	2.0294
2	2.737	2.1111
2	2.805	2.1928
2	2.856	2.2808
2	2.907	2.3687
2	2.958	2.4567
2	3.009	2.5447
2	3.043	2.6389
2	3.077	2.7269
2	3.094	2.8211
2	3.111	2.9154
2	3.128	3.0096
2	3.128	3.1038
2	3.128	3.1981
2	3.128	3.2923
2	3.111	3.3866
2	3.077	3.4808
2	3.06	3.5688
2	3.026	3.6631
2	2.975	3.751
2	2.924	3.839
2	2.873	3.9269
2	2.822	4.0149
2	2.754	4.0966
2	2.686	4.1783
2	2.635	4.2599
2	2.55	4.3353
2	2.482	4.417
2	2.414	4.4861
2	2.329	4.5615
2	2.261	4.6306
2	2.176	4.6935
2	2.108	4.7626
2	2.04	4.8254
2	1.955	4.882
2	1.887	4.9385
2	1.802	4.9951
2	1.734	5.0516
2	1.666	5.1019
2	1.598	5.1521
2	1.53	5.1961
2	1.462	5.2401
2	1.411	5.2841
2	1.377	5.3281
2	1.343	5.3658
2	1.292	5.4097
2	1.258	5.4474
2	1.224	5.4851
2	1.19	5.5228
2	1.156	5.5543
2	1.139	5.592
2	1.105	5.6234
2	1.088	5.6611
2	1.054	5.6925
2	1.037	5.7239
2	1.02	5.7553
0	0.986	5.7805
0	0.952	5.8119
0	0.918	5.8433
0	0.884	5.8684
0	0.85	5.8936
0	0.816	5.9187
0	0.799	5.9438
0	0.765	5.9689
0	0.748	5.9941
0	0.731	6.0129
0	0.714	6.0381
0	0.697	6.0569
0	0.68	6.0758
0	0.663	6.0946
0	0.646	6.1197
0	0.629	6.1386
0	0.629	6.1574
0	0.612	6.1763
0	0.612	6.1951
0	0.595	6.214
0	0.595	6.2328
0	0.595	6.2517
0	0.595	6.2642
0	0.595	0
0	0.595	0.018849
0	0.595	0.037699
0	0.595	0.056548
0	0.612	0.075397
0	0.612	0.094246
0	0.612	0.1131
0	0.629	0.13195
0	0.629	0.15079
0	0.646	0.16964
0	0.663	0.18849
0	0.68	0.20734
0	0.697	0.23247
0	0.714	0.25132
0	0.731	0.27646
0	0.748	0.29531
0	0.782	0.32044
0	0.799	0.34557
0	0.816	0.3707
0	0.85	0.39583
0	0.884	0.42097
0	0.918	0.4461
0	0.952	0.47752
0	0.986	0.50265
0	1.02	0.53406
0	1.054	0.56548
0	1.105	0.59689
0	1.139	0.63459
0	1.19	0.66601
0	1.224	0.70371
0	1.275	0.74141
0	1.326	0.7791
0	1.394	0.82309
0	1.445	0.86707
0	1.496	0.91105
0	1.564	0.95503
0	1.615	1.0053
0	1.683	1.0556
0	1.751	1.1058
0	1.819	1.1561
0	1.887	1.2126
0	1.955	1.2692
0	2.023	1.332
0	2.091	1.3948
0	2.176	1.4577
0	2.244	1.5268
0	2.312	1.5959
0	2.397	1.665
0	2.465	1.7404
0	2.533	1.8095
0	2.601	1.8912
0	2.669	1.9666
0	2.737	2.0483
0	2.805	2.1362
0	2.873	2.2179
0	2.924	2.3059
0	2.975	2.3939
0	3.026	2.4881
0	3.06	2.5761
0	3.094	2.6703
0	3.128	2.7646
0	3.145	2.8588
0	3.162	2.9531
0	3.179	3.0473
0	3.179	3.1416
0	3.162	3.2421
0	3.162	3.3363
0	3.145	3.4306
0	3.111	3.5248
0	3.077	3.6191
0	3.043	3.707
0	2.992	3.8013
0	2.941	3.8892
0	2.89	3.9772
0	2.839	4.0652
0	2.771	4.1468
0	2.703	4.2285
0	2.635	4.3102
0	2.567	4.3856
0	2.482	4.461
0	2.414	4.5364
2	2.329	4.6118
2	2.278	4.6809
2	2.227	4.7437
2	2.176	4.8129
2	2.108	4.8757
2	2.057	4.9385
2	2.006	5.0014
2	1.955	5.0642
2	1.904	5.1207
2	1.853	5.1773
2	1.802	5.2338
2	1.768	5.2841
2	1.717	5.3343
2	1.683	5.3909
2	1.649	5.4412
2	1.615	5.4914
2	1.581	5.5354
2	1.547	5.5857
2	1.513	5.6297
2	1.496	5.6736
2	1.479	5.7176
2	1.462	5.7616
2	1.445	5.8056
2	1.428	5.8496
[truncated: 5,162 more rows]
