# Supplementary material for: Skilled motor control of an inverted pendulum implies low entropy of states but high entropy of actions
Source: PLoS Comput Biol. 2023 Jan 6;19(1):e1010810. doi: 10.1371/journal.pcbi.1010810 (PMC9851554; doi:10.1371/journal.pcbi.1010810)
Supplement: S2 File — The dataset within the file contains the data collected during the experiment. Each CSV file named “FRI_p_l.csv” corresponds to a different trial, where “p” stands for an unique numerical participant’s identifier and “l” stands for pendulum length (where “2” corresponds to 0.2, “3” to 0.3 m, “4” to 0.4 m, etc.). In every file, rows correspond to subsequent time steps, sampled with a frequency of 0.017 s. For every recorded time step, each column contains: the action selected by the trial’s participant (“action”). The value 0 corresponds to a “no action”, the value 1 represents an action that pushes the pendulum towards the clockwise direction and the value 2 corresponds to an action that pushes the pendulum towards the anti-clockwise direction.the angular velocity of the pendulum at that time step (“ang. velocity”), measured in rad s−1.the angle of the pendulum at that time step (“angle”), measured in rad with values in the interval [0, 2π) rad. The angle 0 rad corresponds to the pendulum oriented in its upright position.the single utility value associated to the whole trial (“utility”). (ZIP) [file pcbi.1010810.s002.zip › ExperimentalData/FRI_3_3.csv]

action	angular vel.	angle	trial utility
0	0	3.2358	-17.7326
0	-0.017	3.2358
0	-0.017	3.2358
0	-0.034	3.2358
0	-0.034	3.2358
0	-0.051	3.2358
0	-0.068	3.2295
0	-0.068	3.2295
0	-0.085	3.2295
0	-0.085	3.2232
0	-0.102	3.2232
0	-0.102	3.217
0	-0.102	3.217
0	-0.119	3.2107
0	-0.119	3.2044
0	-0.136	3.2044
0	-0.136	3.1981
0	-0.136	3.1918
0	-0.153	3.1918
0	-0.153	3.1855
0	-0.153	3.1793
0	-0.153	3.173
0	-0.17	3.1667
0	-0.17	3.1667
0	-0.17	3.1604
0	-0.17	3.1541
0	-0.17	3.1478
0	-0.17	3.1416
0	-0.17	3.1353
0	-0.17	3.129
0	-0.17	3.129
0	-0.17	3.1227
0	-0.17	3.1164
0	-0.17	3.1101
0	-0.17	3.1038
0	-0.153	3.0976
0	-0.153	3.0976
0	-0.153	3.0913
0	-0.136	3.085
0	-0.136	3.0787
0	-0.136	3.0787
0	-0.119	3.0724
0	-0.119	3.0661
0	-0.119	3.0661
0	-0.102	3.0599
0	-0.102	3.0599
0	-0.085	3.0536
0	-0.085	3.0536
0	-0.068	3.0473
0	-0.068	3.0473
0	-0.051	3.0473
0	-0.051	3.041
0	-0.034	3.041
0	-0.017	3.041
0	-0.017	3.041
2	0	3.041
2	0.017	3.041
2	0.051	3.041
2	0.085	3.041
2	0.119	3.0473
2	0.153	3.0536
2	0.187	3.0599
2	0.238	3.0661
2	0.272	3.0724
2	0.289	3.0787
2	0.323	3.0913
2	0.357	3.0976
2	0.391	3.1101
2	0.425	3.1227
2	0.442	3.1353
2	0.476	3.1541
2	0.493	3.1667
2	0.527	3.1793
2	0.544	3.1981
2	0.561	3.217
2	0.578	3.2295
2	0.595	3.2484
2	0.612	3.2672
2	0.629	3.2861
2	0.629	3.3049
2	0.646	3.3238
2	0.646	3.3489
2	0.663	3.3677
2	0.663	3.3866
2	0.663	3.4054
2	0.663	3.4243
2	0.663	3.4431
2	0.646	3.4683
2	0.646	3.4871
2	0.646	3.506
2	0.629	3.5248
2	0.612	3.5437
2	0.595	3.5625
2	0.595	3.5814
2	0.578	3.6002
2	0.544	3.6128
2	0.527	3.6316
2	0.51	3.6442
2	0.493	3.6631
2	0.459	3.6756
2	0.442	3.6882
2	0.408	3.7008
2	0.391	3.7133
2	0.357	3.7259
2	0.323	3.7384
2	0.306	3.7447
2	0.272	3.7573
2	0.238	3.7636
2	0.204	3.7699
2	0.17	3.7761
2	0.136	3.7824
2	0.102	3.7887
2	0.068	3.7887
2	0.034	3.7887
2	0	3.7887
2	-0.017	3.7887
2	-0.051	3.7887
2	-0.085	3.7887
2	-0.119	3.7824
2	-0.153	3.7824
2	-0.17	3.7761
2	-0.204	3.7699
2	-0.238	3.7636
2	-0.272	3.7573
2	-0.306	3.7447
2	-0.34	3.7384
2	-0.357	3.7259
2	-0.391	3.7133
2	-0.408	3.7008
2	-0.442	3.6882
2	-0.459	3.6756
2	-0.493	3.6631
2	-0.51	3.6442
2	-0.527	3.6316
2	-0.544	3.6128
2	-0.561	3.5939
2	-0.578	3.5751
0	-0.629	3.5625
0	-0.663	3.5374
0	-0.697	3.5185
0	-0.731	3.4997
0	-0.765	3.4745
0	-0.799	3.4494
0	-0.833	3.4243
0	-0.867	3.3992
0	-0.884	3.374
0	-0.901	3.3489
0	-0.918	3.3175
0	-0.935	3.2923
0	-0.952	3.2609
0	-0.969	3.2358
0	-0.969	3.2044
0	-0.969	3.173
0	-0.986	3.1416
0	-0.969	3.1164
0	-0.969	3.085
0	-0.969	3.0536
0	-0.952	3.0284
0	-0.935	2.997
0	-0.918	2.9719
0	-0.901	2.9405
0	-0.884	2.9154
0	-0.867	2.8902
0	-0.833	2.8651
0	-0.799	2.84
0	-0.782	2.8148
0	-0.748	2.7897
0	-0.714	2.7708
0	-0.663	2.7457
0	-0.629	2.7269
0	-0.595	2.708
0	-0.544	2.6892
0	-0.51	2.6766
0	-0.459	2.664
0	-0.408	2.6452
0	-0.357	2.6389
0	-0.306	2.6263
0	-0.272	2.62
0	-0.221	2.6075
0	-0.17	2.6012
0	-0.119	2.6012
0	-0.068	2.5949
0	0	2.5949
0	0.034	2.5949
0	0.085	2.5949
0	0.136	2.6012
2	0.187	2.6075
2	0.255	2.6138
2	0.34	2.62
2	0.408	2.6326
2	0.493	2.6452
2	0.561	2.664
2	0.629	2.6829
2	0.697	2.7017
2	0.765	2.7206
2	0.833	2.7457
2	0.901	2.7708
2	0.952	2.8023
2	1.02	2.8337
2	1.071	2.8651
2	1.122	2.8965
2	1.173	2.9279
2	1.224	2.9656
2	1.258	3.0033
2	1.292	3.041
2	1.326	3.085
2	1.36	3.1227
2	1.394	3.1667
2	1.411	3.2044
2	1.428	3.2484
2	1.445	3.2923
2	1.445	3.3363
2	1.445	3.3803
2	1.445	3.4243
2	1.445	3.4683
2	1.445	3.5122
2	1.428	3.5562
2	1.411	3.6002
2	1.394	3.6379
2	1.36	3.6819
2	1.343	3.7196
2	1.309	3.7636
2	1.275	3.8013
2	1.241	3.839
2	1.207	3.8767
2	1.156	3.9144
2	1.122	3.9458
2	1.071	3.9772
2	1.02	4.0086
2	0.969	4.04
2	0.918	4.0714
2	0.867	4.0966
2	0.799	4.1217
2	0.748	4.1468
2	0.68	4.1657
2	0.629	4.1845
2	0.561	4.2034
2	0.51	4.2222
2	0.442	4.2348
2	0.391	4.2474
2	0.323	4.2599
2	0.255	4.2662
2	0.187	4.2725
2	0.136	4.2788
2	0.068	4.2851
2	0	4.2851
2	-0.051	4.2851
2	-0.119	4.2788
2	-0.17	4.2788
2	-0.238	4.2725
2	-0.306	4.2599
2	-0.357	4.2537
2	-0.425	4.2411
2	-0.493	4.2285
2	-0.544	4.2097
2	-0.612	4.1908
2	-0.663	4.172
2	-0.731	4.1531
2	-0.782	4.128
2	-0.833	4.1029
2	-0.901	4.0777
2	-0.952	4.0526
2	-1.003	4.0212
2	-1.037	3.9898
2	-1.088	3.9583
2	-1.139	3.9269
2	-1.173	3.8892
0	-1.241	3.8515
0	-1.309	3.8138
0	-1.36	3.7761
0	-1.428	3.7322
0	-1.479	3.6882
0	-1.53	3.6442
0	-1.581	3.5939
0	-1.615	3.5499
0	-1.649	3.4997
0	-1.683	3.4494
0	-1.717	3.3992
0	-1.734	3.3426
0	-1.751	3.2923
0	-1.768	3.2421
0	-1.768	3.1855
0	-1.768	3.1353
0	-1.768	3.0787
0	-1.751	3.0284
0	-1.734	2.9719
0	-1.717	2.9216
0	-1.7	2.8714
0	-1.666	2.8211
0	-1.632	2.7708
0	-1.598	2.7206
0	-1.547	2.6766
0	-1.496	2.6263
0	-1.445	2.5823
0	-1.394	2.5384
0	-1.343	2.5007
0	-1.275	2.4567
0	-1.207	2.419
0	-1.139	2.3876
0	-1.071	2.3499
0	-1.003	2.3185
0	-0.918	2.2933
0	-0.85	2.2682
0	-0.765	2.2431
0	-0.697	2.2179
0	-0.612	2.1991
0	-0.527	2.1802
0	-0.442	2.1677
0	-0.357	2.1551
0	-0.289	2.1425
0	-0.204	2.1362
2	-0.119	2.13
2	0	2.13
2	0.102	2.13
2	0.204	2.1362
2	0.323	2.1425
2	0.425	2.1551
2	0.544	2.1677
2	0.646	2.1865
2	0.748	2.2117
2	0.85	2.2305
2	0.969	2.2619
2	1.071	2.2933
2	1.173	2.3247
2	1.258	2.3624
2	1.36	2.4001
2	1.445	2.4441
2	1.547	2.4881
2	1.615	2.5384
2	1.7	2.5886
2	1.785	2.6389
2	1.853	2.6955
2	1.921	2.752
2	1.972	2.8085
2	2.04	2.8714
2	2.091	2.9342
2	2.125	2.997
2	2.159	3.0599
2	2.193	3.129
2	2.227	3.1918
2	2.244	3.2609
2	2.244	3.33
2	2.244	3.3929
2	2.244	3.462
2	2.244	3.5311
2	2.227	3.6002
2	2.21	3.6631
2	2.176	3.7322
2	2.142	3.795
2	2.108	3.8578
2	2.057	3.9207
2	2.023	3.9835
2	1.972	4.0463
2	1.904	4.1029
2	1.853	4.1594
2	1.785	4.216
2	1.734	4.2662
2	1.666	4.3165
2	1.598	4.3667
2	1.53	4.417
2	1.462	4.461
2	1.394	4.505
2	1.309	4.5427
2	1.241	4.5804
2	1.173	4.6181
2	1.105	4.6495
2	1.02	4.6872
2	0.952	4.7123
2	0.884	4.7437
2	0.799	4.7689
2	0.731	4.7877
2	0.663	4.8129
2	0.578	4.8317
2	0.51	4.8443
2	0.442	4.8631
2	0.374	4.8757
2	0.289	4.882
2	0.221	4.8945
2	0.153	4.9008
2	0.085	4.9008
2	0.017	4.9008
2	-0.051	4.9008
2	-0.119	4.9008
2	-0.187	4.8945
2	-0.255	4.8883
2	-0.323	4.882
2	-0.408	4.8694
2	-0.476	4.8568
2	-0.544	4.838
2	-0.612	4.8254
2	-0.68	4.8003
2	-0.765	4.7814
2	-0.833	4.7563
2	-0.901	4.7312
2	-0.969	4.6998
2	-1.054	4.6683
2	-1.122	4.6369
2	-1.19	4.6055
2	-1.258	4.5678
2	-1.343	4.5238
2	-1.411	4.4861
0	-1.496	4.4421
0	-1.598	4.3919
0	-1.683	4.3479
0	-1.785	4.2914
0	-1.87	4.2348
0	-1.955	4.1783
0	-2.04	4.1217
0	-2.125	4.0589
0	-2.193	3.9898
0	-2.278	3.9269
0	-2.346	3.8578
0	-2.397	3.7824
0	-2.465	3.7133
0	-2.499	3.6379
0	-2.55	3.5625
0	-2.584	3.4808
0	-2.618	3.4054
0	-2.635	3.3238
0	-2.652	3.2484
0	-2.652	3.1667
0	-2.652	3.085
0	-2.635	3.0033
0	-2.618	2.9279
0	-2.601	2.8462
0	-2.567	2.7708
0	-2.516	2.6955
0	-2.482	2.62
0	-2.414	2.5447
0	-2.363	2.4755
0	-2.295	2.4001
0	-2.227	2.3373
0	-2.142	2.2682
0	-2.074	2.2054
0	-1.989	2.1425
0	-1.904	2.086
0	-1.819	2.0294
0	-1.717	1.9792
0	-1.632	1.9289
0	-1.53	1.8786
0	-1.428	1.8347
0	-1.343	1.7907
0	-1.241	1.753
0	-1.139	1.7153
0	-1.037	1.6839
0	-0.935	1.6525
0	-0.833	1.6273
0	-0.731	1.6022
0	-0.646	1.5833
0	-0.544	1.5645
2	-0.442	1.5519
2	-0.306	1.5394
2	-0.187	1.5331
2	-0.051	1.5268
2	0.051	1.5268
2	0.187	1.5331
2	0.306	1.5394
2	0.425	1.5519
2	0.561	1.5645
2	0.68	1.5833
2	0.816	1.6085
2	0.935	1.6336
2	1.071	1.665
2	1.19	1.6964
2	1.309	1.7341
2	1.445	1.7781
2	1.564	1.8221
2	1.683	1.8724
2	1.802	1.9226
2	1.921	1.9792
2	2.04	2.042
2	2.159	2.1048
2	2.261	2.1677
2	2.38	2.2368
2	2.482	2.3122
2	2.567	2.3876
2	2.669	2.4693
2	2.754	2.5509
2	2.822	2.6326
2	2.89	2.7206
2	2.958	2.8085
2	3.009	2.8965
2	3.06	2.9845
2	3.094	3.0787
2	3.128	3.173
2	3.145	3.2672
2	3.145	3.3615
2	3.145	3.4557
2	3.128	3.5499
2	3.111	3.6442
2	3.094	3.7384
2	3.06	3.8327
2	3.009	3.9207
2	2.958	4.0086
2	2.907	4.1029
2	2.856	4.1845
2	2.788	4.2725
2	2.72	4.3542
2	2.652	4.4359
2	2.584	4.5113
2	2.499	4.593
2	2.431	4.6621
2	2.363	4.7375
2	2.278	4.8066
2	2.21	4.8757
2	2.142	4.9385
2	2.074	5.0014
2	2.006	5.0642
2	1.938	5.127
2	1.87	5.1836
2	1.802	5.2338
2	1.751	5.2904
2	1.7	5.3406
2	1.632	5.3909
2	1.598	5.4412
2	1.547	5.4914
2	1.496	5.5354
2	1.462	5.5794
2	1.428	5.6234
2	1.394	5.6674
2	1.36	5.705
2	1.326	5.749
2	1.309	5.7867
2	1.292	5.8244
2	1.275	5.8621
2	1.258	5.9061
0	1.224	5.9438
0	1.19	5.9752
0	1.173	6.0129
0	1.139	6.0506
0	1.122	6.082
0	1.105	6.1135
0	1.088	6.1512
0	1.071	6.1826
0	1.071	6.214
1	1.054	6.2454
1	1.037	6.2768
1	1.003	0.025132
1	0.986	0.056548
1	0.969	0.087963
1	0.952	0.1131
1	0.935	0.14451
1	0.918	0.16964
1	0.918	0.20106
1	0.901	0.22619
1	0.901	0.25132
1	0.901	0.28274
1	0.901	0.30787
1	0.901	0.333
1	0.918	0.36442
1	0.918	0.38955
1	0.935	0.42097
1	0.952	0.4461
1	0.969	0.47752
1	0.986	0.50265
1	1.003	0.53406
1	1.037	0.56548
1	1.054	0.59689
1	1.088	0.62831
1	1.122	0.66601
1	1.156	0.69742
1	1.207	0.73512
1	1.241	0.77282
1	1.275	0.81052
1	1.326	0.84822
1	1.377	0.8922
1	1.428	0.9299
1	1.479	0.97388
0	1.564	1.0241
0	1.649	1.0681
0	1.734	1.1184
0	1.836	1.1749
0	1.921	1.2315
0	2.023	1.2943
0	2.108	1.3509
0	2.21	1.42
0	2.312	1.4891
0	2.414	1.5582
0	2.499	1.6336
0	2.601	1.709
0	2.703	1.7907
0	2.805	1.8724
0	2.89	1.954
0	2.975	2.0483
0	3.06	2.1362
0	3.145	2.2305
0	3.213	2.3247
0	3.281	2.4253
0	3.349	2.5258
0	3.4	2.6263
0	3.434	2.7269
0	3.468	2.8337
0	3.502	2.9342
0	3.519	3.041
0	3.519	3.1478
0	3.502	3.2546
0	3.485	3.3552
0	3.468	3.462
0	3.417	3.5688
0	3.366	3.6693
0	3.315	3.7699
0	3.247	3.8704
0	3.179	3.9646
0	3.111	4.0589
0	3.026	4.1531
0	2.924	4.2411
0	2.839	4.3291
0	2.737	4.4107
0	2.652	4.4924
0	2.55	4.5678
0	2.448	4.6432
0	2.346	4.7186
0	2.244	4.7877
2	2.142	4.8506
2	2.074	4.9134
2	2.006	4.9762
2	1.921	5.039
2	1.853	5.0956
2	1.802	5.1459
2	1.734	5.2024
2	1.666	5.2527
2	1.615	5.3029
2	1.564	5.3532
2	1.513	5.3972
2	1.462	5.4412
2	1.411	5.4851
2	1.36	5.5291
2	1.326	5.5668
0	1.258	5.6045
0	1.207	5.6422
0	1.139	5.6799
0	1.088	5.7113
0	1.037	5.7428
0	0.986	5.7742
0	0.935	5.8056
0	0.884	5.8307
0	0.85	5.8559
0	0.799	5.881
0	0.765	5.9061
0	0.731	5.9313
0	0.697	5.9501
0	0.663	5.9689
0	0.629	5.9941
0	0.612	6.0129
0	0.578	6.0318
0	0.561	6.0443
0	0.544	6.0632
0	0.51	6.0758
0	0.493	6.0946
0	0.476	6.1072
0	0.459	6.126
0	0.442	6.1386
0	0.425	6.1512
0	0.425	6.1637
0	0.408	6.1763
0	0.391	6.1889
1	0.391	6.2014
1	0.357	6.214
1	0.323	6.2203
1	0.289	6.2328
1	0.255	6.2391
1	0.221	6.2454
1	0.204	6.2517
1	0.17	6.258
1	0.136	6.2642
1	0.102	6.2705
1	0.085	6.2705
1	0.051	6.2768
1	0.034	6.2768
1	0	6.2768
1	-0.017	6.2768
1	-0.034	6.2768
0	-0.034	6.2768
0	-0.034	6.2705
0	-0.034	6.2705
0	-0.034	6.2705
0	-0.034	6.2705
0	-0.051	6.2642
0	-0.051	6.2642
0	-0.051	6.2642
0	-0.051	6.2642
0	-0.051	6.258
0	-0.051	6.258
0	-0.051	6.258
0	-0.051	6.2517
0	-0.051	6.2517
0	-0.068	6.2517
0	-0.068	6.2517
0	-0.068	6.2454
0	-0.068	6.2454
0	-0.068	6.2391
0	-0.085	6.2391
2	-0.085	6.2391
2	-0.068	6.2328
2	-0.034	6.2328
2	-0.017	6.2328
2	0	6.2328
2	0.017	6.2328
2	0.034	6.2328
2	0.051	6.2328
2	0.085	6.2328
2	0.102	6.2391
2	0.119	6.2391
2	0.153	6.2454
2	0.17	6.2517
2	0.187	6.258
2	0.221	6.2642
2	0.238	6.2705
2	0.272	6.2768
0	0.272	0.0062831
0	0.272	0.012566
0	0.272	0.018849
0	0.272	0.031415
0	0.289	0.037699
0	0.289	0.043982
0	0.289	0.056548
0	0.289	0.062831
0	0.306	0.075397
0	0.306	0.08168
0	0.323	0.094246
0	0.323	0.10053
0	0.34	0.1131
0	0.357	0.12566
0	0.374	0.13823
0	0.374	0.14451
1	0.391	0.15708
1	0.391	0.16964
1	0.374	0.18221
1	0.374	0.19478
1	0.357	0.20734
1	0.357	0.21363
1	0.357	0.22619
1	0.34	0.23876
1	0.34	0.25132
1	0.34	0.25761
1	0.34	0.27017
1	0.34	0.28274
1	0.34	0.28902
1	0.34	0.30159
1	0.34	0.31416
1	0.357	0.32044
1	0.357	0.333
1	0.357	0.34557
1	0.374	0.35814
1	0.374	0.36442
1	0.391	0.37699
1	0.408	0.38955
1	0.408	0.40212
1	0.425	0.41469
1	0.442	0.42725
1	0.459	0.4461
1	0.476	0.45867
1	0.493	0.47123
1	0.51	0.49008
1	0.527	0.50265
1	0.544	0.5215
1	0.578	0.53406
0	0.629	0.55291
0	0.68	0.57176
0	0.731	0.59689
0	0.799	0.62203
0	0.85	0.64088
0	0.918	0.67229
0	0.969	0.69742
0	1.037	0.72884
0	1.105	0.76026
0	1.173	0.79795
0	1.241	0.83565
0	1.326	0.87335
0	1.394	0.91105
0	1.479	0.95503
0	1.564	1.0053
0	1.649	1.0493
0	1.734	1.0995
0	1.819	1.1561
0	1.921	1.2126
0	2.006	1.2692
0	2.108	1.332
0	2.21	1.3948
0	2.295	1.464
0	2.397	1.5331
0	2.499	1.6085
0	2.601	1.6839
0	2.686	1.7655
0	2.788	1.8472
0	2.89	1.9352
0	2.975	2.0232
0	3.06	2.1111
0	3.145	2.2054
0	3.213	2.2996
0	3.281	2.4001
0	3.349	2.5007
0	3.4	2.6012
0	3.451	2.7017
0	3.485	2.8085
0	3.502	2.9154
0	3.519	3.0159
0	3.536	3.1227
0	3.519	3.2295
0	3.502	3.3363
0	3.485	3.4431
0	3.451	3.5437
0	3.4	3.6505
0	3.349	3.751
0	3.281	3.8515
0	3.213	3.9458
0	3.128	4.04
0	3.043	4.1343
0	2.958	4.2285
0	2.873	4.3165
0	2.771	4.3982
0	2.669	4.4798
0	2.584	4.5615
0	2.482	4.6369
0	2.38	4.706
0	2.278	4.7814
0	2.176	4.8443
0	2.074	4.9071
0	1.972	4.9699
0	1.887	5.0265
0	1.785	5.083
0	1.683	5.1396
0	1.598	5.1836
0	1.513	5.2338
0	1.428	5.2778
0	1.343	5.3218
0	1.258	5.3595
0	1.19	5.3972
0	1.105	5.4286
0	1.037	5.46
0	0.952	5.4914
0	0.884	5.5228
0	0.816	5.548
0	0.748	5.5731
0	0.68	5.592
0	0.629	5.6108
0	0.561	5.6297
0	0.51	5.6485
0	0.442	5.6611
0	0.391	5.6736
0	0.323	5.6862
2	0.272	5.6925
2	0.238	5.6988
2	0.221	5.7113
2	0.187	5.7176
2	0.17	5.7239
2	0.136	5.7239
2	0.119	5.7302
2	0.085	5.7302
2	0.068	5.7365
2	0.034	5.7365
2	0.017	5.7365
2	0	5.7365
2	-0.017	5.7365
2	-0.051	5.7365
2	-0.068	5.7365
2	-0.085	5.7302
2	-0.119	5.7302
2	-0.136	5.7239
2	-0.17	5.7176
2	-0.187	5.7113
2	-0.221	5.705
2	-0.255	5.6988
2	-0.272	5.6925
2	-0.306	5.6862
2	-0.34	5.6736
2	-0.357	5.6611
2	-0.391	5.6485
2	-0.425	5.6359
2	-0.459	5.6234
2	-0.493	5.6108
2	-0.527	5.592
2	-0.561	5.5794
2	-0.612	5.5605
2	-0.646	5.5417
2	-0.68	5.5228
2	-0.731	5.4977
2	-0.765	5.4789
2	-0.816	5.4537
2	-0.867	5.4286
0	-0.935	5.3972
0	-1.02	5.372
0	-1.105	5.3406
0	-1.173	5.3029
0	-1.258	5.2652
0	-1.343	5.2275
0	-1.428	5.1836
0	-1.53	5.1396
0	-1.615	5.0956
0	-1.7	5.0453
0	-1.802	4.9888
0	-1.904	4.9385
0	-1.989	4.8757
0	-2.091	4.8129
0	-2.193	4.75
0	-2.295	4.6809
0	-2.38	4.6118
0	-2.482	4.5427
0	-2.584	4.461
0	-2.669	4.3856
0	-2.771	4.3039
0	-2.856	4.216
0	-2.941	4.128
0	-3.026	4.04
0	-3.094	3.9458
0	-3.162	3.8515
0	-3.23	3.7573
0	-3.281	3.6631
0	-3.315	3.5625
0	-3.349	3.462
0	-3.383	3.3615
0	-3.4	3.2609
0	-3.4	3.1541
0	-3.4	3.0536
0	-3.383	2.9531
0	-3.349	2.8525
0	-3.315	2.752
0	-3.281	2.6515
0	-3.23	2.5509
0	-3.162	2.4567
0	-3.094	2.3624
0	-3.026	2.2682
1	-2.941	2.1802
1	-2.873	2.0923
1	-2.822	2.0106
1	-2.754	1.9226
1	-2.686	1.841
1	-2.618	1.7593
1	-2.533	1.6839
1	-2.465	1.6085
1	-2.397	1.5394
1	-2.312	1.464
1	-2.244	1.3948
1	-2.176	1.332
1	-2.108	1.2692
1	-2.023	1.2064
1	-1.972	1.1435
1	-1.904	1.087
1	-1.836	1.0304
1	-1.785	0.97388
1	-1.734	0.92362
1	-1.666	0.87335
1	-1.632	0.82309
1	-1.581	0.77282
0	-1.513	0.72884
0	-1.445	0.67858
0	-1.377	0.64088
0	-1.326	0.59689
0	-1.275	0.5592
0	-1.224	0.5215
0	-1.173	0.4838
0	-1.122	0.45238
0	-1.071	0.41469
0	-1.037	0.38327
0	-1.003	0.35185
0	-0.969	0.32672
0	-0.935	0.29531
0	-0.901	0.27017
0	-0.884	0.23876
0	-0.85	0.21363
0	-0.833	0.18849
2	-0.816	0.16336
2	-0.782	0.13823
2	-0.731	0.11938
2	-0.697	0.094246
2	-0.663	0.075397
2	-0.629	0.056548
2	-0.595	0.037699
2	-0.561	0.018849
2	-0.527	0
2	-0.51	6.2705
2	-0.476	6.2517
2	-0.459	6.2391
2	-0.442	6.2265
2	-0.408	6.214
2	-0.391	6.2014
2	-0.374	6.1889
2	-0.357	6.1763
2	-0.34	6.1637
2	-0.323	6.1574
2	-0.306	6.1449
2	-0.306	6.1386
2	-0.289	6.126
2	-0.272	6.1197
2	-0.272	6.1135
2	-0.255	6.1009
2	-0.238	6.0946
2	-0.238	6.0883
2	-0.238	6.082
2	-0.221	6.0758
2	-0.221	6.0695
2	-0.204	6.0569
2	-0.204	6.0506
2	-0.204	6.0443
2	-0.204	6.0381
2	-0.187	6.0318
2	-0.187	6.0318
2	-0.187	6.0255
2	-0.187	6.0192
2	-0.187	6.0129
2	-0.187	6.0066
2	-0.187	6.0004
2	-0.187	5.9941
2	-0.187	5.9878
2	-0.187	5.9815
2	-0.187	5.9752
2	-0.204	5.9689
2	-0.204	5.9627
2	-0.204	5.9564
2	-0.204	5.9501
2	-0.221	5.9438
2	-0.221	5.9375
2	-0.238	5.9313
2	-0.238	5.925
2	-0.238	5.9124
2	-0.255	5.9061
2	-0.272	5.8998
2	-0.272	5.8873
2	-0.289	5.881
2	-0.306	5.8747
2	-0.306	5.8621
2	-0.323	5.8559
2	-0.34	5.8433
2	-0.357	5.8307
2	-0.374	5.8182
2	-0.391	5.8119
2	-0.408	5.7993
2	-0.425	5.7867
2	-0.442	5.7679
2	-0.476	5.7553
2	-0.493	5.7428
2	-0.527	5.7239
2	-0.544	5.7113
2	-0.578	5.6925
2	-0.595	5.6736
2	-0.629	5.6548
2	-0.663	5.6359
2	-0.697	5.6171
2	-0.731	5.592
2	-0.765	5.5731
2	-0.816	5.548
2	-0.85	5.5228
0	-0.918	5.4977
0	-0.986	5.4663
0	-1.054	5.4349
0	-1.139	5.4035
0	-1.207	5.3658
0	-1.292	5.3281
0	-1.377	5.2904
0	-1.462	5.2464
0	-1.547	5.2024
0	-1.632	5.1521
0	-1.717	5.1019
0	-1.819	5.0516
0	-1.904	4.9951
0	-2.006	4.9322
0	-2.108	4.8694
0	-2.21	4.8066
0	-2.295	4.7375
0	-2.397	4.6683
0	-2.499	4.593
0	-2.601	4.5175
0	-2.686	4.4421
0	-2.788	4.3542
0	-2.873	4.2725
0	-2.958	4.1845
0	-3.043	4.0903
0	-3.128	4.0023
0	-3.196	3.9081
0	-3.264	3.8076
0	-3.315	3.707
0	-3.366	3.6065
0	-3.4	3.506
0	-3.434	3.4054
0	-3.451	3.2986
0	-3.468	3.1981
0	-3.468	3.0913
0	-3.451	2.9908
0	-3.434	2.8839
0	-3.4	2.7834
0	-3.349	2.6829
0	-3.298	2.5823
0	-3.247	2.4818
0	-3.179	2.3876
0	-3.111	2.2933
0	-3.026	2.1991
0	-2.941	2.1111
0	-2.856	2.0232
1	-2.754	1.9352
1	-2.686	1.8535
1	-2.618	1.7781
1	-2.55	1.6964
1	-2.465	1.621
1	-2.397	1.5519
1	-2.329	1.4765
1	-2.244	1.4074
1	-2.176	1.3446
1	-2.108	1.2755
1	-2.04	1.2126
1	-1.972	1.1561
1	-1.904	1.0995
1	-1.853	1.043
1	-1.785	0.98645
1	-1.734	0.9299
1	-1.683	0.87963
0	-1.598	0.82937
0	-1.53	0.78539
0	-1.462	0.74141
0	-1.394	0.69742
0	-1.326	0.65344
0	-1.275	0.61574
0	-1.207	0.57805
0	-1.156	0.54035
0	-1.105	0.50893
0	-1.054	0.47752
0	-1.02	0.4461
0	-0.969	0.41469
0	-0.935	0.38327
0	-0.901	0.35814
0	-0.867	0.333
0	-0.833	0.30787
0	-0.799	0.28274
2	-0.765	0.25761
2	-0.714	0.23247
2	-0.663	0.21363
2	-0.629	0.19478
2	-0.578	0.17593
2	-0.527	0.15708
2	-0.493	0.14451
2	-0.442	0.13195
2	-0.408	0.1131
2	-0.374	0.10681
2	-0.323	0.094246
2	-0.289	0.08168
2	-0.255	0.075397
2	-0.221	0.069114
2	-0.187	0.062831
2	-0.153	0.056548
2	-0.119	0.050265
2	-0.085	0.050265
2	-0.068	0.043982
2	-0.034	0.043982
2	0	0.043982
2	0.017	0.043982
2	0.051	0.043982
2	0.085	0.043982
0	0.085	0.050265
0	0.085	0.050265
0	0.102	0.056548
0	0.102	0.056548
0	0.102	0.062831
0	0.119	0.062831
0	0.119	0.069114
0	0.136	0.075397
0	0.136	0.075397
1	0.153	0.08168
1	0.119	0.087963
1	0.102	0.087963
1	0.085	0.094246
1	0.068	0.094246
1	0.051	0.10053
1	0.034	0.10053
1	0.017	0.10053
1	0	0.10053
1	0	0.10053
1	0	0.10053
1	-0.017	0.10053
1	-0.034	0.10053
1	-0.051	0.10053
1	-0.068	0.094246
1	-0.085	0.094246
1	-0.102	0.087963
1	-0.136	0.087963
0	-0.119	0.08168
0	-0.119	0.075397
0	-0.102	0.075397
0	-0.102	0.069114
0	-0.085	0.069114
0	-0.085	0.069114
0	-0.068	0.062831
0	-0.068	0.062831
0	-0.068	0.056548
0	-0.051	0.056548
0	-0.051	0.056548
0	-0.051	0.056548
0	-0.034	0.050265
0	-0.034	0.050265
0	-0.034	0.050265
0	-0.017	0.050265
0	-0.017	0.050265
0	-0.017	0.050265
0	0	0.043982
0	0	0.043982
0	0	0.043982
0	0	0.043982
0	0	0.043982
0	0	0.043982
0	0	0.043982
0	0.017	0.050265
0	0.017	0.050265
0	0.017	0.050265
0	0.034	0.050265
0	0.034	0.050265
0	0.034	0.050265
0	0.051	0.056548
0	0.051	0.056548
0	0.051	0.056548
0	0.068	0.056548
0	0.068	0.062831
0	0.068	0.062831
0	0.085	0.069114
0	0.085	0.069114
0	0.102	0.075397
0	0.102	0.075397
0	0.119	0.08168
0	0.119	0.08168
0	0.136	0.087963
0	0.136	0.094246
0	0.153	0.094246
1	0.153	0.10053
1	0.136	0.10681
1	0.119	0.10681
1	0.102	0.1131
1	0.102	0.11938
1	0.085	0.11938
1	0.068	0.11938
1	0.051	0.12566
1	0.034	0.12566
1	0.017	0.12566
1	0	0.12566
1	0	0.12566
1	0	0.12566
1	-0.017	0.12566
1	-0.034	0.12566
1	-0.051	0.12566
1	-0.068	0.11938
1	-0.068	0.11938
1	-0.085	0.11938
1	-0.102	0.1131
1	-0.119	0.1131
1	-0.136	0.10681
1	-0.153	0.10053
1	-0.17	0.094246
1	-0.187	0.094246
1	-0.204	0.087963
1	-0.221	0.08168
0	-0.221	0.069114
0	-0.204	0.062831
0	-0.204	0.056548
0	-0.187	0.050265
0	-0.187	0.043982
0	-0.187	0.043982
0	-0.187	0.037699
0	-0.17	0.031415
0	-0.17	0.025132
0	-0.17	0.018849
0	-0.17	0.012566
0	-0.17	0.0062831
0	-0.17	0
0	-0.17	0
0	-0.17	6.2768
0	-0.17	6.2705
0	-0.17	6.2642
0	-0.17	6.258
0	-0.17	6.2517
0	-0.17	6.2517
0	-0.17	6.2454
0	-0.187	6.2391
2	-0.187	6.2328
2	-0.17	6.2265
2	-0.136	6.2203
2	-0.119	6.2203
2	-0.102	6.214
2	-0.085	6.2077
2	-0.068	6.2077
2	-0.034	6.2077
2	-0.017	6.2077
2	0	6.2077
2	0	6.2077
2	0.017	6.2077
2	0.034	6.2077
2	0.068	6.2077
2	0.085	6.2077
2	0.102	6.214
2	0.119	6.2203
2	0.136	6.2203
2	0.17	6.2265
2	0.187	6.2328
0	0.187	6.2391
0	0.17	6.2454
0	0.17	6.2454
0	0.17	6.2517
0	0.17	6.258
0	0.17	6.2642
0	0.17	6.2705
0	0.17	6.2768
0	0.17	6.2768
0	0.17	0
0	0.17	0.0062831
0	0.17	0.012566
0	0.17	0.018849
0	0.17	0.025132
0	0.17	0.025132
0	0.17	0.031415
1	0.17	0.037699
1	0.153	0.043982
1	0.136	0.050265
1	0.119	0.050265
1	0.085	0.056548
1	0.068	0.056548
1	0.051	0.062831
1	0.034	0.062831
1	0	0.062831
1	0	0.062831
1	-0.017	0.062831
1	-0.034	0.062831
1	-0.051	0.056548
1	-0.085	0.056548
1	-0.102	0.056548
1	-0.119	0.050265
1	-0.136	0.043982
1	-0.17	0.043982
1	-0.187	0.037699
1	-0.204	0.031415
1	-0.238	0.025132
1	-0.255	0.012566
1	-0.289	0.0062831
1	-0.306	6.2831
1	-0.34	6.2705
0	-0.34	6.258
0	-0.34	6.2517
0	-0.34	6.2391
0	-0.357	6.2265
0	-0.357	6.214
0	-0.357	6.2077
0	-0.374	6.1951
0	-0.374	6.1826
0	-0.391	6.17
2	-0.408	6.1574
2	-0.391	6.1449
2	-0.374	6.1323
2	-0.357	6.126
2	-0.357	6.1135
2	-0.34	6.1009
2	-0.34	6.0946
2	-0.323	6.082
2	-0.323	6.0695
2	-0.306	6.0632
2	-0.306	6.0506
2	-0.306	6.0443
2	-0.306	6.0318
2	-0.289	6.0255
2	-0.289	6.0129
2	-0.289	6.0066
2	-0.289	6.0004
2	-0.289	5.9878
2	-0.306	5.9815
2	-0.306	5.9689
2	-0.306	5.9627
2	-0.306	5.9501
2	-0.323	5.9438
2	-0.323	5.9313
2	-0.323	5.925
2	-0.34	5.9124
2	-0.34	5.8998
2	-0.357	5.8873
2	-0.374	5.881
2	-0.374	5.8684
2	-0.391	5.8559
2	-0.408	5.8433
2	-0.425	5.8307
2	-0.442	5.8182
2	-0.459	5.8056
2	-0.476	5.7867
2	-0.493	5.7742
2	-0.527	5.7616
2	-0.544	5.7428
2	-0.561	5.7239
2	-0.595	5.7113
0	-0.646	5.6925
0	-0.697	5.6674
0	-0.765	5.6485
0	-0.816	5.6234
0	-0.884	5.5982
0	-0.952	5.5668
0	-1.02	5.5417
0	-1.088	5.5103
0	-1.156	5.4726
0	-1.224	5.4412
0	-1.292	5.3972
0	-1.377	5.3595
0	-1.462	5.3155
0	-1.547	5.2715
0	-1.632	5.2213
0	-1.717	5.171
0	-1.802	5.1207
0	-1.887	5.0642
0	-1.989	5.0076
0	-2.091	4.9448
0	-2.176	4.882
0	-2.278	4.8129
0	-2.38	4.7437
0	-2.482	4.6683
0	-2.567	4.593
0	-2.669	4.5175
0	-2.771	4.4359
0	-2.856	4.3479
0	-2.958	4.2599
0	-3.043	4.172
0	-3.111	4.0777
0	-3.196	3.9835
0	-3.264	3.8892
0	-3.332	3.7887
0	-3.383	3.6882
0	-3.434	3.5877
0	-3.468	3.4808
0	-3.485	3.374
0	-3.502	3.2735
0	-3.519	3.1667
0	-3.519	3.0599
0	-3.502	2.9531
0	-3.468	2.8525
0	-3.434	2.7457
0	-3.4	2.6452
0	-3.332	2.5447
0	-3.281	2.4441
0	-3.213	2.3436
0	-3.128	2.2494
0	-3.043	2.1551
1	-2.958	2.0671
1	-2.89	1.9792
1	-2.822	1.8912
1	-2.754	1.8095
1	-2.686	1.7279
1	-2.618	1.6462
1	-2.533	1.5708
1	-2.465	1.4954
1	-2.397	1.42
1	-2.312	1.3509
1	-2.244	1.2817
1	-2.176	1.2126
1	-2.108	1.1498
1	-2.057	1.087
1	-1.989	1.0241
1	-1.938	0.9676
1	-1.87	0.91105
1	-1.819	0.8545
0	-1.751	0.79795
0	-1.683	0.74769
0	-1.615	0.69742
0	-1.547	0.65344
0	-1.496	0.60318
0	-1.428	0.5592
0	-1.377	0.51521
0	-1.326	0.47752
0	-1.292	0.43982
0	-1.241	0.40212
0	-1.207	0.36442
0	-1.173	0.32672
2	-1.139	0.28902
2	-1.088	0.25761
2	-1.037	0.22619
2	-0.986	0.19478
2	-0.935	0.16336
2	-0.901	0.13823
2	-0.85	0.1131
2	-0.816	0.087963
2	-0.782	0.062831
2	-0.748	0.037699
2	-0.714	0.018849
2	-0.697	6.2768
2	-0.663	6.258
2	-0.646	6.2391
2	-0.612	6.2203
2	-0.595	6.2014
2	-0.578	6.1826
2	-0.561	6.1637
2	-0.544	6.1512
2	-0.527	6.1323
2	-0.527	6.1135
2	-0.51	6.1009
2	-0.51	6.082
2	-0.493	6.0695
2	-0.493	6.0569
2	-0.493	6.0381
2	-0.476	6.0255
2	-0.476	6.0129
2	-0.476	5.9941
2	-0.493	5.9815
2	-0.493	5.9627
2	-0.493	5.9501
2	-0.493	5.9375
2	-0.51	5.9187
2	-0.51	5.9061
2	-0.527	5.8873
2	-0.544	5.8747
2	-0.544	5.8559
2	-0.561	5.837
2	-0.578	5.8244
2	-0.595	5.8056
2	-0.612	5.7867
2	-0.629	5.7679
2	-0.663	5.749
2	-0.68	5.7239
2	-0.714	5.705
2	-0.731	5.6862
2	-0.765	5.6611
2	-0.799	5.6359
2	-0.833	5.6108
2	-0.867	5.5857
2	-0.901	5.5605
2	-0.952	5.5291
0	-1.02	5.504
0	-1.088	5.4726
0	-1.156	5.4349
0	-1.241	5.3972
0	-1.309	5.3595
0	-1.394	5.3218
0	-1.479	5.2778
0	-1.564	5.2338
0	-1.649	5.1836
0	-1.734	5.1333
0	-1.819	5.0767
0	-1.921	5.0202
0	-2.006	4.9637
0	-2.108	4.9008
0	-2.21	4.838
0	-2.312	4.7689
0	-2.397	4.6998
0	-2.499	4.6244
0	-2.601	4.549
0	-2.703	4.4673
0	-2.788	4.3856
0	-2.89	4.2976
0	-2.975	4.2097
0	-3.06	4.1217
0	-3.128	4.0275
0	-3.213	3.9332
0	-3.281	3.8327
0	-3.332	3.7322
0	-3.383	3.6316
0	-3.417	3.5311
0	-3.451	3.4243
0	-3.485	3.3238
0	-3.485	3.217
0	-3.485	3.1101
0	-3.485	3.0096
0	-3.468	2.9028
0	-3.434	2.8023
0	-3.4	2.6955
0	-3.349	2.5949
0	-3.281	2.4944
0	-3.213	2.4001
0	-3.145	2.2996
0	-3.077	2.2117
0	-2.992	2.1174
0	-2.89	2.0294
0	-2.805	1.9415
1	-2.703	1.8598
1	-2.635	1.7781
1	-2.567	1.7027
1	-2.482	1.6273
1	-2.414	1.5519
1	-2.346	1.4828
1	-2.261	1.4137
1	-2.193	1.3446
1	-2.125	1.2817
1	-2.057	1.2126
1	-1.989	1.1561
1	-1.921	1.0933
1	-1.87	1.0367
1	-1.802	0.98645
1	-1.751	0.9299
1	-1.7	0.87963
1	-1.649	0.82937
1	-1.598	0.7791
1	-1.564	0.72884
0	-1.496	0.68486
0	-1.428	0.64088
0	-1.377	0.59689
0	-1.309	0.5592
0	-1.258	0.5215
0	-1.207	0.4838
0	-1.173	0.4461
2	-1.122	0.4084
2	-1.054	0.37699
2	-1.003	0.34557
2	-0.935	0.32044
2	-0.884	0.28902
2	-0.816	0.26389
2	-0.765	0.23876
2	-0.714	0.21991
2	-0.68	0.19478
2	-0.629	0.17593
2	-0.578	0.15708
2	-0.544	0.13823
2	-0.493	0.12566
2	-0.459	0.1131
2	-0.425	0.094246
2	-0.391	0.08168
2	-0.357	0.075397
2	-0.323	0.062831
2	-0.289	0.056548
2	-0.255	0.043982
2	-0.221	0.037699
2	-0.187	0.031415
2	-0.153	0.025132
2	-0.136	0.018849
2	-0.102	0.018849
2	-0.068	0.012566
2	-0.034	0.012566
2	-0.017	0.012566
2	0	0.012566
2	0.034	0.012566
2	0.051	0.012566
2	0.085	0.018849
2	0.119	0.018849
0	0.119	0.025132
0	0.119	0.025132
0	0.119	0.031415
0	0.119	0.037699
1	0.136	0.037699
1	0.102	0.043982
1	0.085	0.043982
1	0.068	0.050265
1	0.051	0.050265
1	0.017	0.050265
1	0	0.050265
1	0	0.050265
1	-0.034	0.050265
1	-0.051	0.050265
1	-0.068	0.050265
1	-0.085	0.043982
1	-0.119	0.043982
1	-0.136	0.037699
1	-0.153	0.031415
1	-0.187	0.031415
1	-0.204	0.025132
1	-0.238	0.018849
1	-0.255	0.0062831
1	-0.289	0
1	-0.306	6.2768
1	-0.34	6.2642
0	-0.34	6.2517
0	-0.34	6.2454
0	-0.34	6.2328
0	-0.357	6.2203
0	-0.357	6.214
0	-0.357	6.2014
0	-0.374	6.1889
0	-0.374	6.1763
0	-0.391	6.1637
2	-0.408	6.1512
2	-0.391	6.1386
2	-0.374	6.126
2	-0.374	6.1197
2	-0.357	6.1072
2	-0.34	6.0946
2	-0.34	6.0883
2	-0.323	6.0758
2	-0.323	6.0632
2	-0.323	6.0569
2	-0.323	6.0443
2	-0.306	6.0381
2	-0.306	6.0255
2	-0.306	6.0192
2	-0.306	6.0066
2	-0.306	6.0004
2	-0.306	5.9878
2	-0.306	5.9815
2	-0.306	5.9689
2	-0.323	5.9564
2	-0.323	5.9501
2	-0.323	5.9375
2	-0.34	5.9313
2	-0.34	5.9187
2	-0.357	5.9061
2	-0.357	5.8998
2	-0.374	5.8873
2	-0.391	5.8747
2	-0.391	5.8621
2	-0.408	5.8496
2	-0.425	5.837
2	-0.442	5.8244
2	-0.459	5.8119
2	-0.476	5.7993
2	-0.493	5.7805
2	-0.51	5.7679
2	-0.544	5.749
2	-0.561	5.7302
2	-0.595	5.7176
2	-0.612	5.6988
2	-0.646	5.6799
2	-0.68	5.6611
2	-0.714	5.6359
2	-0.748	5.6171
2	-0.782	5.592
2	-0.816	5.5668
2	-0.85	5.5417
2	-0.884	5.5166
0	-0.969	5.4914
0	-1.037	5.46
0	-1.105	5.4286
0	-1.19	5.3909
0	-1.258	5.3532
0	-1.343	5.3155
0	-1.428	5.2715
0	-1.513	5.2275
0	-1.598	5.1836
0	-1.683	5.1333
0	-1.785	5.083
0	-1.87	5.0265
0	-1.972	4.9699
0	-2.057	4.9071
0	-2.159	4.8443
0	-2.261	4.7752
0	-2.363	4.706
0	-2.448	4.6369
0	-2.55	4.5615
0	-2.652	4.4798
0	-2.737	4.3982
0	-2.839	4.3165
0	-2.924	4.2285
0	-3.009	4.1406
0	-3.094	4.0463
0	-3.162	3.9521
0	-3.23	3.8578
0	-3.298	3.7636
0	-3.349	3.6631
0	-3.383	3.5625
0	-3.417	3.4557
0	-3.451	3.3552
0	-3.468	3.2484
0	-3.468	3.1478
0	-3.468	3.041
0	-3.451	2.9342
0	-3.417	2.8337
0	-3.383	2.7332
0	-3.332	2.6326
0	-3.281	2.5321
0	-3.213	2.4316
0	-3.145	2.3373
0	-3.077	2.2431
0	-2.992	2.1551
0	-2.907	2.0609
0	-2.805	1.9792
0	-2.72	1.8975
0	-2.618	1.8158
0	-2.516	1.7341
0	-2.414	1.665
0	-2.312	1.5896
0	-2.227	1.5205
0	-2.125	1.4577
0	-2.023	1.3948
0	-1.921	1.3383
0	-1.819	1.2817
0	-1.734	1.2252
0	-1.632	1.1749
0	-1.547	1.1247
0	-1.445	1.0807
0	-1.36	1.0367
0	-1.275	0.99901
0	-1.19	0.96131
0	-1.105	0.9299
0	-1.037	0.89848
0	-0.952	0.86707
0	-0.884	0.83565
0	-0.799	0.81052
0	-0.731	0.79167
0	-0.663	0.76654
0	-0.595	0.74769
0	-0.527	0.73512
0	-0.459	0.71627
0	-0.391	0.70371
0	-0.323	0.69114
0	-0.255	0.68486
1	-0.204	0.67858
1	-0.153	0.67229
1	-0.119	0.66601
1	-0.085	0.66601
1	-0.051	0.65973
1	-0.017	0.65973
1	0	0.65973
1	0.034	0.65973
1	0.068	0.65973
1	0.102	0.66601
1	0.136	0.66601
1	0.17	0.67229
1	0.204	0.67858
1	0.238	0.68486
1	0.272	0.69114
1	0.323	0.70371
1	0.357	0.71627
1	0.391	0.72256
1	0.425	0.73512
1	0.476	0.75397
1	0.51	0.76654
1	0.561	0.78539
1	0.595	0.79795
1	0.646	0.8168
1	0.697	0.84193
1	0.748	0.86079
0	0.816	0.88592
0	0.901	0.91105
0	0.969	0.93618
0	1.054	0.9676
0	1.139	1.0053
0	1.224	1.0367
0	1.309	1.0744
0	1.394	1.1184
0	1.496	1.1624
0	1.581	1.2064
0	1.683	1.2566
0	1.768	1.3069
0	1.87	1.3634
0	1.972	1.42
0	2.057	1.4828
0	2.159	1.5456
0	2.261	1.6148
0	2.363	1.6839
0	2.465	1.753
0	2.55	1.8284
0	2.652	1.9101
0	2.737	1.9917
0	2.822	2.0734
0	2.907	2.1614
0	2.992	2.2494
0	3.06	2.3373
0	3.128	2.4316
0	3.196	2.5258
0	3.247	2.6263
0	3.281	2.7206
0	3.315	2.8211
0	3.349	2.9216
0	3.366	3.0222
0	3.366	3.1227
0	3.366	3.2232
0	3.349	3.3238
0	3.315	3.4243
0	3.281	3.5248
0	3.247	3.6254
0	3.179	3.7196
0	3.128	3.8138
0	3.06	3.9081
2	2.992	3.996
2	2.924	4.0903
2	2.873	4.1783
2	2.805	4.2599
2	2.737	4.3416
2	2.669	4.4233
2	2.601	4.505
2	2.533	4.5804
2	2.465	4.6558
2	2.38	4.7312
2	2.312	4.8003
2	2.244	4.8694
2	2.159	4.9385
2	2.091	5.0014
2	2.023	5.0642
2	1.955	5.1207
2	1.887	5.1773
2	1.836	5.2338
2	1.768	5.2904
2	1.717	5.3406
2	1.666	5.3972
2	1.615	5.4412
2	1.564	5.4914
2	1.53	5.5354
0	1.462	5.5857
0	1.394	5.6234
0	1.343	5.6674
0	1.275	5.705
0	1.224	5.7428
0	1.173	5.7805
0	1.122	5.8182
0	1.088	5.8496
0	1.037	5.881
0	1.003	5.9124
0	0.969	5.9438
0	0.935	5.9689
0	0.901	6.0004
1	0.884	6.0255
1	0.833	6.0506
1	0.782	6.0758
1	0.731	6.1009
1	0.697	6.1197
1	0.646	6.1386
1	0.612	6.1574
1	0.578	6.1763
1	0.527	6.1951
1	0.493	6.214
1	0.459	6.2265
1	0.425	6.2391
1	0.408	6.2517
1	0.374	6.2642
1	0.34	6.2768
1	0.323	0
1	0.289	0.012566
1	0.272	0.018849
1	0.238	0.025132
1	0.221	0.037699
1	0.187	0.043982
1	0.17	0.050265
1	0.153	0.050265
1	0.136	0.056548
1	0.102	0.062831
1	0.085	0.062831
1	0.068	0.069114
1	0.051	0.069114
1	0.034	0.069114
1	0.017	0.069114
1	0	0.069114
1	-0.017	0.069114
1	-0.034	0.069114
1	-0.051	0.069114
1	-0.068	0.069114
1	-0.085	0.062831
1	-0.119	0.062831
1	-0.136	0.056548
1	-0.153	0.050265
1	-0.17	0.043982
1	-0.153	0.043982
1	-0.119	0.037699
1	-0.085	0.031415
1	-0.051	0.031415
1	-0.051	0.031415
1	-0.051	0.025132
1	-0.051	0.025132
1	-0.034	0.025132
1	-0.034	0.025132
0	-0.034	0.025132
0	-0.034	0.018849
0	-0.034	0.018849
0	-0.034	0.018849
0	-0.034	0.018849
0	-0.017	0.018849
0	-0.017	0.012566
0	-0.017	0.012566
0	-0.017	0.012566
0	-0.017	0.012566
2	-0.017	0.012566
2	0	0.012566
2	0.017	0.012566
2	0.051	0.012566
2	0.085	0.018849
2	0.119	0.018849
2	0.136	0.025132
2	0.17	0.031415
2	0.204	0.031415
0	0.204	0.037699
0	0.204	0.043982
0	0.221	0.056548
0	0.221	0.062831
0	0.221	0.069114
0	0.238	0.075397
0	0.238	0.08168
0	0.255	0.087963
0	0.255	0.10053
0	0.272	0.10681
0	0.289	0.1131
0	0.289	0.12566
0	0.306	0.13195
1	0.323	0.14451
1	0.306	0.15079
1	0.306	0.16336
1	0.289	0.16964
1	0.272	0.18221
1	0.272	0.18849
1	0.255	0.19478
1	0.255	0.20106
1	0.255	0.21363
1	0.238	0.21991
1	0.238	0.22619
1	0.238	0.23247
1	0.238	0.23876
1	0.221	0.25132
1	0.221	0.25761
1	0.221	0.26389
1	0.221	0.27017
1	0.221	0.27646
1	0.221	0.28274
1	0.221	0.28902
1	0.238	0.29531
1	0.238	0.30787
1	0.238	0.31416
1	0.238	0.32044
1	0.238	0.32672
1	0.255	0.333
1	0.255	0.34557
1	0.272	0.35185
1	0.272	0.35814
1	0.289	0.3707
1	0.289	0.37699
1	0.306	0.38327
0	0.34	0.39583
0	0.374	0.4084
0	0.425	0.42097
0	0.459	0.43353
0	0.51	0.4461
[truncated: 5,162 more rows]
