# Supplementary material for: Skilled motor control of an inverted pendulum implies low entropy of states but high entropy of actions
Source: PLoS Comput Biol. 2023 Jan 6;19(1):e1010810. doi: 10.1371/journal.pcbi.1010810 (PMC9851554; doi:10.1371/journal.pcbi.1010810)
Supplement: S2 File — The dataset within the file contains the data collected during the experiment. Each CSV file named “FRI_p_l.csv” corresponds to a different trial, where “p” stands for an unique numerical participant’s identifier and “l” stands for pendulum length (where “2” corresponds to 0.2, “3” to 0.3 m, “4” to 0.4 m, etc.). In every file, rows correspond to subsequent time steps, sampled with a frequency of 0.017 s. For every recorded time step, each column contains: the action selected by the trial’s participant (“action”). The value 0 corresponds to a “no action”, the value 1 represents an action that pushes the pendulum towards the clockwise direction and the value 2 corresponds to an action that pushes the pendulum towards the anti-clockwise direction.the angular velocity of the pendulum at that time step (“ang. velocity”), measured in rad s−1.the angle of the pendulum at that time step (“angle”), measured in rad with values in the interval [0, 2π) rad. The angle 0 rad corresponds to the pendulum oriented in its upright position.the single utility value associated to the whole trial (“utility”). (ZIP) [file pcbi.1010810.s002.zip › ExperimentalData/FRI_3_2.csv]

action	angular vel.	angle	trial utility
0	0	3.2358	-19.4228
0	-0.017	3.2358
0	-0.034	3.2358
0	-0.051	3.2358
0	-0.068	3.2358
0	-0.085	3.2295
0	-0.085	3.2295
0	-0.102	3.2232
0	-0.119	3.2232
0	-0.136	3.217
0	-0.136	3.2107
0	-0.153	3.2107
0	-0.17	3.2044
0	-0.17	3.1981
0	-0.187	3.1918
0	-0.187	3.1855
0	-0.187	3.1793
0	-0.204	3.173
0	-0.204	3.1667
0	-0.204	3.1604
0	-0.204	3.1541
0	-0.221	3.1478
0	-0.221	3.1416
0	-0.221	3.1353
0	-0.221	3.129
0	-0.204	3.1227
0	-0.204	3.1164
0	-0.204	3.1101
0	-0.204	3.1038
0	-0.187	3.0976
0	-0.187	3.0913
0	-0.17	3.085
0	-0.17	3.0787
0	-0.153	3.0724
0	-0.153	3.0661
0	-0.136	3.0661
0	-0.136	3.0599
0	-0.119	3.0536
0	-0.102	3.0536
0	-0.085	3.0473
0	-0.068	3.0473
0	-0.068	3.0473
0	-0.051	3.041
0	-0.034	3.041
0	-0.017	3.041
0	0	3.041
0	0	3.041
2	0	3.041
2	0.068	3.041
2	0.119	3.041
2	0.17	3.0473
2	0.221	3.0536
2	0.272	3.0599
2	0.323	3.0724
2	0.374	3.085
2	0.425	3.0976
2	0.476	3.1101
2	0.51	3.1227
2	0.561	3.1416
2	0.595	3.1604
2	0.629	3.1793
2	0.663	3.1981
2	0.697	3.217
2	0.714	3.2358
2	0.748	3.2609
2	0.765	3.2861
2	0.782	3.3049
2	0.799	3.33
2	0.799	3.3552
2	0.816	3.3803
2	0.816	3.4054
2	0.816	3.4306
2	0.799	3.4557
2	0.799	3.4808
2	0.782	3.4997
2	0.765	3.5248
2	0.748	3.5499
2	0.731	3.5688
2	0.714	3.5939
2	0.68	3.6128
2	0.646	3.6316
2	0.612	3.6568
2	0.578	3.6693
2	0.544	3.6882
2	0.51	3.707
2	0.459	3.7196
2	0.425	3.7322
2	0.374	3.7447
2	0.34	3.7573
2	0.289	3.7699
2	0.238	3.7761
2	0.187	3.7824
2	0.136	3.7887
2	0.085	3.7887
2	0.034	3.795
2	0	3.795
2	-0.051	3.795
2	-0.102	3.7887
2	-0.153	3.7887
2	-0.204	3.7824
2	-0.255	3.7761
2	-0.289	3.7636
2	-0.34	3.7573
2	-0.391	3.7447
2	-0.425	3.7322
2	-0.476	3.7196
2	-0.51	3.7008
2	-0.544	3.6882
2	-0.595	3.6693
2	-0.629	3.6505
2	-0.646	3.6316
2	-0.68	3.6128
2	-0.714	3.5877
2	-0.731	3.5688
2	-0.748	3.5437
2	-0.765	3.5248
2	-0.782	3.4997
2	-0.799	3.4745
2	-0.799	3.4494
2	-0.799	3.4243
2	-0.799	3.4054
2	-0.799	3.3803
2	-0.799	3.3552
2	-0.782	3.33
2	-0.765	3.3049
0	-0.799	3.2798
0	-0.816	3.2609
0	-0.833	3.2358
0	-0.833	3.2107
0	-0.85	3.1855
0	-0.85	3.1604
0	-0.85	3.129
0	-0.85	3.1038
0	-0.833	3.0787
0	-0.833	3.0536
0	-0.816	3.0284
0	-0.799	3.0033
0	-0.782	2.9845
0	-0.748	2.9593
0	-0.714	2.9342
0	-0.68	2.9154
0	-0.646	2.8965
0	-0.612	2.8777
0	-0.578	2.8588
0	-0.527	2.84
0	-0.493	2.8274
0	-0.442	2.8085
0	-0.391	2.796
0	-0.34	2.7897
0	-0.289	2.7771
0	-0.238	2.7708
0	-0.17	2.7646
0	-0.119	2.7583
0	-0.068	2.752
0	-0.017	2.752
0	0.034	2.752
0	0.085	2.7583
0	0.136	2.7583
0	0.204	2.7646
0	0.255	2.7708
0	0.306	2.7834
0	0.357	2.7897
0	0.408	2.8023
0	0.459	2.8148
0	0.493	2.8274
0	0.544	2.8462
0	0.595	2.8651
2	0.629	2.8839
2	0.697	2.9028
2	0.782	2.9216
2	0.85	2.9468
2	0.918	2.9782
2	0.969	3.0033
2	1.037	3.0347
2	1.088	3.0661
2	1.139	3.0976
2	1.173	3.1353
2	1.207	3.173
2	1.241	3.2107
2	1.275	3.2484
2	1.292	3.2861
2	1.309	3.3238
2	1.326	3.3615
2	1.326	3.4054
2	1.326	3.4431
2	1.309	3.4871
2	1.292	3.5248
2	1.275	3.5625
2	1.258	3.6002
2	1.224	3.6379
2	1.19	3.6756
2	1.156	3.707
2	1.105	3.7447
2	1.054	3.7761
2	1.003	3.8076
2	0.952	3.839
2	0.901	3.8641
2	0.833	3.8892
2	0.765	3.9144
2	0.697	3.9395
2	0.629	3.9583
2	0.561	3.9772
2	0.493	3.996
2	0.425	4.0086
2	0.34	4.0212
2	0.272	4.0275
2	0.187	4.0338
2	0.119	4.04
2	0.034	4.0463
2	-0.017	4.0463
2	-0.102	4.04
2	-0.17	4.04
2	-0.255	4.0338
2	-0.323	4.0212
2	-0.408	4.0086
2	-0.476	3.996
2	-0.544	3.9835
2	-0.612	3.9646
2	-0.68	3.9458
2	-0.748	3.9207
2	-0.816	3.8955
2	-0.884	3.8704
2	-0.935	3.8453
2	-0.986	3.8138
2	-1.037	3.7824
2	-1.088	3.751
2	-1.139	3.7196
2	-1.173	3.6819
2	-1.207	3.6505
2	-1.241	3.6128
2	-1.258	3.5751
2	-1.275	3.5374
2	-1.292	3.4934
2	-1.309	3.4557
2	-1.309	3.418
2	-1.309	3.3803
2	-1.292	3.3363
0	-1.326	3.2986
0	-1.343	3.2609
0	-1.36	3.217
0	-1.36	3.1793
0	-1.36	3.1353
0	-1.36	3.0976
0	-1.36	3.0536
0	-1.343	3.0159
0	-1.309	2.9719
0	-1.292	2.9342
0	-1.258	2.8965
0	-1.207	2.8588
0	-1.173	2.8211
0	-1.122	2.7897
0	-1.071	2.752
0	-1.003	2.7206
0	-0.935	2.6955
0	-0.867	2.664
0	-0.799	2.6389
0	-0.731	2.62
0	-0.663	2.5949
0	-0.578	2.5761
0	-0.493	2.5635
0	-0.408	2.5447
0	-0.323	2.5384
0	-0.238	2.5258
0	-0.153	2.5195
0	-0.068	2.5195
0	0	2.5132
0	0.085	2.5195
0	0.17	2.5195
0	0.255	2.5321
0	0.34	2.5384
0	0.425	2.5509
0	0.51	2.5635
0	0.595	2.5823
0	0.68	2.6012
0	0.748	2.62
0	0.816	2.6452
0	0.884	2.6703
0	0.952	2.7017
2	1.02	2.7269
2	1.105	2.7646
2	1.207	2.796
2	1.292	2.8337
2	1.377	2.8777
2	1.445	2.9154
2	1.513	2.9593
2	1.581	3.0096
2	1.632	3.0599
2	1.683	3.1101
2	1.734	3.1604
2	1.751	3.2107
2	1.785	3.2672
2	1.802	3.3175
2	1.802	3.374
2	1.802	3.4306
2	1.802	3.4808
2	1.785	3.5374
2	1.768	3.5877
2	1.734	3.6442
2	1.7	3.6945
2	1.649	3.7447
2	1.615	3.795
2	1.547	3.839
2	1.496	3.8892
2	1.428	3.9332
2	1.36	3.9772
2	1.292	4.0149
2	1.207	4.0526
2	1.122	4.0903
2	1.037	4.1217
2	0.952	4.1531
2	0.867	4.1783
2	0.782	4.2034
2	0.697	4.2285
2	0.595	4.2474
2	0.493	4.2599
2	0.408	4.2788
2	0.306	4.2851
2	0.221	4.2976
2	0.119	4.2976
2	0.017	4.3039
2	-0.068	4.3039
2	-0.153	4.2976
2	-0.255	4.2914
2	-0.357	4.2851
2	-0.442	4.2725
2	-0.544	4.2537
2	-0.629	4.2348
2	-0.731	4.216
2	-0.816	4.1908
2	-0.901	4.1657
2	-0.986	4.1406
2	-1.071	4.1091
2	-1.156	4.0714
2	-1.241	4.04
2	-1.309	3.996
2	-1.377	3.9583
2	-1.445	3.9144
2	-1.513	3.8704
2	-1.564	3.8264
2	-1.615	3.7761
2	-1.666	3.7259
2	-1.7	3.6756
2	-1.734	3.6254
2	-1.751	3.5751
2	-1.768	3.5185
2	-1.785	3.4683
2	-1.785	3.4117
0	-1.819	3.3552
0	-1.853	3.2986
0	-1.87	3.2484
0	-1.887	3.1855
0	-1.887	3.129
0	-1.87	3.0724
0	-1.87	3.0159
0	-1.836	2.9656
0	-1.802	2.9091
0	-1.768	2.8525
0	-1.717	2.8023
0	-1.666	2.752
0	-1.615	2.7017
0	-1.547	2.6515
0	-1.462	2.6075
0	-1.394	2.5635
0	-1.309	2.5258
0	-1.207	2.4881
0	-1.122	2.4504
0	-1.02	2.419
0	-0.918	2.3876
0	-0.816	2.3624
0	-0.714	2.3373
0	-0.595	2.3185
0	-0.493	2.2996
0	-0.374	2.287
0	-0.272	2.2808
0	-0.153	2.2745
0	-0.034	2.2682
0	0.068	2.2682
0	0.17	2.2745
0	0.289	2.2808
0	0.408	2.2933
0	0.51	2.3059
0	0.629	2.3247
0	0.731	2.3436
0	0.833	2.3687
0	0.935	2.3939
2	1.037	2.4253
2	1.173	2.4567
2	1.309	2.4944
2	1.428	2.5384
2	1.564	2.5823
2	1.666	2.6326
2	1.785	2.6829
2	1.887	2.7394
2	1.972	2.796
2	2.057	2.8588
2	2.142	2.9216
2	2.21	2.9845
2	2.261	3.0536
2	2.312	3.1227
2	2.346	3.1918
2	2.38	3.2609
2	2.397	3.3363
2	2.397	3.4054
2	2.397	3.4808
2	2.38	3.5499
2	2.346	3.6191
2	2.312	3.6945
2	2.261	3.7636
2	2.21	3.8264
2	2.159	3.8955
2	2.091	3.9583
2	2.023	4.0212
2	1.938	4.0777
2	1.853	4.1343
2	1.768	4.1908
2	1.666	4.2411
2	1.581	4.2914
2	1.479	4.3353
2	1.377	4.3793
2	1.275	4.4233
2	1.173	4.461
2	1.071	4.4924
2	0.952	4.5238
2	0.85	4.549
2	0.748	4.5741
2	0.629	4.593
2	0.527	4.6118
2	0.408	4.6244
2	0.306	4.6369
2	0.187	4.6432
2	0.085	4.6495
2	0	4.6495
2	-0.119	4.6495
2	-0.221	4.6432
2	-0.34	4.6369
2	-0.442	4.6244
2	-0.544	4.6055
2	-0.663	4.593
2	-0.765	4.5678
2	-0.867	4.5427
2	-0.986	4.5175
2	-1.088	4.4861
2	-1.19	4.4484
2	-1.292	4.4107
2	-1.394	4.373
2	-1.496	4.3291
2	-1.598	4.2788
2	-1.683	4.2348
2	-1.768	4.1783
2	-1.853	4.128
2	-1.938	4.0652
2	-2.023	4.0086
2	-2.091	3.9458
2	-2.159	3.883
2	-2.21	3.8138
2	-2.261	3.751
2	-2.295	3.6819
2	-2.329	3.6128
2	-2.346	3.5437
2	-2.363	3.4683
2	-2.363	3.3992
2	-2.363	3.33
0	-2.38	3.2546
0	-2.397	3.1855
0	-2.397	3.1101
0	-2.38	3.041
0	-2.363	2.9719
0	-2.329	2.8965
0	-2.278	2.8274
0	-2.227	2.7583
0	-2.176	2.6955
0	-2.108	2.6326
0	-2.023	2.5698
0	-1.938	2.507
0	-1.853	2.4504
0	-1.751	2.4001
0	-1.649	2.3436
0	-1.53	2.2996
0	-1.411	2.2556
0	-1.292	2.2117
0	-1.173	2.174
0	-1.054	2.1425
0	-0.918	2.1111
0	-0.799	2.086
0	-0.663	2.0609
0	-0.527	2.0483
0	-0.391	2.0294
0	-0.255	2.0232
0	-0.119	2.0169
0	0	2.0106
0	0.136	2.0169
0	0.255	2.0232
0	0.391	2.0294
0	0.527	2.0483
0	0.663	2.0609
0	0.799	2.086
2	0.918	2.1111
2	1.088	2.1425
2	1.258	2.1802
2	1.411	2.2179
2	1.581	2.2619
2	1.717	2.3122
2	1.87	2.3687
2	2.006	2.4253
2	2.142	2.4881
2	2.278	2.5572
2	2.397	2.6263
2	2.499	2.6955
2	2.601	2.7771
2	2.686	2.8525
2	2.754	2.9342
2	2.822	3.0222
2	2.873	3.1038
2	2.907	3.1918
2	2.941	3.2798
2	2.941	3.3677
2	2.941	3.4557
2	2.924	3.5499
2	2.907	3.6316
2	2.873	3.7196
2	2.822	3.8076
2	2.754	3.8892
2	2.686	3.9709
2	2.618	4.0526
2	2.533	4.128
2	2.448	4.2034
2	2.346	4.2788
2	2.244	4.3479
2	2.142	4.4107
2	2.04	4.4736
2	1.938	4.5364
2	1.819	4.593
2	1.717	4.6432
2	1.598	4.6935
2	1.496	4.7437
2	1.377	4.7877
2	1.275	4.8254
2	1.173	4.8631
2	1.054	4.8945
2	0.952	4.926
2	0.85	4.9574
2	0.748	4.9762
2	0.629	5.0014
2	0.527	5.0202
2	0.425	5.0328
2	0.323	5.0453
2	0.221	5.0516
2	0.136	5.0579
2	0.034	5.0579
2	-0.051	5.0579
2	-0.153	5.0579
2	-0.255	5.0516
2	-0.357	5.039
2	-0.459	5.0265
2	-0.561	5.0139
2	-0.663	4.9951
2	-0.765	4.9699
2	-0.867	4.9448
2	-0.969	4.9197
2	-1.088	4.8883
2	-1.19	4.8568
2	-1.292	4.8191
2	-1.411	4.7752
2	-1.513	4.7312
2	-1.632	4.6872
2	-1.734	4.6306
2	-1.836	4.5804
2	-1.955	4.5238
2	-2.057	4.461
2	-2.159	4.3982
2	-2.261	4.3353
2	-2.346	4.2662
2	-2.448	4.1908
2	-2.533	4.1154
2	-2.601	4.04
2	-2.686	3.9583
2	-2.737	3.8767
2	-2.788	3.795
2	-2.839	3.707
2	-2.873	3.6254
0	-2.941	3.5374
0	-2.992	3.4494
0	-3.026	3.3552
0	-3.043	3.2672
0	-3.06	3.173
0	-3.06	3.0787
0	-3.043	2.9908
0	-3.009	2.8965
0	-2.975	2.8085
0	-2.907	2.7206
0	-2.839	2.6326
0	-2.771	2.5509
0	-2.669	2.4693
0	-2.567	2.3876
0	-2.465	2.3122
0	-2.346	2.2431
0	-2.227	2.174
0	-2.108	2.1048
0	-1.972	2.042
0	-1.836	1.9855
0	-1.7	1.9352
0	-1.547	1.8849
0	-1.411	1.841
0	-1.258	1.797
0	-1.122	1.7655
0	-0.969	1.7341
0	-0.816	1.7027
0	-0.663	1.6839
0	-0.527	1.665
0	-0.374	1.6525
0	-0.221	1.6399
0	-0.068	1.6399
0	0.068	1.6399
0	0.204	1.6399
0	0.357	1.6525
2	0.51	1.665
2	0.697	1.6839
2	0.884	1.7027
2	1.071	1.7341
2	1.258	1.7718
2	1.445	1.8095
2	1.632	1.8598
2	1.819	1.9101
2	1.989	1.9666
2	2.176	2.0294
2	2.346	2.0986
2	2.516	2.174
2	2.669	2.2494
2	2.822	2.331
2	2.958	2.419
2	3.094	2.507
2	3.213	2.6075
2	3.332	2.7017
2	3.417	2.8023
2	3.502	2.9091
2	3.57	3.0159
2	3.621	3.1227
2	3.655	3.2295
2	3.672	3.3426
2	3.672	3.4494
2	3.655	3.5625
2	3.621	3.6693
2	3.57	3.7824
2	3.519	3.8892
2	3.451	3.9898
2	3.366	4.0966
2	3.281	4.1971
2	3.179	4.2914
2	3.094	4.3856
2	2.975	4.4798
2	2.873	4.5678
2	2.771	4.6495
2	2.652	4.7312
2	2.533	4.8066
2	2.431	4.882
2	2.329	4.9574
2	2.227	5.0265
2	2.125	5.0893
2	2.023	5.1521
2	1.921	5.2087
2	1.836	5.2715
2	1.751	5.3218
2	1.666	5.372
2	1.598	5.4223
2	1.53	5.4726
2	1.462	5.5166
2	1.394	5.5605
2	1.343	5.5982
2	1.292	5.6422
2	1.241	5.6799
2	1.19	5.7113
2	1.156	5.749
2	1.122	5.7867
2	1.088	5.8182
2	1.071	5.8496
2	1.054	5.881
2	1.037	5.9124
2	1.02	5.9438
2	1.02	5.9752
2	1.02	6.0066
2	1.02	6.0381
2	1.02	6.0695
2	1.037	6.1009
2	1.054	6.1323
2	1.071	6.1637
2	1.088	6.1951
2	1.122	6.2265
0	1.122	6.2642
0	1.105	0.012566
0	1.122	0.043982
0	1.122	0.08168
0	1.139	0.1131
0	1.156	0.15079
1	1.19	0.18221
1	1.173	0.21991
1	1.173	0.25761
1	1.173	0.28902
1	1.173	0.32672
1	1.19	0.36442
1	1.207	0.39583
1	1.224	0.43353
1	1.241	0.47123
1	1.275	0.50893
1	1.309	0.54663
1	1.343	0.59061
1	1.394	0.62831
1	1.445	0.67229
1	1.496	0.71627
1	1.564	0.76026
1	1.632	0.81052
1	1.7	0.86079
1	1.768	0.91105
1	1.853	0.9676
0	1.972	1.0241
0	2.108	1.087
0	2.244	1.1498
0	2.38	1.2189
0	2.516	1.2943
0	2.669	1.376
0	2.805	1.4577
0	2.958	1.5456
0	3.111	1.6336
0	3.247	1.7279
0	3.4	1.8284
0	3.536	1.9352
0	3.672	2.042
0	3.808	2.1551
0	3.927	2.2682
0	4.029	2.3876
0	4.114	2.5132
0	4.199	2.6389
0	4.267	2.7646
0	4.301	2.8965
0	4.335	3.0222
0	4.335	3.1541
0	4.318	3.2861
0	4.284	3.4117
0	4.233	3.5437
0	4.165	3.6693
0	4.08	3.7887
0	3.978	3.9144
0	3.859	4.0275
0	3.74	4.1468
0	3.604	4.2537
0	3.468	4.3605
0	3.332	4.4673
0	3.179	4.5615
0	3.026	4.6558
0	2.873	4.7437
0	2.72	4.8254
0	2.567	4.9071
0	2.431	4.9825
0	2.278	5.0516
0	2.142	5.1207
2	2.006	5.1836
2	1.921	5.2401
2	1.819	5.2966
2	1.751	5.3532
2	1.666	5.4035
2	1.598	5.4537
2	1.53	5.4977
2	1.462	5.548
2	1.394	5.5857
2	1.343	5.6297
2	1.292	5.6674
2	1.258	5.705
0	1.173	5.7428
0	1.105	5.7805
0	1.037	5.8119
0	0.969	5.8433
0	0.901	5.8684
0	0.85	5.8936
0	0.782	5.9187
0	0.731	5.9438
0	0.697	5.9689
0	0.646	5.9878
0	0.595	6.0066
0	0.561	6.0255
0	0.527	6.0381
0	0.493	6.0569
0	0.459	6.0695
0	0.425	6.082
0	0.391	6.0946
0	0.374	6.1072
0	0.34	6.1197
0	0.323	6.1323
2	0.306	6.1386
2	0.323	6.1512
2	0.34	6.1574
2	0.374	6.17
2	0.391	6.1826
2	0.425	6.1951
2	0.442	6.2077
2	0.476	6.2203
2	0.51	6.2328
2	0.544	6.2517
2	0.578	6.2705
2	0.612	0.0062831
0	0.629	0.025132
0	0.629	0.043982
0	0.629	0.062831
0	0.646	0.08168
0	0.663	0.10053
0	0.68	0.11938
0	0.697	0.14451
0	0.714	0.16336
0	0.748	0.18221
0	0.782	0.20734
1	0.799	0.23247
1	0.799	0.25761
1	0.799	0.28274
1	0.799	0.30787
1	0.816	0.333
1	0.816	0.35185
1	0.833	0.37699
1	0.85	0.4084
1	0.867	0.43353
1	0.901	0.45867
1	0.918	0.4838
1	0.952	0.51521
1	0.986	0.54663
1	1.037	0.57176
1	1.071	0.60318
1	1.122	0.64088
1	1.173	0.67229
1	1.224	0.70999
1	1.292	0.74769
0	1.394	0.78539
0	1.496	0.82937
0	1.615	0.87963
0	1.717	0.9299
0	1.853	0.98016
0	1.972	1.0367
0	2.108	1.0995
0	2.244	1.1687
0	2.38	1.2378
0	2.516	1.3069
0	2.669	1.3886
0	2.805	1.4703
0	2.958	1.5582
0	3.111	1.6462
0	3.264	1.7467
0	3.4	1.841
0	3.536	1.9478
0	3.672	2.0546
0	3.808	2.1677
0	3.91	2.287
0	4.029	2.4064
0	4.114	2.5258
0	4.199	2.6515
0	4.25	2.7771
0	4.284	2.9091
0	4.318	3.0347
0	4.318	3.1667
0	4.301	3.2986
0	4.267	3.4243
0	4.216	3.5499
0	4.148	3.6756
0	4.063	3.8013
0	3.961	3.9207
0	3.842	4.04
0	3.723	4.1531
0	3.587	4.2599
0	3.451	4.3667
0	3.298	4.4673
0	3.145	4.5678
0	2.992	4.6621
0	2.839	4.75
0	2.703	4.8317
0	2.55	4.9071
0	2.397	4.9825
2	2.261	5.0516
2	2.159	5.1207
2	2.057	5.1836
2	1.972	5.2464
2	1.887	5.3029
2	1.802	5.3595
2	1.717	5.4097
2	1.649	5.46
2	1.581	5.5103
2	1.513	5.5543
2	1.462	5.6045
2	1.411	5.6422
2	1.36	5.6862
2	1.326	5.7302
0	1.241	5.7679
0	1.173	5.8056
0	1.105	5.837
0	1.037	5.8684
0	0.986	5.8998
0	0.935	5.9313
0	0.884	5.9564
0	0.833	5.9815
1	0.799	6.0066
1	0.714	6.0318
1	0.629	6.0506
1	0.561	6.0695
1	0.493	6.0883
1	0.425	6.1009
1	0.357	6.1135
1	0.289	6.1197
1	0.221	6.1323
1	0.17	6.1386
1	0.102	6.1386
1	0.051	6.1449
1	0	6.1449
1	-0.068	6.1449
1	-0.119	6.1386
1	-0.187	6.1323
1	-0.255	6.126
0	-0.272	6.1197
0	-0.289	6.1135
0	-0.323	6.1009
0	-0.357	6.0883
0	-0.374	6.082
0	-0.408	6.0695
0	-0.442	6.0569
0	-0.476	6.0381
0	-0.51	6.0255
0	-0.544	6.0066
0	-0.595	5.9941
2	-0.629	5.9752
2	-0.646	5.9564
2	-0.646	5.9313
2	-0.663	5.9124
2	-0.68	5.8936
2	-0.697	5.8747
2	-0.714	5.8496
2	-0.731	5.8307
2	-0.765	5.8056
2	-0.782	5.7867
2	-0.816	5.7616
2	-0.85	5.7365
2	-0.901	5.705
2	-0.935	5.6799
2	-0.986	5.6485
2	-1.037	5.6234
2	-1.088	5.5857
2	-1.139	5.5543
2	-1.207	5.5166
2	-1.258	5.4851
2	-1.326	5.4412
2	-1.411	5.4035
2	-1.479	5.3595
2	-1.564	5.3155
2	-1.649	5.2652
2	-1.734	5.215
0	-1.87	5.1584
0	-2.006	5.1019
0	-2.142	5.039
0	-2.278	4.9699
0	-2.431	4.9008
0	-2.584	4.8254
0	-2.72	4.7437
0	-2.873	4.6621
0	-3.026	4.5741
0	-3.162	4.4798
0	-3.315	4.3793
0	-3.451	4.2788
0	-3.57	4.1783
0	-3.706	4.0652
0	-3.808	3.9521
0	-3.91	3.839
0	-3.995	3.7196
0	-4.08	3.5939
0	-4.131	3.4745
0	-4.165	3.3489
0	-4.182	3.2232
0	-4.182	3.0976
0	-4.165	2.9719
0	-4.131	2.8462
0	-4.08	2.7206
0	-4.012	2.6012
0	-3.927	2.4818
0	-3.825	2.3624
0	-3.706	2.2494
0	-3.587	2.1425
0	-3.451	2.0357
0	-3.315	1.9352
0	-3.179	1.8347
0	-3.026	1.7404
0	-2.873	1.6525
0	-2.72	1.5708
0	-2.567	1.4891
0	-2.431	1.4137
0	-2.278	1.3446
0	-2.125	1.2755
1	-1.989	1.2126
1	-1.887	1.1561
1	-1.785	1.0995
1	-1.7	1.0493
1	-1.615	0.99901
1	-1.53	0.95503
1	-1.445	0.90477
1	-1.36	0.86707
1	-1.292	0.82309
1	-1.224	0.78539
0	-1.122	0.75397
0	-1.02	0.71627
0	-0.918	0.69114
0	-0.833	0.66601
0	-0.731	0.64088
0	-0.646	0.61574
0	-0.561	0.60318
0	-0.476	0.58433
0	-0.391	0.57176
0	-0.306	0.5592
0	-0.238	0.55291
0	-0.153	0.54663
0	-0.068	0.54035
0	0	0.54035
1	0.068	0.54035
1	0.102	0.54663
1	0.136	0.54663
1	0.17	0.55291
1	0.221	0.5592
1	0.255	0.56548
1	0.289	0.57805
1	0.34	0.58433
1	0.391	0.59689
1	0.425	0.60946
1	0.476	0.62203
1	0.527	0.64088
1	0.578	0.65344
1	0.629	0.67229
1	0.68	0.69114
1	0.731	0.71627
1	0.799	0.73512
0	0.901	0.76026
0	1.003	0.79167
0	1.105	0.82309
0	1.224	0.86079
0	1.326	0.89848
0	1.445	0.93618
0	1.581	0.98645
0	1.7	1.0367
0	1.836	1.087
0	1.972	1.1435
0	2.108	1.2064
0	2.244	1.2692
0	2.38	1.3383
0	2.533	1.4137
0	2.686	1.4954
0	2.822	1.5771
0	2.975	1.665
0	3.128	1.753
0	3.264	1.8535
0	3.417	1.954
0	3.536	2.0546
0	3.672	2.1677
0	3.791	2.2745
0	3.893	2.3939
0	3.995	2.5132
0	4.063	2.6326
0	4.131	2.752
0	4.165	2.8777
0	4.199	3.0033
0	4.216	3.1353
0	4.199	3.2609
0	4.165	3.3866
0	4.114	3.506
0	4.063	3.6316
0	3.978	3.751
0	3.876	3.8704
0	3.774	3.9835
0	3.655	4.0966
0	3.519	4.2034
0	3.383	4.3102
0	3.247	4.4107
0	3.094	4.505
0	2.941	4.593
2	2.805	4.6809
2	2.686	4.7626
2	2.584	4.8443
2	2.465	4.9197
2	2.363	4.9951
2	2.261	5.0642
2	2.159	5.127
2	2.057	5.1898
2	1.972	5.2527
2	1.887	5.3092
2	1.802	5.3658
2	1.734	5.4223
2	1.649	5.4726
2	1.598	5.5228
2	1.53	5.5668
2	1.479	5.6108
0	1.377	5.6548
0	1.292	5.6988
0	1.207	5.7365
0	1.139	5.7679
0	1.071	5.8056
0	1.003	5.8307
0	0.935	5.8621
0	0.884	5.8936
0	0.816	5.9187
0	0.765	5.9375
0	0.714	5.9627
0	0.68	5.9815
0	0.629	6.0066
0	0.595	6.0255
0	0.561	6.0381
0	0.527	6.0569
0	0.493	6.0695
0	0.459	6.0883
0	0.425	6.1009
0	0.408	6.1135
0	0.374	6.126
0	0.357	6.1386
0	0.34	6.1449
0	0.323	6.1574
0	0.306	6.1637
0	0.289	6.1763
0	0.272	6.1826
0	0.255	6.1889
0	0.238	6.2014
2	0.221	6.2077
2	0.255	6.214
2	0.289	6.2203
2	0.323	6.2328
2	0.357	6.2454
2	0.391	6.2517
2	0.425	6.2642
2	0.476	0
2	0.51	0.012566
2	0.561	0.025132
0	0.561	0.043982
0	0.561	0.062831
0	0.578	0.08168
0	0.595	0.094246
0	0.612	0.1131
0	0.629	0.13195
0	0.646	0.15079
0	0.68	0.17593
0	0.697	0.19478
0	0.731	0.21363
0	0.765	0.23876
1	0.799	0.26389
1	0.799	0.28902
1	0.799	0.31416
1	0.816	0.333
1	0.816	0.35814
1	0.833	0.38327
1	0.85	0.4084
1	0.884	0.43982
1	0.901	0.46495
1	0.935	0.49008
1	0.969	0.5215
1	1.003	0.55291
1	1.037	0.57805
1	1.088	0.61574
1	1.122	0.64716
1	1.173	0.67858
1	1.241	0.71627
0	1.343	0.75397
0	1.445	0.79795
0	1.547	0.84193
0	1.666	0.8922
0	1.785	0.94246
0	1.904	0.99901
0	2.04	1.0556
0	2.159	1.1247
0	2.295	1.1875
0	2.448	1.2629
0	2.584	1.3383
0	2.737	1.4137
0	2.873	1.5017
0	3.026	1.5896
0	3.179	1.6839
0	3.315	1.7781
0	3.468	1.8849
0	3.604	1.9855
0	3.74	2.0986
0	3.859	2.2117
0	3.961	2.331
0	4.063	2.4504
0	4.148	2.5761
0	4.233	2.7017
0	4.284	2.8274
0	4.318	2.9593
0	4.335	3.085
0	4.318	3.217
0	4.301	3.3489
0	4.25	3.4745
0	4.199	3.6065
0	4.114	3.7259
0	4.029	3.8515
0	3.927	3.9709
0	3.808	4.084
0	3.672	4.1971
0	3.536	4.3102
0	3.4	4.4107
0	3.247	4.5113
0	3.094	4.6055
0	2.941	4.6998
0	2.788	4.7814
0	2.652	4.8631
0	2.499	4.9448
2	2.346	5.0139
2	2.244	5.083
2	2.142	5.1521
2	2.057	5.215
2	1.972	5.2778
2	1.887	5.3343
2	1.802	5.3909
2	1.734	5.4412
2	1.666	5.4914
2	1.598	5.5417
0	1.496	5.592
0	1.394	5.6297
0	1.309	5.6736
0	1.224	5.7113
0	1.156	5.749
0	1.071	5.7805
0	1.003	5.8119
0	0.935	5.8433
0	0.884	5.8684
0	0.816	5.8936
0	0.765	5.9187
0	0.714	5.9438
0	0.663	5.9627
0	0.612	5.9815
0	0.578	6.0004
0	0.527	6.0192
0	0.493	6.0318
1	0.459	6.0506
1	0.391	6.0632
1	0.306	6.0695
1	0.238	6.082
1	0.17	6.0883
1	0.102	6.0883
1	0.034	6.0946
1	-0.017	6.0946
1	-0.085	6.0946
1	-0.153	6.0883
1	-0.221	6.082
1	-0.289	6.0758
1	-0.357	6.0632
1	-0.442	6.0506
1	-0.51	6.0381
1	-0.595	6.0192
0	-0.629	6.0004
0	-0.68	5.9815
0	-0.714	5.9627
0	-0.765	5.9375
0	-0.816	5.9124
0	-0.867	5.8873
0	-0.935	5.8621
0	-0.986	5.8307
0	-1.054	5.7993
0	-1.122	5.7679
0	-1.207	5.7365
0	-1.292	5.6988
0	-1.36	5.6548
0	-1.462	5.6108
0	-1.547	5.5668
0	-1.649	5.5228
0	-1.751	5.4663
0	-1.87	5.416
0	-1.989	5.3532
0	-2.108	5.2966
0	-2.227	5.2275
0	-2.363	5.1584
0	-2.499	5.0893
0	-2.635	5.0076
0	-2.788	4.926
0	-2.924	4.8443
0	-3.077	4.75
0	-3.23	4.6558
0	-3.366	4.5553
0	-3.519	4.4547
0	-3.655	4.3479
0	-3.791	4.2348
0	-3.927	4.1154
0	-4.046	3.996
0	-4.148	3.8767
0	-4.233	3.751
0	-4.318	3.6191
0	-4.369	3.4934
0	-4.403	3.3615
0	-4.437	3.2232
0	-4.437	3.0913
0	-4.42	2.9593
0	-4.369	2.8274
0	-4.318	2.6955
0	-4.25	2.5698
0	-4.148	2.4441
0	-4.046	2.3185
0	-3.927	2.1991
0	-3.808	2.0797
0	-3.672	1.9729
0	-3.519	1.8598
0	-3.383	1.7593
0	-3.23	1.6587
0	-3.077	1.5645
0	-2.924	1.4765
0	-2.771	1.3886
0	-2.618	1.3069
0	-2.482	1.2315
0	-2.346	1.1561
0	-2.21	1.087
0	-2.074	1.0241
0	-1.938	0.96131
0	-1.819	0.90477
0	-1.7	0.8545
0	-1.598	0.80424
0	-1.479	0.76026
0	-1.377	0.71627
0	-1.292	0.67229
0	-1.19	0.63459
0	-1.105	0.60318
0	-1.02	0.57176
0	-0.952	0.54035
0	-0.867	0.51521
0	-0.799	0.49008
0	-0.731	0.46495
0	-0.663	0.4461
0	-0.595	0.42725
0	-0.527	0.4084
0	-0.476	0.38955
1	-0.425	0.37699
1	-0.408	0.36442
1	-0.391	0.35185
1	-0.374	0.33929
1	-0.374	0.333
1	-0.357	0.32044
1	-0.357	0.30787
1	-0.357	0.29531
1	-0.34	0.28902
1	-0.34	0.27646
1	-0.34	0.26389
1	-0.34	0.25761
1	-0.357	0.24504
1	-0.357	0.23247
1	-0.357	0.21991
1	-0.374	0.21363
1	-0.374	0.20106
1	-0.391	0.18849
1	-0.408	0.17593
1	-0.408	0.16336
1	-0.425	0.15079
1	-0.442	0.13823
1	-0.476	0.12566
1	-0.493	0.10681
1	-0.51	0.094246
1	-0.544	0.075397
1	-0.578	0.062831
1	-0.612	0.043982
1	-0.646	0.025132
0	-0.629	0.0062831
0	-0.629	6.2705
0	-0.646	6.2454
0	-0.646	6.2265
0	-0.663	6.2077
0	-0.663	6.1889
2	-0.68	6.17
2	-0.663	6.1449
2	-0.646	6.126
2	-0.629	6.1072
2	-0.612	6.0883
2	-0.595	6.0695
2	-0.595	6.0569
2	-0.578	6.0381
2	-0.578	6.0192
2	-0.578	6.0004
2	-0.578	5.9815
2	-0.578	5.9627
2	-0.595	5.9501
2	-0.595	5.9313
2	-0.612	5.9124
2	-0.629	5.8936
2	-0.646	5.8747
2	-0.663	5.8496
2	-0.68	5.8307
2	-0.714	5.8119
2	-0.748	5.7867
2	-0.782	5.7679
2	-0.816	5.7428
2	-0.85	5.7176
2	-0.884	5.6925
2	-0.935	5.6611
2	-0.986	5.6359
2	-1.037	5.6045
2	-1.088	5.5731
2	-1.139	5.5354
2	-1.207	5.504
2	-1.275	5.4663
2	-1.343	5.4286
2	-1.411	5.3846
2	-1.496	5.3406
2	-1.581	5.2966
2	-1.666	5.2464
2	-1.751	5.1961
2	-1.836	5.1396
2	-1.938	5.083
2	-2.04	5.0265
2	-2.142	4.9574
2	-2.244	4.8945
0	-2.397	4.8254
0	-2.533	4.75
0	-2.686	4.6746
0	-2.839	4.5867
0	-2.992	4.4987
0	-3.128	4.4107
0	-3.264	4.3102
0	-3.4	4.2097
0	-3.519	4.1091
0	-3.638	4.0023
0	-3.757	3.8892
0	-3.842	3.7761
0	-3.927	3.6568
0	-3.995	3.5374
0	-4.046	3.418
0	-4.063	3.2986
0	-4.08	3.173
0	-4.08	3.0536
0	-4.046	2.9279
0	-4.012	2.8085
0	-3.944	2.6892
0	-3.876	2.5698
0	-3.791	2.4567
0	-3.689	2.3436
0	-3.57	2.2368
0	-3.451	2.13
0	-3.315	2.0294
0	-3.179	1.9289
0	-3.026	1.8347
0	-2.873	1.7467
0	-2.737	1.665
0	-2.584	1.5833
0	-2.431	1.5079
0	-2.278	1.4388
0	-2.125	1.3697
0	-1.989	1.3069
0	-1.836	1.2503
0	-1.7	1.2001
0	-1.564	1.1498
1	-1.428	1.1058
1	-1.326	1.0618
1	-1.241	1.0241
1	-1.156	0.98645
1	-1.071	0.95503
1	-0.986	0.92362
1	-0.901	0.8922
1	-0.833	0.86707
1	-0.765	0.84193
1	-0.68	0.82309
1	-0.612	0.80424
1	-0.544	0.78539
1	-0.476	0.76654
1	-0.425	0.75397
1	-0.357	0.74141
0	-0.255	0.73512
0	-0.153	0.72884
0	-0.051	0.72256
0	0.034	0.72256
0	0.119	0.72256
0	0.221	0.72884
0	0.323	0.74141
1	0.425	0.75397
1	0.493	0.76654
1	0.561	0.7791
1	0.629	0.79795
1	0.697	0.8168
1	0.765	0.84193
1	0.833	0.86707
1	0.901	0.8922
1	0.986	0.91733
1	1.071	0.94875
1	1.139	0.98645
1	1.224	1.0179
0	1.36	1.0618
0	1.496	1.0995
0	1.632	1.1498
0	1.768	1.2001
0	1.904	1.2566
0	2.057	1.3132
0	2.193	1.376
0	2.346	1.4451
0	2.482	1.5205
0	2.635	1.5959
0	2.788	1.6776
0	2.941	1.7655
0	3.077	1.8535
0	3.213	1.9478
0	3.349	2.0483
0	3.485	2.1488
0	3.604	2.2556
0	3.706	2.3687
0	3.808	2.4818
0	3.893	2.5949
0	3.961	2.7143
0	4.012	2.8337
0	4.046	2.9531
0	4.063	3.0787
0	4.046	3.1981
0	4.029	3.3175
0	3.995	3.4431
0	3.944	3.5625
0	3.876	3.6756
0	3.791	3.795
0	3.689	3.9018
0	3.57	4.0149
0	3.451	4.1217
0	3.315	4.2222
0	3.179	4.3165
2	3.043	4.4107
2	2.941	4.505
2	2.822	4.5867
2	2.72	4.6746
2	2.601	4.75
2	2.499	4.8317
2	2.38	4.9008
2	2.278	4.9762
2	2.176	5.039
2	2.074	5.1019
2	1.972	5.1647
2	1.887	5.2213
2	1.802	5.2778
2	1.717	5.3343
2	1.632	5.3846
2	1.547	5.4286
2	1.479	5.4789
2	1.411	5.5228
2	1.36	5.5605
2	1.309	5.6045
2	1.241	5.6422
2	1.207	5.6799
2	1.156	5.7113
0	1.088	5.749
0	1.003	5.7805
0	0.935	5.8056
0	0.867	5.837
0	0.799	5.8621
0	0.748	5.881
0	0.68	5.9061
0	0.629	5.925
0	0.578	5.9438
0	0.527	5.9627
0	0.493	5.9752
0	0.442	5.9941
0	0.408	6.0066
0	0.357	6.0129
0	0.323	6.0255
2	0.289	6.0381
2	0.289	6.0443
2	0.289	6.0506
2	0.306	6.0632
2	0.306	6.0695
2	0.323	6.082
2	0.34	6.0946
2	0.34	6.1009
2	0.357	6.1135
2	0.374	6.126
2	0.391	6.1386
2	0.425	6.1512
2	0.442	6.1637
2	0.459	6.1763
2	0.493	6.1889
2	0.51	6.2077
2	0.544	6.2203
2	0.578	6.2391
2	0.612	6.258
0	0.612	6.2768
0	0.612	0.012566
0	0.612	0.031415
0	0.629	0.050265
0	0.629	0.069114
0	0.646	0.087963
0	0.663	0.10681
0	0.68	0.12566
0	0.697	0.15079
0	0.714	0.16964
1	0.748	0.19478
1	0.731	0.21363
1	0.731	0.23876
1	0.731	0.25761
1	0.731	0.28274
1	0.731	0.30159
1	0.731	0.32672
1	0.748	0.34557
1	0.748	0.3707
0	0.816	0.39583
0	0.867	0.42097
0	0.935	0.4461
0	1.003	0.47752
0	1.071	0.50893
0	1.139	0.54035
0	1.224	0.57805
0	1.309	0.61574
0	1.394	0.65344
0	1.496	0.69742
0	1.581	0.74769
0	1.7	0.79167
0	1.802	0.84822
0	1.921	0.90477
0	2.04	0.96131
0	2.159	1.0241
0	2.295	1.0933
0	2.431	1.1624
0	2.567	1.2378
0	2.703	1.3195
0	2.856	1.4011
0	2.992	1.4891
0	3.145	1.5833
0	3.298	1.6776
0	3.434	1.7781
0	3.587	1.8849
0	3.723	1.998
0	3.859	2.1111
0	3.978	2.2242
0	4.08	2.3499
0	4.182	2.4755
0	4.267	2.6012
0	4.335	2.7269
0	4.386	2.8588
0	4.403	2.9908
0	4.42	3.1227
0	4.403	3.2546
0	4.386	3.3929
0	4.335	3.5185
0	4.267	3.6505
0	4.182	3.7761
0	4.08	3.9018
0	3.978	4.0212
0	3.842	4.1406
0	3.723	4.2537
0	3.57	4.3605
0	3.434	4.4673
0	3.281	4.5678
0	3.128	4.6683
0	2.975	4.7563
0	2.822	4.8443
0	2.686	4.926
0	2.533	5.0076
0	2.397	5.083
0	2.244	5.1521
0	2.108	5.215
0	1.989	5.2778
0	1.853	5.3343
0	1.734	5.3909
0	1.632	5.4412
2	1.513	5.4914
2	1.445	5.5354
2	1.394	5.5794
2	1.343	5.6171
2	1.292	5.6548
2	1.241	5.6925
2	1.207	5.7302
2	1.173	5.7679
0	1.088	5.7993
0	1.02	5.837
0	0.969	5.8621
0	0.901	5.8936
0	0.85	5.9187
0	0.799	5.9438
0	0.748	5.9689
0	0.697	5.9878
0	0.663	6.0129
0	0.629	6.0318
0	0.595	6.0506
0	0.561	6.0632
1	0.527	6.082
1	0.459	6.0946
1	0.391	6.1072
1	0.323	6.1197
1	0.255	6.1323
1	0.187	6.1386
1	0.136	6.1449
1	0.068	6.1449
1	0.017	6.1449
1	-0.034	6.1449
1	-0.085	6.1449
1	-0.153	6.1386
1	-0.221	6.1323
0	-0.238	6.126
0	-0.255	6.1197
0	-0.289	6.1135
0	-0.306	6.1009
0	-0.34	6.0946
0	-0.357	6.082
0	-0.391	6.0695
0	-0.425	6.0569
0	-0.459	6.0443
0	-0.493	6.0318
0	-0.527	6.0129
0	-0.578	5.9941
2	-0.612	5.9815
2	-0.629	5.9627
2	-0.629	5.9375
2	-0.646	5.9187
2	-0.663	5.8998
2	-0.663	5.881
2	-0.697	5.8621
2	-0.714	5.837
2	-0.731	5.8182
2	-0.765	5.793
2	-0.799	5.7742
2	-0.833	5.749
2	-0.867	5.7239
2	-0.901	5.6925
2	-0.952	5.6674
2	-1.003	5.6359
2	-1.054	5.6045
2	-1.105	5.5731
2	-1.156	5.5417
2	-1.224	5.504
0	-1.326	5.4663
0	-1.445	5.4223
0	-1.547	5.3783
0	-1.666	5.3281
0	-1.802	5.2778
0	-1.921	5.2213
0	-2.057	5.1584
0	-2.193	5.0956
0	-2.329	5.0265
0	-2.465	4.9574
0	-2.618	4.882
0	-2.771	4.8003
0	-2.907	4.7123
0	-3.06	4.6244
0	-3.213	4.5301
0	-3.349	4.4296
0	-3.502	4.3291
0	-3.621	4.2222
0	-3.757	4.1091
0	-3.876	3.996
0	-3.978	3.8767
0	-4.063	3.7573
0	-4.148	3.6316
0	-4.199	3.506
0	-4.25	3.3803
0	-4.267	3.2546
0	-4.284	3.1227
0	-4.267	2.997
0	-4.233	2.8651
0	-4.182	2.7394
0	-4.114	2.6138
0	-4.029	2.4944
0	-3.927	2.375
0	-3.825	2.2556
0	-3.689	2.1425
0	-3.57	2.0357
0	-3.417	1.9289
0	-3.281	1.8284
0	-3.128	1.7341
0	-2.975	1.6399
0	-2.822	1.5519
0	-2.686	1.4703
0	-2.533	1.3948
0	-2.38	1.3195
0	-2.244	1.2503
0	-2.091	1.1812
0	-1.955	1.1247
0	-1.819	1.0681
0	-1.7	1.0116
1	-1.564	0.96131
1	-1.479	0.91733
1	-1.411	0.87335
1	-1.326	0.82937
1	-1.258	0.79167
1	-1.19	0.75397
1	-1.139	0.72256
1	-1.071	0.68486
1	-1.02	0.65344
1	-0.969	0.62203
1	-0.935	0.59689
1	-0.884	0.57176
1	-0.85	0.54035
1	-0.816	0.51521
1	-0.782	0.49637
1	-0.748	0.47123
1	-0.714	0.4461
1	-0.697	0.42725
1	-0.68	0.4084
1	-0.663	0.38327
1	-0.646	0.36442
1	-0.629	0.34557
1	-0.629	0.32672
1	-0.612	0.30787
1	-0.612	0.28902
1	-0.612	0.27017
1	-0.612	0.25132
1	-0.612	0.23247
1	-0.612	0.21363
1	-0.629	0.19478
0	-0.595	0.17593
0	-0.578	0.15708
0	-0.544	0.14451
0	-0.527	0.12566
0	-0.51	0.1131
0	-0.493	0.094246
0	-0.476	0.08168
0	-0.476	0.069114
2	-0.459	0.050265
2	-0.408	0.037699
2	-0.357	0.025132
2	-0.323	0.018849
2	-0.272	0.0062831
2	-0.238	0
0	-0.238	6.2768
0	-0.238	6.2705
0	-0.238	6.258
0	-0.238	6.2517
0	-0.238	6.2454
0	-0.255	6.2391
0	-0.255	6.2328
0	-0.272	6.2203
0	-0.272	6.214
0	-0.289	6.2014
0	-0.306	6.1951
0	-0.306	6.1889
0	-0.323	6.1763
0	-0.34	6.1637
2	-0.357	6.1574
2	-0.34	6.1449
2	-0.323	6.1323
2	-0.306	6.126
2	-0.289	6.1135
2	-0.272	6.1072
2	-0.255	6.1009
2	-0.238	6.0883
2	-0.238	6.082
2	-0.221	6.0758
2	-0.204	6.0695
2	-0.204	6.0632
2	-0.187	6.0569
2	-0.187	6.0506
2	-0.17	6.0443
2	-0.17	6.0381
2	-0.17	6.0381
2	-0.17	6.0318
2	-0.153	6.0255
2	-0.153	6.0192
2	-0.153	6.0129
2	-0.153	6.0129
2	-0.153	6.0066
2	-0.153	6.0004
2	-0.153	5.9941
2	-0.153	5.9878
2	-0.17	5.9878
2	-0.17	5.9815
2	-0.17	5.9752
2	-0.17	5.9689
2	-0.187	5.9627
2	-0.187	5.9564
2	-0.187	5.9501
2	-0.204	5.9438
2	-0.204	5.9375
2	-0.221	5.9313
2	-0.238	5.925
2	-0.238	5.9187
2	-0.255	5.9124
2	-0.272	5.8998
2	-0.289	5.8936
2	-0.306	5.8873
2	-0.323	5.8747
2	-0.34	5.8621
2	-0.357	5.8559
2	-0.391	5.8433
2	-0.408	5.8307
2	-0.425	5.8182
2	-0.459	5.8056
2	-0.493	5.7867
2	-0.527	5.7742
2	-0.544	5.7553
2	-0.595	5.7428
2	-0.629	5.7239
2	-0.663	5.705
2	-0.714	5.6799
2	-0.748	5.6611
2	-0.799	5.6359
2	-0.85	5.6108
2	-0.901	5.5857
2	-0.969	5.5543
2	-1.02	5.5228
2	-1.088	5.4914
0	-1.19	5.46
0	-1.309	5.4223
0	-1.411	5.3783
0	-1.53	5.3343
0	-1.666	5.2904
0	-1.785	5.2338
0	-1.921	5.1836
0	-2.057	5.1207
0	-2.193	5.0579
0	-2.329	4.9888
0	-2.482	4.9197
0	-2.618	4.838
0	-2.771	4.7563
0	-2.924	4.6746
0	-3.06	4.5867
0	-3.213	4.4861
0	-3.349	4.3919
0	-3.485	4.2851
0	-3.621	4.1783
0	-3.74	4.0714
0	-3.859	3.9583
0	-3.961	3.839
0	-4.046	3.7196
0	-4.114	3.5939
0	-4.182	3.4683
0	-4.216	3.3426
0	-4.233	3.217
0	-4.233	3.0913
0	-4.216	2.9593
0	-4.182	2.8337
0	-4.114	2.708
0	-4.046	2.5886
0	-3.961	2.4693
0	-3.859	2.3499
0	-3.74	2.2368
0	-3.621	2.1237
0	-3.485	2.0169
0	-3.349	1.9163
0	-3.196	1.8158
0	-3.06	1.7216
0	-2.907	1.6336
1	-2.754	1.5456
1	-2.635	1.464
1	-2.533	1.3886
1	-2.431	1.3132
1	-2.329	1.2441
1	-2.227	1.1749
1	-2.125	1.1058
1	-2.023	1.043
1	-1.938	0.98645
1	-1.853	0.9299
1	-1.785	0.87335
1	-1.7	0.82309
1	-1.632	0.77282
1	-1.581	0.72256
1	-1.513	0.67858
0	-1.428	0.62831
0	-1.343	0.59061
0	-1.258	0.55291
0	-1.19	0.51521
0	-1.105	0.47752
0	-1.037	0.4461
0	-0.986	0.41469
0	-0.918	0.38955
0	-0.867	0.35814
0	-0.816	0.333
0	-0.765	0.30787
0	-0.714	0.28902
0	-0.68	0.27017
0	-0.629	0.24504
0	-0.595	0.22619
0	-0.561	0.21363
0	-0.544	0.19478
0	-0.51	0.17593
0	-0.476	0.16336
0	-0.459	0.15079
0	-0.442	0.13195
0	-0.408	0.11938
0	-0.391	0.10681
0	-0.374	0.094246
0	-0.374	0.087963
0	-0.357	0.075397
0	-0.34	0.062831
0	-0.34	0.056548
0	-0.323	0.043982
0	-0.323	0.031415
0	-0.323	0.025132
0	-0.306	0.012566
0	-0.306	0.0062831
0	-0.306	6.2768
0	-0.306	6.2705
0	-0.306	6.258
0	-0.323	6.2517
0	-0.323	6.2391
0	-0.323	6.2265
0	-0.34	6.2203
0	-0.34	6.2077
0	-0.357	6.1951
0	-0.374	6.1889
0	-0.391	6.1763
0	-0.408	6.1637
0	-0.425	6.1512
0	-0.442	6.1386
0	-0.459	6.126
0	-0.493	6.1072
2	-0.51	6.0946
2	-0.493	6.082
2	-0.493	6.0632
2	-0.476	6.0506
2	-0.476	6.0318
2	-0.476	6.0192
2	-0.476	6.0066
2	-0.476	5.9941
2	-0.476	5.9752
2	-0.476	5.9627
2	-0.493	5.9501
2	-0.493	5.9313
2	-0.51	5.9187
2	-0.527	5.8998
2	-0.544	5.8873
2	-0.561	5.8684
2	-0.578	5.8496
[truncated: 5,162 more rows]
