# Supplementary material for: Skilled motor control of an inverted pendulum implies low entropy of states but high entropy of actions
Source: PLoS Comput Biol. 2023 Jan 6;19(1):e1010810. doi: 10.1371/journal.pcbi.1010810 (PMC9851554; doi:10.1371/journal.pcbi.1010810)
Supplement: S2 File — The dataset within the file contains the data collected during the experiment. Each CSV file named “FRI_p_l.csv” corresponds to a different trial, where “p” stands for an unique numerical participant’s identifier and “l” stands for pendulum length (where “2” corresponds to 0.2, “3” to 0.3 m, “4” to 0.4 m, etc.). In every file, rows correspond to subsequent time steps, sampled with a frequency of 0.017 s. For every recorded time step, each column contains: the action selected by the trial’s participant (“action”). The value 0 corresponds to a “no action”, the value 1 represents an action that pushes the pendulum towards the clockwise direction and the value 2 corresponds to an action that pushes the pendulum towards the anti-clockwise direction.the angular velocity of the pendulum at that time step (“ang. velocity”), measured in rad s−1.the angle of the pendulum at that time step (“angle”), measured in rad with values in the interval [0, 2π) rad. The angle 0 rad corresponds to the pendulum oriented in its upright position.the single utility value associated to the whole trial (“utility”). (ZIP) [file pcbi.1010810.s002.zip › ExperimentalData/FRI_33_5.csv]

action	angular vel.	angle	trial utility
0	0	3.2358	-19.1486
0	0	3.2358
0	-0.017	3.2358
0	-0.017	3.2358
0	-0.017	3.2358
0	-0.034	3.2358
0	-0.034	3.2358
0	-0.034	3.2358
0	-0.051	3.2295
0	-0.051	3.2295
0	-0.051	3.2295
0	-0.068	3.2232
0	-0.068	3.2232
0	-0.068	3.2232
0	-0.068	3.217
0	-0.085	3.217
0	-0.085	3.2107
0	-0.085	3.2107
0	-0.085	3.2107
0	-0.102	3.2044
0	-0.102	3.2044
0	-0.102	3.1981
0	-0.102	3.1918
0	-0.119	3.1918
0	-0.119	3.1855
0	-0.119	3.1855
0	-0.119	3.1793
0	-0.119	3.1793
0	-0.119	3.173
0	-0.119	3.1667
0	-0.119	3.1667
0	-0.136	3.1604
0	-0.136	3.1541
0	-0.136	3.1541
0	-0.136	3.1478
0	-0.136	3.1416
0	-0.136	3.1416
0	-0.136	3.1353
0	-0.136	3.129
0	-0.136	3.129
0	-0.136	3.1227
2	-0.136	3.1164
2	-0.119	3.1164
2	-0.085	3.1101
2	-0.068	3.1101
2	-0.051	3.1038
2	-0.034	3.1038
2	-0.017	3.1038
2	0	3.1038
2	0	3.1038
2	0.017	3.1038
2	0.034	3.1038
2	0.051	3.1038
2	0.068	3.1101
2	0.085	3.1101
2	0.102	3.1164
2	0.119	3.1164
2	0.136	3.1227
2	0.153	3.129
2	0.17	3.129
2	0.187	3.1353
2	0.204	3.1416
2	0.221	3.1478
2	0.238	3.1604
2	0.255	3.1667
2	0.272	3.173
2	0.289	3.1793
2	0.289	3.1918
2	0.306	3.1981
2	0.323	3.2107
2	0.323	3.217
2	0.34	3.2295
2	0.357	3.2421
2	0.357	3.2546
2	0.374	3.2609
2	0.374	3.2735
2	0.391	3.2861
2	0.391	3.2986
2	0.391	3.3112
2	0.408	3.3238
2	0.408	3.3363
2	0.408	3.3489
2	0.408	3.3615
2	0.425	3.374
2	0.425	3.3866
2	0.425	3.3992
2	0.425	3.4117
2	0.425	3.4243
2	0.425	3.4369
2	0.425	3.4494
2	0.408	3.462
2	0.408	3.4745
2	0.408	3.4871
2	0.408	3.4997
2	0.391	3.5122
2	0.391	3.5248
2	0.391	3.5374
2	0.374	3.5499
2	0.374	3.5625
2	0.357	3.5688
2	0.357	3.5814
2	0.34	3.5939
2	0.323	3.6002
2	0.323	3.6128
2	0.306	3.6254
2	0.289	3.6316
2	0.289	3.6379
0	0.255	3.6505
0	0.221	3.6568
0	0.187	3.6631
0	0.17	3.6693
0	0.136	3.6756
0	0.102	3.6756
0	0.068	3.6819
0	0.034	3.6819
0	0	3.6819
0	0	3.6819
0	-0.034	3.6819
0	-0.068	3.6819
0	-0.102	3.6756
0	-0.136	3.6756
0	-0.153	3.6693
0	-0.187	3.6631
0	-0.221	3.6568
0	-0.255	3.6505
0	-0.272	3.6379
0	-0.306	3.6316
0	-0.34	3.6191
0	-0.357	3.6128
0	-0.391	3.6002
0	-0.408	3.5877
0	-0.442	3.5751
0	-0.459	3.5625
0	-0.493	3.5437
0	-0.51	3.5311
0	-0.527	3.5122
0	-0.561	3.4997
0	-0.578	3.4808
0	-0.595	3.462
0	-0.612	3.4431
0	-0.629	3.4243
0	-0.646	3.4054
0	-0.663	3.3866
0	-0.68	3.3677
0	-0.697	3.3426
0	-0.697	3.3238
0	-0.714	3.3049
0	-0.714	3.2798
0	-0.731	3.2609
0	-0.731	3.2358
0	-0.731	3.217
0	-0.748	3.1918
0	-0.748	3.1667
0	-0.748	3.1478
0	-0.748	3.1227
0	-0.748	3.1038
0	-0.731	3.0787
0	-0.731	3.0599
0	-0.731	3.0347
0	-0.714	3.0159
0	-0.714	2.9908
0	-0.697	2.9719
0	-0.697	2.9468
0	-0.68	2.9279
0	-0.663	2.9091
0	-0.646	2.8902
0	-0.629	2.8651
0	-0.612	2.8462
0	-0.595	2.8274
0	-0.578	2.8148
0	-0.561	2.796
0	-0.544	2.7771
0	-0.527	2.7646
0	-0.493	2.7457
0	-0.476	2.7332
0	-0.442	2.7206
0	-0.425	2.7017
0	-0.391	2.6892
0	-0.374	2.6829
0	-0.34	2.6703
0	-0.323	2.6578
0	-0.289	2.6515
0	-0.255	2.6389
0	-0.238	2.6326
0	-0.204	2.6263
0	-0.17	2.62
0	-0.136	2.6138
0	-0.119	2.6138
0	-0.085	2.6075
0	-0.051	2.6075
0	-0.017	2.6075
0	0	2.6075
0	0.017	2.6075
0	0.051	2.6075
0	0.085	2.6075
0	0.119	2.6138
0	0.153	2.6138
2	0.17	2.62
2	0.221	2.6263
2	0.272	2.6326
2	0.306	2.6452
2	0.357	2.6515
2	0.391	2.664
2	0.442	2.6766
2	0.476	2.6955
2	0.527	2.708
2	0.561	2.7269
2	0.612	2.7394
2	0.646	2.7646
2	0.68	2.7834
2	0.714	2.8023
2	0.748	2.8274
2	0.782	2.8462
2	0.816	2.8714
2	0.85	2.8965
2	0.884	2.9216
2	0.901	2.9531
2	0.935	2.9782
2	0.952	3.0096
2	0.986	3.0347
2	1.003	3.0661
2	1.02	3.0976
2	1.037	3.129
2	1.054	3.1604
2	1.071	3.1918
2	1.071	3.2232
2	1.088	3.2546
2	1.088	3.2923
2	1.105	3.3238
2	1.105	3.3552
2	1.105	3.3866
2	1.105	3.4243
2	1.105	3.4557
2	1.105	3.4871
2	1.088	3.5248
2	1.088	3.5562
2	1.071	3.5877
2	1.071	3.6191
2	1.054	3.6505
2	1.037	3.6819
2	1.02	3.7133
2	1.003	3.7447
2	0.986	3.7761
2	0.969	3.8076
2	0.935	3.8327
2	0.918	3.8641
2	0.884	3.8892
2	0.867	3.9144
2	0.833	3.9395
2	0.816	3.9646
2	0.782	3.9898
2	0.748	4.0149
2	0.714	4.04
2	0.697	4.0589
2	0.663	4.0777
2	0.629	4.0966
2	0.595	4.1154
2	0.561	4.1343
2	0.527	4.1531
2	0.493	4.1657
2	0.459	4.1783
2	0.408	4.1908
2	0.374	4.2034
2	0.34	4.216
2	0.306	4.2285
2	0.272	4.2348
2	0.238	4.2411
2	0.187	4.2474
2	0.153	4.2537
2	0.119	4.2599
2	0.085	4.2662
2	0.034	4.2662
2	0	4.2662
2	-0.017	4.2662
2	-0.051	4.2662
2	-0.085	4.2599
2	-0.136	4.2599
2	-0.17	4.2537
2	-0.204	4.2474
2	-0.238	4.2411
2	-0.272	4.2348
2	-0.323	4.2222
2	-0.357	4.216
2	-0.391	4.2034
2	-0.425	4.1908
2	-0.459	4.1783
2	-0.493	4.1594
0	-0.544	4.1468
0	-0.595	4.128
0	-0.646	4.1091
0	-0.697	4.0903
0	-0.748	4.0652
0	-0.799	4.0463
0	-0.833	4.0212
0	-0.884	3.996
0	-0.935	3.9646
0	-0.969	3.9395
0	-1.02	3.9081
0	-1.054	3.8767
0	-1.088	3.8453
0	-1.122	3.8076
0	-1.173	3.7761
0	-1.207	3.7384
0	-1.224	3.7008
0	-1.258	3.6631
0	-1.292	3.6254
0	-1.309	3.5877
0	-1.343	3.5499
0	-1.36	3.506
0	-1.377	3.462
0	-1.394	3.4243
0	-1.411	3.3803
0	-1.428	3.3363
0	-1.445	3.2923
0	-1.445	3.2484
0	-1.445	3.2044
0	-1.445	3.1604
0	-1.445	3.1164
0	-1.445	3.0724
0	-1.445	3.0347
0	-1.428	2.9908
0	-1.428	2.9468
0	-1.411	2.9028
0	-1.394	2.8588
0	-1.377	2.8211
0	-1.36	2.7771
0	-1.326	2.7394
0	-1.309	2.6955
0	-1.275	2.6578
0	-1.258	2.62
0	-1.224	2.5823
0	-1.19	2.5447
0	-1.156	2.5132
0	-1.105	2.4755
0	-1.071	2.4441
0	-1.037	2.4127
0	-1.003	2.3813
0	-0.952	2.3499
0	-0.901	2.3247
0	-0.867	2.2933
0	-0.816	2.2682
0	-0.765	2.2494
0	-0.731	2.2242
0	-0.68	2.2054
0	-0.629	2.1802
0	-0.578	2.1677
0	-0.527	2.1488
0	-0.476	2.13
0	-0.425	2.1174
0	-0.374	2.1048
0	-0.323	2.0986
0	-0.272	2.086
0	-0.221	2.0797
0	-0.17	2.0734
0	-0.119	2.0671
0	-0.068	2.0671
0	0	2.0671
0	0.034	2.0671
0	0.085	2.0671
0	0.136	2.0671
0	0.187	2.0734
0	0.238	2.0797
0	0.289	2.0923
0	0.34	2.0986
0	0.391	2.1111
0	0.442	2.1237
0	0.493	2.1362
0	0.544	2.1551
0	0.595	2.174
0	0.646	2.1928
0	0.697	2.2117
0	0.731	2.2305
0	0.782	2.2556
0	0.833	2.2808
0	0.867	2.3059
0	0.918	2.331
0	0.969	2.3624
0	1.003	2.3939
0	1.037	2.419
2	1.071	2.4567
2	1.139	2.4881
2	1.19	2.5195
2	1.241	2.5572
2	1.275	2.5949
2	1.326	2.6389
2	1.377	2.6766
2	1.411	2.7206
2	1.445	2.7646
2	1.479	2.8085
2	1.513	2.8525
2	1.547	2.8965
2	1.581	2.9468
2	1.598	2.9908
2	1.632	3.041
2	1.649	3.0913
2	1.666	3.1416
2	1.683	3.1918
2	1.683	3.2421
2	1.7	3.2923
2	1.7	3.3426
2	1.7	3.3929
2	1.7	3.4494
2	1.7	3.4997
2	1.683	3.5499
2	1.683	3.6002
2	1.666	3.6505
2	1.649	3.7008
2	1.632	3.751
2	1.615	3.8013
2	1.598	3.8453
2	1.564	3.8955
2	1.547	3.9395
2	1.513	3.9898
2	1.479	4.0338
2	1.445	4.0777
2	1.411	4.1217
2	1.377	4.1594
2	1.343	4.2034
2	1.309	4.2411
2	1.258	4.2788
2	1.224	4.3165
2	1.19	4.3542
2	1.139	4.3919
2	1.105	4.4233
2	1.054	4.4547
2	1.02	4.4924
2	0.969	4.5175
2	0.935	4.549
2	0.884	4.5741
2	0.85	4.5992
2	0.799	4.6244
2	0.765	4.6495
2	0.714	4.6746
2	0.663	4.6935
2	0.629	4.7123
2	0.578	4.7312
2	0.544	4.75
2	0.493	4.7626
0	0.425	4.7814
0	0.374	4.794
0	0.306	4.8003
0	0.255	4.8129
0	0.187	4.8191
0	0.136	4.8254
0	0.068	4.8254
0	0.017	4.8254
0	-0.034	4.8254
0	-0.085	4.8254
0	-0.153	4.8191
0	-0.204	4.8191
0	-0.272	4.8066
0	-0.323	4.8003
0	-0.391	4.7877
0	-0.442	4.7752
0	-0.51	4.7626
0	-0.561	4.7437
0	-0.629	4.7249
0	-0.68	4.706
0	-0.748	4.6872
0	-0.799	4.6621
0	-0.867	4.6369
0	-0.918	4.6118
0	-0.986	4.5804
0	-1.037	4.549
0	-1.105	4.5175
0	-1.156	4.4861
0	-1.207	4.4484
0	-1.275	4.4107
0	-1.326	4.373
0	-1.377	4.3291
0	-1.445	4.2851
0	-1.496	4.2411
0	-1.547	4.1971
0	-1.598	4.1531
0	-1.649	4.1029
0	-1.7	4.0526
0	-1.734	4.0023
0	-1.785	3.9458
0	-1.819	3.8892
0	-1.853	3.839
0	-1.904	3.7824
0	-1.938	3.7196
0	-1.955	3.6631
0	-1.989	3.6065
0	-2.006	3.5437
0	-2.04	3.4808
0	-2.057	3.4243
0	-2.074	3.3615
0	-2.074	3.2986
0	-2.091	3.2358
0	-2.091	3.173
0	-2.091	3.1101
0	-2.074	3.0473
0	-2.074	2.9845
0	-2.057	2.9216
0	-2.04	2.8588
0	-2.023	2.796
0	-2.006	2.7394
0	-1.972	2.6766
0	-1.938	2.62
0	-1.921	2.5572
0	-1.887	2.5007
0	-1.836	2.4441
0	-1.802	2.3939
0	-1.751	2.3373
0	-1.717	2.287
0	-1.666	2.2368
0	-1.615	2.1865
0	-1.564	2.1362
0	-1.513	2.0923
0	-1.462	2.0483
0	-1.411	2.0043
0	-1.343	1.9603
0	-1.292	1.9226
0	-1.241	1.8849
0	-1.173	1.8472
0	-1.122	1.8095
0	-1.054	1.7781
0	-1.003	1.7467
0	-0.935	1.7153
0	-0.884	1.6902
0	-0.816	1.665
0	-0.765	1.6399
0	-0.697	1.621
0	-0.646	1.5959
0	-0.578	1.5771
0	-0.527	1.5645
0	-0.459	1.5456
0	-0.408	1.5331
0	-0.34	1.5205
0	-0.289	1.5142
0	-0.221	1.5079
0	-0.153	1.5017
0	-0.102	1.4954
0	-0.034	1.4954
0	0	1.4954
0	0.068	1.4954
0	0.119	1.4954
0	0.187	1.5017
0	0.238	1.5079
0	0.306	1.5142
0	0.357	1.5268
0	0.425	1.5394
0	0.476	1.5519
0	0.544	1.5708
0	0.595	1.5833
0	0.663	1.6022
0	0.714	1.6273
0	0.782	1.6462
0	0.833	1.6713
0	0.901	1.6964
0	0.952	1.7279
0	1.02	1.7593
0	1.071	1.7907
2	1.122	1.8221
2	1.207	1.8598
2	1.275	1.8912
2	1.343	1.9352
2	1.411	1.9729
2	1.496	2.0169
2	1.564	2.0671
2	1.632	2.1111
2	1.7	2.1614
2	1.751	2.2179
2	1.819	2.2682
2	1.87	2.3247
2	1.938	2.3813
2	1.989	2.4441
2	2.04	2.5007
2	2.091	2.5635
2	2.142	2.6263
2	2.176	2.6955
2	2.227	2.7583
2	2.261	2.8274
2	2.295	2.8965
2	2.312	2.9656
2	2.346	3.0347
2	2.363	3.1038
2	2.38	3.1793
2	2.38	3.2484
2	2.397	3.3175
2	2.397	3.3929
2	2.397	3.462
2	2.38	3.5374
2	2.38	3.6065
2	2.363	3.6756
2	2.346	3.751
2	2.312	3.8201
2	2.295	3.8892
2	2.261	3.9583
2	2.244	4.0275
2	2.21	4.0903
2	2.176	4.1594
2	2.142	4.2222
2	2.091	4.2851
2	2.057	4.3479
2	2.006	4.4107
2	1.972	4.4736
2	1.921	4.5301
2	1.887	4.5867
2	1.836	4.6432
0	1.785	4.6998
0	1.717	4.75
0	1.649	4.8003
0	1.598	4.8506
0	1.53	4.8945
0	1.479	4.9448
0	1.411	4.9888
0	1.36	5.0265
0	1.309	5.0705
0	1.241	5.1082
0	1.19	5.1459
0	1.139	5.1773
0	1.088	5.215
0	1.037	5.2464
0	0.986	5.2778
0	0.935	5.3029
0	0.884	5.3281
0	0.833	5.3595
0	0.782	5.3783
0	0.731	5.4035
0	0.68	5.4286
0	0.646	5.4474
0	0.595	5.4663
0	0.561	5.4851
0	0.51	5.4977
0	0.476	5.5166
0	0.425	5.5291
0	0.391	5.5417
0	0.34	5.548
0	0.306	5.5605
0	0.272	5.5668
0	0.221	5.5794
0	0.187	5.5857
0	0.153	5.592
0	0.119	5.592
0	0.068	5.5982
0	0.034	5.5982
0	0	5.5982
0	-0.017	5.5982
0	-0.051	5.5982
0	-0.102	5.5982
0	-0.136	5.592
0	-0.17	5.5857
2	-0.204	5.5794
2	-0.238	5.5731
2	-0.255	5.5668
2	-0.272	5.5605
2	-0.306	5.548
2	-0.323	5.5417
2	-0.357	5.5291
2	-0.374	5.5166
2	-0.408	5.504
2	-0.425	5.4914
2	-0.459	5.4789
2	-0.476	5.4663
2	-0.51	5.4474
2	-0.544	5.4349
2	-0.561	5.416
2	-0.595	5.3972
2	-0.629	5.3783
2	-0.663	5.3595
0	-0.697	5.3406
0	-0.748	5.3218
0	-0.799	5.2966
0	-0.85	5.2715
0	-0.901	5.2464
0	-0.952	5.215
0	-1.003	5.1836
0	-1.054	5.1521
0	-1.105	5.1207
0	-1.173	5.0893
0	-1.224	5.0516
0	-1.275	5.0139
0	-1.343	4.9762
0	-1.394	4.9322
0	-1.445	4.8883
0	-1.513	4.8443
0	-1.564	4.8003
0	-1.632	4.75
0	-1.683	4.6998
0	-1.751	4.6495
0	-1.802	4.593
0	-1.87	4.5427
0	-1.921	4.4861
0	-1.972	4.4233
0	-2.04	4.3667
0	-2.091	4.3039
0	-2.142	4.2411
0	-2.193	4.172
0	-2.244	4.1091
0	-2.295	4.04
0	-2.329	3.9709
0	-2.38	3.8955
0	-2.414	3.8264
0	-2.448	3.751
0	-2.482	3.6756
0	-2.516	3.6002
0	-2.533	3.5248
0	-2.55	3.4494
0	-2.567	3.374
0	-2.584	3.2986
0	-2.584	3.217
0	-2.584	3.1416
0	-2.584	3.0599
0	-2.567	2.9845
0	-2.567	2.9091
0	-2.55	2.8337
0	-2.516	2.752
0	-2.499	2.6766
0	-2.465	2.6012
0	-2.431	2.5321
0	-2.397	2.4567
0	-2.346	2.3876
0	-2.312	2.3185
0	-2.261	2.2494
0	-2.21	2.1802
0	-2.159	2.1111
0	-2.108	2.0483
0	-2.057	1.9855
0	-2.006	1.9226
0	-1.938	1.8661
0	-1.887	1.8095
0	-1.819	1.753
0	-1.768	1.6964
0	-1.7	1.6462
0	-1.649	1.5959
0	-1.581	1.5456
0	-1.513	1.5017
0	-1.462	1.4577
0	-1.394	1.4137
0	-1.343	1.3697
0	-1.275	1.332
0	-1.224	1.2943
0	-1.156	1.2566
0	-1.105	1.2252
0	-1.054	1.1938
0	-0.986	1.1624
0	-0.935	1.131
0	-0.884	1.1058
0	-0.833	1.0744
0	-0.782	1.0556
0	-0.731	1.0304
0	-0.68	1.0116
0	-0.629	0.98645
0	-0.578	0.9676
0	-0.527	0.95503
0	-0.476	0.93618
0	-0.425	0.92362
0	-0.374	0.91105
0	-0.323	0.90477
0	-0.289	0.8922
0	-0.238	0.88592
0	-0.187	0.87963
0	-0.136	0.87335
0	-0.102	0.86707
0	-0.051	0.86707
0	0	0.86707
0	0.017	0.86707
0	0.068	0.86707
0	0.119	0.86707
0	0.153	0.87335
0	0.204	0.87963
0	0.255	0.88592
0	0.306	0.89848
0	0.34	0.90477
0	0.391	0.91733
0	0.442	0.9299
0	0.493	0.94246
0	0.544	0.96131
0	0.595	0.98016
0	0.646	0.99901
0	0.697	1.0179
0	0.748	1.0367
0	0.799	1.0618
0	0.85	1.087
0	0.901	1.1121
0	0.952	1.1372
0	1.003	1.1687
0	1.054	1.2001
0	1.122	1.2315
0	1.173	1.2692
0	1.224	1.3069
0	1.292	1.3446
0	1.343	1.3823
0	1.411	1.4263
0	1.462	1.4703
2	1.53	1.5142
2	1.598	1.5582
2	1.666	1.6085
2	1.751	1.6587
2	1.819	1.7153
2	1.904	1.7718
2	1.972	1.8284
2	2.04	1.8912
2	2.108	1.954
2	2.193	2.0169
2	2.261	2.086
2	2.312	2.1551
2	2.38	2.2242
2	2.448	2.2933
2	2.499	2.3687
2	2.55	2.4441
2	2.601	2.5258
2	2.652	2.6012
2	2.703	2.6829
2	2.737	2.7646
2	2.771	2.8462
2	2.805	2.9342
2	2.822	3.0159
2	2.839	3.1038
2	2.856	3.1855
2	2.873	3.2735
2	2.873	3.3615
2	2.873	3.4494
2	2.873	3.5311
2	2.856	3.6191
2	2.839	3.707
2	2.822	3.7887
2	2.805	3.8767
2	2.771	3.9583
2	2.737	4.04
0	2.686	4.1217
0	2.635	4.2034
0	2.584	4.2851
0	2.533	4.3605
0	2.465	4.4359
0	2.414	4.5113
0	2.346	4.5804
0	2.295	4.6495
0	2.227	4.7186
0	2.159	4.7814
0	2.108	4.8506
0	2.04	4.9134
0	1.989	4.9699
0	1.921	5.0328
0	1.87	5.0893
0	1.819	5.1459
0	1.751	5.1961
0	1.7	5.2464
0	1.649	5.3029
0	1.598	5.3469
0	1.564	5.3972
0	1.513	5.4412
0	1.462	5.4851
0	1.428	5.5291
0	1.377	5.5731
0	1.343	5.6171
0	1.309	5.6548
0	1.275	5.6925
0	1.241	5.7302
0	1.207	5.7679
0	1.173	5.8056
0	1.156	5.837
0	1.122	5.8747
1	1.105	5.9061
1	1.071	5.9438
1	1.037	5.9752
1	1.003	6.0004
1	0.969	6.0318
1	0.935	6.0632
1	0.901	6.0883
1	0.884	6.1135
1	0.85	6.1449
1	0.833	6.17
1	0.799	6.1951
1	0.782	6.214
1	0.765	6.2391
1	0.748	6.2642
1	0.731	0
1	0.714	0.025132
1	0.697	0.043982
1	0.68	0.069114
1	0.68	0.087963
1	0.663	0.10681
1	0.663	0.12566
1	0.646	0.15079
1	0.646	0.16964
1	0.629	0.18849
1	0.629	0.20734
1	0.629	0.22619
1	0.629	0.24504
1	0.629	0.26389
1	0.629	0.28274
1	0.629	0.30159
1	0.629	0.32044
1	0.629	0.33929
1	0.629	0.35814
1	0.629	0.37699
1	0.646	0.39583
1	0.646	0.41469
1	0.663	0.43353
1	0.663	0.45867
1	0.68	0.47752
1	0.697	0.49637
1	0.697	0.5215
1	0.714	0.54035
0	0.748	0.56548
0	0.782	0.58433
0	0.816	0.60946
0	0.85	0.63459
0	0.884	0.65973
0	0.918	0.69114
0	0.969	0.71627
0	1.003	0.74769
0	1.037	0.7791
0	1.088	0.81052
0	1.122	0.84193
0	1.173	0.87963
0	1.224	0.91733
0	1.275	0.95503
0	1.309	0.99273
0	1.36	1.0304
0	1.411	1.0744
0	1.479	1.1184
0	1.53	1.1624
0	1.581	1.2064
0	1.632	1.2566
0	1.7	1.3069
0	1.751	1.3572
0	1.802	1.4137
0	1.87	1.4703
0	1.921	1.5268
0	1.989	1.5833
0	2.04	1.6462
0	2.108	1.709
0	2.159	1.7718
0	2.21	1.841
0	2.278	1.9038
0	2.329	1.9729
2	2.38	2.0483
2	2.448	2.1174
2	2.516	2.1928
2	2.567	2.2682
2	2.635	2.3499
2	2.686	2.4253
2	2.737	2.507
2	2.788	2.5949
2	2.839	2.6766
2	2.873	2.7646
2	2.907	2.8525
2	2.941	2.9405
2	2.958	3.0284
2	2.975	3.1164
2	2.992	3.2044
2	3.009	3.2986
2	3.009	3.3866
2	3.009	3.4745
2	2.992	3.5688
2	2.975	3.6568
2	2.958	3.7447
2	2.941	3.8327
2	2.924	3.9269
2	2.89	4.0086
2	2.856	4.0966
0	2.805	4.1845
0	2.754	4.2662
0	2.686	4.3479
0	2.635	4.4296
0	2.567	4.505
0	2.516	4.5804
0	2.448	4.6558
0	2.397	4.7312
0	2.329	4.8003
0	2.261	4.8694
0	2.21	4.9385
0	2.142	5.0014
0	2.091	5.0705
0	2.04	5.127
0	1.972	5.1898
0	1.921	5.2464
0	1.87	5.3092
0	1.819	5.3595
0	1.785	5.416
0	1.734	5.4663
0	1.683	5.5228
0	1.649	5.5731
0	1.615	5.6234
0	1.581	5.6674
0	1.547	5.7176
0	1.513	5.7616
0	1.479	5.8056
0	1.445	5.8496
0	1.428	5.8936
1	1.411	5.9375
1	1.36	5.9815
1	1.343	6.0192
1	1.309	6.0569
1	1.275	6.1009
1	1.241	6.1386
1	1.224	6.1763
1	1.207	6.2077
1	1.19	6.2454
1	1.156	0
1	1.156	0.031415
1	1.139	0.069114
1	1.122	0.10053
1	1.122	0.13823
1	1.105	0.16964
1	1.105	0.20106
1	1.105	0.23876
1	1.088	0.27017
1	1.088	0.30159
1	1.105	0.333
1	1.105	0.3707
1	1.105	0.40212
1	1.122	0.43353
1	1.122	0.47123
1	1.139	0.50265
1	1.156	0.54035
1	1.173	0.57176
1	1.19	0.60946
0	1.224	0.64716
0	1.258	0.68486
0	1.292	0.72256
0	1.326	0.76026
0	1.377	0.79795
0	1.411	0.84193
0	1.462	0.88592
0	1.513	0.9299
0	1.564	0.98016
0	1.598	1.0241
0	1.666	1.0744
0	1.717	1.1247
0	1.768	1.1749
0	1.819	1.2315
0	1.87	1.288
0	1.938	1.3446
0	1.989	1.4011
0	2.057	1.464
0	2.108	1.5268
0	2.159	1.5896
0	2.227	1.6587
0	2.278	1.7279
0	2.346	1.797
0	2.397	1.8661
0	2.448	1.9415
0	2.516	2.0169
0	2.567	2.0923
0	2.601	2.1677
0	2.652	2.2494
0	2.703	2.3247
0	2.737	2.4127
0	2.771	2.4944
0	2.805	2.5761
0	2.839	2.664
0	2.856	2.7457
0	2.873	2.8337
0	2.89	2.9216
0	2.907	3.0096
0	2.907	3.0976
0	2.907	3.1855
0	2.907	3.2672
0	2.89	3.3552
0	2.873	3.4431
0	2.856	3.5311
0	2.822	3.6128
0	2.788	3.7008
0	2.754	3.7824
0	2.72	3.8641
0	2.669	3.9458
0	2.635	4.0275
0	2.584	4.1029
0	2.533	4.1845
0	2.465	4.2537
0	2.414	4.3291
0	2.363	4.4044
0	2.295	4.4736
2	2.244	4.5427
2	2.193	4.6055
2	2.142	4.6746
2	2.108	4.7375
2	2.057	4.8003
2	2.023	4.8631
2	1.972	4.9197
2	1.921	4.9825
2	1.887	5.039
2	1.853	5.0956
2	1.802	5.1459
2	1.768	5.2024
2	1.734	5.2527
2	1.7	5.3092
2	1.666	5.3595
0	1.615	5.4097
0	1.564	5.4537
0	1.53	5.504
0	1.479	5.548
0	1.445	5.592
0	1.411	5.6359
0	1.377	5.6736
0	1.343	5.7176
0	1.309	5.7553
0	1.275	5.793
0	1.241	5.8307
0	1.224	5.8684
0	1.19	5.9061
0	1.173	5.9438
0	1.156	5.9815
0	1.139	6.0129
0	1.122	6.0443
0	1.105	6.082
0	1.105	6.1135
1	1.088	6.1449
1	1.071	6.1826
1	1.037	6.214
1	1.02	6.2454
1	1.003	6.2768
1	0.986	0.018849
1	0.969	0.050265
1	0.969	0.08168
1	0.952	0.10681
1	0.935	0.13823
1	0.935	0.16336
1	0.935	0.19478
1	0.918	0.21991
1	0.918	0.25132
1	0.918	0.27646
1	0.918	0.30787
1	0.918	0.333
1	0.935	0.36442
1	0.935	0.38955
1	0.935	0.42097
1	0.952	0.4461
1	0.969	0.47752
0	0.986	0.50893
0	1.02	0.53406
0	1.054	0.56548
0	1.088	0.60318
0	1.122	0.63459
0	1.156	0.66601
0	1.19	0.70371
0	1.224	0.74141
0	1.275	0.7791
0	1.309	0.8168
0	1.36	0.8545
0	1.411	0.89848
0	1.445	0.94246
0	1.496	0.98645
0	1.547	1.0304
0	1.598	1.0807
0	1.649	1.131
0	1.7	1.1812
0	1.768	1.2315
0	1.819	1.288
0	1.87	1.3446
0	1.938	1.4011
0	1.989	1.4577
0	2.057	1.5205
0	2.108	1.5833
0	2.176	1.6462
0	2.227	1.7153
0	2.278	1.7781
0	2.346	1.8472
0	2.397	1.9226
0	2.448	1.9917
0	2.499	2.0671
0	2.55	2.1425
0	2.601	2.2242
0	2.652	2.2996
0	2.686	2.3813
0	2.72	2.463
0	2.754	2.5447
0	2.788	2.6326
0	2.822	2.7143
0	2.839	2.796
0	2.856	2.8839
2	2.873	2.9719
2	2.89	3.0599
2	2.907	3.1416
2	2.924	3.2295
2	2.924	3.3175
2	2.924	3.4054
2	2.924	3.4934
2	2.907	3.5814
2	2.89	3.6693
2	2.873	3.7573
2	2.856	3.8453
2	2.839	3.9269
2	2.805	4.0149
2	2.771	4.0966
2	2.737	4.1783
2	2.703	4.2599
2	2.652	4.3416
2	2.618	4.4233
2	2.567	4.4987
2	2.533	4.5804
2	2.482	4.6558
2	2.431	4.7249
2	2.397	4.8003
2	2.346	4.8694
2	2.295	4.9385
2	2.261	5.0076
2	2.227	5.0767
2	2.176	5.1459
2	2.142	5.2087
2	2.108	5.2715
2	2.074	5.3343
2	2.04	5.3972
2	2.006	5.46
2	1.972	5.5166
0	1.938	5.5794
0	1.904	5.6359
0	1.87	5.6925
0	1.836	5.749
1	1.802	5.7993
1	1.751	5.8559
1	1.717	5.9061
1	1.683	5.9564
1	1.649	6.0066
1	1.615	6.0569
1	1.581	6.1072
1	1.564	6.1512
1	1.53	6.2014
1	1.513	6.2454
1	1.496	0.0062831
1	1.479	0.056548
1	1.479	0.10053
1	1.462	0.14451
1	1.462	0.18849
1	1.445	0.23247
1	1.445	0.27646
1	1.445	0.32044
1	1.445	0.36442
1	1.462	0.4084
1	1.462	0.45238
1	1.479	0.49637
1	1.496	0.54035
1	1.513	0.58433
1	1.53	0.62831
0	1.564	0.67858
0	1.598	0.72256
0	1.632	0.77282
0	1.683	0.82309
0	1.717	0.87335
0	1.768	0.9299
0	1.819	0.98016
0	1.87	1.0367
0	1.921	1.0933
0	1.972	1.1498
0	2.023	1.2126
0	2.091	1.2755
0	2.142	1.3383
0	2.193	1.4011
0	2.261	1.4703
0	2.312	1.5394
0	2.38	1.6085
0	2.431	1.6839
0	2.482	1.753
0	2.55	1.8347
0	2.601	1.9101
0	2.652	1.9855
0	2.703	2.0671
0	2.754	2.1488
0	2.805	2.2368
0	2.856	2.3185
0	2.89	2.4064
0	2.924	2.4944
0	2.958	2.5823
0	2.992	2.6703
0	3.009	2.7646
0	3.026	2.8525
0	3.043	2.9468
0	3.043	3.0347
0	3.043	3.129
0	3.043	3.217
0	3.043	3.3112
0	3.026	3.4054
0	3.009	3.4934
0	2.975	3.5814
0	2.958	3.6756
0	2.924	3.7636
0	2.873	3.8453
0	2.839	3.9332
0	2.788	4.0212
0	2.737	4.1029
0	2.686	4.1845
0	2.635	4.2662
0	2.584	4.3416
0	2.516	4.417
0	2.465	4.4924
0	2.397	4.5678
0	2.346	4.6369
0	2.278	4.706
0	2.21	4.7752
0	2.159	4.8443
0	2.091	4.9071
0	2.04	4.9699
0	1.972	5.0265
0	1.921	5.0893
0	1.87	5.1459
0	1.802	5.1961
0	1.751	5.2527
0	1.7	5.3029
0	1.649	5.3532
0	1.615	5.4035
0	1.564	5.4537
0	1.513	5.4977
0	1.479	5.5417
0	1.428	5.5857
0	1.394	5.6297
0	1.36	5.6736
0	1.326	5.7113
0	1.292	5.7553
0	1.258	5.793
0	1.241	5.8307
0	1.207	5.8684
0	1.19	5.8998
0	1.173	5.9375
0	1.139	5.9752
0	1.122	6.0066
1	1.105	6.0381
1	1.088	6.0758
1	1.054	6.1072
1	1.037	6.1386
1	1.003	6.17
1	0.986	6.2014
1	0.969	6.2265
1	0.935	6.258
1	0.918	0
1	0.918	0.031415
1	0.901	0.056548
1	0.884	0.08168
1	0.867	0.1131
1	0.867	0.13823
1	0.85	0.16336
1	0.85	0.18849
1	0.85	0.21363
1	0.85	0.23876
1	0.85	0.26389
1	0.85	0.28902
1	0.85	0.32044
1	0.85	0.34557
1	0.85	0.3707
1	0.85	0.39583
1	0.867	0.42097
1	0.867	0.4461
1	0.884	0.47123
1	0.901	0.50265
0	0.918	0.52778
0	0.952	0.5592
0	0.986	0.58433
0	1.02	0.61574
0	1.054	0.64716
0	1.088	0.67858
0	1.122	0.71627
0	1.173	0.74769
0	1.207	0.78539
0	1.258	0.82309
0	1.292	0.86079
0	1.343	0.89848
0	1.394	0.94246
0	1.445	0.98645
0	1.496	1.0304
0	1.547	1.0744
0	1.598	1.1184
0	1.649	1.1687
0	1.7	1.2189
0	1.751	1.2755
0	1.819	1.3257
0	1.87	1.3823
0	1.938	1.4388
0	1.989	1.4954
0	2.057	1.5582
0	2.108	1.621
0	2.159	1.6839
0	2.227	1.753
0	2.278	1.8221
0	2.346	1.8912
0	2.397	1.9603
0	2.448	2.0357
0	2.499	2.1111
0	2.55	2.1865
0	2.601	2.2619
0	2.635	2.3373
0	2.669	2.419
0	2.72	2.5007
0	2.737	2.5823
0	2.771	2.664
0	2.805	2.752
0	2.822	2.8337
0	2.822	2.9216
0	2.839	3.0033
0	2.839	3.0913
0	2.839	3.1793
0	2.839	3.2609
0	2.822	3.3489
0	2.805	3.4306
0	2.788	3.5185
0	2.754	3.6002
0	2.737	3.6819
0	2.703	3.7636
0	2.652	3.8453
0	2.618	3.9207
0	2.567	4.0023
0	2.516	4.0777
0	2.465	4.1531
0	2.414	4.2285
0	2.363	4.2976
0	2.312	4.3667
0	2.244	4.4359
0	2.193	4.505
0	2.125	4.5678
0	2.074	4.6306
0	2.006	4.6935
0	1.938	4.7563
0	1.887	4.8129
0	1.819	4.8694
0	1.768	4.9197
0	1.7	4.9762
0	1.649	5.0265
0	1.598	5.0705
0	1.53	5.1207
0	1.479	5.1647
0	1.428	5.2087
0	1.377	5.2527
0	1.326	5.2904
0	1.275	5.3343
0	1.224	5.372
0	1.173	5.4035
0	1.122	5.4412
0	1.088	5.4726
0	1.037	5.504
0	1.003	5.5354
0	0.952	5.5668
0	0.918	5.592
0	0.884	5.6234
0	0.85	5.6485
0	0.816	5.6736
0	0.782	5.6988
0	0.748	5.7176
0	0.714	5.7428
0	0.68	5.7616
0	0.646	5.7867
0	0.629	5.8056
0	0.595	5.8244
0	0.561	5.837
0	0.544	5.8559
0	0.527	5.8747
0	0.493	5.8873
0	0.476	5.8998
0	0.459	5.9187
0	0.425	5.9313
0	0.408	5.9438
0	0.391	5.9564
0	0.374	5.9689
0	0.357	5.9752
0	0.34	5.9878
0	0.323	6.0004
0	0.306	6.0066
0	0.289	6.0192
0	0.272	6.0255
0	0.255	6.0318
0	0.238	6.0443
0	0.221	6.0506
0	0.204	6.0569
0	0.204	6.0632
0	0.187	6.0695
0	0.17	6.0758
0	0.153	6.082
0	0.153	6.082
0	0.136	6.0883
0	0.119	6.0946
0	0.119	6.0946
0	0.102	6.1009
0	0.102	6.1009
0	0.085	6.1072
0	0.068	6.1072
0	0.068	6.1135
0	0.051	6.1135
0	0.051	6.1135
0	0.034	6.1135
0	0.017	6.1197
0	0.017	6.1197
0	0	6.1197
0	0	6.1197
0	0	6.1197
0	0	6.1197
0	-0.017	6.1197
1	-0.034	6.1197
1	-0.051	6.1135
1	-0.085	6.1135
1	-0.102	6.1135
1	-0.136	6.1072
0	-0.136	6.1009
0	-0.153	6.1009
0	-0.17	6.0946
2	-0.17	6.0883
2	-0.17	6.082
2	-0.17	6.0758
2	-0.17	6.0695
2	-0.153	6.0695
2	-0.153	6.0632
2	-0.153	6.0569
2	-0.153	6.0506
2	-0.153	6.0443
2	-0.136	6.0443
2	-0.136	6.0381
2	-0.136	6.0318
2	-0.136	6.0318
2	-0.136	6.0255
2	-0.136	6.0192
2	-0.136	6.0192
2	-0.136	6.0129
2	-0.136	6.0066
2	-0.136	6.0066
0	-0.153	6.0004
0	-0.17	5.9941
0	-0.187	5.9878
0	-0.204	5.9815
0	-0.221	5.9752
0	-0.238	5.9689
0	-0.255	5.9627
0	-0.272	5.9501
0	-0.289	5.9438
2	-0.323	5.9375
2	-0.323	5.925
2	-0.323	5.9124
2	-0.323	5.9061
2	-0.34	5.8936
2	-0.34	5.8873
2	-0.34	5.8747
2	-0.357	5.8621
2	-0.357	5.8496
2	-0.374	5.8433
2	-0.391	5.8307
2	-0.391	5.8182
2	-0.408	5.8056
2	-0.408	5.793
2	-0.425	5.7805
2	-0.442	5.7679
2	-0.459	5.7553
0	-0.476	5.7365
0	-0.51	5.7239
0	-0.544	5.705
0	-0.578	5.6925
0	-0.612	5.6736
0	-0.646	5.6548
0	-0.68	5.6297
0	-0.714	5.6108
2	-0.748	5.5857
2	-0.782	5.5668
2	-0.799	5.5417
2	-0.833	5.5166
2	-0.85	5.4914
2	-0.884	5.4663
2	-0.901	5.4412
2	-0.935	5.4097
2	-0.969	5.3846
2	-0.986	5.3532
0	-1.037	5.3218
0	-1.088	5.2904
0	-1.139	5.2527
0	-1.19	5.2213
0	-1.241	5.1836
0	-1.292	5.1459
0	-1.36	5.1082
0	-1.411	5.0642
0	-1.462	5.0202
0	-1.513	4.9762
0	-1.581	4.926
0	-1.632	4.882
0	-1.7	4.8317
0	-1.751	4.7752
0	-1.819	4.7249
0	-1.87	4.6683
0	-1.938	4.6118
0	-1.989	4.5553
0	-2.04	4.4924
0	-2.108	4.4296
0	-2.159	4.3667
0	-2.21	4.2976
0	-2.261	4.2285
0	-2.312	4.1657
0	-2.363	4.0903
0	-2.414	4.0212
0	-2.465	3.9458
0	-2.499	3.8704
0	-2.533	3.795
0	-2.567	3.7196
0	-2.601	3.6442
0	-2.618	3.5625
0	-2.652	3.4808
0	-2.669	3.4054
0	-2.669	3.3238
0	-2.686	3.2421
0	-2.686	3.1604
0	-2.686	3.0787
0	-2.669	3.0033
0	-2.669	2.9216
0	-2.652	2.84
0	-2.618	2.7646
0	-2.601	2.6829
0	-2.567	2.6075
0	-2.533	2.5258
0	-2.499	2.4504
0	-2.465	2.375
0	-2.414	2.3059
0	-2.363	2.2305
0	-2.312	2.1614
0	-2.261	2.0923
0	-2.21	2.0232
0	-2.159	1.9603
0	-2.091	1.8975
0	-2.04	1.8347
0	-1.972	1.7718
0	-1.921	1.7153
0	-1.853	1.6587
0	-1.802	1.6022
0	-1.734	1.5456
0	-1.683	1.4954
0	-1.615	1.4451
0	-1.564	1.4011
0	-1.496	1.3509
0	-1.445	1.3069
0	-1.377	1.2692
0	-1.326	1.2252
0	-1.258	1.1875
0	-1.207	1.1498
0	-1.156	1.1121
0	-1.105	1.0807
0	-1.054	1.0493
0	-1.003	1.0179
0	-0.935	0.98645
0	-0.901	0.96131
0	-0.85	0.93618
0	-0.799	0.91105
0	-0.748	0.88592
0	-0.697	0.86079
0	-0.663	0.84193
0	-0.612	0.82309
0	-0.561	0.80424
0	-0.527	0.78539
0	-0.476	0.77282
0	-0.442	0.76026
0	-0.391	0.74769
0	-0.357	0.73512
0	-0.323	0.72256
0	-0.272	0.71627
0	-0.238	0.70999
0	-0.204	0.69742
0	-0.153	0.69742
0	-0.119	0.69114
0	-0.085	0.68486
0	-0.051	0.68486
0	0	0.68486
0	0.017	0.68486
0	0.051	0.68486
0	0.085	0.68486
0	0.136	0.69114
0	0.17	0.69742
0	0.204	0.70371
0	0.238	0.70999
0	0.289	0.71627
0	0.323	0.72884
0	0.357	0.73512
0	0.408	0.74769
0	0.442	0.76026
0	0.493	0.77282
0	0.527	0.79167
0	0.578	0.81052
0	0.612	0.82309
0	0.663	0.84193
0	0.697	0.86707
0	0.748	0.88592
0	0.799	0.91105
0	0.85	0.93618
0	0.901	0.96131
0	0.935	0.99273
0	0.986	1.0179
0	1.037	1.0493
0	1.088	1.0807
0	1.156	1.1184
0	1.207	1.1498
0	1.258	1.1875
0	1.309	1.2252
0	1.377	1.2692
0	1.428	1.3132
0	1.479	1.3572
0	1.547	1.4011
0	1.598	1.4451
0	1.666	1.4954
0	1.717	1.5456
0	1.785	1.6022
0	1.836	1.6525
0	1.887	1.709
0	1.955	1.7718
0	2.006	1.8284
0	2.074	1.8912
0	2.125	1.954
0	2.176	2.0169
0	2.227	2.086
0	2.278	2.1488
0	2.329	2.2242
0	2.363	2.2933
0	2.414	2.3624
0	2.448	2.4378
0	2.482	2.5132
0	2.516	2.5886
0	2.55	2.664
0	2.567	2.7394
0	2.584	2.8211
2	2.601	2.8965
2	2.635	2.9782
2	2.652	3.0536
2	2.669	3.1353
2	2.686	3.217
2	2.703	3.2986
2	2.703	3.3803
2	2.703	3.462
2	2.686	3.5374
2	2.686	3.6191
2	2.669	3.7008
2	2.652	3.7824
2	2.618	3.8578
2	2.601	3.9395
2	2.567	4.0149
2	2.533	4.0966
2	2.499	4.172
2	2.465	4.2411
2	2.414	4.3165
2	2.38	4.3919
2	2.329	4.461
2	2.295	4.5301
2	2.244	4.5992
0	2.193	4.6683
0	2.125	4.7312
0	2.074	4.794
0	2.006	4.8568
0	1.938	4.9134
0	1.887	4.9699
0	1.836	5.0265
0	1.768	5.083
0	1.717	5.1333
0	1.666	5.1836
0	1.598	5.2338
0	1.547	5.2841
0	1.496	5.3281
0	1.462	5.372
0	1.411	5.416
0	1.36	5.46
0	1.326	5.4977
0	1.275	5.5354
0	1.241	5.5794
0	1.19	5.6108
2	1.156	5.6485
2	1.139	5.6862
2	1.122	5.7176
2	1.105	5.749
2	1.088	5.7867
2	1.088	5.8182
2	1.071	5.8496
2	1.071	5.881
0	1.037	5.9124
0	1.02	5.9438
0	1.003	5.9752
0	0.986	6.0066
0	0.969	6.0381
0	0.952	6.0632
0	0.935	6.0946
0	0.935	6.1197
0	0.918	6.1512
0	0.918	6.1763
0	0.901	6.2077
0	0.901	6.2328
0	0.901	6.258
0	0.901	0.0062831
0	0.901	0.031415
0	0.901	0.056548
0	0.901	0.087963
0	0.918	0.1131
1	0.918	0.14451
1	0.918	0.16964
1	0.901	0.19478
1	0.901	0.22619
1	0.901	0.25132
1	0.901	0.27646
1	0.901	0.30787
1	0.901	0.333
1	0.901	0.36442
1	0.918	0.38955
1	0.918	0.41469
0	0.952	0.4461
0	0.969	0.47752
0	1.003	0.50265
0	1.037	0.53406
0	1.054	0.56548
0	1.088	0.59689
0	1.122	0.63459
0	1.156	0.66601
0	1.207	0.70371
0	1.241	0.74141
0	1.275	0.7791
0	1.326	0.8168
0	1.36	0.86079
0	1.411	0.89848
0	1.462	0.94246
0	1.513	0.98645
0	1.564	1.0367
0	1.615	1.0807
0	1.666	1.131
0	1.717	1.1812
0	1.768	1.2378
0	1.836	1.288
0	1.887	1.3446
0	1.938	1.4011
0	2.006	1.464
0	2.057	1.5205
0	2.125	1.5833
0	2.176	1.6525
0	2.244	1.7153
0	2.295	1.7844
0	2.346	1.8535
0	2.414	1.9289
0	2.465	1.998
0	2.516	2.0734
0	2.567	2.1488
0	2.618	2.2305
0	2.652	2.3122
0	2.703	2.3876
0	2.737	2.4693
0	2.771	2.5572
0	2.805	2.6389
0	2.822	2.7206
0	2.839	2.8085
0	2.856	2.8965
0	2.873	2.9782
0	2.873	3.0661
0	2.873	3.1541
0	2.873	3.2421
0	2.856	3.3238
0	2.839	3.4117
0	2.822	3.4997
0	2.805	3.5814
0	2.771	3.6631
0	2.737	3.751
0	2.703	3.8327
2	2.652	3.9081
2	2.635	3.9898
2	2.601	4.0714
2	2.567	4.1468
2	2.533	4.2222
2	2.482	4.2976
2	2.448	4.373
2	2.397	4.4484
2	2.363	4.5175
2	2.312	4.5867
2	2.278	4.6558
2	2.227	4.7249
2	2.176	4.794
2	2.142	4.8568
2	2.091	4.9197
0	2.04	4.9825
0	1.972	5.0453
0	1.921	5.1019
0	1.87	5.1584
2	1.802	5.215
2	1.768	5.2715
2	1.734	5.3218
2	1.7	5.372
2	1.683	5.4223
2	1.649	5.4726
2	1.615	5.5228
2	1.598	5.5731
2	1.564	5.6171
0	1.53	5.6674
0	1.496	5.7113
0	1.462	5.7553
0	1.445	5.7993
0	1.411	5.8433
0	1.394	5.8873
0	1.36	5.925
1	1.343	5.9689
1	1.309	6.0066
1	1.275	6.0506
1	1.241	6.0883
1	1.224	6.126
1	1.19	6.1574
1	1.173	6.1951
1	1.156	6.2328
1	1.139	6.2642
1	1.122	0.018849
1	1.105	0.050265
1	1.088	0.08168
1	1.088	0.1131
1	1.071	0.15079
1	1.071	0.18221
1	1.054	0.21363
0	1.071	0.24504
0	1.088	0.27646
0	1.105	0.31416
0	1.122	0.34557
0	1.139	0.37699
0	1.173	0.41469
0	1.19	0.45238
0	1.224	0.4838
0	1.241	0.5215
0	1.275	0.5592
0	1.309	0.60318
0	1.343	0.64088
0	1.377	0.68486
0	1.428	0.72256
0	1.462	0.76654
0	1.496	0.81052
0	1.547	0.86079
0	1.598	0.90477
0	1.632	0.95503
0	1.683	1.0053
0	1.734	1.0556
0	1.785	1.1121
0	1.836	1.1624
0	1.904	1.2189
0	1.955	1.2755
0	2.006	1.3383
0	2.074	1.4011
0	2.125	1.464
0	2.193	1.5268
0	2.244	1.5959
0	2.312	1.665
0	2.363	1.7341
0	2.414	1.8033
0	2.482	1.8786
0	2.533	1.954
0	2.584	2.0294
0	2.635	2.1111
0	2.686	2.1928
0	2.737	2.2745
0	2.771	2.3562
0	2.805	2.4378
0	2.856	2.5258
0	2.873	2.6075
0	2.907	2.6955
0	2.924	2.7834
0	2.941	2.8714
0	2.958	2.9593
0	2.958	3.0536
0	2.958	3.1416
0	2.958	3.2295
0	2.958	3.3175
0	2.941	3.4054
0	2.924	3.4934
0	2.89	3.5814
0	2.856	3.6693
0	2.822	3.7573
0	2.788	3.839
0	2.754	3.9207
0	2.703	4.0023
0	2.652	4.084
0	2.601	4.1657
0	2.55	4.2411
0	2.499	4.3165
0	2.431	4.3919
0	2.38	4.461
0	2.312	4.5364
0	2.261	4.6055
0	2.193	4.6683
0	2.142	4.7375
0	2.074	4.8003
0	2.006	4.8631
0	1.955	4.9197
0	1.887	4.9762
0	1.836	5.0328
0	1.785	5.0893
0	1.717	5.1396
0	1.666	5.1898
0	1.615	5.2401
0	1.564	5.2904
0	1.513	5.3343
0	1.462	5.3783
0	1.411	5.4223
0	1.377	5.4663
0	1.326	5.5103
0	1.292	5.548
0	1.241	5.5857
0	1.207	5.6234
0	1.173	5.6611
0	1.139	5.6925
0	1.105	5.7239
0	1.071	5.7616
0	1.037	5.793
0	1.02	5.8244
0	0.986	5.8559
0	0.969	5.881
0	0.935	5.9124
0	0.918	5.9375
0	0.901	5.9689
0	0.884	5.9941
0	0.867	6.0192
0	0.85	6.0443
0	0.833	6.0758
0	0.833	6.1009
0	0.816	6.1197
0	0.799	6.1449
0	0.799	6.17
0	0.799	6.1951
0	0.782	6.2203
0	0.782	6.2454
0	0.782	6.2642
0	0.782	0.0062831
0	0.782	0.031415
[truncated: 5,162 more rows]
