# Supplementary material for: Skilled motor control of an inverted pendulum implies low entropy of states but high entropy of actions
Source: PLoS Comput Biol. 2023 Jan 6;19(1):e1010810. doi: 10.1371/journal.pcbi.1010810 (PMC9851554; doi:10.1371/journal.pcbi.1010810)
Supplement: S2 File — The dataset within the file contains the data collected during the experiment. Each CSV file named “FRI_p_l.csv” corresponds to a different trial, where “p” stands for an unique numerical participant’s identifier and “l” stands for pendulum length (where “2” corresponds to 0.2, “3” to 0.3 m, “4” to 0.4 m, etc.). In every file, rows correspond to subsequent time steps, sampled with a frequency of 0.017 s. For every recorded time step, each column contains: the action selected by the trial’s participant (“action”). The value 0 corresponds to a “no action”, the value 1 represents an action that pushes the pendulum towards the clockwise direction and the value 2 corresponds to an action that pushes the pendulum towards the anti-clockwise direction.the angular velocity of the pendulum at that time step (“ang. velocity”), measured in rad s−1.the angle of the pendulum at that time step (“angle”), measured in rad with values in the interval [0, 2π) rad. The angle 0 rad corresponds to the pendulum oriented in its upright position.the single utility value associated to the whole trial (“utility”). (ZIP) [file pcbi.1010810.s002.zip › ExperimentalData/FRI_15_6.csv]

action	angular vel.	angle	trial utility
0	0	3.2358	-2.4992
0	0	3.2358
0	0	3.2358
0	-0.017	3.2358
0	-0.017	3.2358
0	-0.017	3.2358
0	-0.034	3.2358
0	-0.034	3.2358
0	-0.034	3.2295
0	-0.034	3.2295
0	-0.051	3.2295
0	-0.051	3.2295
0	-0.051	3.2232
0	-0.051	3.2232
0	-0.068	3.2232
0	-0.068	3.217
0	-0.068	3.217
0	-0.068	3.217
0	-0.085	3.2107
0	-0.085	3.2107
0	-0.085	3.2044
0	-0.085	3.2044
0	-0.085	3.2044
0	-0.102	3.1981
0	-0.102	3.1981
0	-0.102	3.1918
0	-0.102	3.1918
0	-0.102	3.1855
0	-0.102	3.1793
0	-0.102	3.1793
0	-0.119	3.173
0	-0.119	3.173
0	-0.119	3.1667
0	-0.119	3.1667
0	-0.119	3.1604
0	-0.119	3.1541
0	-0.119	3.1541
0	-0.119	3.1478
0	-0.119	3.1478
0	-0.119	3.1416
0	-0.119	3.1353
0	-0.119	3.1353
0	-0.119	3.129
0	-0.119	3.129
0	-0.119	3.1227
0	-0.119	3.1164
0	-0.119	3.1164
0	-0.119	3.1101
0	-0.119	3.1101
0	-0.119	3.1038
0	-0.102	3.0976
0	-0.102	3.0976
2	-0.102	3.0913
2	-0.085	3.0913
2	-0.068	3.085
2	-0.051	3.085
2	-0.034	3.085
2	-0.017	3.085
2	0	3.0787
2	0	3.0787
2	0	3.0787
2	0.017	3.085
2	0.034	3.085
2	0.051	3.085
2	0.068	3.085
2	0.085	3.0913
2	0.102	3.0913
2	0.119	3.0976
2	0.136	3.1038
2	0.153	3.1038
2	0.17	3.1101
2	0.187	3.1164
2	0.187	3.1227
2	0.204	3.129
2	0.221	3.1353
2	0.238	3.1416
2	0.255	3.1478
2	0.255	3.1604
2	0.272	3.1667
2	0.289	3.173
2	0.289	3.1855
2	0.306	3.1918
2	0.323	3.2044
2	0.323	3.2107
2	0.34	3.2232
2	0.34	3.2358
2	0.357	3.2421
2	0.357	3.2546
2	0.374	3.2672
2	0.374	3.2798
2	0.374	3.2923
2	0.391	3.2986
2	0.391	3.3112
2	0.391	3.3238
2	0.408	3.3363
2	0.408	3.3489
2	0.408	3.3615
2	0.408	3.374
2	0.408	3.3866
2	0.408	3.3992
2	0.408	3.4117
2	0.408	3.4243
2	0.408	3.4369
2	0.408	3.4494
2	0.408	3.462
2	0.408	3.4745
2	0.391	3.4871
2	0.391	3.4997
2	0.391	3.5122
2	0.391	3.5248
2	0.374	3.5374
2	0.374	3.5437
2	0.374	3.5562
2	0.357	3.5688
2	0.357	3.5814
2	0.34	3.5877
2	0.34	3.6002
2	0.323	3.6128
2	0.323	3.6191
2	0.306	3.6316
2	0.289	3.6379
2	0.289	3.6505
0	0.255	3.6568
0	0.238	3.6631
0	0.204	3.6693
0	0.187	3.6756
0	0.153	3.6819
0	0.136	3.6882
0	0.102	3.6882
0	0.085	3.6945
0	0.051	3.6945
1	0.017	3.6945
1	0	3.7008
1	-0.034	3.6945
1	-0.085	3.6945
1	-0.119	3.6945
1	-0.153	3.6882
1	-0.204	3.6819
1	-0.238	3.6756
1	-0.272	3.6693
1	-0.306	3.6568
1	-0.357	3.6505
1	-0.391	3.6379
1	-0.425	3.6254
1	-0.459	3.6128
1	-0.493	3.5939
1	-0.527	3.5814
1	-0.561	3.5625
1	-0.595	3.5437
1	-0.629	3.5248
1	-0.663	3.506
1	-0.697	3.4871
1	-0.731	3.4683
1	-0.748	3.4431
1	-0.782	3.418
1	-0.799	3.3929
1	-0.833	3.3677
1	-0.85	3.3426
1	-0.884	3.3175
1	-0.901	3.2923
1	-0.918	3.2672
1	-0.935	3.2358
1	-0.952	3.2107
1	-0.969	3.1793
1	-0.986	3.1478
1	-1.003	3.1164
1	-1.003	3.0913
1	-1.02	3.0599
1	-1.02	3.0284
1	-1.037	2.997
1	-1.037	2.9656
1	-1.037	2.9342
1	-1.054	2.9028
1	-1.054	2.8714
1	-1.037	2.84
1	-1.037	2.8085
1	-1.037	2.7771
1	-1.037	2.7457
1	-1.02	2.7143
1	-1.02	2.6829
1	-1.003	2.6515
1	-1.003	2.62
1	-0.986	2.5886
1	-0.969	2.5635
1	-0.952	2.5321
1	-0.935	2.5007
1	-0.918	2.4755
1	-0.901	2.4441
1	-0.884	2.419
1	-0.867	2.3939
1	-0.85	2.3687
1	-0.816	2.3436
1	-0.799	2.3185
1	-0.782	2.2933
1	-0.748	2.2682
1	-0.731	2.2494
1	-0.697	2.2242
0	-0.663	2.2054
0	-0.612	2.1865
0	-0.578	2.1677
0	-0.527	2.1488
0	-0.493	2.1362
0	-0.442	2.1237
0	-0.408	2.1111
0	-0.357	2.0986
0	-0.323	2.086
0	-0.272	2.0797
0	-0.238	2.0671
0	-0.187	2.0609
2	-0.136	2.0546
2	-0.085	2.0546
2	-0.034	2.0546
2	0.017	2.0546
2	0.068	2.0546
2	0.136	2.0546
2	0.187	2.0609
2	0.238	2.0671
2	0.306	2.0734
2	0.357	2.086
2	0.408	2.0986
2	0.476	2.1111
2	0.527	2.13
2	0.578	2.1425
2	0.629	2.1614
2	0.697	2.1802
2	0.748	2.2054
2	0.799	2.2305
2	0.85	2.2494
2	0.901	2.2808
2	0.952	2.3059
2	1.003	2.3373
2	1.054	2.3687
2	1.088	2.4001
2	1.139	2.4316
2	1.19	2.4693
2	1.224	2.507
2	1.275	2.5447
2	1.309	2.5823
2	1.343	2.62
2	1.394	2.664
2	1.428	2.708
2	1.462	2.752
2	1.479	2.796
2	1.513	2.84
2	1.547	2.8839
2	1.564	2.9342
2	1.581	2.9782
2	1.598	3.0284
2	1.615	3.0787
2	1.632	3.1227
2	1.649	3.173
2	1.666	3.2232
2	1.666	3.2735
2	1.666	3.3238
2	1.666	3.374
2	1.666	3.4243
2	1.666	3.4745
2	1.666	3.5248
2	1.649	3.5751
2	1.649	3.6254
2	1.632	3.6756
2	1.615	3.7259
2	1.598	3.7761
2	1.581	3.8201
2	1.564	3.8704
2	1.547	3.9144
2	1.53	3.9646
2	1.496	4.0086
2	1.479	4.0526
2	1.445	4.0966
2	1.411	4.1406
2	1.394	4.1845
2	1.36	4.2222
2	1.326	4.2662
2	1.292	4.3039
2	1.258	4.3416
2	1.224	4.3793
2	1.19	4.417
2	1.156	4.4484
2	1.122	4.4861
2	1.088	4.5175
2	1.037	4.549
2	1.003	4.5804
2	0.969	4.6118
2	0.935	4.6432
2	0.901	4.6683
2	0.867	4.6935
2	0.816	4.7186
2	0.782	4.7437
2	0.748	4.7689
2	0.714	4.794
2	0.68	4.8129
2	0.646	4.8317
2	0.612	4.8506
2	0.561	4.8694
2	0.527	4.8883
2	0.493	4.9008
2	0.459	4.9134
2	0.425	4.9322
2	0.391	4.9448
2	0.357	4.9511
0	0.306	4.9637
0	0.255	4.9699
0	0.204	4.9825
0	0.153	4.9825
1	0.119	4.9888
1	0.051	4.9951
1	0	4.9951
1	-0.051	4.9951
1	-0.119	4.9888
1	-0.17	4.9825
1	-0.238	4.9762
1	-0.306	4.9699
1	-0.357	4.9574
1	-0.425	4.9448
1	-0.493	4.9322
1	-0.544	4.9197
1	-0.612	4.9008
1	-0.68	4.882
1	-0.731	4.8568
1	-0.799	4.838
1	-0.867	4.8129
1	-0.918	4.7814
1	-0.986	4.7563
1	-1.054	4.7249
1	-1.105	4.6935
1	-1.173	4.6558
1	-1.241	4.6181
1	-1.309	4.5804
1	-1.36	4.5427
1	-1.428	4.4987
1	-1.479	4.4547
1	-1.547	4.4107
1	-1.615	4.3605
1	-1.666	4.3102
1	-1.717	4.2599
1	-1.785	4.2097
1	-1.836	4.1531
1	-1.887	4.0966
1	-1.938	4.04
1	-1.989	3.9835
1	-2.04	3.9207
1	-2.091	3.8578
1	-2.142	3.795
1	-2.176	3.7322
1	-2.21	3.6631
1	-2.244	3.5939
1	-2.278	3.5248
1	-2.312	3.4557
1	-2.346	3.3866
1	-2.363	3.3175
1	-2.38	3.2484
1	-2.397	3.173
1	-2.414	3.1038
1	-2.414	3.0284
1	-2.431	2.9531
1	-2.431	2.8839
1	-2.431	2.8085
1	-2.414	2.7394
1	-2.414	2.664
1	-2.397	2.5949
1	-2.38	2.5195
1	-2.363	2.4504
1	-2.346	2.375
1	-2.329	2.3059
1	-2.295	2.2368
1	-2.261	2.1677
1	-2.244	2.0986
1	-2.21	2.0357
1	-2.176	1.9666
1	-2.142	1.9038
1	-2.108	1.841
1	-2.074	1.7781
1	-2.023	1.7153
1	-1.989	1.6525
1	-1.955	1.5959
1	-1.921	1.5394
1	-1.887	1.4765
1	-1.836	1.42
1	-1.802	1.3697
1	-1.768	1.3132
1	-1.734	1.2629
1	-1.7	1.2064
1	-1.666	1.1561
0	-1.615	1.1058
0	-1.581	1.0618
0	-1.53	1.0116
0	-1.496	0.9676
0	-1.445	0.92362
0	-1.411	0.87963
0	-1.377	0.84193
0	-1.326	0.79795
0	-1.292	0.76026
0	-1.258	0.72256
0	-1.224	0.68486
0	-1.19	0.64716
0	-1.173	0.60946
0	-1.139	0.57176
0	-1.105	0.54035
0	-1.088	0.50893
0	-1.054	0.47752
0	-1.037	0.4461
0	-1.02	0.41469
0	-1.003	0.38327
0	-0.986	0.35185
2	-0.969	0.32044
2	-0.935	0.29531
2	-0.901	0.26389
2	-0.884	0.23876
2	-0.85	0.21363
2	-0.833	0.18849
2	-0.799	0.16336
2	-0.782	0.13823
2	-0.765	0.1131
2	-0.748	0.094246
2	-0.731	0.069114
2	-0.714	0.050265
2	-0.697	0.025132
2	-0.68	0.0062831
2	-0.663	6.2705
2	-0.646	6.2517
2	-0.646	6.2265
2	-0.629	6.2077
2	-0.612	6.1889
2	-0.612	6.17
2	-0.595	6.1512
2	-0.595	6.1386
2	-0.595	6.1197
2	-0.578	6.1009
2	-0.578	6.082
2	-0.578	6.0632
2	-0.578	6.0443
2	-0.578	6.0318
2	-0.578	6.0129
2	-0.578	5.9941
2	-0.578	5.9752
2	-0.578	5.9627
2	-0.578	5.9438
2	-0.578	5.925
2	-0.578	5.9061
0	-0.595	5.8873
0	-0.612	5.8684
1	-0.646	5.8496
1	-0.68	5.8307
1	-0.714	5.8119
1	-0.748	5.7867
1	-0.782	5.7679
1	-0.816	5.7428
1	-0.867	5.7176
1	-0.901	5.6862
1	-0.935	5.6611
1	-0.986	5.6297
1	-1.037	5.5982
1	-1.071	5.5668
1	-1.122	5.5354
1	-1.173	5.504
1	-1.224	5.4663
1	-1.258	5.4286
1	-1.309	5.3909
1	-1.377	5.3469
1	-1.428	5.3029
1	-1.479	5.2652
1	-1.53	5.215
1	-1.598	5.171
1	-1.649	5.1207
1	-1.7	5.0705
1	-1.768	5.0202
1	-1.836	4.9637
1	-1.887	4.9071
1	-1.955	4.8506
1	-2.006	4.7877
1	-2.074	4.7312
1	-2.142	4.6621
1	-2.193	4.5992
1	-2.261	4.5301
0	-2.312	4.461
0	-2.363	4.3919
0	-2.397	4.3228
0	-2.448	4.2474
0	-2.482	4.172
0	-2.533	4.0966
0	-2.567	4.0212
0	-2.601	3.9458
0	-2.635	3.8641
0	-2.669	3.7824
0	-2.703	3.707
0	-2.72	3.6254
0	-2.737	3.5437
0	-2.754	3.4557
0	-2.771	3.374
0	-2.771	3.2923
0	-2.788	3.2107
0	-2.788	3.1227
0	-2.771	3.041
0	-2.771	2.9593
0	-2.754	2.8714
0	-2.737	2.7897
0	-2.72	2.708
0	-2.703	2.6263
0	-2.669	2.5447
0	-2.635	2.4693
0	-2.601	2.3876
0	-2.567	2.3122
0	-2.533	2.2368
0	-2.482	2.1614
0	-2.448	2.086
0	-2.397	2.0106
0	-2.346	1.9415
0	-2.295	1.8724
0	-2.244	1.8033
0	-2.21	1.7341
0	-2.159	1.6713
0	-2.108	1.6022
0	-2.057	1.5394
0	-2.006	1.4828
0	-1.955	1.42
0	-1.904	1.3634
0	-1.853	1.3069
0	-1.802	1.2503
0	-1.751	1.2001
0	-1.7	1.1498
0	-1.666	1.0933
0	-1.615	1.0493
0	-1.564	0.99901
0	-1.53	0.95503
0	-1.479	0.90477
0	-1.445	0.86079
0	-1.411	0.8168
2	-1.377	0.7791
2	-1.326	0.73512
2	-1.275	0.69742
2	-1.224	0.65973
2	-1.19	0.62203
2	-1.139	0.59061
2	-1.105	0.55291
2	-1.071	0.5215
2	-1.02	0.49008
2	-0.986	0.45867
2	-0.952	0.42725
2	-0.918	0.40212
2	-0.884	0.37699
2	-0.85	0.34557
2	-0.816	0.32044
2	-0.799	0.29531
2	-0.765	0.27646
2	-0.731	0.25132
2	-0.714	0.23247
2	-0.68	0.20734
2	-0.663	0.18849
2	-0.646	0.16964
2	-0.612	0.15079
2	-0.595	0.13195
2	-0.578	0.1131
2	-0.561	0.094246
2	-0.544	0.075397
2	-0.527	0.062831
2	-0.51	0.043982
2	-0.493	0.031415
2	-0.476	0.018849
2	-0.459	0
2	-0.442	6.2705
2	-0.442	6.258
2	-0.425	6.2454
2	-0.408	6.2328
2	-0.391	6.2203
2	-0.391	6.2077
2	-0.374	6.1951
2	-0.374	6.1826
2	-0.357	6.1763
2	-0.357	6.1637
2	-0.34	6.1512
2	-0.34	6.1386
2	-0.34	6.1323
2	-0.323	6.1197
2	-0.323	6.1135
2	-0.323	6.1009
0	-0.323	6.0883
0	-0.34	6.082
1	-0.34	6.0695
1	-0.374	6.0569
1	-0.391	6.0506
1	-0.425	6.0381
1	-0.442	6.0192
1	-0.476	6.0066
1	-0.493	5.9941
1	-0.527	5.9752
1	-0.561	5.9627
1	-0.578	5.9438
1	-0.612	5.925
1	-0.646	5.9061
0	-0.663	5.8873
0	-0.68	5.8684
0	-0.697	5.8433
0	-0.731	5.8244
0	-0.748	5.7993
0	-0.765	5.7805
0	-0.799	5.7553
0	-0.816	5.7302
0	-0.85	5.705
0	-0.867	5.6799
0	-0.901	5.6548
0	-0.935	5.6234
0	-0.952	5.5982
0	-0.986	5.5668
0	-1.02	5.5354
0	-1.054	5.504
2	-1.088	5.4726
2	-1.122	5.4412
2	-1.139	5.4035
2	-1.156	5.372
2	-1.19	5.3343
2	-1.224	5.2966
2	-1.241	5.2589
2	-1.275	5.2213
2	-1.309	5.1836
2	-1.326	5.1459
2	-1.36	5.1019
2	-1.394	5.0642
2	-1.428	5.0202
2	-1.462	4.9762
2	-1.496	4.9322
2	-1.53	4.8883
2	-1.564	4.838
2	-1.598	4.7877
2	-1.632	4.7437
2	-1.683	4.6935
2	-1.717	4.6432
2	-1.751	4.5867
2	-1.785	4.5364
2	-1.819	4.4798
2	-1.853	4.4233
2	-1.887	4.373
2	-1.921	4.3102
2	-1.938	4.2537
2	-1.972	4.1971
2	-2.006	4.1343
2	-2.023	4.0777
2	-2.057	4.0149
2	-2.074	3.9521
2	-2.091	3.8892
2	-2.125	3.8264
2	-2.142	3.7636
2	-2.142	3.6945
0	-2.176	3.6316
0	-2.193	3.5625
0	-2.21	3.4997
0	-2.227	3.4306
0	-2.244	3.3677
0	-2.244	3.2986
0	-2.244	3.2295
0	-2.244	3.1604
0	-2.244	3.0913
0	-2.244	3.0284
0	-2.244	2.9593
0	-2.227	2.8902
0	-2.21	2.8274
0	-2.193	2.7583
0	-2.176	2.6955
0	-2.142	2.6263
0	-2.125	2.5635
0	-2.091	2.5007
1	-2.057	2.4378
1	-2.04	2.375
1	-2.023	2.3122
1	-1.989	2.2556
1	-1.955	2.1928
1	-1.938	2.1362
1	-1.904	2.0797
1	-1.87	2.0232
1	-1.836	1.9666
1	-1.802	1.9101
1	-1.768	1.8598
1	-1.734	1.8033
1	-1.7	1.753
1	-1.666	1.7027
1	-1.632	1.6525
1	-1.581	1.6022
1	-1.547	1.5582
1	-1.513	1.5079
1	-1.479	1.464
1	-1.445	1.42
1	-1.394	1.376
1	-1.36	1.3383
1	-1.326	1.2943
1	-1.292	1.2566
1	-1.258	1.2189
1	-1.224	1.1812
1	-1.19	1.1435
1	-1.156	1.1058
1	-1.122	1.0744
1	-1.105	1.0367
1	-1.071	1.0053
1	-1.037	0.97388
1	-1.02	0.94246
1	-0.986	0.91105
1	-0.952	0.88592
1	-0.935	0.8545
1	-0.918	0.82937
1	-0.884	0.79795
0	-0.85	0.77282
0	-0.816	0.74769
0	-0.782	0.72256
0	-0.748	0.70371
0	-0.714	0.67858
0	-0.68	0.65973
0	-0.646	0.63459
0	-0.629	0.61574
0	-0.595	0.59689
0	-0.561	0.58433
0	-0.544	0.56548
0	-0.51	0.54663
0	-0.493	0.53406
0	-0.459	0.5215
0	-0.442	0.50893
1	-0.408	0.49008
1	-0.408	0.47752
1	-0.391	0.47123
1	-0.374	0.45867
1	-0.374	0.4461
1	-0.357	0.43353
1	-0.357	0.42097
1	-0.357	0.41469
1	-0.34	0.40212
1	-0.34	0.38955
1	-0.34	0.38327
1	-0.323	0.3707
1	-0.323	0.35814
1	-0.323	0.35185
0	-0.306	0.33929
0	-0.289	0.333
0	-0.272	0.32044
0	-0.255	0.31416
0	-0.238	0.30787
0	-0.221	0.30159
0	-0.204	0.29531
0	-0.187	0.28902
0	-0.17	0.28274
0	-0.17	0.27646
0	-0.153	0.27017
0	-0.136	0.26389
0	-0.119	0.26389
0	-0.102	0.25761
0	-0.102	0.25761
0	-0.085	0.25132
1	-0.068	0.25132
1	-0.068	0.24504
1	-0.068	0.24504
1	-0.068	0.24504
1	-0.068	0.23876
1	-0.085	0.23876
1	-0.085	0.23247
1	-0.085	0.23247
1	-0.085	0.23247
1	-0.085	0.22619
1	-0.085	0.22619
1	-0.085	0.21991
1	-0.085	0.21991
1	-0.102	0.21363
1	-0.102	0.21363
1	-0.102	0.20734
1	-0.102	0.20734
1	-0.102	0.20106
1	-0.102	0.20106
0	-0.102	0.19478
0	-0.085	0.19478
0	-0.085	0.18849
0	-0.068	0.18849
0	-0.068	0.18221
0	-0.051	0.18221
0	-0.034	0.18221
0	-0.034	0.18221
0	-0.017	0.17593
0	-0.017	0.17593
0	0	0.17593
0	0	0.17593
0	0	0.17593
0	0	0.17593
0	0.017	0.17593
0	0.017	0.17593
0	0.034	0.18221
0	0.034	0.18221
0	0.051	0.18221
0	0.051	0.18221
0	0.068	0.18849
1	0.085	0.18849
1	0.068	0.19478
1	0.068	0.19478
1	0.068	0.19478
1	0.068	0.20106
1	0.068	0.20106
1	0.051	0.20106
1	0.051	0.20734
1	0.051	0.20734
1	0.051	0.20734
1	0.051	0.20734
1	0.034	0.21363
1	0.034	0.21363
1	0.034	0.21363
1	0.034	0.21363
1	0.034	0.21991
1	0.034	0.21991
1	0.017	0.21991
1	0.017	0.21991
1	0.017	0.21991
1	0.017	0.21991
1	0.017	0.21991
1	0.017	0.22619
1	0.017	0.22619
1	0.017	0.22619
1	0	0.22619
1	0	0.22619
1	0	0.22619
1	0	0.22619
1	0	0.22619
1	0	0.22619
1	0	0.22619
1	0	0.22619
1	0	0.22619
1	0	0.22619
1	0	0.22619
1	0	0.22619
1	0	0.22619
1	0	0.22619
1	0	0.22619
1	-0.017	0.22619
1	-0.017	0.22619
1	-0.017	0.22619
1	-0.017	0.21991
1	-0.017	0.21991
1	-0.017	0.21991
1	-0.017	0.21991
1	-0.017	0.21991
1	-0.034	0.21991
1	-0.034	0.21991
1	-0.034	0.21363
1	-0.034	0.21363
1	-0.034	0.21363
1	-0.034	0.21363
1	-0.051	0.20734
1	-0.051	0.20734
1	-0.051	0.20734
1	-0.051	0.20734
1	-0.051	0.20106
1	-0.051	0.20106
1	-0.068	0.20106
1	-0.068	0.19478
1	-0.068	0.19478
1	-0.068	0.19478
1	-0.085	0.18849
1	-0.085	0.18849
1	-0.085	0.18221
1	-0.085	0.18221
1	-0.085	0.17593
1	-0.102	0.17593
1	-0.102	0.16964
1	-0.102	0.16964
1	-0.119	0.16336
0	-0.102	0.16336
0	-0.102	0.15708
0	-0.085	0.15708
0	-0.085	0.15079
0	-0.068	0.15079
0	-0.068	0.15079
0	-0.051	0.14451
0	-0.051	0.14451
0	-0.034	0.14451
0	-0.034	0.14451
0	-0.034	0.13823
0	-0.017	0.13823
0	-0.017	0.13823
0	0	0.13823
0	0	0.13823
0	0	0.13823
0	0	0.13823
0	0	0.13823
0	0.017	0.13823
0	0.017	0.13823
0	0.034	0.13823
1	0.034	0.13823
1	0.034	0.14451
1	0.017	0.14451
1	0.017	0.14451
1	0.017	0.14451
1	0	0.14451
1	0	0.14451
1	0	0.14451
1	0	0.14451
1	0	0.14451
1	-0.017	0.14451
1	-0.017	0.14451
1	-0.017	0.14451
1	-0.034	0.14451
1	-0.034	0.13823
1	-0.034	0.13823
1	-0.051	0.13823
1	-0.051	0.13823
1	-0.068	0.13195
1	-0.068	0.13195
1	-0.068	0.13195
1	-0.085	0.12566
1	-0.085	0.12566
1	-0.102	0.11938
0	-0.085	0.11938
0	-0.085	0.1131
0	-0.085	0.1131
0	-0.068	0.10681
0	-0.068	0.10681
0	-0.068	0.10681
0	-0.051	0.10053
0	-0.051	0.10053
0	-0.051	0.10053
0	-0.034	0.10053
0	-0.034	0.094246
0	-0.034	0.094246
0	-0.017	0.094246
0	-0.017	0.094246
0	-0.017	0.094246
0	-0.017	0.094246
0	0	0.094246
0	0	0.094246
0	0	0.087963
0	0	0.087963
0	0	0.087963
0	0	0.087963
0	0	0.094246
0	0.017	0.094246
0	0.017	0.094246
0	0.017	0.094246
0	0.017	0.094246
0	0.034	0.094246
0	0.034	0.094246
0	0.034	0.10053
0	0.051	0.10053
0	0.051	0.10053
0	0.051	0.10053
0	0.051	0.10681
0	0.068	0.10681
1	0.068	0.10681
1	0.068	0.1131
1	0.051	0.1131
1	0.051	0.1131
1	0.034	0.11938
1	0.034	0.11938
1	0.017	0.11938
1	0.017	0.11938
1	0.017	0.11938
1	0	0.11938
1	0	0.11938
1	0	0.11938
1	0	0.11938
1	-0.017	0.11938
1	-0.017	0.11938
1	-0.017	0.11938
1	-0.034	0.11938
1	-0.034	0.11938
1	-0.051	0.1131
1	-0.051	0.1131
1	-0.068	0.1131
1	-0.068	0.10681
1	-0.085	0.10681
1	-0.085	0.10681
1	-0.102	0.10053
1	-0.102	0.10053
1	-0.119	0.094246
1	-0.119	0.087963
0	-0.119	0.087963
0	-0.119	0.08168
0	-0.102	0.08168
0	-0.102	0.075397
0	-0.102	0.075397
0	-0.102	0.069114
0	-0.085	0.069114
0	-0.085	0.062831
0	-0.085	0.062831
0	-0.085	0.056548
0	-0.085	0.056548
0	-0.068	0.050265
0	-0.068	0.050265
0	-0.068	0.050265
0	-0.068	0.043982
0	-0.068	0.043982
0	-0.068	0.043982
0	-0.068	0.037699
0	-0.051	0.037699
0	-0.051	0.037699
0	-0.051	0.031415
0	-0.051	0.031415
0	-0.051	0.031415
0	-0.051	0.025132
0	-0.051	0.025132
0	-0.051	0.025132
0	-0.051	0.025132
0	-0.051	0.018849
0	-0.034	0.018849
0	-0.034	0.018849
0	-0.034	0.018849
0	-0.034	0.012566
0	-0.034	0.012566
0	-0.034	0.012566
0	-0.034	0.012566
0	-0.034	0.012566
0	-0.034	0.0062831
0	-0.034	0.0062831
0	-0.034	0.0062831
0	-0.034	0.0062831
0	-0.034	0.0062831
0	-0.034	0
0	-0.034	0
0	-0.034	0
0	-0.034	0
0	-0.034	0
0	-0.034	6.2768
2	-0.034	6.2768
2	-0.017	6.2768
2	0	6.2768
2	0	6.2768
2	0	6.2768
2	0.017	6.2768
2	0.034	6.2768
2	0.051	6.2768
2	0.051	0
0	0.051	0
0	0.051	0
0	0.051	0.0062831
0	0.051	0.0062831
0	0.051	0.0062831
0	0.051	0.012566
0	0.068	0.012566
0	0.068	0.012566
0	0.068	0.018849
0	0.068	0.018849
0	0.068	0.018849
0	0.068	0.025132
0	0.068	0.025132
1	0.068	0.025132
1	0.051	0.031415
1	0.051	0.031415
1	0.034	0.031415
1	0.017	0.031415
1	0	0.031415
1	0	0.031415
1	0	0.031415
1	-0.017	0.031415
1	-0.017	0.031415
1	-0.034	0.031415
0	-0.034	0.031415
0	-0.034	0.031415
0	-0.034	0.025132
0	-0.034	0.025132
0	-0.017	0.025132
0	-0.017	0.025132
0	-0.017	0.025132
0	-0.017	0.025132
0	-0.017	0.025132
0	-0.017	0.018849
0	-0.017	0.018849
0	-0.017	0.018849
0	-0.017	0.018849
0	-0.017	0.018849
0	-0.017	0.018849
0	-0.017	0.018849
0	-0.017	0.018849
0	-0.017	0.018849
0	-0.017	0.012566
0	0	0.012566
0	0	0.012566
0	0	0.012566
0	0	0.012566
0	0	0.012566
0	0	0.012566
0	0	0.012566
0	0	0.012566
0	0	0.012566
0	0	0.012566
0	0	0.012566
0	0	0.012566
0	0	0.012566
0	0	0.012566
0	0	0.012566
0	0	0.012566
0	0	0.012566
0	0	0.012566
0	0	0.012566
0	0	0.012566
0	0	0.0062831
0	0	0.0062831
0	0	0.0062831
0	0	0.0062831
0	0	0.0062831
0	0	0.0062831
0	0	0.0062831
0	0	0.0062831
0	0	0.012566
0	0	0.012566
0	0	0.012566
0	0	0.012566
0	0	0.012566
0	0	0.012566
0	0	0.012566
0	0	0.012566
0	0	0.012566
0	0	0.012566
0	0	0.012566
0	0	0.012566
0	0	0.012566
0	0	0.012566
0	0	0.012566
0	0	0.012566
0	0	0.012566
0	0	0.012566
0	0	0.012566
0	0	0.012566
0	0.017	0.012566
0	0.017	0.018849
0	0.017	0.018849
0	0.017	0.018849
1	0.017	0.018849
1	0	0.018849
1	0	0.018849
1	0	0.018849
1	-0.017	0.018849
1	-0.034	0.018849
0	-0.034	0.012566
0	-0.034	0.012566
0	-0.034	0.012566
0	-0.034	0.012566
0	-0.034	0.012566
0	-0.034	0.0062831
0	-0.034	0.0062831
0	-0.034	0.0062831
0	-0.034	0.0062831
0	-0.017	0.0062831
0	-0.017	0.0062831
0	-0.017	0.0062831
0	-0.017	0
0	-0.017	0
0	-0.017	0
0	-0.017	0
0	-0.017	0
0	-0.017	0
0	-0.017	6.2768
0	-0.017	6.2768
0	-0.017	6.2768
0	-0.017	6.2768
0	-0.017	6.2768
0	-0.017	6.2768
0	-0.017	6.2768
0	-0.017	6.2705
0	-0.017	6.2705
0	-0.017	6.2705
0	-0.034	6.2705
0	-0.034	6.2705
0	-0.034	6.2705
0	-0.034	6.2642
0	-0.034	6.2642
0	-0.034	6.2642
0	-0.034	6.2642
0	-0.034	6.2642
0	-0.034	6.2642
2	-0.034	6.258
2	-0.017	6.258
2	0	6.258
2	0	6.258
2	0	6.258
2	0.017	6.258
0	0.017	6.258
0	0.017	6.258
0	0.017	6.258
0	0.017	6.258
0	0	6.2642
0	0	6.2642
0	0	6.2642
0	0	6.2642
0	0	6.2642
0	0	6.2642
0	0	6.2642
0	0	6.2642
0	0	6.2642
0	0	6.2642
0	0	6.2642
0	0	6.2642
0	0	6.2642
0	0	6.2642
0	0	6.2642
0	0	6.2642
0	0	6.2642
0	0	6.2642
0	0	6.2642
0	0	6.2642
0	0	6.2642
0	0	6.2642
0	0	6.2642
0	0	6.2642
0	0	6.2642
0	0	6.2642
0	0	6.2642
0	0	6.2642
0	0	6.2642
0	0	6.2642
0	0	6.2642
0	0	6.2642
0	0	6.2642
2	0	6.2642
2	0	6.2642
2	0	6.2642
2	0.017	6.2642
2	0.034	6.2642
2	0.051	6.2705
2	0.068	6.2705
0	0.051	6.2705
0	0.051	6.2768
0	0.051	6.2768
0	0.051	6.2768
0	0.051	6.2831
0	0.051	0
0	0.051	0
0	0.051	0
0	0.051	0.0062831
0	0.051	0.0062831
0	0.068	0.0062831
0	0.068	0.012566
0	0.068	0.012566
0	0.068	0.012566
0	0.068	0.018849
0	0.068	0.018849
0	0.068	0.018849
0	0.068	0.025132
0	0.068	0.025132
0	0.068	0.031415
0	0.068	0.031415
0	0.068	0.031415
1	0.068	0.037699
1	0.068	0.037699
1	0.051	0.037699
1	0.034	0.043982
1	0.034	0.043982
1	0.017	0.043982
1	0	0.043982
1	0	0.043982
1	0	0.043982
1	-0.017	0.043982
1	-0.017	0.043982
1	-0.034	0.043982
1	-0.051	0.043982
1	-0.051	0.037699
1	-0.068	0.037699
0	-0.068	0.037699
0	-0.068	0.031415
0	-0.068	0.031415
0	-0.051	0.031415
0	-0.051	0.025132
0	-0.051	0.025132
0	-0.051	0.025132
0	-0.051	0.018849
0	-0.051	0.018849
0	-0.051	0.018849
0	-0.051	0.012566
0	-0.051	0.012566
0	-0.051	0.012566
0	-0.051	0.012566
0	-0.051	0.0062831
0	-0.051	0.0062831
0	-0.051	0.0062831
0	-0.051	0.0062831
0	-0.051	0
0	-0.051	0
0	-0.051	0
0	-0.051	0
0	-0.051	6.2768
0	-0.051	6.2768
0	-0.051	6.2768
0	-0.051	6.2768
0	-0.051	6.2705
0	-0.051	6.2705
0	-0.051	6.2705
0	-0.051	6.2705
0	-0.051	6.2642
0	-0.051	6.2642
0	-0.051	6.2642
0	-0.051	6.258
0	-0.051	6.258
0	-0.051	6.258
0	-0.051	6.258
0	-0.051	6.2517
0	-0.051	6.2517
2	-0.051	6.2517
2	-0.051	6.2454
2	-0.034	6.2454
2	-0.017	6.2454
2	-0.017	6.2454
2	0	6.2454
2	0	6.2454
2	0.017	6.2454
2	0.017	6.2454
0	0.017	6.2454
0	0.017	6.2454
0	0.017	6.2454
0	0.017	6.2454
0	0.017	6.2517
0	0.017	6.2517
0	0.017	6.2517
0	0	6.2517
0	0	6.2517
0	0	6.2517
0	0	6.2517
0	0	6.2517
0	0	6.2517
0	0	6.2517
2	0	6.2517
2	0.017	6.2517
2	0.017	6.2517
0	0.017	6.258
0	0.017	6.258
0	0.017	6.258
0	0.017	6.258
0	0.017	6.258
0	0.017	6.258
0	0.017	6.258
0	0.017	6.258
0	0.017	6.2642
0	0.017	6.2642
0	0.017	6.2642
0	0.017	6.2642
0	0.017	6.2642
0	0	6.2642
0	0	6.2642
0	0	6.2642
0	0	6.2642
0	0	6.2642
0	0	6.2642
0	0	6.2642
0	0	6.2642
0	0	6.2642
0	0	6.2642
0	0	6.2705
0	0	6.2705
0	0	6.2705
0	0	6.2705
0	0	6.2705
0	0	6.2705
1	0	6.2705
1	0	6.2705
1	-0.017	6.2705
1	-0.034	6.2705
1	-0.034	6.2642
1	-0.051	6.2642
1	-0.068	6.2642
0	-0.068	6.258
0	-0.068	6.258
0	-0.068	6.258
0	-0.068	6.2517
0	-0.068	6.2517
0	-0.085	6.2454
0	-0.085	6.2454
0	-0.085	6.2454
0	-0.085	6.2391
0	-0.085	6.2391
0	-0.085	6.2328
0	-0.085	6.2328
0	-0.085	6.2265
0	-0.102	6.2265
0	-0.102	6.2203
2	-0.102	6.2203
2	-0.085	6.214
2	-0.085	6.214
2	-0.068	6.2077
2	-0.051	6.2077
2	-0.051	6.2077
2	-0.034	6.2077
2	-0.034	6.2014
2	-0.017	6.2014
2	-0.017	6.2014
2	0	6.2014
2	0	6.2014
2	0	6.2014
2	0.017	6.2014
2	0.017	6.2014
2	0.034	6.2014
2	0.034	6.2077
2	0.051	6.2077
2	0.051	6.2077
2	0.068	6.2077
2	0.085	6.214
0	0.068	6.214
0	0.068	6.2203
0	0.068	6.2203
0	0.068	6.2203
0	0.068	6.2265
0	0.068	6.2265
0	0.051	6.2265
0	0.051	6.2328
0	0.051	6.2328
0	0.051	6.2328
0	0.051	6.2391
0	0.051	6.2391
0	0.051	6.2391
0	0.034	6.2391
0	0.034	6.2454
0	0.034	6.2454
0	0.034	6.2454
0	0.034	6.2454
0	0.034	6.2454
0	0.034	6.2517
0	0.034	6.2517
0	0.034	6.2517
0	0.034	6.2517
0	0.034	6.2517
0	0.017	6.2517
0	0.017	6.258
0	0.017	6.258
0	0.017	6.258
0	0.017	6.258
0	0.017	6.258
0	0.017	6.258
0	0.017	6.258
0	0.017	6.2642
0	0.017	6.2642
0	0.017	6.2642
0	0.017	6.2642
0	0.017	6.2642
0	0.017	6.2642
0	0.017	6.2642
0	0.017	6.2642
0	0.017	6.2642
0	0.017	6.2642
0	0	6.2705
0	0	6.2705
0	0	6.2705
0	0	6.2705
0	0	6.2705
0	0	6.2705
1	0	6.2705
1	0	6.2705
1	0	6.2705
1	-0.017	6.2705
0	-0.017	6.2705
0	-0.017	6.2705
0	-0.017	6.2642
0	-0.017	6.2642
0	-0.017	6.2642
0	-0.017	6.2642
0	-0.017	6.2642
0	-0.034	6.2642
0	-0.034	6.258
0	-0.034	6.258
0	-0.034	6.258
0	-0.034	6.258
0	-0.034	6.258
0	-0.034	6.258
0	-0.034	6.2517
0	-0.034	6.2517
0	-0.034	6.2517
0	-0.034	6.2517
0	-0.034	6.2517
2	-0.034	6.2454
2	-0.034	6.2454
2	-0.017	6.2454
2	0	6.2454
2	0	6.2454
2	0	6.2454
2	0.017	6.2454
2	0.017	6.2454
2	0.034	6.2454
0	0.034	6.2454
0	0.034	6.2517
0	0.034	6.2517
0	0.034	6.2517
0	0.034	6.2517
0	0.034	6.2517
0	0.034	6.258
0	0.017	6.258
0	0.017	6.258
0	0.017	6.258
0	0.017	6.258
0	0.017	6.258
0	0.017	6.258
0	0.017	6.2642
0	0.017	6.2642
0	0.017	6.2642
0	0.017	6.2642
0	0.017	6.2642
0	0.017	6.2642
0	0.017	6.2642
0	0.017	6.2642
0	0.017	6.2642
0	0.017	6.2705
0	0.017	6.2705
0	0.017	6.2705
0	0.017	6.2705
0	0.017	6.2705
0	0.017	6.2705
0	0.017	6.2705
0	0	6.2705
0	0	6.2705
0	0	6.2705
0	0	6.2705
0	0	6.2705
0	0	6.2768
0	0	6.2768
0	0	6.2768
0	0	6.2768
0	0	6.2768
0	0	6.2768
0	0	6.2768
0	0	6.2768
0	0	6.2768
0	0	6.2768
0	0	6.2768
0	0	6.2768
0	0	6.2768
0	0	6.2768
0	0	6.2768
0	0	0
0	0	0
0	0	0
0	0	0
0	0	0
0	0	0
0	0	0
0	0	0
0	0	0
0	0	0
0	0	0
0	0	0
0	0	0
0	0	0
0	0	0
0	0	0
0	0	0.0062831
0	0	0.0062831
0	0	0.0062831
0	0	0.0062831
0	0	0.0062831
0	0	0.0062831
0	0.017	0.0062831
0	0.017	0.0062831
0	0.017	0.0062831
0	0.017	0.0062831
0	0.017	0.0062831
0	0.017	0.0062831
0	0.017	0.0062831
0	0.017	0.012566
0	0.017	0.012566
0	0.017	0.012566
0	0.017	0.012566
0	0.017	0.012566
0	0.017	0.012566
0	0.017	0.012566
0	0.017	0.012566
0	0.017	0.018849
0	0.017	0.018849
0	0.017	0.018849
1	0.017	0.018849
1	0.017	0.018849
1	0	0.018849
1	0	0.018849
1	-0.017	0.018849
0	-0.017	0.018849
0	-0.017	0.018849
0	0	0.018849
0	0	0.018849
0	0	0.018849
0	0	0.018849
0	0	0.018849
0	0	0.012566
0	0	0.012566
0	0	0.012566
0	0	0.012566
0	0	0.012566
0	0	0.012566
0	0	0.012566
0	0	0.012566
0	0	0.012566
0	0	0.012566
0	0	0.012566
0	0	0.012566
0	0	0.012566
0	0	0.012566
0	0	0.012566
0	0	0.012566
0	0	0.012566
0	0	0.012566
0	0	0.012566
0	0	0.012566
0	0	0.012566
0	0	0.012566
0	0	0.012566
0	0	0.012566
0	0	0.012566
0	0	0.012566
0	0	0.012566
1	0	0.018849
1	0	0.018849
1	0	0.018849
1	-0.017	0.012566
1	-0.034	0.012566
0	-0.034	0.012566
0	-0.034	0.012566
0	-0.034	0.012566
0	-0.034	0.012566
0	-0.034	0.0062831
0	-0.017	0.0062831
0	-0.017	0.0062831
0	-0.017	0.0062831
0	-0.017	0.0062831
0	-0.017	0.0062831
0	-0.017	0.0062831
0	-0.017	0
0	-0.017	0
0	-0.017	0
0	-0.017	0
0	-0.017	0
0	-0.017	0
0	-0.017	6.2831
0	-0.017	6.2768
0	-0.017	6.2768
0	-0.017	6.2768
0	-0.017	6.2768
0	-0.017	6.2768
0	-0.017	6.2768
0	-0.017	6.2705
0	-0.017	6.2705
0	-0.017	6.2705
0	-0.017	6.2705
0	-0.017	6.2705
0	-0.017	6.2705
0	-0.017	6.2705
0	-0.034	6.2642
0	-0.034	6.2642
0	-0.034	6.2642
0	-0.034	6.2642
0	-0.034	6.2642
0	-0.034	6.2642
0	-0.034	6.258
0	-0.034	6.258
0	-0.034	6.258
0	-0.034	6.258
0	-0.034	6.258
0	-0.034	6.2517
0	-0.034	6.2517
0	-0.034	6.2517
0	-0.034	6.2517
0	-0.034	6.2454
0	-0.051	6.2454
2	-0.051	6.2454
2	-0.034	6.2454
2	-0.017	6.2454
2	-0.017	6.2391
0	-0.017	6.2391
0	-0.017	6.2391
0	-0.017	6.2391
0	-0.017	6.2391
0	-0.017	6.2391
0	-0.017	6.2391
0	-0.017	6.2391
0	-0.034	6.2328
0	-0.034	6.2328
0	-0.034	6.2328
0	-0.034	6.2328
0	-0.034	6.2328
0	-0.034	6.2265
0	-0.034	6.2265
0	-0.051	6.2265
0	-0.051	6.2265
0	-0.051	6.2265
0	-0.051	6.2203
2	-0.051	6.2203
2	-0.051	6.2203
2	-0.034	6.214
2	-0.017	6.214
2	-0.017	6.214
2	0	6.214
0	0	6.214
0	-0.017	6.214
0	-0.017	6.214
0	-0.017	6.214
2	-0.017	6.214
2	-0.017	6.214
2	0	6.2077
2	0	6.2077
2	0	6.2077
2	0.017	6.214
0	0.017	6.214
0	0	6.214
0	0	6.214
0	0	6.214
0	0	6.214
0	0	6.214
0	0	6.214
0	0	6.214
0	0	6.214
0	0	6.214
0	0	6.214
0	-0.017	6.214
0	-0.017	6.214
0	-0.017	6.2077
0	-0.017	6.2077
0	-0.017	6.2077
0	-0.034	6.2077
0	-0.034	6.2077
0	-0.034	6.2077
0	-0.034	6.2014
2	-0.034	6.2014
2	-0.034	6.2014
2	-0.017	6.2014
2	-0.017	6.2014
2	0	6.2014
2	0	6.2014
2	0	6.2014
0	0	6.2014
0	0	6.2014
2	0	6.2014
2	0	6.2014
2	0	6.2014
2	0.017	6.2014
2	0.017	6.2014
2	0.034	6.2014
2	0.051	6.2014
2	0.051	6.2077
2	0.068	6.2077
2	0.068	6.2077
2	0.085	6.214
2	0.102	6.214
2	0.102	6.2203
0	0.102	6.2203
0	0.102	6.2265
0	0.102	6.2265
0	0.085	6.2328
0	0.085	6.2328
0	0.085	6.2391
0	0.085	6.2391
0	0.085	6.2454
0	0.085	6.2454
0	0.085	6.2454
0	0.085	6.2517
0	0.085	6.2517
0	0.068	6.258
0	0.068	6.258
0	0.068	6.258
0	0.068	6.2642
0	0.068	6.2642
0	0.068	6.2705
0	0.068	6.2705
1	0.068	6.2705
1	0.051	6.2768
1	0.051	6.2768
1	0.034	6.2768
1	0.017	6.2768
1	0	6.2768
0	0	0
0	0	0
0	0	0
0	0	0
0	0	0
0	0	0
0	0	0
0	0	0
0	0	0
0	0	0
0	0	0
0	0	0
0	0	0
0	0	0
0	0	0
0	0	0
0	0	0
0	0	0
0	0	0
0	0	0.0062831
0	0	0.0062831
0	0	0.0062831
0	0	0.0062831
0	0	0.0062831
0	0	0.0062831
0	0	0.0062831
1	0	0.0062831
1	0	0.0062831
1	0	0.0062831
0	0	0.0062831
0	0	0.0062831
0	0	0.0062831
0	0	0.0062831
0	0	0.0062831
0	0	0.0062831
0	0	0.0062831
0	0	0.0062831
0	0	0.0062831
0	0	0.0062831
0	0	0.0062831
0	0	0.0062831
0	0	0.0062831
0	0	0.0062831
0	0	0
0	0	0
0	0	0
0	0	0
0	0	0
0	0	0
0	0	0
0	0	0
0	0	0
0	0	0
0	0	0
0	0	0
0	0	0
0	0	0
0	0	0
0	0	0
0	0	0
1	0	0
1	0	0
1	-0.017	0
1	-0.034	0
0	-0.034	0
0	-0.034	0
0	-0.034	0
0	-0.034	6.2768
0	-0.034	6.2768
0	-0.034	6.2768
0	-0.034	6.2768
0	-0.034	6.2768
0	-0.034	6.2705
0	-0.034	6.2705
0	-0.034	6.2705
0	-0.034	6.2705
0	-0.034	6.2705
0	-0.034	6.2642
0	-0.034	6.2642
0	-0.034	6.2642
0	-0.034	6.2642
0	-0.034	6.2642
0	-0.034	6.258
0	-0.034	6.258
0	-0.034	6.258
0	-0.034	6.258
0	-0.034	6.2517
0	-0.051	6.2517
0	-0.051	6.2517
0	-0.051	6.2517
2	-0.051	6.2454
2	-0.034	6.2454
2	-0.017	6.2454
2	-0.017	6.2454
2	0	6.2454
2	0	6.2454
0	0	6.2454
0	0	6.2454
0	0	6.2454
0	0	6.2454
0	0	6.2454
0	0	6.2454
0	0	6.2454
2	0	6.2454
2	0	6.2454
2	0	6.2454
2	0.017	6.2454
2	0.034	6.2454
0	0.017	6.2454
0	0.017	6.2454
0	0.017	6.2454
0	0.017	6.2517
0	0.017	6.2517
0	0.017	6.2517
0	0.017	6.2517
0	0.017	6.2517
0	0.017	6.2517
0	0.017	6.2517
0	0.017	6.2517
0	0.017	6.2517
0	0	6.258
0	0	6.258
0	0	6.258
0	0	6.258
0	0	6.258
0	0	6.258
0	0	6.258
0	0	6.258
0	0	6.258
0	0	6.258
0	0	6.258
0	0	6.258
0	0	6.258
0	0	6.258
0	0	6.258
0	0	6.258
0	0	6.258
0	0	6.258
0	0	6.258
0	0	6.258
0	0	6.258
0	0	6.258
0	0	6.258
0	0	6.258
0	0	6.258
0	0	6.258
0	0	6.258
0	0	6.258
0	0	6.258
0	-0.017	6.2517
0	-0.017	6.2517
0	-0.017	6.2517
0	-0.017	6.2517
0	-0.017	6.2517
2	-0.017	6.2517
2	0	6.2517
2	0	6.2517
0	0	6.2517
0	0	6.2517
0	0	6.2517
0	0	6.2517
0	0	6.2517
0	0	6.2517
0	0	6.2517
0	0	6.2517
0	0	6.2517
0	0	6.2517
0	0	6.2454
0	-0.017	6.2454
0	-0.017	6.2454
0	-0.017	6.2454
0	-0.017	6.2454
0	-0.017	6.2454
0	-0.017	6.2454
0	-0.017	6.2454
0	-0.017	6.2454
0	-0.017	6.2391
0	-0.017	6.2391
0	-0.034	6.2391
0	-0.034	6.2391
0	-0.034	6.2391
0	-0.034	6.2391
2	-0.034	6.2328
2	-0.017	6.2328
2	-0.017	6.2328
2	0	6.2328
2	0	6.2328
2	0	6.2328
0	0	6.2328
0	0	6.2328
0	0	6.2328
0	0	6.2328
0	0	6.2328
0	0	6.2328
0	0	6.2328
0	0	6.2328
0	0	6.2328
0	0	6.2328
0	0	6.2328
0	0	6.2328
2	-0.017	6.2328
2	0	6.2328
2	0	6.2328
2	0	6.2328
2	0.017	6.2328
2	0.034	6.2328
0	0.017	6.2328
0	0.017	6.2328
0	0.017	6.2328
0	0.017	6.2328
0	0.017	6.2391
2	0.017	6.2391
2	0.017	6.2391
2	0.034	6.2391
2	0.051	6.2391
2	0.068	6.2454
2	0.068	6.2454
0	0.068	6.2454
0	0.068	6.2517
0	0.068	6.2517
0	0.068	6.2517
0	0.068	6.258
0	0.068	6.258
0	0.068	6.258
0	0.068	6.2642
0	0.068	6.2642
0	0.051	6.2642
0	0.051	6.2705
0	0.051	6.2705
0	0.051	6.2705
0	0.051	6.2768
0	0.051	6.2768
0	0.051	6.2768
0	0.051	0
0	0.051	0
0	0.051	0
0	0.051	0.0062831
0	0.051	0.0062831
1	0.051	0.0062831
1	0.051	0.012566
1	0.034	0.012566
1	0.017	0.012566
1	0	0.012566
1	0	0.012566
1	0	0.012566
1	-0.017	0.012566
0	-0.017	0.012566
0	-0.017	0.012566
0	-0.017	0.012566
0	-0.017	0.012566
[truncated: 5,162 more rows]
