# Supplementary material for: Skilled motor control of an inverted pendulum implies low entropy of states but high entropy of actions
Source: PLoS Comput Biol. 2023 Jan 6;19(1):e1010810. doi: 10.1371/journal.pcbi.1010810 (PMC9851554; doi:10.1371/journal.pcbi.1010810)
Supplement: S2 File — The dataset within the file contains the data collected during the experiment. Each CSV file named “FRI_p_l.csv” corresponds to a different trial, where “p” stands for an unique numerical participant’s identifier and “l” stands for pendulum length (where “2” corresponds to 0.2, “3” to 0.3 m, “4” to 0.4 m, etc.). In every file, rows correspond to subsequent time steps, sampled with a frequency of 0.017 s. For every recorded time step, each column contains: the action selected by the trial’s participant (“action”). The value 0 corresponds to a “no action”, the value 1 represents an action that pushes the pendulum towards the clockwise direction and the value 2 corresponds to an action that pushes the pendulum towards the anti-clockwise direction.the angular velocity of the pendulum at that time step (“ang. velocity”), measured in rad s−1.the angle of the pendulum at that time step (“angle”), measured in rad with values in the interval [0, 2π) rad. The angle 0 rad corresponds to the pendulum oriented in its upright position.the single utility value associated to the whole trial (“utility”). (ZIP) [file pcbi.1010810.s002.zip › ExperimentalData/FRI_31_7.csv]

action	angular vel.	angle	trial utility
0	0	3.2358	-2.2295
0	0	3.2358
0	0	3.2358
0	-0.017	3.2358
0	-0.017	3.2358
0	-0.017	3.2358
0	-0.017	3.2358
0	-0.017	3.2358
0	-0.034	3.2358
0	-0.034	3.2295
0	-0.034	3.2295
0	-0.034	3.2295
0	-0.051	3.2295
0	-0.051	3.2232
0	-0.051	3.2232
0	-0.051	3.2232
0	-0.068	3.2232
0	-0.068	3.217
0	-0.068	3.217
0	-0.068	3.217
0	-0.068	3.2107
0	-0.068	3.2107
0	-0.085	3.2044
0	-0.085	3.2044
0	-0.085	3.1981
0	-0.085	3.1981
0	-0.085	3.1981
0	-0.085	3.1918
0	-0.102	3.1918
0	-0.102	3.1855
0	-0.102	3.1855
0	-0.102	3.1793
0	-0.102	3.1793
0	-0.102	3.173
0	-0.102	3.173
0	-0.102	3.1667
0	-0.102	3.1604
0	-0.102	3.1604
0	-0.102	3.1541
0	-0.102	3.1541
0	-0.102	3.1478
0	-0.102	3.1478
0	-0.102	3.1416
0	-0.102	3.1416
0	-0.102	3.1353
0	-0.102	3.129
0	-0.102	3.129
0	-0.102	3.1227
0	-0.102	3.1227
0	-0.102	3.1164
0	-0.102	3.1164
0	-0.102	3.1101
0	-0.102	3.1101
0	-0.102	3.1038
0	-0.102	3.0976
0	-0.102	3.0976
0	-0.102	3.0913
0	-0.102	3.0913
0	-0.085	3.085
0	-0.085	3.085
0	-0.085	3.085
0	-0.085	3.0787
0	-0.085	3.0787
0	-0.085	3.0724
0	-0.085	3.0724
0	-0.068	3.0661
0	-0.068	3.0661
0	-0.068	3.0661
0	-0.068	3.0599
0	-0.068	3.0599
0	-0.051	3.0599
0	-0.051	3.0536
0	-0.051	3.0536
0	-0.051	3.0536
0	-0.051	3.0536
0	-0.034	3.0473
0	-0.034	3.0473
0	-0.034	3.0473
0	-0.034	3.0473
0	-0.017	3.0473
0	-0.017	3.041
0	-0.017	3.041
0	-0.017	3.041
0	0	3.041
0	0	3.041
0	0	3.041
0	0	3.041
0	0	3.041
0	0	3.041
0	0	3.041
0	0	3.041
0	0.017	3.041
0	0.017	3.041
0	0.017	3.041
0	0.017	3.041
0	0.034	3.0473
0	0.034	3.0473
0	0.034	3.0473
0	0.034	3.0473
0	0.034	3.0473
0	0.051	3.0536
2	0.051	3.0536
2	0.068	3.0536
2	0.085	3.0599
2	0.102	3.0599
2	0.102	3.0661
2	0.119	3.0661
2	0.136	3.0724
2	0.153	3.0787
2	0.17	3.0787
2	0.187	3.085
2	0.187	3.0913
2	0.204	3.0976
2	0.221	3.1038
2	0.238	3.1101
2	0.238	3.1227
2	0.255	3.129
2	0.272	3.1353
2	0.272	3.1416
2	0.289	3.1541
2	0.306	3.1604
2	0.306	3.173
2	0.323	3.1793
2	0.323	3.1918
2	0.34	3.2044
2	0.34	3.2107
2	0.357	3.2232
2	0.357	3.2358
2	0.374	3.2484
2	0.374	3.2546
2	0.391	3.2672
2	0.391	3.2798
2	0.391	3.2923
2	0.391	3.3049
2	0.408	3.3175
2	0.408	3.33
2	0.408	3.3426
2	0.408	3.3552
2	0.408	3.3677
2	0.408	3.3803
2	0.408	3.3929
2	0.408	3.4054
2	0.408	3.418
2	0.408	3.4306
2	0.408	3.4431
2	0.408	3.4557
2	0.408	3.4683
2	0.408	3.4808
2	0.408	3.4934
2	0.408	3.506
2	0.391	3.5185
2	0.391	3.5311
2	0.391	3.5437
2	0.374	3.5562
2	0.374	3.5625
2	0.374	3.5751
2	0.357	3.5877
2	0.357	3.6002
2	0.34	3.6065
2	0.34	3.6191
0	0.323	3.6316
0	0.289	3.6379
0	0.272	3.6505
0	0.255	3.6568
0	0.238	3.6631
0	0.204	3.6693
0	0.187	3.6756
0	0.17	3.6819
0	0.136	3.6882
0	0.119	3.6945
0	0.102	3.6945
0	0.068	3.7008
0	0.051	3.7008
1	0.034	3.7008
1	0	3.7008
1	-0.017	3.7008
1	-0.051	3.7008
1	-0.085	3.7008
1	-0.119	3.6945
1	-0.153	3.6882
1	-0.187	3.6882
1	-0.221	3.6756
1	-0.255	3.6693
1	-0.289	3.6631
1	-0.323	3.6505
1	-0.357	3.6442
1	-0.391	3.6316
1	-0.425	3.6191
1	-0.459	3.6065
1	-0.476	3.5939
1	-0.51	3.5751
1	-0.544	3.5625
1	-0.561	3.5437
1	-0.595	3.5248
1	-0.629	3.506
1	-0.646	3.4871
1	-0.68	3.4683
1	-0.697	3.4494
1	-0.731	3.4243
1	-0.748	3.4054
1	-0.765	3.3803
1	-0.782	3.3552
1	-0.816	3.33
1	-0.833	3.3049
1	-0.85	3.2798
1	-0.867	3.2546
1	-0.884	3.2295
1	-0.901	3.2044
1	-0.901	3.173
1	-0.918	3.1478
1	-0.935	3.1164
1	-0.935	3.0913
1	-0.952	3.0599
1	-0.952	3.0347
1	-0.969	3.0033
1	-0.969	2.9782
1	-0.969	2.9468
1	-0.969	2.9154
1	-0.969	2.8902
1	-0.969	2.8588
1	-0.969	2.8274
1	-0.969	2.8023
1	-0.969	2.7708
1	-0.952	2.7394
1	-0.952	2.7143
1	-0.952	2.6829
1	-0.935	2.6515
1	-0.935	2.6263
1	-0.918	2.6012
1	-0.901	2.5698
1	-0.901	2.5447
1	-0.884	2.5195
1	-0.867	2.4881
1	-0.85	2.463
1	-0.833	2.4378
1	-0.816	2.4127
1	-0.799	2.3876
1	-0.782	2.3624
1	-0.765	2.3436
1	-0.748	2.3185
1	-0.731	2.2933
1	-0.697	2.2745
1	-0.68	2.2556
1	-0.663	2.2305
1	-0.629	2.2117
0	-0.595	2.1928
0	-0.561	2.174
0	-0.527	2.1614
0	-0.493	2.1425
0	-0.459	2.13
0	-0.425	2.1174
0	-0.391	2.1048
0	-0.34	2.0923
0	-0.306	2.086
0	-0.272	2.0734
0	-0.238	2.0671
0	-0.204	2.0609
0	-0.153	2.0546
0	-0.119	2.0483
0	-0.085	2.0483
0	-0.051	2.042
2	0	2.042
2	0.034	2.042
2	0.068	2.042
2	0.119	2.0483
2	0.17	2.0546
2	0.221	2.0609
2	0.272	2.0671
2	0.323	2.0734
2	0.374	2.086
2	0.425	2.0986
2	0.476	2.1111
2	0.51	2.13
2	0.561	2.1425
2	0.612	2.1614
2	0.663	2.1802
2	0.697	2.1991
2	0.748	2.2242
2	0.799	2.2494
2	0.833	2.2745
2	0.884	2.2996
2	0.918	2.3247
2	0.969	2.3562
2	1.003	2.3813
2	1.054	2.4127
2	1.088	2.4441
2	1.122	2.4818
2	1.156	2.5132
2	1.19	2.5509
2	1.224	2.5886
2	1.258	2.6263
2	1.292	2.664
2	1.326	2.7017
2	1.343	2.7394
2	1.377	2.7834
2	1.394	2.8274
2	1.428	2.8714
2	1.445	2.9091
2	1.462	2.9531
2	1.479	2.997
2	1.496	3.0473
2	1.513	3.0913
2	1.53	3.1353
2	1.53	3.1855
2	1.547	3.2295
2	1.547	3.2735
2	1.547	3.3238
2	1.547	3.3677
2	1.547	3.418
2	1.547	3.462
2	1.547	3.5122
2	1.547	3.5562
2	1.53	3.6002
2	1.53	3.6505
2	1.513	3.6945
2	1.496	3.7384
2	1.496	3.7887
2	1.479	3.8327
2	1.462	3.8767
2	1.445	3.9207
2	1.411	3.9646
2	1.394	4.0023
2	1.377	4.0463
2	1.343	4.084
2	1.326	4.128
2	1.309	4.1657
2	1.275	4.2034
2	1.241	4.2411
2	1.224	4.2788
2	1.19	4.3165
2	1.156	4.3542
2	1.139	4.3856
2	1.105	4.4233
2	1.071	4.4547
2	1.037	4.4861
2	1.02	4.5175
2	0.986	4.549
2	0.952	4.5804
2	0.918	4.6055
2	0.884	4.6306
2	0.85	4.6621
2	0.816	4.6872
0	0.782	4.706
0	0.731	4.7312
0	0.697	4.7563
0	0.646	4.7752
0	0.612	4.794
0	0.561	4.8129
0	0.527	4.8254
0	0.476	4.8443
0	0.442	4.8568
0	0.391	4.8694
0	0.357	4.882
0	0.306	4.8883
0	0.272	4.9008
0	0.221	4.9071
0	0.187	4.9134
0	0.136	4.9197
0	0.102	4.926
0	0.051	4.926
0	0.017	4.926
0	-0.017	4.926
0	-0.051	4.926
0	-0.102	4.926
0	-0.136	4.9197
0	-0.17	4.9134
0	-0.221	4.9071
0	-0.255	4.9008
0	-0.306	4.8945
0	-0.34	4.882
0	-0.391	4.8694
0	-0.425	4.8568
1	-0.476	4.8443
1	-0.527	4.8317
1	-0.578	4.8129
1	-0.629	4.794
1	-0.68	4.7752
1	-0.748	4.75
1	-0.799	4.7312
1	-0.85	4.706
1	-0.901	4.6746
1	-0.952	4.6495
1	-1.003	4.6181
1	-1.071	4.5867
1	-1.122	4.5553
1	-1.173	4.5175
1	-1.224	4.4861
1	-1.275	4.4484
1	-1.326	4.4044
1	-1.377	4.3667
1	-1.428	4.3228
1	-1.479	4.2788
1	-1.53	4.2348
1	-1.581	4.1845
1	-1.632	4.1406
1	-1.666	4.0903
1	-1.717	4.04
1	-1.768	3.9835
1	-1.802	3.9332
1	-1.853	3.8767
1	-1.887	3.8201
1	-1.921	3.7636
1	-1.955	3.707
1	-1.989	3.6442
1	-2.023	3.5877
1	-2.04	3.5248
1	-2.074	3.462
1	-2.091	3.3992
1	-2.108	3.3363
1	-2.125	3.2735
1	-2.142	3.2107
1	-2.159	3.1416
1	-2.176	3.0787
1	-2.176	3.0096
1	-2.176	2.9468
1	-2.176	2.8839
1	-2.176	2.8148
1	-2.176	2.752
1	-2.159	2.6829
1	-2.159	2.62
1	-2.142	2.5572
1	-2.125	2.4881
1	-2.108	2.4253
1	-2.091	2.3624
1	-2.074	2.2996
1	-2.057	2.2368
1	-2.023	2.174
1	-2.006	2.1174
1	-1.972	2.0546
1	-1.955	1.998
1	-1.921	1.9415
1	-1.887	1.8786
1	-1.853	1.8221
1	-1.836	1.7718
1	-1.802	1.7153
1	-1.768	1.6587
1	-1.734	1.6085
1	-1.7	1.5582
1	-1.666	1.5079
1	-1.632	1.4577
1	-1.598	1.4074
1	-1.581	1.3572
1	-1.547	1.3132
1	-1.513	1.2629
1	-1.479	1.2189
1	-1.462	1.1749
1	-1.428	1.131
1	-1.394	1.0933
1	-1.377	1.0493
1	-1.343	1.0053
1	-1.326	0.9676
1	-1.292	0.9299
0	-1.258	0.8922
0	-1.224	0.8545
0	-1.19	0.8168
0	-1.156	0.7791
0	-1.139	0.74769
0	-1.105	0.70999
0	-1.071	0.67858
0	-1.054	0.64716
0	-1.02	0.61574
0	-1.003	0.58433
0	-0.969	0.55291
0	-0.952	0.5215
0	-0.935	0.49637
0	-0.918	0.47123
0	-0.884	0.43982
0	-0.867	0.41469
0	-0.85	0.38955
0	-0.833	0.36442
0	-0.816	0.33929
0	-0.816	0.31416
0	-0.799	0.28902
0	-0.782	0.26389
0	-0.782	0.23876
0	-0.765	0.21991
0	-0.748	0.19478
0	-0.748	0.16964
0	-0.731	0.15079
2	-0.731	0.12566
2	-0.714	0.10681
2	-0.697	0.08168
2	-0.68	0.062831
2	-0.663	0.043982
2	-0.663	0.018849
2	-0.646	0
2	-0.629	6.2642
2	-0.629	6.2454
2	-0.612	6.2265
2	-0.595	6.2077
2	-0.595	6.1889
2	-0.578	6.17
2	-0.578	6.1574
2	-0.578	6.1386
2	-0.561	6.1197
2	-0.561	6.1009
2	-0.561	6.0883
2	-0.561	6.0695
2	-0.561	6.0506
2	-0.544	6.0381
2	-0.544	6.0192
2	-0.544	6.0004
2	-0.544	5.9878
2	-0.544	5.9689
2	-0.544	5.9501
2	-0.561	5.9375
2	-0.561	5.9187
2	-0.561	5.8998
2	-0.561	5.881
2	-0.578	5.8684
2	-0.578	5.8496
2	-0.578	5.8307
2	-0.595	5.8119
2	-0.595	5.793
2	-0.612	5.7742
0	-0.629	5.7553
0	-0.646	5.7365
0	-0.663	5.7176
0	-0.697	5.6988
0	-0.714	5.6799
0	-0.748	5.6548
0	-0.765	5.6297
0	-0.799	5.6108
0	-0.816	5.5857
0	-0.85	5.5605
0	-0.867	5.5354
0	-0.901	5.504
1	-0.935	5.4789
1	-0.969	5.4474
1	-1.02	5.416
1	-1.071	5.3846
1	-1.105	5.3532
1	-1.156	5.3218
1	-1.207	5.2841
1	-1.241	5.2464
1	-1.292	5.2087
1	-1.343	5.171
1	-1.394	5.127
1	-1.445	5.083
1	-1.496	5.039
1	-1.547	4.9951
1	-1.598	4.9511
1	-1.649	4.9008
1	-1.7	4.8506
1	-1.751	4.794
1	-1.819	4.7437
1	-1.87	4.6872
1	-1.921	4.6306
1	-1.972	4.5741
1	-2.023	4.5113
1	-2.074	4.4484
1	-2.125	4.3856
1	-2.176	4.3228
1	-2.227	4.2537
1	-2.278	4.1845
1	-2.329	4.1154
1	-2.363	4.0463
1	-2.414	3.9772
1	-2.448	3.9018
1	-2.499	3.8264
1	-2.533	3.751
0	-2.55	3.6756
0	-2.567	3.6002
0	-2.584	3.5185
0	-2.601	3.4431
0	-2.601	3.3677
0	-2.618	3.2861
0	-2.618	3.2107
0	-2.618	3.129
0	-2.618	3.0473
0	-2.601	2.9719
0	-2.601	2.8902
0	-2.584	2.8148
0	-2.567	2.7394
0	-2.55	2.6578
0	-2.533	2.5823
0	-2.499	2.507
0	-2.482	2.4316
0	-2.448	2.3624
0	-2.414	2.287
0	-2.38	2.2117
0	-2.346	2.1425
0	-2.295	2.0734
0	-2.261	2.0043
0	-2.227	1.9352
0	-2.176	1.8724
0	-2.142	1.8033
0	-2.091	1.7404
0	-2.057	1.6776
0	-2.006	1.621
0	-1.972	1.5582
0	-1.921	1.5017
0	-1.87	1.4451
0	-1.836	1.3886
0	-1.785	1.332
0	-1.751	1.2817
0	-1.7	1.2252
0	-1.666	1.1749
0	-1.632	1.1247
0	-1.581	1.0807
0	-1.547	1.0304
0	-1.513	0.98645
0	-1.479	0.93618
0	-1.445	0.8922
0	-1.411	0.8545
0	-1.377	0.81052
0	-1.343	0.76654
0	-1.309	0.72884
0	-1.292	0.69114
0	-1.258	0.65344
0	-1.224	0.61574
0	-1.207	0.57805
2	-1.19	0.54035
2	-1.156	0.50265
2	-1.122	0.47123
2	-1.088	0.43982
2	-1.054	0.4084
2	-1.02	0.3707
2	-1.003	0.34557
2	-0.969	0.31416
2	-0.952	0.28274
2	-0.935	0.25761
2	-0.901	0.22619
2	-0.884	0.20106
2	-0.867	0.17593
2	-0.85	0.15079
2	-0.833	0.12566
2	-0.816	0.10053
2	-0.799	0.075397
2	-0.782	0.050265
2	-0.765	0.025132
2	-0.748	0.0062831
2	-0.748	6.2642
2	-0.731	6.2391
2	-0.714	6.2203
2	-0.714	6.2014
2	-0.697	6.1763
2	-0.697	6.1574
2	-0.697	6.1323
2	-0.68	6.1135
2	-0.68	6.0946
2	-0.68	6.0758
2	-0.68	6.0506
2	-0.68	6.0318
2	-0.663	6.0129
2	-0.663	5.9941
2	-0.663	5.9689
2	-0.68	5.9501
2	-0.68	5.9313
2	-0.68	5.9061
2	-0.68	5.8873
2	-0.68	5.8684
2	-0.697	5.8496
2	-0.697	5.8244
2	-0.714	5.8056
2	-0.714	5.7805
2	-0.731	5.7616
2	-0.731	5.7365
2	-0.748	5.7176
2	-0.748	5.6925
0	-0.782	5.6674
0	-0.799	5.6485
0	-0.833	5.6234
0	-0.85	5.5982
0	-0.884	5.5668
0	-0.918	5.5417
0	-0.935	5.5166
0	-0.969	5.4851
0	-1.003	5.4537
0	-1.037	5.4223
0	-1.071	5.3909
0	-1.088	5.3595
0	-1.122	5.3281
0	-1.173	5.2904
0	-1.207	5.2589
0	-1.241	5.2213
0	-1.275	5.1836
0	-1.309	5.1459
0	-1.343	5.1019
0	-1.394	5.0642
0	-1.428	5.0202
0	-1.462	4.9762
0	-1.513	4.9322
1	-1.547	4.882
1	-1.598	4.838
1	-1.666	4.7877
1	-1.717	4.7375
1	-1.768	4.6872
1	-1.819	4.6306
1	-1.87	4.5741
1	-1.921	4.5175
1	-1.972	4.461
1	-2.023	4.3982
1	-2.074	4.3353
0	-2.125	4.2725
0	-2.159	4.2097
0	-2.193	4.1406
0	-2.227	4.0777
0	-2.261	4.0086
0	-2.295	3.9395
0	-2.312	3.8704
0	-2.346	3.8013
0	-2.363	3.7322
0	-2.397	3.6568
0	-2.414	3.5877
0	-2.431	3.5122
0	-2.431	3.4431
0	-2.448	3.3677
0	-2.448	3.2923
0	-2.465	3.217
0	-2.465	3.1478
0	-2.448	3.0724
0	-2.448	2.997
0	-2.448	2.9216
0	-2.431	2.8525
0	-2.414	2.7771
0	-2.397	2.708
0	-2.38	2.6326
0	-2.346	2.5635
0	-2.329	2.4944
0	-2.295	2.4253
0	-2.261	2.3562
0	-2.244	2.287
0	-2.21	2.2179
0	-2.159	2.1551
0	-2.125	2.086
0	-2.091	2.0232
0	-2.057	1.9603
0	-2.006	1.9038
0	-1.972	1.841
0	-1.921	1.7844
0	-1.887	1.7279
0	-1.836	1.6713
0	-1.802	1.6148
0	-1.751	1.5582
0	-1.7	1.5079
0	-1.666	1.4577
0	-1.615	1.4074
0	-1.581	1.3634
0	-1.53	1.3132
0	-1.496	1.2692
0	-1.445	1.2252
0	-1.411	1.1812
0	-1.377	1.1372
0	-1.326	1.0995
0	-1.292	1.0556
0	-1.258	1.0179
0	-1.224	0.98016
0	-1.19	0.94875
0	-1.139	0.91105
0	-1.105	0.87335
0	-1.088	0.84193
0	-1.054	0.81052
0	-1.02	0.7791
0	-0.986	0.74769
0	-0.952	0.72256
0	-0.935	0.69114
0	-0.901	0.66601
0	-0.867	0.63459
0	-0.85	0.60946
0	-0.833	0.58433
0	-0.799	0.5592
0	-0.782	0.53406
0	-0.748	0.51521
0	-0.731	0.49008
0	-0.714	0.47123
0	-0.697	0.4461
0	-0.68	0.42725
0	-0.663	0.4084
0	-0.646	0.38955
0	-0.629	0.36442
0	-0.612	0.34557
0	-0.595	0.333
0	-0.578	0.31416
2	-0.561	0.29531
2	-0.544	0.27646
2	-0.527	0.26389
2	-0.493	0.24504
2	-0.476	0.23247
2	-0.459	0.21991
2	-0.425	0.20106
2	-0.408	0.18849
2	-0.391	0.17593
2	-0.374	0.16964
2	-0.357	0.15708
2	-0.34	0.14451
2	-0.323	0.13195
2	-0.306	0.12566
2	-0.289	0.1131
2	-0.272	0.10681
2	-0.255	0.10053
2	-0.238	0.094246
2	-0.221	0.08168
0	-0.221	0.075397
0	-0.221	0.069114
0	-0.204	0.062831
0	-0.204	0.056548
0	-0.204	0.050265
0	-0.204	0.043982
0	-0.204	0.037699
0	-0.204	0.031415
0	-0.204	0.025132
0	-0.204	0.018849
0	-0.187	0.012566
2	-0.187	0.0062831
2	-0.187	0
2	-0.17	6.2768
2	-0.153	6.2768
2	-0.153	6.2705
2	-0.136	6.2642
2	-0.119	6.2642
2	-0.119	6.258
2	-0.102	6.2517
2	-0.102	6.2517
2	-0.085	6.2454
2	-0.068	6.2454
2	-0.068	6.2454
2	-0.051	6.2391
2	-0.051	6.2391
2	-0.034	6.2391
2	-0.017	6.2391
2	-0.017	6.2328
2	0	6.2328
2	0	6.2328
2	0	6.2328
2	0	6.2328
2	0.017	6.2328
0	0.017	6.2391
0	0.017	6.2391
0	0.017	6.2391
0	0.017	6.2391
0	0	6.2391
0	0	6.2391
0	0	6.2391
0	0	6.2391
0	0	6.2391
0	0	6.2391
0	0	6.2391
0	0	6.2391
0	0	6.2391
0	0	6.2391
0	0	6.2391
0	0	6.2391
0	0	6.2391
0	0	6.2391
0	0	6.2391
0	0	6.2391
0	0	6.2391
0	0	6.2391
0	0	6.2391
0	0	6.2391
0	-0.017	6.2391
0	-0.017	6.2391
2	-0.017	6.2391
2	0	6.2391
2	0	6.2391
2	0	6.2391
2	0.017	6.2391
2	0.017	6.2391
2	0.034	6.2391
0	0.034	6.2391
0	0.034	6.2391
0	0.017	6.2454
0	0.017	6.2454
0	0.017	6.2454
0	0.017	6.2454
0	0.017	6.2454
0	0.017	6.2454
0	0.017	6.2454
0	0.017	6.2454
0	0.017	6.2517
0	0.017	6.2517
0	0.017	6.2517
0	0.017	6.2517
0	0	6.2517
0	0	6.2517
0	0	6.2517
0	0	6.2517
0	0	6.2517
0	0	6.2517
0	0	6.2517
0	0	6.2517
0	0	6.2517
0	0	6.2517
0	0	6.2517
0	0	6.2517
0	0	6.2517
0	0	6.2517
0	0	6.2517
0	0	6.2517
0	0	6.2517
0	0	6.2517
0	0	6.2517
0	0	6.2517
0	0	6.2517
0	0	6.2517
0	0	6.2517
0	0	6.2517
0	0	6.2517
0	0	6.2517
0	0	6.2517
0	0	6.2517
2	0	6.2517
2	0	6.2517
2	0	6.2517
2	0	6.2517
2	0.017	6.2517
2	0.034	6.2517
2	0.034	6.2517
2	0.051	6.258
2	0.051	6.258
0	0.051	6.258
0	0.051	6.258
0	0.051	6.2642
0	0.051	6.2642
0	0.051	6.2642
0	0.051	6.2705
0	0.051	6.2705
0	0.051	6.2705
0	0.051	6.2768
0	0.051	6.2768
0	0.051	6.2768
0	0.051	6.2768
0	0.051	0
0	0.051	0
0	0.051	0
0	0.051	0.0062831
0	0.051	0.0062831
0	0.051	0.0062831
0	0.051	0.0062831
0	0.051	0.012566
0	0.051	0.012566
1	0.051	0.012566
1	0.051	0.018849
1	0.034	0.018849
1	0.017	0.018849
1	0.017	0.018849
1	0	0.018849
1	0	0.018849
1	0	0.018849
1	-0.017	0.018849
1	-0.017	0.018849
0	-0.017	0.018849
0	-0.017	0.018849
0	-0.017	0.018849
0	-0.017	0.018849
0	-0.017	0.012566
0	-0.017	0.012566
0	-0.017	0.012566
0	-0.017	0.012566
0	-0.017	0.012566
0	-0.017	0.012566
0	-0.017	0.012566
0	-0.017	0.012566
0	-0.017	0.0062831
0	-0.017	0.0062831
0	-0.017	0.0062831
0	-0.017	0.0062831
0	-0.017	0.0062831
0	-0.017	0.0062831
0	-0.017	0.0062831
0	-0.017	0.0062831
0	-0.017	0.0062831
0	-0.017	0.0062831
0	-0.017	0
0	-0.017	0
0	-0.017	0
0	-0.017	0
0	0	0
2	0	0
2	0	0
2	0	0
2	0.017	0
2	0.017	0
2	0.034	0
2	0.051	0.0062831
0	0.051	0.0062831
0	0.051	0.0062831
0	0.051	0.0062831
0	0.051	0.012566
0	0.051	0.012566
0	0.051	0.012566
0	0.051	0.012566
0	0.051	0.018849
0	0.051	0.018849
0	0.051	0.018849
0	0.051	0.025132
0	0.051	0.025132
0	0.051	0.025132
0	0.051	0.025132
0	0.051	0.031415
0	0.051	0.031415
1	0.068	0.031415
1	0.051	0.037699
1	0.034	0.037699
1	0.034	0.037699
1	0.017	0.037699
1	0.017	0.037699
1	0	0.043982
1	0	0.043982
1	0	0.043982
0	0	0.043982
0	0	0.043982
0	0	0.037699
0	0	0.037699
0	0	0.037699
0	0	0.037699
0	0	0.037699
0	0	0.043982
0	0	0.043982
0	0	0.043982
0	0	0.043982
0	0	0.043982
0	0	0.043982
0	0.017	0.043982
0	0.017	0.043982
0	0.017	0.043982
0	0.017	0.043982
0	0.017	0.043982
0	0.017	0.043982
0	0.017	0.050265
0	0.017	0.050265
1	0.034	0.050265
1	0.017	0.050265
1	0	0.050265
1	0	0.050265
1	0	0.050265
1	0	0.050265
1	-0.017	0.050265
1	-0.017	0.050265
1	-0.034	0.050265
1	-0.034	0.043982
0	-0.034	0.043982
0	-0.034	0.043982
0	-0.034	0.043982
0	-0.034	0.043982
0	-0.034	0.037699
0	-0.034	0.037699
0	-0.034	0.037699
0	-0.017	0.037699
0	-0.017	0.037699
0	-0.017	0.037699
0	-0.017	0.031415
0	-0.017	0.031415
0	-0.017	0.031415
0	-0.017	0.031415
0	-0.017	0.031415
0	-0.017	0.031415
0	-0.017	0.031415
0	-0.017	0.031415
0	-0.017	0.031415
0	0	0.031415
0	0	0.025132
0	0	0.025132
0	0	0.025132
0	0	0.025132
0	0	0.025132
0	0	0.025132
1	0	0.025132
1	0	0.025132
1	-0.017	0.025132
1	-0.034	0.025132
1	-0.034	0.025132
1	-0.051	0.018849
1	-0.068	0.018849
1	-0.068	0.018849
0	-0.068	0.012566
0	-0.068	0.012566
0	-0.068	0.012566
0	-0.068	0.0062831
0	-0.068	0.0062831
0	-0.068	0
0	-0.068	0
0	-0.068	0
0	-0.068	6.2768
0	-0.068	6.2768
0	-0.068	6.2768
0	-0.068	6.2705
0	-0.068	6.2705
0	-0.068	6.2705
0	-0.068	6.2642
0	-0.068	6.2642
2	-0.068	6.258
2	-0.051	6.258
2	-0.051	6.258
2	-0.034	6.258
2	-0.034	6.2517
2	-0.017	6.2517
2	0	6.2517
2	0	6.2517
2	0	6.2517
2	0	6.2517
2	0.017	6.2517
2	0.034	6.2517
0	0.034	6.258
0	0.034	6.258
0	0.017	6.258
0	0.017	6.258
0	0.017	6.258
0	0.017	6.258
0	0.017	6.258
0	0.017	6.2642
0	0.017	6.2642
0	0.017	6.2642
0	0.017	6.2642
0	0.017	6.2642
0	0.017	6.2642
0	0.017	6.2642
0	0.017	6.2705
0	0.017	6.2705
0	0.017	6.2705
0	0.017	6.2705
0	0.017	6.2705
0	0.017	6.2705
0	0.017	6.2705
0	0.017	6.2705
0	0.017	6.2705
0	0.017	6.2705
0	0.017	6.2768
0	0.017	6.2768
0	0.017	6.2768
0	0.017	6.2768
0	0.017	6.2768
0	0.017	6.2768
0	0.017	6.2768
0	0.017	6.2768
0	0.017	6.2768
0	0.017	6.2768
0	0.017	6.2768
0	0.017	0
0	0.017	0
0	0.017	0
0	0.017	0
0	0.017	0
0	0.017	0
0	0.017	0
0	0.017	0
0	0.017	0
0	0.017	0
0	0.017	0
0	0.017	0.0062831
0	0.017	0.0062831
0	0.017	0.0062831
0	0.017	0.0062831
0	0.017	0.0062831
0	0.017	0.0062831
0	0.017	0.0062831
0	0.017	0.0062831
0	0.017	0.0062831
0	0.017	0.012566
0	0.017	0.012566
0	0.017	0.012566
0	0.017	0.012566
0	0.017	0.012566
0	0.017	0.012566
0	0.017	0.012566
0	0.017	0.012566
0	0.017	0.018849
0	0.017	0.018849
0	0.017	0.018849
0	0.017	0.018849
0	0.017	0.018849
0	0.034	0.018849
0	0.034	0.018849
0	0.034	0.025132
0	0.034	0.025132
1	0.034	0.025132
1	0.017	0.025132
1	0.017	0.025132
1	0	0.025132
1	0	0.025132
1	0	0.025132
1	-0.017	0.025132
1	-0.017	0.025132
1	-0.034	0.025132
0	-0.034	0.025132
0	-0.034	0.025132
0	-0.034	0.018849
0	-0.034	0.018849
0	-0.034	0.018849
0	-0.034	0.018849
0	-0.034	0.018849
0	-0.034	0.012566
0	-0.034	0.012566
1	-0.034	0.012566
1	-0.034	0.012566
1	-0.051	0.012566
1	-0.051	0.0062831
0	-0.051	0.0062831
0	-0.051	0.0062831
0	-0.051	0
0	-0.051	0
0	-0.051	0
0	-0.051	6.2768
0	-0.051	6.2768
0	-0.051	6.2768
0	-0.051	6.2705
0	-0.051	6.2705
0	-0.051	6.2705
0	-0.051	6.2705
0	-0.051	6.2642
0	-0.068	6.2642
0	-0.068	6.2642
2	-0.068	6.258
2	-0.051	6.258
2	-0.034	6.258
2	-0.034	6.2517
2	-0.017	6.2517
2	0	6.2517
2	0	6.2517
2	0	6.2517
2	0	6.2517
2	0.017	6.2517
2	0.034	6.2517
2	0.034	6.258
2	0.051	6.258
2	0.051	6.258
2	0.068	6.258
2	0.085	6.2642
2	0.085	6.2642
2	0.102	6.2705
0	0.102	6.2705
0	0.102	6.2768
0	0.102	6.2768
0	0.102	0
0	0.102	0
0	0.102	0.0062831
0	0.102	0.0062831
0	0.102	0.012566
0	0.102	0.018849
0	0.102	0.018849
1	0.102	0.025132
1	0.102	0.025132
1	0.085	0.031415
1	0.068	0.031415
1	0.068	0.031415
1	0.051	0.037699
1	0.051	0.037699
1	0.034	0.037699
1	0.017	0.037699
1	0.017	0.037699
1	0	0.043982
1	0	0.043982
0	0	0.043982
0	0	0.043982
0	0	0.043982
0	0	0.043982
0	0	0.043982
0	0	0.043982
0	0	0.043982
0	0.017	0.043982
0	0.017	0.043982
0	0.017	0.043982
0	0.017	0.043982
0	0.017	0.043982
0	0.017	0.050265
0	0.017	0.050265
0	0.017	0.050265
0	0.034	0.050265
0	0.034	0.050265
0	0.034	0.050265
1	0.034	0.056548
1	0.034	0.056548
1	0.017	0.056548
1	0	0.056548
1	0	0.056548
1	0	0.056548
1	0	0.056548
1	-0.017	0.056548
1	-0.017	0.056548
1	-0.034	0.056548
1	-0.034	0.056548
0	-0.034	0.050265
0	-0.034	0.050265
0	-0.034	0.050265
0	-0.034	0.050265
0	-0.034	0.050265
0	-0.017	0.043982
0	-0.017	0.043982
0	-0.017	0.043982
0	-0.017	0.043982
0	-0.017	0.043982
0	-0.017	0.043982
0	-0.017	0.043982
0	-0.017	0.037699
0	-0.017	0.037699
0	0	0.037699
0	0	0.037699
0	0	0.037699
0	0	0.037699
0	0	0.037699
0	0	0.037699
0	0	0.037699
1	0	0.037699
1	0	0.037699
1	-0.017	0.037699
1	-0.017	0.037699
0	-0.017	0.037699
0	-0.017	0.031415
0	-0.017	0.031415
0	-0.017	0.031415
0	-0.017	0.031415
0	-0.017	0.031415
0	-0.017	0.031415
0	-0.017	0.031415
0	-0.017	0.031415
0	-0.017	0.031415
0	0	0.031415
0	0	0.025132
0	0	0.025132
0	0	0.025132
0	0	0.025132
0	0	0.025132
0	0	0.025132
0	0	0.025132
0	0	0.025132
0	0	0.025132
0	0	0.025132
0	0	0.025132
0	0	0.025132
0	0	0.025132
0	0	0.025132
0	0	0.025132
0	0	0.025132
0	0	0.025132
0	0	0.025132
0	0	0.025132
0	0	0.025132
0	0	0.025132
0	0	0.025132
0	0	0.025132
0	0	0.025132
0	0	0.025132
0	0	0.031415
0	0.017	0.031415
0	0.017	0.031415
1	0.017	0.031415
1	0	0.031415
1	0	0.031415
1	0	0.031415
1	-0.017	0.031415
0	-0.017	0.031415
0	0	0.031415
0	0	0.031415
0	0	0.031415
0	0	0.025132
0	0	0.025132
0	0	0.025132
0	0	0.025132
0	0	0.025132
0	0	0.025132
0	0	0.025132
0	0	0.025132
0	0	0.025132
0	0	0.025132
1	0	0.025132
1	0	0.025132
1	-0.017	0.025132
1	-0.017	0.025132
1	-0.034	0.025132
0	-0.034	0.025132
0	-0.034	0.018849
0	-0.034	0.018849
0	-0.034	0.018849
0	-0.034	0.018849
0	-0.034	0.018849
0	-0.017	0.018849
0	-0.017	0.012566
0	-0.017	0.012566
0	-0.017	0.012566
0	-0.017	0.012566
0	-0.017	0.012566
0	-0.017	0.012566
0	-0.017	0.012566
0	-0.017	0.0062831
0	-0.017	0.0062831
0	-0.017	0.0062831
0	-0.017	0.0062831
0	-0.017	0.0062831
0	-0.017	0.0062831
0	-0.017	0.0062831
0	-0.017	0.0062831
0	-0.017	0
0	-0.017	0
0	-0.017	0
0	-0.017	0
0	-0.017	0
0	-0.017	0
0	-0.017	0
0	-0.017	0
0	-0.017	6.2768
0	-0.017	6.2768
0	-0.017	6.2768
0	-0.017	6.2768
0	-0.017	6.2768
0	-0.017	6.2768
0	-0.017	6.2768
0	-0.017	6.2768
0	-0.017	6.2705
0	-0.017	6.2705
0	-0.017	6.2705
0	-0.017	6.2705
0	-0.017	6.2705
0	-0.017	6.2705
0	-0.017	6.2705
0	-0.017	6.2705
0	-0.017	6.2642
0	-0.017	6.2642
0	-0.017	6.2642
0	-0.017	6.2642
0	-0.017	6.2642
0	-0.017	6.2642
0	-0.017	6.2642
0	-0.017	6.258
0	-0.034	6.258
0	-0.034	6.258
0	-0.034	6.258
0	-0.034	6.258
0	-0.034	6.258
2	-0.034	6.2517
2	-0.017	6.2517
2	-0.017	6.2517
2	0	6.2517
2	0	6.2517
2	0	6.2517
0	0	6.2517
0	0	6.2517
0	0	6.2517
0	0	6.2517
0	0	6.2517
0	0	6.2517
0	0	6.2517
0	0	6.2517
0	0	6.2517
0	0	6.2517
0	0	6.2517
0	0	6.2517
0	0	6.2517
0	0	6.2517
0	0	6.2517
0	0	6.2517
0	0	6.2517
0	0	6.2517
0	0	6.2517
0	0	6.2517
0	0	6.2517
0	0	6.2517
0	0	6.2517
0	0	6.2517
2	0	6.2517
2	0	6.2517
2	0	6.2517
2	0	6.2517
0	0	6.2517
0	0	6.2517
0	0	6.2517
0	0	6.2517
0	0	6.2517
0	0	6.2517
0	0	6.2517
0	0	6.2517
0	0	6.2517
0	0	6.2517
0	0	6.2517
0	0	6.2517
0	0	6.2517
0	0	6.2517
0	0	6.2517
0	0	6.2517
0	0	6.2517
0	0	6.2517
0	0	6.2517
0	0	6.2517
0	0	6.2517
0	0	6.2517
0	0	6.2517
0	0	6.2517
0	0	6.2517
0	0	6.2517
0	0	6.2517
0	0	6.2517
2	-0.017	6.2517
2	0	6.2517
2	0	6.2517
2	0	6.2517
2	0.017	6.2517
0	0.017	6.2517
0	0.017	6.2517
0	0.017	6.2517
0	0.017	6.2517
0	0	6.2517
0	0	6.2517
0	0	6.2517
0	0	6.2517
0	0	6.258
0	0	6.258
0	0	6.258
0	0	6.258
0	0	6.258
0	0	6.258
0	0	6.258
0	0	6.258
0	0	6.258
0	0	6.258
0	0	6.258
0	0	6.258
0	0	6.258
0	0	6.258
0	0	6.258
0	0	6.258
0	0	6.258
0	0	6.258
0	0	6.258
0	0	6.258
0	0	6.258
0	0	6.258
0	0	6.258
0	0	6.258
0	0	6.258
0	0	6.258
0	0	6.2517
0	0	6.2517
0	0	6.2517
0	0	6.2517
0	-0.017	6.2517
0	-0.017	6.2517
0	-0.017	6.2517
2	-0.017	6.2517
2	0	6.2517
2	0	6.2517
2	0	6.2517
2	0.017	6.2517
2	0.017	6.2517
2	0.034	6.2517
0	0.034	6.2517
0	0.034	6.258
0	0.034	6.258
0	0.034	6.258
0	0.034	6.258
0	0.017	6.258
0	0.017	6.258
0	0.017	6.2642
0	0.017	6.2642
0	0.017	6.2642
0	0.017	6.2642
0	0.017	6.2642
0	0.017	6.2642
0	0.017	6.2642
0	0.017	6.2705
0	0.017	6.2705
0	0.017	6.2705
0	0.017	6.2705
0	0.017	6.2705
0	0.017	6.2705
0	0.017	6.2705
0	0.017	6.2705
0	0.017	6.2705
0	0.017	6.2768
0	0.017	6.2768
0	0.017	6.2768
0	0.017	6.2768
0	0.017	6.2768
1	0.017	6.2768
1	0	6.2768
1	0	6.2768
1	0	6.2768
1	-0.017	6.2768
1	-0.034	6.2768
1	-0.034	6.2768
0	-0.034	6.2768
0	-0.034	6.2705
0	-0.034	6.2705
0	-0.034	6.2705
0	-0.034	6.2705
0	-0.034	6.2642
0	-0.034	6.2642
0	-0.034	6.2642
0	-0.034	6.2642
0	-0.051	6.258
0	-0.051	6.258
0	-0.051	6.258
0	-0.051	6.258
0	-0.051	6.2517
0	-0.051	6.2517
0	-0.051	6.2517
0	-0.051	6.2517
0	-0.051	6.2454
0	-0.051	6.2454
0	-0.051	6.2454
2	-0.051	6.2391
2	-0.051	6.2391
2	-0.034	6.2391
2	-0.034	6.2391
2	-0.017	6.2391
2	0	6.2391
2	0	6.2328
2	0	6.2328
2	0	6.2328
2	0.017	6.2391
0	0.017	6.2391
0	0.017	6.2391
0	0.017	6.2391
0	0	6.2391
0	0	6.2391
0	0	6.2391
0	0	6.2391
0	0	6.2391
0	0	6.2391
0	0	6.2391
0	0	6.2391
0	0	6.2391
0	0	6.2391
0	0	6.2391
0	0	6.2391
2	0	6.2391
2	0	6.2391
2	0	6.2391
2	0.017	6.2391
2	0.034	6.2454
2	0.034	6.2454
2	0.051	6.2454
2	0.051	6.2454
0	0.051	6.2517
0	0.051	6.2517
0	0.051	6.2517
0	0.051	6.2517
0	0.051	6.258
0	0.051	6.258
0	0.051	6.258
0	0.051	6.2642
0	0.051	6.2642
0	0.051	6.2642
0	0.051	6.2642
0	0.051	6.2705
0	0.051	6.2705
0	0.051	6.2705
0	0.051	6.2705
0	0.051	6.2768
0	0.051	6.2768
0	0.051	6.2768
0	0.051	6.2768
0	0.051	0
0	0.051	0
0	0.051	0
0	0.051	0
0	0.051	0.0062831
0	0.051	0.0062831
0	0.051	0.0062831
0	0.051	0.0062831
1	0.051	0.012566
1	0.034	0.012566
1	0.017	0.012566
1	0.017	0.012566
1	0	0.012566
1	0	0.012566
1	0	0.012566
1	-0.017	0.012566
1	-0.017	0.012566
0	-0.017	0.012566
0	-0.017	0.012566
0	-0.017	0.012566
0	-0.017	0.0062831
0	-0.017	0.0062831
0	-0.017	0.0062831
0	-0.017	0.0062831
0	-0.017	0.0062831
0	-0.017	0.0062831
0	-0.017	0.0062831
0	-0.017	0
0	-0.017	0
0	-0.017	0
0	-0.017	0
0	-0.017	0
0	-0.017	0
0	-0.017	0
0	-0.017	6.2831
0	-0.017	6.2768
0	-0.017	6.2768
0	-0.017	6.2768
0	-0.017	6.2768
0	-0.017	6.2768
0	-0.017	6.2768
0	-0.017	6.2768
0	-0.017	6.2705
0	-0.017	6.2705
0	-0.017	6.2705
0	-0.017	6.2705
0	-0.017	6.2705
0	-0.017	6.2705
0	-0.017	6.2705
0	-0.017	6.2642
0	-0.017	6.2642
0	-0.017	6.2642
0	-0.017	6.2642
0	-0.017	6.2642
0	-0.034	6.2642
0	-0.034	6.2642
0	-0.034	6.258
0	-0.034	6.258
0	-0.034	6.258
0	-0.034	6.258
0	-0.034	6.258
0	-0.034	6.2517
0	-0.034	6.2517
2	-0.034	6.2517
2	-0.017	6.2517
2	-0.017	6.2517
2	0	6.2517
2	0	6.2517
2	0	6.2517
2	0.017	6.2517
0	0.017	6.2517
0	0	6.2517
0	0	6.2517
0	0	6.2517
0	0	6.2517
0	0	6.2517
0	0	6.2517
0	0	6.2517
0	0	6.2517
0	0	6.2517
0	0	6.2517
0	0	6.2517
0	0	6.2517
0	0	6.2517
0	0	6.2517
0	0	6.2517
0	0	6.2517
0	0	6.2517
0	0	6.2517
0	0	6.2517
0	0	6.2517
0	0	6.2517
0	0	6.2517
0	0	6.2517
0	0	6.2517
0	0	6.2517
0	0	6.2517
0	0	6.2517
0	0	6.2517
0	0	6.2517
0	0	6.2517
0	-0.017	6.2517
0	-0.017	6.2517
0	-0.017	6.2517
0	-0.017	6.2454
0	-0.017	6.2454
0	-0.017	6.2454
2	-0.017	6.2454
2	0	6.2454
2	0	6.2454
2	0	6.2454
2	0	6.2454
2	0.017	6.2454
2	0.034	6.2454
0	0.017	6.2454
0	0.017	6.2517
0	0.017	6.2517
0	0.017	6.2517
0	0.017	6.2517
0	0.017	6.2517
0	0.017	6.2517
0	0.017	6.2517
0	0.017	6.2517
0	0.017	6.258
0	0.017	6.258
0	0.017	6.258
0	0.017	6.258
0	0.017	6.258
0	0	6.258
0	0	6.258
0	0	6.258
0	0	6.258
0	0	6.258
0	0	6.258
0	0	6.258
0	0	6.258
0	0	6.258
0	0	6.2642
0	0	6.2642
0	0	6.2642
0	0	6.2642
0	0	6.2642
0	0	6.2642
0	0	6.2642
0	0	6.2642
0	0	6.2642
0	0	6.2642
0	0	6.2642
0	0	6.2642
0	0	6.2642
0	0	6.2642
0	0	6.2642
0	0	6.2642
0	0	6.2642
0	0	6.2642
0	0	6.2642
0	0	6.2642
0	0	6.2642
0	0	6.2642
0	0	6.2642
0	0	6.2642
0	0	6.2642
0	0	6.258
0	0	6.258
0	0	6.258
0	0	6.258
0	0	6.258
0	0	6.258
0	0	6.258
0	0	6.258
0	0	6.258
0	-0.017	6.258
0	-0.017	6.258
0	-0.017	6.258
0	-0.017	6.258
0	-0.017	6.258
0	-0.017	6.2517
0	-0.017	6.2517
0	-0.017	6.2517
0	-0.017	6.2517
0	-0.017	6.2517
2	-0.017	6.2517
2	-0.017	6.2517
2	0	6.2517
2	0	6.2517
2	0	6.2517
2	0.017	6.2517
0	0.017	6.2517
0	0.017	6.2517
0	0.017	6.2517
0	0.017	6.2517
0	0	6.2517
0	0	6.2517
0	0	6.2517
0	0	6.2517
0	0	6.2517
0	0	6.2517
0	0	6.258
0	0	6.258
0	0	6.258
0	0	6.258
0	0	6.258
0	0	6.258
0	0	6.258
0	0	6.258
0	0	6.258
0	0	6.258
0	0	6.258
0	0	6.258
0	0	6.258
0	0	6.258
0	0	6.258
0	0	6.258
0	0	6.258
0	0	6.258
0	0	6.258
0	0	6.2517
0	0	6.2517
0	0	6.2517
0	0	6.2517
0	0	6.2517
0	0	6.2517
0	0	6.2517
0	-0.017	6.2517
0	-0.017	6.2517
0	-0.017	6.2517
0	-0.017	6.2517
0	-0.017	6.2517
0	-0.017	6.2517
0	-0.017	6.2454
0	-0.017	6.2454
0	-0.017	6.2454
0	-0.017	6.2454
0	-0.017	6.2454
0	-0.017	6.2454
0	-0.034	6.2454
0	-0.034	6.2391
0	-0.034	6.2391
0	-0.034	6.2391
0	-0.034	6.2391
0	-0.034	6.2391
0	-0.034	6.2328
0	-0.034	6.2328
0	-0.034	6.2328
2	-0.034	6.2328
2	-0.034	6.2265
2	-0.017	6.2265
2	-0.017	6.2265
2	0	6.2265
2	0	6.2265
2	0	6.2265
2	0	6.2265
2	0.017	6.2265
0	0.017	6.2265
0	0.017	6.2265
0	0.017	6.2265
0	0	6.2328
0	0	6.2328
0	0	6.2328
0	0	6.2328
0	0	6.2328
0	0	6.2328
0	0	6.2328
0	0	6.2328
0	0	6.2328
0	0	6.2328
0	0	6.2328
0	0	6.2328
0	0	6.2328
0	0	6.2328
0	0	6.2328
0	0	6.2328
0	-0.017	6.2265
0	-0.017	6.2265
0	-0.017	6.2265
0	-0.017	6.2265
0	-0.017	6.2265
0	-0.017	6.2265
0	-0.017	6.2265
0	-0.034	6.2265
0	-0.034	6.2203
2	-0.034	6.2203
2	-0.017	6.2203
2	-0.017	6.2203
2	0	6.2203
2	0	6.2203
2	0	6.2203
2	0	6.2203
2	0.017	6.2203
0	0.017	6.2203
0	0.017	6.2203
0	0	6.2203
0	0	6.2203
0	0	6.2203
0	0	6.2203
0	0	6.2203
0	0	6.2203
0	0	6.2203
0	0	6.2203
0	0	6.2203
0	0	6.2203
0	0	6.2203
0	0	6.2203
0	0	6.2203
0	0	6.2203
0	-0.017	6.2203
0	-0.017	6.2203
0	-0.017	6.2203
0	-0.017	6.2203
2	-0.017	6.2203
2	-0.017	6.2203
2	0	6.214
2	0	6.214
2	0	6.214
2	0	6.2203
2	0.017	6.2203
2	0.017	6.2203
2	0.034	6.2203
2	0.051	6.2203
2	0.051	6.2203
2	0.068	6.2265
2	0.068	6.2265
2	0.085	6.2265
0	0.085	6.2328
0	0.068	6.2328
0	0.068	6.2391
0	0.068	6.2391
0	0.068	6.2391
0	0.068	6.2454
0	0.068	6.2454
0	0.068	6.2517
0	0.068	6.2517
0	0.068	6.2517
0	0.068	6.258
0	0.068	6.258
0	0.051	6.258
0	0.051	6.2642
0	0.051	6.2642
0	0.051	6.2642
0	0.051	6.2642
0	0.051	6.2705
0	0.051	6.2705
1	0.051	6.2705
1	0.051	6.2768
1	0.034	6.2768
1	0.017	6.2768
1	0	6.2768
1	0	6.2768
1	0	6.2768
1	-0.017	6.2768
1	-0.017	6.2768
0	-0.017	6.2768
0	-0.017	6.2768
0	-0.017	6.2768
0	-0.017	6.2705
0	-0.017	6.2705
0	-0.017	6.2705
0	-0.017	6.2705
[truncated: 5,162 more rows]
