# Supplementary material for: Skilled motor control of an inverted pendulum implies low entropy of states but high entropy of actions
Source: PLoS Comput Biol. 2023 Jan 6;19(1):e1010810. doi: 10.1371/journal.pcbi.1010810 (PMC9851554; doi:10.1371/journal.pcbi.1010810)
Supplement: S2 File — The dataset within the file contains the data collected during the experiment. Each CSV file named “FRI_p_l.csv” corresponds to a different trial, where “p” stands for an unique numerical participant’s identifier and “l” stands for pendulum length (where “2” corresponds to 0.2, “3” to 0.3 m, “4” to 0.4 m, etc.). In every file, rows correspond to subsequent time steps, sampled with a frequency of 0.017 s. For every recorded time step, each column contains: the action selected by the trial’s participant (“action”). The value 0 corresponds to a “no action”, the value 1 represents an action that pushes the pendulum towards the clockwise direction and the value 2 corresponds to an action that pushes the pendulum towards the anti-clockwise direction.the angular velocity of the pendulum at that time step (“ang. velocity”), measured in rad s−1.the angle of the pendulum at that time step (“angle”), measured in rad with values in the interval [0, 2π) rad. The angle 0 rad corresponds to the pendulum oriented in its upright position.the single utility value associated to the whole trial (“utility”). (ZIP) [file pcbi.1010810.s002.zip › ExperimentalData/FRI_17_4.csv]

action	angular vel.	angle	trial utility
0	0	3.2358	-9.7691
0	0	3.2358
0	-0.017	3.2358
0	-0.017	3.2358
0	-0.034	3.2358
0	-0.034	3.2358
0	-0.051	3.2358
0	-0.051	3.2295
0	-0.051	3.2295
0	-0.068	3.2295
0	-0.068	3.2232
0	-0.068	3.2232
0	-0.085	3.2232
0	-0.085	3.217
0	-0.102	3.217
0	-0.102	3.2107
0	-0.102	3.2107
0	-0.102	3.2044
0	-0.119	3.1981
0	-0.119	3.1981
0	-0.119	3.1918
0	-0.119	3.1918
0	-0.136	3.1855
0	-0.136	3.1793
0	-0.136	3.1793
0	-0.136	3.173
0	-0.136	3.1667
0	-0.136	3.1604
0	-0.153	3.1604
0	-0.153	3.1541
0	-0.153	3.1478
0	-0.153	3.1416
0	-0.153	3.1416
0	-0.153	3.1353
0	-0.153	3.129
0	-0.153	3.1227
0	-0.153	3.1227
0	-0.136	3.1164
0	-0.136	3.1101
0	-0.136	3.1101
2	-0.136	3.1038
2	-0.119	3.0976
2	-0.085	3.0976
2	-0.068	3.0913
2	-0.051	3.0913
2	-0.017	3.0913
2	0	3.0913
2	0.017	3.0913
2	0.034	3.0913
2	0.051	3.0913
2	0.085	3.0976
2	0.102	3.0976
2	0.136	3.1038
2	0.153	3.1038
2	0.17	3.1101
2	0.204	3.1164
2	0.221	3.1227
2	0.238	3.129
2	0.255	3.1353
2	0.272	3.1478
2	0.306	3.1541
2	0.323	3.1667
2	0.34	3.173
2	0.357	3.1855
2	0.374	3.1981
2	0.391	3.2107
2	0.391	3.217
2	0.408	3.2295
2	0.425	3.2421
2	0.442	3.2609
2	0.442	3.2735
2	0.459	3.2861
2	0.459	3.2986
2	0.476	3.3112
2	0.476	3.33
2	0.476	3.3426
2	0.493	3.3552
2	0.493	3.374
2	0.493	3.3866
2	0.493	3.4054
2	0.493	3.418
2	0.493	3.4306
2	0.493	3.4494
2	0.493	3.462
2	0.476	3.4745
2	0.476	3.4934
2	0.476	3.506
2	0.459	3.5185
2	0.459	3.5374
2	0.442	3.5499
2	0.442	3.5625
2	0.425	3.5751
2	0.408	3.5877
2	0.391	3.6002
2	0.391	3.6128
2	0.374	3.6254
2	0.357	3.6379
2	0.34	3.6442
2	0.323	3.6568
2	0.306	3.6631
2	0.289	3.6756
2	0.272	3.6819
2	0.255	3.6882
2	0.238	3.7008
2	0.204	3.707
2	0.187	3.7133
2	0.17	3.7196
2	0.153	3.7196
2	0.119	3.7259
2	0.102	3.7322
2	0.085	3.7322
2	0.017	3.7322
2	-0.017	3.7322
2	-0.085	3.7322
2	-0.153	3.7322
2	-0.204	3.7259
2	-0.272	3.7133
2	-0.34	3.707
2	-0.391	3.6945
2	-0.459	3.6819
2	-0.51	3.6693
2	-0.561	3.6505
2	-0.629	3.6316
2	-0.68	3.6128
2	-0.731	3.5939
2	-0.782	3.5688
2	-0.833	3.5437
2	-0.884	3.5185
2	-0.935	3.4934
2	-0.969	3.462
2	-1.02	3.4306
2	-1.054	3.3992
2	-1.088	3.3677
2	-1.139	3.3363
2	-1.173	3.2986
2	-1.19	3.2672
2	-1.224	3.2295
2	-1.241	3.1918
2	-1.275	3.1541
2	-1.292	3.1164
2	-1.309	3.0724
2	-1.326	3.0347
2	-1.326	2.997
2	-1.343	2.9531
2	-1.343	2.9154
2	-1.343	2.8714
2	-1.343	2.8337
2	-1.343	2.796
2	-1.326	2.752
2	-1.326	2.7143
2	-1.309	2.6703
2	-1.292	2.6326
2	-1.275	2.5949
2	-1.258	2.5572
2	-1.224	2.5195
2	-1.207	2.4818
2	-1.173	2.4441
2	-1.156	2.4127
2	-1.122	2.375
2	-1.088	2.3436
2	-1.054	2.3122
2	-1.02	2.2808
2	-0.969	2.2494
2	-0.935	2.2242
2	-0.901	2.1928
2	-0.85	2.1677
2	-0.816	2.1425
2	-0.765	2.1174
2	-0.731	2.0923
2	-0.68	2.0734
2	-0.629	2.0546
2	-0.578	2.0357
2	-0.544	2.0169
2	-0.493	2.0043
2	-0.442	1.9855
2	-0.391	1.9729
2	-0.34	1.9666
2	-0.289	1.954
2	-0.255	1.9478
2	-0.204	1.9415
2	-0.153	1.9352
2	-0.102	1.9289
2	-0.051	1.9289
2	0	1.9289
2	0.068	1.9289
2	0.17	1.9289
2	0.255	1.9352
2	0.34	1.9478
2	0.442	1.9603
2	0.527	1.9729
2	0.612	1.9917
2	0.697	2.0106
2	0.782	2.0357
2	0.867	2.0609
2	0.969	2.086
2	1.037	2.1174
2	1.122	2.1488
2	1.207	2.1865
2	1.292	2.2242
2	1.36	2.2619
2	1.445	2.3059
2	1.513	2.3499
2	1.581	2.4001
2	1.666	2.4441
2	1.717	2.4944
2	1.785	2.5509
2	1.853	2.6075
2	1.904	2.664
2	1.955	2.7206
2	2.006	2.7771
2	2.04	2.84
2	2.091	2.9028
2	2.125	2.9656
2	2.142	3.0284
2	2.176	3.0976
2	2.193	3.1604
2	2.21	3.2295
2	2.21	3.2923
2	2.227	3.3615
2	2.227	3.4243
2	2.21	3.4934
2	2.21	3.5625
2	2.193	3.6254
2	2.176	3.6945
2	2.159	3.7573
2	2.125	3.8201
2	2.091	3.8892
2	2.057	3.9521
2	2.023	4.0086
2	1.989	4.0714
2	1.938	4.128
2	1.904	4.1908
2	1.853	4.2474
2	1.802	4.2976
2	1.751	4.3542
2	1.7	4.4044
2	1.649	4.4547
2	1.598	4.505
2	1.547	4.5553
2	1.496	4.5992
2	1.428	4.6432
2	1.377	4.6872
2	1.326	4.7249
2	1.275	4.7626
2	1.207	4.8003
2	1.156	4.838
2	1.105	4.8757
2	1.054	4.9071
2	1.003	4.9385
2	0.935	4.9637
2	0.884	4.9951
2	0.833	5.0202
2	0.782	5.0453
2	0.731	5.0642
2	0.68	5.0893
2	0.629	5.1082
2	0.595	5.127
2	0.544	5.1459
2	0.493	5.1584
2	0.442	5.1773
2	0.391	5.1898
2	0.357	5.1961
2	0.306	5.2087
2	0.255	5.215
2	0.221	5.2275
2	0.17	5.2338
2	0.119	5.2338
2	0.085	5.2401
2	0.034	5.2401
2	0	5.2401
2	-0.034	5.2401
2	-0.085	5.2401
2	-0.119	5.2338
2	-0.17	5.2338
2	-0.255	5.2275
2	-0.34	5.215
2	-0.425	5.2024
2	-0.51	5.1898
2	-0.595	5.171
2	-0.68	5.1521
2	-0.782	5.1333
2	-0.867	5.1082
2	-0.952	5.0767
2	-1.037	5.0516
2	-1.139	5.0139
2	-1.224	4.9825
2	-1.309	4.9448
2	-1.411	4.9008
2	-1.496	4.8568
2	-1.598	4.8129
2	-1.683	4.7626
2	-1.785	4.706
2	-1.887	4.6558
2	-1.972	4.593
2	-2.074	4.5364
2	-2.159	4.4673
2	-2.244	4.4044
2	-2.346	4.3353
2	-2.431	4.2599
2	-2.516	4.1908
2	-2.601	4.1091
2	-2.669	4.0338
2	-2.754	3.9521
2	-2.822	3.8641
2	-2.89	3.7824
2	-2.958	3.6945
2	-3.009	3.6065
2	-3.06	3.5122
2	-3.094	3.418
2	-3.128	3.3238
2	-3.162	3.2295
2	-3.179	3.1353
2	-3.196	3.041
2	-3.213	2.9405
2	-3.213	2.8462
2	-3.196	2.752
2	-3.196	2.6515
2	-3.162	2.5572
2	-3.145	2.463
2	-3.111	2.3687
2	-3.06	2.2745
2	-2.992	2.1865
2	-2.924	2.0986
2	-2.856	2.0106
2	-2.788	1.9226
2	-2.72	1.841
2	-2.652	1.7593
2	-2.567	1.6839
2	-2.499	1.6085
2	-2.414	1.5331
2	-2.346	1.4577
2	-2.261	1.3886
2	-2.193	1.3257
2	-2.125	1.2566
2	-2.04	1.1938
2	-1.972	1.1372
2	-1.904	1.0744
2	-1.836	1.0179
2	-1.785	0.9676
2	-1.717	0.91105
2	-1.666	0.86079
2	-1.598	0.81052
2	-1.547	0.76654
2	-1.496	0.71627
2	-1.445	0.67229
2	-1.394	0.62831
2	-1.36	0.59061
2	-1.309	0.54663
2	-1.258	0.50893
2	-1.207	0.47123
2	-1.139	0.43982
2	-1.088	0.40212
2	-1.054	0.3707
2	-1.003	0.33929
2	-0.952	0.30787
2	-0.918	0.28274
2	-0.867	0.25761
2	-0.833	0.23247
2	-0.799	0.20734
2	-0.765	0.18221
2	-0.731	0.15708
2	-0.697	0.13823
2	-0.663	0.11938
2	-0.629	0.094246
2	-0.612	0.075397
2	-0.578	0.062831
2	-0.561	0.043982
2	-0.527	0.025132
2	-0.51	0.012566
2	-0.493	6.2768
2	-0.476	6.2642
2	-0.459	6.2517
2	-0.442	6.2328
2	-0.425	6.2203
2	-0.408	6.2077
2	-0.391	6.1951
2	-0.374	6.1889
2	-0.357	6.1763
2	-0.34	6.1637
2	-0.34	6.1512
2	-0.323	6.1449
2	-0.323	6.1323
2	-0.306	6.126
2	-0.306	6.1135
2	-0.289	6.1072
2	-0.289	6.0946
2	-0.272	6.0883
2	-0.272	6.082
2	-0.272	6.0695
2	-0.255	6.0632
2	-0.255	6.0569
2	-0.255	6.0443
2	-0.255	6.0381
2	-0.255	6.0318
2	-0.255	6.0255
2	-0.255	6.0192
2	-0.238	6.0066
2	-0.238	6.0004
2	-0.255	5.9941
2	-0.255	5.9878
2	-0.255	5.9752
2	-0.255	5.9689
2	-0.255	5.9627
2	-0.255	5.9564
2	-0.255	5.9438
2	-0.272	5.9375
2	-0.272	5.9313
2	-0.272	5.9187
2	-0.289	5.9124
2	-0.289	5.9061
2	-0.289	5.8936
2	-0.306	5.8873
2	-0.306	5.8747
2	-0.323	5.8684
2	-0.34	5.8559
2	-0.34	5.8433
2	-0.357	5.837
2	-0.374	5.8244
2	-0.374	5.8119
2	-0.391	5.7993
2	-0.408	5.7867
2	-0.425	5.7742
2	-0.442	5.7616
2	-0.459	5.749
2	-0.51	5.7365
2	-0.578	5.7176
2	-0.629	5.6988
2	-0.697	5.6799
2	-0.765	5.6548
2	-0.833	5.6297
2	-0.884	5.6045
2	-0.952	5.5794
2	-1.02	5.548
2	-1.105	5.5166
2	-1.173	5.4789
2	-1.241	5.4474
2	-1.309	5.4097
2	-1.36	5.3658
2	-1.411	5.3218
2	-1.479	5.2841
2	-1.547	5.2338
2	-1.615	5.1898
2	-1.666	5.1396
2	-1.751	5.0893
2	-1.819	5.0328
2	-1.887	4.9762
2	-1.955	4.9197
2	-2.023	4.8568
2	-2.108	4.8003
2	-2.176	4.7312
2	-2.244	4.6683
2	-2.329	4.5992
2	-2.397	4.5301
2	-2.465	4.4547
2	-2.533	4.3793
2	-2.601	4.3039
2	-2.669	4.2222
2	-2.737	4.1406
2	-2.788	4.0589
2	-2.856	3.9709
2	-2.907	3.883
2	-2.958	3.795
2	-2.992	3.707
2	-3.026	3.6191
2	-3.06	3.5248
2	-3.077	3.4306
2	-3.094	3.3426
2	-3.111	3.2484
2	-3.111	3.1541
2	-3.111	3.0599
2	-3.094	2.9656
2	-3.077	2.8714
2	-3.06	2.7834
2	-3.026	2.6892
2	-2.992	2.6012
2	-2.941	2.507
2	-2.89	2.419
2	-2.839	2.3373
2	-2.788	2.2494
2	-2.72	2.1677
2	-2.652	2.086
2	-2.584	2.0106
2	-2.516	1.9289
2	-2.448	1.8535
2	-2.38	1.7844
2	-2.295	1.7153
2	-2.227	1.6462
2	-2.142	1.5771
2	-2.074	1.5142
2	-1.989	1.4514
2	-1.921	1.3948
2	-1.853	1.3383
2	-1.768	1.2817
2	-1.7	1.2315
2	-1.632	1.1812
2	-1.564	1.131
2	-1.496	1.087
2	-1.428	1.043
2	-1.36	0.99901
2	-1.292	0.96131
2	-1.241	0.92362
2	-1.173	0.88592
2	-1.122	0.84822
2	-1.071	0.8168
2	-1.003	0.78539
2	-0.952	0.75397
2	-0.901	0.72884
2	-0.85	0.70371
2	-0.799	0.67858
2	-0.765	0.65344
2	-0.714	0.62831
2	-0.663	0.60946
2	-0.629	0.59061
2	-0.578	0.57176
2	-0.544	0.55291
2	-0.51	0.54035
2	-0.459	0.5215
2	-0.425	0.50893
2	-0.391	0.49637
2	-0.357	0.4838
2	-0.323	0.47752
2	-0.289	0.46495
2	-0.255	0.45867
2	-0.221	0.45238
2	-0.187	0.4461
2	-0.153	0.43982
2	-0.119	0.43353
2	-0.085	0.42725
2	-0.068	0.42725
2	-0.034	0.42725
1	0	0.42725
1	0	0.42725
1	0	0.42725
1	0.017	0.42725
1	0.034	0.42725
1	0.034	0.42725
1	0.051	0.42725
1	0.068	0.43353
1	0.068	0.43353
1	0.085	0.43353
1	0.102	0.43982
1	0.102	0.43982
1	0.119	0.4461
1	0.136	0.45238
1	0.153	0.45238
1	0.153	0.45867
1	0.17	0.46495
1	0.187	0.47123
1	0.204	0.47752
1	0.221	0.4838
1	0.221	0.49008
1	0.238	0.49637
1	0.255	0.50265
1	0.272	0.51521
1	0.289	0.5215
1	0.306	0.53406
1	0.323	0.54035
1	0.34	0.55291
1	0.408	0.56548
1	0.459	0.57805
1	0.51	0.59061
1	0.544	0.60946
1	0.595	0.62203
1	0.646	0.64088
1	0.68	0.66601
1	0.731	0.68486
1	0.782	0.70999
1	0.833	0.73512
1	0.884	0.76026
1	0.935	0.78539
1	0.986	0.8168
1	1.037	0.84193
1	1.088	0.87963
1	1.156	0.91105
1	1.207	0.94875
1	1.275	0.98645
1	1.343	1.0241
1	1.394	1.0618
1	1.462	1.1058
1	1.53	1.1561
1	1.598	1.2001
1	1.666	1.2503
1	1.751	1.3006
1	1.819	1.3572
1	1.887	1.4137
1	1.955	1.4703
1	2.04	1.5268
1	2.108	1.5896
1	2.176	1.6587
1	2.261	1.7216
1	2.346	1.7907
1	2.448	1.8661
1	2.533	1.9415
1	2.618	2.0169
1	2.703	2.0986
1	2.788	2.1802
1	2.856	2.2619
1	2.941	2.3499
1	3.009	2.4378
1	3.077	2.5321
1	3.128	2.6263
1	3.179	2.7206
1	3.23	2.8148
1	3.264	2.9154
1	3.298	3.0159
1	3.315	3.1101
1	3.332	3.2107
1	3.332	3.3112
1	3.315	3.4117
1	3.281	3.5122
1	3.247	3.6128
1	3.213	3.707
1	3.162	3.8013
1	3.111	3.8955
1	3.06	3.9898
1	3.009	4.084
1	2.941	4.172
1	2.873	4.2599
1	2.805	4.3479
1	2.72	4.4296
1	2.652	4.5113
1	2.584	4.5867
1	2.499	4.6621
1	2.431	4.7375
1	2.346	4.8129
1	2.278	4.882
1	2.193	4.9448
1	2.125	5.0139
1	2.057	5.0767
1	1.989	5.1333
1	1.921	5.1961
1	1.836	5.2527
1	1.751	5.3029
1	1.666	5.3595
1	1.581	5.4035
1	1.513	5.4537
1	1.428	5.4977
1	1.36	5.5417
1	1.292	5.5794
1	1.224	5.6171
1	1.156	5.6548
1	1.088	5.6862
1	1.02	5.7176
1	0.969	5.749
1	0.918	5.7742
1	0.85	5.8056
1	0.799	5.8307
1	0.748	5.8496
1	0.697	5.8747
1	0.646	5.8936
1	0.595	5.9124
1	0.561	5.9313
1	0.51	5.9501
1	0.459	5.9627
1	0.425	5.9752
1	0.374	5.9878
1	0.34	6.0004
1	0.289	6.0066
1	0.255	6.0192
1	0.221	6.0255
1	0.17	6.0318
1	0.136	6.0381
1	0.102	6.0381
0	0.085	6.0443
0	0.068	6.0443
0	0.051	6.0443
0	0.034	6.0506
0	0.017	6.0506
0	0	6.0506
0	0	6.0506
0	-0.017	6.0506
2	-0.034	6.0443
2	-0.034	6.0443
2	-0.034	6.0443
2	-0.034	6.0443
2	-0.034	6.0443
2	-0.034	6.0381
2	-0.017	6.0381
2	-0.017	6.0381
2	-0.017	6.0381
2	-0.017	6.0381
2	-0.017	6.0381
2	-0.017	6.0381
2	-0.017	6.0318
2	-0.017	6.0318
2	0	6.0318
2	0	6.0318
2	0	6.0318
2	0	6.0318
2	0	6.0318
2	0	6.0318
2	0	6.0318
2	0	6.0318
2	0	6.0318
2	0	6.0318
2	0	6.0318
2	0	6.0318
2	0	6.0318
2	0	6.0318
2	0	6.0318
2	0	6.0318
2	0	6.0318
2	0	6.0318
2	0	6.0318
2	0.017	6.0318
2	0.017	6.0318
2	0.017	6.0318
2	0.017	6.0381
2	0.017	6.0381
2	0.017	6.0381
2	0.017	6.0381
2	0.017	6.0381
2	0.034	6.0381
2	0.034	6.0381
2	0.034	6.0443
2	0.034	6.0443
2	0.034	6.0443
2	0.034	6.0443
2	0.034	6.0443
2	0.051	6.0506
2	0.051	6.0506
2	0.051	6.0506
2	0.051	6.0569
2	0.051	6.0569
2	0.068	6.0569
2	0.068	6.0632
2	0.068	6.0632
2	0.068	6.0632
2	0.085	6.0695
2	0.085	6.0695
2	0.085	6.0758
2	0.085	6.0758
2	0.102	6.082
0	0.085	6.082
0	0.068	6.082
0	0.051	6.0883
0	0.034	6.0883
0	0.017	6.0883
2	0.017	6.0883
2	0.017	6.0883
2	0.017	6.0946
2	0.034	6.0946
2	0.034	6.0946
2	0.034	6.0946
2	0.051	6.0946
2	0.051	6.1009
2	0.068	6.1009
2	0.068	6.1009
2	0.068	6.1072
2	0.085	6.1072
2	0.085	6.1135
0	0.085	6.1135
0	0.068	6.1135
0	0.051	6.1197
0	0.034	6.1197
0	0.034	6.1197
0	0.017	6.1197
0	0	6.1197
0	0	6.126
0	0	6.126
0	-0.017	6.1197
0	-0.017	6.1197
0	-0.034	6.1197
0	-0.051	6.1197
0	-0.068	6.1197
0	-0.068	6.1135
0	-0.085	6.1135
0	-0.102	6.1072
0	-0.102	6.1072
0	-0.119	6.1009
0	-0.136	6.1009
0	-0.153	6.0946
2	-0.17	6.0883
2	-0.153	6.082
2	-0.153	6.0758
2	-0.153	6.0758
2	-0.136	6.0695
2	-0.136	6.0632
2	-0.136	6.0632
2	-0.136	6.0569
2	-0.119	6.0506
2	-0.119	6.0506
2	-0.119	6.0443
2	-0.119	6.0381
2	-0.119	6.0381
2	-0.119	6.0318
2	-0.119	6.0318
2	-0.102	6.0255
2	-0.102	6.0192
2	-0.102	6.0192
2	-0.102	6.0129
2	-0.102	6.0129
2	-0.102	6.0066
2	-0.102	6.0066
2	-0.102	6.0004
2	-0.102	6.0004
2	-0.102	5.9941
2	-0.102	5.9941
2	-0.102	5.9878
2	-0.119	5.9815
2	-0.119	5.9815
2	-0.119	5.9752
2	-0.119	5.9752
2	-0.119	5.9689
2	-0.119	5.9627
2	-0.119	5.9627
2	-0.136	5.9564
2	-0.136	5.9501
2	-0.136	5.9501
2	-0.136	5.9438
2	-0.153	5.9375
2	-0.153	5.9375
2	-0.153	5.9313
2	-0.153	5.925
2	-0.17	5.9187
2	-0.17	5.9124
2	-0.187	5.9124
2	-0.187	5.9061
2	-0.187	5.8998
2	-0.204	5.8936
2	-0.204	5.8873
2	-0.221	5.881
2	-0.221	5.8747
2	-0.238	5.8621
2	-0.255	5.8559
2	-0.255	5.8496
2	-0.272	5.8433
2	-0.289	5.8307
2	-0.289	5.8244
2	-0.306	5.8119
2	-0.323	5.8056
2	-0.34	5.793
2	-0.357	5.7867
2	-0.357	5.7742
2	-0.374	5.7616
2	-0.391	5.749
2	-0.408	5.7365
2	-0.442	5.7239
2	-0.459	5.7113
2	-0.476	5.6988
2	-0.493	5.6799
2	-0.51	5.6674
2	-0.578	5.6485
2	-0.646	5.6297
2	-0.714	5.6108
2	-0.782	5.5857
2	-0.85	5.5605
2	-0.918	5.5354
2	-0.986	5.5103
2	-1.054	5.4789
2	-1.139	5.4412
2	-1.19	5.4097
2	-1.241	5.372
2	-1.309	5.3343
2	-1.377	5.2904
2	-1.428	5.2527
2	-1.496	5.2087
2	-1.564	5.1584
2	-1.632	5.1144
2	-1.7	5.0642
2	-1.768	5.0076
2	-1.836	4.9574
2	-1.921	4.9008
2	-1.989	4.838
2	-2.057	4.7814
2	-2.125	4.7186
2	-2.21	4.6495
2	-2.278	4.5804
2	-2.346	4.5113
2	-2.431	4.4421
2	-2.499	4.3667
2	-2.567	4.2914
2	-2.635	4.2097
2	-2.686	4.1343
2	-2.754	4.0526
2	-2.805	3.9646
2	-2.856	3.883
2	-2.907	3.795
2	-2.941	3.707
2	-2.992	3.6191
2	-3.009	3.5248
2	-3.06	3.4369
2	-3.077	3.3426
2	-3.094	3.2484
2	-3.094	3.1604
2	-3.094	3.0661
2	-3.077	2.9719
2	-3.06	2.8777
2	-3.043	2.7897
2	-3.009	2.6955
2	-2.975	2.6075
2	-2.924	2.5195
2	-2.873	2.4316
2	-2.822	2.3436
2	-2.771	2.2619
2	-2.703	2.1802
2	-2.635	2.0986
2	-2.584	2.0232
2	-2.499	1.9415
2	-2.431	1.8724
2	-2.363	1.797
2	-2.278	1.7279
2	-2.21	1.6587
2	-2.142	1.5959
2	-2.057	1.5331
2	-1.989	1.4703
2	-1.904	1.4137
2	-1.836	1.3572
2	-1.751	1.3006
2	-1.683	1.2503
2	-1.615	1.2001
2	-1.547	1.1498
2	-1.479	1.1058
2	-1.411	1.0618
2	-1.343	1.0179
2	-1.275	0.98016
2	-1.224	0.94246
2	-1.156	0.90477
2	-1.105	0.87335
2	-1.037	0.84193
2	-0.986	0.81052
2	-0.935	0.7791
2	-0.884	0.75397
2	-0.833	0.72884
2	-0.782	0.70371
2	-0.731	0.67858
2	-0.68	0.65973
2	-0.629	0.64088
2	-0.595	0.62203
2	-0.544	0.60318
2	-0.51	0.59061
2	-0.459	0.57176
2	-0.425	0.5592
2	-0.374	0.54663
2	-0.34	0.53406
2	-0.306	0.52778
2	-0.272	0.51521
2	-0.221	0.50893
2	-0.187	0.50265
2	-0.153	0.49637
2	-0.119	0.49637
2	-0.085	0.49008
2	-0.051	0.49008
2	-0.017	0.4838
2	0.017	0.49008
2	0.085	0.49008
2	0.136	0.49008
2	0.187	0.49637
2	0.255	0.50265
2	0.306	0.51521
2	0.357	0.5215
2	0.425	0.53406
2	0.476	0.54663
2	0.544	0.56548
2	0.595	0.58433
2	0.663	0.60318
2	0.731	0.62203
2	0.782	0.64716
2	0.85	0.67229
2	0.918	0.69742
2	0.986	0.72884
2	1.071	0.75397
2	1.139	0.79167
2	1.207	0.82309
2	1.292	0.86079
2	1.36	0.90477
2	1.445	0.94246
2	1.53	0.99273
2	1.615	1.0367
2	1.7	1.087
2	1.785	1.1372
2	1.87	1.1938
2	1.955	1.2503
2	2.04	1.3132
2	2.142	1.376
2	2.227	1.4388
2	2.329	1.5079
2	2.414	1.5833
2	2.516	1.6525
2	2.601	1.7341
2	2.703	1.8095
2	2.788	1.8975
2	2.873	1.9792
2	2.958	2.0671
2	3.043	2.1614
2	3.128	2.2494
2	3.196	2.3499
0	3.247	2.4441
0	3.298	2.5447
0	3.332	2.6452
0	3.366	2.7457
0	3.383	2.8462
0	3.4	2.9468
0	3.417	3.0473
0	3.417	3.1541
0	3.4	3.2546
0	3.4	3.3552
0	3.366	3.4557
0	3.349	3.5562
0	3.315	3.6568
0	3.264	3.7573
0	3.213	3.8578
0	3.162	3.9521
0	3.111	4.0463
0	3.043	4.1406
0	2.975	4.2285
0	2.907	4.3165
0	2.839	4.4044
0	2.754	4.4861
0	2.686	4.5678
0	2.601	4.6495
0	2.533	4.7249
0	2.465	4.8003
0	2.38	4.8757
0	2.312	4.9448
0	2.227	5.0139
0	2.159	5.083
0	2.091	5.1459
0	2.023	5.2087
0	1.955	5.2652
0	1.887	5.3218
0	1.836	5.3783
0	1.768	5.4349
0	1.717	5.4851
0	1.666	5.5354
0	1.615	5.5857
0	1.564	5.6359
0	1.53	5.6799
0	1.479	5.7302
0	1.445	5.7742
0	1.411	5.8182
0	1.377	5.8559
0	1.343	5.8998
0	1.326	5.9375
0	1.292	5.9752
0	1.275	6.0192
1	1.258	6.0569
1	1.224	6.0946
1	1.19	6.126
1	1.156	6.1637
1	1.122	6.1951
1	1.105	6.2328
1	1.071	6.2642
1	1.054	0.012566
1	1.037	0.043982
1	1.02	0.075397
1	1.003	0.10681
1	1.003	0.13823
1	0.986	0.16964
1	0.986	0.19478
1	0.969	0.22619
1	0.969	0.25761
1	0.969	0.28274
1	0.969	0.31416
1	0.969	0.34557
1	0.986	0.37699
1	0.986	0.40212
1	1.003	0.43353
1	1.02	0.46495
1	1.02	0.49637
1	1.037	0.52778
0	1.088	0.5592
0	1.122	0.59061
0	1.156	0.62831
0	1.207	0.65973
0	1.258	0.69742
0	1.309	0.73512
0	1.36	0.7791
0	1.411	0.82309
0	1.462	0.86079
0	1.513	0.91105
2	1.581	0.95503
2	1.666	1.0053
2	1.751	1.0556
2	1.836	1.1121
2	1.921	1.1687
2	2.006	1.2252
2	2.091	1.288
2	2.193	1.3509
2	2.278	1.42
2	2.38	1.4891
2	2.465	1.5645
2	2.567	1.6399
2	2.652	1.7153
2	2.754	1.797
2	2.839	1.8849
2	2.924	1.9666
2	3.026	2.0609
2	3.094	2.1488
2	3.179	2.2431
2	3.247	2.3436
2	3.332	2.4378
2	3.383	2.5447
2	3.451	2.6452
2	3.502	2.7457
2	3.536	2.8525
2	3.57	2.9593
0	3.587	3.0661
0	3.587	3.1793
0	3.57	3.2861
0	3.553	3.3929
0	3.536	3.4997
0	3.502	3.6065
0	3.468	3.707
0	3.417	3.8138
1	3.366	3.9144
1	3.281	4.0149
1	3.213	4.1154
1	3.128	4.2097
1	3.026	4.2976
1	2.941	4.3919
1	2.839	4.4798
1	2.754	4.5615
1	2.652	4.6432
1	2.55	4.7186
1	2.465	4.794
1	2.363	4.8694
1	2.278	4.9385
1	2.176	5.0076
1	2.091	5.0705
1	1.989	5.1333
1	1.904	5.1898
1	1.819	5.2464
1	1.734	5.3029
1	1.649	5.3532
1	1.564	5.3972
1	1.496	5.4474
1	1.411	5.4914
1	1.343	5.5291
1	1.275	5.5731
0	1.224	5.6108
0	1.173	5.6485
0	1.139	5.6799
0	1.088	5.7113
0	1.054	5.749
0	1.02	5.7805
0	0.986	5.8056
0	0.952	5.837
0	0.918	5.8684
0	0.884	5.8936
1	0.867	5.9187
1	0.816	5.9438
1	0.765	5.9689
1	0.731	5.9941
1	0.68	6.0129
1	0.646	6.0318
1	0.612	6.0506
1	0.578	6.0695
1	0.527	6.0883
1	0.493	6.1009
1	0.459	6.1197
1	0.442	6.1323
1	0.408	6.1449
1	0.374	6.1574
1	0.34	6.17
1	0.323	6.1763
1	0.289	6.1889
1	0.255	6.1951
1	0.238	6.2014
1	0.204	6.2077
1	0.187	6.214
1	0.153	6.2203
1	0.136	6.2265
1	0.102	6.2328
1	0.085	6.2328
1	0.068	6.2328
1	0.034	6.2391
1	0.017	6.2391
1	0	6.2391
1	-0.017	6.2391
1	-0.034	6.2391
1	-0.068	6.2328
1	-0.085	6.2328
1	-0.102	6.2328
0	-0.119	6.2265
0	-0.119	6.2203
0	-0.119	6.2203
0	-0.119	6.214
0	-0.136	6.2077
0	-0.136	6.2077
0	-0.136	6.2014
0	-0.153	6.1951
0	-0.153	6.1951
0	-0.153	6.1889
2	-0.17	6.1826
2	-0.153	6.1763
2	-0.136	6.17
2	-0.136	6.17
2	-0.119	6.1637
2	-0.102	6.1574
2	-0.102	6.1574
2	-0.085	6.1512
2	-0.068	6.1512
2	-0.068	6.1512
2	-0.051	6.1449
2	-0.051	6.1449
2	-0.034	6.1449
2	-0.017	6.1449
2	-0.017	6.1449
2	0	6.1449
2	0	6.1386
2	0	6.1386
2	0.017	6.1449
2	0.017	6.1449
2	0.034	6.1449
2	0.034	6.1449
2	0.051	6.1449
2	0.068	6.1512
2	0.068	6.1512
2	0.085	6.1512
2	0.085	6.1574
2	0.102	6.1574
2	0.119	6.1637
2	0.119	6.1637
2	0.136	6.17
2	0.153	6.1763
2	0.17	6.1826
2	0.17	6.1889
2	0.187	6.1889
2	0.204	6.1951
2	0.221	6.2014
2	0.238	6.214
0	0.221	6.2203
0	0.221	6.2265
0	0.221	6.2328
0	0.221	6.2391
0	0.204	6.2454
0	0.204	6.2517
0	0.204	6.258
0	0.204	6.2642
1	0.204	6.2705
1	0.187	6.2768
1	0.17	0
1	0.136	0.0062831
1	0.119	0.0062831
1	0.102	0.012566
1	0.085	0.018849
1	0.068	0.018849
1	0.051	0.018849
1	0.034	0.018849
1	0.017	0.025132
1	0	0.025132
1	0	0.025132
1	-0.034	0.025132
1	-0.051	0.018849
1	-0.068	0.018849
1	-0.085	0.018849
1	-0.102	0.012566
1	-0.102	0.012566
1	-0.119	0.0062831
0	-0.119	0
0	-0.119	0
0	-0.119	6.2768
0	-0.119	6.2768
0	-0.119	6.2705
0	-0.119	6.2642
0	-0.119	6.2642
0	-0.119	6.258
0	-0.119	6.258
0	-0.119	6.2517
2	-0.119	6.2454
2	-0.102	6.2454
2	-0.085	6.2391
2	-0.068	6.2391
2	-0.051	6.2328
2	-0.034	6.2328
0	-0.051	6.2328
0	-0.051	6.2328
0	-0.051	6.2265
0	-0.051	6.2265
0	-0.051	6.2265
0	-0.068	6.2203
0	-0.068	6.2203
0	-0.068	6.2203
2	-0.085	6.214
2	-0.068	6.214
2	-0.051	6.214
2	-0.034	6.2077
2	-0.017	6.2077
2	0	6.2077
0	0	6.2077
0	-0.017	6.2077
0	-0.017	6.2077
0	-0.017	6.2077
0	-0.034	6.2077
0	-0.034	6.2014
2	-0.034	6.2014
2	-0.017	6.2014
2	-0.017	6.2014
2	0	6.2014
2	0	6.2014
0	0	6.2014
0	0	6.2014
0	0	6.2014
2	0	6.2014
2	0	6.2014
2	0	6.2014
2	0.017	6.2014
2	0.034	6.2014
2	0.051	6.2014
2	0.068	6.2077
0	0.051	6.2077
0	0.051	6.2077
0	0.051	6.214
0	0.034	6.214
0	0.034	6.214
2	0.034	6.214
2	0.051	6.214
2	0.068	6.2203
2	0.085	6.2203
2	0.102	6.2265
0	0.085	6.2265
0	0.085	6.2265
0	0.085	6.2328
0	0.085	6.2328
0	0.068	6.2391
0	0.068	6.2391
0	0.068	6.2454
0	0.068	6.2454
1	0.068	6.2454
1	0.034	6.2517
1	0.017	6.2517
1	0	6.2517
1	-0.017	6.2517
0	-0.017	6.2517
0	-0.017	6.2517
0	-0.017	6.2454
0	-0.017	6.2454
0	-0.017	6.2454
0	-0.017	6.2454
0	-0.034	6.2454
0	-0.034	6.2454
0	-0.034	6.2454
0	-0.034	6.2391
0	-0.034	6.2391
0	-0.034	6.2391
0	-0.051	6.2391
0	-0.051	6.2328
0	-0.051	6.2328
0	-0.051	6.2328
0	-0.051	6.2328
0	-0.068	6.2265
0	-0.068	6.2265
0	-0.068	6.2265
0	-0.068	6.2203
0	-0.085	6.2203
2	-0.085	6.214
2	-0.068	6.214
2	-0.051	6.214
2	-0.034	6.2077
2	-0.017	6.2077
0	-0.034	6.2077
0	-0.034	6.2077
0	-0.034	6.2077
0	-0.051	6.2014
0	-0.051	6.2014
2	-0.051	6.2014
2	-0.034	6.2014
2	-0.034	6.1951
2	-0.017	6.1951
0	-0.017	6.1951
0	-0.017	6.1951
0	-0.034	6.1951
0	-0.034	6.1951
0	-0.051	6.1889
2	-0.051	6.1889
2	-0.034	6.1889
2	-0.017	6.1889
2	-0.017	6.1889
2	0	6.1826
2	0	6.1826
0	0	6.1889
0	0	6.1826
0	0	6.1826
2	-0.017	6.1826
2	0	6.1826
2	0	6.1826
2	0.017	6.1826
2	0.017	6.1826
2	0.034	6.1889
2	0.051	6.1889
2	0.068	6.1889
2	0.051	6.1889
2	0.068	6.1951
2	0.085	6.1951
2	0.102	6.2014
2	0.119	6.2014
2	0.119	6.2077
2	0.136	6.214
0	0.136	6.214
0	0.136	6.2203
0	0.119	6.2265
0	0.119	6.2265
0	0.119	6.2328
0	0.119	6.2328
0	0.119	6.2391
0	0.102	6.2454
0	0.102	6.2454
1	0.102	6.2517
1	0.085	6.2517
1	0.051	6.258
1	0.034	6.258
1	0.017	6.258
1	0	6.258
1	-0.017	6.258
1	-0.034	6.258
1	-0.051	6.258
0	-0.051	6.2517
0	-0.068	6.2517
0	-0.068	6.2517
0	-0.068	6.2454
0	-0.068	6.2454
0	-0.068	6.2454
0	-0.068	6.2391
0	-0.068	6.2391
2	-0.085	6.2328
2	-0.068	6.2328
2	-0.051	6.2328
2	-0.034	6.2265
2	-0.017	6.2265
2	0	6.2265
2	0	6.2265
0	0	6.2265
0	0	6.2265
0	0	6.2265
0	0	6.2265
0	0	6.2265
2	0	6.2265
2	0	6.2265
2	0.017	6.2265
2	0.034	6.2265
2	0.051	6.2328
0	0.034	6.2328
0	0.034	6.2328
0	0.034	6.2328
0	0.034	6.2391
0	0.034	6.2391
0	0.017	6.2391
0	0.017	6.2391
0	0.017	6.2391
0	0.017	6.2391
0	0.017	6.2391
0	0.017	6.2391
0	0	6.2454
0	0	6.2454
0	0	6.2454
0	0	6.2454
0	0	6.2454
0	0	6.2454
0	0	6.2454
0	0	6.2454
0	0	6.2454
0	0	6.2454
0	0	6.2454
0	0	6.2454
0	-0.017	6.2454
0	-0.017	6.2391
0	-0.017	6.2391
0	-0.017	6.2391
0	-0.017	6.2391
0	-0.017	6.2391
0	-0.034	6.2391
0	-0.034	6.2391
0	-0.034	6.2328
0	-0.034	6.2328
0	-0.034	6.2328
0	-0.051	6.2328
2	-0.051	6.2328
2	-0.034	6.2265
2	-0.017	6.2265
2	0	6.2265
2	0	6.2265
0	0	6.2265
0	0	6.2265
0	0	6.2265
0	0	6.2265
0	0	6.2265
0	0	6.2265
0	-0.017	6.2265
0	-0.017	6.2265
0	-0.017	6.2265
0	-0.017	6.2265
0	-0.017	6.2203
0	-0.034	6.2203
0	-0.034	6.2203
0	-0.034	6.2203
0	-0.051	6.2203
0	-0.051	6.214
0	-0.051	6.214
0	-0.051	6.214
0	-0.068	6.214
2	-0.068	6.2077
2	-0.051	6.2077
2	-0.034	6.2077
2	-0.017	6.2014
2	-0.017	6.2014
2	0	6.2014
2	0	6.2014
2	0.017	6.2014
2	0.034	6.2014
2	0.051	6.2077
2	0.068	6.2077
2	0.068	6.2077
0	0.068	6.214
0	0.068	6.214
0	0.068	6.214
0	0.051	6.2203
0	0.051	6.2203
0	0.051	6.2203
0	0.051	6.2265
0	0.034	6.2265
0	0.034	6.2265
0	0.034	6.2265
0	0.034	6.2265
0	0.017	6.2328
0	0.017	6.2328
0	0.017	6.2328
0	0.017	6.2328
0	0.017	6.2328
0	0	6.2328
0	0	6.2328
0	0	6.2328
0	0	6.2328
0	0	6.2328
0	0	6.2328
0	0	6.2328
0	0	6.2328
0	0	6.2328
0	-0.017	6.2328
0	-0.017	6.2328
2	-0.017	6.2328
2	0	6.2328
2	0	6.2328
2	0.017	6.2328
2	0.034	6.2328
2	0.051	6.2328
0	0.051	6.2391
0	0.051	6.2391
0	0.034	6.2391
0	0.034	6.2391
0	0.034	6.2391
0	0.034	6.2454
0	0.034	6.2454
0	0.034	6.2454
0	0.017	6.2454
0	0.017	6.2454
0	0.017	6.2454
0	0.017	6.2517
0	0.017	6.2517
0	0.017	6.2517
0	0.017	6.2517
0	0	6.2517
0	0	6.2517
0	0	6.2517
0	0	6.2517
0	0	6.2517
0	0	6.2517
0	0	6.2517
0	0	6.2517
0	0	6.2517
0	0	6.2517
0	0	6.2517
0	0	6.2517
0	0	6.2517
0	0	6.2517
0	0	6.2517
0	0	6.2517
0	0	6.2517
0	-0.017	6.2517
0	-0.017	6.2517
0	-0.017	6.2517
0	-0.017	6.2517
0	-0.017	6.2454
0	-0.017	6.2454
0	-0.017	6.2454
0	-0.034	6.2454
0	-0.034	6.2454
2	-0.034	6.2454
2	-0.017	6.2454
2	0	6.2391
2	0	6.2391
2	0.017	6.2454
2	0.034	6.2454
0	0.034	6.2454
0	0.034	6.2454
0	0.034	6.2454
0	0.034	6.2517
0	0.034	6.2517
0	0.017	6.2517
0	0.017	6.2517
0	0.017	6.2517
0	0.017	6.2517
0	0.017	6.2517
0	0.017	6.258
0	0.017	6.258
0	0.017	6.258
0	0.017	6.258
0	0	6.258
0	0	6.258
0	0	6.258
0	0	6.258
0	0	6.258
0	0	6.258
0	0	6.258
0	0	6.258
0	0	6.258
0	0	6.258
0	0	6.258
0	0	6.258
0	0	6.258
0	0	6.258
0	0	6.258
0	0	6.258
2	0	6.258
2	0	6.258
2	0.017	6.258
2	0.034	6.258
0	0.034	6.2642
0	0.034	6.2642
0	0.034	6.2642
0	0.034	6.2642
0	0.034	6.2642
0	0.034	6.2705
0	0.034	6.2705
0	0.034	6.2705
0	0.034	6.2705
0	0.034	6.2705
0	0.034	6.2705
0	0.034	6.2768
0	0.034	6.2768
0	0.034	6.2768
0	0.034	6.2768
0	0.034	6.2768
0	0.034	6.2768
0	0.034	0
1	0.034	0
1	0	0
1	0	0
1	-0.017	0
0	-0.017	0
0	-0.017	0
0	-0.017	6.2831
0	-0.017	6.2768
0	-0.017	6.2768
0	-0.017	6.2768
0	-0.017	6.2768
0	-0.017	6.2768
0	-0.017	6.2768
0	-0.017	6.2768
0	-0.017	6.2705
0	-0.017	6.2705
0	-0.017	6.2705
0	-0.017	6.2705
0	-0.017	6.2705
0	-0.017	6.2705
0	-0.017	6.2705
0	-0.017	6.2642
0	-0.017	6.2642
0	-0.034	6.2642
0	-0.034	6.2642
0	-0.034	6.2642
0	-0.034	6.2642
0	-0.034	6.258
0	-0.034	6.258
0	-0.034	6.258
2	-0.034	6.258
2	-0.017	6.258
2	0	6.258
2	0	6.258
2	0.017	6.258
2	0.034	6.258
0	0.034	6.258
0	0.034	6.258
0	0.034	6.2642
0	0.034	6.2642
0	0.034	6.2642
0	0.034	6.2642
0	0.034	6.2642
0	0.034	6.2705
0	0.034	6.2705
0	0.034	6.2705
0	0.034	6.2705
0	0.034	6.2705
0	0.017	6.2705
0	0.017	6.2768
0	0.017	6.2768
0	0.017	6.2768
0	0.017	6.2768
0	0.017	6.2768
0	0.017	6.2768
0	0.017	6.2768
0	0.017	0
0	0.017	0
0	0.017	0
0	0.017	0
0	0.017	0
0	0.017	0
0	0.017	0.0062831
0	0.017	0.0062831
0	0.034	0.0062831
0	0.034	0.0062831
0	0.034	0.0062831
0	0.034	0.0062831
0	0.034	0.012566
0	0.034	0.012566
0	0.034	0.012566
0	0.034	0.012566
0	0.034	0.012566
0	0.034	0.012566
0	0.034	0.018849
0	0.034	0.018849
0	0.034	0.018849
0	0.034	0.018849
0	0.034	0.025132
0	0.051	0.025132
0	0.051	0.025132
0	0.051	0.025132
0	0.051	0.031415
0	0.051	0.031415
0	0.051	0.031415
0	0.051	0.037699
1	0.068	0.037699
1	0.051	0.037699
1	0.034	0.037699
1	0.017	0.037699
1	0	0.043982
1	0	0.043982
1	-0.017	0.037699
1	-0.034	0.037699
1	-0.051	0.037699
1	-0.068	0.037699
0	-0.068	0.031415
0	-0.068	0.031415
0	-0.068	0.025132
0	-0.068	0.025132
0	-0.068	0.025132
0	-0.068	0.018849
0	-0.051	0.018849
0	-0.051	0.018849
0	-0.051	0.012566
0	-0.051	0.012566
0	-0.051	0.012566
0	-0.051	0.012566
0	-0.051	0.0062831
0	-0.051	0.0062831
0	-0.051	0.0062831
0	-0.051	0
0	-0.051	0
0	-0.051	0
0	-0.051	0
0	-0.051	6.2768
0	-0.051	6.2768
0	-0.051	6.2768
0	-0.051	6.2768
0	-0.051	6.2705
0	-0.051	6.2705
0	-0.051	6.2705
0	-0.051	6.2642
0	-0.051	6.2642
0	-0.051	6.2642
0	-0.051	6.2642
0	-0.051	6.258
0	-0.051	6.258
0	-0.068	6.258
0	-0.068	6.2517
0	-0.068	6.2517
0	-0.068	6.2517
0	-0.068	6.2454
0	-0.068	6.2454
0	-0.068	6.2391
0	-0.085	6.2391
0	-0.085	6.2391
0	-0.085	6.2328
0	-0.085	6.2328
0	-0.085	6.2265
0	-0.102	6.2265
0	-0.102	6.2203
0	-0.102	6.2203
0	-0.102	6.214
0	-0.119	6.214
2	-0.119	6.2077
2	-0.102	6.2077
2	-0.085	6.2014
2	-0.068	6.2014
2	-0.051	6.1951
2	-0.051	6.1951
2	-0.034	6.1951
2	-0.017	6.1951
2	0	6.1951
2	0	6.1889
2	0	6.1951
2	0.017	6.1951
2	0.034	6.1951
2	0.051	6.1951
2	0.068	6.1951
2	0.068	6.2014
2	0.085	6.2014
2	0.102	6.2077
2	0.119	6.2077
2	0.136	6.214
0	0.136	6.2203
0	0.119	6.2203
0	0.119	6.2265
0	0.119	6.2265
0	0.119	6.2328
0	0.102	6.2391
0	0.102	6.2391
0	0.102	6.2454
0	0.102	6.2454
0	0.102	6.2517
0	0.102	6.2517
0	0.085	6.258
0	0.085	6.258
0	0.085	6.2642
0	0.085	6.2642
0	0.085	6.2705
0	0.085	6.2705
0	0.085	6.2705
0	0.085	6.2768
0	0.085	6.2768
0	0.085	0
0	0.085	0
0	0.085	0.0062831
0	0.085	0.0062831
0	0.085	0.012566
0	0.085	0.012566
0	0.085	0.018849
0	0.085	0.018849
0	0.085	0.018849
0	0.102	0.025132
0	0.102	0.025132
0	0.102	0.031415
0	0.102	0.031415
0	0.102	0.037699
0	0.102	0.043982
0	0.119	0.043982
0	0.119	0.050265
0	0.119	0.050265
1	0.119	0.056548
1	0.102	0.062831
1	0.085	0.062831
1	0.085	0.069114
1	0.068	0.069114
1	0.051	0.069114
1	0.034	0.069114
1	0.017	0.075397
1	0	0.075397
1	0	0.075397
1	-0.017	0.075397
1	-0.017	0.075397
1	-0.034	0.069114
1	-0.051	0.069114
1	-0.068	0.069114
1	-0.085	0.062831
1	-0.102	0.062831
1	-0.119	0.056548
1	-0.136	0.056548
1	-0.153	0.050265
1	-0.153	0.043982
1	-0.17	0.037699
1	-0.187	0.031415
1	-0.221	0.025132
1	-0.238	0.018849
0	-0.221	0.012566
0	-0.221	0.0062831
0	-0.221	0
0	-0.221	6.2768
2	-0.221	6.2705
2	-0.204	6.2642
2	-0.187	6.258
2	-0.17	6.2517
2	-0.153	6.2454
2	-0.136	6.2391
2	-0.119	6.2391
2	-0.102	6.2328
2	-0.085	6.2328
2	-0.068	6.2265
2	-0.051	6.2265
2	-0.034	6.2265
2	-0.017	6.2203
2	0	6.2203
0	-0.017	6.2203
0	-0.017	6.2203
0	-0.017	6.2203
0	-0.017	6.2203
0	-0.034	6.2203
0	-0.034	6.214
2	-0.034	6.214
2	-0.017	6.214
2	0	6.214
2	0	6.214
2	0	6.214
2	0.017	6.214
0	0.017	6.214
0	0.017	6.214
0	0.017	6.214
0	0	6.2203
0	0	6.2203
0	0	6.2203
0	0	6.2203
0	0	6.2203
0	0	6.2203
2	0	6.2203
2	0	6.214
2	0	6.2203
2	0.017	6.2203
2	0.034	6.2203
2	0.051	6.2203
0	0.051	6.2203
0	0.051	6.2265
0	0.034	6.2265
0	0.034	6.2265
0	0.034	6.2265
0	0.034	6.2328
0	0.034	6.2328
0	0.017	6.2328
0	0.017	6.2328
0	0.017	6.2328
0	0.017	6.2328
0	0	6.2328
0	0	6.2328
0	0	6.2328
0	0	6.2328
0	0	6.2328
0	0	6.2391
0	0	6.2328
0	0	6.2328
0	0	6.2328
0	0	6.2328
0	0	6.2328
0	-0.017	6.2328
0	-0.017	6.2328
0	-0.017	6.2328
0	-0.017	6.2328
0	-0.034	6.2328
0	-0.034	6.2328
0	-0.034	6.2265
2	-0.034	6.2265
2	-0.017	6.2265
2	0	6.2265
2	0	6.2265
2	0.017	6.2265
2	0.034	6.2265
2	0.051	6.2265
0	0.034	6.2265
0	0.034	6.2328
0	0.034	6.2328
0	0.034	6.2328
0	0.017	6.2328
2	0.017	6.2328
2	0.034	6.2391
2	0.051	6.2391
2	0.068	6.2391
2	0.085	6.2454
0	0.085	6.2454
0	0.085	6.2517
0	0.085	6.2517
0	0.085	6.2517
0	0.085	6.258
0	0.085	6.258
2	0.068	6.2642
2	0.102	6.2642
2	0.119	6.2705
2	0.136	6.2705
2	0.153	6.2768
0	0.153	0
0	0.153	0.0062831
0	0.153	0.0062831
0	0.153	0.012566
0	0.153	0.018849
0	0.153	0.025132
0	0.153	0.025132
0	0.17	0.031415
0	0.17	0.037699
0	0.17	0.043982
0	0.17	0.050265
0	0.17	0.056548
1	0.187	0.062831
1	0.17	0.062831
1	0.153	0.069114
1	0.136	0.075397
1	0.119	0.08168
1	0.102	0.08168
0	0.119	0.087963
0	0.119	0.087963
0	0.119	0.094246
0	0.136	0.10053
1	0.136	0.10053
1	0.136	0.10681
1	0.119	0.1131
1	0.102	0.1131
1	0.102	0.11938
1	0.085	0.11938
1	0.068	0.12566
1	0.068	0.12566
1	0.051	0.12566
1	0.034	0.13195
0	0.051	0.13195
0	0.068	0.13195
[truncated: 5,162 more rows]
