# Supplementary material for: Skilled motor control of an inverted pendulum implies low entropy of states but high entropy of actions
Source: PLoS Comput Biol. 2023 Jan 6;19(1):e1010810. doi: 10.1371/journal.pcbi.1010810 (PMC9851554; doi:10.1371/journal.pcbi.1010810)
Supplement: S2 File — The dataset within the file contains the data collected during the experiment. Each CSV file named “FRI_p_l.csv” corresponds to a different trial, where “p” stands for an unique numerical participant’s identifier and “l” stands for pendulum length (where “2” corresponds to 0.2, “3” to 0.3 m, “4” to 0.4 m, etc.). In every file, rows correspond to subsequent time steps, sampled with a frequency of 0.017 s. For every recorded time step, each column contains: the action selected by the trial’s participant (“action”). The value 0 corresponds to a “no action”, the value 1 represents an action that pushes the pendulum towards the clockwise direction and the value 2 corresponds to an action that pushes the pendulum towards the anti-clockwise direction.the angular velocity of the pendulum at that time step (“ang. velocity”), measured in rad s−1.the angle of the pendulum at that time step (“angle”), measured in rad with values in the interval [0, 2π) rad. The angle 0 rad corresponds to the pendulum oriented in its upright position.the single utility value associated to the whole trial (“utility”). (ZIP) [file pcbi.1010810.s002.zip › ExperimentalData/FRI_7_6.csv]

action	angular vel.	angle	trial utility
0	0	3.2358	-16.451
0	0	3.2358
0	0	3.2358
0	-0.017	3.2358
0	-0.017	3.2358
0	-0.017	3.2358
0	-0.034	3.2358
0	-0.034	3.2358
0	-0.034	3.2295
0	-0.034	3.2295
0	-0.051	3.2295
0	-0.051	3.2295
0	-0.051	3.2232
0	-0.051	3.2232
0	-0.068	3.2232
0	-0.068	3.217
0	-0.068	3.217
0	-0.068	3.217
0	-0.085	3.2107
0	-0.085	3.2107
0	-0.085	3.2044
0	-0.085	3.2044
0	-0.085	3.2044
0	-0.102	3.1981
0	-0.102	3.1981
0	-0.102	3.1918
0	-0.102	3.1918
0	-0.102	3.1855
0	-0.102	3.1793
0	-0.102	3.1793
0	-0.119	3.173
0	-0.119	3.173
0	-0.119	3.1667
1	-0.119	3.1667
1	-0.136	3.1604
1	-0.136	3.1541
1	-0.153	3.1478
1	-0.17	3.1478
1	-0.187	3.1416
1	-0.204	3.1353
1	-0.204	3.129
1	-0.221	3.1227
1	-0.238	3.1164
1	-0.255	3.1038
1	-0.255	3.0976
1	-0.272	3.0913
1	-0.289	3.0787
1	-0.289	3.0724
1	-0.306	3.0661
1	-0.306	3.0536
1	-0.323	3.041
1	-0.323	3.0347
1	-0.34	3.0222
1	-0.34	3.0159
1	-0.357	3.0033
1	-0.357	2.9908
1	-0.357	2.9782
1	-0.374	2.9719
1	-0.374	2.9593
1	-0.374	2.9468
1	-0.374	2.9342
1	-0.391	2.9216
1	-0.391	2.9091
1	-0.391	2.8965
1	-0.391	2.8902
1	-0.391	2.8777
1	-0.391	2.8651
1	-0.391	2.8525
1	-0.391	2.84
1	-0.391	2.8274
1	-0.391	2.8148
1	-0.374	2.8023
1	-0.374	2.7897
1	-0.374	2.7834
1	-0.374	2.7708
1	-0.357	2.7583
1	-0.357	2.7457
1	-0.357	2.7394
1	-0.34	2.7269
1	-0.34	2.7143
1	-0.34	2.7017
1	-0.323	2.6955
1	-0.323	2.6829
1	-0.306	2.6766
1	-0.306	2.664
1	-0.289	2.6578
1	-0.272	2.6452
1	-0.272	2.6389
1	-0.255	2.6326
1	-0.238	2.6263
0	-0.221	2.6138
0	-0.204	2.6075
0	-0.17	2.6012
0	-0.153	2.6012
0	-0.119	2.5949
0	-0.085	2.5886
0	-0.068	2.5886
0	-0.034	2.5886
0	-0.017	2.5886
0	0	2.5886
0	0.017	2.5886
0	0.051	2.5886
0	0.068	2.5886
0	0.102	2.5949
0	0.119	2.5949
0	0.153	2.6012
0	0.17	2.6075
0	0.204	2.6138
0	0.221	2.62
0	0.255	2.6263
0	0.272	2.6326
0	0.306	2.6452
0	0.323	2.6515
0	0.34	2.664
0	0.374	2.6703
0	0.391	2.6829
0	0.408	2.6955
0	0.425	2.708
0	0.459	2.7206
0	0.476	2.7394
0	0.493	2.752
0	0.51	2.7646
0	0.527	2.7834
0	0.544	2.8023
0	0.561	2.8148
0	0.578	2.8337
0	0.595	2.8525
0	0.595	2.8714
0	0.612	2.8902
0	0.629	2.9091
0	0.629	2.9279
0	0.646	2.9468
0	0.663	2.9656
0	0.663	2.9845
0	0.663	3.0033
0	0.68	3.0284
0	0.68	3.0473
0	0.68	3.0661
0	0.68	3.0913
0	0.697	3.1101
0	0.697	3.129
2	0.697	3.1541
2	0.697	3.173
2	0.714	3.1918
2	0.714	3.217
2	0.731	3.2358
2	0.731	3.2609
2	0.748	3.2798
2	0.748	3.3049
2	0.748	3.33
2	0.765	3.3489
2	0.765	3.374
2	0.765	3.3992
2	0.765	3.418
0	0.748	3.4431
0	0.731	3.462
0	0.714	3.4871
0	0.697	3.506
0	0.68	3.5311
0	0.663	3.5499
0	0.629	3.5688
0	0.612	3.5877
0	0.595	3.6065
0	0.561	3.6254
0	0.544	3.6379
0	0.527	3.6568
0	0.493	3.6693
0	0.476	3.6882
0	0.442	3.7008
0	0.408	3.7133
0	0.391	3.7259
0	0.357	3.7384
0	0.323	3.751
0	0.306	3.7573
0	0.272	3.7699
0	0.238	3.7761
0	0.204	3.7824
0	0.187	3.7887
0	0.153	3.795
0	0.119	3.795
0	0.085	3.8013
0	0.051	3.8013
0	0.034	3.8076
0	0	3.8076
0	-0.017	3.8076
0	-0.051	3.8013
0	-0.085	3.8013
0	-0.102	3.8013
0	-0.136	3.795
0	-0.17	3.7887
0	-0.204	3.7824
0	-0.238	3.7761
0	-0.255	3.7699
0	-0.289	3.7636
0	-0.323	3.751
0	-0.34	3.7447
0	-0.374	3.7322
0	-0.408	3.7196
0	-0.425	3.707
0	-0.459	3.6945
0	-0.476	3.6756
0	-0.51	3.6631
0	-0.527	3.6505
0	-0.561	3.6316
0	-0.578	3.6128
0	-0.595	3.5939
0	-0.629	3.5751
0	-0.646	3.5562
0	-0.663	3.5374
0	-0.68	3.5185
1	-0.697	3.4997
1	-0.731	3.4745
1	-0.765	3.4557
1	-0.782	3.4306
1	-0.816	3.4054
1	-0.833	3.3803
1	-0.867	3.3552
1	-0.884	3.33
1	-0.901	3.2986
1	-0.935	3.2735
1	-0.952	3.2421
1	-0.969	3.217
1	-0.986	3.1855
1	-1.003	3.1541
1	-1.003	3.129
1	-1.02	3.0976
1	-1.037	3.0661
1	-1.037	3.0347
1	-1.037	3.0033
1	-1.054	2.9719
1	-1.054	2.9405
1	-1.054	2.9091
1	-1.054	2.8777
1	-1.054	2.84
1	-1.054	2.8085
1	-1.054	2.7771
1	-1.037	2.7457
1	-1.037	2.7143
1	-1.037	2.6829
1	-1.02	2.6515
1	-1.003	2.62
1	-1.003	2.5949
1	-0.986	2.5635
1	-0.969	2.5321
1	-0.952	2.507
1	-0.935	2.4755
1	-0.918	2.4504
1	-0.901	2.419
1	-0.884	2.3939
1	-0.85	2.3687
1	-0.833	2.3436
1	-0.816	2.3185
1	-0.782	2.2933
1	-0.765	2.2682
1	-0.731	2.2431
1	-0.714	2.2242
1	-0.68	2.2054
1	-0.663	2.1802
1	-0.629	2.1614
1	-0.595	2.1425
1	-0.578	2.1237
1	-0.544	2.1111
1	-0.51	2.0923
1	-0.476	2.0797
1	-0.459	2.0609
1	-0.425	2.0483
1	-0.391	2.0357
1	-0.357	2.0294
0	-0.306	2.0169
0	-0.272	2.0106
0	-0.221	1.998
0	-0.17	1.9917
0	-0.136	1.9917
0	-0.085	1.9855
0	-0.034	1.9855
0	0	1.9855
0	0.034	1.9855
0	0.085	1.9855
0	0.119	1.9855
0	0.17	1.9917
0	0.221	1.998
0	0.255	2.0043
0	0.306	2.0169
0	0.357	2.0232
0	0.391	2.0357
0	0.442	2.0483
0	0.493	2.0671
0	0.527	2.0797
0	0.578	2.0986
0	0.612	2.1174
0	0.663	2.1362
0	0.697	2.1551
0	0.748	2.174
0	0.782	2.1991
0	0.816	2.2242
0	0.85	2.2494
0	0.901	2.2745
0	0.935	2.3059
0	0.969	2.331
0	1.003	2.3624
0	1.037	2.3939
0	1.071	2.4253
0	1.105	2.4567
0	1.139	2.4944
0	1.156	2.5258
0	1.19	2.5635
0	1.207	2.5949
0	1.241	2.6326
0	1.258	2.6703
0	1.275	2.7143
0	1.309	2.752
0	1.326	2.7897
2	1.343	2.8274
2	1.36	2.8714
2	1.394	2.9091
2	1.411	2.9531
2	1.428	2.997
2	1.445	3.041
2	1.462	3.085
2	1.479	3.129
2	1.496	3.173
2	1.496	3.217
2	1.513	3.2672
2	1.513	3.3112
2	1.513	3.3552
2	1.513	3.3992
2	1.513	3.4494
2	1.513	3.4934
2	1.513	3.5374
2	1.496	3.5877
2	1.496	3.6316
2	1.479	3.6756
2	1.462	3.7196
2	1.445	3.7636
2	1.428	3.8076
2	1.411	3.8515
2	1.394	3.8892
2	1.377	3.9332
2	1.343	3.9772
2	1.326	4.0149
2	1.292	4.0526
2	1.275	4.0903
2	1.241	4.1343
2	1.207	4.1657
2	1.173	4.2034
2	1.156	4.2411
2	1.122	4.2725
2	1.088	4.3102
2	1.054	4.3416
2	1.02	4.373
2	0.986	4.3982
2	0.952	4.4296
2	0.918	4.461
2	0.884	4.4861
2	0.85	4.5113
2	0.799	4.5364
2	0.765	4.5615
2	0.731	4.5804
2	0.697	4.6055
2	0.663	4.6244
2	0.629	4.6432
2	0.578	4.6621
2	0.544	4.6809
2	0.51	4.6998
2	0.476	4.7123
2	0.442	4.7249
2	0.408	4.7375
2	0.374	4.75
2	0.323	4.7626
2	0.289	4.7689
2	0.255	4.7814
2	0.221	4.7877
2	0.187	4.794
2	0.153	4.8003
2	0.102	4.8003
2	0.068	4.8066
2	0.034	4.8066
2	0	4.8066
2	-0.017	4.8066
2	-0.051	4.8066
2	-0.085	4.8066
2	-0.119	4.8003
2	-0.17	4.794
0	-0.204	4.7877
0	-0.255	4.7814
0	-0.306	4.7752
0	-0.357	4.7626
0	-0.408	4.75
0	-0.459	4.7375
0	-0.51	4.7249
0	-0.561	4.706
0	-0.612	4.6872
0	-0.663	4.6683
0	-0.714	4.6495
0	-0.765	4.6244
0	-0.816	4.6055
0	-0.85	4.5804
0	-0.901	4.549
0	-0.952	4.5238
0	-1.003	4.4924
0	-1.054	4.461
0	-1.105	4.4296
0	-1.139	4.3982
0	-1.19	4.3605
0	-1.241	4.3228
0	-1.292	4.2851
0	-1.326	4.2474
0	-1.377	4.2034
1	-1.411	4.1657
1	-1.479	4.1217
1	-1.53	4.0777
1	-1.581	4.0275
1	-1.632	3.9772
1	-1.683	3.9269
1	-1.717	3.8767
1	-1.768	3.8264
1	-1.819	3.7699
1	-1.853	3.7196
1	-1.887	3.6631
1	-1.921	3.6002
1	-1.955	3.5437
1	-1.989	3.4871
1	-2.023	3.4243
1	-2.04	3.3615
1	-2.074	3.2986
1	-2.091	3.2358
1	-2.108	3.173
1	-2.108	3.1101
1	-2.125	3.0473
1	-2.125	2.9845
1	-2.142	2.9216
1	-2.142	2.8525
1	-2.125	2.7897
1	-2.125	2.7269
1	-2.125	2.664
1	-2.108	2.6012
1	-2.091	2.5384
1	-2.074	2.4755
1	-2.057	2.4127
1	-2.04	2.3499
1	-2.006	2.287
1	-1.989	2.2305
1	-1.955	2.1677
1	-1.921	2.1111
1	-1.887	2.0546
1	-1.853	1.998
1	-1.836	1.9415
1	-1.785	1.8849
1	-1.751	1.8347
1	-1.717	1.7781
1	-1.683	1.7279
1	-1.649	1.6776
1	-1.615	1.6273
1	-1.581	1.5833
1	-1.53	1.5331
1	-1.496	1.4891
1	-1.462	1.4451
1	-1.428	1.4011
1	-1.394	1.3572
1	-1.36	1.3195
1	-1.326	1.2755
1	-1.292	1.2378
1	-1.258	1.2001
1	-1.224	1.1624
1	-1.19	1.1247
1	-1.156	1.087
1	-1.122	1.0556
1	-1.088	1.0241
1	-1.054	0.99273
1	-1.037	0.95503
1	-1.003	0.9299
1	-0.986	0.89848
1	-0.952	0.86707
1	-0.935	0.84193
1	-0.901	0.81052
1	-0.884	0.78539
1	-0.867	0.76026
0	-0.833	0.73512
0	-0.799	0.70999
0	-0.765	0.68486
0	-0.731	0.65973
0	-0.697	0.64088
0	-0.663	0.62203
0	-0.629	0.60318
0	-0.612	0.57805
0	-0.578	0.56548
0	-0.561	0.54663
0	-0.527	0.52778
0	-0.51	0.51521
0	-0.476	0.49637
0	-0.459	0.4838
0	-0.425	0.47123
0	-0.408	0.45867
0	-0.391	0.4461
0	-0.357	0.43353
0	-0.34	0.42097
0	-0.323	0.41469
0	-0.306	0.40212
0	-0.289	0.39583
0	-0.272	0.38327
0	-0.238	0.37699
0	-0.221	0.3707
0	-0.204	0.36442
0	-0.187	0.35814
0	-0.17	0.35185
0	-0.153	0.34557
1	-0.136	0.33929
1	-0.136	0.33929
1	-0.136	0.333
1	-0.136	0.32672
1	-0.119	0.32672
1	-0.119	0.32044
1	-0.119	0.31416
1	-0.119	0.31416
1	-0.119	0.30787
1	-0.119	0.30787
1	-0.119	0.30159
1	-0.119	0.30159
1	-0.119	0.29531
1	-0.102	0.28902
1	-0.102	0.28902
1	-0.102	0.28274
1	-0.102	0.28274
1	-0.102	0.27646
1	-0.102	0.27646
1	-0.102	0.27017
1	-0.102	0.27017
1	-0.102	0.26389
1	-0.102	0.25761
1	-0.102	0.25761
1	-0.102	0.25132
1	-0.102	0.25132
0	-0.102	0.24504
0	-0.085	0.24504
0	-0.068	0.23876
0	-0.068	0.23876
0	-0.051	0.23876
0	-0.034	0.23247
0	-0.017	0.23247
0	-0.017	0.23247
0	0	0.23247
0	0	0.23247
0	0	0.23247
0	0.017	0.23247
0	0.034	0.23247
0	0.034	0.23876
0	0.051	0.23876
0	0.068	0.23876
0	0.085	0.24504
0	0.085	0.24504
0	0.102	0.24504
0	0.119	0.25132
1	0.119	0.25761
1	0.119	0.25761
1	0.119	0.26389
1	0.119	0.27017
1	0.119	0.27017
1	0.119	0.27646
1	0.119	0.27646
1	0.119	0.28274
1	0.119	0.28902
1	0.119	0.28902
1	0.136	0.29531
1	0.136	0.30159
1	0.136	0.30159
1	0.136	0.30787
1	0.136	0.31416
1	0.136	0.31416
1	0.136	0.32044
1	0.136	0.32672
1	0.136	0.333
1	0.153	0.333
1	0.153	0.33929
1	0.153	0.34557
1	0.153	0.35185
1	0.153	0.35185
1	0.17	0.35814
1	0.17	0.36442
1	0.17	0.3707
1	0.17	0.37699
1	0.187	0.38327
0	0.204	0.38955
0	0.221	0.39583
0	0.238	0.40212
0	0.255	0.4084
0	0.272	0.41469
0	0.306	0.42725
0	0.323	0.43353
0	0.34	0.4461
0	0.357	0.45867
0	0.391	0.46495
0	0.408	0.47752
0	0.425	0.49008
0	0.459	0.50893
0	0.476	0.5215
0	0.51	0.53406
0	0.527	0.55291
0	0.561	0.56548
0	0.578	0.58433
0	0.612	0.60318
0	0.646	0.62203
0	0.663	0.64088
0	0.697	0.66601
0	0.731	0.68486
0	0.765	0.70999
0	0.799	0.72884
0	0.833	0.75397
0	0.867	0.7791
0	0.901	0.81052
0	0.935	0.83565
0	0.969	0.86707
0	1.003	0.89848
0	1.054	0.92362
0	1.088	0.96131
0	1.139	0.99273
0	1.173	1.0241
0	1.224	1.0618
0	1.258	1.0995
0	1.309	1.1372
0	1.343	1.1812
0	1.394	1.2189
0	1.445	1.2629
0	1.496	1.3069
0	1.53	1.3509
0	1.581	1.4011
0	1.632	1.4514
0	1.683	1.5017
0	1.734	1.5519
0	1.785	1.6022
0	1.836	1.6587
0	1.887	1.7153
0	1.921	1.7718
0	1.972	1.8284
0	2.023	1.8912
0	2.074	1.954
0	2.108	2.0169
0	2.159	2.0797
0	2.193	2.1425
0	2.244	2.2117
0	2.278	2.2808
0	2.312	2.3499
0	2.346	2.419
0	2.38	2.4881
0	2.397	2.5635
0	2.431	2.6326
0	2.448	2.708
0	2.465	2.7834
0	2.482	2.8525
0	2.499	2.9279
0	2.499	3.0033
0	2.499	3.0787
0	2.499	3.1541
0	2.499	3.2295
0	2.482	3.3049
0	2.482	3.3803
2	2.465	3.4557
2	2.465	3.5311
2	2.448	3.6065
2	2.431	3.6756
2	2.431	3.751
2	2.397	3.8201
2	2.38	3.8955
2	2.363	3.9646
2	2.329	4.04
2	2.312	4.1091
2	2.278	4.1783
2	2.244	4.2474
2	2.21	4.3102
2	2.176	4.3793
2	2.142	4.4421
2	2.108	4.505
2	2.074	4.5678
2	2.04	4.6306
2	1.989	4.6935
2	1.955	4.75
2	1.921	4.8129
2	1.887	4.8694
2	1.853	4.926
2	1.819	4.9762
2	1.768	5.0328
2	1.734	5.083
2	1.717	5.1396
2	1.683	5.1898
2	1.649	5.2401
2	1.615	5.2904
2	1.581	5.3343
2	1.564	5.3846
2	1.53	5.4286
2	1.513	5.4789
2	1.496	5.5228
2	1.462	5.5668
2	1.445	5.6108
2	1.428	5.6548
2	1.411	5.6988
0	1.394	5.7365
0	1.36	5.7805
0	1.343	5.8244
0	1.309	5.8621
0	1.292	5.8998
0	1.275	5.9375
0	1.258	5.9752
0	1.241	6.0129
0	1.241	6.0506
0	1.224	6.0883
1	1.207	6.126
1	1.19	6.1637
1	1.173	6.2014
1	1.156	6.2328
1	1.139	6.2705
1	1.122	0.018849
1	1.122	0.056548
1	1.105	0.087963
1	1.105	0.11938
1	1.088	0.15708
1	1.088	0.18849
1	1.088	0.21991
1	1.071	0.25132
1	1.071	0.28274
1	1.071	0.32044
1	1.088	0.35185
1	1.088	0.38327
1	1.088	0.41469
1	1.105	0.45238
1	1.105	0.4838
1	1.122	0.51521
1	1.122	0.55291
1	1.139	0.58433
1	1.156	0.62203
1	1.173	0.65344
1	1.19	0.69114
1	1.207	0.72884
1	1.224	0.76026
1	1.241	0.79795
1	1.275	0.83565
0	1.309	0.87963
0	1.343	0.91733
0	1.394	0.96131
0	1.428	0.99901
0	1.462	1.043
0	1.513	1.087
0	1.564	1.1372
0	1.598	1.1812
0	1.649	1.2315
0	1.7	1.2817
0	1.734	1.332
0	1.785	1.3886
0	1.836	1.4451
0	1.887	1.4954
0	1.938	1.5582
0	1.989	1.6148
0	2.04	1.6776
0	2.074	1.7404
0	2.125	1.8033
0	2.176	1.8661
0	2.227	1.9289
0	2.261	1.998
0	2.312	2.0671
0	2.346	2.1362
0	2.397	2.2117
0	2.431	2.2808
0	2.465	2.3562
0	2.499	2.4316
0	2.533	2.507
0	2.55	2.5823
0	2.584	2.6578
2	2.601	2.7394
2	2.635	2.8148
2	2.652	2.8965
2	2.669	2.9782
2	2.703	3.0599
2	2.703	3.1416
2	2.72	3.2232
2	2.72	3.3049
2	2.72	3.3866
2	2.72	3.4683
2	2.72	3.5499
2	2.703	3.6316
2	2.703	3.7133
2	2.686	3.795
2	2.652	3.8704
2	2.635	3.9521
2	2.618	4.0338
2	2.584	4.1091
2	2.55	4.1845
2	2.516	4.2662
2	2.482	4.3416
2	2.448	4.4107
2	2.414	4.4861
2	2.38	4.5615
2	2.346	4.6306
2	2.312	4.6998
2	2.261	4.7689
0	2.21	4.838
0	2.159	4.9008
0	2.108	4.9699
0	2.074	5.0328
0	2.023	5.0893
0	1.972	5.1521
0	1.921	5.2087
0	1.887	5.2652
1	1.836	5.3218
1	1.785	5.3783
1	1.734	5.4349
1	1.683	5.4851
1	1.632	5.5354
1	1.581	5.5794
1	1.547	5.6297
1	1.496	5.6736
1	1.462	5.7176
1	1.411	5.7616
1	1.377	5.8056
1	1.343	5.8433
1	1.309	5.8873
1	1.275	5.925
1	1.241	5.9627
1	1.207	6.0004
1	1.19	6.0381
1	1.156	6.0695
1	1.139	6.1072
1	1.122	6.1386
1	1.105	6.1763
1	1.071	6.2077
1	1.054	6.2391
1	1.054	6.2705
1	1.037	0.018849
1	1.02	0.050265
1	1.003	0.08168
1	1.003	0.1131
1	0.986	0.14451
1	0.986	0.16964
1	0.986	0.20106
1	0.986	0.23247
1	0.969	0.25761
1	0.969	0.28902
1	0.986	0.32044
1	0.986	0.35185
1	0.986	0.37699
1	0.986	0.4084
1	1.003	0.43982
1	1.003	0.47123
1	1.02	0.50265
1	1.02	0.52778
1	1.037	0.5592
1	1.054	0.59061
1	1.071	0.62831
1	1.088	0.65973
1	1.105	0.69114
1	1.122	0.72256
1	1.139	0.76026
1	1.156	0.79167
1	1.173	0.82937
1	1.207	0.86707
1	1.224	0.89848
0	1.275	0.93618
0	1.309	0.98016
0	1.343	1.0179
0	1.394	1.0618
0	1.428	1.0995
0	1.479	1.1435
0	1.53	1.1875
0	1.564	1.2378
0	1.615	1.288
0	1.666	1.332
0	1.717	1.3886
0	1.768	1.4388
0	1.802	1.4891
0	1.853	1.5456
0	1.904	1.6022
0	1.955	1.665
0	2.006	1.7216
0	2.057	1.7844
0	2.108	1.8472
0	2.142	1.9101
0	2.193	1.9729
0	2.244	2.042
0	2.278	2.1111
0	2.329	2.1802
0	2.363	2.2494
0	2.397	2.3185
0	2.431	2.3939
0	2.465	2.4693
0	2.482	2.5447
0	2.516	2.62
0	2.533	2.6955
0	2.55	2.7708
2	2.567	2.8462
2	2.601	2.9279
2	2.618	3.0033
2	2.635	3.085
2	2.652	3.1604
2	2.652	3.2421
2	2.652	3.3238
2	2.669	3.3992
2	2.652	3.4808
2	2.652	3.5625
2	2.635	3.6442
2	2.635	3.7196
2	2.618	3.8013
2	2.584	3.8767
2	2.567	3.9583
2	2.55	4.0338
2	2.516	4.1091
2	2.482	4.1845
2	2.448	4.2599
2	2.414	4.3291
2	2.38	4.4044
2	2.346	4.4736
2	2.312	4.5427
2	2.278	4.6118
2	2.244	4.6809
2	2.193	4.75
2	2.159	4.8129
2	2.125	4.882
2	2.091	4.9448
2	2.057	5.0076
2	2.023	5.0642
0	1.972	5.127
0	1.921	5.1836
0	1.887	5.2401
0	1.836	5.2966
0	1.802	5.3532
0	1.751	5.4097
0	1.717	5.46
0	1.683	5.5103
1	1.649	5.5605
1	1.598	5.6108
1	1.547	5.6548
1	1.513	5.705
1	1.479	5.749
1	1.428	5.793
1	1.394	5.837
1	1.36	5.8747
1	1.326	5.9187
1	1.292	5.9564
1	1.275	5.9941
1	1.241	6.0318
1	1.224	6.0695
1	1.19	6.1072
1	1.173	6.1449
1	1.156	6.1763
1	1.139	6.214
1	1.122	6.2454
1	1.105	6.2768
1	1.088	0.031415
1	1.071	0.062831
1	1.071	0.094246
1	1.054	0.12566
1	1.054	0.15708
1	1.054	0.18849
1	1.037	0.21991
1	1.037	0.25132
1	1.037	0.28274
1	1.037	0.31416
1	1.037	0.34557
1	1.054	0.37699
1	1.054	0.4084
1	1.054	0.4461
1	1.071	0.47752
1	1.071	0.50893
1	1.088	0.54035
1	1.105	0.57176
1	1.122	0.60946
1	1.122	0.64088
1	1.139	0.67229
1	1.156	0.70999
1	1.19	0.74769
1	1.207	0.7791
1	1.224	0.8168
1	1.241	0.8545
0	1.292	0.8922
0	1.326	0.93618
0	1.36	0.97388
0	1.411	1.0179
0	1.445	1.0618
0	1.496	1.1058
0	1.53	1.1498
0	1.581	1.1938
0	1.632	1.2441
0	1.683	1.2943
0	1.717	1.3446
0	1.768	1.4011
0	1.819	1.4514
0	1.87	1.5079
0	1.921	1.5645
0	1.972	1.621
0	2.023	1.6839
0	2.057	1.7467
0	2.108	1.8095
0	2.159	1.8724
0	2.21	1.9352
0	2.244	2.0043
0	2.295	2.0734
0	2.329	2.1425
0	2.38	2.2117
0	2.414	2.287
0	2.448	2.3624
2	2.482	2.4316
2	2.516	2.507
2	2.567	2.5886
2	2.601	2.664
2	2.635	2.7394
2	2.669	2.8211
2	2.686	2.9028
2	2.703	2.9845
2	2.737	3.0661
2	2.737	3.1478
2	2.754	3.2295
2	2.754	3.3112
2	2.754	3.3992
2	2.754	3.4808
2	2.754	3.5625
2	2.737	3.6442
2	2.72	3.7259
2	2.703	3.8076
2	2.686	3.8892
2	2.669	3.9709
2	2.635	4.0526
2	2.618	4.128
2	2.584	4.2097
2	2.55	4.2851
2	2.516	4.3605
2	2.482	4.4359
2	2.448	4.5113
2	2.397	4.5804
2	2.363	4.6558
2	2.329	4.7249
2	2.295	4.794
2	2.261	4.8631
2	2.21	4.9322
2	2.176	4.9951
2	2.142	5.0642
0	2.091	5.127
0	2.057	5.1898
0	2.006	5.2527
0	1.972	5.3092
0	1.921	5.3658
1	1.887	5.4286
1	1.836	5.4851
1	1.785	5.5354
1	1.734	5.592
1	1.7	5.6422
1	1.649	5.6925
1	1.615	5.7428
1	1.564	5.7867
1	1.53	5.837
1	1.496	5.881
1	1.462	5.925
1	1.428	5.9689
1	1.411	6.0129
1	1.377	6.0569
1	1.36	6.0946
1	1.326	6.1386
1	1.309	6.1763
1	1.292	6.214
1	1.275	6.2517
1	1.258	0.012566
1	1.258	0.050265
1	1.241	0.087963
1	1.224	0.11938
1	1.224	0.15708
1	1.224	0.19478
1	1.207	0.23247
1	1.207	0.27017
1	1.207	0.30787
1	1.224	0.34557
1	1.224	0.37699
1	1.224	0.41469
1	1.224	0.45238
1	1.241	0.49008
1	1.258	0.52778
1	1.258	0.56548
1	1.275	0.60318
1	1.292	0.64088
1	1.309	0.68486
1	1.326	0.72256
1	1.343	0.76026
1	1.36	0.80424
1	1.394	0.84822
1	1.411	0.88592
1	1.445	0.9299
1	1.462	0.97388
1	1.496	1.0179
1	1.53	1.0681
1	1.547	1.1121
1	1.581	1.1561
1	1.615	1.2064
1	1.649	1.2566
1	1.683	1.3069
1	1.717	1.3572
1	1.751	1.4074
1	1.785	1.464
1	1.819	1.5205
1	1.853	1.5708
1	1.887	1.6273
1	1.921	1.6902
1	1.972	1.7467
1	2.006	1.8033
1	2.04	1.8661
1	2.057	1.9289
1	2.091	1.9917
1	2.125	2.0546
0	2.176	2.1174
0	2.21	2.1865
0	2.244	2.2556
0	2.278	2.3185
0	2.312	2.3876
0	2.346	2.463
0	2.38	2.5321
0	2.414	2.6012
0	2.431	2.6766
0	2.448	2.752
0	2.465	2.8211
0	2.482	2.8965
0	2.482	2.9719
0	2.482	3.0473
0	2.499	3.1227
0	2.482	3.1981
0	2.482	3.2735
0	2.465	3.3489
0	2.465	3.4243
0	2.448	3.4934
0	2.431	3.5688
0	2.397	3.6442
0	2.38	3.7133
0	2.346	3.7824
0	2.312	3.8515
0	2.278	3.9207
0	2.244	3.9898
0	2.193	4.0589
2	2.159	4.1217
2	2.125	4.1908
2	2.091	4.2537
2	2.057	4.3165
2	2.023	4.373
2	1.989	4.4359
2	1.955	4.4987
2	1.921	4.5553
2	1.887	4.6118
2	1.836	4.6683
2	1.802	4.7249
2	1.768	4.7752
2	1.734	4.8317
2	1.7	4.882
2	1.666	4.9322
2	1.615	4.9825
2	1.581	5.0265
2	1.547	5.0767
2	1.513	5.1207
2	1.496	5.171
2	1.462	5.215
2	1.428	5.2589
0	1.377	5.2966
0	1.343	5.3406
0	1.309	5.3783
0	1.258	5.416
0	1.224	5.4537
0	1.19	5.4914
0	1.156	5.5291
0	1.122	5.5605
1	1.088	5.592
1	1.037	5.6297
1	1.003	5.6548
1	0.952	5.6862
1	0.918	5.7176
1	0.867	5.7428
1	0.833	5.7679
1	0.799	5.793
1	0.765	5.8182
1	0.714	5.837
1	0.68	5.8621
1	0.646	5.881
1	0.629	5.8998
1	0.595	5.9187
1	0.561	5.9375
1	0.527	5.9501
1	0.493	5.9689
1	0.476	5.9815
1	0.442	5.9941
1	0.408	6.0129
1	0.391	6.0192
1	0.357	6.0318
1	0.34	6.0443
1	0.306	6.0569
1	0.289	6.0632
1	0.255	6.0695
1	0.238	6.082
1	0.221	6.0883
1	0.187	6.0946
1	0.17	6.1009
1	0.153	6.1009
1	0.119	6.1072
1	0.102	6.1135
0	0.102	6.1135
0	0.085	6.1197
0	0.085	6.1197
0	0.068	6.126
0	0.068	6.126
0	0.051	6.126
0	0.051	6.126
0	0.034	6.1323
0	0.034	6.1323
0	0.017	6.1323
0	0.017	6.1323
0	0.017	6.1323
0	0	6.1323
0	0	6.1323
0	0	6.1323
0	0	6.1323
0	-0.017	6.1323
0	-0.017	6.1323
0	-0.017	6.1323
2	-0.034	6.1323
2	-0.034	6.1323
2	-0.017	6.1323
2	-0.017	6.126
2	0	6.126
2	0	6.126
2	0	6.126
2	0	6.126
2	0	6.126
2	0	6.126
2	0.017	6.126
2	0.017	6.1323
2	0.017	6.1323
2	0.034	6.1323
2	0.034	6.1323
2	0.034	6.1323
2	0.051	6.1386
2	0.051	6.1386
2	0.068	6.1386
2	0.068	6.1386
2	0.068	6.1449
2	0.085	6.1449
2	0.085	6.1512
2	0.102	6.1512
2	0.102	6.1574
2	0.102	6.1574
2	0.119	6.1637
2	0.119	6.1637
2	0.136	6.17
0	0.119	6.1763
0	0.119	6.1763
0	0.119	6.1826
0	0.119	6.1889
0	0.102	6.1889
0	0.102	6.1951
0	0.102	6.1951
0	0.085	6.2014
0	0.085	6.2014
0	0.085	6.2077
0	0.085	6.2077
0	0.085	6.2077
0	0.068	6.214
0	0.068	6.214
0	0.068	6.2203
0	0.068	6.2203
0	0.068	6.2203
0	0.051	6.2265
0	0.051	6.2265
0	0.051	6.2265
0	0.051	6.2265
0	0.051	6.2328
0	0.051	6.2328
0	0.051	6.2328
0	0.034	6.2391
0	0.034	6.2391
0	0.034	6.2391
0	0.034	6.2391
0	0.034	6.2391
0	0.034	6.2454
0	0.034	6.2454
0	0.034	6.2454
0	0.034	6.2454
0	0.017	6.2454
0	0.017	6.2454
0	0.017	6.2517
0	0.017	6.2517
0	0.017	6.2517
0	0.017	6.2517
0	0.017	6.2517
0	0.017	6.2517
0	0.017	6.2517
0	0.017	6.2517
0	0.017	6.2517
0	0	6.258
0	0	6.258
0	0	6.258
0	0	6.258
0	0	6.258
0	0	6.258
0	0	6.258
0	0	6.258
0	0	6.258
0	0	6.258
0	0	6.258
0	0	6.258
0	0	6.258
0	0	6.258
0	0	6.258
0	0	6.258
0	0	6.258
0	0	6.258
0	0	6.258
0	0	6.258
0	0	6.258
0	0	6.258
0	0	6.258
0	0	6.258
0	0	6.258
0	0	6.258
0	0	6.258
0	0	6.258
0	0	6.258
0	0	6.258
0	-0.017	6.2517
0	-0.017	6.2517
0	-0.017	6.2517
0	-0.017	6.2517
0	-0.017	6.2517
0	-0.017	6.2517
0	-0.017	6.2517
0	-0.017	6.2517
0	-0.017	6.2517
0	-0.017	6.2454
0	-0.017	6.2454
0	-0.017	6.2454
0	-0.034	6.2454
2	-0.034	6.2454
2	-0.017	6.2454
2	0	6.2454
2	0	6.2454
2	0	6.2454
2	0.017	6.2454
2	0.017	6.2454
2	0.034	6.2454
2	0.051	6.2454
2	0.068	6.2454
2	0.068	6.2517
2	0.085	6.2517
2	0.102	6.258
2	0.102	6.258
2	0.119	6.2642
2	0.136	6.2642
2	0.153	6.2705
2	0.153	6.2768
2	0.17	0
2	0.187	0.0062831
2	0.204	0.012566
2	0.221	0.018849
2	0.221	0.025132
0	0.238	0.031415
0	0.238	0.037699
0	0.238	0.043982
0	0.238	0.050265
0	0.238	0.062831
0	0.238	0.069114
0	0.255	0.075397
0	0.255	0.08168
1	0.255	0.087963
1	0.238	0.10053
1	0.238	0.10681
1	0.238	0.1131
1	0.221	0.11938
1	0.221	0.12566
1	0.204	0.13195
1	0.204	0.13823
1	0.187	0.14451
1	0.187	0.15079
1	0.187	0.15708
1	0.17	0.16336
1	0.17	0.16964
1	0.17	0.17593
1	0.17	0.18221
1	0.153	0.18221
1	0.153	0.18849
1	0.153	0.19478
1	0.153	0.20106
1	0.136	0.20734
1	0.136	0.20734
1	0.136	0.21363
1	0.136	0.21991
1	0.136	0.21991
1	0.136	0.22619
1	0.136	0.23247
1	0.119	0.23247
1	0.119	0.23876
1	0.119	0.24504
1	0.119	0.24504
1	0.119	0.25132
1	0.119	0.25132
1	0.119	0.25761
1	0.119	0.26389
1	0.119	0.26389
1	0.119	0.27017
1	0.119	0.27017
1	0.119	0.27646
1	0.119	0.28274
1	0.119	0.28274
1	0.119	0.28902
1	0.119	0.28902
1	0.119	0.29531
1	0.119	0.30159
1	0.119	0.30159
1	0.119	0.30787
1	0.119	0.31416
1	0.136	0.31416
1	0.136	0.32044
1	0.136	0.32672
1	0.136	0.32672
1	0.136	0.333
1	0.136	0.33929
1	0.153	0.33929
1	0.153	0.34557
1	0.153	0.35185
1	0.153	0.35814
1	0.153	0.36442
1	0.17	0.36442
1	0.17	0.3707
1	0.17	0.37699
1	0.187	0.38327
1	0.187	0.38955
1	0.187	0.39583
1	0.204	0.40212
1	0.204	0.4084
1	0.204	0.41469
1	0.221	0.42097
1	0.221	0.42725
1	0.238	0.43353
1	0.238	0.43982
1	0.238	0.4461
1	0.255	0.45867
1	0.255	0.46495
1	0.272	0.47123
1	0.289	0.4838
1	0.289	0.49008
1	0.306	0.49637
1	0.306	0.50893
1	0.323	0.51521
1	0.34	0.52778
1	0.34	0.54035
1	0.357	0.54663
1	0.374	0.5592
1	0.391	0.57176
1	0.391	0.58433
1	0.408	0.59689
1	0.425	0.60946
1	0.442	0.62203
1	0.459	0.63459
1	0.476	0.65344
1	0.493	0.66601
1	0.51	0.67858
1	0.527	0.69742
1	0.544	0.71627
1	0.561	0.72884
0	0.595	0.74769
0	0.629	0.76654
0	0.663	0.78539
0	0.697	0.81052
0	0.748	0.82937
0	0.782	0.8545
0	0.816	0.87963
0	0.85	0.90477
0	0.901	0.9299
0	0.935	0.95503
0	0.969	0.98645
0	1.02	1.0179
0	1.054	1.0493
0	1.105	1.0807
0	1.139	1.1121
0	1.19	1.1498
0	1.241	1.1875
0	1.275	1.2252
0	1.326	1.2629
0	1.377	1.3006
0	1.428	1.3446
0	1.479	1.3886
0	1.513	1.4325
0	1.564	1.4828
0	1.615	1.5268
0	1.666	1.5771
0	1.717	1.6273
0	1.768	1.6839
0	1.819	1.7341
0	1.87	1.7907
0	1.904	1.8472
0	1.955	1.9038
0	2.006	1.9666
0	2.04	2.0294
0	2.091	2.086
0	2.125	2.1551
0	2.176	2.2179
2	2.21	2.2808
2	2.261	2.3499
2	2.312	2.419
2	2.346	2.4881
2	2.397	2.5572
2	2.431	2.6326
2	2.465	2.708
2	2.499	2.7834
2	2.516	2.8588
2	2.55	2.9342
2	2.567	3.0096
2	2.584	3.085
2	2.601	3.1667
2	2.601	3.2421
2	2.618	3.3238
2	2.618	3.3992
2	2.601	3.4808
2	2.601	3.5562
2	2.584	3.6379
2	2.584	3.7133
2	2.567	3.7887
2	2.55	3.8704
2	2.516	3.9458
2	2.499	4.0212
2	2.465	4.0966
2	2.431	4.1657
2	2.414	4.2411
2	2.38	4.3102
2	2.346	4.3856
2	2.312	4.4547
2	2.261	4.5238
2	2.227	4.593
2	2.193	4.6558
2	2.159	4.7249
2	2.125	4.7877
2	2.074	4.8506
0	2.023	4.9134
0	1.972	4.9699
0	1.938	5.0328
0	1.887	5.0893
0	1.836	5.1459
0	1.785	5.2024
0	1.751	5.2527
0	1.7	5.3029
0	1.666	5.3532
0	1.615	5.4035
0	1.581	5.4537
0	1.547	5.4977
1	1.513	5.548
1	1.462	5.592
1	1.428	5.6359
1	1.377	5.6799
1	1.343	5.7176
1	1.292	5.7553
1	1.258	5.7993
1	1.224	5.837
1	1.19	5.8684
1	1.156	5.9061
1	1.122	5.9375
1	1.088	5.9752
1	1.054	6.0066
1	1.037	6.0381
1	1.003	6.0695
1	0.986	6.1009
1	0.969	6.126
1	0.935	6.1574
1	0.918	6.1826
1	0.901	6.214
1	0.884	6.2391
1	0.867	6.2642
1	0.867	0.012566
1	0.85	0.037699
1	0.833	0.062831
1	0.833	0.087963
1	0.816	0.1131
1	0.816	0.13823
1	0.799	0.16336
1	0.799	0.18221
1	0.799	0.20734
1	0.799	0.23247
1	0.782	0.25761
1	0.782	0.28274
1	0.782	0.30787
1	0.799	0.32672
1	0.799	0.35185
1	0.799	0.37699
1	0.799	0.40212
1	0.816	0.42725
1	0.816	0.45238
1	0.833	0.47752
1	0.833	0.50265
1	0.85	0.52778
1	0.867	0.55291
0	0.884	0.57805
0	0.918	0.60318
0	0.935	0.63459
0	0.969	0.65973
0	1.003	0.69114
0	1.037	0.72256
0	1.071	0.75397
0	1.105	0.78539
0	1.139	0.82309
0	1.173	0.8545
0	1.207	0.8922
0	1.258	0.9299
0	1.292	0.9676
0	1.326	1.0053
0	1.377	1.0493
0	1.411	1.0933
0	1.462	1.1372
0	1.513	1.1812
0	1.547	1.2252
0	1.598	1.2755
0	1.649	1.3195
0	1.7	1.3697
0	1.751	1.4263
0	1.785	1.4765
0	1.836	1.5331
0	1.887	1.5896
0	1.938	1.6462
0	1.989	1.7027
0	2.04	1.7655
2	2.091	1.8284
2	2.142	1.8912
2	2.21	1.954
2	2.261	2.0232
2	2.312	2.0923
2	2.38	2.1614
2	2.431	2.2368
2	2.482	2.3122
2	2.516	2.3876
2	2.567	2.463
2	2.618	2.5384
2	2.652	2.62
2	2.686	2.6955
2	2.72	2.7771
2	2.737	2.8588
2	2.771	2.9468
2	2.788	3.0284
2	2.805	3.1101
2	2.822	3.1981
2	2.822	3.2798
2	2.822	3.3677
2	2.822	3.4494
2	2.822	3.5374
2	2.805	3.6191
2	2.788	3.707
2	2.771	3.7887
2	2.754	3.8704
2	2.737	3.9583
2	2.703	4.04
2	2.686	4.1217
2	2.652	4.1971
2	2.618	4.2788
2	2.584	4.3542
2	2.55	4.4359
2	2.516	4.5113
0	2.465	4.5867
0	2.414	4.6558
0	2.363	4.7312
0	2.312	4.8003
0	2.261	4.8694
0	2.21	4.9385
0	2.159	5.0014
0	2.108	5.0642
0	2.057	5.127
0	2.023	5.1898
0	1.972	5.2527
1	1.938	5.3092
1	1.87	5.3658
1	1.819	5.4223
1	1.768	5.4789
1	1.717	5.5291
1	1.666	5.5794
1	1.632	5.6297
1	1.581	5.6799
1	1.547	5.7239
1	1.496	5.7742
1	1.462	5.8182
1	1.428	5.8621
1	1.394	5.9061
1	1.36	5.9438
1	1.343	5.9878
1	1.309	6.0255
1	1.275	6.0632
1	1.258	6.1009
1	1.241	6.1386
1	1.224	6.1763
1	1.19	6.214
1	1.173	6.2517
1	1.173	0
1	1.156	0.037699
1	1.139	0.075397
1	1.139	0.10681
1	1.122	0.13823
1	1.122	0.17593
1	1.122	0.20734
1	1.105	0.24504
1	1.105	0.27646
1	1.105	0.30787
1	1.122	0.34557
1	1.122	0.37699
1	1.122	0.4084
1	1.122	0.4461
1	1.139	0.47752
1	1.156	0.51521
1	1.156	0.54663
0	1.19	0.58433
0	1.207	0.62203
0	1.241	0.65973
0	1.275	0.69742
0	1.309	0.73512
0	1.343	0.77282
0	1.377	0.8168
0	1.411	0.8545
0	1.445	0.89848
0	1.496	0.94246
0	1.53	0.99273
0	1.564	1.0367
0	1.615	1.087
0	1.649	1.131
0	1.7	1.1812
0	1.751	1.2378
0	1.802	1.288
0	1.836	1.3446
0	1.887	1.4011
0	1.938	1.4577
0	1.989	1.5205
0	2.04	1.5771
0	2.091	1.6399
0	2.142	1.7027
0	2.176	1.7655
0	2.227	1.8347
0	2.278	1.9038
0	2.329	1.9729
0	2.363	2.042
2	2.414	2.1174
2	2.465	2.1865
2	2.516	2.2619
2	2.567	2.3373
2	2.618	2.419
2	2.652	2.4944
2	2.686	2.5761
2	2.737	2.6578
2	2.771	2.7394
2	2.788	2.8274
2	2.822	2.9091
2	2.839	2.997
2	2.856	3.0787
2	2.873	3.1667
2	2.873	3.2546
2	2.89	3.3426
2	2.89	3.4243
2	2.873	3.5122
2	2.873	3.6002
2	2.856	3.6882
2	2.839	3.7699
2	2.822	3.8578
2	2.805	3.9395
2	2.771	4.0275
2	2.754	4.1091
2	2.72	4.1908
2	2.686	4.2725
2	2.652	4.3542
2	2.618	4.4296
2	2.584	4.5113
0	2.533	4.5867
0	2.482	4.6621
0	2.431	4.7375
0	2.38	4.8066
0	2.329	4.882
0	2.278	4.9511
0	2.227	5.0139
0	2.176	5.083
0	2.125	5.1459
0	2.091	5.2087
0	2.04	5.2715
0	2.006	5.3343
0	1.955	5.3972
0	1.921	5.4537
0	1.887	5.5103
0	1.853	5.5668
0	1.819	5.6234
0	1.785	5.6736
0	1.751	5.7302
0	1.734	5.7805
0	1.7	5.8307
0	1.683	5.8873
1	1.666	5.9375
1	1.632	5.9878
1	1.615	6.0318
1	1.581	6.082
1	1.564	6.1323
1	1.547	6.1763
1	1.53	6.2203
1	1.513	6.2705
1	1.496	0.031415
1	1.479	0.075397
1	1.479	0.11938
1	1.462	0.16336
1	1.462	0.20734
1	1.462	0.25132
1	1.462	0.29531
1	1.462	0.33929
1	1.462	0.38327
1	1.462	0.42725
1	1.479	0.47123
1	1.479	0.51521
1	1.496	0.5592
1	1.513	0.60946
1	1.53	0.65344
1	1.547	0.69742
1	1.564	0.74769
1	1.581	0.79167
1	1.598	0.84193
1	1.632	0.8922
1	1.649	0.94246
1	1.683	0.99273
1	1.717	1.043
1	1.734	1.0933
1	1.768	1.1435
1	1.802	1.2001
1	1.836	1.2566
0	1.887	1.3132
0	1.921	1.3697
0	1.972	1.4263
0	2.023	1.4891
0	2.074	1.5456
0	2.125	1.6148
0	2.176	1.6776
0	2.227	1.7404
0	2.261	1.8095
0	2.312	1.8786
0	2.363	1.9478
0	2.397	2.0232
0	2.448	2.0923
0	2.482	2.1677
0	2.533	2.2431
0	2.567	2.3185
0	2.601	2.4001
0	2.635	2.4755
0	2.652	2.5572
0	2.686	2.6389
0	2.703	2.7206
0	2.72	2.8023
0	2.737	2.8839
0	2.737	2.9656
0	2.754	3.0473
0	2.754	3.129
0	2.737	3.2107
0	2.737	3.2923
0	2.72	3.374
0	2.72	3.462
0	2.686	3.5374
0	2.669	3.6191
0	2.652	3.7008
0	2.618	3.7824
0	2.584	3.8578
0	2.55	3.9332
0	2.516	4.0086
0	2.465	4.084
0	2.431	4.1594
0	2.38	4.2348
0	2.329	4.3039
0	2.278	4.373
0	2.244	4.4421
1	2.193	4.505
1	2.125	4.5741
1	2.057	4.6369
1	1.989	4.6935
1	1.938	4.7563
1	1.87	4.8129
1	1.802	4.8694
1	1.734	4.9197
1	1.683	4.9699
1	1.615	5.0202
1	1.547	5.0705
1	1.496	5.1144
1	1.428	5.1584
1	1.377	5.2024
1	1.309	5.2401
1	1.258	5.2841
1	1.207	5.3218
1	1.156	5.3532
1	1.088	5.3909
1	1.037	5.4223
1	0.986	5.4537
1	0.935	5.4789
1	0.884	5.5103
1	0.85	5.5354
1	0.799	5.5605
1	0.748	5.5857
1	0.697	5.6045
1	0.663	5.6234
1	0.612	5.6422
1	0.578	5.6611
1	0.527	5.6799
1	0.493	5.6925
1	0.442	5.7113
1	0.408	5.7239
1	0.374	5.7365
1	0.323	5.7428
1	0.289	5.7553
1	0.255	5.7616
1	0.204	5.7679
1	0.17	5.7742
1	0.136	5.7805
1	0.102	5.7867
1	0.068	5.7867
1	0.017	5.7867
1	0	5.7867
1	-0.034	5.7867
1	-0.068	5.7867
1	-0.102	5.7867
0	-0.136	5.7805
0	-0.153	5.7742
0	-0.187	5.7679
0	-0.204	5.7616
0	-0.221	5.7553
0	-0.255	5.749
0	-0.272	5.7428
0	-0.306	5.7302
0	-0.323	5.7239
0	-0.357	5.7113
0	-0.391	5.6988
0	-0.408	5.6862
0	-0.442	5.6736
0	-0.476	5.6611
0	-0.493	5.6485
0	-0.527	5.6297
0	-0.561	5.6171
0	-0.595	5.5982
0	-0.612	5.5794
0	-0.646	5.5605
0	-0.68	5.5417
0	-0.714	5.5166
0	-0.748	5.4977
0	-0.782	5.4726
0	-0.833	5.4474
0	-0.867	5.4223
0	-0.901	5.3972
0	-0.935	5.3658
0	-0.986	5.3406
0	-1.02	5.3092
0	-1.054	5.2778
0	-1.105	5.2464
0	-1.139	5.2087
1	-1.19	5.1773
1	-1.241	5.1396
1	-1.309	5.1019
1	-1.36	5.0579
1	-1.428	5.0202
1	-1.479	4.9762
1	-1.547	4.926
1	-1.615	4.882
1	-1.666	4.8317
1	-1.734	4.7814
1	-1.802	4.7249
1	-1.853	4.6746
1	-1.921	4.6118
1	-1.989	4.5553
1	-2.04	4.4924
1	-2.108	4.4359
1	-2.159	4.3667
1	-2.227	4.3039
1	-2.278	4.2348
1	-2.329	4.1657
1	-2.397	4.0966
1	-2.448	4.0212
1	-2.499	3.9458
1	-2.533	3.8704
1	-2.584	3.795
1	-2.618	3.7133
1	-2.669	3.6379
1	-2.703	3.5562
1	-2.72	3.4745
1	-2.754	3.3929
1	-2.771	3.3112
1	-2.788	3.2232
1	-2.805	3.1416
1	-2.822	3.0536
1	-2.822	2.9719
1	-2.822	2.8839
1	-2.822	2.8023
1	-2.822	2.7143
1	-2.805	2.6326
1	-2.788	2.5447
1	-2.771	2.463
1	-2.754	2.3813
1	-2.737	2.2933
1	-2.703	2.2117
1	-2.669	2.1362
1	-2.652	2.0546
1	-2.618	1.9729
1	-2.584	1.8975
1	-2.55	1.8221
1	-2.499	1.7404
1	-2.465	1.665
1	-2.431	1.5959
0	-2.38	1.5205
0	-2.329	1.4514
0	-2.278	1.3823
0	-2.227	1.3132
0	-2.176	1.2503
0	-2.125	1.1812
0	-2.091	1.1184
0	-2.04	1.0556
0	-1.989	0.99901
[truncated: 5,162 more rows]
