# Supplementary material for: Skilled motor control of an inverted pendulum implies low entropy of states but high entropy of actions
Source: PLoS Comput Biol. 2023 Jan 6;19(1):e1010810. doi: 10.1371/journal.pcbi.1010810 (PMC9851554; doi:10.1371/journal.pcbi.1010810)
Supplement: S2 File — The dataset within the file contains the data collected during the experiment. Each CSV file named “FRI_p_l.csv” corresponds to a different trial, where “p” stands for an unique numerical participant’s identifier and “l” stands for pendulum length (where “2” corresponds to 0.2, “3” to 0.3 m, “4” to 0.4 m, etc.). In every file, rows correspond to subsequent time steps, sampled with a frequency of 0.017 s. For every recorded time step, each column contains: the action selected by the trial’s participant (“action”). The value 0 corresponds to a “no action”, the value 1 represents an action that pushes the pendulum towards the clockwise direction and the value 2 corresponds to an action that pushes the pendulum towards the anti-clockwise direction.the angular velocity of the pendulum at that time step (“ang. velocity”), measured in rad s−1.the angle of the pendulum at that time step (“angle”), measured in rad with values in the interval [0, 2π) rad. The angle 0 rad corresponds to the pendulum oriented in its upright position.the single utility value associated to the whole trial (“utility”). (ZIP) [file pcbi.1010810.s002.zip › ExperimentalData/FRI_9_9.csv]

action	angular vel.	angle	trial utility
0	0	3.2358	-12.985
0	0	3.2358
0	0	3.2358
0	0	3.2358
0	0	3.2358
0	-0.017	3.2358
0	-0.017	3.2358
0	-0.017	3.2358
0	-0.017	3.2358
0	-0.017	3.2358
0	-0.034	3.2295
0	-0.034	3.2295
0	-0.034	3.2295
0	-0.034	3.2295
0	-0.034	3.2295
0	-0.034	3.2232
0	-0.051	3.2232
0	-0.051	3.2232
0	-0.051	3.2232
0	-0.051	3.217
0	-0.051	3.217
0	-0.051	3.217
0	-0.068	3.2107
0	-0.068	3.2107
0	-0.068	3.2107
0	-0.068	3.2044
0	-0.068	3.2044
0	-0.068	3.2044
0	-0.068	3.1981
0	-0.068	3.1981
0	-0.085	3.1918
0	-0.085	3.1918
0	-0.085	3.1918
0	-0.085	3.1855
0	-0.085	3.1855
0	-0.085	3.1793
0	-0.085	3.1793
0	-0.085	3.173
0	-0.085	3.173
0	-0.085	3.1667
0	-0.085	3.1667
0	-0.085	3.1604
0	-0.085	3.1604
0	-0.102	3.1541
0	-0.102	3.1541
0	-0.102	3.1478
0	-0.102	3.1478
0	-0.102	3.1416
0	-0.102	3.1416
0	-0.102	3.1353
0	-0.102	3.1353
0	-0.102	3.129
0	-0.102	3.129
0	-0.102	3.129
0	-0.102	3.1227
0	-0.085	3.1227
0	-0.085	3.1164
0	-0.085	3.1164
0	-0.085	3.1101
0	-0.085	3.1101
0	-0.085	3.1038
0	-0.085	3.1038
0	-0.085	3.0976
0	-0.085	3.0976
0	-0.085	3.0913
0	-0.085	3.0913
0	-0.085	3.085
0	-0.085	3.085
0	-0.068	3.085
0	-0.068	3.0787
0	-0.068	3.0787
0	-0.068	3.0724
0	-0.068	3.0724
0	-0.068	3.0724
0	-0.068	3.0661
0	-0.068	3.0661
0	-0.051	3.0661
0	-0.051	3.0599
0	-0.051	3.0599
0	-0.051	3.0599
0	-0.051	3.0599
0	-0.051	3.0536
0	-0.051	3.0536
0	-0.034	3.0536
0	-0.034	3.0536
0	-0.034	3.0473
0	-0.034	3.0473
0	-0.034	3.0473
0	-0.017	3.0473
0	-0.017	3.0473
0	-0.017	3.0473
0	-0.017	3.041
0	-0.017	3.041
0	-0.017	3.041
0	0	3.041
2	0	3.041
2	0	3.041
2	0	3.041
2	0.017	3.041
2	0.034	3.041
2	0.034	3.0473
2	0.051	3.0473
2	0.068	3.0473
2	0.085	3.0536
2	0.085	3.0536
2	0.102	3.0536
2	0.119	3.0599
2	0.119	3.0661
2	0.136	3.0661
2	0.153	3.0724
2	0.153	3.0787
2	0.17	3.085
2	0.187	3.085
2	0.187	3.0913
2	0.204	3.0976
2	0.204	3.1038
2	0.221	3.1101
2	0.238	3.1227
2	0.238	3.129
2	0.255	3.1353
2	0.255	3.1416
2	0.272	3.1478
2	0.272	3.1604
2	0.289	3.1667
2	0.289	3.1793
2	0.289	3.1855
2	0.306	3.1918
2	0.306	3.2044
2	0.323	3.2107
2	0.323	3.2232
2	0.323	3.2358
2	0.34	3.2421
2	0.34	3.2546
2	0.34	3.2672
2	0.357	3.2735
2	0.357	3.2861
2	0.357	3.2986
2	0.357	3.3112
2	0.357	3.3175
2	0.374	3.33
2	0.374	3.3426
2	0.374	3.3552
2	0.374	3.3615
2	0.374	3.374
2	0.374	3.3866
2	0.374	3.3992
2	0.374	3.4117
2	0.374	3.4243
2	0.374	3.4306
2	0.374	3.4431
2	0.374	3.4557
2	0.374	3.4683
2	0.374	3.4808
2	0.357	3.4871
2	0.357	3.4997
2	0.357	3.5122
2	0.357	3.5248
2	0.357	3.5311
2	0.34	3.5437
2	0.34	3.5562
2	0.34	3.5688
2	0.34	3.5751
2	0.323	3.5877
2	0.323	3.5939
2	0.323	3.6065
2	0.306	3.6128
2	0.306	3.6254
2	0.289	3.6316
2	0.289	3.6442
2	0.289	3.6505
2	0.272	3.6631
2	0.272	3.6693
2	0.255	3.6756
2	0.255	3.6882
2	0.238	3.6945
2	0.238	3.7008
2	0.221	3.707
2	0.221	3.7133
2	0.204	3.7196
2	0.187	3.7259
2	0.187	3.7322
2	0.17	3.7384
0	0.153	3.7447
1	0.136	3.751
1	0.102	3.751
1	0.085	3.7573
1	0.051	3.7573
1	0.017	3.7573
1	0	3.7573
1	-0.017	3.7573
1	-0.051	3.7573
1	-0.068	3.7573
1	-0.102	3.751
1	-0.136	3.751
1	-0.153	3.7447
1	-0.187	3.7384
1	-0.221	3.7322
1	-0.238	3.7259
1	-0.272	3.7196
1	-0.289	3.707
1	-0.323	3.7008
1	-0.34	3.6882
1	-0.374	3.6819
1	-0.391	3.6693
1	-0.425	3.6568
1	-0.442	3.6379
1	-0.476	3.6254
1	-0.493	3.6128
1	-0.527	3.5939
1	-0.544	3.5814
1	-0.561	3.5625
1	-0.595	3.5437
1	-0.612	3.5248
1	-0.629	3.506
1	-0.646	3.4871
1	-0.68	3.4683
1	-0.697	3.4494
1	-0.714	3.4243
1	-0.731	3.4054
1	-0.748	3.3803
1	-0.765	3.3615
1	-0.782	3.3363
1	-0.799	3.3112
1	-0.799	3.2861
1	-0.816	3.2609
1	-0.833	3.2358
1	-0.85	3.2107
1	-0.85	3.1855
1	-0.867	3.1604
1	-0.867	3.1353
1	-0.884	3.1101
1	-0.884	3.0787
1	-0.901	3.0536
1	-0.901	3.0284
1	-0.901	3.0033
1	-0.901	2.9719
1	-0.918	2.9468
1	-0.918	2.9154
1	-0.918	2.8902
1	-0.918	2.8651
1	-0.918	2.8337
1	-0.901	2.8085
1	-0.901	2.7771
1	-0.901	2.752
1	-0.901	2.7269
1	-0.901	2.6955
1	-0.884	2.6703
1	-0.884	2.6452
1	-0.867	2.62
1	-0.867	2.5886
1	-0.85	2.5635
1	-0.85	2.5384
1	-0.833	2.5132
1	-0.816	2.4881
1	-0.816	2.463
1	-0.799	2.4378
1	-0.782	2.419
1	-0.765	2.3939
1	-0.765	2.3687
1	-0.748	2.3436
1	-0.731	2.3247
1	-0.714	2.2996
1	-0.697	2.2808
1	-0.68	2.2619
1	-0.663	2.2368
1	-0.646	2.2179
1	-0.629	2.1991
1	-0.612	2.1802
1	-0.595	2.1614
1	-0.578	2.1425
1	-0.544	2.13
1	-0.527	2.1111
1	-0.51	2.0986
1	-0.493	2.0797
1	-0.476	2.0671
1	-0.442	2.0546
1	-0.425	2.0357
1	-0.408	2.0232
1	-0.391	2.0169
1	-0.357	2.0043
1	-0.34	1.9917
1	-0.323	1.9792
1	-0.306	1.9729
1	-0.272	1.9603
1	-0.255	1.954
0	-0.221	1.9478
0	-0.187	1.9415
0	-0.17	1.9352
0	-0.136	1.9289
0	-0.102	1.9289
2	-0.068	1.9226
2	-0.034	1.9226
2	0	1.9226
2	0.034	1.9226
2	0.068	1.9226
2	0.119	1.9289
2	0.153	1.9289
2	0.187	1.9352
2	0.238	1.9415
2	0.272	1.954
2	0.306	1.9603
2	0.357	1.9729
2	0.391	1.9792
2	0.425	1.9917
2	0.476	2.0106
2	0.51	2.0232
2	0.544	2.042
2	0.595	2.0546
2	0.629	2.0734
2	0.663	2.0923
2	0.697	2.1174
2	0.731	2.1362
2	0.765	2.1614
2	0.816	2.1865
2	0.85	2.2117
2	0.884	2.2368
2	0.918	2.2619
2	0.952	2.2933
2	0.986	2.3185
2	1.02	2.3499
2	1.054	2.3813
2	1.071	2.4127
2	1.105	2.4441
2	1.139	2.4818
2	1.156	2.5132
2	1.19	2.5509
2	1.224	2.5886
2	1.241	2.6263
2	1.275	2.664
2	1.292	2.7017
2	1.309	2.7394
2	1.326	2.7771
2	1.36	2.8211
2	1.377	2.8588
2	1.394	2.9028
2	1.411	2.9468
2	1.411	2.9908
2	1.428	3.0284
2	1.445	3.0724
2	1.445	3.1164
2	1.462	3.1604
2	1.462	3.2044
2	1.479	3.2484
2	1.479	3.2923
2	1.479	3.3363
2	1.479	3.3866
2	1.479	3.4306
2	1.479	3.4745
2	1.479	3.5185
2	1.462	3.5625
2	1.462	3.6065
2	1.462	3.6505
2	1.445	3.6945
2	1.428	3.7384
2	1.428	3.7824
2	1.411	3.8201
2	1.394	3.8641
2	1.377	3.9081
2	1.377	3.9521
2	1.36	3.9898
2	1.343	4.0275
2	1.309	4.0714
2	1.292	4.1091
2	1.275	4.1468
2	1.258	4.1845
2	1.241	4.2222
2	1.224	4.2599
2	1.19	4.2976
2	1.173	4.3353
2	1.156	4.3667
2	1.122	4.4044
2	1.105	4.4359
2	1.071	4.4736
2	1.054	4.505
2	1.037	4.5364
2	1.003	4.5678
2	0.986	4.593
2	0.952	4.6244
2	0.935	4.6558
2	0.901	4.6809
2	0.884	4.706
2	0.85	4.7375
2	0.833	4.7626
2	0.816	4.7877
2	0.782	4.8066
2	0.765	4.8317
2	0.731	4.8568
2	0.714	4.8757
2	0.68	4.9008
2	0.663	4.9197
2	0.646	4.9385
2	0.612	4.9574
2	0.595	4.9762
2	0.561	4.9951
2	0.544	5.0076
2	0.527	5.0265
2	0.493	5.0453
2	0.476	5.0579
0	0.442	5.0705
0	0.408	5.083
0	0.374	5.0956
0	0.357	5.1082
0	0.323	5.1207
0	0.289	5.127
0	0.255	5.1333
0	0.221	5.1459
0	0.204	5.1521
0	0.17	5.1584
0	0.136	5.1584
0	0.102	5.1647
0	0.085	5.171
0	0.051	5.171
0	0.017	5.171
0	0	5.171
0	-0.017	5.171
1	-0.051	5.171
1	-0.085	5.1647
1	-0.136	5.1647
1	-0.17	5.1584
1	-0.204	5.1521
1	-0.255	5.1459
1	-0.289	5.1396
1	-0.323	5.127
1	-0.374	5.1207
1	-0.408	5.1082
1	-0.442	5.0956
1	-0.493	5.0767
1	-0.527	5.0642
1	-0.561	5.0453
1	-0.612	5.0265
1	-0.646	5.0076
1	-0.68	4.9888
1	-0.731	4.9699
1	-0.765	4.9448
1	-0.816	4.9197
1	-0.85	4.8945
1	-0.884	4.8694
1	-0.935	4.8443
1	-0.969	4.8129
1	-1.02	4.7814
1	-1.054	4.75
1	-1.105	4.7186
1	-1.139	4.6872
1	-1.19	4.6495
1	-1.224	4.6118
1	-1.275	4.5741
1	-1.309	4.5364
1	-1.343	4.4987
1	-1.394	4.4547
1	-1.428	4.4107
1	-1.462	4.3667
1	-1.513	4.3228
1	-1.547	4.2788
1	-1.581	4.2285
1	-1.632	4.1845
1	-1.666	4.1343
1	-1.7	4.084
1	-1.734	4.0338
1	-1.768	3.9772
1	-1.802	3.9269
1	-1.836	3.8704
1	-1.853	3.8138
1	-1.887	3.7573
1	-1.904	3.7008
1	-1.938	3.6442
1	-1.955	3.5814
1	-1.989	3.5248
1	-2.006	3.462
1	-2.023	3.4054
1	-2.04	3.3426
1	-2.057	3.2798
1	-2.057	3.217
1	-2.074	3.1604
1	-2.074	3.0976
1	-2.091	3.0347
1	-2.091	2.9719
1	-2.091	2.9091
1	-2.091	2.8462
1	-2.091	2.7834
1	-2.074	2.7206
1	-2.074	2.6578
1	-2.057	2.5949
1	-2.057	2.5321
1	-2.04	2.4693
1	-2.023	2.4064
1	-2.023	2.3499
1	-2.006	2.287
1	-1.972	2.2242
1	-1.955	2.1677
1	-1.938	2.1111
1	-1.921	2.0483
1	-1.904	1.9917
1	-1.87	1.9352
1	-1.853	1.8786
1	-1.836	1.8221
1	-1.802	1.7718
1	-1.785	1.7153
1	-1.751	1.665
1	-1.734	1.6085
0	-1.7	1.5582
0	-1.666	1.5079
0	-1.632	1.4577
0	-1.598	1.4074
0	-1.564	1.3634
0	-1.53	1.3132
0	-1.496	1.2692
0	-1.462	1.2252
0	-1.428	1.1812
0	-1.394	1.1372
0	-1.36	1.0995
0	-1.343	1.0556
0	-1.309	1.0179
0	-1.275	0.98016
0	-1.258	0.94246
0	-1.224	0.90477
2	-1.19	0.86707
2	-1.156	0.82937
2	-1.122	0.79795
2	-1.088	0.76026
2	-1.071	0.72884
2	-1.037	0.69742
2	-1.003	0.66601
2	-0.969	0.63459
2	-0.935	0.60946
2	-0.918	0.57805
2	-0.884	0.55291
2	-0.867	0.52778
2	-0.833	0.50265
2	-0.816	0.47752
2	-0.782	0.45238
2	-0.765	0.42725
2	-0.731	0.40212
2	-0.714	0.38327
2	-0.697	0.35814
2	-0.68	0.33929
2	-0.646	0.32044
2	-0.629	0.30159
2	-0.612	0.28274
2	-0.595	0.26389
2	-0.578	0.24504
2	-0.561	0.22619
2	-0.544	0.21363
2	-0.527	0.19478
2	-0.51	0.17593
2	-0.493	0.16336
2	-0.476	0.15079
2	-0.476	0.13195
2	-0.459	0.11938
2	-0.442	0.10681
2	-0.425	0.094246
2	-0.425	0.08168
2	-0.408	0.069114
2	-0.391	0.056548
2	-0.391	0.043982
2	-0.374	0.031415
2	-0.357	0.018849
2	-0.357	0.0062831
2	-0.34	0
2	-0.34	6.2705
2	-0.323	6.258
2	-0.323	6.2517
2	-0.306	6.2391
2	-0.306	6.2328
2	-0.289	6.2203
2	-0.289	6.214
2	-0.289	6.2014
2	-0.272	6.1951
2	-0.272	6.1889
2	-0.255	6.1763
2	-0.255	6.17
2	-0.255	6.1637
2	-0.255	6.1574
2	-0.238	6.1512
2	-0.238	6.1386
2	-0.238	6.1323
2	-0.221	6.126
2	-0.221	6.1197
2	-0.221	6.1135
2	-0.221	6.1072
2	-0.221	6.1009
2	-0.204	6.0946
2	-0.204	6.0883
2	-0.204	6.082
2	-0.204	6.0695
2	-0.204	6.0632
2	-0.204	6.0569
2	-0.204	6.0506
2	-0.204	6.0506
2	-0.187	6.0443
2	-0.187	6.0381
2	-0.187	6.0318
2	-0.187	6.0255
2	-0.187	6.0192
2	-0.187	6.0129
2	-0.187	6.0066
2	-0.187	6.0004
2	-0.187	5.9941
2	-0.187	5.9878
2	-0.187	5.9815
2	-0.187	5.9752
2	-0.187	5.9689
0	-0.204	5.9627
0	-0.221	5.9564
0	-0.221	5.9501
0	-0.238	5.9438
0	-0.255	5.9375
0	-0.255	5.925
0	-0.272	5.9187
0	-0.289	5.9124
0	-0.289	5.8998
0	-0.306	5.8936
0	-0.323	5.881
0	-0.34	5.8747
0	-0.34	5.8621
0	-0.357	5.8496
0	-0.374	5.837
0	-0.391	5.8307
1	-0.408	5.8182
1	-0.425	5.8056
1	-0.442	5.793
1	-0.476	5.7742
1	-0.493	5.7616
1	-0.527	5.7428
1	-0.544	5.7302
1	-0.578	5.7113
1	-0.595	5.6925
1	-0.629	5.6736
1	-0.663	5.6548
1	-0.68	5.6359
1	-0.714	5.6171
1	-0.748	5.592
1	-0.782	5.5668
1	-0.799	5.548
1	-0.833	5.5228
1	-0.867	5.4914
1	-0.901	5.4663
1	-0.935	5.4412
1	-0.969	5.4097
1	-1.003	5.3783
1	-1.037	5.3532
1	-1.071	5.3155
1	-1.105	5.2841
0	-1.139	5.2527
0	-1.173	5.215
0	-1.19	5.1836
0	-1.224	5.1459
0	-1.258	5.1082
0	-1.292	5.0705
0	-1.309	5.0265
0	-1.343	4.9888
0	-1.377	4.9511
0	-1.411	4.9071
0	-1.445	4.8631
0	-1.479	4.8191
0	-1.513	4.7752
0	-1.53	4.7312
0	-1.564	4.6809
0	-1.598	4.6306
0	-1.632	4.5867
0	-1.666	4.5364
0	-1.7	4.4861
0	-1.734	4.4296
0	-1.768	4.3793
0	-1.785	4.3291
0	-1.819	4.2725
0	-1.853	4.216
0	-1.887	4.1594
0	-1.904	4.1029
0	-1.938	4.0463
0	-1.955	3.9898
1	-1.972	3.9269
1	-2.006	3.8704
1	-2.04	3.8076
1	-2.074	3.7447
1	-2.091	3.6819
1	-2.125	3.6191
1	-2.142	3.5562
1	-2.159	3.4871
1	-2.176	3.4243
1	-2.193	3.3615
1	-2.21	3.2923
1	-2.227	3.2232
1	-2.227	3.1604
1	-2.244	3.0913
1	-2.244	3.0222
1	-2.244	2.9531
0	-2.244	2.8902
0	-2.227	2.8211
0	-2.21	2.752
0	-2.193	2.6892
0	-2.176	2.62
0	-2.159	2.5572
0	-2.142	2.4881
0	-2.125	2.4253
0	-2.108	2.3624
0	-2.074	2.2996
0	-2.04	2.2368
0	-2.023	2.174
0	-1.989	2.1174
0	-1.955	2.0546
0	-1.938	1.998
0	-1.904	1.9415
1	-1.87	1.8849
1	-1.836	1.8284
1	-1.819	1.7718
1	-1.802	1.7153
1	-1.768	1.665
1	-1.751	1.6085
1	-1.717	1.5582
0	-1.683	1.5079
0	-1.649	1.4577
0	-1.615	1.4074
0	-1.581	1.3572
0	-1.547	1.3132
0	-1.513	1.2692
0	-1.479	1.2189
0	-1.445	1.1749
0	-1.428	1.131
0	-1.394	1.0933
0	-1.36	1.0493
0	-1.326	1.0116
0	-1.309	0.9676
0	-1.275	0.9299
0	-1.241	0.8922
0	-1.224	0.8545
0	-1.19	0.8168
0	-1.173	0.78539
0	-1.156	0.74769
0	-1.122	0.71627
0	-1.105	0.67858
0	-1.088	0.64716
0	-1.054	0.61574
0	-1.037	0.58433
0	-1.02	0.55291
2	-1.003	0.5215
2	-0.986	0.49008
2	-0.952	0.45867
2	-0.935	0.43353
2	-0.901	0.40212
2	-0.884	0.37699
2	-0.867	0.35185
2	-0.85	0.32672
2	-0.833	0.30159
2	-0.799	0.27646
2	-0.782	0.25132
2	-0.765	0.22619
2	-0.748	0.20106
2	-0.731	0.18221
2	-0.731	0.15708
2	-0.714	0.13823
2	-0.697	0.1131
2	-0.68	0.094246
2	-0.663	0.075397
2	-0.663	0.056548
2	-0.646	0.037699
2	-0.629	0.012566
2	-0.629	6.2768
2	-0.612	6.258
2	-0.612	6.2391
2	-0.595	6.2203
2	-0.595	6.2077
2	-0.595	6.1889
2	-0.578	6.17
2	-0.578	6.1512
2	-0.578	6.1323
2	-0.561	6.1197
2	-0.561	6.1009
2	-0.561	6.082
2	-0.561	6.0632
0	-0.561	6.0506
0	-0.578	6.0318
0	-0.578	6.0129
0	-0.595	5.9941
0	-0.595	5.9752
0	-0.612	5.9564
0	-0.629	5.9375
0	-0.629	5.9187
0	-0.646	5.8998
0	-0.663	5.881
0	-0.663	5.8621
0	-0.68	5.8433
1	-0.697	5.8182
1	-0.714	5.7993
1	-0.748	5.7742
1	-0.765	5.7553
1	-0.799	5.7302
1	-0.816	5.705
1	-0.85	5.6799
1	-0.884	5.6548
1	-0.901	5.6297
1	-0.935	5.5982
1	-0.969	5.5731
1	-0.986	5.5417
1	-1.02	5.5103
1	-1.054	5.4789
1	-1.088	5.4474
1	-1.122	5.416
1	-1.156	5.3783
1	-1.19	5.3406
1	-1.224	5.3092
1	-1.258	5.2715
1	-1.309	5.2275
1	-1.343	5.1898
1	-1.377	5.1521
0	-1.411	5.1082
0	-1.445	5.0642
0	-1.462	5.0202
0	-1.496	4.9762
0	-1.53	4.9322
0	-1.564	4.882
0	-1.598	4.838
0	-1.632	4.7877
0	-1.666	4.7375
0	-1.7	4.6872
0	-1.717	4.6369
0	-1.751	4.5804
0	-1.785	4.5301
0	-1.819	4.4736
0	-1.853	4.417
0	-1.887	4.3605
0	-1.921	4.3039
0	-1.938	4.2474
0	-1.972	4.1908
0	-2.006	4.128
0	-2.023	4.0714
0	-2.057	4.0086
0	-2.074	3.9458
0	-2.091	3.883
0	-2.108	3.8201
0	-2.142	3.7573
0	-2.159	3.6882
0	-2.176	3.6254
0	-2.176	3.5625
0	-2.193	3.4934
1	-2.21	3.4306
1	-2.227	3.3615
1	-2.227	3.2923
1	-2.244	3.2295
1	-2.261	3.1604
1	-2.261	3.0913
1	-2.261	3.0222
1	-2.278	2.9531
1	-2.278	2.8839
1	-2.278	2.8148
1	-2.261	2.752
0	-2.244	2.6829
0	-2.227	2.6138
0	-2.21	2.5447
0	-2.193	2.4818
0	-2.176	2.4127
0	-2.142	2.3499
0	-2.125	2.287
0	-2.091	2.2242
0	-2.074	2.1614
0	-2.04	2.0986
0	-2.006	2.0357
0	-1.972	1.9792
0	-1.938	1.9163
0	-1.921	1.8598
0	-1.887	1.8033
0	-1.853	1.7467
0	-1.819	1.6902
2	-1.785	1.6336
2	-1.734	1.5833
2	-1.7	1.5331
2	-1.649	1.4828
2	-1.598	1.4325
2	-1.564	1.3823
2	-1.513	1.3383
2	-1.479	1.2943
2	-1.445	1.2503
2	-1.394	1.2064
2	-1.36	1.1624
2	-1.309	1.1247
2	-1.275	1.087
2	-1.241	1.0493
2	-1.207	1.0116
2	-1.156	0.97388
2	-1.122	0.94246
2	-1.088	0.90477
2	-1.054	0.87335
2	-1.02	0.84193
2	-0.986	0.81052
2	-0.952	0.78539
2	-0.918	0.75397
2	-0.884	0.72884
2	-0.85	0.70371
2	-0.816	0.67858
2	-0.799	0.65344
2	-0.765	0.62831
2	-0.731	0.60318
2	-0.714	0.58433
2	-0.68	0.5592
2	-0.646	0.54035
2	-0.629	0.5215
2	-0.595	0.50265
2	-0.578	0.4838
2	-0.544	0.47123
2	-0.527	0.45238
2	-0.51	0.43353
2	-0.476	0.42097
2	-0.459	0.4084
2	-0.442	0.39583
2	-0.408	0.38327
2	-0.391	0.3707
2	-0.374	0.35814
2	-0.357	0.34557
2	-0.323	0.333
2	-0.306	0.32672
2	-0.289	0.31416
2	-0.272	0.30787
2	-0.255	0.30159
2	-0.238	0.28902
2	-0.221	0.28274
2	-0.187	0.27646
2	-0.17	0.27017
2	-0.153	0.27017
2	-0.136	0.26389
2	-0.119	0.25761
2	-0.102	0.25761
2	-0.085	0.25132
2	-0.068	0.25132
2	-0.051	0.24504
2	-0.034	0.24504
2	-0.017	0.24504
2	0	0.24504
2	0	0.24504
2	0	0.24504
2	0	0.24504
2	0	0.24504
2	0	0.24504
2	0	0.24504
2	0	0.24504
2	0.017	0.24504
2	0.017	0.24504
2	0.034	0.24504
2	0.034	0.25132
2	0.051	0.25132
2	0.051	0.25132
2	0.068	0.25132
2	0.068	0.25761
2	0.085	0.25761
2	0.085	0.26389
2	0.102	0.26389
2	0.102	0.27017
2	0.119	0.27017
2	0.119	0.27646
2	0.136	0.27646
2	0.136	0.28274
2	0.153	0.28902
2	0.153	0.29531
2	0.17	0.29531
2	0.187	0.30159
2	0.187	0.30787
2	0.204	0.31416
2	0.204	0.32044
2	0.221	0.32672
2	0.238	0.333
2	0.238	0.34557
2	0.255	0.35185
2	0.272	0.35814
2	0.272	0.36442
2	0.289	0.37699
2	0.289	0.38327
2	0.289	0.39583
2	0.306	0.40212
2	0.323	0.41469
2	0.34	0.42097
2	0.357	0.43353
2	0.374	0.4461
2	0.391	0.45867
2	0.425	0.47123
2	0.442	0.4838
2	0.476	0.49637
2	0.493	0.50893
2	0.527	0.52778
2	0.544	0.54035
2	0.578	0.5592
2	0.595	0.57805
2	0.629	0.59689
2	0.646	0.61574
2	0.68	0.63459
2	0.714	0.65344
2	0.731	0.67858
2	0.765	0.70371
2	0.799	0.72256
2	0.833	0.74769
2	0.867	0.77282
2	0.901	0.80424
2	0.935	0.82937
2	0.969	0.86079
2	1.003	0.88592
2	1.037	0.91733
2	1.071	0.94875
2	1.105	0.98016
2	1.139	1.0179
2	1.173	1.0493
2	1.207	1.087
2	1.258	1.1247
2	1.292	1.1624
2	1.326	1.2001
2	1.36	1.2441
2	1.411	1.288
2	1.445	1.3257
2	1.496	1.376
2	1.53	1.42
2	1.564	1.464
2	1.615	1.5142
2	1.649	1.5645
2	1.7	1.6148
2	1.734	1.665
2	1.785	1.7153
2	1.819	1.7718
2	1.853	1.8284
2	1.904	1.8849
2	1.938	1.9415
2	1.972	1.998
2	2.023	2.0609
2	2.057	2.1237
2	2.091	2.1865
2	2.125	2.2494
2	2.159	2.3122
2	2.193	2.3813
2	2.21	2.4441
2	2.244	2.5132
2	2.278	2.5823
2	2.295	2.6515
2	2.312	2.7206
2	2.346	2.7897
2	2.363	2.8588
2	2.38	2.9279
2	2.38	3.0033
0	2.397	3.0724
0	2.397	3.1478
0	2.38	3.217
0	2.38	3.2923
0	2.38	3.3615
0	2.363	3.4306
0	2.346	3.506
0	2.346	3.5751
0	2.329	3.6442
0	2.312	3.7133
0	2.278	3.7824
0	2.261	3.8515
0	2.244	3.9207
0	2.21	3.9898
0	2.193	4.0526
0	2.159	4.1154
0	2.125	4.1845
0	2.091	4.2474
1	2.074	4.3102
1	2.023	4.373
1	1.989	4.4296
1	1.938	4.4924
1	1.904	4.549
1	1.853	4.6055
1	1.819	4.6621
1	1.768	4.7123
1	1.734	4.7689
1	1.683	4.8191
1	1.649	4.8694
1	1.598	4.9197
1	1.564	4.9637
1	1.513	5.0139
1	1.479	5.0579
1	1.428	5.1019
1	1.394	5.1459
1	1.36	5.1836
1	1.309	5.2275
0	1.292	5.2652
0	1.258	5.3029
0	1.224	5.3406
0	1.207	5.3783
0	1.173	5.4097
0	1.156	5.4474
0	1.122	5.4789
0	1.105	5.5166
0	1.071	5.548
0	1.054	5.5794
0	1.037	5.6108
0	1.003	5.6422
0	0.986	5.6736
0	0.969	5.705
0	0.952	5.7302
0	0.935	5.7616
0	0.918	5.7867
1	0.901	5.8182
1	0.884	5.8433
1	0.85	5.8684
1	0.833	5.8936
1	0.816	5.9187
1	0.799	5.9438
1	0.765	5.9689
1	0.748	5.9941
1	0.731	6.0129
1	0.714	6.0381
1	0.697	6.0569
1	0.68	6.0758
1	0.663	6.1009
1	0.646	6.1197
1	0.646	6.1386
1	0.629	6.1574
1	0.612	6.1763
1	0.595	6.1951
1	0.595	6.214
1	0.578	6.2328
1	0.561	6.2454
1	0.561	6.2642
1	0.544	0
1	0.544	0.012566
1	0.527	0.031415
1	0.527	0.050265
1	0.51	0.062831
1	0.51	0.075397
1	0.493	0.094246
1	0.493	0.10681
1	0.493	0.12566
1	0.476	0.13823
1	0.476	0.15079
1	0.476	0.16964
1	0.476	0.18221
1	0.476	0.19478
1	0.459	0.21363
1	0.459	0.22619
1	0.459	0.23876
1	0.459	0.25132
1	0.459	0.27017
1	0.459	0.28274
1	0.459	0.29531
1	0.459	0.30787
0	0.476	0.32672
0	0.476	0.33929
0	0.493	0.35185
0	0.51	0.3707
0	0.527	0.38327
0	0.527	0.40212
0	0.544	0.41469
0	0.561	0.43353
0	0.578	0.45238
0	0.595	0.47123
0	0.595	0.49008
0	0.612	0.50893
0	0.629	0.52778
0	0.646	0.54663
0	0.663	0.56548
0	0.68	0.58433
0	0.697	0.60318
0	0.731	0.62831
0	0.748	0.64716
0	0.765	0.67229
0	0.782	0.69742
0	0.799	0.72256
0	0.833	0.74769
0	0.85	0.77282
0	0.867	0.79795
0	0.901	0.82309
0	0.918	0.84822
0	0.952	0.87963
0	0.969	0.91105
0	1.003	0.93618
0	1.02	0.9676
0	1.054	0.99901
0	1.088	1.0304
0	1.105	1.0681
0	1.139	1.0995
0	1.173	1.1372
0	1.19	1.1687
0	1.224	1.2064
0	1.258	1.2441
0	1.292	1.2817
0	1.326	1.3195
0	1.36	1.3634
0	1.377	1.4011
0	1.411	1.4451
0	1.445	1.4891
0	1.479	1.5331
0	1.513	1.5771
0	1.547	1.6273
0	1.581	1.6713
0	1.615	1.7216
0	1.649	1.7718
0	1.683	1.8221
0	1.7	1.8724
2	1.734	1.9226
2	1.768	1.9729
2	1.819	2.0294
2	1.853	2.086
2	1.887	2.1425
2	1.921	2.1991
2	1.955	2.2556
2	1.989	2.3185
2	2.023	2.375
2	2.057	2.4378
2	2.074	2.5007
2	2.108	2.5635
2	2.142	2.6263
2	2.159	2.6892
2	2.176	2.7583
2	2.193	2.8211
2	2.21	2.8902
2	2.227	2.9593
2	2.244	3.0222
0	2.244	3.0913
0	2.244	3.1604
0	2.244	3.2295
0	2.244	3.2923
0	2.227	3.3615
0	2.227	3.4306
0	2.21	3.4934
0	2.193	3.5625
0	2.176	3.6254
0	2.159	3.6945
0	2.142	3.7573
0	2.125	3.8201
0	2.091	3.883
0	2.074	3.9458
0	2.04	4.0086
0	2.023	4.0714
0	1.989	4.128
0	1.955	4.1908
0	1.938	4.2474
0	1.904	4.3039
0	1.87	4.3667
0	1.836	4.417
0	1.802	4.4736
0	1.768	4.5301
0	1.734	4.5804
0	1.7	4.6306
0	1.666	4.6809
0	1.632	4.7312
0	1.598	4.7814
0	1.564	4.8317
0	1.53	4.8757
0	1.496	4.9197
0	1.462	4.9637
0	1.428	5.0076
1	1.394	5.0516
1	1.36	5.0956
1	1.326	5.1333
1	1.275	5.1773
1	1.241	5.215
1	1.207	5.2464
1	1.156	5.2841
1	1.122	5.3218
1	1.088	5.3532
1	1.054	5.3846
1	1.02	5.416
1	0.986	5.4474
1	0.952	5.4789
1	0.918	5.504
0	0.901	5.5291
0	0.867	5.5605
0	0.85	5.5857
0	0.833	5.6108
0	0.799	5.6359
0	0.782	5.6611
0	0.765	5.6799
0	0.748	5.705
0	0.731	5.7302
1	0.714	5.749
1	0.68	5.7679
1	0.663	5.793
1	0.629	5.8119
1	0.612	5.8307
1	0.595	5.8496
1	0.561	5.8684
1	0.544	5.881
1	0.527	5.8998
1	0.493	5.9124
1	0.476	5.9313
1	0.459	5.9438
1	0.442	5.9564
1	0.425	5.9689
1	0.391	5.9815
1	0.374	5.9941
1	0.357	6.0066
1	0.34	6.0192
1	0.323	6.0255
1	0.306	6.0381
1	0.289	6.0443
1	0.272	6.0569
1	0.255	6.0632
1	0.238	6.0695
1	0.221	6.0758
1	0.204	6.082
1	0.187	6.0883
1	0.187	6.0946
1	0.17	6.1009
1	0.153	6.1072
1	0.136	6.1135
1	0.119	6.1135
1	0.102	6.1197
1	0.085	6.126
1	0.085	6.126
1	0.068	6.126
1	0.051	6.1323
1	0.034	6.1323
0	0.034	6.1323
0	0.034	6.1323
0	0.017	6.1323
2	0.017	6.1386
2	0.017	6.1386
2	0.017	6.1386
2	0.034	6.1386
2	0.034	6.1386
2	0.034	6.1386
2	0.034	6.1449
2	0.051	6.1449
2	0.051	6.1449
2	0.051	6.1449
2	0.068	6.1512
2	0.068	6.1512
2	0.068	6.1512
2	0.068	6.1574
2	0.085	6.1574
2	0.085	6.1637
2	0.085	6.1637
2	0.102	6.17
2	0.102	6.17
2	0.102	6.1763
2	0.102	6.1763
2	0.119	6.1826
2	0.119	6.1826
2	0.119	6.1889
2	0.136	6.1951
2	0.136	6.1951
2	0.136	6.2014
2	0.119	6.2077
2	0.119	6.2077
2	0.119	6.214
2	0.119	6.2203
2	0.119	6.2203
2	0.119	6.2265
2	0.119	6.2265
2	0.119	6.2328
2	0.102	6.2328
2	0.102	6.2391
2	0.102	6.2454
2	0.102	6.2454
2	0.102	6.2517
2	0.102	6.2517
2	0.102	6.258
2	0.102	6.258
2	0.102	6.2642
2	0.102	6.2642
2	0.102	6.2705
2	0.102	6.2705
2	0.102	6.2768
2	0.102	6.2768
2	0.102	0
2	0.102	0
2	0.102	0.0062831
2	0.102	0.0062831
2	0.102	0.012566
2	0.102	0.012566
2	0.102	0.018849
2	0.102	0.018849
2	0.085	0.025132
2	0.102	0.025132
1	0.102	0.031415
1	0.085	0.031415
1	0.085	0.037699
1	0.068	0.037699
1	0.068	0.043982
1	0.051	0.043982
1	0.051	0.043982
1	0.034	0.050265
1	0.034	0.050265
1	0.034	0.050265
1	0.017	0.050265
1	0.017	0.050265
1	0	0.050265
1	0	0.050265
1	0	0.050265
1	0	0.050265
1	0	0.050265
1	-0.017	0.050265
1	-0.017	0.050265
1	-0.034	0.050265
1	-0.034	0.050265
1	-0.034	0.050265
1	-0.051	0.043982
1	-0.051	0.043982
1	-0.068	0.043982
1	-0.068	0.037699
1	-0.085	0.037699
1	-0.085	0.031415
1	-0.102	0.031415
1	-0.102	0.025132
1	-0.102	0.025132
0	-0.102	0.018849
0	-0.102	0.018849
0	-0.102	0.012566
0	-0.102	0.012566
0	-0.102	0.0062831
0	-0.102	0.0062831
0	-0.102	0
0	-0.102	6.2831
0	-0.102	6.2768
0	-0.102	6.2705
0	-0.102	6.2705
0	-0.102	6.2642
0	-0.102	6.2642
0	-0.102	6.258
0	-0.102	6.258
0	-0.102	6.2517
2	-0.102	6.2517
2	-0.102	6.2454
2	-0.102	6.2391
2	-0.085	6.2391
2	-0.085	6.2391
2	-0.068	6.2328
2	-0.068	6.2328
2	-0.051	6.2265
2	-0.051	6.2265
2	-0.034	6.2265
2	-0.034	6.2265
2	-0.034	6.2203
2	-0.017	6.2203
2	-0.017	6.2203
2	0	6.2203
2	0	6.2203
2	0	6.2203
2	0	6.2203
2	0	6.2203
2	0.017	6.2203
2	0.017	6.2203
2	0.034	6.2203
2	0.034	6.2265
2	0.034	6.2265
2	0.051	6.2265
2	0.051	6.2265
2	0.068	6.2328
2	0.068	6.2328
2	0.068	6.2328
2	0.085	6.2391
2	0.085	6.2391
2	0.102	6.2454
2	0.102	6.2454
2	0.119	6.2517
2	0.119	6.258
2	0.136	6.258
2	0.136	6.2642
2	0.153	6.2705
2	0.153	6.2705
2	0.17	6.2768
2	0.17	0
0	0.17	0.0062831
0	0.17	0.012566
0	0.17	0.018849
0	0.17	0.018849
1	0.17	0.025132
1	0.17	0.031415
1	0.153	0.037699
1	0.153	0.043982
1	0.153	0.050265
1	0.136	0.050265
1	0.136	0.056548
1	0.119	0.062831
1	0.119	0.062831
1	0.102	0.069114
1	0.102	0.069114
1	0.102	0.075397
1	0.085	0.075397
1	0.085	0.08168
1	0.085	0.08168
1	0.068	0.087963
1	0.068	0.087963
1	0.068	0.087963
1	0.051	0.094246
1	0.051	0.094246
1	0.051	0.094246
1	0.034	0.094246
1	0.034	0.10053
1	0.034	0.10053
1	0.017	0.10053
1	0.017	0.10053
1	0.017	0.10053
1	0	0.10053
1	0	0.10053
1	0	0.10053
1	0	0.10053
1	0	0.10053
1	0	0.10053
1	-0.017	0.10053
1	-0.017	0.10053
1	-0.017	0.10053
1	-0.034	0.10053
1	-0.034	0.10053
1	-0.034	0.094246
1	-0.051	0.094246
1	-0.051	0.094246
1	-0.051	0.094246
1	-0.068	0.087963
1	-0.068	0.087963
1	-0.068	0.08168
1	-0.085	0.08168
1	-0.085	0.08168
1	-0.102	0.075397
1	-0.102	0.075397
1	-0.102	0.069114
1	-0.119	0.069114
1	-0.119	0.062831
1	-0.119	0.056548
0	-0.119	0.056548
0	-0.119	0.050265
0	-0.119	0.043982
0	-0.119	0.043982
0	-0.119	0.037699
0	-0.119	0.037699
0	-0.119	0.031415
0	-0.119	0.025132
0	-0.119	0.025132
0	-0.119	0.018849
0	-0.119	0.018849
0	-0.102	0.012566
0	-0.102	0.012566
0	-0.102	0.0062831
0	-0.102	0
0	-0.102	0
0	-0.102	6.2768
0	-0.102	6.2768
0	-0.102	6.2705
2	-0.102	6.2705
2	-0.102	6.2642
2	-0.085	6.2642
2	-0.085	6.258
2	-0.068	6.258
2	-0.068	6.2517
2	-0.051	6.2517
2	-0.051	6.2517
2	-0.051	6.2454
2	-0.034	6.2454
2	-0.034	6.2454
2	-0.017	6.2454
2	-0.017	6.2454
2	0	6.2454
2	0	6.2454
2	0	6.2454
2	0	6.2454
2	0.017	6.2454
2	0.017	6.2454
2	0.034	6.2454
2	0.034	6.2454
2	0.034	6.2454
2	0.051	6.2517
2	0.051	6.2517
2	0.068	6.2517
2	0.068	6.258
2	0.085	6.258
2	0.085	6.2642
2	0.102	6.2642
2	0.102	6.2705
2	0.119	6.2705
2	0.119	6.2768
2	0.136	6.2768
2	0.136	0
2	0.153	0.0062831
2	0.153	0.012566
0	0.17	0.018849
0	0.17	0.018849
0	0.17	0.025132
0	0.17	0.031415
0	0.17	0.037699
1	0.17	0.043982
1	0.153	0.043982
1	0.153	0.050265
1	0.153	0.056548
1	0.136	0.062831
1	0.136	0.062831
1	0.119	0.069114
1	0.119	0.075397
1	0.119	0.075397
1	0.102	0.08168
1	0.102	0.08168
1	0.085	0.087963
1	0.085	0.087963
1	0.085	0.094246
1	0.068	0.094246
1	0.068	0.094246
1	0.068	0.10053
1	0.051	0.10053
1	0.051	0.10053
1	0.051	0.10681
1	0.034	0.10681
1	0.034	0.10681
1	0.034	0.10681
1	0.017	0.1131
1	0.017	0.1131
1	0.017	0.1131
1	0.017	0.1131
1	0	0.1131
1	0	0.1131
1	0	0.1131
1	0	0.1131
1	0	0.1131
1	0	0.1131
1	-0.017	0.1131
1	-0.017	0.1131
1	-0.017	0.1131
1	-0.017	0.1131
1	-0.034	0.10681
1	-0.034	0.10681
1	-0.034	0.10681
1	-0.051	0.10681
1	-0.051	0.10681
1	-0.051	0.10053
1	-0.068	0.10053
1	-0.068	0.10053
1	-0.068	0.094246
1	-0.085	0.094246
1	-0.085	0.087963
1	-0.085	0.087963
1	-0.102	0.08168
1	-0.102	0.08168
1	-0.102	0.075397
1	-0.119	0.075397
1	-0.119	0.069114
1	-0.136	0.069114
1	-0.136	0.062831
1	-0.136	0.056548
1	-0.153	0.050265
0	-0.153	0.050265
0	-0.153	0.043982
0	-0.136	0.037699
0	-0.136	0.031415
0	-0.136	0.031415
0	-0.136	0.025132
2	-0.136	0.018849
2	-0.136	0.018849
2	-0.119	0.012566
2	-0.102	0.0062831
2	-0.102	0.0062831
2	-0.085	0
2	-0.085	0
2	-0.068	0
2	-0.068	6.2768
2	-0.051	6.2768
2	-0.051	6.2768
2	-0.034	6.2705
2	-0.034	6.2705
2	-0.017	6.2705
2	-0.017	6.2705
2	0	6.2705
2	0	6.2705
2	0	6.2705
2	0	6.2705
2	0.017	6.2705
2	0.017	6.2705
2	0.034	6.2705
2	0.034	6.2705
2	0.051	6.2768
2	0.051	6.2768
2	0.068	6.2768
2	0.085	0
2	0.085	0
1	0.085	0.0062831
1	0.085	0.0062831
1	0.068	0.0062831
1	0.068	0.012566
1	0.051	0.012566
1	0.051	0.012566
1	0.034	0.018849
1	0.034	0.018849
1	0.017	0.018849
1	0.017	0.018849
1	0	0.018849
1	0	0.018849
1	0	0.018849
1	0	0.018849
1	-0.017	0.018849
1	-0.017	0.018849
1	-0.034	0.018849
1	-0.034	0.012566
1	-0.051	0.012566
1	-0.051	0.012566
1	-0.068	0.012566
1	-0.068	0.0062831
1	-0.085	0.0062831
1	-0.085	0
1	-0.102	0
1	-0.102	6.2768
0	-0.102	6.2768
0	-0.102	6.2705
0	-0.102	6.2705
2	-0.102	6.2642
2	-0.102	6.2642
2	-0.085	6.258
2	-0.085	6.258
2	-0.068	6.2517
2	-0.068	6.2517
2	-0.068	6.2454
2	-0.051	6.2454
2	-0.051	6.2454
2	-0.034	6.2454
2	-0.034	6.2391
2	-0.017	6.2391
2	-0.017	6.2391
2	0	6.2391
2	0	6.2391
2	0	6.2391
2	0	6.2391
2	0	6.2391
2	0.017	6.2391
2	0.017	6.2391
2	0.034	6.2391
2	0.034	6.2454
2	0.051	6.2454
2	0.051	6.2454
2	0.068	6.2454
2	0.068	6.2517
2	0.085	6.2517
2	0.085	6.258
2	0.102	6.258
2	0.102	6.2642
2	0.119	6.2642
2	0.119	6.2705
2	0.136	6.2705
2	0.136	6.2768
2	0.153	0
2	0.153	0.0062831
2	0.17	0.0062831
0	0.17	0.012566
1	0.17	0.018849
1	0.153	0.025132
1	0.153	0.031415
1	0.136	0.031415
1	0.136	0.037699
1	0.119	0.043982
1	0.119	0.043982
1	0.102	0.050265
1	0.102	0.050265
1	0.102	0.056548
1	0.085	0.056548
1	0.085	0.062831
1	0.068	0.062831
1	0.068	0.069114
1	0.068	0.069114
1	0.051	0.069114
1	0.051	0.075397
1	0.034	0.075397
1	0.034	0.075397
1	0.034	0.075397
1	0.017	0.075397
1	0.017	0.08168
1	0.017	0.08168
1	0	0.08168
1	0	0.08168
1	0	0.08168
1	0	0.08168
1	0	0.08168
1	-0.017	0.08168
1	-0.017	0.08168
1	-0.017	0.08168
1	-0.034	0.075397
1	-0.034	0.075397
1	-0.034	0.075397
1	-0.051	0.075397
1	-0.051	0.069114
1	-0.068	0.069114
1	-0.068	0.069114
1	-0.068	0.062831
1	-0.085	0.062831
1	-0.085	0.062831
1	-0.102	0.056548
1	-0.102	0.056548
1	-0.102	0.050265
0	-0.102	0.043982
0	-0.102	0.043982
0	-0.102	0.037699
2	-0.102	0.037699
2	-0.085	0.031415
2	-0.085	0.031415
2	-0.068	0.025132
2	-0.068	0.025132
2	-0.051	0.025132
2	-0.034	0.025132
2	-0.034	0.018849
2	-0.017	0.018849
2	-0.017	0.018849
2	0	0.018849
2	0	0.018849
2	0	0.018849
2	0.017	0.018849
2	0.017	0.018849
2	0.034	0.018849
2	0.034	0.018849
2	0.051	0.025132
2	0.051	0.025132
2	0.068	0.025132
2	0.085	0.031415
2	0.085	0.031415
2	0.102	0.037699
2	0.102	0.037699
1	0.119	0.043982
1	0.102	0.043982
1	0.102	0.050265
1	0.085	0.050265
1	0.085	0.056548
1	0.068	0.056548
1	0.068	0.062831
1	0.068	0.062831
1	0.051	0.062831
1	0.051	0.069114
1	0.034	0.069114
1	0.034	0.069114
1	0.034	0.069114
1	0.017	0.069114
1	0.017	0.075397
1	0	0.075397
1	0	0.075397
1	0	0.075397
1	0	0.075397
1	0	0.075397
1	0	0.075397
1	-0.017	0.075397
1	-0.017	0.069114
1	-0.034	0.069114
1	-0.034	0.069114
1	-0.034	0.069114
1	-0.051	0.069114
1	-0.051	0.062831
1	-0.068	0.062831
1	-0.068	0.062831
1	-0.068	0.056548
1	-0.085	0.056548
1	-0.085	0.050265
1	-0.102	0.050265
1	-0.102	0.043982
1	-0.102	0.043982
1	-0.119	0.037699
1	-0.119	0.037699
1	-0.136	0.031415
1	-0.136	0.025132
1	-0.153	0.025132
1	-0.153	0.018849
1	-0.17	0.012566
1	-0.17	0.0062831
1	-0.187	0
1	-0.17	6.2831
1	-0.17	6.2768
1	-0.153	6.2705
1	-0.153	6.2642
1	-0.136	6.258
1	-0.136	6.258
1	-0.119	6.2517
1	-0.119	6.2454
1	-0.102	6.2454
1	-0.102	6.2391
1	-0.085	6.2391
1	-0.085	6.2328
1	-0.068	6.2328
1	-0.068	6.2328
1	-0.051	6.2265
1	-0.051	6.2265
1	-0.051	6.2265
1	-0.034	6.2265
1	-0.034	6.2203
1	-0.017	6.2203
1	-0.017	6.2203
1	-0.017	6.2203
1	0	6.2203
1	0	6.2203
1	0	6.2203
1	0	6.2203
1	0.017	6.2203
1	0.017	6.2203
1	0.017	6.2203
1	0.034	6.2203
1	0.034	6.2265
1	0.051	6.2265
1	0.051	6.2265
1	0.051	6.2265
1	0.068	6.2328
1	0.068	6.2328
1	0.085	6.2328
1	0.085	6.2391
1	0.102	6.2391
1	0.102	6.2454
1	0.119	6.2454
1	0.119	6.2517
1	0.119	6.258
1	0.136	6.258
1	0.136	6.2642
1	0.153	6.2705
1	0.153	6.2768
1	0.17	6.2768
1	0.153	0
1	0.153	0.0062831
1	0.136	0.012566
1	0.136	0.012566
1	0.119	0.018849
1	0.119	0.025132
1	0.102	0.025132
1	0.102	0.031415
1	0.102	0.031415
1	0.085	0.037699
1	0.085	0.037699
1	0.068	0.043982
1	0.068	0.043982
1	0.051	0.043982
1	0.051	0.050265
1	0.034	0.050265
1	0.034	0.050265
1	0.034	0.050265
1	0.017	0.056548
1	0.017	0.056548
1	0	0.056548
1	0	0.056548
1	0	0.056548
1	0	0.056548
1	0	0.056548
1	-0.017	0.056548
1	-0.017	0.056548
1	-0.034	0.050265
1	-0.034	0.050265
1	-0.034	0.050265
1	-0.051	0.050265
1	-0.051	0.043982
1	-0.068	0.043982
1	-0.068	0.043982
1	-0.085	0.037699
1	-0.085	0.037699
1	-0.085	0.031415
1	-0.102	0.031415
1	-0.102	0.025132
1	-0.119	0.025132
1	-0.119	0.018849
1	-0.136	0.018849
1	-0.136	0.012566
1	-0.153	0.0062831
1	-0.153	0
1	-0.17	0
1	-0.17	6.2768
2	-0.17	6.2705
2	-0.17	6.2642
2	-0.153	6.258
2	-0.153	6.2517
2	-0.136	6.2517
2	-0.136	6.2454
2	-0.119	6.2391
2	-0.119	6.2391
2	-0.119	6.2328
2	-0.102	6.2265
2	-0.102	6.2265
2	-0.085	6.2203
2	-0.085	6.2203
2	-0.068	6.2203
2	-0.068	6.214
2	-0.068	6.214
2	-0.051	6.214
2	-0.051	6.2077
2	-0.034	6.2077
2	-0.034	6.2077
2	-0.034	6.2077
2	-0.017	6.2014
2	-0.017	6.2014
2	-0.017	6.2014
2	0	6.2014
2	0	6.2014
2	0	6.2014
2	0	6.2014
2	0	6.2014
2	0.017	6.2014
2	0.017	6.2014
2	0.017	6.2077
2	0.034	6.2077
2	0.034	6.2077
2	0.051	6.2077
2	0.051	6.2077
2	0.051	6.214
2	0.068	6.214
2	0.068	6.214
2	0.085	6.2203
2	0.085	6.2203
2	0.085	6.2265
2	0.102	6.2265
2	0.102	6.2328
2	0.119	6.2328
2	0.119	6.2391
2	0.136	6.2454
2	0.136	6.2454
0	0.136	6.2517
0	0.136	6.258
0	0.136	6.258
0	0.136	6.2642
0	0.136	6.2705
0	0.136	6.2705
0	0.136	6.2768
0	0.136	0
0	0.136	0
0	0.136	0.0062831
0	0.136	0.012566
0	0.136	0.012566
1	0.136	0.018849
1	0.119	0.025132
1	0.119	0.025132
1	0.102	0.031415
1	0.102	0.031415
[truncated: 5,162 more rows]
