# Supplementary material for: Skilled motor control of an inverted pendulum implies low entropy of states but high entropy of actions
Source: PLoS Comput Biol. 2023 Jan 6;19(1):e1010810. doi: 10.1371/journal.pcbi.1010810 (PMC9851554; doi:10.1371/journal.pcbi.1010810)
Supplement: S2 File — The dataset within the file contains the data collected during the experiment. Each CSV file named “FRI_p_l.csv” corresponds to a different trial, where “p” stands for an unique numerical participant’s identifier and “l” stands for pendulum length (where “2” corresponds to 0.2, “3” to 0.3 m, “4” to 0.4 m, etc.). In every file, rows correspond to subsequent time steps, sampled with a frequency of 0.017 s. For every recorded time step, each column contains: the action selected by the trial’s participant (“action”). The value 0 corresponds to a “no action”, the value 1 represents an action that pushes the pendulum towards the clockwise direction and the value 2 corresponds to an action that pushes the pendulum towards the anti-clockwise direction.the angular velocity of the pendulum at that time step (“ang. velocity”), measured in rad s−1.the angle of the pendulum at that time step (“angle”), measured in rad with values in the interval [0, 2π) rad. The angle 0 rad corresponds to the pendulum oriented in its upright position.the single utility value associated to the whole trial (“utility”). (ZIP) [file pcbi.1010810.s002.zip › ExperimentalData/FRI_11_2.csv]

action	angular vel.	angle	trial utility
0	0	3.2358	-19.8963
0	-0.017	3.2358
0	-0.034	3.2358
0	-0.051	3.2358
0	-0.068	3.2358
0	-0.085	3.2295
0	-0.085	3.2295
0	-0.102	3.2232
0	-0.119	3.2232
0	-0.136	3.217
0	-0.136	3.2107
0	-0.153	3.2107
0	-0.17	3.2044
0	-0.17	3.1981
0	-0.187	3.1918
0	-0.187	3.1855
0	-0.187	3.1793
0	-0.204	3.173
0	-0.204	3.1667
0	-0.204	3.1604
0	-0.204	3.1541
0	-0.221	3.1478
0	-0.221	3.1416
0	-0.221	3.1353
0	-0.221	3.129
0	-0.204	3.1227
0	-0.204	3.1164
0	-0.204	3.1101
0	-0.204	3.1038
0	-0.187	3.0976
0	-0.187	3.0913
0	-0.17	3.085
0	-0.17	3.0787
0	-0.153	3.0724
0	-0.153	3.0661
0	-0.136	3.0661
0	-0.136	3.0599
0	-0.119	3.0536
0	-0.102	3.0536
0	-0.085	3.0473
0	-0.068	3.0473
0	-0.068	3.0473
0	-0.051	3.041
0	-0.034	3.041
0	-0.017	3.041
0	0	3.041
0	0	3.041
0	0	3.041
0	0.017	3.041
1	0.034	3.041
1	0.017	3.041
1	0	3.041
1	-0.017	3.041
1	-0.051	3.041
1	-0.068	3.041
1	-0.102	3.0347
1	-0.119	3.0347
1	-0.153	3.0284
1	-0.17	3.0222
1	-0.204	3.0159
1	-0.221	3.0096
1	-0.238	3.0033
1	-0.255	2.997
1	-0.272	2.9845
1	-0.289	2.9782
1	-0.306	2.9719
1	-0.323	2.9593
1	-0.34	2.9468
1	-0.34	2.9405
1	-0.357	2.9279
1	-0.374	2.9154
1	-0.374	2.9028
1	-0.374	2.8965
1	-0.374	2.8839
1	-0.374	2.8714
1	-0.374	2.8588
1	-0.374	2.8462
1	-0.374	2.8337
1	-0.374	2.8274
1	-0.357	2.8148
1	-0.357	2.8023
1	-0.34	2.7897
1	-0.34	2.7834
1	-0.323	2.7708
1	-0.306	2.7583
1	-0.289	2.752
1	-0.272	2.7457
1	-0.255	2.7332
1	-0.238	2.7269
1	-0.221	2.7206
1	-0.204	2.7143
1	-0.17	2.708
1	-0.153	2.7017
1	-0.136	2.6955
1	-0.102	2.6955
1	-0.085	2.6892
1	-0.051	2.6892
1	-0.034	2.6892
1	0	2.6892
1	0	2.6892
0	0.068	2.6892
0	0.136	2.6892
0	0.204	2.6955
0	0.255	2.7017
0	0.323	2.7143
0	0.391	2.7206
0	0.442	2.7332
0	0.493	2.752
0	0.561	2.7646
0	0.612	2.7834
0	0.663	2.8023
0	0.714	2.8211
0	0.748	2.8462
0	0.799	2.8714
0	0.833	2.8965
0	0.867	2.9216
0	0.901	2.9468
0	0.918	2.9719
0	0.935	3.0033
0	0.969	3.0284
0	0.969	3.0599
0	0.986	3.0913
0	0.986	3.1227
0	0.986	3.1478
0	0.986	3.1793
0	0.969	3.2107
0	0.969	3.2358
0	0.952	3.2672
0	0.918	3.2986
0	0.901	3.3238
0	0.867	3.3489
0	0.833	3.374
0	0.799	3.3992
0	0.748	3.4243
0	0.714	3.4431
0	0.663	3.4683
0	0.612	3.4871
0	0.561	3.506
0	0.51	3.5185
0	0.442	3.5374
0	0.391	3.5499
0	0.323	3.5562
0	0.272	3.5688
0	0.204	3.5751
0	0.136	3.5814
0	0.068	3.5814
0	0.017	3.5877
0	-0.034	3.5877
0	-0.102	3.5814
0	-0.17	3.5814
1	-0.238	3.5751
1	-0.34	3.5625
1	-0.442	3.5499
1	-0.527	3.5374
1	-0.629	3.5185
1	-0.731	3.4997
1	-0.816	3.4745
1	-0.901	3.4494
1	-0.986	3.418
1	-1.071	3.3866
1	-1.139	3.3552
1	-1.207	3.3175
1	-1.275	3.2798
1	-1.343	3.2421
1	-1.394	3.2044
1	-1.428	3.1604
1	-1.479	3.1164
1	-1.513	3.0724
1	-1.53	3.0222
1	-1.547	2.9782
1	-1.564	2.9342
1	-1.564	2.8839
1	-1.564	2.8337
1	-1.564	2.7897
1	-1.547	2.7394
1	-1.53	2.6955
1	-1.496	2.6515
1	-1.462	2.6075
1	-1.428	2.5635
1	-1.377	2.5195
1	-1.326	2.4818
1	-1.275	2.4378
1	-1.224	2.4001
1	-1.156	2.3687
1	-1.088	2.331
1	-1.02	2.2996
1	-0.952	2.2682
1	-0.867	2.2431
1	-0.799	2.2179
1	-0.714	2.1928
1	-0.629	2.174
1	-0.544	2.1551
1	-0.459	2.1425
1	-0.374	2.13
1	-0.289	2.1174
1	-0.204	2.1111
1	-0.102	2.1048
1	-0.017	2.1048
1	0.051	2.1048
1	0.136	2.1048
1	0.221	2.1111
1	0.306	2.1237
1	0.408	2.13
1	0.493	2.1425
1	0.561	2.1614
1	0.646	2.1802
0	0.765	2.1991
0	0.901	2.2242
0	1.003	2.2556
0	1.122	2.287
0	1.241	2.3247
0	1.343	2.3624
0	1.445	2.4064
0	1.547	2.4504
0	1.632	2.4944
0	1.717	2.5509
0	1.802	2.6012
0	1.87	2.6578
0	1.938	2.7143
0	1.989	2.7708
0	2.04	2.8337
0	2.074	2.8965
0	2.108	2.9593
0	2.125	3.0222
0	2.142	3.085
0	2.142	3.1541
0	2.142	3.217
0	2.125	3.2798
0	2.091	3.3426
0	2.057	3.4054
0	2.006	3.4683
0	1.955	3.5248
0	1.904	3.5877
0	1.819	3.6379
0	1.751	3.6945
0	1.666	3.7447
0	1.581	3.795
0	1.479	3.839
0	1.377	3.883
0	1.275	3.9269
0	1.173	3.9646
0	1.054	3.996
0	0.935	4.0275
0	0.816	4.0526
0	0.697	4.0777
0	0.578	4.0966
0	0.459	4.1091
0	0.34	4.1217
0	0.204	4.1343
0	0.085	4.1343
0	-0.034	4.1343
0	-0.153	4.1343
1	-0.272	4.128
1	-0.442	4.1154
1	-0.612	4.1029
1	-0.765	4.0777
1	-0.935	4.0526
1	-1.088	4.0212
1	-1.241	3.9898
1	-1.394	3.9458
1	-1.547	3.9018
1	-1.683	3.8515
1	-1.819	3.8013
1	-1.938	3.7447
1	-2.074	3.6819
1	-2.176	3.6191
1	-2.278	3.5562
1	-2.38	3.4808
1	-2.465	3.4117
1	-2.533	3.3363
1	-2.601	3.2609
1	-2.652	3.1793
1	-2.686	3.0976
1	-2.72	3.0159
1	-2.737	2.9342
1	-2.737	2.8525
1	-2.72	2.7708
1	-2.703	2.6892
1	-2.669	2.6075
1	-2.635	2.5258
1	-2.584	2.4504
1	-2.516	2.375
1	-2.448	2.2996
1	-2.38	2.2242
1	-2.295	2.1551
1	-2.21	2.086
1	-2.108	2.0232
1	-2.023	1.9603
1	-1.921	1.8975
1	-1.819	1.841
1	-1.7	1.7907
1	-1.598	1.7404
1	-1.496	1.6964
1	-1.377	1.6525
1	-1.275	1.6085
1	-1.156	1.5771
1	-1.054	1.5394
1	-0.935	1.5079
1	-0.833	1.4828
1	-0.714	1.4577
1	-0.612	1.4388
1	-0.51	1.42
1	-0.391	1.4074
1	-0.289	1.4011
1	-0.187	1.3886
1	-0.068	1.3886
1	0.017	1.3886
1	0.119	1.3886
1	0.238	1.3948
1	0.34	1.4011
1	0.442	1.4137
1	0.544	1.4325
1	0.663	1.4514
1	0.765	1.4703
1	0.884	1.4954
1	0.986	1.5205
1	1.088	1.5519
1	1.207	1.5896
1	1.309	1.6273
1	1.428	1.6713
1	1.53	1.7153
1	1.632	1.7593
0	1.785	1.8095
0	1.921	1.8661
0	2.057	1.9289
0	2.21	1.9917
0	2.329	2.0609
0	2.465	2.13
0	2.584	2.2117
0	2.703	2.287
0	2.805	2.3687
0	2.907	2.4567
0	2.992	2.5447
0	3.077	2.6389
0	3.128	2.7332
0	3.179	2.8274
0	3.23	2.9216
0	3.247	3.0222
0	3.264	3.1164
0	3.247	3.217
0	3.23	3.3112
0	3.196	3.4117
0	3.145	3.506
0	3.077	3.6002
0	3.009	3.6882
0	2.924	3.7824
0	2.822	3.8641
0	2.72	3.9521
0	2.601	4.0275
0	2.482	4.1091
0	2.363	4.1783
0	2.227	4.2474
0	2.091	4.3165
0	1.955	4.373
0	1.802	4.4296
0	1.666	4.4861
0	1.513	4.5301
0	1.36	4.5741
0	1.207	4.6118
0	1.054	4.6495
0	0.918	4.6809
0	0.765	4.706
0	0.612	4.7249
0	0.459	4.7437
0	0.306	4.75
1	0.153	4.7626
1	-0.017	4.7626
1	-0.204	4.7563
1	-0.391	4.75
1	-0.578	4.7375
1	-0.782	4.7123
1	-0.969	4.6872
1	-1.156	4.6558
1	-1.343	4.6181
1	-1.53	4.5741
1	-1.717	4.5238
1	-1.904	4.4736
1	-2.091	4.4107
1	-2.278	4.3479
1	-2.448	4.2725
1	-2.618	4.1971
1	-2.788	4.1154
1	-2.941	4.0275
1	-3.094	3.9395
1	-3.247	3.8453
1	-3.366	3.7447
1	-3.485	3.6379
1	-3.587	3.5374
1	-3.689	3.4243
1	-3.757	3.3112
1	-3.808	3.1981
1	-3.859	3.085
1	-3.876	2.9656
1	-3.876	2.8525
1	-3.859	2.7332
1	-3.842	2.62
1	-3.791	2.507
1	-3.74	2.3939
1	-3.672	2.2808
1	-3.587	2.1677
1	-3.502	2.0609
1	-3.4	1.9603
1	-3.298	1.8598
1	-3.196	1.7593
1	-3.077	1.665
1	-2.975	1.5771
1	-2.856	1.4891
1	-2.754	1.4011
1	-2.652	1.3195
1	-2.533	1.2441
1	-2.431	1.1687
1	-2.346	1.0995
1	-2.244	1.0304
1	-2.159	0.96131
1	-2.091	0.89848
1	-2.006	0.83565
1	-1.938	0.7791
1	-1.87	0.72256
1	-1.819	0.66601
1	-1.768	0.60946
1	-1.717	0.5592
1	-1.683	0.50265
1	-1.666	0.45238
1	-1.632	0.4084
1	-1.615	0.35814
1	-1.615	0.30787
1	-1.598	0.25761
1	-1.615	0.21363
1	-1.615	0.16336
1	-1.632	0.1131
1	-1.666	0.062831
0	-1.666	0.012566
0	-1.666	6.2454
0	-1.666	6.1951
0	-1.683	6.1449
0	-1.7	6.0946
0	-1.734	6.0443
0	-1.768	5.9878
0	-1.819	5.9375
0	-1.87	5.881
0	-1.938	5.8244
0	-2.006	5.7616
0	-2.074	5.6988
0	-2.159	5.6359
0	-2.261	5.5731
0	-2.363	5.504
0	-2.465	5.4286
0	-2.584	5.3532
0	-2.703	5.2715
0	-2.839	5.1898
0	-2.975	5.1019
0	-3.111	5.0139
0	-3.247	4.9134
0	-3.4	4.8191
0	-3.553	4.7123
0	-3.689	4.6055
0	-3.842	4.4924
0	-3.978	4.373
0	-4.114	4.2537
0	-4.25	4.128
0	-4.369	3.996
0	-4.471	3.8641
0	-4.556	3.7259
0	-4.624	3.5877
0	-4.675	3.4494
0	-4.709	3.3049
0	-4.726	3.1667
0	-4.726	3.0222
0	-4.692	2.8839
0	-4.641	2.7394
0	-4.573	2.6012
0	-4.488	2.4693
0	-4.386	2.3373
0	-4.267	2.2054
0	-4.131	2.0797
0	-3.995	1.954
0	-3.859	1.841
0	-3.706	1.7216
0	-3.553	1.6148
0	-3.4	1.5079
0	-3.247	1.4074
0	-3.111	1.3132
0	-2.958	1.2252
0	-2.822	1.1372
0	-2.686	1.0556
0	-2.55	0.97388
0	-2.431	0.89848
0	-2.312	0.82937
0	-2.21	0.76026
0	-2.108	0.69742
0	-2.006	0.63459
0	-1.921	0.57176
0	-1.853	0.51521
0	-1.768	0.46495
0	-1.717	0.4084
0	-1.649	0.35814
0	-1.598	0.30787
0	-1.564	0.26389
2	-1.53	0.21363
2	-1.445	0.16964
2	-1.394	0.12566
2	-1.326	0.087963
2	-1.275	0.050265
2	-1.224	0.012566
2	-1.19	6.258
2	-1.156	6.2203
2	-1.122	6.1889
2	-1.105	6.1512
2	-1.088	6.1197
2	-1.071	6.0883
2	-1.054	6.0569
2	-1.054	6.0255
2	-1.054	5.9941
2	-1.054	5.9627
2	-1.071	5.925
2	-1.071	5.8936
2	-1.088	5.8621
2	-1.122	5.8307
2	-1.139	5.793
2	-1.173	5.7616
2	-1.207	5.7239
2	-1.258	5.6862
2	-1.292	5.6485
2	-1.343	5.6108
2	-1.394	5.5668
2	-1.462	5.5228
2	-1.53	5.4789
2	-1.598	5.4349
2	-1.666	5.3846
2	-1.751	5.3343
2	-1.819	5.2778
2	-1.904	5.2213
2	-2.006	5.1647
2	-2.091	5.1019
2	-2.193	5.039
2	-2.295	4.9699
2	-2.397	4.9008
2	-2.516	4.8254
2	-2.618	4.75
2	-2.72	4.6683
2	-2.839	4.5804
2	-2.941	4.4987
2	-3.043	4.4044
2	-3.145	4.3102
2	-3.23	4.216
2	-3.315	4.1217
2	-3.4	4.0149
2	-3.468	3.9144
2	-3.519	3.8076
2	-3.57	3.7008
2	-3.604	3.5939
2	-3.621	3.4871
2	-3.621	3.3803
2	-3.604	3.2672
2	-3.57	3.1604
2	-3.519	3.0536
2	-3.468	2.9468
2	-3.383	2.8462
2	-3.298	2.7457
2	-3.179	2.6452
2	-3.06	2.5509
2	-2.941	2.463
2	-2.788	2.375
2	-2.652	2.2933
2	-2.482	2.2179
2	-2.329	2.1425
2	-2.159	2.0797
2	-1.972	2.0169
2	-1.802	1.9603
2	-1.615	1.9101
2	-1.428	1.8598
2	-1.258	1.8221
2	-1.071	1.7844
2	-0.884	1.753
2	-0.68	1.7341
2	-0.493	1.7153
2	-0.306	1.7027
2	-0.119	1.6964
2	0.051	1.6964
2	0.238	1.6964
2	0.425	1.709
2	0.612	1.7279
2	0.799	1.7467
2	1.003	1.7718
2	1.173	1.8095
2	1.36	1.8472
2	1.547	1.8912
2	1.734	1.9415
2	1.904	1.9917
2	2.074	2.0546
2	2.244	2.1174
2	2.414	2.1865
2	2.567	2.2619
2	2.72	2.3436
2	2.873	2.4253
2	2.992	2.5132
2	3.111	2.6075
2	3.23	2.7017
2	3.315	2.8023
2	3.4	2.9028
2	3.468	3.0033
2	3.519	3.1101
2	3.553	3.217
2	3.57	3.3238
2	3.57	3.4306
2	3.57	3.5374
2	3.536	3.6442
2	3.502	3.751
2	3.451	3.8578
2	3.383	3.9583
2	3.298	4.0589
2	3.213	4.1594
2	3.128	4.2537
2	3.026	4.3479
2	2.924	4.4359
2	2.822	4.5238
2	2.703	4.6055
2	2.601	4.6872
0	2.448	4.7626
0	2.295	4.8317
0	2.142	4.9008
0	1.989	4.9637
0	1.853	5.0202
0	1.717	5.0705
0	1.564	5.1207
0	1.428	5.171
0	1.292	5.2087
0	1.173	5.2464
0	1.037	5.2778
0	0.918	5.3092
0	0.799	5.3343
0	0.663	5.3595
0	0.561	5.3783
0	0.442	5.3909
0	0.323	5.4035
0	0.204	5.4097
0	0.085	5.416
0	0	5.416
2	-0.119	5.416
2	-0.187	5.4097
2	-0.272	5.4035
2	-0.34	5.3909
2	-0.425	5.3846
2	-0.493	5.3658
2	-0.578	5.3532
2	-0.663	5.3343
2	-0.731	5.3092
2	-0.816	5.2904
2	-0.901	5.2589
2	-1.003	5.2338
2	-1.088	5.2024
2	-1.173	5.1647
2	-1.275	5.1333
2	-1.377	5.0893
2	-1.462	5.0453
2	-1.564	5.0014
2	-1.666	4.9511
2	-1.785	4.9008
0	-1.921	4.8443
0	-2.074	4.7877
0	-2.227	4.7186
0	-2.363	4.6495
0	-2.516	4.5804
0	-2.669	4.4987
0	-2.805	4.417
0	-2.941	4.3291
0	-3.077	4.2411
0	-3.213	4.1468
0	-3.332	4.0463
0	-3.451	3.9458
0	-3.553	3.839
0	-3.638	3.7322
0	-3.706	3.6191
0	-3.774	3.506
0	-3.808	3.3929
0	-3.842	3.2798
0	-3.859	3.1667
0	-3.842	3.0473
0	-3.825	2.9342
0	-3.774	2.8148
0	-3.723	2.708
0	-3.655	2.5949
0	-3.57	2.4881
0	-3.468	2.3813
0	-3.349	2.2745
0	-3.23	2.1802
0	-3.111	2.0797
0	-2.975	1.9917
0	-2.839	1.9038
0	-2.686	1.8221
0	-2.533	1.7404
0	-2.397	1.665
0	-2.244	1.5959
0	-2.091	1.5331
0	-1.938	1.4703
0	-1.785	1.4137
0	-1.632	1.3634
0	-1.496	1.3195
0	-1.343	1.2755
0	-1.207	1.2378
0	-1.071	1.2001
0	-0.918	1.1687
0	-0.782	1.1435
0	-0.646	1.1247
0	-0.51	1.1058
0	-0.374	1.0933
0	-0.238	1.0807
0	-0.119	1.0744
0	0	1.0744
0	0.136	1.0744
0	0.272	1.0807
0	0.391	1.0933
0	0.527	1.1058
0	0.663	1.1247
0	0.799	1.1498
0	0.935	1.1749
0	1.088	1.2064
0	1.224	1.2378
0	1.36	1.2817
0	1.513	1.3195
0	1.649	1.3697
0	1.802	1.42
0	1.955	1.4765
0	2.091	1.5394
0	2.244	1.6022
0	2.397	1.6713
0	2.533	1.7467
0	2.686	1.8284
0	2.822	1.9101
0	2.958	1.998
0	3.094	2.086
0	3.213	2.1802
0	3.332	2.2808
0	3.451	2.3813
0	3.536	2.4881
0	3.621	2.5949
0	3.689	2.708
0	3.74	2.8211
0	3.774	2.9342
0	3.808	3.0473
0	3.808	3.1604
0	3.791	3.2735
0	3.757	3.3866
0	3.706	3.4997
0	3.655	3.6128
0	3.57	3.7196
0	3.485	3.8264
0	3.383	3.9269
0	3.264	4.0275
0	3.145	4.128
0	3.009	4.216
2	2.873	4.3039
2	2.771	4.3919
2	2.669	4.4736
2	2.567	4.5553
2	2.448	4.6306
2	2.346	4.6998
2	2.227	4.7689
2	2.125	4.838
2	2.006	4.8945
2	1.904	4.9574
2	1.802	5.0139
2	1.7	5.0642
2	1.598	5.1144
2	1.496	5.1647
2	1.411	5.2087
2	1.326	5.2464
2	1.224	5.2841
2	1.156	5.3218
2	1.071	5.3532
2	0.986	5.3846
2	0.918	5.416
2	0.833	5.4412
2	0.765	5.4663
2	0.697	5.4851
2	0.629	5.5103
2	0.578	5.5291
2	0.51	5.5417
2	0.459	5.5605
2	0.391	5.5731
2	0.34	5.5794
2	0.289	5.592
2	0.221	5.5982
2	0.17	5.6045
2	0.119	5.6108
2	0.068	5.6108
2	0.017	5.6171
2	-0.017	5.6171
2	-0.068	5.6108
2	-0.119	5.6108
2	-0.17	5.6045
2	-0.238	5.5982
2	-0.289	5.592
2	-0.34	5.5794
2	-0.391	5.5731
2	-0.459	5.5605
2	-0.51	5.5417
2	-0.578	5.5291
2	-0.629	5.5103
2	-0.697	5.4851
2	-0.765	5.4663
2	-0.833	5.4412
2	-0.918	5.416
2	-0.986	5.3846
2	-1.054	5.3532
2	-1.139	5.3218
2	-1.224	5.2841
0	-1.36	5.2464
0	-1.479	5.2024
0	-1.615	5.1584
0	-1.751	5.1082
0	-1.887	5.0516
0	-2.023	4.9951
0	-2.176	4.9322
0	-2.329	4.8631
0	-2.465	4.7877
0	-2.618	4.7123
0	-2.771	4.6306
0	-2.907	4.549
0	-3.06	4.4547
0	-3.196	4.3605
0	-3.332	4.2662
0	-3.468	4.1594
0	-3.587	4.0589
0	-3.706	3.9458
0	-3.808	3.8327
0	-3.893	3.7196
0	-3.961	3.6002
0	-4.012	3.4808
0	-4.063	3.3615
0	-4.08	3.2358
0	-4.08	3.1164
0	-4.063	2.9908
0	-4.029	2.8714
0	-3.978	2.7457
0	-3.927	2.6263
0	-3.842	2.5132
0	-3.74	2.4001
0	-3.638	2.287
0	-3.519	2.1802
0	-3.383	2.0797
0	-3.247	1.9792
0	-3.111	1.8786
0	-2.958	1.7907
0	-2.805	1.7027
0	-2.652	1.621
0	-2.516	1.5456
0	-2.363	1.4703
0	-2.21	1.4011
0	-2.057	1.3383
0	-1.921	1.2755
0	-1.768	1.2189
0	-1.632	1.1687
0	-1.496	1.1247
0	-1.36	1.0807
0	-1.224	1.043
0	-1.088	1.0053
0	-0.969	0.97388
0	-0.85	0.94875
0	-0.731	0.92362
0	-0.612	0.90477
0	-0.493	0.88592
0	-0.374	0.87335
0	-0.255	0.86707
0	-0.136	0.86079
0	-0.034	0.8545
0	0.068	0.8545
0	0.187	0.86079
0	0.289	0.86707
0	0.408	0.87963
0	0.527	0.8922
0	0.646	0.91105
0	0.765	0.9299
0	0.884	0.95503
0	1.003	0.98645
0	1.139	1.0179
0	1.258	1.0556
0	1.394	1.0933
0	1.53	1.1372
0	1.666	1.1875
0	1.802	1.2378
0	1.955	1.2943
0	2.091	1.3572
0	2.244	1.42
0	2.38	1.4891
0	2.533	1.5645
0	2.686	1.6462
0	2.839	1.7279
0	2.975	1.8158
0	3.111	1.9038
0	3.264	1.998
0	3.383	2.0986
0	3.519	2.2054
0	3.621	2.3122
0	3.723	2.4253
0	3.825	2.5384
0	3.893	2.6515
0	3.961	2.7708
0	3.995	2.8902
0	4.029	3.0096
0	4.029	3.129
0	4.029	3.2546
0	3.995	3.374
0	3.944	3.4934
0	3.893	3.6128
0	3.808	3.7259
0	3.723	3.839
0	3.604	3.9521
0	3.502	4.0589
0	3.366	4.1594
0	3.23	4.2599
0	3.094	4.3542
0	2.958	4.4484
0	2.805	4.5301
2	2.652	4.6118
2	2.55	4.6935
2	2.431	4.7689
2	2.329	4.838
2	2.21	4.9071
2	2.108	4.9699
2	2.006	5.0328
2	1.904	5.0956
2	1.802	5.1521
2	1.717	5.2024
2	1.615	5.2527
2	1.53	5.3029
2	1.445	5.3469
2	1.377	5.3909
2	1.292	5.4286
2	1.224	5.4663
2	1.156	5.504
2	1.105	5.5354
2	1.037	5.5668
2	0.986	5.5982
2	0.935	5.6297
2	0.884	5.6548
2	0.833	5.6799
2	0.799	5.705
2	0.748	5.7302
2	0.714	5.7553
2	0.68	5.7742
2	0.646	5.793
2	0.612	5.8119
2	0.595	5.8307
2	0.578	5.8496
2	0.544	5.8684
2	0.527	5.881
2	0.51	5.8998
2	0.493	5.9124
2	0.493	5.9313
2	0.476	5.9438
2	0.476	5.9564
2	0.459	5.9752
2	0.459	5.9878
2	0.459	6.0004
2	0.459	6.0129
2	0.459	6.0255
2	0.459	6.0443
2	0.459	6.0569
2	0.476	6.0695
2	0.493	6.0883
2	0.493	6.1009
2	0.51	6.1135
2	0.527	6.1323
2	0.544	6.1512
2	0.578	6.1637
2	0.595	6.1826
2	0.629	6.2014
2	0.646	6.2203
2	0.68	6.2391
2	0.714	6.2642
2	0.765	0
2	0.799	0.025132
2	0.85	0.050265
2	0.901	0.075397
2	0.952	0.10681
2	0.935	0.13195
2	0.918	0.16336
2	0.901	0.18849
2	0.884	0.21363
2	0.884	0.23876
2	0.884	0.27017
2	0.918	0.29531
2	0.969	0.32672
2	1.02	0.35185
2	1.071	0.38327
2	1.122	0.42097
2	1.19	0.45238
2	1.258	0.49008
2	1.326	0.52778
2	1.411	0.57176
2	1.496	0.61574
2	1.581	0.65973
2	1.666	0.70999
2	1.768	0.76026
2	1.887	0.8168
2	1.989	0.87335
2	2.108	0.93618
2	2.227	0.99901
2	2.363	1.0681
2	2.499	1.1435
2	2.635	1.2189
2	2.771	1.3006
2	2.924	1.3886
2	3.06	1.4765
2	3.213	1.5708
2	3.366	1.6713
2	3.502	1.7718
2	3.655	1.8786
2	3.791	1.9917
2	3.91	2.1111
2	4.046	2.2305
2	4.114	2.3499
2	4.199	2.4755
2	4.284	2.6012
2	4.352	2.7332
2	4.403	2.8651
2	4.437	2.997
2	4.437	3.129
2	4.437	3.2672
2	4.403	3.3992
2	4.352	3.5311
2	4.284	3.6568
2	4.199	3.7887
2	4.097	3.9144
2	3.978	4.0338
2	3.859	4.1531
2	3.723	4.2662
2	3.587	4.373
2	3.434	4.4798
2	3.298	4.5804
2	3.145	4.6809
2	2.992	4.7689
2	2.839	4.8568
1	2.686	4.9385
1	2.499	5.0202
1	2.312	5.0893
1	2.142	5.1584
1	1.972	5.2213
1	1.802	5.2778
1	1.632	5.3281
1	1.462	5.3783
1	1.309	5.416
1	1.156	5.4537
1	1.003	5.4851
1	0.867	5.5166
1	0.714	5.5417
1	0.578	5.5605
1	0.442	5.5731
1	0.306	5.5857
1	0.17	5.592
1	0.034	5.5982
1	-0.085	5.5982
1	-0.221	5.592
1	-0.357	5.5857
1	-0.493	5.5731
1	-0.629	5.5543
1	-0.782	5.5291
1	-0.918	5.504
1	-1.071	5.4789
1	-1.207	5.4412
1	-1.36	5.4035
1	-1.53	5.3595
1	-1.683	5.3092
1	-1.853	5.2589
1	-2.023	5.1961
1	-2.193	5.1333
0	-2.329	5.0705
0	-2.482	4.9951
0	-2.618	4.9197
0	-2.771	4.838
0	-2.907	4.75
0	-3.06	4.6621
0	-3.213	4.5678
0	-3.349	4.4673
0	-3.502	4.3667
0	-3.638	4.2599
0	-3.757	4.1468
0	-3.876	4.0338
0	-3.995	3.9144
0	-4.08	3.795
0	-4.165	3.6693
0	-4.233	3.5437
0	-4.284	3.4117
0	-4.318	3.2861
0	-4.318	3.1541
1	-4.318	3.0284
1	-4.318	2.8965
1	-4.318	2.7646
1	-4.301	2.6389
1	-4.25	2.507
1	-4.199	2.3813
1	-4.131	2.2556
1	-4.046	2.1362
1	-3.944	2.0106
1	-3.842	1.8975
1	-3.74	1.7844
1	-3.638	1.6713
1	-3.519	1.5645
1	-3.417	1.4577
1	-3.298	1.3572
1	-3.196	1.2629
1	-3.094	1.1687
1	-2.992	1.0744
1	-2.907	0.98645
1	-2.822	0.89848
1	-2.754	0.8168
1	-2.686	0.73512
1	-2.635	0.65344
1	-2.584	0.57805
0	-2.499	0.49637
0	-2.431	0.42725
0	-2.38	0.35185
0	-2.329	0.28274
0	-2.295	0.21363
0	-2.261	0.14451
0	-2.244	0.075397
0	-2.227	0.0062831
0	-2.227	6.2265
2	-2.244	6.1574
2	-2.227	6.0883
2	-2.227	6.0255
2	-2.227	5.9564
2	-2.227	5.8873
2	-2.244	5.8244
2	-2.278	5.7553
2	-2.312	5.6862
2	-2.363	5.6108
2	-2.414	5.5417
2	-2.482	5.4663
2	-2.55	5.3909
2	-2.635	5.3155
2	-2.72	5.2338
2	-2.805	5.1521
2	-2.907	5.0642
2	-3.009	4.9762
2	-3.111	4.882
2	-3.213	4.7877
2	-3.332	4.6872
2	-3.434	4.5867
2	-3.536	4.4861
2	-3.638	4.373
2	-3.74	4.2662
2	-3.825	4.1531
2	-3.91	4.0338
2	-3.978	3.9144
2	-4.029	3.795
2	-4.08	3.6756
2	-4.097	3.5499
2	-4.114	3.4306
2	-4.097	3.3049
2	-4.08	3.1793
2	-4.029	3.0599
2	-3.961	2.9405
2	-3.876	2.8211
2	-3.791	2.708
2	-3.672	2.5949
0	-3.587	2.4881
0	-3.485	2.3813
0	-3.383	2.2745
0	-3.264	2.174
0	-3.128	2.0797
0	-2.992	1.9855
0	-2.856	1.8975
0	-2.703	1.8158
0	-2.567	1.7341
0	-2.414	1.6587
0	-2.261	1.5896
0	-2.108	1.5268
0	-1.955	1.464
0	-1.802	1.4074
0	-1.666	1.3572
0	-1.513	1.3069
0	-1.36	1.2629
0	-1.224	1.2252
0	-1.088	1.1875
0	-0.952	1.1624
0	-0.799	1.131
0	-0.663	1.1121
0	-0.544	1.0933
0	-0.408	1.0807
0	-0.272	1.0681
0	-0.136	1.0618
0	-0.017	1.0556
2	0.102	1.0618
2	0.272	1.0681
2	0.442	1.0744
2	0.629	1.0933
2	0.799	1.1121
2	0.969	1.1435
2	1.156	1.1749
2	1.326	1.2126
2	1.513	1.2566
2	1.7	1.3006
2	1.887	1.3572
2	2.074	1.4137
2	2.261	1.4828
2	2.448	1.5519
2	2.635	1.6273
2	2.822	1.709
2	3.009	1.797
2	3.196	1.8912
2	3.366	1.9917
2	3.536	2.0923
2	3.706	2.1991
2	3.859	2.3185
2	3.995	2.4316
2	4.131	2.5572
2	4.25	2.6829
2	4.335	2.8085
2	4.42	2.9405
2	4.471	3.0787
2	4.505	3.2107
2	4.522	3.3489
2	4.522	3.4808
2	4.505	3.6191
2	4.471	3.751
0	4.369	3.8892
0	4.25	4.0149
0	4.131	4.1406
0	3.995	4.2662
0	3.859	4.3856
0	3.706	4.4987
0	3.57	4.6055
0	3.417	4.7123
0	3.264	4.8129
0	3.111	4.9071
0	2.958	5.0014
0	2.822	5.083
0	2.686	5.171
0	2.55	5.2464
0	2.431	5.3218
0	2.295	5.3909
0	2.193	5.46
0	2.074	5.5228
0	1.972	5.5857
1	1.887	5.6422
1	1.768	5.6988
1	1.632	5.749
1	1.53	5.7993
1	1.411	5.8433
1	1.309	5.8873
1	1.224	5.925
1	1.122	5.9564
1	1.037	5.9941
1	0.969	6.0192
1	0.884	6.0506
1	0.816	6.0758
1	0.748	6.1009
1	0.68	6.1197
1	0.612	6.1386
1	0.544	6.1574
1	0.493	6.17
1	0.442	6.1889
1	0.391	6.2014
1	0.323	6.2077
1	0.289	6.2203
1	0.238	6.2265
1	0.187	6.2328
1	0.136	6.2391
1	0.085	6.2454
1	0.051	6.2454
1	0	6.2454
1	-0.034	6.2454
1	-0.068	6.2454
1	-0.119	6.2391
1	-0.17	6.2391
1	-0.221	6.2328
1	-0.272	6.2203
0	-0.272	6.214
0	-0.289	6.2077
0	-0.289	6.1951
0	-0.306	6.1889
0	-0.323	6.1763
0	-0.34	6.17
0	-0.357	6.1574
0	-0.374	6.1449
0	-0.391	6.1323
0	-0.425	6.1197
0	-0.442	6.1072
0	-0.459	6.0946
0	-0.493	6.082
0	-0.527	6.0632
0	-0.561	6.0506
0	-0.595	6.0318
0	-0.629	6.0129
0	-0.68	5.9941
0	-0.714	5.9689
0	-0.765	5.9501
2	-0.816	5.925
2	-0.833	5.8998
2	-0.85	5.8747
2	-0.867	5.8496
2	-0.884	5.8244
2	-0.918	5.793
2	-0.952	5.7679
2	-0.986	5.7365
2	-1.02	5.705
2	-1.054	5.6736
2	-1.105	5.6422
2	-1.156	5.6108
2	-1.207	5.5731
2	-1.275	5.5354
2	-1.326	5.4977
2	-1.394	5.4537
2	-1.462	5.4097
2	-1.547	5.3658
2	-1.632	5.3218
2	-1.7	5.2715
2	-1.802	5.215
2	-1.887	5.1584
2	-1.989	5.1019
2	-2.074	5.039
2	-2.176	4.9762
2	-2.295	4.9071
2	-2.397	4.838
2	-2.499	4.7689
2	-2.601	4.6872
2	-2.72	4.6118
0	-2.856	4.5238
0	-3.009	4.4359
0	-3.145	4.3416
0	-3.281	4.2474
0	-3.417	4.1468
0	-3.536	4.04
0	-3.638	3.9332
0	-3.74	3.8201
0	-3.825	3.707
0	-3.91	3.5939
0	-3.961	3.4745
0	-3.995	3.3552
0	-4.012	3.2358
0	-4.029	3.1164
0	-4.012	2.9908
0	-3.978	2.8714
0	-3.927	2.752
0	-3.859	2.6389
0	-3.774	2.5195
0	-3.689	2.4127
0	-3.57	2.2996
1	-3.451	2.1928
1	-3.366	2.0923
1	-3.281	1.9917
1	-3.179	1.8975
1	-3.077	1.8033
1	-2.958	1.709
1	-2.856	1.621
1	-2.737	1.5394
1	-2.635	1.4577
1	-2.516	1.3823
1	-2.414	1.3069
1	-2.312	1.2378
1	-2.21	1.1687
1	-2.108	1.0995
1	-2.023	1.043
1	-1.938	0.98016
1	-1.853	0.92362
1	-1.768	0.86707
0	-1.666	0.8168
0	-1.547	0.76654
0	-1.445	0.72256
0	-1.343	0.67858
0	-1.258	0.64088
0	-1.173	0.60318
0	-1.088	0.57176
0	-1.003	0.54035
0	-0.935	0.50893
0	-0.85	0.4838
0	-0.782	0.45867
0	-0.714	0.43353
0	-0.663	0.41469
0	-0.595	0.39583
0	-0.544	0.37699
0	-0.493	0.36442
0	-0.425	0.34557
0	-0.374	0.333
0	-0.34	0.32672
0	-0.289	0.31416
0	-0.238	0.30787
1	-0.187	0.30159
1	-0.187	0.29531
1	-0.187	0.28902
1	-0.187	0.28274
1	-0.187	0.27646
1	-0.187	0.27017
1	-0.187	0.26389
1	-0.187	0.25761
1	-0.187	0.25761
1	-0.187	0.25132
1	-0.187	0.24504
1	-0.187	0.23876
1	-0.204	0.23247
1	-0.204	0.22619
1	-0.204	0.21991
0	-0.187	0.21363
0	-0.153	0.20734
0	-0.119	0.20106
0	-0.085	0.20106
0	-0.051	0.19478
0	-0.034	0.19478
0	0	0.19478
1	0.017	0.19478
1	0	0.19478
1	0	0.19478
1	0	0.19478
1	-0.017	0.19478
1	-0.017	0.19478
1	-0.034	0.19478
1	-0.051	0.18849
1	-0.051	0.18849
1	-0.068	0.18849
0	-0.034	0.18849
0	-0.017	0.18221
0	0	0.18221
0	0.034	0.18221
0	0.051	0.18849
0	0.085	0.18849
0	0.119	0.19478
0	0.136	0.19478
0	0.17	0.20106
0	0.204	0.20734
0	0.238	0.21363
1	0.272	0.21991
1	0.255	0.22619
1	0.255	0.23876
1	0.255	0.24504
1	0.238	0.25132
1	0.238	0.25761
1	0.238	0.27017
1	0.238	0.27646
1	0.238	0.28274
1	0.238	0.28902
1	0.255	0.29531
1	0.255	0.30787
1	0.255	0.31416
1	0.272	0.32044
1	0.272	0.333
1	0.289	0.33929
1	0.289	0.34557
1	0.306	0.35814
1	0.323	0.36442
1	0.34	0.37699
1	0.34	0.38955
1	0.357	0.39583
1	0.391	0.4084
1	0.408	0.42097
1	0.425	0.43353
1	0.442	0.4461
1	0.476	0.46495
1	0.51	0.47752
1	0.527	0.49008
0	0.612	0.50893
0	0.68	0.52778
0	0.748	0.55291
0	0.833	0.57805
0	0.918	0.60318
0	1.003	0.62831
0	1.105	0.66601
0	1.19	0.69742
0	1.292	0.73512
0	1.394	0.77282
0	1.496	0.8168
0	1.615	0.86707
0	1.717	0.91733
0	1.853	0.9676
0	1.972	1.0241
0	2.108	1.087
0	2.227	1.1561
0	2.38	1.2252
0	2.516	1.2943
0	2.652	1.376
0	2.805	1.4577
0	2.958	1.5456
0	3.111	1.6336
0	3.247	1.7279
0	3.4	1.8284
0	3.536	1.9352
0	3.672	2.042
0	3.791	2.1551
0	3.91	2.2682
0	4.029	2.3876
0	4.114	2.5132
0	4.199	2.6389
0	4.25	2.7646
0	4.301	2.8965
0	4.318	3.0222
0	4.335	3.1541
0	4.318	3.2861
0	4.284	3.4117
0	4.233	3.5437
0	4.165	3.6693
0	4.08	3.7887
0	3.978	3.9144
0	3.859	4.0275
0	3.74	4.1468
0	3.604	4.2537
0	3.468	4.3605
0	3.315	4.461
0	3.179	4.5615
0	3.026	4.6558
0	2.873	4.7437
0	2.72	4.8254
0	2.567	4.9071
0	2.431	4.9825
0	2.278	5.0516
0	2.142	5.1207
0	2.006	5.1836
0	1.87	5.2401
0	1.734	5.2966
0	1.615	5.3469
0	1.496	5.3909
0	1.377	5.4349
0	1.275	5.4726
0	1.173	5.5103
0	1.071	5.548
0	0.969	5.5794
0	0.867	5.6045
0	0.782	5.6297
0	0.68	5.6485
0	0.595	5.6736
0	0.51	5.6862
0	0.425	5.705
0	0.357	5.7113
0	0.272	5.7239
0	0.187	5.7302
0	0.119	5.7365
0	0.034	5.7365
0	-0.034	5.7365
0	-0.102	5.7365
0	-0.187	5.7302
0	-0.255	5.7239
0	-0.34	5.7176
0	-0.425	5.705
0	-0.51	5.6925
0	-0.578	5.6736
0	-0.68	5.6548
0	-0.765	5.6297
0	-0.85	5.6108
0	-0.952	5.5794
0	-1.037	5.548
0	-1.139	5.5166
0	-1.258	5.4789
0	-1.36	5.4412
0	-1.479	5.3972
0	-1.581	5.3532
0	-1.717	5.3029
0	-1.836	5.2527
0	-1.972	5.1961
0	-2.108	5.1333
0	-2.244	5.0642
0	-2.38	4.9951
0	-2.516	4.926
0	-2.669	4.8443
0	-2.822	4.7626
0	-2.958	4.6746
0	-3.111	4.5867
0	-3.264	4.4861
0	-3.4	4.3856
0	-3.536	4.2851
0	-3.672	4.1783
0	-3.791	4.0652
0	-3.91	3.9458
0	-4.012	3.8264
0	-4.097	3.707
0	-4.165	3.5814
0	-4.216	3.4557
0	-4.25	3.33
0	-4.267	3.2044
0	-4.267	3.0724
0	-4.25	2.9468
0	-4.199	2.8148
0	-4.148	2.6892
0	-4.08	2.5698
0	-3.978	2.4504
0	-3.876	2.331
0	-3.757	2.2117
0	-3.638	2.1048
0	-3.502	1.998
0	-3.366	1.8912
0	-3.213	1.7907
0	-3.06	1.6964
0	-2.907	1.6085
0	-2.771	1.5205
0	-2.618	1.4451
0	-2.465	1.3634
0	-2.312	1.2943
0	-2.176	1.2252
0	-2.023	1.1624
0	-1.887	1.1058
0	-1.768	1.0493
0	-1.632	0.99901
0	-1.513	0.94875
0	-1.394	0.90477
0	-1.275	0.86707
0	-1.156	0.82937
0	-1.037	0.79795
0	-0.935	0.76654
0	-0.833	0.74141
1	-0.731	0.71627
1	-0.68	0.69742
1	-0.629	0.67229
1	-0.561	0.65973
1	-0.51	0.64088
1	-0.476	0.62831
1	-0.425	0.60946
1	-0.374	0.59689
1	-0.34	0.59061
1	-0.289	0.57805
0	-0.204	0.57176
0	-0.119	0.56548
0	-0.051	0.56548
0	0.017	0.56548
1	0.102	0.56548
1	0.136	0.56548
1	0.187	0.57176
1	0.221	0.57805
1	0.255	0.58433
1	0.306	0.59689
1	0.357	0.60318
1	0.391	0.61574
1	0.442	0.62831
1	0.493	0.64716
1	0.544	0.65973
1	0.595	0.67858
1	0.646	0.69742
1	0.714	0.71627
1	0.765	0.74141
1	0.833	0.76654
1	0.901	0.79167
1	0.952	0.8168
1	1.037	0.84822
1	1.105	0.87963
1	1.173	0.91733
1	1.258	0.94875
1	1.343	0.99273
1	1.428	1.0304
1	1.513	1.0744
1	1.615	1.1247
0	1.751	1.1749
0	1.887	1.2315
0	2.023	1.288
0	2.176	1.3509
0	2.312	1.42
0	2.465	1.4891
0	2.618	1.5708
0	2.771	1.6462
0	2.907	1.7341
0	3.06	1.8221
0	3.196	1.9163
0	3.332	2.0169
0	3.468	2.1174
0	3.587	2.2242
0	3.706	2.331
0	3.791	2.4441
0	3.893	2.5635
0	3.961	2.6829
0	4.012	2.8023
0	4.046	2.9216
0	4.08	3.041
0	4.08	3.1667
0	4.063	3.2861
0	4.029	3.4117
0	3.978	3.5311
0	3.91	3.6505
0	3.825	3.7636
0	3.74	3.8767
0	3.621	3.9898
0	3.502	4.0966
0	3.366	4.2034
0	3.23	4.2976
0	3.094	4.3982
0	2.958	4.4861
0	2.805	4.5741
0	2.652	4.6558
0	2.499	4.7312
0	2.346	4.8066
0	2.193	4.8757
0	2.057	4.9385
0	1.904	4.9951
0	1.768	5.0516
0	1.615	5.1019
0	1.479	5.1521
0	1.343	5.1961
0	1.224	5.2338
0	1.088	5.2652
0	0.952	5.2966
0	0.833	5.3218
0	0.714	5.3469
0	0.595	5.3658
0	0.476	5.3846
0	0.357	5.3972
0	0.238	5.4097
0	0.136	5.4097
0	0.017	5.416
0	-0.085	5.416
0	-0.204	5.4097
0	-0.306	5.4035
0	-0.425	5.3909
0	-0.544	5.3783
0	-0.663	5.3595
0	-0.782	5.3343
0	-0.901	5.3092
0	-1.037	5.2778
0	-1.156	5.2464
0	-1.292	5.2087
0	-1.411	5.171
0	-1.547	5.127
0	-1.683	5.0767
0	-1.836	5.0202
0	-1.972	4.9637
0	-2.125	4.9071
0	-2.261	4.838
0	-2.414	4.7689
0	-2.567	4.6935
0	-2.72	4.6118
0	-2.856	4.5301
0	-3.009	4.4421
0	-3.145	4.3479
0	-3.281	4.2537
0	-3.417	4.1531
0	-3.536	4.0463
0	-3.638	3.9395
1	-3.74	3.8264
1	-3.876	3.7133
1	-3.978	3.5939
1	-4.08	3.4745
1	-4.165	3.3489
1	-4.216	3.2232
1	-4.267	3.0976
1	-4.284	2.9656
1	-4.284	2.84
1	-4.267	2.7143
1	-4.233	2.5823
1	-4.199	2.4567
1	-4.131	2.331
1	-4.046	2.2054
1	-3.961	2.086
1	-3.876	1.9729
1	-3.774	1.8535
1	-3.655	1.7404
1	-3.553	1.6336
1	-3.434	1.5268
1	-3.332	1.4263
1	-3.213	1.332
1	-3.111	1.2315
1	-3.009	1.1435
1	-2.924	1.0556
1	-2.839	0.9676
1	-2.754	0.87963
1	-2.686	0.79795
1	-2.618	0.72256
1	-2.55	0.64088
1	-2.516	0.56548
1	-2.482	0.49008
1	-2.448	0.41469
1	-2.431	0.34557
0	-2.38	0.27017
0	-2.346	0.20106
0	-2.312	0.13195
0	-2.312	0.062831
0	-2.295	6.2768
0	-2.312	6.2077
0	-2.312	6.1386
0	-2.346	6.0632
0	-2.38	5.9941
0	-2.431	5.925
2	-2.482	5.8496
2	-2.516	5.7742
2	-2.55	5.6988
2	-2.584	5.6171
2	-2.652	5.5417
2	-2.703	5.46
2	-2.788	5.3783
2	-2.856	5.2904
2	-2.941	5.2087
2	-3.043	5.1144
2	-3.145	5.0202
2	-3.247	4.926
2	-3.349	4.8254
2	-3.451	4.7249
2	-3.553	4.6181
2	-3.672	4.5113
2	-3.774	4.3982
2	-3.859	4.2851
2	-3.961	4.1657
2	-4.046	4.0463
2	-4.114	3.9269
2	-4.165	3.8013
2	-4.199	3.6756
2	-4.233	3.5499
2	-4.233	3.418
2	-4.233	3.2923
2	-4.199	3.1667
2	-4.148	3.041
2	-4.08	2.9154
0	-4.046	2.796
0	-3.978	2.6703
0	-3.91	2.5572
0	-3.808	2.4378
0	-3.706	2.3247
0	-3.587	2.2179
0	-3.468	2.1111
0	-3.332	2.0043
0	-3.196	1.9101
0	-3.043	1.8158
0	-2.907	1.7279
0	-2.754	1.6399
0	-2.601	1.5582
0	-2.448	1.4828
0	-2.295	1.4137
1	-2.142	1.3446
1	-2.04	1.2817
1	-1.938	1.2252
1	-1.836	1.1624
1	-1.751	1.1121
1	-1.649	1.0618
1	-1.564	1.0116
1	-1.479	0.9676
1	-1.394	0.92362
1	-1.309	0.87963
0	-1.207	0.84193
0	-1.088	0.81052
0	-0.986	0.7791
0	-0.884	0.74769
0	-0.782	0.72256
0	-0.68	0.70371
0	-0.578	0.68486
0	-0.493	0.66601
0	-0.391	0.65344
0	-0.306	0.64088
0	-0.204	0.63459
0	-0.119	0.62831
0	-0.034	0.62831
1	0.034	0.62831
1	0.085	0.62831
1	0.136	0.63459
1	0.187	0.64088
1	0.238	0.64716
1	0.289	0.65344
1	0.34	0.65973
1	0.391	0.67229
1	0.442	0.68486
1	0.493	0.70371
1	0.561	0.71627
1	0.612	0.73512
1	0.68	0.75397
1	0.731	0.77282
1	0.799	0.79795
1	0.867	0.82309
1	0.935	0.8545
1	1.02	0.87963
1	1.088	0.91105
1	1.173	0.94875
0	1.292	0.98645
0	1.428	1.0241
0	1.547	1.0681
0	1.683	1.1184
0	1.819	1.1687
0	1.955	1.2315
0	2.108	1.288
0	2.244	1.3572
0	2.397	1.4263
0	2.533	1.5017
0	2.686	1.5771
0	2.839	1.6587
0	2.975	1.7467
0	3.128	1.841
0	3.264	1.9352
0	3.4	2.0357
0	3.536	2.1425
0	3.655	2.2494
0	3.757	2.3624
0	3.859	2.4755
0	3.944	2.5949
0	4.012	2.7143
0	4.063	2.8337
0	4.097	2.9531
0	4.114	3.0787
0	4.114	3.2044
0	4.08	3.3238
0	4.046	3.4494
0	3.995	3.5688
0	3.927	3.6882
0	3.825	3.8076
0	3.74	3.9207
0	3.621	4.0275
0	3.502	4.1343
0	3.366	4.2411
0	3.23	4.3416
0	3.077	4.4359
0	2.941	4.5238
0	2.788	4.6118
0	2.635	4.6935
0	2.482	4.7689
0	2.329	4.8443
0	2.176	4.9071
0	2.04	4.9699
0	1.887	5.0328
0	1.751	5.0893
0	1.615	5.1396
0	1.479	5.1836
0	1.343	5.2275
0	1.207	5.2652
0	1.088	5.2966
0	0.969	5.3281
0	0.833	5.3595
0	0.714	5.3846
0	0.612	5.4035
0	0.493	5.416
0	0.374	5.4349
0	0.272	5.4412
0	0.153	5.4474
0	0.051	5.4537
0	-0.051	5.4537
0	-0.153	5.4474
0	-0.272	5.4412
0	-0.391	5.4286
0	-0.493	5.416
0	-0.612	5.4035
0	-0.731	5.3783
0	-0.85	5.3595
0	-0.969	5.3281
0	-1.088	5.2966
0	-1.207	5.2652
0	-1.343	5.2275
0	-1.479	5.1836
0	-1.615	5.1333
0	-1.751	5.083
0	-1.887	5.0328
0	-2.023	4.9699
0	-2.176	4.9071
0	-2.312	4.838
0	-2.465	4.7689
0	-2.618	4.6935
0	-2.771	4.6118
0	-2.907	4.5238
0	-3.06	4.4359
0	-3.196	4.3416
0	-3.332	4.2411
0	-3.468	4.1406
0	-3.587	4.0338
0	-3.689	3.9269
0	-3.791	3.8138
0	-3.876	3.7008
0	-3.944	3.5814
0	-3.995	3.462
0	-4.029	3.3426
0	-4.063	3.217
0	-4.063	3.0976
0	-4.046	2.9782
0	-4.012	2.8525
0	-3.944	2.7332
0	-3.876	2.62
0	-3.808	2.5007
0	-3.706	2.3876
0	-3.587	2.2808
1	-3.468	2.174
1	-3.383	2.0671
1	-3.281	1.9666
1	-3.179	1.8724
1	-3.077	1.7781
1	-2.975	1.6839
1	-2.856	1.5959
1	-2.754	1.5142
1	-2.635	1.4325
1	-2.533	1.3572
1	-2.431	1.2817
1	-2.329	1.2064
1	-2.227	1.1435
1	-2.125	1.0744
1	-2.04	1.0116
1	-1.955	0.95503
1	-1.87	0.8922
1	-1.802	0.84193
1	-1.734	0.78539
1	-1.666	0.73512
1	-1.598	0.68486
1	-1.547	0.64088
1	-1.496	0.59061
1	-1.462	0.54663
0	-1.377	0.50265
0	-1.309	0.46495
0	-1.241	0.42725
0	-1.19	0.38955
0	-1.139	0.35185
0	-1.088	0.32044
0	-1.037	0.28902
0	-0.986	0.25761
0	-0.952	0.22619
0	-0.918	0.20106
0	-0.901	0.17593
0	-0.867	0.14451
1	-0.85	0.11938
1	-0.867	0.094246
1	-0.901	0.069114
1	-0.935	0.037699
1	-0.969	0.012566
1	-1.003	6.2642
0	-1.003	6.2328
[truncated: 5,162 more rows]
