# Supplementary material for: Skilled motor control of an inverted pendulum implies low entropy of states but high entropy of actions
Source: PLoS Comput Biol. 2023 Jan 6;19(1):e1010810. doi: 10.1371/journal.pcbi.1010810 (PMC9851554; doi:10.1371/journal.pcbi.1010810)
Supplement: S2 File — The dataset within the file contains the data collected during the experiment. Each CSV file named “FRI_p_l.csv” corresponds to a different trial, where “p” stands for an unique numerical participant’s identifier and “l” stands for pendulum length (where “2” corresponds to 0.2, “3” to 0.3 m, “4” to 0.4 m, etc.). In every file, rows correspond to subsequent time steps, sampled with a frequency of 0.017 s. For every recorded time step, each column contains: the action selected by the trial’s participant (“action”). The value 0 corresponds to a “no action”, the value 1 represents an action that pushes the pendulum towards the clockwise direction and the value 2 corresponds to an action that pushes the pendulum towards the anti-clockwise direction.the angular velocity of the pendulum at that time step (“ang. velocity”), measured in rad s−1.the angle of the pendulum at that time step (“angle”), measured in rad with values in the interval [0, 2π) rad. The angle 0 rad corresponds to the pendulum oriented in its upright position.the single utility value associated to the whole trial (“utility”). (ZIP) [file pcbi.1010810.s002.zip › ExperimentalData/FRI_5_4.csv]

action	angular vel.	angle	trial utility
0	0	3.2358	-19.3563
0	0	3.2358
0	-0.017	3.2358
0	-0.017	3.2358
0	-0.034	3.2358
0	-0.034	3.2358
0	-0.051	3.2358
0	-0.051	3.2295
0	-0.051	3.2295
0	-0.068	3.2295
0	-0.068	3.2232
0	-0.068	3.2232
0	-0.085	3.2232
0	-0.085	3.217
0	-0.102	3.217
0	-0.102	3.2107
0	-0.102	3.2107
0	-0.102	3.2044
0	-0.119	3.1981
0	-0.119	3.1981
0	-0.119	3.1918
0	-0.119	3.1918
0	-0.136	3.1855
0	-0.136	3.1793
0	-0.136	3.1793
0	-0.136	3.173
0	-0.136	3.1667
0	-0.136	3.1604
0	-0.153	3.1604
0	-0.153	3.1541
0	-0.153	3.1478
0	-0.153	3.1416
0	-0.153	3.1416
0	-0.153	3.1353
0	-0.153	3.129
0	-0.153	3.1227
0	-0.153	3.1227
0	-0.136	3.1164
0	-0.136	3.1101
0	-0.136	3.1101
0	-0.136	3.1038
0	-0.136	3.0976
0	-0.136	3.0913
0	-0.136	3.0913
0	-0.119	3.085
0	-0.119	3.085
0	-0.119	3.0787
0	-0.119	3.0724
2	-0.102	3.0724
2	-0.085	3.0661
2	-0.051	3.0661
2	-0.034	3.0661
2	0	3.0661
2	0	3.0661
2	0.034	3.0661
2	0.051	3.0661
2	0.085	3.0661
2	0.102	3.0724
2	0.136	3.0724
2	0.153	3.0787
2	0.187	3.085
2	0.204	3.0913
2	0.238	3.0976
2	0.255	3.1038
2	0.272	3.1164
2	0.289	3.1227
2	0.323	3.1353
2	0.34	3.1416
2	0.357	3.1541
2	0.374	3.1667
2	0.391	3.1793
2	0.408	3.1855
2	0.425	3.2044
2	0.442	3.217
2	0.459	3.2295
2	0.459	3.2421
2	0.476	3.2546
2	0.493	3.2735
2	0.493	3.2861
2	0.51	3.3049
2	0.51	3.3175
2	0.527	3.3363
2	0.527	3.3489
2	0.527	3.3677
2	0.527	3.3803
2	0.527	3.3992
2	0.527	3.4117
2	0.527	3.4306
2	0.527	3.4494
2	0.527	3.462
2	0.527	3.4808
2	0.51	3.4934
2	0.51	3.5122
2	0.51	3.5248
2	0.493	3.5437
2	0.476	3.5562
2	0.476	3.5688
2	0.459	3.5814
2	0.442	3.6002
2	0.442	3.6128
2	0.425	3.6254
2	0.408	3.6379
2	0.391	3.6505
2	0.374	3.6631
2	0.357	3.6693
2	0.34	3.6819
2	0.323	3.6945
2	0.289	3.7008
2	0.272	3.7133
2	0.255	3.7196
2	0.238	3.7259
2	0.204	3.7322
2	0.187	3.7384
2	0.17	3.7447
2	0.153	3.751
2	0.119	3.7573
2	0.102	3.7573
2	0.068	3.7636
2	0.051	3.7636
2	0.034	3.7636
2	0	3.7636
2	0	3.7636
2	-0.034	3.7636
2	-0.051	3.7636
2	-0.068	3.7636
2	-0.102	3.7573
0	-0.136	3.7573
0	-0.187	3.751
0	-0.221	3.7447
0	-0.272	3.7384
0	-0.306	3.7259
0	-0.357	3.7196
0	-0.391	3.707
0	-0.425	3.6945
0	-0.476	3.6819
0	-0.51	3.6631
0	-0.544	3.6505
0	-0.578	3.6316
0	-0.612	3.6128
0	-0.646	3.5939
0	-0.68	3.5751
0	-0.714	3.5499
0	-0.748	3.5311
0	-0.765	3.506
0	-0.799	3.4808
0	-0.816	3.4557
0	-0.833	3.4306
0	-0.867	3.4054
0	-0.884	3.3803
0	-0.901	3.3552
0	-0.918	3.33
0	-0.918	3.2986
0	-0.935	3.2735
0	-0.935	3.2421
0	-0.952	3.217
0	-0.952	3.1855
0	-0.952	3.1541
0	-0.952	3.129
0	-0.952	3.0976
0	-0.952	3.0724
0	-0.935	3.041
0	-0.935	3.0159
0	-0.918	2.9845
0	-0.901	2.9593
0	-0.901	2.9279
0	-0.884	2.9028
0	-0.85	2.8777
0	-0.833	2.8525
0	-0.816	2.8274
0	-0.782	2.8023
0	-0.765	2.7771
0	-0.731	2.7583
0	-0.714	2.7332
0	-0.68	2.7143
0	-0.646	2.6955
0	-0.612	2.6766
0	-0.578	2.6578
0	-0.544	2.6389
0	-0.51	2.62
0	-0.459	2.6075
0	-0.425	2.5949
0	-0.391	2.5823
0	-0.34	2.5698
0	-0.306	2.5572
0	-0.272	2.5509
0	-0.221	2.5447
0	-0.187	2.5384
0	-0.136	2.5321
0	-0.102	2.5258
0	-0.051	2.5258
0	-0.017	2.5258
0	0.017	2.5258
0	0.051	2.5258
0	0.102	2.5258
0	0.153	2.5321
0	0.187	2.5384
0	0.238	2.5447
0	0.272	2.5509
0	0.306	2.5635
0	0.357	2.5698
0	0.391	2.5823
0	0.425	2.5949
0	0.476	2.6075
0	0.51	2.6263
0	0.544	2.6389
0	0.578	2.6578
0	0.612	2.6766
0	0.646	2.6955
0	0.68	2.7143
0	0.697	2.7332
0	0.731	2.7583
0	0.765	2.7771
0	0.782	2.8023
0	0.816	2.8274
2	0.833	2.8525
2	0.867	2.8777
2	0.901	2.9028
2	0.952	2.9342
2	0.986	2.9593
2	1.003	2.9908
2	1.037	3.0222
2	1.071	3.0536
2	1.088	3.085
2	1.122	3.1227
2	1.139	3.1541
2	1.156	3.1918
2	1.173	3.2232
2	1.173	3.2609
2	1.19	3.2986
2	1.19	3.33
2	1.19	3.3677
2	1.207	3.4054
2	1.19	3.4431
2	1.19	3.4745
2	1.19	3.5122
2	1.173	3.5499
2	1.173	3.5814
2	1.156	3.6191
2	1.139	3.6505
2	1.122	3.6882
2	1.105	3.7196
2	1.071	3.751
2	1.054	3.7887
2	1.02	3.8201
2	1.003	3.8453
2	0.969	3.8767
2	0.935	3.9081
2	0.901	3.9332
2	0.867	3.9583
2	0.833	3.9835
2	0.799	4.0086
2	0.748	4.0338
2	0.714	4.0589
2	0.68	4.0777
2	0.629	4.0966
2	0.595	4.1154
2	0.544	4.1343
2	0.51	4.1531
2	0.459	4.1657
2	0.425	4.1783
2	0.374	4.1908
2	0.323	4.2034
2	0.289	4.2097
2	0.238	4.2222
2	0.187	4.2285
2	0.153	4.2285
2	0.102	4.2348
2	0.051	4.2348
2	0	4.2411
2	-0.017	4.2411
2	-0.068	4.2348
2	-0.119	4.2348
2	-0.17	4.2285
2	-0.204	4.2222
2	-0.255	4.216
2	-0.306	4.2097
2	-0.34	4.1971
2	-0.391	4.1845
2	-0.442	4.172
2	-0.476	4.1594
2	-0.527	4.1468
2	-0.561	4.128
0	-0.629	4.1091
0	-0.68	4.0903
0	-0.748	4.0714
0	-0.799	4.0463
0	-0.867	4.0212
0	-0.918	3.9898
0	-0.969	3.9646
0	-1.037	3.9332
0	-1.088	3.9018
0	-1.139	3.8704
0	-1.19	3.8327
0	-1.224	3.795
0	-1.275	3.7573
0	-1.309	3.7196
0	-1.36	3.6819
0	-1.394	3.6379
0	-1.428	3.5939
0	-1.462	3.5499
0	-1.479	3.506
0	-1.513	3.462
0	-1.53	3.418
0	-1.547	3.3677
0	-1.564	3.3238
0	-1.581	3.2735
0	-1.581	3.2295
0	-1.581	3.1793
0	-1.581	3.1353
0	-1.581	3.085
0	-1.581	3.0347
0	-1.564	2.9908
0	-1.547	2.9405
0	-1.53	2.8965
0	-1.513	2.8525
0	-1.496	2.8023
0	-1.462	2.7583
0	-1.428	2.7143
0	-1.394	2.6766
0	-1.36	2.6326
0	-1.326	2.5886
0	-1.292	2.5509
0	-1.241	2.5132
0	-1.19	2.4755
0	-1.156	2.4441
0	-1.105	2.4064
0	-1.054	2.375
0	-1.003	2.3436
0	-0.935	2.3122
0	-0.884	2.287
0	-0.833	2.2619
0	-0.765	2.2368
0	-0.714	2.2117
0	-0.646	2.1928
0	-0.595	2.174
0	-0.527	2.1551
0	-0.459	2.1425
0	-0.391	2.13
0	-0.34	2.1174
0	-0.272	2.1111
0	-0.204	2.1048
0	-0.136	2.0986
0	-0.068	2.0923
0	-0.017	2.0923
0	0.034	2.0923
0	0.102	2.0923
0	0.17	2.0986
0	0.238	2.1048
0	0.289	2.1111
0	0.357	2.1237
0	0.425	2.1362
0	0.493	2.1488
0	0.544	2.1614
0	0.612	2.1802
0	0.663	2.1991
0	0.731	2.2242
0	0.782	2.2431
0	0.85	2.2682
0	0.901	2.2996
0	0.952	2.3247
0	1.003	2.3562
0	1.054	2.3876
0	1.105	2.419
0	1.156	2.4504
0	1.207	2.4881
0	1.241	2.5258
0	1.292	2.5635
0	1.326	2.6012
2	1.36	2.6452
2	1.411	2.6829
2	1.462	2.7269
2	1.513	2.7771
2	1.564	2.8211
2	1.598	2.8714
2	1.632	2.9154
2	1.666	2.9656
2	1.7	3.0159
2	1.734	3.0724
2	1.751	3.1227
2	1.768	3.173
2	1.785	3.2295
2	1.802	3.2861
2	1.802	3.3363
2	1.802	3.3929
2	1.802	3.4494
2	1.802	3.4997
2	1.785	3.5562
2	1.785	3.6065
2	1.768	3.6631
2	1.734	3.7133
2	1.717	3.7699
2	1.7	3.8201
2	1.666	3.8704
2	1.632	3.9207
2	1.598	3.9646
2	1.564	4.0149
2	1.513	4.0589
2	1.479	4.1091
2	1.428	4.1531
2	1.394	4.1908
2	1.343	4.2348
2	1.292	4.2725
2	1.241	4.3102
2	1.19	4.3479
2	1.139	4.3856
2	1.088	4.417
2	1.037	4.4547
2	0.986	4.4798
2	0.935	4.5113
2	0.884	4.5364
2	0.833	4.5678
2	0.765	4.5867
2	0.714	4.6118
2	0.663	4.6306
2	0.612	4.6495
2	0.561	4.6683
2	0.493	4.6872
2	0.442	4.6998
2	0.391	4.7123
2	0.34	4.7249
2	0.272	4.7312
2	0.221	4.7437
2	0.17	4.75
2	0.119	4.75
2	0.051	4.7563
2	0	4.7563
2	-0.034	4.7563
2	-0.085	4.7563
2	-0.136	4.75
2	-0.204	4.7437
2	-0.255	4.7375
2	-0.306	4.7312
2	-0.357	4.7186
2	-0.408	4.706
2	-0.476	4.6935
2	-0.527	4.6809
2	-0.578	4.6621
2	-0.629	4.6432
2	-0.68	4.6244
0	-0.765	4.5992
0	-0.833	4.5741
0	-0.901	4.549
0	-0.986	4.5238
0	-1.054	4.4924
0	-1.122	4.4547
0	-1.207	4.4233
0	-1.275	4.3856
0	-1.343	4.3479
0	-1.411	4.3039
0	-1.479	4.2599
0	-1.547	4.216
0	-1.615	4.1657
0	-1.666	4.1154
0	-1.734	4.0652
0	-1.785	4.0149
0	-1.836	3.9583
0	-1.904	3.9018
0	-1.938	3.8453
0	-1.989	3.7887
0	-2.04	3.7259
0	-2.074	3.6631
0	-2.108	3.6002
0	-2.142	3.5374
0	-2.159	3.4745
0	-2.176	3.4054
0	-2.193	3.3426
0	-2.21	3.2735
0	-2.21	3.2044
0	-2.227	3.1416
0	-2.21	3.0724
0	-2.21	3.0096
0	-2.193	2.9405
0	-2.176	2.8714
0	-2.159	2.8085
0	-2.125	2.7457
0	-2.091	2.6829
0	-2.057	2.62
0	-2.023	2.5572
0	-1.972	2.4944
0	-1.921	2.4378
0	-1.87	2.3813
0	-1.819	2.3247
0	-1.768	2.2745
0	-1.7	2.2179
0	-1.649	2.1677
0	-1.581	2.1174
0	-1.513	2.0734
0	-1.445	2.0294
0	-1.377	1.9855
0	-1.309	1.9478
0	-1.241	1.9101
0	-1.173	1.8724
0	-1.088	1.8347
0	-1.02	1.8033
0	-0.952	1.7718
0	-0.867	1.7467
0	-0.799	1.7216
0	-0.731	1.6964
0	-0.646	1.6776
0	-0.578	1.6587
0	-0.493	1.6399
0	-0.425	1.6273
0	-0.357	1.6148
0	-0.272	1.6085
0	-0.204	1.6022
0	-0.119	1.5959
0	-0.051	1.5896
0	0.017	1.5896
0	0.085	1.5959
0	0.153	1.5959
0	0.238	1.6022
0	0.306	1.6085
0	0.391	1.621
0	0.459	1.6336
0	0.527	1.6525
0	0.612	1.665
0	0.68	1.6902
0	0.748	1.709
0	0.833	1.7341
0	0.901	1.7593
0	0.969	1.7907
0	1.054	1.8158
0	1.122	1.8535
0	1.19	1.8849
0	1.258	1.9226
0	1.326	1.9603
0	1.394	2.0043
0	1.462	2.0483
0	1.53	2.0923
0	1.598	2.1362
0	1.649	2.1865
0	1.717	2.2368
0	1.768	2.2933
0	1.819	2.3436
2	1.87	2.4001
2	1.938	2.4567
2	2.006	2.5195
2	2.074	2.5761
2	2.125	2.6452
2	2.176	2.708
2	2.227	2.7708
2	2.278	2.84
2	2.312	2.9091
2	2.346	2.9782
2	2.363	3.0536
2	2.397	3.1227
2	2.414	3.1981
2	2.431	3.2672
2	2.431	3.3426
2	2.431	3.4117
2	2.431	3.4871
2	2.414	3.5625
2	2.397	3.6316
2	2.38	3.707
2	2.363	3.7761
2	2.329	3.8453
2	2.295	3.9144
2	2.261	3.9835
2	2.227	4.0526
2	2.193	4.1217
2	2.142	4.1845
2	2.091	4.2474
2	2.04	4.3102
2	1.989	4.373
2	1.938	4.4296
2	1.887	4.4924
2	1.836	4.5427
2	1.785	4.5992
2	1.717	4.6558
2	1.666	4.706
2	1.615	4.7563
2	1.564	4.8003
2	1.496	4.8506
2	1.445	4.8945
2	1.394	4.9322
2	1.343	4.9762
2	1.292	5.0139
2	1.241	5.0516
2	1.19	5.0893
2	1.139	5.127
2	1.088	5.1584
2	1.037	5.1898
2	1.003	5.2213
2	0.952	5.2527
2	0.901	5.2778
2	0.867	5.3092
2	0.816	5.3343
2	0.782	5.3595
2	0.748	5.3783
2	0.697	5.4035
2	0.663	5.4223
2	0.629	5.4412
2	0.595	5.46
2	0.561	5.4789
2	0.527	5.4977
2	0.493	5.5103
2	0.459	5.5291
2	0.442	5.5417
2	0.408	5.5543
2	0.374	5.5668
2	0.34	5.5731
2	0.323	5.5857
2	0.289	5.5982
2	0.255	5.6045
2	0.238	5.6108
2	0.204	5.6171
2	0.187	5.6234
2	0.153	5.6297
2	0.136	5.6359
2	0.102	5.6359
2	0.085	5.6422
2	0.068	5.6422
2	0.034	5.6485
2	0.017	5.6485
2	0	5.6485
2	-0.017	5.6485
2	-0.051	5.6485
2	-0.068	5.6422
2	-0.085	5.6422
2	-0.119	5.6359
2	-0.136	5.6359
2	-0.17	5.6297
2	-0.187	5.6234
2	-0.221	5.6171
2	-0.238	5.6108
2	-0.272	5.6045
2	-0.289	5.592
0	-0.34	5.5857
0	-0.391	5.5731
0	-0.442	5.5605
0	-0.493	5.548
0	-0.544	5.5291
0	-0.595	5.5103
0	-0.646	5.4914
0	-0.697	5.4726
0	-0.748	5.4474
0	-0.816	5.4286
0	-0.867	5.4035
0	-0.918	5.372
0	-0.986	5.3469
0	-1.037	5.3155
0	-1.105	5.2841
0	-1.173	5.2464
0	-1.224	5.215
0	-1.292	5.171
0	-1.36	5.1333
0	-1.428	5.0893
0	-1.496	5.0453
0	-1.581	5.0014
0	-1.649	4.9511
0	-1.717	4.9008
0	-1.785	4.8506
0	-1.87	4.794
0	-1.938	4.7375
0	-2.006	4.6746
0	-2.091	4.6181
0	-2.159	4.549
0	-2.227	4.4861
0	-2.295	4.417
0	-2.38	4.3479
0	-2.448	4.2725
0	-2.499	4.1971
0	-2.567	4.1217
0	-2.635	4.0463
0	-2.686	3.9646
0	-2.737	3.883
0	-2.788	3.8013
0	-2.822	3.7133
0	-2.856	3.6316
0	-2.89	3.5437
0	-2.924	3.4557
0	-2.941	3.3677
0	-2.941	3.2798
0	-2.958	3.1918
0	-2.958	3.1038
0	-2.941	3.0159
0	-2.941	2.9279
0	-2.907	2.84
0	-2.89	2.752
0	-2.856	2.664
0	-2.822	2.5761
0	-2.771	2.4944
0	-2.72	2.4127
0	-2.669	2.331
0	-2.618	2.2494
0	-2.55	2.174
0	-2.482	2.0986
0	-2.414	2.0232
0	-2.346	1.954
0	-2.278	1.8849
0	-2.21	1.8158
0	-2.125	1.7467
0	-2.057	1.6839
0	-1.972	1.6273
0	-1.904	1.5645
0	-1.819	1.5079
0	-1.751	1.4577
0	-1.683	1.4074
0	-1.598	1.3572
0	-1.53	1.3069
0	-1.462	1.2629
0	-1.377	1.2189
0	-1.309	1.1812
0	-1.241	1.1435
0	-1.173	1.1058
0	-1.105	1.0681
0	-1.037	1.0367
0	-0.969	1.0053
0	-0.918	0.98016
0	-0.85	0.95503
0	-0.782	0.9299
0	-0.731	0.90477
0	-0.663	0.88592
0	-0.612	0.86079
0	-0.561	0.84822
0	-0.493	0.82937
0	-0.442	0.8168
0	-0.391	0.80424
0	-0.34	0.79167
0	-0.289	0.7791
0	-0.221	0.77282
0	-0.17	0.76654
0	-0.119	0.76026
0	-0.068	0.76026
0	-0.017	0.76026
0	0.017	0.76026
0	0.068	0.76026
0	0.119	0.76026
0	0.17	0.76654
0	0.221	0.77282
0	0.272	0.7791
0	0.323	0.79167
0	0.374	0.80424
0	0.442	0.8168
0	0.493	0.82937
0	0.544	0.84193
0	0.595	0.86079
0	0.663	0.87963
0	0.714	0.89848
0	0.782	0.92362
0	0.833	0.94875
0	0.901	0.97388
0	0.952	1.0053
0	1.02	1.0304
0	1.088	1.0618
0	1.156	1.0995
0	1.224	1.1372
0	1.292	1.1749
0	1.36	1.2126
0	1.428	1.2566
0	1.496	1.3006
0	1.564	1.3446
0	1.649	1.3948
0	1.717	1.4451
0	1.785	1.4954
0	1.87	1.5519
0	1.938	1.6085
0	2.006	1.6713
0	2.091	1.7279
0	2.159	1.797
2	2.227	1.8598
2	2.312	1.9289
2	2.414	1.998
2	2.499	2.0734
2	2.584	2.1488
2	2.652	2.2305
2	2.737	2.3122
2	2.805	2.3939
2	2.873	2.4755
2	2.941	2.5635
2	2.992	2.6578
2	3.043	2.7457
2	3.094	2.84
2	3.128	2.9342
2	3.162	3.0284
2	3.179	3.1227
2	3.196	3.217
2	3.196	3.3112
2	3.213	3.4117
2	3.196	3.506
2	3.196	3.6002
2	3.179	3.7008
2	3.145	3.795
2	3.111	3.8892
2	3.077	3.9835
2	3.043	4.0714
2	2.992	4.1657
2	2.958	4.2537
2	2.907	4.3416
2	2.856	4.4296
2	2.805	4.5113
2	2.737	4.593
2	2.686	4.6746
2	2.635	4.7563
2	2.567	4.838
2	2.516	4.9134
2	2.465	4.9888
2	2.414	5.0642
2	2.363	5.1333
2	2.312	5.2024
0	2.244	5.2715
0	2.193	5.3406
0	2.125	5.4035
0	2.074	5.4663
0	2.006	5.5291
0	1.955	5.5857
0	1.921	5.6485
0	1.87	5.705
0	1.836	5.7616
0	1.802	5.8119
0	1.768	5.8684
1	1.734	5.9187
1	1.683	5.9752
1	1.649	6.0255
1	1.615	6.0695
1	1.581	6.1197
1	1.547	6.1637
1	1.513	6.214
1	1.496	6.258
1	1.462	0.018849
1	1.445	0.062831
1	1.445	0.10681
1	1.428	0.15079
1	1.411	0.19478
1	1.411	0.23876
1	1.411	0.27646
1	1.411	0.32044
1	1.411	0.36442
1	1.428	0.4084
1	1.428	0.45238
1	1.445	0.49008
1	1.462	0.53406
1	1.479	0.58433
1	1.513	0.62831
1	1.53	0.67229
1	1.564	0.71627
1	1.581	0.76654
1	1.615	0.8168
1	1.649	0.86079
1	1.683	0.91105
0	1.751	0.9676
0	1.819	1.0179
0	1.87	1.0744
0	1.938	1.131
0	2.006	1.1938
0	2.074	1.2566
0	2.159	1.3195
0	2.227	1.3823
0	2.295	1.4514
0	2.363	1.5205
0	2.448	1.5959
0	2.516	1.6713
0	2.584	1.7467
0	2.669	1.8221
0	2.737	1.9038
0	2.805	1.9917
0	2.873	2.0734
0	2.924	2.1614
0	2.992	2.2494
0	3.043	2.3436
0	3.094	2.4316
0	3.128	2.5258
0	3.179	2.62
0	3.213	2.7206
0	3.23	2.8148
0	3.247	2.9154
0	3.264	3.0096
0	3.264	3.1101
0	3.264	3.2044
0	3.247	3.3049
0	3.23	3.4054
0	3.213	3.4997
0	3.179	3.5939
0	3.145	3.6882
0	3.094	3.7824
0	3.043	3.8767
0	2.992	3.9709
0	2.941	4.0589
0	2.873	4.1468
0	2.805	4.2285
0	2.737	4.3165
0	2.669	4.3982
0	2.584	4.4736
0	2.516	4.549
0	2.448	4.6244
0	2.363	4.6998
0	2.295	4.7689
0	2.21	4.838
0	2.142	4.9008
0	2.057	4.9637
0	1.989	5.0265
0	1.921	5.083
0	1.853	5.1396
0	1.785	5.1961
0	1.717	5.2464
0	1.649	5.2966
0	1.581	5.3469
2	1.53	5.3972
2	1.496	5.4412
2	1.462	5.4851
2	1.428	5.5291
2	1.394	5.5731
2	1.36	5.6108
2	1.343	5.6548
2	1.309	5.6925
2	1.292	5.7365
2	1.275	5.7742
2	1.258	5.8119
2	1.241	5.8496
2	1.241	5.8873
2	1.224	5.925
2	1.224	5.9627
2	1.224	6.0004
0	1.207	6.0318
0	1.19	6.0695
1	1.173	6.1072
1	1.139	6.1386
1	1.105	6.1763
1	1.088	6.2077
1	1.054	6.2391
1	1.037	6.2705
1	1.02	0.018849
1	0.986	0.050265
1	0.986	0.08168
1	0.969	0.10681
1	0.952	0.13823
1	0.952	0.16336
1	0.935	0.19478
1	0.935	0.22619
1	0.935	0.25132
1	0.935	0.27646
1	0.935	0.30787
1	0.935	0.333
1	0.935	0.36442
1	0.952	0.39583
1	0.952	0.42097
1	0.969	0.45238
1	0.986	0.47752
1	0.986	0.50893
1	1.003	0.54035
1	1.037	0.57176
1	1.054	0.60318
1	1.071	0.63459
1	1.105	0.66601
1	1.122	0.70371
1	1.156	0.73512
1	1.19	0.77282
1	1.224	0.80424
1	1.258	0.84193
1	1.292	0.87963
1	1.326	0.92362
1	1.36	0.96131
0	1.428	1.0053
0	1.496	1.0493
0	1.564	1.0933
0	1.615	1.1435
0	1.7	1.1938
0	1.768	1.2441
0	1.836	1.3006
0	1.904	1.3572
0	1.972	1.4137
0	2.057	1.4765
0	2.125	1.5394
0	2.193	1.6022
0	2.278	1.6713
0	2.346	1.7404
0	2.414	1.8095
0	2.482	1.8849
0	2.55	1.9603
0	2.618	2.0357
0	2.686	2.1174
0	2.754	2.1991
0	2.805	2.2808
0	2.856	2.3687
0	2.907	2.4567
0	2.958	2.5447
0	2.992	2.6326
0	3.026	2.7206
0	3.043	2.8148
0	3.06	2.9091
0	3.077	2.997
0	3.077	3.0913
0	3.077	3.1855
0	3.077	3.2798
0	3.06	3.3677
0	3.043	3.462
0	3.009	3.5499
0	2.975	3.6442
0	2.924	3.7322
0	2.89	3.8201
0	2.839	3.9018
0	2.771	3.9898
0	2.72	4.0714
0	2.652	4.1531
0	2.584	4.2285
0	2.516	4.3102
0	2.448	4.3856
0	2.38	4.4547
0	2.295	4.5238
0	2.227	4.593
0	2.142	4.6621
0	2.074	4.7249
0	2.006	4.7877
0	1.921	4.8443
0	1.853	4.9008
0	1.768	4.9574
0	1.7	5.0076
0	1.632	5.0579
0	1.564	5.1082
0	1.496	5.1521
0	1.428	5.1961
0	1.36	5.2401
0	1.292	5.2778
0	1.224	5.3155
0	1.173	5.3532
2	1.105	5.3846
2	1.071	5.4223
2	1.037	5.4537
2	1.003	5.4789
2	0.969	5.5103
2	0.935	5.5417
2	0.901	5.5668
2	0.867	5.592
2	0.85	5.6234
2	0.816	5.6485
2	0.799	5.6736
2	0.782	5.6925
2	0.748	5.7176
2	0.731	5.7428
2	0.714	5.7616
2	0.697	5.7867
2	0.68	5.8056
2	0.68	5.8244
2	0.663	5.8433
2	0.646	5.8684
2	0.646	5.8873
2	0.629	5.9061
2	0.629	5.925
2	0.612	5.9438
2	0.612	5.9627
2	0.612	5.9815
2	0.561	6.0004
2	0.527	6.0129
2	0.493	6.0318
2	0.442	6.0443
2	0.408	6.0569
2	0.374	6.0695
2	0.34	6.082
2	0.323	6.0883
2	0.306	6.1009
2	0.306	6.1072
2	0.289	6.1197
2	0.272	6.126
2	0.255	6.1386
2	0.255	6.1449
2	0.238	6.1512
2	0.238	6.1574
2	0.221	6.1637
2	0.221	6.1763
2	0.204	6.1826
2	0.204	6.1889
2	0.187	6.1951
2	0.187	6.2014
2	0.187	6.2014
2	0.17	6.2077
2	0.17	6.214
2	0.187	6.2203
2	0.204	6.2265
2	0.221	6.2328
2	0.238	6.2391
2	0.255	6.2454
2	0.272	6.258
2	0.289	6.2642
2	0.306	6.2768
2	0.323	0
2	0.357	0.012566
2	0.374	0.025132
2	0.391	0.031415
0	0.391	0.043982
1	0.408	0.056548
1	0.391	0.069114
1	0.374	0.08168
1	0.357	0.094246
1	0.34	0.10681
1	0.34	0.1131
1	0.323	0.12566
1	0.306	0.13195
1	0.306	0.14451
1	0.289	0.15079
1	0.289	0.16336
1	0.272	0.16964
1	0.272	0.17593
1	0.255	0.18849
1	0.255	0.19478
1	0.255	0.20106
1	0.238	0.20734
1	0.238	0.21991
1	0.238	0.22619
1	0.238	0.23247
1	0.238	0.23876
1	0.238	0.24504
1	0.221	0.25132
1	0.221	0.26389
1	0.221	0.27017
1	0.221	0.27646
1	0.221	0.28274
1	0.221	0.28902
1	0.238	0.29531
1	0.238	0.30159
1	0.238	0.31416
1	0.238	0.32044
1	0.238	0.32672
1	0.238	0.333
1	0.255	0.33929
1	0.255	0.35185
1	0.255	0.35814
1	0.272	0.36442
1	0.272	0.3707
1	0.289	0.38327
1	0.289	0.38955
1	0.306	0.40212
1	0.306	0.4084
1	0.323	0.42097
1	0.323	0.42725
1	0.34	0.43982
1	0.357	0.45238
1	0.357	0.45867
1	0.374	0.47123
1	0.391	0.4838
1	0.408	0.49637
1	0.425	0.50893
1	0.442	0.5215
1	0.459	0.53406
1	0.476	0.55291
1	0.493	0.56548
1	0.51	0.57805
1	0.544	0.59689
1	0.561	0.61574
0	0.612	0.62831
0	0.646	0.64716
0	0.697	0.67229
0	0.748	0.69114
0	0.782	0.71627
0	0.833	0.74141
0	0.884	0.76654
0	0.935	0.79167
0	1.003	0.82309
0	1.054	0.8545
0	1.105	0.88592
0	1.173	0.92362
0	1.224	0.95503
0	1.292	0.99273
0	1.36	1.0367
0	1.411	1.0744
0	1.479	1.1184
0	1.547	1.1687
0	1.615	1.2126
0	1.683	1.2629
0	1.768	1.3195
0	1.836	1.3697
0	1.904	1.4263
0	1.972	1.4828
0	2.057	1.5456
0	2.125	1.6085
0	2.21	1.6776
0	2.278	1.7404
0	2.346	1.8095
0	2.414	1.8849
0	2.482	1.954
0	2.55	2.0357
0	2.618	2.1111
0	2.686	2.1928
0	2.737	2.2745
2	2.788	2.3562
2	2.856	2.4378
2	2.924	2.5258
2	2.992	2.6138
2	3.043	2.708
2	3.077	2.796
2	3.128	2.8902
2	3.162	2.9845
2	3.179	3.085
2	3.196	3.1793
2	3.213	3.2735
2	3.213	3.374
2	3.213	3.4683
2	3.213	3.5625
2	3.196	3.6631
2	3.179	3.7573
2	3.145	3.8515
2	3.111	3.9458
2	3.077	4.04
2	3.026	4.1343
2	2.992	4.2222
2	2.941	4.3102
2	2.89	4.3982
2	2.839	4.4861
2	2.771	4.5678
2	2.72	4.6495
0	2.652	4.7312
0	2.567	4.8129
0	2.499	4.8883
0	2.414	4.9637
0	2.346	5.0328
0	2.278	5.1019
0	2.21	5.171
0	2.142	5.2338
0	2.074	5.2966
0	2.006	5.3595
0	1.955	5.4223
0	1.887	5.4789
0	1.836	5.5354
0	1.785	5.592
0	1.751	5.6422
2	1.7	5.6925
2	1.683	5.7428
2	1.666	5.793
2	1.649	5.8433
2	1.632	5.8936
2	1.632	5.9438
2	1.632	5.9941
2	1.632	6.0443
2	1.632	6.0883
0	1.615	6.1386
0	1.615	6.1889
0	1.598	6.2391
0	1.598	0
0	1.598	0.050265
1	1.615	0.10053
1	1.598	0.14451
1	1.581	0.19478
1	1.581	0.24504
1	1.581	0.28902
1	1.581	0.33929
1	1.598	0.38955
1	1.598	0.43353
1	1.615	0.4838
1	1.632	0.53406
1	1.649	0.58433
1	1.666	0.62831
1	1.7	0.68486
0	1.734	0.73512
0	1.785	0.78539
0	1.853	0.84193
0	1.904	0.89848
0	1.955	0.95503
0	2.023	1.0179
0	2.091	1.0807
0	2.159	1.1435
0	2.227	1.2064
0	2.295	1.2755
0	2.363	1.3446
0	2.431	1.42
0	2.516	1.4954
0	2.584	1.5708
0	2.652	1.6462
0	2.72	1.7279
0	2.805	1.8095
0	2.873	1.8975
0	2.941	1.9855
0	3.009	2.0734
0	3.06	2.1677
0	3.128	2.2619
0	3.179	2.3562
0	3.23	2.4504
0	3.264	2.5509
0	3.315	2.6452
0	3.332	2.7457
0	3.366	2.8462
0	3.383	2.9468
0	3.383	3.0536
0	3.383	3.1541
0	3.383	3.2546
0	3.366	3.3552
0	3.349	3.4557
0	3.315	3.5562
0	3.281	3.6568
0	3.247	3.7573
0	3.196	3.8515
0	3.145	3.9458
0	3.077	4.04
0	3.026	4.1343
0	2.958	4.2222
0	2.89	4.3102
0	2.805	4.3982
0	2.737	4.4798
0	2.669	4.5615
0	2.584	4.6369
0	2.516	4.7186
0	2.431	4.7877
0	2.363	4.8631
0	2.278	4.9322
0	2.21	5.0014
0	2.142	5.0642
2	2.074	5.127
2	2.023	5.1898
2	1.972	5.2527
2	1.938	5.3092
2	1.887	5.3658
2	1.853	5.4223
2	1.819	5.4789
2	1.785	5.5354
2	1.751	5.5857
2	1.717	5.6359
2	1.7	5.6925
0	1.666	5.7428
0	1.615	5.793
0	1.581	5.837
0	1.547	5.8873
0	1.53	5.9313
0	1.496	5.9752
0	1.479	6.0255
1	1.462	6.0695
1	1.428	6.1135
1	1.394	6.1512
1	1.36	6.1951
1	1.343	6.2391
1	1.326	6.2768
1	1.292	0.031415
1	1.275	0.069114
1	1.275	0.1131
1	1.258	0.15079
1	1.241	0.18849
1	1.241	0.22619
1	1.241	0.26389
1	1.241	0.30159
1	1.241	0.33929
1	1.241	0.37699
1	1.258	0.41469
1	1.275	0.45238
1	1.275	0.49008
1	1.292	0.52778
1	1.309	0.56548
1	1.343	0.60946
1	1.36	0.64716
1	1.377	0.69114
1	1.411	0.72884
1	1.445	0.77282
1	1.479	0.8168
1	1.513	0.86079
1	1.547	0.91105
1	1.581	0.95503
1	1.632	1.0053
1	1.666	1.0556
0	1.734	1.1058
0	1.802	1.1624
0	1.87	1.2126
0	1.938	1.2755
0	2.023	1.332
0	2.091	1.3948
0	2.159	1.4577
0	2.227	1.5268
0	2.312	1.5896
0	2.38	1.665
0	2.448	1.7341
0	2.533	1.8095
0	2.601	1.8912
0	2.669	1.9666
0	2.737	2.0483
0	2.805	2.13
0	2.856	2.2179
0	2.907	2.3059
0	2.958	2.3939
0	3.009	2.4818
0	3.06	2.5761
0	3.094	2.664
0	3.111	2.7583
0	3.145	2.8525
0	3.162	2.9468
0	3.162	3.041
0	3.162	3.1416
0	3.162	3.2358
0	3.145	3.33
0	3.128	3.4243
0	3.111	3.5185
0	3.077	3.6128
0	3.043	3.7008
0	2.992	3.795
0	2.941	3.883
0	2.89	3.9709
0	2.822	4.0589
0	2.771	4.1406
0	2.703	4.2222
0	2.635	4.3039
0	2.567	4.3793
0	2.482	4.4547
0	2.414	4.5301
0	2.329	4.5992
0	2.261	4.6683
0	2.176	4.7375
0	2.108	4.8003
0	2.04	4.8631
0	1.955	4.926
0	1.887	4.9825
0	1.819	5.039
0	1.734	5.0893
0	1.666	5.1459
0	1.598	5.1898
0	1.53	5.2401
0	1.479	5.2841
0	1.411	5.3281
0	1.343	5.372
2	1.292	5.4097
2	1.258	5.4474
2	1.224	5.4851
2	1.19	5.5228
2	1.156	5.5605
0	1.105	5.592
0	1.054	5.6234
0	1.02	5.6548
0	0.969	5.6862
0	0.935	5.7113
0	0.884	5.7428
0	0.85	5.7679
0	0.816	5.793
0	0.782	5.8182
0	0.748	5.8433
0	0.714	5.8621
2	0.68	5.881
2	0.68	5.9061
2	0.663	5.925
2	0.663	5.9438
2	0.663	5.9627
2	0.663	5.9878
2	0.663	6.0066
2	0.663	6.0255
2	0.663	6.0443
2	0.663	6.0632
2	0.663	6.082
2	0.663	6.1072
2	0.68	6.126
2	0.68	6.1449
0	0.68	6.17
0	0.663	6.1889
0	0.663	6.2077
1	0.663	6.2265
1	0.629	6.2454
1	0.612	6.2642
1	0.595	0
1	0.578	0.018849
1	0.561	0.037699
1	0.544	0.050265
1	0.527	0.069114
1	0.51	0.08168
1	0.493	0.10053
1	0.476	0.1131
1	0.476	0.13195
1	0.459	0.14451
1	0.442	0.15708
1	0.442	0.16964
1	0.442	0.18221
1	0.425	0.19478
1	0.425	0.21363
1	0.425	0.22619
1	0.425	0.23876
1	0.408	0.25132
1	0.408	0.26389
1	0.408	0.27646
1	0.408	0.28902
1	0.408	0.30159
1	0.425	0.31416
1	0.425	0.32672
1	0.425	0.33929
1	0.425	0.35185
1	0.442	0.36442
1	0.442	0.37699
1	0.459	0.38955
1	0.459	0.4084
1	0.476	0.42097
1	0.476	0.43353
1	0.493	0.4461
1	0.51	0.46495
1	0.527	0.47752
1	0.527	0.49637
1	0.544	0.51521
1	0.561	0.52778
1	0.578	0.54663
1	0.612	0.56548
1	0.629	0.58433
1	0.646	0.60318
1	0.663	0.62203
1	0.697	0.64088
1	0.714	0.66601
1	0.748	0.68486
1	0.765	0.70999
1	0.799	0.73512
1	0.833	0.76026
1	0.867	0.78539
1	0.901	0.81052
0	0.952	0.83565
0	1.003	0.86707
0	1.071	0.89848
0	1.122	0.9299
0	1.19	0.9676
0	1.241	1.0053
0	1.309	1.043
0	1.377	1.0807
0	1.445	1.1247
0	1.513	1.1687
0	1.581	1.2189
0	1.649	1.2629
0	1.717	1.3132
0	1.785	1.3697
0	1.87	1.4263
0	1.938	1.4828
0	2.006	1.5394
0	2.091	1.6022
0	2.159	1.665
0	2.227	1.7341
0	2.312	1.8033
0	2.38	1.8724
0	2.448	1.9415
0	2.516	2.0169
0	2.584	2.0923
0	2.635	2.174
0	2.703	2.2556
0	2.754	2.3373
0	2.805	2.419
0	2.856	2.507
0	2.89	2.5886
0	2.924	2.6766
0	2.958	2.7646
0	2.975	2.8588
0	2.992	2.9468
0	3.009	3.0347
0	3.009	3.129
0	2.992	3.217
0	2.992	3.3049
0	2.975	3.3992
0	2.941	3.4871
0	2.924	3.5751
0	2.89	3.6631
0	2.839	3.7447
0	2.788	3.8327
0	2.737	3.9144
0	2.686	3.996
0	2.618	4.0777
0	2.567	4.1531
0	2.499	4.2285
0	2.431	4.3039
0	2.363	4.3793
0	2.278	4.4484
0	2.21	4.5175
0	2.142	4.5804
0	2.057	4.6432
0	1.989	4.706
0	1.904	4.7626
0	1.836	4.8191
0	1.751	4.8757
0	1.683	4.926
0	1.615	4.9762
0	1.53	5.0202
0	1.462	5.0705
0	1.394	5.1082
0	1.326	5.1521
0	1.258	5.1898
0	1.19	5.2275
0	1.122	5.2652
0	1.054	5.2966
0	1.003	5.3281
0	0.935	5.3532
0	0.884	5.3846
0	0.816	5.4097
0	0.765	5.4349
0	0.714	5.4537
0	0.646	5.4789
0	0.595	5.4977
0	0.544	5.5103
0	0.493	5.5291
0	0.442	5.5417
0	0.391	5.5543
0	0.34	5.5668
0	0.289	5.5731
0	0.238	5.5857
0	0.204	5.592
0	0.153	5.5982
2	0.102	5.5982
2	0.068	5.6045
2	0.051	5.6045
2	0.017	5.6045
2	0	5.6045
2	-0.017	5.6045
2	-0.034	5.6045
2	-0.068	5.6045
2	-0.102	5.6045
2	-0.119	5.5982
2	-0.153	5.592
2	-0.17	5.5857
2	-0.204	5.5857
2	-0.238	5.5731
2	-0.255	5.5668
2	-0.289	5.5605
2	-0.323	5.548
2	-0.34	5.5417
2	-0.374	5.5291
2	-0.408	5.5166
2	-0.442	5.504
2	-0.476	5.4914
2	-0.51	5.4726
2	-0.544	5.46
2	-0.578	5.4412
2	-0.612	5.4223
2	-0.646	5.4035
2	-0.68	5.3846
2	-0.731	5.3658
2	-0.765	5.3406
2	-0.799	5.3155
2	-0.85	5.2904
2	-0.884	5.2652
2	-0.935	5.2401
2	-0.969	5.2087
2	-1.02	5.1773
0	-1.088	5.1459
0	-1.156	5.1144
0	-1.224	5.0767
0	-1.292	5.039
0	-1.36	5.0014
0	-1.445	4.9574
0	-1.513	4.9134
0	-1.581	4.8631
0	-1.649	4.8191
0	-1.734	4.7689
0	-1.802	4.7123
0	-1.87	4.6558
0	-1.955	4.5992
0	-2.023	4.5427
0	-2.091	4.4798
0	-2.176	4.4107
0	-2.244	4.3479
0	-2.312	4.2788
0	-2.38	4.2097
0	-2.431	4.1343
0	-2.499	4.0589
0	-2.55	3.9835
0	-2.601	3.9081
0	-2.652	3.8264
0	-2.703	3.751
0	-2.737	3.6693
0	-2.771	3.5814
0	-2.805	3.4997
0	-2.822	3.418
0	-2.839	3.33
0	-2.839	3.2421
0	-2.856	3.1604
0	-2.839	3.0724
0	-2.839	2.9845
0	-2.822	2.9028
0	-2.805	2.8148
0	-2.771	2.7332
0	-2.737	2.6515
0	-2.703	2.5698
0	-2.652	2.4881
0	-2.601	2.4064
0	-2.55	2.331
0	-2.499	2.2556
0	-2.431	2.1802
0	-2.363	2.1111
0	-2.312	2.0357
0	-2.227	1.9729
0	-2.159	1.9038
0	-2.091	1.841
0	-2.023	1.7781
0	-1.938	1.7216
0	-1.87	1.6587
0	-1.785	1.6085
0	-1.717	1.5519
0	-1.632	1.5017
0	-1.564	1.4514
0	-1.496	1.4074
0	-1.411	1.3634
0	-1.343	1.3257
0	-1.275	1.2817
0	-1.19	1.2441
0	-1.122	1.2126
0	-1.054	1.1812
0	-0.986	1.1498
0	-0.918	1.1184
0	-0.85	1.0933
0	-0.782	1.0681
0	-0.714	1.043
0	-0.646	1.0241
0	-0.595	1.0053
0	-0.527	0.98645
0	-0.459	0.97388
0	-0.391	0.96131
0	-0.34	0.94875
0	-0.272	0.93618
0	-0.221	0.9299
0	-0.153	0.92362
0	-0.102	0.92362
0	-0.034	0.91733
0	0	0.91733
0	0.068	0.91733
0	0.119	0.92362
0	0.187	0.9299
0	0.255	0.93618
0	0.306	0.94246
0	0.374	0.95503
0	0.425	0.9676
0	0.493	0.98016
0	0.561	0.99901
0	0.612	1.0116
0	0.68	1.0367
0	0.748	1.0556
0	0.816	1.0807
0	0.884	1.1058
0	0.952	1.131
0	1.02	1.1624
0	1.088	1.1938
0	1.156	1.2252
0	1.224	1.2629
0	1.292	1.3006
0	1.36	1.3383
0	1.445	1.3823
0	1.513	1.4263
0	1.581	1.4765
0	1.666	1.5205
0	1.734	1.5771
0	1.802	1.6273
0	1.887	1.6839
0	1.955	1.7404
0	2.023	1.8033
0	2.091	1.8661
0	2.176	1.9289
0	2.244	1.9917
0	2.295	2.0609
0	2.363	2.13
2	2.431	2.2054
2	2.499	2.2808
2	2.584	2.3562
2	2.652	2.4316
2	2.72	2.5132
2	2.771	2.5949
2	2.822	2.6829
2	2.873	2.7646
2	2.924	2.8525
2	2.958	2.9405
2	2.992	3.0347
2	3.009	3.1227
2	3.026	3.2107
2	3.043	3.3049
2	3.043	3.3929
2	3.043	3.4871
2	3.026	3.5814
2	3.009	3.6693
2	2.992	3.7573
2	2.958	3.8515
2	2.924	3.9395
2	2.89	4.0275
2	2.856	4.1091
2	2.805	4.1971
2	2.754	4.2788
2	2.703	4.3605
2	2.652	4.4421
2	2.601	4.5238
2	2.55	4.5992
2	2.482	4.6746
2	2.431	4.75
2	2.38	4.8191
0	2.295	4.8945
0	2.227	4.9574
0	2.159	5.0265
0	2.074	5.0893
0	2.006	5.1521
0	1.938	5.2087
0	1.87	5.2715
0	1.819	5.3218
0	1.751	5.3783
0	1.7	5.4286
0	1.632	5.4789
0	1.581	5.5291
0	1.53	5.5731
0	1.496	5.6234
0	1.445	5.6674
0	1.394	5.7113
0	1.36	5.749
0	1.326	5.793
0	1.292	5.8307
0	1.258	5.8684
0	1.224	5.9061
0	1.207	5.9438
1	1.173	5.9815
1	1.139	6.0129
1	1.088	6.0443
1	1.054	6.082
1	1.02	6.1135
1	0.986	6.1449
1	0.969	6.17
1	0.935	6.2014
1	0.901	6.2265
1	0.884	6.258
1	0.867	0
1	0.85	0.025132
1	0.833	0.050265
1	0.816	0.075397
1	0.799	0.10053
1	0.782	0.11938
1	0.765	0.14451
1	0.765	0.16964
1	0.765	0.19478
1	0.748	0.21363
1	0.748	0.23876
1	0.748	0.25761
1	0.748	0.28274
1	0.748	0.30787
1	0.748	0.32672
1	0.748	0.35185
1	0.765	0.37699
1	0.765	0.39583
1	0.782	0.42097
1	0.782	0.4461
1	0.799	0.47123
0	0.833	0.49637
0	0.867	0.5215
0	0.918	0.54663
0	0.952	0.57176
0	0.986	0.60318
0	1.037	0.63459
0	1.088	0.66601
0	1.122	0.69742
0	1.173	0.73512
0	1.224	0.77282
0	1.275	0.81052
0	1.326	0.84822
0	1.394	0.8922
0	1.445	0.9299
0	1.513	0.97388
0	1.564	1.0241
0	1.632	1.0744
0	1.7	1.1247
0	1.768	1.1749
0	1.836	1.2315
0	1.904	1.2817
0	1.989	1.3446
0	2.057	1.4011
0	2.125	1.4703
0	2.193	1.5331
0	2.278	1.6022
0	2.346	1.6713
0	2.414	1.7404
0	2.499	1.8158
0	2.567	1.8912
0	2.635	1.9666
0	2.703	2.0483
0	2.771	2.13
0	2.822	2.2179
0	2.873	2.2996
0	2.924	2.3876
0	2.975	2.4755
0	3.026	2.5698
0	3.06	2.6578
0	3.094	2.752
0	3.111	2.8462
0	3.128	2.9405
0	3.128	3.0347
0	3.145	3.129
0	3.128	3.2232
0	3.128	3.3175
0	3.111	3.4117
0	3.077	3.506
0	3.043	3.5939
0	3.009	3.6882
0	2.975	3.7761
0	2.924	3.8641
0	2.873	3.9521
0	2.805	4.04
0	2.754	4.1217
0	2.686	4.2034
0	2.618	4.2851
0	2.533	4.3605
0	2.465	4.4359
0	2.397	4.5113
0	2.312	4.5804
0	2.244	4.6495
0	2.176	4.7123
0	2.091	4.7814
0	2.023	4.838
0	1.938	4.9008
2	1.87	4.9574
2	1.819	5.0139
2	1.768	5.0642
2	1.717	5.1207
2	1.666	5.171
2	1.615	5.2213
2	1.564	5.2652
2	1.53	5.3155
0	1.462	5.3595
0	1.411	5.4035
0	1.343	5.4474
0	1.292	5.4851
0	1.241	5.5228
0	1.19	5.5605
0	1.139	5.592
0	1.088	5.6297
0	1.054	5.6611
0	1.003	5.6925
0	0.969	5.7239
0	0.918	5.749
0	0.884	5.7805
0	0.85	5.8056
0	0.816	5.8307
0	0.782	5.8559
0	0.765	5.881
0	0.731	5.8998
1	0.697	5.925
1	0.646	5.9438
1	0.612	5.9627
1	0.561	5.9815
1	0.527	5.9941
1	0.476	6.0129
1	0.442	6.0255
1	0.408	6.0381
1	0.374	6.0506
1	0.323	6.0632
1	0.289	6.0695
1	0.255	6.082
1	0.221	6.0883
1	0.187	6.0946
1	0.153	6.1009
1	0.119	6.1009
1	0.085	6.1072
1	0.051	6.1072
1	0.017	6.1072
1	0	6.1135
1	-0.034	6.1072
1	-0.068	6.1072
1	-0.102	6.1072
1	-0.136	6.1009
1	-0.17	6.0946
1	-0.204	6.0946
1	-0.238	6.082
1	-0.272	6.0758
1	-0.306	6.0695
1	-0.34	6.0569
1	-0.374	6.0506
1	-0.408	6.0381
1	-0.408	6.0255
1	-0.425	6.0129
1	-0.442	5.9941
1	-0.476	5.9815
1	-0.493	5.9689
1	-0.51	5.9501
1	-0.544	5.9375
1	-0.561	5.9187
1	-0.595	5.8998
1	-0.612	5.8873
1	-0.646	5.8621
1	-0.68	5.8433
1	-0.714	5.8244
1	-0.748	5.7993
1	-0.782	5.7805
1	-0.816	5.7553
1	-0.85	5.7302
1	-0.901	5.705
1	-0.935	5.6736
1	-0.986	5.6485
1	-1.02	5.6171
1	-1.071	5.5857
1	-1.122	5.548
1	-1.173	5.5166
1	-1.224	5.4789
1	-1.275	5.4412
1	-1.326	5.4035
1	-1.394	5.3595
1	-1.445	5.3218
1	-1.513	5.2715
1	-1.581	5.2275
1	-1.632	5.1773
1	-1.7	5.127
1	-1.768	5.0767
1	-1.853	5.0202
1	-1.921	4.9637
1	-1.989	4.9071
1	-2.057	4.8443
1	-2.142	4.7814
1	-2.21	4.7186
1	-2.278	4.6495
1	-2.363	4.5804
1	-2.431	4.505
1	-2.499	4.4359
1	-2.567	4.3542
1	-2.635	4.2788
1	-2.703	4.1971
1	-2.771	4.1154
1	-2.822	4.0338
1	-2.873	3.9458
1	-2.924	3.8578
1	-2.975	3.7699
1	-3.009	3.6819
1	-3.043	3.5877
1	-3.077	3.4934
1	-3.094	3.4054
1	-3.111	3.3112
1	-3.128	3.217
1	-3.128	3.1227
1	-3.111	3.0284
1	-3.111	2.9342
1	-3.077	2.84
1	-3.06	2.752
[truncated: 5,162 more rows]
