# Supplementary material for: Skilled motor control of an inverted pendulum implies low entropy of states but high entropy of actions
Source: PLoS Comput Biol. 2023 Jan 6;19(1):e1010810. doi: 10.1371/journal.pcbi.1010810 (PMC9851554; doi:10.1371/journal.pcbi.1010810)
Supplement: S2 File — The dataset within the file contains the data collected during the experiment. Each CSV file named “FRI_p_l.csv” corresponds to a different trial, where “p” stands for an unique numerical participant’s identifier and “l” stands for pendulum length (where “2” corresponds to 0.2, “3” to 0.3 m, “4” to 0.4 m, etc.). In every file, rows correspond to subsequent time steps, sampled with a frequency of 0.017 s. For every recorded time step, each column contains: the action selected by the trial’s participant (“action”). The value 0 corresponds to a “no action”, the value 1 represents an action that pushes the pendulum towards the clockwise direction and the value 2 corresponds to an action that pushes the pendulum towards the anti-clockwise direction.the angular velocity of the pendulum at that time step (“ang. velocity”), measured in rad s−1.the angle of the pendulum at that time step (“angle”), measured in rad with values in the interval [0, 2π) rad. The angle 0 rad corresponds to the pendulum oriented in its upright position.the single utility value associated to the whole trial (“utility”). (ZIP) [file pcbi.1010810.s002.zip › ExperimentalData/FRI_28_6.csv]

action	angular vel.	angle	trial utility
1	1.462	0.34557	-12.5556
1	0	3.2358
1	0	3.2358
1	0	3.2358
1	-0.017	3.2358
1	-0.017	3.2358
1	-0.017	3.2358
1	-0.034	3.2358
1	-0.034	3.2358
1	-0.034	3.2295
1	-0.034	3.2295
1	-0.051	3.2295
1	-0.051	3.2295
1	-0.051	3.2232
1	-0.051	3.2232
1	-0.068	3.2232
1	-0.068	3.217
1	-0.068	3.217
1	-0.068	3.217
1	-0.085	3.2107
1	-0.085	3.2107
1	-0.085	3.2044
1	-0.085	3.2044
1	-0.085	3.2044
1	-0.102	3.1981
1	-0.102	3.1981
1	-0.102	3.1918
1	-0.102	3.1918
1	-0.102	3.1855
1	-0.102	3.1793
1	-0.102	3.1793
1	-0.119	3.173
1	-0.119	3.173
1	-0.119	3.1667
1	-0.119	3.1667
1	-0.119	3.1604
1	-0.119	3.1541
1	-0.119	3.1541
1	-0.119	3.1478
1	-0.119	3.1478
1	-0.119	3.1416
1	-0.119	3.1353
1	-0.119	3.1353
1	-0.119	3.129
1	-0.102	3.129
1	-0.085	3.1227
1	-0.068	3.1227
1	-0.068	3.1164
1	-0.051	3.1164
1	-0.034	3.1164
1	-0.017	3.1164
1	0	3.1101
1	0	3.1101
1	0.017	3.1164
1	0.017	3.1164
1	0.034	3.1164
1	0.051	3.1164
1	0.068	3.1164
1	0.085	3.1227
1	0.102	3.1227
1	0.119	3.129
1	0.119	3.129
1	0.136	3.1353
1	0.153	3.1416
1	0.17	3.1478
1	0.17	3.1478
1	0.187	3.1541
1	0.204	3.1604
1	0.221	3.1667
1	0.221	3.1793
1	0.238	3.1855
1	0.255	3.1918
1	0.255	3.1981
1	0.272	3.2044
1	0.272	3.217
1	0.289	3.2232
1	0.306	3.2358
1	0.306	3.2421
1	0.306	3.2546
1	0.323	3.2609
1	0.323	3.2735
1	0.34	3.2798
1	0.34	3.2923
1	0.34	3.3049
1	0.357	3.3112
1	0.357	3.3238
1	0.357	3.3363
1	0.357	3.3489
1	0.357	3.3552
1	0.374	3.3677
1	0.374	3.3803
1	0.374	3.3929
1	0.374	3.4054
1	0.374	3.4117
1	0.374	3.4243
1	0.374	3.4369
1	0.374	3.4494
1	0.357	3.462
1	0.34	3.4683
1	0.323	3.4808
1	0.306	3.4871
1	0.289	3.4997
1	0.272	3.506
1	0.255	3.5122
1	0.221	3.5248
1	0.204	3.5311
1	0.187	3.5374
1	0.17	3.5437
1	0.136	3.5437
1	0.102	3.5499
1	0.068	3.5499
1	0.034	3.5562
1	0	3.5562
1	-0.017	3.5562
1	-0.051	3.5562
1	-0.085	3.5499
1	-0.119	3.5499
1	-0.153	3.5437
1	-0.187	3.5374
1	-0.221	3.5311
1	-0.238	3.5248
1	-0.272	3.5185
1	-0.306	3.506
1	-0.34	3.4997
1	-0.374	3.4871
1	-0.408	3.4745
1	-0.425	3.462
1	-0.459	3.4494
1	-0.493	3.4369
1	-0.51	3.418
1	-0.544	3.4054
1	-0.561	3.3866
1	-0.595	3.3677
1	-0.612	3.3489
1	-0.646	3.33
1	-0.663	3.3112
1	-0.68	3.2923
1	-0.697	3.2672
1	-0.731	3.2484
1	-0.748	3.2232
1	-0.765	3.2044
1	-0.782	3.1793
1	-0.782	3.1541
1	-0.799	3.129
1	-0.816	3.1101
1	-0.833	3.085
1	-0.833	3.0599
1	-0.85	3.0347
1	-0.85	3.0033
1	-0.85	2.9782
1	-0.867	2.9531
1	-0.867	2.9279
1	-0.867	2.9028
1	-0.867	2.8777
1	-0.867	2.8462
1	-0.867	2.8211
1	-0.867	2.796
1	-0.85	2.7708
1	-0.85	2.7457
1	-0.85	2.7206
1	-0.833	2.6955
1	-0.833	2.6703
1	-0.816	2.6452
1	-0.816	2.62
1	-0.799	2.5949
1	-0.782	2.5698
1	-0.765	2.5447
1	-0.748	2.5258
1	-0.731	2.5007
1	-0.714	2.4818
1	-0.697	2.4567
1	-0.68	2.4378
1	-0.663	2.419
1	-0.646	2.3939
1	-0.629	2.375
1	-0.595	2.3562
0	-0.561	2.3436
0	-0.527	2.3247
0	-0.493	2.3059
0	-0.459	2.2933
0	-0.408	2.2808
0	-0.374	2.2682
0	-0.34	2.2556
0	-0.306	2.2494
0	-0.255	2.2368
0	-0.221	2.2305
0	-0.187	2.2242
0	-0.136	2.2179
2	-0.102	2.2179
2	-0.051	2.2117
2	0	2.2117
2	0.034	2.2117
2	0.102	2.2179
2	0.153	2.2179
2	0.204	2.2242
2	0.255	2.2305
2	0.306	2.2431
2	0.357	2.2494
2	0.408	2.2619
2	0.459	2.2745
2	0.51	2.2933
2	0.561	2.3059
2	0.612	2.3247
2	0.663	2.3436
2	0.714	2.3624
2	0.765	2.3876
2	0.799	2.4127
2	0.85	2.4378
2	0.901	2.463
2	0.935	2.4881
2	0.986	2.5195
2	1.02	2.5509
2	1.071	2.5823
2	1.105	2.6138
2	1.139	2.6452
2	1.173	2.6829
2	1.207	2.7206
2	1.241	2.7583
2	1.275	2.796
2	1.309	2.8337
2	1.326	2.8714
2	1.36	2.9154
2	1.377	2.9531
2	1.394	2.997
2	1.411	3.041
2	1.428	3.0787
2	1.445	3.1227
2	1.462	3.1667
2	1.462	3.2107
2	1.479	3.2546
2	1.479	3.3049
2	1.479	3.3489
2	1.496	3.3929
2	1.479	3.4369
2	1.479	3.4808
2	1.479	3.5248
2	1.479	3.5688
2	1.462	3.6128
2	1.445	3.6568
2	1.445	3.7008
2	1.428	3.7447
2	1.411	3.7887
2	1.394	3.8327
2	1.377	3.8704
2	1.343	3.9144
2	1.326	3.9521
2	1.309	3.996
2	1.275	4.0338
2	1.241	4.0714
2	1.224	4.1091
2	1.19	4.1468
2	1.156	4.1783
2	1.139	4.216
2	1.105	4.2474
2	1.071	4.2788
2	1.037	4.3102
2	1.003	4.3416
2	0.969	4.373
2	0.935	4.4044
2	0.901	4.4296
2	0.867	4.4547
2	0.833	4.4798
2	0.799	4.505
2	0.748	4.5301
2	0.714	4.5553
2	0.68	4.5741
0	0.629	4.593
0	0.578	4.6118
0	0.527	4.6306
0	0.476	4.6432
0	0.425	4.6558
0	0.391	4.6683
0	0.34	4.6809
0	0.289	4.6935
0	0.238	4.6998
0	0.187	4.706
0	0.136	4.7123
0	0.085	4.7123
0	0.034	4.7186
0	0	4.7186
0	-0.051	4.7186
1	-0.102	4.7123
1	-0.17	4.7123
1	-0.221	4.706
1	-0.289	4.6935
1	-0.357	4.6872
1	-0.425	4.6746
1	-0.476	4.6621
1	-0.544	4.6432
1	-0.612	4.6244
1	-0.663	4.6055
1	-0.731	4.5867
1	-0.799	4.5615
1	-0.85	4.5364
1	-0.918	4.5113
1	-0.986	4.4798
1	-1.037	4.4547
1	-1.105	4.417
1	-1.173	4.3856
1	-1.224	4.3479
1	-1.292	4.3102
1	-1.343	4.2725
1	-1.394	4.2285
1	-1.462	4.1845
1	-1.513	4.1406
1	-1.564	4.0966
1	-1.615	4.0463
1	-1.666	3.996
1	-1.717	3.9458
1	-1.768	3.8955
1	-1.819	3.839
1	-1.853	3.7824
1	-1.904	3.7259
1	-1.938	3.6693
1	-1.972	3.6128
1	-2.006	3.5499
1	-2.04	3.4871
1	-2.074	3.4306
1	-2.091	3.3677
1	-2.108	3.3049
1	-2.142	3.2358
1	-2.159	3.173
1	-2.159	3.1101
1	-2.176	3.041
1	-2.176	2.9782
1	-2.176	2.9091
1	-2.176	2.8462
1	-2.176	2.7834
1	-2.176	2.7143
1	-2.159	2.6515
1	-2.142	2.5823
1	-2.142	2.5195
1	-2.108	2.4567
1	-2.091	2.3939
1	-2.074	2.331
1	-2.057	2.2682
1	-2.023	2.2054
1	-1.989	2.1488
1	-1.972	2.086
1	-1.938	2.0294
1	-1.904	1.9729
1	-1.87	1.9163
1	-1.836	1.8598
1	-1.802	1.8033
1	-1.751	1.7467
1	-1.717	1.6964
1	-1.683	1.6462
1	-1.649	1.5959
1	-1.615	1.5456
1	-1.564	1.4954
1	-1.53	1.4514
1	-1.496	1.4074
1	-1.462	1.3634
1	-1.428	1.3195
1	-1.394	1.2755
1	-1.36	1.2315
1	-1.326	1.1938
1	-1.292	1.1561
1	-1.258	1.1184
1	-1.224	1.0807
1	-1.19	1.043
1	-1.156	1.0053
1	-1.139	0.97388
1	-1.105	0.93618
1	-1.088	0.90477
1	-1.054	0.87335
1	-1.037	0.84193
1	-1.003	0.81052
0	-0.969	0.7791
0	-0.935	0.74769
0	-0.901	0.72256
0	-0.867	0.69742
0	-0.833	0.67229
0	-0.799	0.64716
0	-0.765	0.62203
0	-0.748	0.59689
0	-0.714	0.57805
0	-0.697	0.55291
2	-0.663	0.53406
2	-0.629	0.51521
2	-0.578	0.49637
2	-0.544	0.47752
2	-0.51	0.46495
2	-0.476	0.4461
2	-0.442	0.43353
2	-0.408	0.42097
2	-0.374	0.4084
2	-0.34	0.39583
2	-0.306	0.38955
2	-0.272	0.37699
2	-0.238	0.3707
2	-0.204	0.36442
2	-0.17	0.35814
0	-0.153	0.35185
0	-0.136	0.34557
0	-0.119	0.34557
1	-0.102	0.33929
1	-0.102	0.33929
1	-0.102	0.333
1	-0.102	0.333
1	-0.102	0.32672
1	-0.085	0.32672
1	-0.085	0.32044
1	-0.085	0.32044
1	-0.085	0.31416
1	-0.085	0.31416
1	-0.085	0.30787
1	-0.085	0.30787
1	-0.085	0.30787
1	-0.068	0.30159
1	-0.068	0.30159
1	-0.068	0.29531
1	-0.068	0.29531
1	-0.068	0.29531
1	-0.068	0.28902
1	-0.068	0.28902
1	-0.068	0.28274
1	-0.068	0.28274
1	-0.068	0.28274
1	-0.068	0.27646
1	-0.068	0.27646
1	-0.068	0.27646
1	-0.068	0.27017
1	-0.068	0.27017
1	-0.068	0.27017
0	-0.051	0.26389
0	-0.034	0.26389
0	-0.017	0.26389
0	-0.017	0.26389
0	0	0.26389
0	0	0.26389
0	0.017	0.26389
0	0.017	0.26389
1	0.034	0.26389
1	0.034	0.26389
1	0.034	0.26389
1	0.034	0.27017
1	0.034	0.27017
1	0.034	0.27017
1	0.034	0.27017
1	0.034	0.27017
1	0.034	0.27646
1	0.034	0.27646
1	0.034	0.27646
1	0.034	0.27646
1	0.034	0.28274
1	0.034	0.28274
1	0.034	0.28274
1	0.034	0.28274
1	0.034	0.28274
1	0.034	0.28902
1	0.034	0.28902
1	0.034	0.28902
1	0.051	0.28902
1	0.051	0.29531
1	0.051	0.29531
1	0.051	0.29531
1	0.051	0.29531
1	0.051	0.30159
1	0.051	0.30159
1	0.051	0.30159
1	0.051	0.30787
1	0.051	0.30787
1	0.051	0.30787
1	0.051	0.30787
1	0.068	0.31416
1	0.068	0.31416
1	0.068	0.31416
1	0.068	0.32044
1	0.068	0.32044
1	0.068	0.32672
1	0.068	0.32672
1	0.085	0.32672
1	0.085	0.333
1	0.085	0.333
1	0.085	0.33929
1	0.085	0.33929
1	0.085	0.34557
1	0.102	0.34557
1	0.102	0.35185
1	0.102	0.35185
1	0.102	0.35814
1	0.119	0.35814
1	0.119	0.36442
1	0.119	0.36442
1	0.119	0.3707
1	0.136	0.37699
1	0.136	0.37699
1	0.136	0.38327
1	0.153	0.38955
1	0.153	0.38955
1	0.153	0.39583
1	0.17	0.40212
1	0.17	0.4084
1	0.17	0.41469
1	0.187	0.42097
1	0.187	0.42725
1	0.204	0.42725
1	0.204	0.43353
1	0.204	0.43982
0	0.238	0.45238
0	0.255	0.45867
0	0.272	0.46495
0	0.306	0.47752
2	0.323	0.4838
2	0.357	0.49637
2	0.391	0.50893
2	0.442	0.5215
2	0.476	0.53406
2	0.51	0.54663
2	0.544	0.56548
2	0.595	0.58433
2	0.629	0.60318
2	0.68	0.62203
2	0.714	0.64088
2	0.765	0.66601
2	0.799	0.68486
2	0.85	0.70999
2	0.901	0.74141
2	0.952	0.76654
2	0.986	0.79795
2	1.037	0.82937
2	1.088	0.86079
2	1.139	0.8922
2	1.19	0.9299
2	1.258	0.9676
2	1.309	1.0053
2	1.36	1.043
2	1.411	1.087
2	1.479	1.131
2	1.53	1.1749
2	1.598	1.2252
2	1.649	1.2692
2	1.717	1.3195
2	1.768	1.376
2	1.836	1.4263
2	1.904	1.4828
2	1.955	1.5456
2	2.023	1.6022
2	2.091	1.665
2	2.142	1.7279
2	2.21	1.797
2	2.278	1.8598
2	2.329	1.9289
2	2.397	2.0043
2	2.448	2.0734
2	2.499	2.1488
2	2.55	2.2242
2	2.601	2.3059
2	2.652	2.3813
2	2.703	2.463
2	2.737	2.5447
2	2.771	2.6263
2	2.805	2.7143
2	2.839	2.796
2	2.873	2.8839
2	2.89	2.9719
2	2.907	3.0599
2	2.924	3.1478
0	2.924	3.2358
0	2.907	3.3238
0	2.907	3.4054
0	2.89	3.4934
0	2.856	3.5814
0	2.839	3.6693
0	2.805	3.751
0	2.771	3.839
0	2.737	3.9207
0	2.703	4.0023
0	2.669	4.084
0	2.618	4.1594
0	2.567	4.2411
0	2.533	4.3165
0	2.482	4.3919
0	2.431	4.4673
0	2.38	4.5364
0	2.329	4.6118
0	2.278	4.6809
0	2.227	4.75
0	2.176	4.8129
0	2.125	4.8757
0	2.074	4.9385
0	2.023	5.0014
0	1.972	5.0642
0	1.938	5.1207
0	1.887	5.1773
0	1.836	5.2338
0	1.802	5.2904
0	1.751	5.3469
0	1.717	5.3972
0	1.683	5.4474
0	1.632	5.4977
0	1.598	5.548
0	1.564	5.592
0	1.547	5.6422
0	1.513	5.6862
0	1.479	5.7302
0	1.462	5.7742
0	1.428	5.8182
1	1.411	5.8621
1	1.377	5.9061
1	1.343	5.9438
1	1.309	5.9878
1	1.292	6.0255
1	1.258	6.0632
1	1.241	6.1009
1	1.224	6.1386
1	1.19	6.1763
1	1.173	6.214
1	1.156	6.2454
1	1.139	0
1	1.139	0.031415
1	1.122	0.069114
1	1.105	0.10053
1	1.105	0.13195
1	1.105	0.16964
1	1.088	0.20106
1	1.088	0.23247
1	1.088	0.26389
1	1.088	0.30159
1	1.088	0.333
1	1.088	0.36442
1	1.105	0.39583
1	1.105	0.43353
1	1.105	0.46495
0	1.139	0.49637
0	1.156	0.53406
0	1.19	0.57176
0	1.207	0.60318
0	1.241	0.64088
0	1.275	0.67858
0	1.309	0.71627
0	1.343	0.76026
0	1.377	0.79795
0	1.411	0.84193
0	1.445	0.88592
0	1.479	0.9299
0	1.53	0.97388
0	1.564	1.0179
0	1.598	1.0681
0	1.649	1.1184
0	1.7	1.1687
0	1.734	1.2189
0	1.785	1.2755
0	1.836	1.3257
0	1.887	1.3823
0	1.938	1.4388
0	1.972	1.5017
0	2.023	1.5582
0	2.074	1.621
0	2.125	1.6839
0	2.176	1.7467
0	2.227	1.8158
0	2.261	1.8849
0	2.312	1.954
0	2.363	2.0232
0	2.397	2.0923
0	2.448	2.1677
0	2.482	2.2431
0	2.516	2.3185
0	2.55	2.3939
0	2.584	2.4693
0	2.618	2.5509
0	2.635	2.6263
0	2.652	2.708
0	2.669	2.7897
0	2.686	2.8651
0	2.703	2.9468
0	2.703	3.0284
0	2.703	3.1101
0	2.703	3.1918
0	2.703	3.2735
0	2.686	3.3552
0	2.669	3.4369
0	2.652	3.5185
0	2.635	3.5939
0	2.618	3.6756
0	2.584	3.751
0	2.55	3.8327
0	2.516	3.9081
0	2.482	3.9835
0	2.431	4.0589
0	2.397	4.128
0	2.346	4.2034
0	2.312	4.2725
0	2.261	4.3416
0	2.21	4.4044
0	2.159	4.4736
0	2.108	4.5364
0	2.057	4.5992
0	2.006	4.6621
0	1.955	4.7186
0	1.904	4.7814
0	1.853	4.838
0	1.802	4.8945
0	1.751	4.9448
0	1.717	4.9951
0	1.666	5.0453
0	1.615	5.0956
0	1.564	5.1459
0	1.513	5.1898
0	1.479	5.2401
0	1.428	5.2841
0	1.394	5.3218
0	1.343	5.3658
0	1.309	5.4035
0	1.275	5.4474
0	1.241	5.4851
0	1.207	5.5166
0	1.156	5.5543
0	1.139	5.592
0	1.105	5.6234
0	1.071	5.6548
0	1.037	5.6862
0	1.02	5.7176
0	0.986	5.749
0	0.969	5.7805
0	0.935	5.8056
0	0.918	5.837
0	0.901	5.8621
0	0.867	5.8873
1	0.85	5.9187
1	0.816	5.9438
1	0.799	5.9627
1	0.765	5.9878
1	0.731	6.0129
1	0.714	6.0318
1	0.68	6.0569
1	0.663	6.0758
1	0.629	6.0946
1	0.612	6.1135
1	0.595	6.1323
1	0.578	6.1512
1	0.544	6.17
0	0.544	6.1826
0	0.544	6.2014
0	0.544	6.214
0	0.527	6.2328
1	0.527	6.2517
1	0.51	6.2642
1	0.51	0
1	0.493	0.012566
1	0.476	0.025132
1	0.459	0.043982
1	0.459	0.056548
1	0.442	0.069114
1	0.442	0.08168
1	0.425	0.094246
1	0.425	0.10681
1	0.408	0.11938
1	0.408	0.13195
1	0.391	0.14451
1	0.391	0.15708
1	0.391	0.16964
1	0.374	0.18221
1	0.374	0.19478
1	0.374	0.20734
1	0.374	0.21991
1	0.374	0.22619
1	0.357	0.23876
1	0.357	0.25132
1	0.357	0.26389
1	0.357	0.27017
1	0.357	0.28274
1	0.357	0.29531
1	0.357	0.30787
1	0.357	0.31416
1	0.374	0.32672
1	0.374	0.33929
1	0.374	0.35185
1	0.374	0.36442
1	0.374	0.37699
1	0.391	0.38327
1	0.391	0.39583
1	0.391	0.4084
1	0.408	0.42097
1	0.408	0.43353
1	0.425	0.4461
1	0.425	0.45867
1	0.442	0.47123
1	0.442	0.49008
1	0.459	0.50265
1	0.476	0.51521
1	0.476	0.52778
1	0.493	0.54663
1	0.51	0.5592
1	0.51	0.57805
1	0.527	0.59061
1	0.544	0.60946
1	0.561	0.62203
1	0.578	0.64088
1	0.595	0.65973
1	0.612	0.67858
1	0.629	0.69742
0	0.663	0.71627
0	0.697	0.73512
0	0.731	0.76026
0	0.765	0.7791
0	0.799	0.80424
0	0.833	0.82937
0	0.867	0.8545
0	0.901	0.87963
0	0.952	0.91105
0	0.986	0.94246
0	1.02	0.9676
0	1.071	1.0053
0	1.105	1.0367
0	1.156	1.0681
0	1.19	1.1058
0	1.241	1.1435
0	1.292	1.1812
0	1.326	1.2189
0	1.377	1.2629
0	1.428	1.3006
0	1.479	1.3446
0	1.53	1.3948
0	1.564	1.4388
0	1.615	1.4891
0	1.666	1.5394
0	1.717	1.5896
0	1.768	1.6399
0	1.819	1.6964
0	1.87	1.7467
0	1.921	1.8033
0	1.955	1.8661
0	2.006	1.9226
0	2.057	1.9855
0	2.091	2.0483
0	2.142	2.1111
0	2.176	2.174
0	2.227	2.2431
0	2.261	2.3122
0	2.295	2.3813
0	2.329	2.4504
0	2.346	2.5195
0	2.38	2.5886
0	2.397	2.664
0	2.414	2.7332
0	2.431	2.8085
0	2.448	2.8839
0	2.465	2.9531
0	2.465	3.0284
0	2.465	3.1038
0	2.465	3.1793
0	2.465	3.2546
0	2.448	3.3238
0	2.448	3.3992
0	2.431	3.4745
0	2.414	3.5437
0	2.38	3.6191
0	2.363	3.6882
0	2.329	3.7573
0	2.295	3.8327
0	2.261	3.8955
0	2.227	3.9646
0	2.193	4.0338
0	2.142	4.0966
0	2.108	4.1594
0	2.057	4.2222
0	2.006	4.2851
0	1.972	4.3479
0	1.921	4.4044
0	1.87	4.461
0	1.819	4.5175
0	1.768	4.5741
0	1.717	4.6244
0	1.666	4.6746
0	1.615	4.7249
0	1.564	4.7752
0	1.513	4.8191
0	1.462	4.8631
0	1.411	4.9071
0	1.36	4.9511
0	1.309	4.9888
0	1.275	5.0265
0	1.224	5.0642
0	1.173	5.1019
0	1.122	5.1396
0	1.088	5.171
0	1.037	5.2024
0	0.986	5.2338
0	0.952	5.2652
0	0.901	5.2904
0	0.867	5.3155
0	0.816	5.3406
0	0.782	5.3658
0	0.748	5.3909
0	0.697	5.4097
0	0.663	5.4349
0	0.629	5.4537
0	0.595	5.4726
0	0.561	5.4914
0	0.527	5.504
0	0.493	5.5228
0	0.459	5.5354
0	0.425	5.548
0	0.391	5.5605
0	0.357	5.5731
2	0.323	5.5794
2	0.306	5.592
2	0.289	5.5982
2	0.272	5.6108
2	0.238	5.6171
2	0.221	5.6234
2	0.204	5.6297
2	0.187	5.6359
2	0.187	5.6422
2	0.17	5.6485
2	0.153	5.6548
2	0.136	5.6611
2	0.119	5.6611
2	0.102	5.6674
2	0.085	5.6674
2	0.068	5.6736
2	0.051	5.6736
2	0.034	5.6736
2	0.017	5.6736
2	0.017	5.6799
2	0	5.6799
2	0	5.6799
2	-0.017	5.6736
2	-0.034	5.6736
2	-0.051	5.6736
2	-0.068	5.6736
2	-0.085	5.6674
2	-0.085	5.6674
2	-0.102	5.6611
2	-0.119	5.6611
2	-0.136	5.6548
2	-0.153	5.6485
2	-0.17	5.6485
2	-0.187	5.6422
2	-0.204	5.6359
2	-0.221	5.6297
2	-0.238	5.6234
2	-0.255	5.6108
2	-0.272	5.6045
2	-0.289	5.5982
2	-0.306	5.5857
2	-0.323	5.5794
2	-0.34	5.5668
2	-0.357	5.5543
2	-0.391	5.5417
2	-0.408	5.5291
2	-0.425	5.5166
2	-0.442	5.504
0	-0.476	5.4914
1	-0.51	5.4789
1	-0.561	5.46
1	-0.612	5.4412
1	-0.663	5.4223
1	-0.714	5.4035
1	-0.765	5.3783
1	-0.816	5.3532
1	-0.867	5.3281
1	-0.935	5.3029
1	-0.986	5.2715
1	-1.037	5.2401
1	-1.088	5.2087
1	-1.156	5.1773
1	-1.207	5.1396
1	-1.275	5.1019
1	-1.326	5.0642
1	-1.394	5.0202
1	-1.445	4.9825
1	-1.513	4.9385
1	-1.581	4.8883
1	-1.632	4.838
1	-1.7	4.7877
1	-1.768	4.7375
1	-1.819	4.6872
1	-1.887	4.6306
1	-1.955	4.5678
1	-2.006	4.5113
1	-2.074	4.4484
1	-2.125	4.3856
1	-2.193	4.3228
1	-2.244	4.2537
1	-2.312	4.1845
1	-2.363	4.1154
1	-2.414	4.0463
1	-2.465	3.9709
1	-2.516	3.8955
1	-2.55	3.8201
1	-2.601	3.7447
1	-2.635	3.6631
1	-2.669	3.5814
1	-2.703	3.4997
1	-2.737	3.418
1	-2.754	3.3363
1	-2.771	3.2546
1	-2.788	3.173
1	-2.805	3.085
1	-2.805	3.0033
1	-2.822	2.9154
1	-2.805	2.8337
1	-2.805	2.7457
1	-2.805	2.664
1	-2.788	2.5823
1	-2.771	2.4944
1	-2.754	2.4127
1	-2.737	2.331
0	-2.686	2.2494
0	-2.652	2.1677
0	-2.601	2.0923
0	-2.567	2.0106
0	-2.516	1.9352
0	-2.465	1.8598
0	-2.414	1.7844
0	-2.363	1.7153
0	-2.312	1.6462
0	-2.261	1.5771
0	-2.21	1.5079
0	-2.159	1.4451
0	-2.108	1.376
0	-2.057	1.3132
0	-2.006	1.2566
0	-1.955	1.1938
0	-1.921	1.1372
0	-1.87	1.0807
0	-1.819	1.0241
0	-1.785	0.9676
0	-1.734	0.91733
0	-1.7	0.86707
0	-1.666	0.81052
0	-1.632	0.76654
0	-1.598	0.71627
0	-1.564	0.66601
2	-1.53	0.62203
2	-1.479	0.57805
2	-1.445	0.53406
2	-1.411	0.49008
2	-1.377	0.4461
2	-1.343	0.4084
2	-1.309	0.36442
2	-1.275	0.32672
2	-1.241	0.28902
2	-1.207	0.25132
2	-1.19	0.21363
2	-1.156	0.18221
2	-1.139	0.14451
2	-1.122	0.1131
2	-1.105	0.075397
2	-1.088	0.043982
2	-1.071	0.012566
2	-1.054	6.2642
2	-1.037	6.2328
2	-1.037	6.2014
2	-1.02	6.17
2	-1.02	6.1386
2	-1.003	6.1072
2	-1.003	6.0758
2	-1.003	6.0443
2	-1.003	6.0192
2	-1.003	5.9878
2	-1.003	5.9564
2	-1.003	5.925
2	-1.003	5.8936
2	-1.003	5.8684
2	-1.02	5.837
2	-1.02	5.8056
2	-1.037	5.7742
2	-1.054	5.7428
2	-1.054	5.7113
2	-1.071	5.6799
2	-1.088	5.6422
2	-1.105	5.6108
2	-1.122	5.5794
2	-1.139	5.5417
2	-1.156	5.5103
2	-1.19	5.4726
2	-1.207	5.4349
2	-1.224	5.4035
2	-1.258	5.3658
2	-1.275	5.3218
2	-1.309	5.2841
2	-1.343	5.2464
2	-1.36	5.2024
2	-1.394	5.1647
0	-1.445	5.1207
0	-1.479	5.0767
0	-1.53	5.0328
0	-1.581	4.9825
0	-1.632	4.9385
0	-1.666	4.8883
0	-1.717	4.838
0	-1.768	4.7814
0	-1.819	4.7312
0	-1.87	4.6746
0	-1.921	4.6181
0	-1.972	4.5553
0	-2.023	4.4987
0	-2.057	4.4359
0	-2.108	4.373
0	-2.159	4.3102
1	-2.193	4.2411
1	-2.261	4.1783
1	-2.312	4.1091
1	-2.363	4.04
1	-2.414	3.9646
1	-2.465	3.8892
1	-2.499	3.8201
1	-2.55	3.7384
1	-2.584	3.6631
1	-2.618	3.5877
0	-2.635	3.506
0	-2.652	3.4243
0	-2.669	3.3489
0	-2.669	3.2672
0	-2.669	3.1855
0	-2.669	3.1038
0	-2.669	3.0222
0	-2.669	2.9468
0	-2.652	2.8651
0	-2.635	2.7834
0	-2.618	2.708
0	-2.584	2.6263
0	-2.567	2.5509
0	-2.533	2.4755
0	-2.499	2.4001
0	-2.465	2.3247
0	-2.414	2.2494
0	-2.38	2.1802
0	-2.329	2.1048
0	-2.295	2.0357
0	-2.244	1.9666
0	-2.193	1.9038
0	-2.142	1.8347
0	-2.091	1.7718
0	-2.04	1.709
0	-2.006	1.6462
0	-1.955	1.5896
0	-1.904	1.5331
0	-1.853	1.4765
0	-1.802	1.42
0	-1.751	1.3697
0	-1.7	1.3132
0	-1.649	1.2629
0	-1.598	1.2126
0	-1.547	1.1687
0	-1.496	1.1247
0	-1.462	1.0807
0	-1.411	1.0367
0	-1.377	0.99273
0	-1.326	0.94875
0	-1.292	0.91105
0	-1.241	0.87335
0	-1.207	0.83565
0	-1.173	0.79795
0	-1.139	0.76654
0	-1.105	0.72884
0	-1.071	0.69742
0	-1.037	0.66601
0	-1.003	0.63459
2	-0.969	0.60318
2	-0.935	0.57805
2	-0.901	0.54663
2	-0.85	0.5215
2	-0.816	0.49637
2	-0.782	0.47123
2	-0.748	0.45238
2	-0.714	0.42725
2	-0.68	0.4084
2	-0.646	0.38955
2	-0.612	0.3707
2	-0.578	0.35185
2	-0.544	0.333
2	-0.51	0.32044
2	-0.493	0.30159
2	-0.459	0.28902
2	-0.425	0.27646
2	-0.408	0.26389
2	-0.374	0.25132
2	-0.357	0.23876
2	-0.323	0.22619
2	-0.306	0.21991
2	-0.272	0.20734
2	-0.255	0.20106
2	-0.221	0.19478
2	-0.204	0.18849
2	-0.187	0.18221
2	-0.153	0.17593
2	-0.136	0.16964
2	-0.119	0.16964
2	-0.085	0.16336
2	-0.068	0.16336
2	-0.051	0.15708
2	-0.034	0.15708
0	-0.017	0.15708
1	-0.017	0.15708
1	-0.017	0.15708
1	-0.017	0.15708
1	-0.034	0.15708
1	-0.034	0.15079
1	-0.034	0.15079
1	-0.051	0.15079
1	-0.051	0.15079
1	-0.051	0.14451
1	-0.068	0.14451
1	-0.068	0.14451
1	-0.068	0.13823
1	-0.085	0.13823
1	-0.085	0.13823
1	-0.085	0.13195
1	-0.102	0.13195
1	-0.102	0.12566
1	-0.119	0.11938
1	-0.119	0.11938
1	-0.136	0.1131
1	-0.136	0.1131
1	-0.136	0.10681
1	-0.153	0.10053
1	-0.153	0.094246
1	-0.17	0.094246
1	-0.17	0.087963
0	-0.17	0.08168
0	-0.17	0.075397
2	-0.17	0.069114
2	-0.153	0.062831
2	-0.136	0.062831
2	-0.119	0.056548
2	-0.102	0.050265
2	-0.085	0.050265
2	-0.068	0.050265
2	-0.051	0.043982
2	-0.034	0.043982
2	-0.017	0.043982
2	0	0.043982
2	0	0.043982
2	0.017	0.043982
2	0.034	0.043982
2	0.051	0.043982
2	0.051	0.043982
2	0.068	0.050265
2	0.085	0.050265
2	0.102	0.056548
2	0.119	0.056548
2	0.136	0.062831
2	0.153	0.069114
0	0.153	0.075397
0	0.17	0.075397
1	0.17	0.08168
1	0.153	0.087963
1	0.153	0.094246
1	0.136	0.10053
1	0.136	0.10053
1	0.119	0.10681
1	0.119	0.1131
1	0.102	0.1131
1	0.102	0.11938
1	0.102	0.11938
1	0.085	0.12566
1	0.085	0.12566
1	0.068	0.12566
1	0.068	0.13195
1	0.051	0.13195
1	0.051	0.13195
1	0.051	0.13823
1	0.034	0.13823
1	0.034	0.13823
1	0.034	0.13823
1	0.017	0.14451
1	0.017	0.14451
1	0	0.14451
1	0	0.14451
1	0	0.14451
1	0	0.14451
1	0	0.14451
1	0	0.14451
1	-0.017	0.14451
0	0	0.14451
0	0	0.14451
0	0	0.14451
0	0	0.14451
0	0	0.14451
0	0.017	0.14451
0	0.017	0.14451
0	0.034	0.14451
2	0.034	0.14451
2	0.051	0.15079
2	0.085	0.15079
2	0.102	0.15079
2	0.119	0.15708
2	0.136	0.16336
2	0.17	0.16336
0	0.17	0.16964
0	0.187	0.17593
0	0.187	0.18221
0	0.204	0.18849
0	0.204	0.19478
1	0.221	0.20106
1	0.221	0.20734
1	0.204	0.21363
1	0.204	0.21991
1	0.204	0.22619
1	0.204	0.23247
1	0.204	0.23876
1	0.204	0.24504
1	0.204	0.25132
1	0.204	0.25761
1	0.204	0.26389
1	0.204	0.27017
1	0.204	0.27646
1	0.204	0.28274
1	0.204	0.28902
1	0.204	0.29531
1	0.204	0.30159
1	0.204	0.30787
1	0.204	0.31416
1	0.204	0.32044
1	0.204	0.32672
1	0.221	0.33929
1	0.221	0.34557
1	0.221	0.35185
1	0.221	0.35814
1	0.238	0.36442
1	0.238	0.3707
1	0.238	0.37699
1	0.238	0.38327
1	0.255	0.39583
1	0.255	0.40212
1	0.255	0.4084
1	0.272	0.41469
1	0.272	0.42725
1	0.289	0.43353
1	0.289	0.4461
1	0.306	0.45238
1	0.306	0.46495
1	0.323	0.47123
1	0.323	0.4838
1	0.34	0.49008
1	0.34	0.50265
1	0.357	0.51521
1	0.374	0.5215
1	0.374	0.53406
1	0.391	0.54663
1	0.408	0.5592
1	0.425	0.57176
1	0.425	0.58433
1	0.442	0.59689
1	0.459	0.60946
1	0.476	0.62831
1	0.493	0.64088
1	0.51	0.65344
1	0.527	0.67229
1	0.544	0.69114
1	0.561	0.70371
1	0.578	0.72256
1	0.595	0.74141
1	0.629	0.76026
1	0.646	0.7791
0	0.68	0.79795
0	0.714	0.8168
0	0.748	0.84193
0	0.782	0.86707
0	0.833	0.8922
0	0.867	0.91733
0	0.901	0.94246
0	0.952	0.9676
0	0.986	0.99901
0	1.02	1.0304
0	1.071	1.0618
1	1.122	1.0933
1	1.139	1.131
1	1.173	1.1624
1	1.207	1.2001
1	1.241	1.2378
1	1.275	1.2755
1	1.309	1.3132
1	1.343	1.3509
1	1.377	1.3948
1	1.411	1.4388
1	1.445	1.4765
1	1.479	1.5268
1	1.513	1.5708
1	1.564	1.6148
1	1.598	1.665
1	1.632	1.709
1	1.666	1.7593
1	1.7	1.8095
1	1.734	1.8661
1	1.768	1.9163
1	1.802	1.9666
1	1.819	2.0232
1	1.853	2.0797
1	1.887	2.1362
1	1.904	2.1928
1	1.938	2.2494
1	1.955	2.3122
1	1.989	2.3687
1	2.006	2.4316
1	2.023	2.4881
1	2.04	2.5509
1	2.04	2.6138
1	2.057	2.6766
1	2.057	2.7332
1	2.057	2.796
1	2.057	2.8588
1	2.057	2.9216
1	2.057	2.9845
1	2.04	3.0473
1	2.04	3.1101
1	2.023	3.1667
1	2.006	3.2295
1	1.989	3.2923
1	1.955	3.3489
1	1.938	3.4054
1	1.904	3.4683
1	1.87	3.5248
1	1.836	3.5751
1	1.802	3.6316
1	1.768	3.6882
0	1.734	3.7384
0	1.7	3.7887
0	1.666	3.8453
0	1.632	3.8892
0	1.598	3.9395
0	1.564	3.9898
0	1.53	4.0338
0	1.479	4.0777
0	1.445	4.128
0	1.394	4.1657
1	1.36	4.2097
1	1.292	4.2474
1	1.241	4.2851
1	1.173	4.3228
1	1.122	4.3605
1	1.054	4.3919
1	0.986	4.4233
1	0.935	4.4547
1	0.867	4.4798
1	0.799	4.505
1	0.748	4.5301
1	0.68	4.549
1	0.612	4.5678
1	0.561	4.5867
1	0.493	4.6055
1	0.425	4.6181
1	0.357	4.6306
1	0.306	4.6369
1	0.238	4.6495
1	0.17	4.6558
1	0.102	4.6621
1	0.051	4.6621
1	0	4.6621
1	-0.068	4.6621
1	-0.119	4.6558
1	-0.187	4.6558
1	-0.255	4.6432
2	-0.306	4.6369
2	-0.34	4.6306
2	-0.374	4.6181
2	-0.408	4.6055
2	-0.442	4.593
2	-0.476	4.5741
2	-0.527	4.5615
2	-0.561	4.5427
2	-0.595	4.5301
2	-0.629	4.5113
2	-0.663	4.4924
2	-0.697	4.4673
2	-0.731	4.4484
2	-0.765	4.4233
2	-0.799	4.4044
2	-0.833	4.3793
2	-0.867	4.3479
2	-0.901	4.3228
2	-0.935	4.2976
2	-0.969	4.2662
2	-0.986	4.2411
2	-1.02	4.2097
2	-1.054	4.1783
2	-1.088	4.1468
2	-1.105	4.1091
2	-1.139	4.0777
2	-1.156	4.04
2	-1.19	4.0086
2	-1.207	3.9709
2	-1.258	3.9332
2	-1.309	3.8955
2	-1.36	3.8578
2	-1.394	3.8138
2	-1.428	3.7699
2	-1.462	3.7259
2	-1.479	3.6819
2	-1.513	3.6379
2	-1.53	3.5939
2	-1.547	3.5437
2	-1.564	3.4997
2	-1.581	3.4494
2	-1.598	3.4054
2	-1.598	3.3552
2	-1.615	3.3049
2	-1.615	3.2546
2	-1.632	3.2107
2	-1.632	3.1604
2	-1.632	3.1101
2	-1.615	3.0599
2	-1.615	3.0159
2	-1.615	2.9656
2	-1.598	2.9154
2	-1.581	2.8651
2	-1.564	2.8211
2	-1.547	2.7708
2	-1.53	2.7269
2	-1.513	2.6829
2	-1.479	2.6326
2	-1.462	2.5886
2	-1.428	2.5447
2	-1.411	2.507
2	-1.377	2.463
2	-1.343	2.419
2	-1.326	2.3813
2	-1.292	2.3436
2	-1.275	2.3059
2	-1.241	2.2682
2	-1.224	2.2305
2	-1.19	2.1928
2	-1.173	2.1551
2	-1.139	2.1237
2	-1.105	2.086
2	-1.071	2.0546
2	-1.037	2.0232
2	-1.02	1.9917
2	-0.986	1.9603
2	-0.952	1.9289
2	-0.901	1.9038
2	-0.85	1.8786
2	-0.799	1.8535
2	-0.748	1.8284
2	-0.714	1.8033
2	-0.663	1.7844
2	-0.612	1.7655
2	-0.561	1.7467
2	-0.51	1.7341
2	-0.459	1.7153
2	-0.408	1.7027
2	-0.357	1.6902
2	-0.306	1.6839
2	-0.255	1.6713
2	-0.204	1.665
2	-0.153	1.6587
2	-0.102	1.6587
2	-0.068	1.6525
2	-0.017	1.6525
2	0.017	1.6525
2	0.068	1.6525
2	0.119	1.6587
2	0.17	1.6587
2	0.221	1.665
2	0.272	1.6776
2	0.323	1.6839
2	0.374	1.6964
2	0.425	1.709
2	0.476	1.7216
2	0.51	1.7341
2	0.561	1.753
2	0.612	1.7718
2	0.663	1.7907
2	0.714	1.8095
2	0.782	1.8347
2	0.833	1.8598
2	0.901	1.8849
2	0.952	1.9101
2	1.02	1.9415
2	1.071	1.9729
2	1.139	2.0043
2	1.19	2.042
2	1.241	2.0797
2	1.309	2.1174
2	1.36	2.1551
2	1.411	2.1991
2	1.462	2.2431
2	1.513	2.287
2	1.564	2.331
2	1.615	2.3813
2	1.666	2.4316
2	1.7	2.4818
2	1.751	2.5321
2	1.785	2.5886
2	1.819	2.6389
2	1.853	2.6955
2	1.887	2.752
2	1.921	2.8085
2	1.955	2.8714
2	1.972	2.9279
2	1.989	2.9908
2	2.006	3.0473
2	2.023	3.1101
2	2.04	3.173
2	2.057	3.2295
2	2.057	3.2923
2	2.057	3.3552
2	2.057	3.418
2	2.057	3.4808
2	2.057	3.5437
2	2.04	3.6065
2	2.04	3.6631
2	2.023	3.7259
2	2.006	3.7887
2	1.989	3.8453
2	1.955	3.9081
2	1.938	3.9646
2	1.921	4.0212
2	1.887	4.0777
2	1.853	4.1343
2	1.819	4.1908
2	1.802	4.2474
2	1.768	4.3039
2	1.734	4.3542
2	1.7	4.4044
2	1.666	4.4547
2	1.615	4.505
2	1.581	4.5553
2	1.547	4.5992
2	1.513	4.6495
2	1.479	4.6935
2	1.445	4.7375
2	1.394	4.7814
2	1.36	4.8191
2	1.326	4.8631
2	1.292	4.9008
2	1.258	4.9385
2	1.224	4.9762
2	1.19	5.0139
2	1.156	5.0453
2	1.122	5.083
2	1.088	5.1144
2	1.054	5.1459
2	1.02	5.1773
2	0.986	5.2087
2	0.952	5.2401
2	0.918	5.2652
2	0.901	5.2966
2	0.867	5.3218
2	0.85	5.3469
2	0.816	5.372
2	0.782	5.3972
2	0.765	5.4223
2	0.731	5.4412
2	0.714	5.4663
2	0.697	5.4851
2	0.663	5.5103
2	0.646	5.5291
2	0.629	5.548
2	0.612	5.5668
2	0.595	5.5857
2	0.578	5.6045
2	0.561	5.6171
2	0.544	5.6359
2	0.527	5.6548
2	0.51	5.6674
2	0.493	5.6799
2	0.476	5.6988
2	0.459	5.7113
2	0.442	5.7239
2	0.442	5.7365
2	0.425	5.749
2	0.408	5.7616
2	0.391	5.7742
2	0.391	5.7867
2	0.374	5.7993
2	0.374	5.8119
2	0.357	5.8244
2	0.357	5.837
2	0.34	5.8433
2	0.34	5.8559
2	0.323	5.8684
2	0.323	5.8747
2	0.323	5.8873
2	0.306	5.8936
2	0.306	5.9061
2	0.306	5.9124
2	0.289	5.925
2	0.289	5.9313
2	0.289	5.9438
2	0.289	5.9501
2	0.289	5.9564
2	0.289	5.9689
2	0.272	5.9752
2	0.272	5.9878
2	0.272	5.9941
2	0.272	6.0004
2	0.272	6.0129
2	0.272	6.0192
2	0.272	6.0255
2	0.272	6.0381
2	0.272	6.0443
2	0.289	6.0569
2	0.289	6.0632
2	0.289	6.0695
0	0.272	6.082
0	0.272	6.0883
0	0.255	6.0946
0	0.255	6.1072
0	0.238	6.1135
0	0.238	6.1197
0	0.221	6.126
0	0.221	6.1323
0	0.204	6.1386
0	0.204	6.1449
1	0.204	6.1512
1	0.17	6.1574
1	0.153	6.1637
1	0.136	6.17
1	0.119	6.17
1	0.102	6.1763
1	0.085	6.1763
1	0.068	6.1826
1	0.051	6.1826
1	0.017	6.1826
1	0	6.1826
1	0	6.1889
1	-0.017	6.1826
1	-0.034	6.1826
1	-0.051	6.1826
1	-0.068	6.1826
1	-0.085	6.1763
1	-0.102	6.1763
1	-0.119	6.17
1	-0.136	6.17
1	-0.153	6.1637
1	-0.187	6.1574
1	-0.204	6.1512
1	-0.221	6.1449
0	-0.221	6.1386
0	-0.238	6.1323
0	-0.238	6.126
2	-0.255	6.1135
2	-0.238	6.1072
2	-0.238	6.1009
2	-0.238	6.0946
2	-0.238	6.0883
2	-0.221	6.0758
2	-0.221	6.0695
2	-0.221	6.0632
2	-0.221	6.0569
2	-0.221	6.0506
2	-0.221	6.0443
2	-0.204	6.0381
2	-0.204	6.0318
2	-0.204	6.0255
2	-0.204	6.0192
2	-0.204	6.0129
2	-0.204	6.0066
2	-0.204	6.0004
2	-0.204	5.9941
2	-0.204	5.9878
2	-0.204	5.9815
2	-0.204	5.9752
2	-0.204	5.9689
2	-0.221	5.9627
2	-0.221	5.9501
2	-0.221	5.9438
2	-0.221	5.9375
2	-0.221	5.9313
2	-0.221	5.925
2	-0.238	5.9187
2	-0.238	5.9124
2	-0.238	5.9061
2	-0.255	5.8936
2	-0.255	5.8873
2	-0.255	5.881
2	-0.272	5.8747
2	-0.272	5.8621
2	-0.272	5.8559
2	-0.289	5.8496
2	-0.289	5.837
2	-0.306	5.8307
2	-0.306	5.8182
2	-0.323	5.8119
2	-0.323	5.7993
2	-0.34	5.7867
2	-0.34	5.7805
2	-0.357	5.7679
2	-0.374	5.7553
2	-0.374	5.7428
2	-0.391	5.7365
2	-0.408	5.7239
2	-0.408	5.7113
2	-0.425	5.6988
2	-0.442	5.6799
2	-0.459	5.6674
2	-0.476	5.6548
2	-0.493	5.6422
2	-0.51	5.6234
2	-0.527	5.6108
2	-0.544	5.592
2	-0.561	5.5794
2	-0.578	5.5605
2	-0.595	5.5417
2	-0.612	5.5228
2	-0.646	5.504
2	-0.663	5.4851
2	-0.68	5.4663
2	-0.697	5.4412
2	-0.731	5.4223
2	-0.782	5.3972
2	-0.833	5.372
2	-0.884	5.3469
2	-0.935	5.3218
2	-0.986	5.2904
2	-1.054	5.2589
2	-1.105	5.2275
2	-1.156	5.1961
2	-1.19	5.1584
2	-1.241	5.1207
2	-1.275	5.083
2	-1.326	5.0453
2	-1.377	5.0014
2	-1.428	4.9637
2	-1.462	4.9197
2	-1.513	4.8694
2	-1.564	4.8254
2	-1.615	4.7752
2	-1.666	4.7249
2	-1.717	4.6746
2	-1.768	4.6244
2	-1.819	4.5678
2	-1.853	4.5175
2	-1.904	4.461
2	-1.938	4.3982
2	-1.972	4.3416
2	-2.006	4.2788
2	-2.04	4.2222
2	-2.074	4.1594
2	-2.091	4.0966
2	-2.125	4.0338
2	-2.142	3.9709
2	-2.159	3.9018
2	-2.176	3.839
2	-2.193	3.7699
2	-2.21	3.707
2	-2.227	3.6379
2	-2.227	3.5751
2	-2.244	3.506
2	-2.244	3.4369
2	-2.244	3.3677
2	-2.227	3.3049
2	-2.227	3.2358
2	-2.21	3.1667
2	-2.193	3.1038
2	-2.176	3.0347
2	-2.159	2.9719
2	-2.125	2.9091
2	-2.108	2.84
2	-2.074	2.7771
2	-2.04	2.7206
2	-2.006	2.6578
2	-1.972	2.5949
2	-1.921	2.5384
2	-1.887	2.4818
2	-1.836	2.4253
2	-1.785	2.3687
2	-1.734	2.3185
2	-1.683	2.2682
2	-1.632	2.2179
2	-1.581	2.1677
2	-1.513	2.1237
2	-1.462	2.0734
2	-1.411	2.0294
2	-1.343	1.9917
2	-1.292	1.954
2	-1.224	1.9163
2	-1.156	1.8786
2	-1.105	1.841
2	-1.037	1.8095
2	-0.969	1.7781
2	-0.918	1.753
2	-0.85	1.7279
2	-0.782	1.7027
2	-0.731	1.6776
2	-0.663	1.6587
2	-0.595	1.6399
2	-0.527	1.621
2	-0.476	1.6022
2	-0.408	1.5896
2	-0.34	1.5771
0	-0.289	1.5708
0	-0.238	1.5645
0	-0.187	1.5582
0	-0.136	1.5519
0	-0.085	1.5456
0	-0.034	1.5456
0	0	1.5456
0	0.051	1.5456
2	0.085	1.5456
2	0.153	1.5519
2	0.221	1.5582
2	0.289	1.5645
2	0.34	1.5708
2	0.408	1.5833
2	0.476	1.5959
2	0.544	1.6148
2	0.595	1.6336
2	0.663	1.6525
2	0.731	1.6713
2	0.782	1.6964
2	0.85	1.7216
2	0.918	1.7467
2	0.969	1.7718
2	1.037	1.8033
2	1.105	1.8347
2	1.156	1.8724
2	1.224	1.9101
2	1.258	1.9478
2	1.292	1.9855
2	1.343	2.0232
2	1.394	2.0671
2	1.428	2.1048
2	1.462	2.1488
2	1.513	2.1928
2	1.547	2.2431
2	1.581	2.287
2	1.615	2.3373
2	1.666	2.3876
2	1.683	2.4378
2	1.717	2.4881
2	1.751	2.5384
2	1.768	2.5949
2	1.802	2.6452
2	1.819	2.7017
2	1.836	2.7583
2	1.853	2.8148
2	1.87	2.8714
2	1.887	2.9279
2	1.887	2.9845
2	1.887	3.041
2	1.904	3.0976
2	1.904	3.1541
2	1.887	3.2107
2	1.887	3.2672
2	1.87	3.3238
2	1.87	3.3803
2	1.853	3.4369
2	1.836	3.4934
2	1.802	3.5499
2	1.768	3.6002
2	1.734	3.6568
2	1.7	3.707
2	1.666	3.7573
2	1.649	3.8076
2	1.615	3.8578
2	1.581	3.9018
2	1.547	3.9521
2	1.496	3.996
2	1.462	4.04
2	1.428	4.084
2	1.377	4.128
2	1.343	4.1657
2	1.309	4.2097
2	1.275	4.2474
2	1.241	4.2851
2	1.207	4.3228
2	1.173	4.3605
2	1.139	4.3919
2	1.105	4.4296
2	1.071	4.461
0	1.02	4.4924
0	0.969	4.5238
0	0.918	4.549
0	0.867	4.5804
0	0.816	4.6055
0	0.765	4.6306
0	0.714	4.6495
0	0.68	4.6683
0	0.629	4.6935
0	0.578	4.7123
0	0.527	4.7249
0	0.476	4.7437
0	0.425	4.7563
0	0.374	4.7689
0	0.323	4.7752
0	0.272	4.7877
0	0.221	4.794
0	0.17	4.8003
0	0.119	4.8066
0	0.068	4.8066
0	0.017	4.8066
0	-0.017	4.8129
0	-0.068	4.8066
0	-0.119	4.8066
0	-0.153	4.8003
0	-0.204	4.794
0	-0.255	4.7877
0	-0.306	4.7814
0	-0.357	4.7689
0	-0.408	4.7563
0	-0.459	4.7437
0	-0.51	4.7312
0	-0.561	4.7123
0	-0.612	4.6935
0	-0.663	4.6746
0	-0.714	4.6558
0	-0.765	4.6306
0	-0.799	4.6118
0	-0.85	4.5867
0	-0.901	4.5553
2	-0.952	4.5301
[truncated: 5,162 more rows]
