# Supplementary material for: Skilled motor control of an inverted pendulum implies low entropy of states but high entropy of actions
Source: PLoS Comput Biol. 2023 Jan 6;19(1):e1010810. doi: 10.1371/journal.pcbi.1010810 (PMC9851554; doi:10.1371/journal.pcbi.1010810)
Supplement: S2 File — The dataset within the file contains the data collected during the experiment. Each CSV file named “FRI_p_l.csv” corresponds to a different trial, where “p” stands for an unique numerical participant’s identifier and “l” stands for pendulum length (where “2” corresponds to 0.2, “3” to 0.3 m, “4” to 0.4 m, etc.). In every file, rows correspond to subsequent time steps, sampled with a frequency of 0.017 s. For every recorded time step, each column contains: the action selected by the trial’s participant (“action”). The value 0 corresponds to a “no action”, the value 1 represents an action that pushes the pendulum towards the clockwise direction and the value 2 corresponds to an action that pushes the pendulum towards the anti-clockwise direction.the angular velocity of the pendulum at that time step (“ang. velocity”), measured in rad s−1.the angle of the pendulum at that time step (“angle”), measured in rad with values in the interval [0, 2π) rad. The angle 0 rad corresponds to the pendulum oriented in its upright position.the single utility value associated to the whole trial (“utility”). (ZIP) [file pcbi.1010810.s002.zip › ExperimentalData/FRI_26_9.csv]

action	angular vel.	angle	trial utility
0	0	3.2358	-2.5675
0	0	3.2358
0	0	3.2358
0	0	3.2358
0	0	3.2358
0	-0.017	3.2358
0	-0.017	3.2358
0	-0.017	3.2358
0	-0.017	3.2358
0	-0.017	3.2358
0	-0.034	3.2295
0	-0.034	3.2295
0	-0.034	3.2295
0	-0.034	3.2295
0	-0.034	3.2295
0	-0.034	3.2232
0	-0.051	3.2232
0	-0.051	3.2232
0	-0.051	3.2232
0	-0.051	3.217
0	-0.051	3.217
0	-0.051	3.217
0	-0.068	3.2107
0	-0.068	3.2107
0	-0.068	3.2107
0	-0.068	3.2044
0	-0.068	3.2044
0	-0.068	3.2044
0	-0.068	3.1981
0	-0.068	3.1981
0	-0.085	3.1918
0	-0.085	3.1918
0	-0.085	3.1918
0	-0.085	3.1855
0	-0.085	3.1855
0	-0.085	3.1793
0	-0.085	3.1793
0	-0.085	3.173
0	-0.085	3.173
0	-0.085	3.1667
0	-0.085	3.1667
0	-0.085	3.1604
0	-0.085	3.1604
0	-0.102	3.1541
0	-0.102	3.1541
0	-0.102	3.1478
0	-0.102	3.1478
0	-0.102	3.1416
2	-0.102	3.1416
2	-0.085	3.1416
2	-0.085	3.1353
2	-0.068	3.1353
2	-0.051	3.129
2	-0.051	3.129
2	-0.034	3.129
2	-0.034	3.129
2	-0.017	3.1227
2	-0.017	3.1227
2	0	3.1227
2	0	3.1227
2	0	3.1227
2	0.017	3.1227
2	0.017	3.1227
2	0.034	3.129
2	0.034	3.129
2	0.051	3.129
2	0.051	3.129
2	0.068	3.1353
2	0.068	3.1353
2	0.085	3.1353
2	0.085	3.1416
2	0.102	3.1416
2	0.102	3.1478
2	0.119	3.1478
2	0.119	3.1541
2	0.136	3.1604
2	0.136	3.1604
2	0.153	3.1667
2	0.153	3.173
2	0.17	3.1793
2	0.17	3.1855
2	0.187	3.1918
2	0.187	3.1918
2	0.204	3.1981
2	0.204	3.2044
2	0.204	3.2107
2	0.221	3.217
2	0.221	3.2295
2	0.221	3.2358
2	0.238	3.2421
2	0.238	3.2484
2	0.238	3.2546
2	0.255	3.2609
2	0.255	3.2735
2	0.255	3.2798
2	0.255	3.2861
2	0.272	3.2923
2	0.272	3.3049
2	0.272	3.3112
2	0.272	3.3175
2	0.272	3.33
2	0.272	3.3363
2	0.289	3.3489
2	0.289	3.3552
2	0.289	3.3615
2	0.289	3.374
2	0.289	3.3803
2	0.289	3.3929
2	0.289	3.3992
2	0.289	3.4054
2	0.289	3.418
2	0.289	3.4243
2	0.289	3.4369
2	0.289	3.4431
2	0.289	3.4494
2	0.289	3.462
2	0.289	3.4683
2	0.272	3.4808
2	0.272	3.4871
2	0.272	3.4934
2	0.272	3.506
2	0.272	3.5122
2	0.272	3.5185
2	0.255	3.5311
2	0.255	3.5374
2	0.255	3.5437
2	0.255	3.5499
2	0.238	3.5625
2	0.238	3.5688
2	0.238	3.5751
2	0.221	3.5814
1	0.221	3.5877
1	0.187	3.5939
1	0.17	3.6002
1	0.136	3.6065
1	0.119	3.6128
1	0.102	3.6128
1	0.068	3.6191
1	0.051	3.6191
1	0.017	3.6191
1	0	3.6191
1	-0.017	3.6191
1	-0.034	3.6191
1	-0.068	3.6191
1	-0.085	3.6128
1	-0.102	3.6128
1	-0.136	3.6065
1	-0.153	3.6002
1	-0.187	3.6002
1	-0.204	3.5939
1	-0.221	3.5877
1	-0.255	3.5751
1	-0.272	3.5688
1	-0.289	3.5625
1	-0.323	3.5499
1	-0.34	3.5437
1	-0.357	3.5311
1	-0.391	3.5185
1	-0.408	3.506
1	-0.425	3.4934
1	-0.442	3.4808
1	-0.459	3.4683
1	-0.476	3.4557
1	-0.51	3.4369
1	-0.527	3.4243
1	-0.544	3.4054
1	-0.561	3.3866
1	-0.578	3.374
1	-0.595	3.3552
1	-0.612	3.3363
1	-0.612	3.3175
1	-0.629	3.2986
1	-0.646	3.2798
1	-0.663	3.2609
1	-0.68	3.2421
1	-0.68	3.217
1	-0.697	3.1981
1	-0.714	3.173
1	-0.714	3.1541
1	-0.731	3.1353
1	-0.731	3.1101
1	-0.731	3.0913
1	-0.748	3.0661
1	-0.748	3.041
1	-0.765	3.0222
1	-0.765	2.997
1	-0.765	2.9719
1	-0.765	2.9531
1	-0.765	2.9279
1	-0.765	2.9028
1	-0.765	2.8777
1	-0.765	2.8588
1	-0.765	2.8337
1	-0.765	2.8085
1	-0.765	2.7897
1	-0.765	2.7646
1	-0.765	2.7394
1	-0.748	2.7206
1	-0.748	2.6955
1	-0.748	2.6703
1	-0.731	2.6515
1	-0.731	2.6263
1	-0.714	2.6075
1	-0.714	2.5823
1	-0.697	2.5635
1	-0.697	2.5384
1	-0.68	2.5195
1	-0.68	2.5007
1	-0.663	2.4818
1	-0.646	2.463
1	-0.629	2.4378
1	-0.629	2.419
1	-0.612	2.4001
1	-0.595	2.3813
1	-0.578	2.3687
1	-0.561	2.3499
1	-0.544	2.331
1	-0.544	2.3122
1	-0.527	2.2996
1	-0.51	2.2808
1	-0.493	2.2682
1	-0.476	2.2556
1	-0.459	2.2368
1	-0.442	2.2242
1	-0.425	2.2117
1	-0.408	2.1991
1	-0.374	2.1865
1	-0.357	2.174
1	-0.34	2.1677
1	-0.323	2.1551
1	-0.306	2.1488
1	-0.289	2.1362
1	-0.272	2.13
1	-0.255	2.1174
1	-0.221	2.1111
1	-0.204	2.1048
1	-0.187	2.0986
1	-0.17	2.0923
1	-0.153	2.086
1	-0.136	2.086
1	-0.102	2.0797
0	-0.085	2.0797
0	-0.051	2.0734
0	-0.017	2.0734
0	0	2.0734
0	0.017	2.0734
0	0.051	2.0734
0	0.085	2.0797
2	0.102	2.0797
2	0.136	2.086
2	0.187	2.0923
2	0.221	2.0986
2	0.255	2.1048
2	0.289	2.1111
2	0.34	2.1237
2	0.374	2.13
2	0.408	2.1425
2	0.442	2.1551
2	0.476	2.174
2	0.51	2.1865
2	0.544	2.2054
2	0.578	2.2179
2	0.629	2.2368
2	0.663	2.2556
2	0.697	2.2808
2	0.731	2.2996
2	0.765	2.3247
2	0.782	2.3436
2	0.816	2.3687
2	0.85	2.3939
2	0.884	2.419
2	0.918	2.4504
2	0.935	2.4755
2	0.969	2.507
2	1.003	2.5384
2	1.02	2.5635
2	1.054	2.5949
2	1.071	2.6326
2	1.105	2.664
2	1.122	2.6955
2	1.139	2.7332
2	1.173	2.7646
2	1.19	2.8023
2	1.207	2.84
2	1.224	2.8714
2	1.241	2.9091
2	1.258	2.9468
2	1.275	2.9845
2	1.292	3.0284
2	1.292	3.0661
2	1.309	3.1038
2	1.309	3.1416
2	1.326	3.1855
2	1.326	3.2232
2	1.326	3.2609
2	1.343	3.3049
2	1.343	3.3426
2	1.343	3.3866
2	1.343	3.4243
2	1.343	3.4683
2	1.326	3.506
2	1.326	3.5437
2	1.326	3.5877
2	1.326	3.6254
2	1.309	3.6631
2	1.309	3.707
2	1.292	3.7447
2	1.275	3.7824
2	1.275	3.8201
2	1.258	3.8578
2	1.241	3.8955
2	1.224	3.9332
2	1.207	3.9709
2	1.19	4.0086
2	1.173	4.04
2	1.156	4.0777
2	1.139	4.1154
2	1.122	4.1468
2	1.105	4.1783
2	1.071	4.216
2	1.054	4.2474
2	1.037	4.2788
2	1.02	4.3102
2	0.986	4.3416
2	0.969	4.3667
2	0.952	4.3982
2	0.918	4.4233
2	0.901	4.4547
2	0.867	4.4798
2	0.85	4.505
2	0.833	4.5301
2	0.799	4.5553
2	0.782	4.5804
2	0.748	4.6055
2	0.731	4.6244
2	0.697	4.6495
2	0.68	4.6683
2	0.663	4.6872
2	0.629	4.706
2	0.612	4.7249
2	0.578	4.7437
2	0.561	4.7626
2	0.527	4.7814
2	0.51	4.794
2	0.476	4.8129
2	0.459	4.8254
0	0.425	4.838
0	0.391	4.8506
0	0.357	4.8631
0	0.323	4.8757
0	0.289	4.882
0	0.255	4.8883
0	0.221	4.9008
0	0.187	4.9071
0	0.153	4.9134
0	0.136	4.9134
0	0.102	4.9197
0	0.068	4.9197
0	0.034	4.926
0	0	4.926
0	-0.017	4.926
0	-0.051	4.9197
0	-0.085	4.9197
1	-0.119	4.9197
1	-0.153	4.9134
1	-0.204	4.9071
1	-0.238	4.9008
1	-0.289	4.8945
1	-0.323	4.882
1	-0.357	4.8694
1	-0.408	4.8631
1	-0.442	4.8443
1	-0.493	4.8317
1	-0.527	4.8191
1	-0.578	4.8003
1	-0.612	4.7814
1	-0.663	4.7626
1	-0.697	4.7437
1	-0.748	4.7186
1	-0.782	4.6998
1	-0.833	4.6746
1	-0.867	4.6495
1	-0.901	4.6181
1	-0.952	4.593
1	-0.986	4.5615
1	-1.037	4.5301
1	-1.071	4.4987
1	-1.122	4.4673
1	-1.156	4.4296
1	-1.19	4.3982
1	-1.241	4.3605
1	-1.275	4.3228
1	-1.309	4.2851
1	-1.36	4.2411
1	-1.394	4.2034
1	-1.428	4.1594
1	-1.462	4.1154
1	-1.496	4.0714
1	-1.53	4.0275
1	-1.564	3.9772
1	-1.598	3.9332
1	-1.632	3.883
1	-1.666	3.8327
1	-1.683	3.7824
1	-1.717	3.7322
1	-1.751	3.6756
1	-1.768	3.6254
1	-1.785	3.5688
1	-1.819	3.5185
1	-1.836	3.462
1	-1.853	3.4054
1	-1.87	3.3489
1	-1.887	3.2923
1	-1.887	3.2358
1	-1.904	3.1793
1	-1.904	3.1227
1	-1.921	3.0661
1	-1.921	3.0096
1	-1.921	2.9468
1	-1.921	2.8902
1	-1.921	2.8337
1	-1.921	2.7771
1	-1.921	2.7143
1	-1.904	2.6578
1	-1.904	2.6012
1	-1.887	2.5447
1	-1.887	2.4881
1	-1.87	2.4316
1	-1.853	2.375
1	-1.836	2.3185
1	-1.819	2.2619
1	-1.802	2.2117
1	-1.785	2.1551
1	-1.768	2.0986
1	-1.751	2.0483
1	-1.717	1.998
1	-1.7	1.9478
1	-1.683	1.8912
1	-1.649	1.841
1	-1.632	1.797
1	-1.598	1.7467
1	-1.581	1.6964
1	-1.547	1.6525
1	-1.53	1.6022
1	-1.513	1.5582
1	-1.479	1.5142
1	-1.462	1.4703
1	-1.428	1.4263
1	-1.411	1.3823
1	-1.377	1.3383
1	-1.36	1.3006
1	-1.326	1.2566
1	-1.309	1.2189
1	-1.292	1.1812
1	-1.258	1.1435
1	-1.241	1.1058
1	-1.224	1.0681
1	-1.207	1.0304
1	-1.19	0.99273
1	-1.156	0.95503
1	-1.139	0.92362
1	-1.122	0.88592
0	-1.105	0.8545
2	-1.071	0.82309
2	-1.037	0.79167
2	-1.003	0.76026
2	-0.969	0.72884
2	-0.952	0.69742
2	-0.918	0.67229
2	-0.884	0.64716
2	-0.85	0.61574
2	-0.833	0.59061
2	-0.799	0.56548
2	-0.765	0.54663
2	-0.748	0.5215
2	-0.714	0.49637
2	-0.697	0.47752
2	-0.663	0.45867
2	-0.646	0.43982
2	-0.629	0.41469
2	-0.595	0.39583
2	-0.578	0.38327
2	-0.561	0.36442
2	-0.527	0.34557
2	-0.51	0.333
2	-0.493	0.31416
2	-0.476	0.30159
2	-0.459	0.28902
2	-0.442	0.27017
2	-0.425	0.25761
2	-0.408	0.24504
0	-0.391	0.23247
0	-0.391	0.21991
0	-0.374	0.21363
0	-0.374	0.20106
0	-0.357	0.18849
0	-0.357	0.17593
1	-0.357	0.16336
1	-0.357	0.15708
1	-0.357	0.14451
1	-0.357	0.13195
1	-0.374	0.11938
1	-0.374	0.1131
1	-0.374	0.10053
1	-0.374	0.087963
1	-0.357	0.075397
1	-0.34	0.069114
1	-0.323	0.056548
1	-0.323	0.043982
1	-0.306	0.037699
1	-0.306	0.025132
1	-0.289	0.018849
1	-0.272	0.0062831
1	-0.272	0
1	-0.272	6.2768
1	-0.272	6.2642
1	-0.272	6.258
1	-0.272	6.2517
1	-0.272	6.2391
1	-0.272	6.2328
1	-0.272	6.2265
1	-0.272	6.214
1	-0.272	6.2077
1	-0.289	6.2014
1	-0.289	6.1889
1	-0.289	6.1826
1	-0.289	6.17
1	-0.289	6.1637
1	-0.289	6.1574
1	-0.306	6.1449
1	-0.306	6.1386
1	-0.306	6.126
1	-0.323	6.1197
1	-0.323	6.1072
1	-0.323	6.0946
1	-0.34	6.0883
1	-0.34	6.0758
1	-0.34	6.0632
1	-0.357	6.0569
1	-0.357	6.0443
1	-0.374	6.0318
1	-0.374	6.0192
1	-0.391	6.0129
1	-0.391	6.0004
1	-0.391	5.9878
1	-0.391	5.9752
1	-0.391	5.9627
1	-0.391	5.9501
1	-0.425	5.9375
1	-0.442	5.925
1	-0.459	5.9124
1	-0.476	5.8936
1	-0.493	5.881
1	-0.527	5.8684
1	-0.544	5.8496
1	-0.561	5.8307
1	-0.595	5.8119
1	-0.612	5.7993
1	-0.629	5.7805
1	-0.629	5.7616
1	-0.646	5.7365
1	-0.663	5.7176
1	-0.697	5.6988
1	-0.714	5.6799
1	-0.731	5.6548
1	-0.748	5.6359
1	-0.765	5.6108
1	-0.782	5.5857
1	-0.799	5.5605
1	-0.833	5.5354
1	-0.85	5.5103
1	-0.867	5.4851
1	-0.901	5.46
1	-0.918	5.4349
1	-0.952	5.4035
1	-0.969	5.372
1	-1.003	5.3469
1	-1.02	5.3155
1	-1.054	5.2841
1	-1.088	5.2527
1	-1.105	5.215
1	-1.139	5.1836
1	-1.173	5.1459
1	-1.19	5.1144
1	-1.224	5.0767
1	-1.258	5.039
1	-1.292	5.0014
1	-1.326	4.9637
1	-1.377	4.9197
1	-1.411	4.8757
1	-1.445	4.838
1	-1.496	4.7877
1	-1.53	4.7437
1	-1.581	4.6998
1	-1.615	4.6495
1	-1.666	4.5992
1	-1.7	4.549
1	-1.734	4.4987
1	-1.785	4.4421
1	-1.819	4.3919
1	-1.853	4.3353
1	-1.904	4.2788
1	-1.938	4.2222
1	-1.972	4.1594
1	-2.006	4.1029
1	-2.04	4.04
1	-2.074	3.9772
1	-2.108	3.9144
1	-2.142	3.8515
1	-2.176	3.7887
1	-2.193	3.7196
1	-2.227	3.6568
0	-2.244	3.5877
0	-2.244	3.5185
0	-2.261	3.4494
0	-2.261	3.3803
0	-2.278	3.3175
0	-2.278	3.2484
0	-2.278	3.1793
0	-2.278	3.1101
0	-2.278	3.041
0	-2.261	2.9719
0	-2.261	2.9028
0	-2.244	2.8337
0	-2.244	2.7708
0	-2.227	2.7017
0	-2.21	2.6326
0	-2.193	2.5698
0	-2.176	2.5007
0	-2.142	2.4378
0	-2.125	2.375
0	-2.108	2.3122
0	-2.074	2.2494
0	-2.04	2.1865
0	-2.023	2.1237
0	-1.989	2.0609
0	-1.955	2.0043
0	-1.921	1.9478
0	-1.887	1.8849
0	-1.853	1.8284
0	-1.819	1.7781
0	-1.785	1.7216
0	-1.751	1.665
0	-1.717	1.6148
0	-1.683	1.5645
0	-1.649	1.5142
0	-1.615	1.464
0	-1.581	1.4137
0	-1.547	1.3697
0	-1.53	1.3195
0	-1.496	1.2755
0	-1.462	1.2315
0	-1.428	1.1875
0	-1.394	1.1435
0	-1.36	1.1058
0	-1.326	1.0618
0	-1.309	1.0241
0	-1.275	0.98645
0	-1.241	0.94875
0	-1.224	0.91105
0	-1.19	0.87335
0	-1.173	0.83565
0	-1.139	0.80424
0	-1.122	0.76654
0	-1.088	0.73512
0	-1.071	0.70371
2	-1.054	0.67229
2	-1.02	0.64088
2	-0.986	0.60946
2	-0.969	0.57805
2	-0.935	0.54663
2	-0.901	0.5215
2	-0.884	0.49637
2	-0.85	0.46495
2	-0.833	0.43982
2	-0.816	0.41469
2	-0.782	0.39583
2	-0.765	0.3707
2	-0.748	0.34557
2	-0.731	0.32672
2	-0.697	0.30159
2	-0.68	0.28274
2	-0.663	0.26389
2	-0.646	0.23876
2	-0.629	0.21991
2	-0.612	0.20106
2	-0.595	0.18221
2	-0.578	0.16336
2	-0.578	0.15079
2	-0.561	0.13195
2	-0.544	0.1131
2	-0.527	0.10053
2	-0.51	0.08168
2	-0.51	0.069114
2	-0.493	0.050265
2	-0.476	0.037699
2	-0.476	0.025132
2	-0.459	0.0062831
2	-0.459	6.2768
2	-0.442	6.2642
2	-0.442	6.2517
2	-0.425	6.2391
2	-0.425	6.2265
2	-0.408	6.214
2	-0.408	6.2014
2	-0.408	6.1889
2	-0.391	6.1763
2	-0.391	6.1637
2	-0.391	6.1512
2	-0.374	6.1386
2	-0.374	6.126
2	-0.374	6.1135
2	-0.374	6.1009
2	-0.357	6.0946
2	-0.357	6.082
2	-0.357	6.0695
2	-0.357	6.0569
2	-0.357	6.0506
2	-0.357	6.0381
2	-0.357	6.0255
2	-0.357	6.0129
2	-0.357	6.0066
2	-0.357	5.9941
2	-0.357	5.9815
2	-0.357	5.9752
2	-0.357	5.9627
2	-0.357	5.9501
2	-0.357	5.9375
2	-0.357	5.9313
2	-0.357	5.9187
2	-0.357	5.9061
2	-0.374	5.8936
2	-0.374	5.8873
2	-0.374	5.8747
2	-0.374	5.8621
2	-0.391	5.8496
2	-0.408	5.837
2	-0.425	5.8244
2	-0.459	5.8119
2	-0.476	5.7993
2	-0.51	5.7805
2	-0.527	5.7679
2	-0.544	5.749
2	-0.578	5.7302
2	-0.612	5.7176
2	-0.629	5.6988
2	-0.646	5.6736
2	-0.663	5.6548
2	-0.68	5.6359
2	-0.697	5.6171
2	-0.714	5.592
2	-0.748	5.5731
2	-0.765	5.548
2	-0.782	5.5228
2	-0.799	5.504
2	-0.833	5.4789
2	-0.85	5.4537
2	-0.884	5.4223
2	-0.901	5.3972
2	-0.935	5.372
2	-0.952	5.3406
2	-0.986	5.3155
2	-1.003	5.2841
2	-1.037	5.2527
2	-1.071	5.2213
2	-1.088	5.1898
2	-1.122	5.1521
2	-1.156	5.1207
2	-1.19	5.083
2	-1.207	5.0453
2	-1.241	5.0076
2	-1.275	4.9699
2	-1.309	4.9322
2	-1.343	4.8945
2	-1.377	4.8506
2	-1.411	4.8129
2	-1.445	4.7689
2	-1.462	4.7249
2	-1.496	4.6809
2	-1.53	4.6306
2	-1.564	4.5867
2	-1.598	4.5364
2	-1.632	4.4924
2	-1.666	4.4421
2	-1.7	4.3919
2	-1.717	4.3416
2	-1.751	4.2851
2	-1.785	4.2348
2	-1.819	4.1783
2	-1.836	4.1217
2	-1.87	4.0652
2	-1.887	4.0086
2	-1.921	3.9521
2	-1.938	3.8955
2	-1.955	3.839
2	-1.972	3.7761
2	-1.989	3.7196
2	-2.006	3.6568
2	-2.023	3.5939
2	-2.04	3.5374
2	-2.057	3.4745
2	-2.057	3.4117
2	-2.074	3.3489
2	-2.074	3.2861
2	-2.074	3.2232
2	-2.074	3.1604
2	-2.074	3.0976
2	-2.074	3.041
2	-2.057	2.9782
2	-2.057	2.9154
2	-2.04	2.8525
2	-2.04	2.7897
2	-2.023	2.7269
2	-2.006	2.6703
2	-1.989	2.6075
2	-1.972	2.5509
2	-1.955	2.4881
2	-1.938	2.4316
2	-1.904	2.375
2	-1.887	2.3185
2	-1.853	2.2619
2	-1.836	2.2054
2	-1.802	2.1488
2	-1.768	2.0923
2	-1.734	2.042
2	-1.717	1.9917
2	-1.683	1.9415
2	-1.649	1.8912
2	-1.615	1.841
2	-1.581	1.7907
2	-1.547	1.7467
2	-1.513	1.6964
2	-1.479	1.6525
2	-1.445	1.6085
2	-1.411	1.5645
2	-1.377	1.5268
2	-1.343	1.4828
2	-1.309	1.4451
2	-1.275	1.4011
2	-1.241	1.3634
2	-1.207	1.3257
2	-1.173	1.2943
2	-1.139	1.2566
2	-1.105	1.2252
2	-1.088	1.1875
2	-1.054	1.1561
2	-1.02	1.1247
2	-0.986	1.0933
2	-0.952	1.0681
2	-0.935	1.0367
2	-0.901	1.0116
2	-0.867	0.98645
2	-0.85	0.95503
2	-0.816	0.9299
2	-0.782	0.91105
2	-0.765	0.88592
2	-0.731	0.86079
2	-0.714	0.84193
2	-0.68	0.8168
2	-0.663	0.79795
2	-0.629	0.7791
2	-0.612	0.76026
2	-0.595	0.74141
2	-0.561	0.72256
2	-0.544	0.70371
2	-0.527	0.69114
2	-0.51	0.67229
2	-0.476	0.65973
2	-0.459	0.64716
2	-0.442	0.62831
2	-0.425	0.61574
1	-0.408	0.60318
1	-0.391	0.59061
1	-0.374	0.58433
1	-0.374	0.57176
1	-0.357	0.5592
1	-0.357	0.54663
1	-0.34	0.53406
1	-0.34	0.52778
1	-0.323	0.51521
1	-0.323	0.50893
1	-0.323	0.49637
1	-0.306	0.4838
1	-0.306	0.47752
1	-0.289	0.46495
1	-0.289	0.45867
1	-0.289	0.45238
1	-0.272	0.43982
1	-0.272	0.43353
1	-0.272	0.42725
1	-0.255	0.41469
1	-0.255	0.4084
1	-0.255	0.40212
1	-0.255	0.39583
1	-0.238	0.38327
1	-0.238	0.37699
1	-0.238	0.3707
1	-0.238	0.36442
1	-0.238	0.35814
1	-0.221	0.34557
1	-0.221	0.33929
1	-0.221	0.333
1	-0.221	0.32672
1	-0.221	0.32044
1	-0.221	0.31416
1	-0.221	0.30787
1	-0.221	0.30159
1	-0.221	0.29531
1	-0.221	0.28902
1	-0.221	0.28274
1	-0.221	0.27017
1	-0.221	0.26389
1	-0.221	0.25761
1	-0.221	0.25132
1	-0.221	0.24504
1	-0.221	0.23876
1	-0.221	0.23247
0	-0.204	0.22619
0	-0.204	0.21991
0	-0.187	0.21363
0	-0.187	0.20734
0	-0.187	0.20106
0	-0.17	0.19478
0	-0.17	0.18849
0	-0.153	0.18849
0	-0.153	0.18221
0	-0.153	0.17593
0	-0.136	0.16964
0	-0.136	0.16964
0	-0.136	0.16336
0	-0.119	0.15708
0	-0.119	0.15708
0	-0.119	0.15079
0	-0.102	0.14451
0	-0.102	0.14451
0	-0.102	0.13823
0	-0.102	0.13823
0	-0.085	0.13195
0	-0.085	0.13195
0	-0.085	0.13195
0	-0.068	0.12566
0	-0.068	0.12566
0	-0.068	0.11938
0	-0.068	0.11938
0	-0.051	0.11938
0	-0.051	0.1131
1	-0.051	0.1131
1	-0.051	0.1131
1	-0.068	0.10681
1	-0.068	0.10681
1	-0.068	0.10681
1	-0.085	0.10053
1	-0.085	0.10053
1	-0.085	0.094246
0	-0.085	0.094246
0	-0.085	0.094246
0	-0.085	0.087963
0	-0.068	0.087963
0	-0.068	0.08168
0	-0.068	0.08168
0	-0.068	0.08168
0	-0.068	0.075397
0	-0.068	0.075397
0	-0.051	0.075397
0	-0.051	0.069114
0	-0.051	0.069114
0	-0.051	0.069114
0	-0.051	0.062831
0	-0.051	0.062831
0	-0.051	0.062831
0	-0.051	0.062831
0	-0.034	0.056548
0	-0.034	0.056548
0	-0.034	0.056548
0	-0.034	0.056548
0	-0.034	0.050265
0	-0.034	0.050265
0	-0.034	0.050265
0	-0.034	0.050265
0	-0.034	0.050265
0	-0.017	0.050265
0	-0.017	0.043982
0	-0.017	0.043982
0	-0.017	0.043982
0	-0.017	0.043982
0	-0.017	0.043982
0	-0.017	0.043982
0	-0.017	0.043982
0	-0.017	0.043982
0	-0.017	0.037699
1	-0.017	0.037699
1	-0.017	0.037699
1	-0.017	0.037699
1	-0.034	0.037699
1	-0.034	0.037699
1	-0.051	0.031415
1	-0.051	0.031415
1	-0.068	0.031415
0	-0.068	0.031415
0	-0.068	0.025132
0	-0.051	0.025132
0	-0.051	0.025132
0	-0.051	0.018849
0	-0.051	0.018849
0	-0.051	0.018849
0	-0.051	0.012566
0	-0.051	0.012566
0	-0.051	0.012566
0	-0.051	0.0062831
0	-0.051	0.0062831
0	-0.051	0.0062831
0	-0.051	0.0062831
0	-0.051	0
0	-0.051	0
2	-0.051	0
2	-0.051	6.2768
2	-0.034	6.2768
2	-0.017	6.2768
2	-0.017	6.2768
2	0	6.2768
2	0	6.2768
2	0	6.2768
2	0	6.2768
2	0.017	6.2768
0	0.017	6.2768
0	0.017	6.2768
0	0.017	6.2768
0	0.017	6.2768
0	0.017	6.2768
0	0.017	6.2768
0	0.017	6.2768
0	0.017	0
0	0.017	0
0	0.017	0
0	0.017	0
0	0.017	0
0	0.017	0
0	0.017	0
0	0.017	0
0	0.017	0
0	0.017	0
0	0.017	0
1	0.017	0.0062831
1	0	0.0062831
1	0	0.0062831
1	0	0.0062831
1	0	0.0062831
1	-0.017	0
1	-0.017	0
1	-0.034	0
1	-0.034	0
0	-0.034	0
0	-0.034	6.2768
0	-0.034	6.2768
0	-0.034	6.2768
0	-0.034	6.2768
0	-0.034	6.2705
0	-0.051	6.2705
0	-0.051	6.2705
0	-0.051	6.2705
0	-0.051	6.2705
0	-0.051	6.2642
0	-0.051	6.2642
0	-0.051	6.2642
0	-0.051	6.258
0	-0.051	6.258
2	-0.051	6.258
2	-0.034	6.258
2	-0.034	6.258
2	-0.017	6.2517
2	-0.017	6.2517
2	0	6.2517
2	0	6.2517
2	0	6.2517
2	0	6.2517
2	0.017	6.2517
2	0.017	6.2517
2	0.034	6.2517
2	0.034	6.258
2	0.034	6.258
2	0.051	6.258
0	0.051	6.258
0	0.051	6.2642
0	0.051	6.2642
0	0.051	6.2642
0	0.051	6.2642
0	0.051	6.2705
0	0.051	6.2705
0	0.051	6.2705
0	0.051	6.2705
0	0.051	6.2768
0	0.051	6.2768
0	0.051	6.2768
1	0.051	6.2831
1	0.034	0
1	0.034	0
1	0.017	0
1	0.017	0
1	0	0
1	0	0
1	0	0
1	-0.017	0
0	-0.017	0
0	-0.017	0
0	-0.017	0
0	-0.017	0
0	0	0
0	0	0
0	0	0
0	0	0
0	0	6.2831
0	0	6.2768
0	0	6.2768
0	0	6.2768
0	0	6.2768
0	0	6.2768
0	-0.017	6.2768
0	-0.017	6.2768
0	-0.017	6.2768
0	-0.017	6.2768
0	-0.017	6.2768
0	-0.017	6.2768
0	-0.017	6.2768
0	-0.017	6.2705
0	-0.017	6.2705
0	-0.017	6.2705
0	-0.017	6.2705
0	-0.017	6.2705
0	-0.017	6.2705
0	-0.017	6.2705
0	-0.017	6.2705
0	-0.017	6.2705
0	-0.017	6.2705
0	-0.017	6.2705
0	-0.017	6.2642
0	-0.017	6.2642
0	-0.017	6.2642
0	-0.017	6.2642
0	-0.017	6.2642
0	-0.017	6.2642
2	-0.017	6.2642
2	0	6.2642
2	0	6.2642
2	0	6.2642
2	0	6.2642
0	0	6.2642
0	0	6.2642
0	0	6.2642
0	0	6.2642
0	0	6.2642
0	0	6.2642
0	0	6.2642
0	0	6.2642
0	0	6.2642
0	0	6.2642
0	0	6.2642
0	0	6.2642
0	0	6.2642
0	0	6.2642
0	0	6.2642
0	0	6.2642
0	0	6.2642
0	0	6.2642
0	0	6.2642
0	0	6.2642
0	0	6.2642
0	0	6.2642
0	0	6.2642
0	0	6.2642
0	0	6.2642
0	0	6.2642
0	0	6.2642
0	0	6.2642
0	0	6.2642
0	0	6.2642
0	0	6.2642
0	0	6.2642
0	0	6.2642
0	0	6.2642
0	0	6.2642
0	0	6.2642
2	0	6.258
2	0	6.258
2	0	6.258
2	0	6.2642
2	0.017	6.2642
0	0.017	6.2642
0	0.017	6.2642
0	0.017	6.2642
0	0.017	6.2642
0	0.017	6.2642
0	0.017	6.2642
0	0.017	6.2642
0	0.017	6.2642
0	0.017	6.2642
0	0.017	6.2705
0	0	6.2705
0	0	6.2705
0	0	6.2705
0	0	6.2705
0	0	6.2705
0	0	6.2705
0	0	6.2705
0	0	6.2705
0	0	6.2705
0	0	6.2705
0	0	6.2705
0	0	6.2705
0	0	6.2705
0	0	6.2705
0	0	6.2768
0	0	6.2768
0	0	6.2768
0	0	6.2768
0	0	6.2768
0	0	6.2768
0	0	6.2768
0	0	6.2768
0	0	6.2768
0	0	6.2768
0	0	6.2768
0	0	6.2768
0	0	6.2768
1	0	6.2768
1	0	6.2768
1	0	6.2768
1	0	6.2768
1	-0.017	6.2768
0	-0.017	6.2768
0	-0.017	6.2768
0	-0.017	6.2768
0	-0.017	6.2768
0	-0.017	6.2768
0	-0.017	6.2705
0	-0.017	6.2705
0	-0.017	6.2705
0	-0.017	6.2705
0	-0.017	6.2705
0	-0.017	6.2705
0	-0.017	6.2705
0	-0.017	6.2642
0	-0.017	6.2642
0	-0.017	6.2642
0	-0.017	6.2642
0	-0.017	6.2642
0	-0.017	6.2642
0	-0.017	6.2642
0	-0.017	6.258
2	-0.017	6.258
2	-0.017	6.258
2	0	6.258
2	0	6.258
2	0	6.258
2	0	6.258
0	0	6.258
0	0	6.258
0	0	6.258
0	0	6.258
0	0	6.258
0	0	6.258
0	0	6.258
0	0	6.258
0	0	6.258
0	0	6.258
0	0	6.258
0	0	6.258
0	0	6.258
0	0	6.258
0	0	6.258
0	0	6.258
0	0	6.258
0	0	6.258
0	0	6.258
0	0	6.258
0	0	6.258
0	0	6.258
0	0	6.258
0	0	6.258
0	0	6.258
0	0	6.258
0	0	6.258
0	0	6.258
0	0	6.258
0	0	6.258
0	0	6.258
0	0	6.258
0	0	6.258
0	0	6.258
2	0	6.2517
2	0	6.2517
2	0	6.2517
2	0	6.2517
2	0	6.2517
2	0.017	6.258
2	0.017	6.258
0	0.017	6.258
0	0.017	6.258
0	0.017	6.258
0	0.017	6.258
0	0.017	6.258
0	0.017	6.2642
0	0.017	6.2642
0	0.017	6.2642
0	0.017	6.2642
0	0.017	6.2642
0	0.017	6.2642
0	0.017	6.2642
0	0.017	6.2642
0	0.017	6.2705
0	0.017	6.2705
0	0.017	6.2705
0	0.017	6.2705
0	0.017	6.2705
0	0.017	6.2705
0	0.017	6.2705
1	0.017	6.2705
1	0	6.2705
1	0	6.2705
1	0	6.2705
1	0	6.2705
1	-0.017	6.2705
1	-0.017	6.2705
0	-0.034	6.2705
0	-0.034	6.2705
0	-0.034	6.2705
0	-0.034	6.2642
0	-0.034	6.2642
0	-0.034	6.2642
0	-0.034	6.2642
0	-0.034	6.2642
0	-0.034	6.2642
0	-0.034	6.258
0	-0.034	6.258
0	-0.034	6.258
0	-0.034	6.258
0	-0.034	6.258
0	-0.034	6.2517
0	-0.034	6.2517
0	-0.034	6.2517
0	-0.034	6.2517
0	-0.034	6.2517
2	-0.034	6.2454
2	-0.034	6.2454
2	-0.017	6.2454
2	-0.017	6.2454
2	0	6.2454
2	0	6.2454
0	0	6.2454
0	0	6.2454
0	0	6.2454
0	0	6.2454
0	0	6.2391
0	0	6.2391
0	0	6.2391
0	-0.017	6.2391
0	-0.017	6.2391
0	-0.017	6.2391
0	-0.017	6.2391
0	-0.017	6.2391
0	-0.017	6.2391
0	-0.017	6.2391
0	-0.017	6.2391
0	-0.017	6.2328
0	-0.017	6.2328
0	-0.017	6.2328
0	-0.017	6.2328
0	-0.034	6.2328
0	-0.034	6.2328
0	-0.034	6.2265
2	-0.034	6.2265
2	-0.017	6.2265
2	-0.017	6.2265
2	-0.017	6.2265
2	0	6.2265
2	0	6.2265
2	0	6.2265
2	0	6.2265
2	0.017	6.2265
2	0.017	6.2265
2	0.017	6.2265
2	0.034	6.2265
2	0.034	6.2265
2	0.051	6.2328
2	0.051	6.2328
2	0.068	6.2328
0	0.051	6.2391
0	0.051	6.2391
0	0.051	6.2391
0	0.051	6.2454
0	0.051	6.2454
0	0.051	6.2454
0	0.051	6.2454
0	0.051	6.2517
0	0.051	6.2517
0	0.051	6.2517
0	0.051	6.258
0	0.051	6.258
0	0.051	6.258
0	0.051	6.258
0	0.051	6.2642
0	0.051	6.2642
0	0.051	6.2642
0	0.051	6.2642
0	0.034	6.2705
0	0.034	6.2705
0	0.034	6.2705
0	0.034	6.2705
0	0.034	6.2768
0	0.034	6.2768
0	0.034	6.2768
1	0.034	6.2768
1	0.034	6.2768
1	0.017	0
1	0.017	0
1	0	0
1	0	0
1	0	0
1	0	0
1	-0.017	0
1	-0.017	0
1	-0.034	6.2768
1	-0.034	6.2768
1	-0.051	6.2768
1	-0.068	6.2768
1	-0.068	6.2705
1	-0.085	6.2705
0	-0.085	6.2642
0	-0.085	6.2642
0	-0.085	6.2642
0	-0.085	6.258
0	-0.085	6.258
0	-0.085	6.2517
0	-0.085	6.2517
0	-0.085	6.2454
0	-0.085	6.2454
0	-0.085	6.2454
2	-0.085	6.2391
2	-0.085	6.2391
2	-0.068	6.2328
2	-0.068	6.2328
2	-0.051	6.2328
2	-0.051	6.2265
2	-0.034	6.2265
2	-0.034	6.2265
2	-0.034	6.2265
2	-0.017	6.2265
2	-0.017	6.2203
2	0	6.2203
2	0	6.2203
2	0	6.2203
2	0	6.2203
0	0	6.2203
0	0	6.2203
0	0	6.2203
0	0	6.2203
0	0	6.2203
0	0	6.2203
0	0	6.2203
0	0	6.2203
0	0	6.2203
2	0	6.2203
2	0	6.2203
2	0	6.2203
2	0	6.2203
2	0	6.2203
2	0.017	6.2203
2	0.017	6.2203
0	0.017	6.2203
0	0.017	6.2265
0	0.017	6.2265
0	0.017	6.2265
0	0.017	6.2265
0	0.017	6.2265
0	0	6.2265
0	0	6.2265
0	0	6.2265
2	0	6.2265
2	0.017	6.2265
2	0.017	6.2265
2	0.017	6.2328
2	0.034	6.2328
2	0.034	6.2328
2	0.051	6.2328
0	0.051	6.2391
0	0.051	6.2391
0	0.034	6.2391
0	0.034	6.2391
0	0.034	6.2391
0	0.034	6.2454
0	0.034	6.2454
0	0.034	6.2454
0	0.034	6.2454
0	0.034	6.2517
0	0.034	6.2517
0	0.034	6.2517
0	0.034	6.2517
0	0.034	6.2517
0	0.034	6.258
0	0.034	6.258
1	0.034	6.258
1	0.017	6.258
1	0	6.258
1	0	6.258
1	0	6.258
1	0	6.258
1	-0.017	6.258
1	-0.017	6.258
0	-0.017	6.258
0	-0.017	6.258
0	-0.034	6.2517
0	-0.034	6.2517
0	-0.034	6.2517
0	-0.034	6.2517
0	-0.034	6.2517
0	-0.034	6.2517
0	-0.034	6.2454
0	-0.034	6.2454
0	-0.034	6.2454
0	-0.034	6.2454
0	-0.034	6.2454
0	-0.034	6.2391
0	-0.034	6.2391
2	-0.034	6.2391
2	-0.034	6.2391
2	-0.017	6.2391
2	-0.017	6.2328
2	-0.017	6.2328
2	0	6.2328
2	0	6.2328
2	0	6.2328
2	0	6.2328
2	0.017	6.2328
2	0.017	6.2328
0	0.017	6.2391
0	0.017	6.2391
0	0.017	6.2391
0	0.017	6.2391
0	0.017	6.2391
0	0.017	6.2391
0	0.017	6.2391
0	0	6.2391
0	0	6.2391
0	0	6.2391
0	0	6.2391
0	0	6.2454
0	0	6.2454
0	0	6.2454
0	0	6.2454
0	0	6.2454
0	0	6.2454
0	0	6.2454
0	0	6.2454
0	0	6.2454
0	0	6.2454
0	0	6.2454
0	0	6.2454
0	0	6.2454
0	0	6.2454
0	0	6.2454
0	0	6.2454
0	0	6.2454
0	0	6.2454
0	0	6.2454
0	0	6.2391
0	0	6.2391
2	0	6.2391
2	0	6.2391
2	0	6.2391
2	0	6.2391
2	0	6.2391
2	0.017	6.2391
2	0.017	6.2454
0	0.017	6.2454
0	0.017	6.2454
0	0.017	6.2454
0	0.017	6.2454
0	0.017	6.2454
0	0.017	6.2454
0	0.017	6.2454
0	0.017	6.2517
0	0.017	6.2517
0	0.017	6.2517
0	0.017	6.2517
0	0.017	6.2517
0	0.017	6.2517
0	0	6.2517
0	0	6.2517
0	0	6.2517
0	0	6.2517
0	0	6.2517
0	0	6.2517
0	0	6.258
0	0	6.258
0	0	6.258
0	0	6.258
0	0	6.258
0	0	6.258
0	0	6.258
0	0	6.258
0	0	6.258
0	0	6.258
0	0	6.258
0	0	6.258
0	0	6.258
0	0	6.258
0	0	6.258
0	0	6.258
0	0	6.258
0	0	6.258
0	0	6.258
0	0	6.258
0	0	6.258
0	0	6.258
0	0	6.258
0	0	6.258
0	0	6.258
0	0	6.258
2	0	6.258
2	0	6.258
2	0	6.258
2	0	6.258
2	0.017	6.258
0	0.017	6.258
0	0.017	6.258
0	0.017	6.258
0	0.017	6.258
0	0.017	6.258
0	0.017	6.258
0	0.017	6.258
0	0.017	6.2642
0	0.017	6.2642
0	0	6.2642
0	0	6.2642
0	0	6.2642
0	0	6.2642
0	0	6.2642
0	0	6.2642
0	0	6.2642
0	0	6.2642
0	0	6.2642
0	0	6.2642
0	0	6.2642
0	0	6.2642
0	0	6.2705
0	0	6.2705
0	0	6.2705
0	0	6.2705
0	0	6.2705
0	0	6.2705
0	0	6.2705
0	0	6.2705
0	0	6.2705
0	0	6.2705
0	0	6.2705
0	0	6.2705
0	0	6.2705
0	0	6.2705
0	0	6.2705
0	0	6.2705
0	0	6.2705
0	0	6.2705
0	0	6.2705
0	0	6.2705
0	0	6.2705
0	0	6.2705
0	0	6.2705
0	0	6.2705
0	0	6.2705
0	0	6.2705
0	0	6.2705
0	0	6.2705
0	0	6.2705
0	0	6.2705
0	0	6.2705
0	0	6.2705
0	0	6.2705
0	0	6.2705
0	0	6.2705
0	0	6.2705
0	0	6.2705
0	0	6.2705
0	0	6.2705
0	0	6.2705
0	0	6.2705
0	0	6.2705
0	0	6.2705
0	0	6.2705
0	0	6.2705
0	0	6.2705
0	0	6.2705
0	0	6.2705
0	0	6.2705
0	0	6.2705
0	0	6.2705
0	0	6.2705
0	0	6.2705
0	0	6.2705
0	0	6.2705
0	0	6.2705
0	0	6.2705
0	0	6.2705
0	0	6.2705
0	0	6.2705
2	0	6.2705
2	0	6.2705
2	0	6.2705
2	0.017	6.2705
2	0.017	6.2705
2	0.034	6.2705
2	0.034	6.2768
0	0.034	6.2768
0	0.034	6.2768
0	0.034	6.2768
0	0.034	6.2768
0	0.034	0
0	0.034	0
0	0.034	0
0	0.034	0
0	0.034	0
0	0.034	0.0062831
0	0.034	0.0062831
0	0.034	0.0062831
0	0.034	0.0062831
0	0.034	0.012566
0	0.034	0.012566
0	0.034	0.012566
0	0.034	0.012566
0	0.034	0.018849
0	0.034	0.018849
0	0.034	0.018849
0	0.051	0.018849
0	0.051	0.018849
0	0.051	0.025132
0	0.051	0.025132
0	0.051	0.025132
1	0.051	0.025132
1	0.034	0.031415
1	0.034	0.031415
1	0.017	0.031415
1	0.017	0.031415
1	0	0.031415
1	0	0.031415
1	0	0.031415
0	0	0.031415
0	0	0.031415
0	0	0.031415
0	0	0.037699
0	0	0.037699
0	0	0.037699
0	0	0.037699
0	0	0.037699
0	0	0.037699
0	0	0.037699
0	0	0.037699
0	0	0.037699
0	0.017	0.037699
0	0.017	0.037699
0	0.017	0.037699
0	0.017	0.037699
0	0.017	0.037699
0	0.017	0.037699
0	0.017	0.043982
1	0.017	0.043982
1	0.017	0.043982
1	0	0.043982
1	0	0.043982
1	0	0.043982
1	0	0.043982
1	-0.017	0.043982
1	-0.017	0.043982
1	-0.017	0.043982
0	-0.017	0.043982
0	-0.017	0.037699
0	-0.017	0.037699
0	-0.017	0.037699
0	-0.017	0.037699
0	-0.017	0.037699
0	-0.017	0.037699
0	-0.017	0.037699
0	-0.017	0.037699
0	-0.017	0.031415
0	-0.017	0.031415
0	0	0.031415
0	0	0.031415
0	0	0.031415
0	0	0.031415
0	0	0.031415
0	0	0.031415
0	0	0.031415
0	0	0.031415
0	0	0.031415
0	0	0.031415
0	0	0.031415
0	0	0.031415
0	0	0.031415
0	0	0.031415
0	0	0.031415
0	0	0.031415
0	0	0.031415
0	0	0.031415
0	0	0.031415
0	0	0.031415
0	0	0.031415
1	0	0.031415
1	0	0.031415
1	0	0.031415
1	0	0.031415
1	-0.017	0.031415
0	-0.017	0.031415
0	-0.017	0.031415
0	-0.017	0.025132
0	-0.017	0.025132
0	-0.017	0.025132
0	-0.017	0.025132
0	0	0.025132
0	0	0.025132
0	0	0.025132
0	0	0.025132
0	0	0.025132
0	0	0.025132
0	0	0.025132
0	0	0.025132
0	0	0.025132
0	0	0.025132
0	0	0.025132
0	0	0.025132
0	0	0.018849
0	0	0.018849
0	0	0.018849
0	0	0.018849
0	0	0.018849
0	0	0.018849
0	0	0.018849
0	0	0.018849
0	0	0.018849
0	0	0.018849
0	0	0.018849
0	0	0.018849
0	0	0.018849
0	0	0.018849
0	0	0.025132
0	0	0.025132
1	0	0.025132
1	0	0.025132
1	0	0.025132
1	0	0.018849
1	-0.017	0.018849
1	-0.017	0.018849
0	-0.017	0.018849
0	-0.017	0.018849
0	-0.017	0.018849
0	-0.017	0.018849
0	-0.017	0.018849
0	-0.017	0.012566
0	-0.017	0.012566
0	-0.017	0.012566
0	-0.017	0.012566
0	-0.017	0.012566
0	-0.017	0.012566
0	-0.017	0.012566
0	-0.017	0.0062831
0	-0.017	0.0062831
0	-0.017	0.0062831
0	-0.017	0.0062831
0	-0.017	0.0062831
0	-0.017	0.0062831
0	-0.017	0.0062831
0	-0.017	0.0062831
0	-0.017	0.0062831
0	-0.017	0
0	-0.017	0
0	-0.017	0
0	-0.017	0
2	-0.017	0
2	0	0
2	0	0
2	0	0
2	0	0
0	0	0
0	0	0
0	0	0
0	0	0
0	0	0
0	0	0
0	0	0
0	0	0.0062831
0	0	0.0062831
0	0	0.0062831
0	0	0.0062831
0	0	0.0062831
0	0.017	0.0062831
0	0.017	0.0062831
0	0.017	0.0062831
0	0.017	0.0062831
0	0.017	0.0062831
0	0.017	0.0062831
0	0.017	0.0062831
1	0.017	0.012566
1	0	0.012566
1	0	0.012566
1	0	0.012566
1	0	0.012566
1	-0.017	0.012566
1	-0.017	0.0062831
1	-0.034	0.0062831
1	-0.034	0.0062831
1	-0.051	0.0062831
0	-0.051	0
0	-0.051	0
0	-0.051	0
0	-0.051	0
0	-0.051	6.2768
0	-0.051	6.2768
0	-0.051	6.2768
0	-0.051	6.2768
0	-0.051	6.2705
0	-0.051	6.2705
0	-0.051	6.2705
0	-0.051	6.2642
0	-0.051	6.2642
2	-0.051	6.2642
2	-0.034	6.2642
2	-0.034	6.258
2	-0.017	6.258
2	-0.017	6.258
2	-0.017	6.258
2	0	6.258
2	0	6.258
0	0	6.258
0	0	6.258
0	0	6.258
0	0	6.258
0	0	6.258
0	0	6.258
0	0	6.258
0	0	6.258
0	0	6.258
0	0	6.258
2	0	6.258
2	0	6.258
2	0	6.258
2	0	6.258
2	0.017	6.258
0	0.017	6.258
0	0.017	6.258
0	0.017	6.258
0	0.017	6.258
0	0.017	6.258
0	0.017	6.258
0	0.017	6.2642
0	0.017	6.2642
0	0.017	6.2642
0	0.017	6.2642
0	0	6.2642
0	0	6.2642
0	0	6.2642
0	0	6.2642
0	0	6.2642
0	0	6.2642
0	0	6.2642
0	0	6.2642
0	0	6.2642
0	0	6.2642
0	0	6.2705
0	0	6.2705
0	0	6.2705
0	0	6.2705
0	0	6.2705
0	0	6.2705
0	0	6.2705
0	0	6.2705
0	0	6.2705
0	0	6.2705
0	0	6.2705
0	0	6.2705
0	0	6.2705
0	0	6.2705
0	0	6.2705
0	0	6.2705
0	0	6.2705
0	0	6.2705
0	0	6.2705
0	0	6.2705
0	0	6.2705
0	0	6.2705
0	0	6.2705
0	0	6.2705
0	0	6.2705
0	0	6.2705
0	0	6.2705
0	0	6.2705
0	0	6.2705
0	0	6.2705
0	0	6.2768
0	0	6.2768
0	0	6.2768
0	0	6.2768
0	0	6.2768
0	0	6.2768
[truncated: 5,162 more rows]
