# Supplementary material for: Skilled motor control of an inverted pendulum implies low entropy of states but high entropy of actions
Source: PLoS Comput Biol. 2023 Jan 6;19(1):e1010810. doi: 10.1371/journal.pcbi.1010810 (PMC9851554; doi:10.1371/journal.pcbi.1010810)
Supplement: S2 File — The dataset within the file contains the data collected during the experiment. Each CSV file named “FRI_p_l.csv” corresponds to a different trial, where “p” stands for an unique numerical participant’s identifier and “l” stands for pendulum length (where “2” corresponds to 0.2, “3” to 0.3 m, “4” to 0.4 m, etc.). In every file, rows correspond to subsequent time steps, sampled with a frequency of 0.017 s. For every recorded time step, each column contains: the action selected by the trial’s participant (“action”). The value 0 corresponds to a “no action”, the value 1 represents an action that pushes the pendulum towards the clockwise direction and the value 2 corresponds to an action that pushes the pendulum towards the anti-clockwise direction.the angular velocity of the pendulum at that time step (“ang. velocity”), measured in rad s−1.the angle of the pendulum at that time step (“angle”), measured in rad with values in the interval [0, 2π) rad. The angle 0 rad corresponds to the pendulum oriented in its upright position.the single utility value associated to the whole trial (“utility”). (ZIP) [file pcbi.1010810.s002.zip › ExperimentalData/FRI_35_3.csv]

action	angular vel.	angle	trial utility
0	0	3.2358	-19.9111
0	-0.017	3.2358
0	-0.017	3.2358
0	-0.034	3.2358
0	-0.034	3.2358
0	-0.051	3.2358
0	-0.068	3.2295
0	-0.068	3.2295
0	-0.085	3.2295
0	-0.085	3.2232
0	-0.102	3.2232
0	-0.102	3.217
0	-0.102	3.217
0	-0.119	3.2107
0	-0.119	3.2044
0	-0.136	3.2044
0	-0.136	3.1981
0	-0.136	3.1918
0	-0.153	3.1918
0	-0.153	3.1855
0	-0.153	3.1793
0	-0.153	3.173
0	-0.17	3.1667
0	-0.17	3.1667
0	-0.17	3.1604
0	-0.17	3.1541
0	-0.17	3.1478
0	-0.17	3.1416
0	-0.17	3.1353
0	-0.17	3.129
0	-0.17	3.129
0	-0.17	3.1227
0	-0.17	3.1164
0	-0.17	3.1101
0	-0.17	3.1038
0	-0.153	3.0976
0	-0.153	3.0976
0	-0.153	3.0913
0	-0.136	3.085
0	-0.136	3.0787
0	-0.136	3.0787
0	-0.119	3.0724
0	-0.119	3.0661
0	-0.119	3.0661
0	-0.102	3.0599
0	-0.102	3.0599
0	-0.085	3.0536
0	-0.085	3.0536
0	-0.068	3.0473
0	-0.068	3.0473
0	-0.051	3.0473
0	-0.051	3.041
0	-0.034	3.041
0	-0.017	3.041
0	-0.017	3.041
0	0	3.041
0	0	3.041
0	0	3.041
0	0	3.041
0	0.017	3.041
0	0.034	3.041
0	0.034	3.041
0	0.051	3.0473
0	0.051	3.0473
0	0.068	3.0473
0	0.068	3.0536
0	0.085	3.0536
0	0.085	3.0536
0	0.102	3.0599
0	0.102	3.0599
0	0.119	3.0661
0	0.119	3.0724
0	0.119	3.0724
0	0.136	3.0787
0	0.136	3.085
0	0.136	3.085
0	0.153	3.0913
0	0.153	3.0976
0	0.153	3.1038
0	0.153	3.1038
0	0.17	3.1101
0	0.17	3.1164
0	0.17	3.1227
0	0.17	3.129
0	0.17	3.1353
0	0.17	3.1353
0	0.17	3.1416
0	0.17	3.1478
0	0.17	3.1541
0	0.17	3.1604
0	0.17	3.1667
0	0.153	3.1667
0	0.153	3.173
0	0.153	3.1793
0	0.153	3.1855
0	0.136	3.1855
0	0.136	3.1918
0	0.136	3.1981
0	0.119	3.2044
0	0.119	3.2044
0	0.119	3.2107
0	0.102	3.2107
0	0.102	3.217
0	0.085	3.217
0	0.085	3.2232
0	0.068	3.2232
0	0.068	3.2295
0	0.051	3.2295
0	0.051	3.2295
0	0.034	3.2295
0	0.034	3.2358
0	0.017	3.2358
0	0.017	3.2358
0	0	3.2358
0	0	3.2358
0	0	3.2358
0	-0.017	3.2358
0	-0.017	3.2358
0	-0.034	3.2358
0	-0.034	3.2295
0	-0.051	3.2295
0	-0.068	3.2295
0	-0.068	3.2232
0	-0.085	3.2232
0	-0.085	3.2232
0	-0.102	3.217
0	-0.102	3.217
0	-0.102	3.2107
0	-0.119	3.2107
0	-0.119	3.2044
0	-0.136	3.1981
0	-0.136	3.1981
0	-0.136	3.1918
0	-0.153	3.1855
0	-0.153	3.1793
0	-0.153	3.1793
0	-0.153	3.173
1	-0.153	3.1667
1	-0.187	3.1604
1	-0.221	3.1541
1	-0.255	3.1478
1	-0.272	3.1416
1	-0.306	3.129
1	-0.323	3.1227
1	-0.357	3.1101
1	-0.374	3.0976
1	-0.391	3.0913
1	-0.425	3.0787
1	-0.442	3.0599
1	-0.459	3.0473
1	-0.476	3.0347
1	-0.493	3.0222
1	-0.51	3.0033
1	-0.51	2.9908
1	-0.527	2.9719
1	-0.544	2.9593
1	-0.544	2.9405
1	-0.544	2.9216
1	-0.561	2.9091
1	-0.561	2.8902
1	-0.561	2.8714
1	-0.561	2.8588
1	-0.561	2.84
1	-0.561	2.8211
1	-0.544	2.8023
1	-0.544	2.7897
1	-0.527	2.7708
1	-0.527	2.7583
1	-0.51	2.7394
1	-0.493	2.7269
1	-0.493	2.708
1	-0.476	2.6955
1	-0.459	2.6829
1	-0.442	2.6703
1	-0.425	2.6515
1	-0.391	2.6389
1	-0.374	2.6326
1	-0.357	2.62
1	-0.323	2.6075
1	-0.306	2.6012
1	-0.272	2.5886
1	-0.255	2.5823
1	-0.221	2.5761
1	-0.204	2.5698
1	-0.17	2.5635
1	-0.153	2.5572
0	-0.085	2.5509
0	-0.034	2.5509
0	0	2.5509
0	0.051	2.5509
0	0.119	2.5509
0	0.17	2.5572
0	0.221	2.5635
0	0.272	2.5698
0	0.323	2.5823
0	0.391	2.5949
0	0.442	2.6075
0	0.476	2.62
0	0.527	2.6326
0	0.578	2.6515
0	0.629	2.6703
0	0.663	2.6892
0	0.714	2.708
0	0.748	2.7332
0	0.782	2.7583
0	0.833	2.7771
0	0.867	2.8085
0	0.884	2.8337
0	0.918	2.8588
0	0.952	2.8902
0	0.969	2.9154
0	0.986	2.9468
0	1.003	2.9782
0	1.02	3.0096
0	1.037	3.041
0	1.037	3.0724
0	1.037	3.1038
0	1.037	3.1353
0	1.037	3.1667
0	1.037	3.1981
0	1.037	3.2295
0	1.02	3.2546
0	1.003	3.2861
0	0.986	3.3175
0	0.969	3.3489
0	0.952	3.374
0	0.918	3.4054
0	0.884	3.4306
0	0.867	3.462
0	0.833	3.4871
0	0.799	3.5122
0	0.748	3.5311
0	0.714	3.5562
0	0.68	3.5751
0	0.629	3.5939
0	0.578	3.6128
0	0.544	3.6316
0	0.493	3.6505
0	0.442	3.6631
0	0.391	3.6756
0	0.34	3.6882
0	0.289	3.6945
0	0.238	3.7008
0	0.17	3.707
0	0.119	3.7133
0	0.068	3.7196
0	0.017	3.7196
0	-0.017	3.7196
0	-0.085	3.7196
0	-0.136	3.7133
0	-0.187	3.707
0	-0.238	3.7008
0	-0.289	3.6945
0	-0.34	3.6819
0	-0.391	3.6693
0	-0.442	3.6568
0	-0.493	3.6442
0	-0.544	3.6316
0	-0.595	3.6128
0	-0.629	3.5939
1	-0.68	3.5751
1	-0.748	3.5499
1	-0.816	3.5311
1	-0.867	3.4997
1	-0.935	3.4745
1	-0.986	3.4431
1	-1.054	3.418
1	-1.105	3.3803
1	-1.156	3.3489
1	-1.19	3.3112
1	-1.241	3.2735
1	-1.275	3.2358
1	-1.309	3.1981
1	-1.343	3.1604
1	-1.36	3.1164
1	-1.394	3.0787
1	-1.411	3.0347
1	-1.428	2.9908
1	-1.428	2.9468
1	-1.428	2.9028
1	-1.445	2.8651
1	-1.428	2.8211
1	-1.428	2.7771
1	-1.411	2.7332
1	-1.394	2.6892
1	-1.377	2.6515
1	-1.36	2.6075
1	-1.326	2.5635
1	-1.309	2.5258
1	-1.275	2.4881
1	-1.241	2.4504
1	-1.19	2.4127
1	-1.156	2.375
1	-1.105	2.3436
1	-1.071	2.3122
1	-1.02	2.2808
1	-0.969	2.2494
1	-0.918	2.2179
1	-0.867	2.1928
1	-0.799	2.1677
1	-0.748	2.1425
1	-0.697	2.1237
1	-0.629	2.1048
1	-0.578	2.086
1	-0.51	2.0671
1	-0.459	2.0546
1	-0.391	2.042
1	-0.323	2.0294
1	-0.272	2.0169
1	-0.204	2.0106
1	-0.136	2.0043
1	-0.068	2.0043
1	-0.017	2.0043
1	0.034	2.0043
1	0.102	2.0043
1	0.17	2.0106
1	0.221	2.0169
1	0.289	2.0232
1	0.357	2.0357
1	0.408	2.042
0	0.51	2.0609
0	0.595	2.0734
0	0.68	2.0923
0	0.765	2.1174
0	0.85	2.1425
0	0.935	2.1677
0	1.003	2.1991
0	1.088	2.2305
0	1.173	2.2619
0	1.241	2.2996
0	1.309	2.3373
0	1.377	2.3813
0	1.445	2.419
0	1.513	2.4693
0	1.581	2.5132
0	1.632	2.5635
0	1.683	2.6138
0	1.734	2.664
0	1.768	2.7143
0	1.802	2.7708
0	1.836	2.8274
0	1.87	2.8777
0	1.887	2.9342
0	1.904	2.997
0	1.921	3.0536
0	1.921	3.1101
0	1.921	3.1667
0	1.921	3.2232
0	1.904	3.2861
0	1.887	3.3426
0	1.853	3.3992
0	1.836	3.4494
0	1.802	3.506
0	1.751	3.5625
0	1.717	3.6128
0	1.666	3.6631
0	1.615	3.7133
0	1.547	3.7636
0	1.496	3.8076
0	1.428	3.8515
0	1.36	3.8955
0	1.292	3.9332
0	1.224	3.9709
0	1.139	4.0086
0	1.071	4.04
0	0.986	4.0714
0	0.901	4.1029
0	0.816	4.128
0	0.731	4.1468
0	0.646	4.172
0	0.561	4.1908
0	0.476	4.2034
0	0.391	4.216
0	0.306	4.2285
0	0.204	4.2348
0	0.119	4.2411
0	0.034	4.2411
0	-0.034	4.2411
0	-0.136	4.2411
0	-0.221	4.2348
0	-0.306	4.2285
0	-0.391	4.216
0	-0.476	4.2034
0	-0.578	4.1845
0	-0.663	4.1657
0	-0.748	4.1468
0	-0.833	4.1217
0	-0.901	4.0966
0	-0.986	4.0714
0	-1.071	4.04
0	-1.139	4.0023
0	-1.224	3.9709
0	-1.292	3.9332
0	-1.36	3.8892
0	-1.428	3.8515
0	-1.496	3.8076
0	-1.547	3.7573
1	-1.598	3.7133
1	-1.683	3.6631
1	-1.751	3.6128
1	-1.819	3.5562
1	-1.887	3.4997
1	-1.955	3.4431
1	-2.006	3.3803
1	-2.04	3.3238
1	-2.091	3.2609
1	-2.125	3.1981
1	-2.159	3.129
1	-2.176	3.0661
1	-2.193	3.0033
1	-2.193	2.9342
1	-2.193	2.8714
1	-2.193	2.8023
1	-2.193	2.7332
1	-2.176	2.6703
1	-2.142	2.6075
1	-2.125	2.5384
1	-2.091	2.4755
1	-2.057	2.4127
1	-2.006	2.3562
1	-1.955	2.2933
1	-1.904	2.2368
1	-1.853	2.1802
1	-1.802	2.1237
1	-1.734	2.0734
1	-1.683	2.0169
1	-1.615	1.9729
1	-1.547	1.9226
1	-1.479	1.8786
1	-1.411	1.8347
1	-1.343	1.7907
1	-1.258	1.753
1	-1.19	1.7153
1	-1.122	1.6776
1	-1.054	1.6462
1	-0.969	1.6148
1	-0.901	1.5896
1	-0.833	1.5645
1	-0.748	1.5394
1	-0.68	1.5142
1	-0.612	1.4954
1	-0.527	1.4828
1	-0.459	1.464
1	-0.391	1.4514
1	-0.323	1.4388
1	-0.238	1.4325
1	-0.17	1.4263
1	-0.102	1.42
1	-0.034	1.42
1	0.034	1.42
1	0.102	1.42
1	0.17	1.4263
1	0.238	1.4325
0	0.34	1.4388
0	0.442	1.4514
0	0.544	1.4703
0	0.646	1.4891
0	0.731	1.5079
0	0.833	1.5331
0	0.935	1.5582
0	1.037	1.5896
0	1.139	1.621
0	1.241	1.6587
0	1.343	1.6964
0	1.428	1.7341
0	1.53	1.7844
0	1.632	1.8284
0	1.717	1.8786
0	1.819	1.9352
0	1.904	1.9917
0	1.989	2.0483
0	2.074	2.1111
0	2.159	2.174
0	2.244	2.2431
0	2.312	2.3059
0	2.397	2.3813
0	2.448	2.4504
0	2.516	2.5258
0	2.567	2.6012
0	2.618	2.6829
0	2.652	2.7583
0	2.686	2.84
0	2.703	2.9216
0	2.72	3.0033
0	2.737	3.085
0	2.737	3.1667
0	2.72	3.2484
0	2.703	3.33
0	2.686	3.4117
0	2.652	3.4934
0	2.618	3.5751
0	2.567	3.6505
0	2.516	3.7259
0	2.448	3.8013
0	2.38	3.8767
0	2.312	3.9458
0	2.244	4.0149
0	2.159	4.0777
0	2.074	4.1468
0	1.989	4.2034
0	1.904	4.2662
0	1.802	4.3165
0	1.717	4.373
0	1.615	4.4233
0	1.513	4.4673
0	1.411	4.5113
0	1.326	4.5553
0	1.224	4.593
0	1.122	4.6306
0	1.02	4.6621
0	0.918	4.6935
0	0.816	4.7186
0	0.714	4.7437
0	0.612	4.7626
0	0.51	4.7752
0	0.425	4.794
0	0.323	4.8066
0	0.221	4.8129
0	0.119	4.8191
0	0.017	4.8191
0	-0.068	4.8191
0	-0.17	4.8129
0	-0.255	4.8066
0	-0.357	4.8003
0	-0.459	4.7877
0	-0.561	4.7689
0	-0.663	4.75
0	-0.765	4.7312
0	-0.85	4.706
0	-0.952	4.6809
0	-1.054	4.6495
0	-1.156	4.6181
0	-1.258	4.5804
0	-1.36	4.5427
0	-1.445	4.4987
0	-1.547	4.4547
0	-1.649	4.4044
0	-1.734	4.3542
0	-1.836	4.2976
0	-1.921	4.2411
0	-2.006	4.1845
0	-2.091	4.1217
0	-2.176	4.0589
1	-2.244	3.9898
1	-2.346	3.9207
1	-2.431	3.8515
1	-2.533	3.7761
1	-2.601	3.7008
1	-2.686	3.6191
1	-2.754	3.5374
1	-2.805	3.4557
1	-2.873	3.3677
1	-2.907	3.2798
1	-2.941	3.1918
1	-2.975	3.1038
1	-2.992	3.0159
1	-2.992	2.9216
1	-2.992	2.8337
1	-2.992	2.7457
1	-2.975	2.6515
1	-2.941	2.5635
1	-2.907	2.4755
1	-2.873	2.3876
1	-2.822	2.3059
1	-2.771	2.2179
1	-2.72	2.1362
1	-2.669	2.0546
1	-2.601	1.9792
1	-2.533	1.8975
1	-2.465	1.8221
1	-2.38	1.753
1	-2.312	1.6776
1	-2.244	1.6148
1	-2.159	1.5456
1	-2.091	1.4828
1	-2.023	1.42
1	-1.955	1.3572
1	-1.87	1.3006
1	-1.802	1.2441
1	-1.734	1.1938
1	-1.666	1.1435
1	-1.615	1.0933
1	-1.547	1.043
1	-1.496	0.99901
1	-1.428	0.95503
1	-1.377	0.91105
1	-1.326	0.87335
1	-1.275	0.82937
1	-1.224	0.79167
1	-1.19	0.76026
1	-1.139	0.72256
1	-1.105	0.69114
1	-1.071	0.65344
1	-1.037	0.62203
1	-1.003	0.59061
1	-0.986	0.56548
1	-0.952	0.53406
1	-0.935	0.50265
1	-0.901	0.47752
1	-0.884	0.45238
1	-0.867	0.42097
1	-0.867	0.39583
1	-0.85	0.3707
1	-0.833	0.34557
1	-0.833	0.32044
0	-0.799	0.29531
2	-0.765	0.27017
2	-0.714	0.25132
2	-0.663	0.22619
2	-0.612	0.20734
2	-0.578	0.18849
2	-0.527	0.17593
2	-0.476	0.15708
2	-0.442	0.14451
2	-0.391	0.13195
2	-0.357	0.11938
2	-0.323	0.10681
2	-0.289	0.10053
2	-0.238	0.094246
2	-0.204	0.08168
2	-0.17	0.08168
2	-0.136	0.075397
2	-0.102	0.069114
2	-0.068	0.069114
2	-0.034	0.062831
2	0	0.062831
2	0.017	0.062831
2	0.051	0.062831
2	0.085	0.069114
2	0.119	0.069114
2	0.153	0.075397
2	0.187	0.08168
2	0.221	0.087963
2	0.255	0.094246
2	0.289	0.10053
2	0.34	0.1131
2	0.374	0.12566
2	0.408	0.13823
2	0.459	0.15079
2	0.493	0.16336
2	0.544	0.18221
2	0.595	0.19478
2	0.629	0.21363
2	0.629	0.23247
2	0.629	0.25132
2	0.629	0.27017
2	0.629	0.28902
2	0.629	0.30787
2	0.629	0.333
2	0.646	0.35185
2	0.646	0.3707
2	0.68	0.38955
2	0.731	0.4084
2	0.765	0.43353
2	0.816	0.45867
2	0.85	0.4838
2	0.901	0.50893
2	0.952	0.53406
2	1.003	0.56548
2	1.054	0.59689
2	1.122	0.62831
2	1.173	0.66601
2	1.241	0.70371
2	1.309	0.74141
2	1.377	0.7791
2	1.445	0.82309
2	1.513	0.86707
2	1.598	0.91105
2	1.666	0.96131
2	1.751	1.0116
2	1.836	1.0681
2	1.938	1.1247
2	2.023	1.1875
2	2.108	1.2503
2	2.21	1.3132
2	2.312	1.3823
2	2.397	1.4514
2	2.499	1.5268
2	2.601	1.6022
2	2.703	1.6839
2	2.788	1.7655
2	2.89	1.8472
2	2.992	1.9352
2	3.077	2.0294
2	3.162	2.1237
2	3.247	2.2179
2	3.315	2.3185
2	3.383	2.419
2	3.451	2.5195
2	3.502	2.6263
2	3.536	2.7332
2	3.57	2.84
2	3.587	2.9468
2	3.604	3.0536
2	3.604	3.1604
2	3.604	3.2735
2	3.57	3.3803
2	3.553	3.4871
2	3.502	3.5939
2	3.451	3.6945
2	3.4	3.8013
2	3.332	3.9018
2	3.247	4.0023
2	3.179	4.0966
2	3.094	4.1908
2	2.992	4.2851
2	2.907	4.373
2	2.805	4.4547
2	2.703	4.5427
2	2.601	4.6181
2	2.499	4.6998
2	2.397	4.7689
2	2.312	4.8443
2	2.21	4.9071
2	2.108	4.9762
2	2.006	5.039
2	1.921	5.0956
2	1.819	5.1521
2	1.734	5.2087
2	1.649	5.2589
2	1.564	5.3029
2	1.479	5.3532
2	1.394	5.3972
2	1.326	5.4349
2	1.241	5.4726
2	1.173	5.5103
2	1.105	5.548
2	1.037	5.5794
2	0.969	5.6108
2	0.918	5.6359
2	0.85	5.6611
2	0.799	5.6862
2	0.748	5.7113
2	0.697	5.7365
2	0.646	5.7553
2	0.595	5.7742
2	0.544	5.793
2	0.493	5.8056
2	0.442	5.8182
2	0.408	5.8307
2	0.357	5.8433
2	0.323	5.8559
2	0.272	5.8684
2	0.238	5.8747
2	0.204	5.881
2	0.17	5.8873
2	0.119	5.8936
2	0.085	5.8936
2	0.051	5.8936
2	0.017	5.8998
2	-0.017	5.8998
2	-0.051	5.8936
2	-0.085	5.8936
2	-0.119	5.8936
2	-0.153	5.8873
2	-0.204	5.881
2	-0.238	5.8747
2	-0.272	5.8684
2	-0.323	5.8559
2	-0.357	5.8496
2	-0.408	5.837
2	-0.442	5.8244
2	-0.493	5.8056
2	-0.527	5.793
2	-0.578	5.7742
2	-0.629	5.7553
2	-0.68	5.7365
2	-0.731	5.7176
2	-0.782	5.6925
2	-0.85	5.6674
2	-0.901	5.6422
2	-0.969	5.6108
2	-1.02	5.5857
2	-1.088	5.548
2	-1.156	5.5166
2	-1.224	5.4789
2	-1.292	5.4412
2	-1.377	5.4035
2	-1.445	5.3595
2	-1.53	5.3155
2	-1.615	5.2652
2	-1.7	5.215
2	-1.785	5.1647
2	-1.87	5.1082
2	-1.972	5.0516
2	-2.057	4.9888
2	-2.159	4.926
2	-2.261	4.8631
2	-2.363	4.794
2	-2.448	4.7186
2	-2.55	4.6432
2	-2.652	4.5678
2	-2.754	4.4861
2	-2.839	4.3982
2	-2.941	4.3165
2	-3.026	4.2222
2	-3.111	4.1343
2	-3.196	4.0338
2	-3.264	3.9395
2	-3.332	3.839
2	-3.383	3.7384
2	-3.434	3.6379
2	-3.485	3.5311
2	-3.519	3.4306
2	-3.536	3.3238
2	-3.536	3.217
2	-3.553	3.1101
2	-3.536	3.0033
2	-3.519	2.8965
2	-3.485	2.7897
1	-3.451	2.6892
1	-3.417	2.5823
1	-3.383	2.4818
1	-3.349	2.3813
1	-3.298	2.2808
1	-3.247	2.1802
1	-3.196	2.086
1	-3.128	1.9917
1	-3.06	1.8975
1	-2.992	1.8033
1	-2.907	1.7153
1	-2.839	1.6273
1	-2.771	1.5456
1	-2.686	1.464
1	-2.618	1.3823
1	-2.55	1.3069
1	-2.482	1.2315
1	-2.414	1.1561
1	-2.346	1.087
1	-2.278	1.0179
1	-2.227	0.94875
1	-2.176	0.87963
1	-2.125	0.8168
1	-2.074	0.75397
1	-2.04	0.69114
1	-2.006	0.62831
1	-1.972	0.57176
1	-1.955	0.50893
1	-1.921	0.45238
0	-1.887	0.39583
0	-1.853	0.33929
0	-1.819	0.28274
0	-1.785	0.23247
0	-1.768	0.17593
0	-1.751	0.12566
2	-1.734	0.069114
2	-1.7	0.018849
2	-1.683	6.2517
2	-1.666	6.2014
2	-1.632	6.1512
2	-1.632	6.1009
2	-1.615	6.0506
2	-1.615	6.0066
2	-1.615	5.9564
2	-1.632	5.9061
2	-1.632	5.8559
2	-1.649	5.8056
2	-1.666	5.7553
2	-1.7	5.705
2	-1.717	5.6548
2	-1.751	5.6045
2	-1.802	5.548
2	-1.836	5.4914
2	-1.887	5.4412
2	-1.921	5.3783
2	-1.972	5.3218
2	-2.04	5.2589
2	-2.091	5.2024
2	-2.159	5.1333
2	-2.227	5.0705
2	-2.295	5.0014
2	-2.363	4.9322
2	-2.431	4.8568
2	-2.499	4.7877
2	-2.567	4.7123
2	-2.635	4.6306
2	-2.703	4.549
2	-2.788	4.4673
0	-2.873	4.3856
0	-2.958	4.2976
0	-3.06	4.2034
0	-3.145	4.1091
0	-3.213	4.0149
0	-3.281	3.9207
0	-3.349	3.8201
0	-3.417	3.7196
0	-3.451	3.6128
0	-3.502	3.506
0	-3.536	3.4054
0	-3.553	3.2986
0	-3.553	3.1918
0	-3.553	3.085
0	-3.536	2.9782
0	-3.519	2.8714
0	-3.485	2.7646
0	-3.434	2.6578
0	-3.383	2.5572
0	-3.332	2.4567
0	-3.264	2.3562
0	-3.179	2.2619
0	-3.111	2.1677
0	-3.009	2.0734
0	-2.924	1.9855
0	-2.839	1.8975
0	-2.737	1.8158
0	-2.635	1.7341
0	-2.533	1.6525
0	-2.431	1.5833
0	-2.329	1.5079
0	-2.227	1.4388
0	-2.125	1.376
0	-2.04	1.3132
0	-1.938	1.2503
0	-1.836	1.1938
0	-1.751	1.1435
0	-1.666	1.087
0	-1.564	1.043
0	-1.479	0.99273
0	-1.394	0.94875
0	-1.326	0.91105
0	-1.241	0.87335
0	-1.156	0.83565
0	-1.088	0.79795
0	-1.02	0.76654
0	-0.952	0.74141
0	-0.884	0.70999
0	-0.816	0.68486
0	-0.748	0.65973
0	-0.697	0.64088
0	-0.629	0.62203
0	-0.578	0.60318
0	-0.527	0.58433
0	-0.459	0.57176
0	-0.408	0.55291
0	-0.357	0.54663
0	-0.306	0.53406
0	-0.255	0.52778
0	-0.204	0.51521
0	-0.153	0.51521
0	-0.102	0.50893
0	-0.051	0.50265
0	-0.017	0.50265
0	0.017	0.50265
0	0.068	0.50893
0	0.119	0.50893
0	0.17	0.51521
0	0.221	0.5215
0	0.272	0.52778
0	0.323	0.53406
0	0.374	0.54663
0	0.425	0.5592
0	0.476	0.57176
0	0.527	0.59061
0	0.595	0.60318
0	0.646	0.62203
0	0.697	0.64716
0	0.765	0.66601
0	0.833	0.69114
0	0.901	0.71627
0	0.952	0.74769
0	1.02	0.77282
0	1.105	0.81052
0	1.173	0.84193
0	1.241	0.87963
0	1.326	0.91733
0	1.411	0.96131
0	1.496	0.99901
0	1.564	1.0493
0	1.666	1.0995
0	1.751	1.1498
0	1.836	1.2001
0	1.938	1.2566
0	2.023	1.3195
0	2.125	1.3823
0	2.227	1.4451
0	2.329	1.5142
0	2.414	1.5896
0	2.516	1.6587
0	2.618	1.7404
0	2.72	1.8158
0	2.805	1.9038
0	2.907	1.9855
0	2.992	2.0734
0	3.077	2.1677
0	3.145	2.2619
0	3.213	2.3562
0	3.281	2.4567
0	3.349	2.5509
0	3.4	2.6578
0	3.434	2.7583
0	3.468	2.8588
0	3.485	2.9656
0	3.502	3.0724
0	3.502	3.1793
0	3.485	3.2798
0	3.468	3.3866
0	3.434	3.4871
0	3.383	3.5939
0	3.349	3.6945
0	3.281	3.795
0	3.213	3.8892
0	3.145	3.9835
0	3.06	4.0777
0	2.975	4.172
0	2.89	4.2599
0	2.788	4.3416
0	2.703	4.4296
0	2.601	4.505
0	2.499	4.5867
0	2.397	4.6558
0	2.295	4.7312
0	2.193	4.794
0	2.091	4.8631
0	2.006	4.9197
0	1.904	4.9825
0	1.802	5.039
0	1.717	5.0893
0	1.615	5.1396
1	1.53	5.1898
1	1.411	5.2338
1	1.292	5.2715
1	1.19	5.3092
1	1.071	5.3469
1	0.969	5.3783
1	0.867	5.4035
1	0.765	5.4286
1	0.663	5.4474
1	0.561	5.4663
1	0.459	5.4851
1	0.357	5.4977
1	0.272	5.504
1	0.17	5.5103
1	0.068	5.5166
1	0	5.5166
1	-0.102	5.5166
1	-0.204	5.5103
1	-0.289	5.504
1	-0.391	5.4914
1	-0.493	5.4789
1	-0.595	5.46
1	-0.697	5.4412
1	-0.799	5.4223
1	-0.901	5.3972
1	-1.003	5.3658
1	-1.105	5.3343
1	-1.207	5.3029
1	-1.326	5.2589
1	-1.445	5.2213
1	-1.547	5.1773
1	-1.666	5.127
1	-1.785	5.0767
1	-1.904	5.0202
0	-2.006	4.9574
0	-2.108	4.9008
0	-2.193	4.8317
0	-2.295	4.7626
0	-2.397	4.6935
0	-2.499	4.6244
0	-2.584	4.5427
0	-2.686	4.4673
0	-2.788	4.3856
0	-2.873	4.2976
0	-2.958	4.2097
0	-3.043	4.1217
0	-3.128	4.0275
0	-3.196	3.9332
0	-3.264	3.8327
0	-3.315	3.7384
0	-3.366	3.6316
0	-3.417	3.5311
0	-3.451	3.4306
0	-3.468	3.3238
0	-3.485	3.2232
0	-3.485	3.1164
0	-3.468	3.0096
0	-3.451	2.9091
0	-3.417	2.8023
0	-3.383	2.7017
0	-3.332	2.6012
0	-3.281	2.5007
0	-3.213	2.4001
0	-3.145	2.3059
0	-3.06	2.2117
0	-2.975	2.1237
0	-2.89	2.0357
0	-2.805	1.9478
0	-2.703	1.8661
0	-2.601	1.7844
0	-2.499	1.709
0	-2.397	1.6336
0	-2.312	1.5645
0	-2.21	1.4954
0	-2.108	1.4325
0	-2.006	1.3697
0	-1.904	1.3132
0	-1.802	1.2566
0	-1.717	1.2001
0	-1.615	1.1498
0	-1.53	1.1058
1	-1.445	1.0618
1	-1.377	1.0179
1	-1.326	0.97388
1	-1.258	0.93618
1	-1.207	0.89848
1	-1.156	0.86707
1	-1.105	0.82937
1	-1.071	0.79795
1	-1.02	0.76654
1	-0.986	0.73512
1	-0.935	0.70371
1	-0.901	0.67858
1	-0.867	0.65344
1	-0.833	0.62831
1	-0.799	0.60318
1	-0.765	0.57805
1	-0.748	0.55291
1	-0.714	0.53406
1	-0.697	0.50893
1	-0.68	0.49008
1	-0.663	0.47123
1	-0.629	0.45238
1	-0.612	0.43353
1	-0.612	0.41469
1	-0.595	0.39583
1	-0.578	0.37699
1	-0.578	0.35814
1	-0.561	0.33929
1	-0.561	0.32672
1	-0.561	0.30787
1	-0.544	0.28902
0	-0.527	0.27646
0	-0.493	0.25761
0	-0.476	0.24504
0	-0.442	0.23247
0	-0.425	0.21991
0	-0.408	0.20734
0	-0.374	0.19478
0	-0.357	0.18221
0	-0.34	0.16964
0	-0.323	0.15708
0	-0.306	0.15079
0	-0.289	0.13823
0	-0.289	0.13195
0	-0.272	0.12566
0	-0.255	0.1131
0	-0.238	0.10681
0	-0.238	0.10053
0	-0.221	0.094246
0	-0.221	0.087963
0	-0.204	0.08168
0	-0.204	0.075397
0	-0.187	0.069114
0	-0.187	0.062831
0	-0.17	0.056548
0	-0.17	0.050265
0	-0.17	0.043982
0	-0.17	0.037699
0	-0.153	0.031415
0	-0.153	0.031415
0	-0.153	0.025132
0	-0.153	0.018849
2	-0.153	0.012566
2	-0.119	0.012566
2	-0.085	0.0062831
2	-0.068	0.0062831
2	-0.034	0
2	0	0
2	0	0
2	0.034	0
2	0.051	0.0062831
2	0.085	0.0062831
0	0.085	0.0062831
0	0.085	0.012566
0	0.085	0.012566
0	0.085	0.018849
0	0.085	0.018849
0	0.102	0.025132
0	0.102	0.025132
0	0.102	0.031415
0	0.102	0.031415
0	0.102	0.037699
0	0.119	0.037699
0	0.119	0.043982
0	0.119	0.050265
0	0.136	0.050265
1	0.136	0.056548
1	0.119	0.062831
1	0.085	0.062831
1	0.068	0.069114
1	0.051	0.069114
1	0.034	0.069114
1	0.017	0.069114
1	0	0.069114
1	-0.017	0.069114
1	-0.034	0.069114
1	-0.051	0.069114
1	-0.068	0.069114
1	-0.085	0.062831
1	-0.102	0.062831
1	-0.136	0.056548
1	-0.153	0.050265
1	-0.17	0.050265
0	-0.17	0.043982
0	-0.17	0.037699
0	-0.153	0.031415
0	-0.153	0.025132
0	-0.153	0.025132
0	-0.153	0.018849
0	-0.153	0.012566
0	-0.153	0.0062831
0	-0.153	0.0062831
0	-0.153	0
0	-0.153	6.2768
0	-0.153	6.2705
0	-0.153	6.2705
0	-0.153	6.2642
0	-0.153	6.258
0	-0.153	6.2517
0	-0.153	6.2517
0	-0.153	6.2454
0	-0.17	6.2391
0	-0.17	6.2328
0	-0.17	6.2265
0	-0.17	6.2203
0	-0.187	6.214
0	-0.187	6.214
0	-0.204	6.2077
0	-0.204	6.2014
0	-0.221	6.1951
0	-0.221	6.1826
0	-0.238	6.1763
0	-0.238	6.17
0	-0.255	6.1637
0	-0.272	6.1574
0	-0.272	6.1449
0	-0.289	6.1386
2	-0.306	6.126
2	-0.289	6.1197
2	-0.289	6.1135
2	-0.272	6.1009
2	-0.272	6.0946
2	-0.255	6.0883
2	-0.255	6.0758
2	-0.238	6.0695
2	-0.238	6.0632
2	-0.238	6.0569
2	-0.221	6.0506
2	-0.221	6.0381
2	-0.221	6.0318
2	-0.221	6.0255
0	-0.238	6.0192
0	-0.272	6.0129
0	-0.289	6.0004
0	-0.323	5.9941
0	-0.357	5.9815
0	-0.374	5.9752
0	-0.408	5.9627
2	-0.442	5.9501
2	-0.442	5.9313
2	-0.459	5.9187
2	-0.459	5.9061
2	-0.476	5.8936
2	-0.493	5.8747
2	-0.493	5.8621
2	-0.51	5.8433
2	-0.527	5.8307
2	-0.544	5.8119
2	-0.561	5.7993
2	-0.578	5.7805
2	-0.612	5.7616
2	-0.629	5.7428
0	-0.68	5.7239
0	-0.731	5.6988
2	-0.782	5.6799
2	-0.816	5.6548
2	-0.85	5.6297
2	-0.884	5.6045
2	-0.918	5.5731
2	-0.969	5.548
2	-1.003	5.5166
2	-1.037	5.4851
2	-1.088	5.4537
2	-1.139	5.416
2	-1.19	5.3846
2	-1.241	5.3469
2	-1.292	5.3092
2	-1.343	5.2715
2	-1.428	5.2275
2	-1.496	5.1836
2	-1.547	5.1396
2	-1.615	5.0893
2	-1.683	5.039
2	-1.751	4.9888
2	-1.819	4.9322
2	-1.887	4.8757
0	-1.989	4.8191
0	-2.091	4.7563
0	-2.193	4.6935
0	-2.278	4.6244
0	-2.38	4.5553
0	-2.482	4.4798
0	-2.584	4.4044
0	-2.669	4.3291
0	-2.754	4.2474
0	-2.839	4.1594
0	-2.924	4.0777
0	-3.009	3.9835
0	-3.077	3.8955
0	-3.145	3.8013
0	-3.196	3.707
0	-3.247	3.6065
0	-3.281	3.5122
0	-3.315	3.4117
0	-3.332	3.3112
0	-3.349	3.2107
0	-3.349	3.1101
0	-3.332	3.0096
0	-3.315	2.9091
0	-3.281	2.8085
0	-3.247	2.7143
0	-3.196	2.6138
0	-3.145	2.5195
0	-3.077	2.4253
0	-3.009	2.3373
0	-2.941	2.2431
0	-2.856	2.1614
0	-2.771	2.0734
0	-2.669	1.9917
0	-2.584	1.9163
0	-2.482	1.8347
0	-2.38	1.7655
0	-2.278	1.6902
0	-2.193	1.6273
0	-2.091	1.5645
0	-1.989	1.5017
0	-1.887	1.4451
0	-1.785	1.3886
0	-1.683	1.332
0	-1.581	1.288
0	-1.496	1.2378
0	-1.394	1.1938
0	-1.309	1.1561
0	-1.207	1.1184
0	-1.122	1.0807
0	-1.037	1.0493
0	-0.952	1.0179
0	-0.867	0.99273
0	-0.782	0.9676
0	-0.697	0.94246
0	-0.612	0.92362
0	-0.544	0.90477
0	-0.459	0.8922
0	-0.374	0.87963
0	-0.306	0.86707
0	-0.221	0.86079
0	-0.153	0.8545
0	-0.068	0.84822
0	0	0.84822
0	0.051	0.84822
0	0.136	0.8545
0	0.204	0.86079
0	0.289	0.86707
0	0.357	0.87335
0	0.442	0.88592
0	0.51	0.90477
0	0.595	0.91733
0	0.68	0.94246
0	0.765	0.96131
0	0.833	0.98645
0	0.918	1.0116
0	1.003	1.043
0	1.088	1.0744
0	1.19	1.1058
0	1.275	1.1435
0	1.36	1.1875
0	1.462	1.2252
0	1.547	1.2755
0	1.649	1.3195
0	1.751	1.3697
0	1.836	1.4263
0	1.938	1.4828
0	2.04	1.5456
0	2.142	1.6085
0	2.244	1.6713
0	2.329	1.7404
0	2.431	1.8095
0	2.533	1.8849
0	2.618	1.9666
0	2.703	2.042
0	2.788	2.13
0	2.873	2.2117
0	2.958	2.2996
0	3.026	2.3876
0	3.077	2.4818
0	3.145	2.5761
0	3.179	2.6703
0	3.23	2.7646
0	3.264	2.8651
0	3.281	2.9656
0	3.281	3.0599
0	3.281	3.1604
0	3.281	3.2609
0	3.264	3.3552
0	3.23	3.4557
1	3.196	3.5499
1	3.128	3.6505
1	3.043	3.7384
1	2.958	3.8327
1	2.856	3.9207
1	2.754	4.0023
1	2.652	4.084
1	2.533	4.1594
1	2.414	4.2348
1	2.295	4.3102
1	2.176	4.373
1	2.057	4.4421
1	1.938	4.4987
1	1.802	4.5553
1	1.683	4.6055
1	1.547	4.6558
1	1.428	4.6998
1	1.292	4.7437
1	1.173	4.7814
1	1.037	4.8129
1	0.918	4.8443
1	0.782	4.8694
1	0.663	4.8883
1	0.544	4.9071
1	0.408	4.926
1	0.289	4.9322
1	0.17	4.9448
1	0.034	4.9448
1	-0.068	4.9448
1	-0.187	4.9385
1	-0.323	4.9322
1	-0.442	4.9197
1	-0.561	4.9071
1	-0.697	4.8883
1	-0.816	4.8631
1	-0.935	4.838
1	-1.071	4.8066
1	-1.19	4.7752
1	-1.326	4.7375
1	-1.445	4.6935
1	-1.564	4.6495
0	-1.666	4.5992
0	-1.768	4.549
0	-1.87	4.4924
0	-1.955	4.4359
0	-2.057	4.373
0	-2.142	4.3102
0	-2.244	4.2474
0	-2.329	4.1783
0	-2.414	4.1029
0	-2.482	4.0338
0	-2.567	3.9521
0	-2.635	3.8767
2	-2.686	3.795
2	-2.72	3.7133
2	-2.754	3.6316
2	-2.754	3.5499
2	-2.771	3.4683
2	-2.771	3.3866
2	-2.754	3.2986
2	-2.737	3.217
2	-2.72	3.1353
2	-2.686	3.0536
2	-2.652	2.9719
2	-2.601	2.8965
2	-2.533	2.8148
2	-2.482	2.7394
2	-2.414	2.6703
2	-2.329	2.5949
2	-2.244	2.5258
2	-2.159	2.463
2	-2.074	2.4001
2	-1.972	2.3373
2	-1.87	2.2808
2	-1.768	2.2242
2	-1.649	2.174
2	-1.547	2.1237
2	-1.428	2.0797
2	-1.309	2.0357
2	-1.19	1.998
2	-1.071	1.9666
2	-0.952	1.9352
2	-0.833	1.9101
2	-0.714	1.8849
2	-0.595	1.8661
2	-0.459	1.8472
2	-0.34	1.8347
2	-0.221	1.8284
2	-0.102	1.8221
2	0.017	1.8221
2	0.136	1.8221
2	0.255	1.8284
2	0.374	1.841
2	0.51	1.8535
2	0.629	1.8724
2	0.748	1.8912
2	0.867	1.9163
0	0.969	1.9415
0	1.054	1.9729
0	1.139	2.0043
0	1.241	2.042
0	1.326	2.0797
0	1.411	2.1237
0	1.496	2.1677
0	1.564	2.2117
0	1.649	2.2619
0	1.717	2.3122
0	1.802	2.3624
0	1.853	2.419
0	1.921	2.4755
0	1.989	2.5384
0	2.04	2.5949
0	2.091	2.6578
0	2.125	2.7206
0	2.159	2.7897
0	2.193	2.8525
0	2.21	2.9154
0	2.227	2.9845
0	2.244	3.0536
0	2.244	3.1227
0	2.244	3.1855
0	2.244	3.2546
0	2.227	3.3238
0	2.193	3.3866
0	2.176	3.4557
0	2.125	3.5185
0	2.091	3.5814
0	2.04	3.6442
0	1.989	3.707
0	1.938	3.7636
0	1.87	3.8201
0	1.802	3.8767
0	1.734	3.9332
0	1.666	3.9835
0	1.581	4.0338
0	1.513	4.0777
0	1.428	4.1217
0	1.343	4.1657
0	1.258	4.2034
0	1.156	4.2411
0	1.071	4.2725
0	0.986	4.3039
0	0.884	4.3353
0	0.799	4.3605
0	0.697	4.3793
0	0.595	4.4044
0	0.51	4.417
0	0.408	4.4296
0	0.306	4.4421
0	0.221	4.4547
0	0.119	4.4547
0	0.017	4.461
0	-0.051	4.461
0	-0.153	4.4547
0	-0.255	4.4484
0	-0.34	4.4421
0	-0.442	4.4296
0	-0.544	4.4107
0	-0.629	4.3982
0	-0.731	4.373
1	-0.816	4.3479
1	-0.935	4.3228
1	-1.054	4.2914
1	-1.173	4.2599
1	-1.292	4.2222
1	-1.411	4.1845
1	-1.513	4.1406
1	-1.632	4.0903
1	-1.734	4.04
1	-1.836	3.9835
1	-1.938	3.9269
1	-2.023	3.8704
1	-2.125	3.8076
1	-2.21	3.7447
1	-2.278	3.6756
1	-2.363	3.6065
1	-2.431	3.5311
1	-2.482	3.4557
1	-2.55	3.3803
1	-2.584	3.3049
1	-2.618	3.2295
1	-2.652	3.1478
1	-2.686	3.0661
1	-2.686	2.9845
1	-2.703	2.9028
1	-2.703	2.8211
1	-2.686	2.7457
1	-2.669	2.664
1	-2.652	2.5823
1	-2.618	2.5007
1	-2.584	2.4253
1	-2.533	2.3499
1	-2.499	2.2682
1	-2.431	2.1991
1	-2.38	2.1237
1	-2.329	2.0546
1	-2.261	1.9855
1	-2.193	1.9163
1	-2.125	1.8535
1	-2.057	1.7907
1	-1.972	1.7279
1	-1.904	1.6713
1	-1.836	1.6148
1	-1.751	1.5582
1	-1.683	1.5079
1	-1.615	1.4577
1	-1.53	1.4137
0	-1.445	1.3634
0	-1.343	1.3257
0	-1.241	1.288
0	-1.139	1.2503
0	-1.054	1.2189
0	-0.952	1.1875
0	-0.867	1.1561
0	-0.782	1.131
0	-0.68	1.1121
0	-0.595	1.0933
0	-0.51	1.0744
0	-0.425	1.0618
0	-0.323	1.0493
0	-0.238	1.043
0	-0.153	1.0367
0	-0.068	1.0304
0	0	1.0304
0	0.085	1.0304
0	0.17	1.0367
0	0.255	1.043
0	0.34	1.0493
0	0.425	1.0618
0	0.51	1.0744
0	0.612	1.0933
0	0.697	1.1121
0	0.782	1.1372
0	0.884	1.1624
0	0.969	1.1875
0	1.054	1.2189
0	1.156	1.2566
0	1.258	1.288
0	1.343	1.332
0	1.445	1.3697
0	1.547	1.4137
0	1.632	1.464
0	1.734	1.5142
0	1.836	1.5708
0	1.938	1.6273
0	2.04	1.6839
0	2.125	1.7467
0	2.227	1.8158
0	2.329	1.8849
0	2.414	1.954
0	2.499	2.0294
0	2.601	2.1048
0	2.669	2.1865
0	2.754	2.2682
0	2.822	2.3499
0	2.89	2.4378
0	2.958	2.5258
0	3.009	2.6138
0	3.043	2.7017
0	3.094	2.796
0	3.111	2.8902
0	3.128	2.9845
0	3.145	3.0787
0	3.145	3.173
0	3.128	3.2672
0	3.111	3.3615
0	3.077	3.4557
0	3.043	3.5437
0	3.009	3.6379
0	2.941	3.7259
0	2.89	3.8138
0	2.822	3.9018
0	2.754	3.9835
0	2.669	4.0652
0	2.584	4.1468
0	2.499	4.2222
0	2.414	4.2976
0	2.312	4.3667
0	2.21	4.4359
0	2.125	4.4987
0	2.023	4.5615
0	1.921	4.6244
0	1.819	4.6809
0	1.717	4.7312
0	1.615	4.7814
0	1.513	4.8317
0	1.411	4.8757
0	1.309	4.9134
0	1.224	4.9511
0	1.122	4.9888
0	1.02	5.0202
0	0.935	5.0516
0	0.833	5.0767
0	0.748	5.1019
0	0.646	5.1207
0	0.561	5.1396
0	0.459	5.1584
0	0.374	5.171
0	0.289	5.1773
0	0.204	5.1836
0	0.102	5.1898
0	0.017	5.1961
0	-0.051	5.1961
0	-0.136	5.1898
0	-0.221	5.1836
0	-0.323	5.1773
0	-0.408	5.1647
0	-0.493	5.1521
0	-0.578	5.1333
0	-0.68	5.1144
0	-0.765	5.0956
0	-0.867	5.0705
0	-0.952	5.039
0	-1.054	5.0139
0	-1.139	4.9762
0	-1.241	4.9448
0	-1.343	4.9008
0	-1.445	4.8631
0	-1.53	4.8129
0	-1.632	4.7689
0	-1.734	4.7186
0	-1.836	4.6621
0	-1.938	4.6055
0	-2.023	4.549
0	-2.125	4.4861
0	-2.227	4.417
0	-2.312	4.3542
0	-2.414	4.2788
0	-2.499	4.2034
0	-2.584	4.128
0	-2.652	4.0526
0	-2.737	3.9709
0	-2.805	3.8892
0	-2.873	3.8013
1	-2.924	3.7133
1	-3.009	3.6254
1	-3.077	3.5311
1	-3.128	3.4431
1	-3.179	3.3426
1	-3.213	3.2484
1	-3.247	3.1541
1	-3.281	3.0536
1	-3.281	2.9531
1	-3.281	2.8588
1	-3.281	2.7583
1	-3.264	2.6578
1	-3.247	2.5635
1	-3.213	2.463
1	-3.162	2.3687
1	-3.111	2.2745
1	-3.06	2.1802
1	-3.009	2.0923
1	-2.941	1.998
1	-2.873	1.9101
1	-2.805	1.8284
1	-2.737	1.7404
1	-2.652	1.665
1	-2.584	1.5833
1	-2.516	1.5079
1	-2.431	1.4325
1	-2.363	1.3572
1	-2.295	1.288
1	-2.227	1.2189
1	-2.159	1.1561
1	-2.091	1.0933
1	-2.04	1.0304
1	-1.972	0.9676
1	-1.921	0.91105
1	-1.87	0.8545
1	-1.819	0.79795
1	-1.768	0.74141
1	-1.734	0.69114
1	-1.7	0.64088
1	-1.666	0.59061
0	-1.615	0.54035
0	-1.564	0.49008
0	-1.513	0.4461
2	-1.479	0.39583
2	-1.411	0.35814
2	-1.343	0.31416
2	-1.292	0.27646
2	-1.241	0.23247
2	-1.19	0.20106
2	-1.139	0.16336
2	-1.105	0.13195
2	-1.071	0.094246
2	-1.02	0.062831
2	-1.003	0.031415
2	-0.969	0.0062831
2	-0.935	6.258
2	-0.918	6.2328
2	-0.901	6.2014
2	-0.867	6.1763
2	-0.867	6.1512
2	-0.85	6.126
2	-0.833	6.1009
2	-0.833	6.0758
2	-0.816	6.0506
2	-0.816	6.0255
2	-0.816	6.0004
2	-0.816	5.9752
2	-0.816	5.9501
2	-0.833	5.925
2	-0.833	5.8998
2	-0.85	5.8747
2	-0.867	5.8496
2	-0.884	5.8244
2	-0.952	5.793
2	-1.02	5.7616
2	-1.105	5.7302
2	-1.173	5.6988
2	-1.258	5.6611
2	-1.343	5.6234
2	-1.445	5.5794
2	-1.53	5.5354
2	-1.632	5.4851
2	-1.717	5.4349
2	-1.819	5.3846
2	-1.938	5.3281
2	-2.023	5.2652
2	-2.108	5.2024
2	-2.193	5.1396
2	-2.278	5.0705
2	-2.38	5.0014
2	-2.465	4.9322
2	-2.567	4.8568
2	-2.669	4.7752
2	-2.771	4.6935
2	-2.856	4.6118
2	-2.958	4.5238
2	-3.06	4.4296
2	-3.145	4.3353
2	-3.23	4.2411
2	-3.315	4.1468
2	-3.4	4.04
2	-3.468	3.9395
2	-3.536	3.8327
2	-3.604	3.7259
2	-3.655	3.6191
2	-3.689	3.506
2	-3.723	3.3929
2	-3.74	3.2861
2	-3.74	3.173
2	-3.74	3.0599
2	-3.723	2.9468
2	-3.689	2.8337
2	-3.655	2.7269
2	-3.621	2.6138
2	-3.553	2.507
2	-3.485	2.4001
2	-3.417	2.2996
2	-3.332	2.1928
2	-3.247	2.0986
2	-3.162	1.998
2	-3.077	1.9038
2	-2.975	1.8158
2	-2.873	1.7279
2	-2.771	1.6399
2	-2.669	1.5582
2	-2.567	1.4828
2	-2.465	1.4074
2	-2.363	1.332
2	-2.278	1.2629
2	-2.176	1.1938
2	-2.091	1.131
2	-1.989	1.0681
2	-1.904	1.0116
2	-1.819	0.95503
2	-1.734	0.89848
2	-1.666	0.84822
2	-1.581	0.79795
2	-1.513	0.75397
2	-1.445	0.70999
2	-1.394	0.66601
2	-1.326	0.62203
2	-1.275	0.58433
2	-1.207	0.54663
2	-1.156	0.51521
2	-1.105	0.47752
2	-1.071	0.4461
2	-1.02	0.41469
2	-0.986	0.38327
2	-0.952	0.35185
2	-0.918	0.32672
2	-0.884	0.30159
2	-0.85	0.27017
2	-0.833	0.24504
2	-0.799	0.21991
2	-0.782	0.20106
2	-0.765	0.17593
2	-0.748	0.15079
2	-0.731	0.13195
2	-0.714	0.10681
2	-0.714	0.087963
2	-0.697	0.062831
2	-0.697	0.043982
2	-0.663	0.025132
2	-0.629	0
2	-0.612	6.2642
2	-0.578	6.2517
2	-0.561	6.2328
2	-0.544	6.214
2	-0.51	6.2014
2	-0.493	6.1826
2	-0.476	6.17
2	-0.459	6.1512
2	-0.459	6.1386
2	-0.442	6.126
0	-0.459	6.1135
1	-0.476	6.1009
1	-0.51	6.082
1	-0.561	6.0695
1	-0.612	6.0506
1	-0.663	6.0318
1	-0.714	6.0066
1	-0.765	5.9878
1	-0.833	5.9627
1	-0.884	5.9375
1	-0.952	5.9061
1	-1.02	5.881
1	-1.071	5.8496
1	-1.156	5.8119
1	-1.224	5.7805
1	-1.292	5.7365
1	-1.377	5.6988
1	-1.462	5.6548
1	-1.547	5.6108
1	-1.632	5.5605
1	-1.734	5.5103
1	-1.836	5.46
1	-1.921	5.4035
1	-2.04	5.3406
1	-2.142	5.2778
1	-2.261	5.215
1	-2.363	5.1459
1	-2.482	5.0705
1	-2.601	4.9951
1	-2.737	4.9134
1	-2.856	4.8317
0	-2.958	4.7437
0	-3.043	4.6495
0	-3.145	4.5615
0	-3.247	4.461
0	-3.332	4.3605
0	-3.434	4.2599
0	-3.519	4.1594
0	-3.604	4.0526
0	-3.672	3.9395
0	-3.74	3.8327
0	-3.791	3.7196
0	-3.842	3.6002
0	-3.876	3.4871
0	-3.91	3.3677
0	-3.927	3.2484
0	-3.927	3.1353
0	-3.91	3.0159
0	-3.893	2.8965
0	-3.859	2.7834
0	-3.825	2.664
0	-3.774	2.5509
0	-3.706	2.4378
0	-3.638	2.331
0	-3.553	2.2179
0	-3.468	2.1111
0	-3.383	2.0106
0	-3.298	1.9101
0	-3.196	1.8158
0	-3.094	1.7153
0	-2.992	1.6273
0	-2.89	1.5394
0	-2.788	1.4514
0	-2.686	1.3697
0	-2.601	1.288
0	-2.499	1.2126
0	-2.397	1.1372
0	-2.312	1.0681
0	-2.227	0.99901
0	-2.142	0.93618
0	-2.057	0.87335
0	-1.989	0.81052
0	-1.921	0.75397
0	-1.853	0.69742
0	-1.785	0.64088
0	-1.717	0.59061
0	-1.666	0.53406
0	-1.615	0.4838
0	-1.581	0.43982
0	-1.53	0.38955
0	-1.496	0.34557
2	-1.462	0.30159
2	-1.411	0.25761
2	-1.36	0.21363
2	-1.309	0.17593
2	-1.258	0.13823
2	-1.224	0.10053
[truncated: 5,162 more rows]
