# Supplementary material for: Skilled motor control of an inverted pendulum implies low entropy of states but high entropy of actions
Source: PLoS Comput Biol. 2023 Jan 6;19(1):e1010810. doi: 10.1371/journal.pcbi.1010810 (PMC9851554; doi:10.1371/journal.pcbi.1010810)
Supplement: S2 File — The dataset within the file contains the data collected during the experiment. Each CSV file named “FRI_p_l.csv” corresponds to a different trial, where “p” stands for an unique numerical participant’s identifier and “l” stands for pendulum length (where “2” corresponds to 0.2, “3” to 0.3 m, “4” to 0.4 m, etc.). In every file, rows correspond to subsequent time steps, sampled with a frequency of 0.017 s. For every recorded time step, each column contains: the action selected by the trial’s participant (“action”). The value 0 corresponds to a “no action”, the value 1 represents an action that pushes the pendulum towards the clockwise direction and the value 2 corresponds to an action that pushes the pendulum towards the anti-clockwise direction.the angular velocity of the pendulum at that time step (“ang. velocity”), measured in rad s−1.the angle of the pendulum at that time step (“angle”), measured in rad with values in the interval [0, 2π) rad. The angle 0 rad corresponds to the pendulum oriented in its upright position.the single utility value associated to the whole trial (“utility”). (ZIP) [file pcbi.1010810.s002.zip › ExperimentalData/FRI_32_2.csv]

action	angular vel.	angle	trial utility
0	0	3.2358	-19.9139
0	-0.017	3.2358
0	-0.034	3.2358
0	-0.051	3.2358
0	-0.068	3.2358
0	-0.085	3.2295
0	-0.085	3.2295
0	-0.102	3.2232
0	-0.119	3.2232
0	-0.136	3.217
0	-0.136	3.2107
0	-0.153	3.2107
0	-0.17	3.2044
0	-0.17	3.1981
0	-0.187	3.1918
0	-0.187	3.1855
0	-0.187	3.1793
0	-0.204	3.173
0	-0.204	3.1667
0	-0.204	3.1604
0	-0.204	3.1541
0	-0.221	3.1478
0	-0.221	3.1416
0	-0.221	3.1353
0	-0.221	3.129
0	-0.204	3.1227
0	-0.204	3.1164
0	-0.204	3.1101
0	-0.204	3.1038
0	-0.187	3.0976
0	-0.187	3.0913
0	-0.17	3.085
0	-0.17	3.0787
0	-0.153	3.0724
0	-0.153	3.0661
0	-0.136	3.0661
0	-0.136	3.0599
0	-0.119	3.0536
0	-0.102	3.0536
0	-0.085	3.0473
0	-0.068	3.0473
0	-0.068	3.0473
0	-0.051	3.041
0	-0.034	3.041
0	-0.017	3.041
0	0	3.041
0	0	3.041
0	0	3.041
0	0.017	3.041
0	0.034	3.041
0	0.051	3.041
0	0.068	3.0473
0	0.085	3.0473
0	0.085	3.0536
0	0.102	3.0536
0	0.119	3.0599
0	0.136	3.0599
0	0.136	3.0661
0	0.153	3.0724
0	0.17	3.0724
0	0.17	3.0787
0	0.187	3.085
0	0.187	3.0913
0	0.187	3.0976
0	0.204	3.1038
0	0.204	3.1101
0	0.204	3.1164
0	0.204	3.1227
0	0.204	3.129
0	0.204	3.1353
0	0.204	3.1416
0	0.204	3.1478
0	0.204	3.1541
0	0.204	3.1604
0	0.204	3.1667
0	0.187	3.173
0	0.187	3.1793
0	0.187	3.1855
0	0.17	3.1918
0	0.17	3.1981
0	0.153	3.2044
0	0.153	3.2107
0	0.136	3.2107
0	0.119	3.217
0	0.119	3.217
0	0.102	3.2232
1	0.085	3.2295
1	0.034	3.2295
1	0	3.2295
1	-0.051	3.2295
1	-0.119	3.2232
1	-0.17	3.2232
1	-0.221	3.217
1	-0.272	3.2044
1	-0.323	3.1981
1	-0.374	3.1855
1	-0.408	3.173
1	-0.459	3.1604
1	-0.493	3.1478
1	-0.544	3.129
1	-0.578	3.1164
1	-0.612	3.0976
1	-0.646	3.0787
1	-0.68	3.0599
1	-0.697	3.0347
1	-0.731	3.0159
1	-0.748	2.9908
1	-0.765	2.9719
1	-0.782	2.9468
1	-0.782	2.9216
1	-0.799	2.8965
1	-0.799	2.8714
1	-0.799	2.8525
1	-0.782	2.8274
1	-0.782	2.8023
1	-0.765	2.7771
1	-0.765	2.7583
1	-0.731	2.7332
1	-0.714	2.708
1	-0.697	2.6892
1	-0.663	2.6703
0	-0.595	2.6515
0	-0.527	2.6326
0	-0.459	2.62
0	-0.374	2.6012
0	-0.306	2.5949
0	-0.221	2.5886
0	-0.136	2.5823
0	-0.068	2.5761
0	0	2.5761
0	0.085	2.5761
0	0.153	2.5823
0	0.238	2.5886
0	0.323	2.5949
0	0.391	2.6075
0	0.476	2.62
0	0.544	2.6326
0	0.612	2.6515
0	0.68	2.6703
0	0.748	2.6955
0	0.816	2.7206
0	0.867	2.7457
0	0.918	2.7708
0	0.969	2.796
0	1.02	2.8274
0	1.071	2.8588
0	1.105	2.8965
0	1.139	2.9279
0	1.173	2.9593
0	1.19	2.997
0	1.207	3.0347
0	1.224	3.0724
0	1.224	3.1101
0	1.224	3.1416
0	1.224	3.1793
0	1.207	3.217
0	1.19	3.2546
0	1.173	3.2923
0	1.156	3.3238
0	1.122	3.3615
0	1.088	3.3929
0	1.037	3.4243
0	1.003	3.4557
0	0.952	3.4871
0	0.901	3.5122
0	0.833	3.5374
0	0.782	3.5625
0	0.714	3.5877
0	0.646	3.6065
0	0.578	3.6254
0	0.51	3.6442
0	0.425	3.6568
0	0.357	3.6693
0	0.272	3.6819
0	0.204	3.6882
0	0.119	3.6945
0	0.051	3.6945
1	-0.017	3.6945
1	-0.136	3.6945
1	-0.255	3.6882
1	-0.374	3.6756
1	-0.493	3.6631
1	-0.612	3.6442
1	-0.714	3.6254
1	-0.833	3.6002
1	-0.935	3.5751
1	-1.037	3.5437
1	-1.139	3.5122
1	-1.224	3.4808
1	-1.309	3.4431
1	-1.394	3.3992
1	-1.462	3.3552
1	-1.53	3.3112
1	-1.598	3.2609
1	-1.649	3.217
1	-1.7	3.1667
1	-1.734	3.1101
1	-1.768	3.0599
1	-1.802	3.0033
1	-1.819	2.9531
1	-1.819	2.8965
1	-1.819	2.84
1	-1.802	2.7897
1	-1.802	2.7332
1	-1.768	2.6766
1	-1.734	2.6263
1	-1.7	2.5761
1	-1.666	2.5258
1	-1.615	2.4755
1	-1.547	2.4253
1	-1.496	2.3813
1	-1.428	2.3373
1	-1.36	2.2933
1	-1.275	2.2556
1	-1.207	2.2179
1	-1.122	2.1802
1	-1.037	2.1488
1	-0.952	2.1174
1	-0.867	2.0923
1	-0.765	2.0671
1	-0.68	2.042
0	-0.544	2.0232
0	-0.408	2.0106
0	-0.272	1.998
0	-0.136	1.9917
0	0	1.9917
0	0.119	1.9917
0	0.255	1.998
0	0.391	2.0106
0	0.527	2.0232
0	0.663	2.042
0	0.799	2.0609
0	0.918	2.086
0	1.054	2.1174
0	1.173	2.1488
0	1.292	2.1865
0	1.411	2.2305
0	1.53	2.2745
0	1.649	2.3247
0	1.751	2.375
0	1.853	2.4253
0	1.938	2.4881
0	2.023	2.5447
0	2.108	2.6075
0	2.176	2.6703
0	2.244	2.7394
0	2.295	2.8085
0	2.346	2.8777
0	2.363	2.9468
0	2.397	3.0222
0	2.397	3.0913
0	2.397	3.1667
0	2.397	3.2358
0	2.38	3.3112
0	2.346	3.3803
0	2.295	3.4494
0	2.244	3.5185
0	2.193	3.5814
0	2.108	3.6505
0	2.04	3.7133
0	1.955	3.7699
0	1.853	3.8264
0	1.751	3.883
0	1.649	3.9332
0	1.547	3.9835
0	1.428	4.0275
0	1.309	4.0714
0	1.19	4.1091
0	1.054	4.1406
0	0.935	4.172
0	0.799	4.1971
0	0.663	4.2222
0	0.544	4.2411
0	0.408	4.2537
0	0.272	4.2662
0	0.136	4.2662
0	0	4.2725
0	-0.119	4.2725
0	-0.255	4.2662
0	-0.391	4.2537
0	-0.527	4.2411
0	-0.663	4.2222
0	-0.799	4.1971
0	-0.918	4.172
0	-1.054	4.1406
1	-1.173	4.1091
1	-1.343	4.0714
1	-1.496	4.0275
1	-1.649	3.9835
1	-1.802	3.9332
1	-1.938	3.8767
1	-2.074	3.8138
1	-2.21	3.751
1	-2.329	3.6819
1	-2.448	3.6065
1	-2.55	3.5311
1	-2.635	3.4557
1	-2.72	3.374
1	-2.788	3.2923
1	-2.839	3.2107
1	-2.89	3.1227
1	-2.907	3.0347
1	-2.924	2.9468
1	-2.941	2.8588
1	-2.924	2.7708
1	-2.907	2.6829
1	-2.873	2.5949
1	-2.822	2.507
1	-2.771	2.4253
1	-2.703	2.3436
1	-2.635	2.2619
1	-2.55	2.1865
1	-2.465	2.1111
1	-2.38	2.0357
1	-2.278	1.9666
1	-2.176	1.8975
1	-2.074	1.8347
1	-1.972	1.7718
1	-1.87	1.7153
1	-1.751	1.6587
1	-1.649	1.6085
0	-1.496	1.5645
0	-1.343	1.5205
0	-1.19	1.4828
0	-1.037	1.4451
0	-0.901	1.42
0	-0.748	1.3948
0	-0.595	1.3697
0	-0.442	1.3572
0	-0.306	1.3446
0	-0.153	1.3383
0	-0.017	1.332
0	0.119	1.3383
0	0.272	1.3446
0	0.408	1.3509
0	0.561	1.3697
0	0.697	1.3886
0	0.85	1.4074
0	1.003	1.4388
0	1.139	1.4703
0	1.292	1.5079
0	1.445	1.5456
0	1.598	1.5959
0	1.751	1.6462
0	1.887	1.7027
0	2.04	1.7593
0	2.176	1.8221
0	2.329	1.8912
0	2.465	1.9603
0	2.601	2.0357
0	2.737	2.1174
0	2.856	2.2054
0	2.975	2.2933
0	3.077	2.3813
0	3.179	2.4755
0	3.264	2.5698
0	3.332	2.6703
0	3.383	2.7708
0	3.434	2.8777
0	3.468	2.9782
0	3.485	3.085
0	3.468	3.1855
0	3.451	3.2923
0	3.434	3.3929
0	3.383	3.4997
0	3.315	3.6002
0	3.247	3.6945
0	3.162	3.795
0	3.06	3.8892
0	2.958	3.9772
0	2.839	4.0652
0	2.703	4.1468
0	2.584	4.2285
0	2.448	4.3039
0	2.295	4.373
0	2.159	4.4421
0	2.006	4.505
0	1.853	4.5615
0	1.717	4.6181
0	1.564	4.6683
0	1.411	4.7123
0	1.258	4.75
0	1.105	4.7877
0	0.952	4.8191
0	0.816	4.8443
0	0.663	4.8694
0	0.51	4.882
0	0.357	4.8945
0	0.221	4.9071
0	0.068	4.9134
0	-0.068	4.9134
0	-0.204	4.9071
0	-0.357	4.9008
0	-0.51	4.8883
0	-0.646	4.8694
0	-0.799	4.8443
0	-0.952	4.8191
0	-1.088	4.7877
0	-1.241	4.75
0	-1.394	4.7123
0	-1.547	4.6683
1	-1.7	4.6181
1	-1.887	4.5678
1	-2.074	4.505
1	-2.261	4.4421
1	-2.431	4.373
1	-2.618	4.2976
1	-2.788	4.216
1	-2.958	4.128
1	-3.111	4.0338
1	-3.264	3.9395
1	-3.417	3.839
1	-3.536	3.7384
1	-3.655	3.6254
1	-3.757	3.5185
1	-3.842	3.3992
1	-3.91	3.2861
1	-3.961	3.1667
1	-3.995	3.0473
1	-4.012	2.9279
1	-4.012	2.8085
1	-3.995	2.6829
1	-3.961	2.5635
1	-3.91	2.4504
1	-3.842	2.331
1	-3.774	2.2179
1	-3.689	2.1048
1	-3.587	1.9917
1	-3.485	1.8912
1	-3.383	1.7844
1	-3.281	1.6839
1	-3.162	1.5896
1	-3.06	1.4954
0	-2.907	1.4074
0	-2.754	1.3195
0	-2.601	1.2378
0	-2.465	1.1624
0	-2.329	1.0933
0	-2.193	1.0241
0	-2.074	0.96131
0	-1.955	0.89848
0	-1.836	0.84193
0	-1.717	0.78539
0	-1.615	0.73512
0	-1.513	0.69114
0	-1.428	0.64716
0	-1.343	0.60318
0	-1.258	0.56548
0	-1.173	0.52778
0	-1.105	0.49008
0	-1.037	0.45867
0	-0.969	0.43353
0	-0.901	0.40212
0	-0.85	0.37699
0	-0.799	0.35185
0	-0.748	0.32672
0	-0.697	0.30787
0	-0.646	0.28274
0	-0.612	0.26389
0	-0.561	0.25132
0	-0.527	0.23247
0	-0.493	0.21363
0	-0.459	0.20106
0	-0.442	0.18849
0	-0.408	0.17593
0	-0.391	0.16336
0	-0.357	0.15079
0	-0.34	0.13823
0	-0.323	0.13195
0	-0.289	0.11938
0	-0.272	0.1131
0	-0.255	0.10053
0	-0.238	0.094246
0	-0.238	0.087963
0	-0.221	0.08168
0	-0.204	0.075397
0	-0.187	0.069114
0	-0.187	0.062831
0	-0.17	0.056548
0	-0.17	0.050265
0	-0.153	0.043982
0	-0.153	0.043982
0	-0.153	0.037699
0	-0.136	0.031415
0	-0.136	0.025132
2	-0.136	0.025132
2	-0.085	0.018849
2	-0.034	0.018849
2	0	0.018849
2	0.034	0.018849
2	0.068	0.018849
2	0.119	0.025132
2	0.153	0.025132
2	0.204	0.031415
2	0.255	0.037699
2	0.306	0.050265
0	0.306	0.056548
0	0.323	0.069114
0	0.323	0.075397
0	0.34	0.087963
0	0.357	0.10053
0	0.374	0.10681
0	0.391	0.11938
0	0.408	0.13195
0	0.425	0.14451
1	0.459	0.15708
1	0.442	0.16964
1	0.425	0.18849
1	0.408	0.20106
1	0.408	0.21363
1	0.391	0.21991
1	0.391	0.23247
1	0.374	0.24504
1	0.374	0.25761
1	0.374	0.27017
1	0.374	0.28274
1	0.374	0.29531
1	0.391	0.30787
1	0.391	0.31416
1	0.391	0.32672
1	0.408	0.33929
1	0.425	0.35185
1	0.425	0.36442
1	0.442	0.38327
1	0.459	0.39583
1	0.476	0.4084
1	0.493	0.42097
1	0.527	0.43982
1	0.544	0.45238
1	0.578	0.47123
1	0.595	0.49008
1	0.629	0.50893
1	0.663	0.52778
1	0.697	0.55291
1	0.748	0.57176
1	0.782	0.59689
1	0.833	0.62203
1	0.884	0.64716
1	0.935	0.67229
1	0.986	0.70371
1	1.037	0.73512
1	1.105	0.76654
1	1.173	0.79795
1	1.241	0.83565
1	1.309	0.87335
1	1.394	0.91733
1	1.462	0.95503
1	1.547	1.0053
1	1.632	1.0493
0	1.768	1.1058
0	1.904	1.1561
0	2.04	1.2189
0	2.176	1.2817
0	2.329	1.3509
0	2.482	1.42
0	2.618	1.4954
0	2.771	1.5771
0	2.924	1.665
0	3.06	1.753
0	3.213	1.8472
0	3.349	1.9478
0	3.485	2.0483
0	3.604	2.1551
0	3.723	2.2682
0	3.842	2.3813
0	3.927	2.5007
0	4.012	2.62
0	4.08	2.7394
0	4.131	2.8651
0	4.148	2.9845
0	4.165	3.1101
0	4.165	3.2358
0	4.131	3.3615
0	4.08	3.4871
0	4.029	3.6065
0	3.944	3.7259
0	3.859	3.8453
0	3.757	3.9583
0	3.638	4.0714
0	3.502	4.1783
0	3.366	4.2788
0	3.23	4.3793
0	3.094	4.4736
0	2.941	4.5678
0	2.788	4.6495
0	2.635	4.7312
0	2.482	4.8129
0	2.329	4.882
0	2.193	4.9511
0	2.04	5.0139
0	1.904	5.0767
0	1.751	5.127
0	1.615	5.1836
0	1.496	5.2275
0	1.36	5.2715
0	1.241	5.3092
0	1.105	5.3469
0	0.986	5.3783
0	0.867	5.4035
0	0.765	5.4286
0	0.646	5.4537
0	0.544	5.4726
0	0.425	5.4851
0	0.323	5.4977
0	0.221	5.504
0	0.119	5.5103
0	0.017	5.5103
0	-0.085	5.5103
0	-0.187	5.504
0	-0.289	5.4977
0	-0.391	5.4914
0	-0.493	5.4726
0	-0.612	5.46
0	-0.714	5.4412
0	-0.833	5.416
0	-0.952	5.3909
0	-1.071	5.3595
0	-1.19	5.3218
0	-1.309	5.2841
0	-1.428	5.2464
0	-1.564	5.2024
0	-1.7	5.1521
0	-1.836	5.0956
0	-1.972	5.039
0	-2.108	4.9762
0	-2.261	4.9134
0	-2.414	4.8443
1	-2.55	4.7689
1	-2.737	4.6872
1	-2.941	4.6055
1	-3.128	4.5113
1	-3.298	4.417
1	-3.485	4.3102
1	-3.655	4.2034
1	-3.825	4.0903
1	-3.978	3.9772
1	-4.131	3.8515
1	-4.25	3.7259
1	-4.369	3.6002
1	-4.454	3.4683
1	-4.539	3.33
1	-4.59	3.1918
1	-4.624	3.0536
1	-4.641	2.9154
1	-4.641	2.7771
1	-4.624	2.6389
1	-4.573	2.5007
0	-4.471	2.3624
0	-4.369	2.2305
0	-4.233	2.0986
0	-4.097	1.9729
0	-3.961	1.8535
0	-3.808	1.7341
0	-3.655	1.621
0	-3.502	1.5142
0	-3.349	1.4137
0	-3.213	1.3132
0	-3.06	1.2189
0	-2.924	1.131
0	-2.788	1.043
0	-2.652	0.96131
0	-2.533	0.88592
0	-2.431	0.81052
0	-2.312	0.74141
0	-2.21	0.67229
0	-2.125	0.60318
0	-2.04	0.54035
0	-1.972	0.4838
0	-1.904	0.42097
0	-1.836	0.36442
0	-1.785	0.31416
0	-1.751	0.25761
0	-1.717	0.20734
0	-1.683	0.15708
0	-1.666	0.10681
0	-1.649	0.056548
0	-1.649	0.0062831
0	-1.649	6.2391
0	-1.649	6.1889
2	-1.666	6.1386
2	-1.649	6.0883
2	-1.649	6.0381
2	-1.649	5.9878
2	-1.649	5.9375
2	-1.666	5.8873
2	-1.683	5.837
2	-1.7	5.7867
2	-1.734	5.7365
2	-1.785	5.6862
2	-1.819	5.6297
2	-1.887	5.5731
2	-1.938	5.5166
2	-2.006	5.4537
2	-2.074	5.3972
2	-2.159	5.3281
2	-2.227	5.2652
2	-2.329	5.1961
2	-2.414	5.127
2	-2.516	5.0516
2	-2.618	4.9762
2	-2.72	4.8945
2	-2.822	4.8129
2	-2.941	4.7249
2	-3.043	4.6306
0	-3.196	4.5427
0	-3.332	4.4421
0	-3.468	4.3416
0	-3.604	4.2348
0	-3.74	4.1217
0	-3.859	4.0086
0	-3.961	3.8892
0	-4.063	3.7699
0	-4.131	3.6442
0	-4.199	3.5248
0	-4.25	3.3929
0	-4.267	3.2672
0	-4.284	3.1353
0	-4.267	3.0096
0	-4.233	2.8839
0	-4.182	2.7583
0	-4.114	2.6326
0	-4.029	2.507
0	-3.944	2.3876
0	-3.825	2.2682
0	-3.706	2.1551
0	-3.57	2.0483
0	-3.434	1.9415
0	-3.298	1.841
0	-3.145	1.7467
0	-2.992	1.6525
0	-2.839	1.5645
0	-2.686	1.4828
0	-2.55	1.4011
0	-2.397	1.3257
0	-2.244	1.2566
0	-2.108	1.1938
0	-1.972	1.131
0	-1.836	1.0744
0	-1.7	1.0179
0	-1.581	0.97388
0	-1.445	0.92362
0	-1.326	0.88592
0	-1.224	0.84193
0	-1.105	0.81052
0	-1.003	0.7791
0	-0.901	0.74769
0	-0.799	0.72256
0	-0.697	0.70371
0	-0.595	0.67858
0	-0.51	0.66601
0	-0.408	0.64716
0	-0.323	0.64088
0	-0.238	0.62831
0	-0.136	0.62203
0	-0.051	0.62203
0	0.017	0.62203
0	0.102	0.62203
0	0.187	0.62831
0	0.272	0.63459
0	0.374	0.64716
1	0.459	0.65973
1	0.51	0.67229
1	0.561	0.68486
1	0.629	0.70371
1	0.68	0.72256
1	0.731	0.74769
1	0.799	0.77282
1	0.867	0.79795
1	0.935	0.82309
1	1.003	0.8545
1	1.071	0.88592
1	1.156	0.91733
1	1.241	0.95503
1	1.326	0.99273
1	1.411	1.0304
1	1.496	1.0744
1	1.581	1.1247
1	1.683	1.1749
0	1.819	1.2252
0	1.955	1.2817
0	2.108	1.3446
0	2.261	1.4074
0	2.397	1.4765
0	2.55	1.5519
0	2.703	1.6336
0	2.839	1.7153
0	2.992	1.8033
0	3.128	1.8975
0	3.264	1.9917
0	3.4	2.0923
0	3.536	2.1991
0	3.638	2.3059
0	3.74	2.419
0	3.842	2.5321
0	3.91	2.6452
0	3.978	2.7646
0	4.012	2.8839
0	4.046	3.0096
0	4.046	3.129
0	4.046	3.2484
0	4.012	3.374
0	3.978	3.4934
0	3.91	3.6128
0	3.825	3.7259
0	3.74	3.839
0	3.638	3.9521
0	3.519	4.0589
0	3.4	4.1657
0	3.264	4.2599
0	3.128	4.3605
0	2.975	4.4484
0	2.822	4.5364
0	2.669	4.6181
0	2.533	4.6998
0	2.38	4.7752
0	2.227	4.8443
0	2.074	4.9071
0	1.921	4.9699
0	1.785	5.0202
0	1.649	5.0767
0	1.496	5.1207
0	1.36	5.1647
0	1.224	5.2024
0	1.105	5.2401
0	0.969	5.2715
0	0.85	5.2966
0	0.714	5.3218
0	0.595	5.3406
0	0.476	5.3595
0	0.357	5.372
0	0.238	5.3783
0	0.119	5.3846
0	0	5.3909
0	-0.085	5.3909
0	-0.204	5.3846
0	-0.323	5.372
0	-0.442	5.3658
0	-0.561	5.3469
0	-0.68	5.3281
0	-0.816	5.3029
0	-0.935	5.2778
0	-1.054	5.2527
0	-1.19	5.215
0	-1.326	5.1773
0	-1.462	5.1333
0	-1.598	5.0893
0	-1.734	5.039
0	-1.87	4.9825
0	-2.023	4.926
0	-2.159	4.8631
1	-2.312	4.794
1	-2.499	4.7249
1	-2.686	4.6432
1	-2.873	4.5615
1	-3.06	4.4736
1	-3.247	4.3793
1	-3.434	4.2788
1	-3.604	4.172
1	-3.757	4.0589
1	-3.91	3.9458
1	-4.046	3.8264
1	-4.182	3.7008
1	-4.284	3.5751
1	-4.386	3.4431
1	-4.454	3.3112
1	-4.505	3.1793
1	-4.539	3.041
1	-4.556	2.9028
1	-4.556	2.7646
1	-4.522	2.6326
1	-4.488	2.4944
1	-4.42	2.3624
1	-4.352	2.2305
1	-4.267	2.0986
1	-4.165	1.9729
0	-4.029	1.8472
0	-3.876	1.7279
0	-3.723	1.6148
0	-3.57	1.5079
0	-3.417	1.4011
0	-3.281	1.3006
0	-3.128	1.2064
0	-2.992	1.1121
0	-2.856	1.0241
0	-2.737	0.93618
0	-2.618	0.86079
0	-2.499	0.7791
0	-2.397	0.70999
0	-2.312	0.63459
0	-2.227	0.57176
0	-2.142	0.50265
0	-2.074	0.43982
0	-2.006	0.37699
0	-1.955	0.32044
0	-1.921	0.25761
0	-1.87	0.20106
0	-1.853	0.14451
0	-1.836	0.094246
0	-1.819	0.037699
0	-1.819	6.2642
0	-1.819	6.2077
0	-1.836	6.1574
2	-1.853	6.1009
2	-1.853	6.0443
2	-1.853	5.9878
2	-1.853	5.9313
2	-1.87	5.8747
2	-1.887	5.8182
2	-1.921	5.7616
2	-1.955	5.705
2	-1.989	5.6422
2	-2.04	5.5857
2	-2.108	5.5228
2	-2.176	5.46
2	-2.244	5.3909
2	-2.312	5.3218
2	-2.397	5.2527
2	-2.499	5.1773
2	-2.584	5.1019
2	-2.686	5.0202
2	-2.788	4.9385
2	-2.89	4.8568
2	-3.009	4.7626
2	-3.111	4.6746
0	-3.264	4.5804
0	-3.4	4.4798
0	-3.553	4.373
0	-3.689	4.2662
0	-3.808	4.1531
0	-3.927	4.0338
0	-4.046	3.9144
0	-4.131	3.795
0	-4.216	3.6693
0	-4.284	3.5374
0	-4.335	3.4117
0	-4.352	3.2798
0	-4.369	3.1478
0	-4.352	3.0159
0	-4.335	2.8839
0	-4.284	2.7583
0	-4.216	2.6263
0	-4.131	2.5007
0	-4.029	2.3813
0	-3.927	2.2619
0	-3.791	2.1425
0	-3.672	2.0357
0	-3.519	1.9226
0	-3.383	1.8221
0	-3.23	1.7216
0	-3.077	1.6273
0	-2.924	1.5331
0	-2.788	1.4514
0	-2.635	1.3697
0	-2.482	1.288
0	-2.346	1.2189
0	-2.193	1.1498
0	-2.057	1.087
0	-1.938	1.0241
0	-1.802	0.9676
0	-1.683	0.91733
0	-1.564	0.86707
0	-1.445	0.82309
0	-1.343	0.7791
0	-1.241	0.74141
0	-1.139	0.70371
0	-1.037	0.67229
0	-0.952	0.64088
0	-0.867	0.61574
0	-0.782	0.59061
0	-0.697	0.56548
0	-0.612	0.54663
0	-0.527	0.52778
0	-0.459	0.51521
0	-0.391	0.50265
0	-0.306	0.49008
0	-0.238	0.4838
0	-0.17	0.47752
0	-0.102	0.47123
0	-0.034	0.47123
0	0.017	0.47123
0	0.085	0.47123
0	0.153	0.47752
0	0.221	0.4838
0	0.289	0.49008
0	0.374	0.50265
0	0.442	0.50893
0	0.51	0.52778
0	0.595	0.54035
0	0.663	0.56548
0	0.748	0.58433
0	0.833	0.60946
0	0.918	0.63459
0	1.02	0.66601
0	1.105	0.69742
0	1.207	0.72884
0	1.309	0.76654
0	1.411	0.81052
0	1.53	0.8545
0	1.632	0.89848
0	1.751	0.95503
0	1.887	1.0053
0	2.006	1.0681
0	2.142	1.131
0	2.278	1.1938
0	2.414	1.2629
0	2.567	1.3383
0	2.703	1.42
0	2.856	1.5017
0	3.009	1.5896
0	3.145	1.6839
0	3.298	1.7781
0	3.434	1.8849
0	3.587	1.9855
0	3.706	2.0986
0	3.842	2.2117
0	3.944	2.3247
0	4.046	2.4504
0	4.131	2.5698
0	4.199	2.6955
0	4.25	2.8211
0	4.284	2.9531
0	4.301	3.0787
0	4.301	3.2107
0	4.284	3.3426
0	4.233	3.4683
0	4.182	3.5939
0	4.097	3.7196
0	4.012	3.839
0	3.91	3.9583
0	3.791	4.0777
0	3.655	4.1908
0	3.536	4.2976
0	3.383	4.3982
0	3.247	4.4987
0	3.094	4.593
0	2.941	4.6872
0	2.788	4.7752
0	2.635	4.8568
0	2.482	4.9322
0	2.346	5.0014
0	2.193	5.0705
0	2.057	5.1333
0	1.921	5.1961
0	1.785	5.2527
0	1.666	5.3029
0	1.547	5.3532
0	1.428	5.3972
0	1.309	5.4412
0	1.19	5.4789
0	1.088	5.5103
0	0.986	5.5417
0	0.884	5.5731
0	0.799	5.5982
0	0.697	5.6171
0	0.612	5.6359
0	0.51	5.6548
0	0.425	5.6674
0	0.34	5.6799
0	0.255	5.6925
0	0.187	5.6988
0	0.102	5.705
0	0.017	5.705
0	-0.051	5.705
0	-0.136	5.6988
0	-0.221	5.6988
0	-0.289	5.6862
0	-0.374	5.6799
0	-0.459	5.6674
0	-0.561	5.6485
0	-0.646	5.6297
0	-0.731	5.6108
0	-0.833	5.5857
0	-0.918	5.5605
0	-1.02	5.5291
0	-1.122	5.4977
0	-1.241	5.46
0	-1.343	5.4223
0	-1.462	5.3783
0	-1.581	5.3343
0	-1.7	5.2841
0	-1.836	5.2338
0	-1.955	5.1773
0	-2.091	5.1144
0	-2.227	5.0516
0	-2.38	4.9825
0	-2.516	4.9071
0	-2.669	4.8254
1	-2.822	4.7437
1	-3.009	4.6558
1	-3.196	4.5615
1	-3.383	4.4673
1	-3.57	4.3605
1	-3.74	4.2537
1	-3.91	4.1343
1	-4.063	4.0149
1	-4.216	3.8892
1	-4.352	3.7636
1	-4.471	3.6316
1	-4.573	3.4934
1	-4.641	3.3552
1	-4.709	3.217
1	-4.743	3.0724
1	-4.76	2.9279
1	-4.76	2.7897
1	-4.743	2.6452
1	-4.692	2.5007
0	-4.59	2.3624
0	-4.488	2.2242
0	-4.352	2.0923
0	-4.216	1.9666
0	-4.08	1.841
0	-3.927	1.7216
0	-3.774	1.6022
0	-3.621	1.4954
0	-3.468	1.3886
0	-3.332	1.2817
0	-3.179	1.1875
0	-3.043	1.0933
0	-2.907	1.0053
0	-2.788	0.91733
0	-2.669	0.83565
0	-2.567	0.75397
0	-2.465	0.67858
0	-2.38	0.60946
0	-2.295	0.53406
0	-2.21	0.47123
0	-2.142	0.40212
0	-2.091	0.33929
0	-2.04	0.27646
0	-2.006	0.21363
0	-1.972	0.15708
0	-1.955	0.094246
0	-1.955	0.037699
0	-1.938	6.2642
0	-1.955	6.2014
0	-1.972	6.1449
0	-1.989	6.0883
0	-2.023	6.0255
0	-2.057	5.9627
0	-2.108	5.8998
0	-2.176	5.837
0	-2.244	5.7679
0	-2.312	5.6988
0	-2.397	5.6297
0	-2.499	5.5543
0	-2.601	5.4789
0	-2.703	5.3972
0	-2.822	5.3155
0	-2.958	5.2275
0	-3.077	5.1396
0	-3.213	5.0453
0	-3.366	4.9448
0	-3.502	4.8443
0	-3.655	4.7375
0	-3.808	4.6244
0	-3.944	4.505
0	-4.097	4.3856
0	-4.233	4.2599
0	-4.352	4.128
0	-4.471	3.996
0	-4.573	3.8641
0	-4.675	3.7259
0	-4.743	3.5814
0	-4.794	3.4369
0	-4.828	3.2923
0	-4.828	3.1478
0	-4.828	3.0033
0	-4.794	2.8588
0	-4.743	2.7143
0	-4.658	2.5761
0	-4.573	2.4378
0	-4.471	2.2996
0	-4.352	2.1677
0	-4.216	2.0357
0	-4.08	1.9163
0	-3.927	1.797
0	-3.774	1.6776
0	-3.621	1.5645
0	-3.468	1.4577
0	-3.332	1.3572
0	-3.179	1.2566
0	-3.043	1.1687
0	-2.907	1.0744
0	-2.771	0.99273
0	-2.652	0.91105
0	-2.533	0.82937
0	-2.414	0.76026
0	-2.312	0.68486
0	-2.227	0.61574
0	-2.142	0.55291
0	-2.074	0.49008
0	-2.006	0.42725
0	-1.938	0.3707
0	-1.887	0.30787
0	-1.853	0.25132
0	-1.819	0.20106
2	-1.785	0.14451
2	-1.717	0.094246
2	-1.666	0.043982
2	-1.632	6.2768
2	-1.598	6.2265
2	-1.564	6.1763
2	-1.547	6.1323
2	-1.53	6.0883
2	-1.513	6.0381
2	-1.513	5.9941
2	-1.513	5.9501
2	-1.53	5.8998
2	-1.547	5.8559
2	-1.564	5.8119
2	-1.598	5.7616
2	-1.632	5.7113
2	-1.683	5.6611
2	-1.717	5.6108
2	-1.785	5.5605
2	-1.836	5.504
2	-1.904	5.4474
2	-1.972	5.3909
2	-2.057	5.3281
2	-2.142	5.2652
2	-2.227	5.2024
2	-2.329	5.1333
2	-2.414	5.0579
2	-2.516	4.9888
2	-2.618	4.9071
2	-2.737	4.8254
0	-2.873	4.7437
0	-3.026	4.6558
0	-3.179	4.5615
0	-3.315	4.461
0	-3.468	4.3605
0	-3.604	4.2537
0	-3.723	4.1468
0	-3.842	4.0338
0	-3.961	3.9144
0	-4.046	3.795
0	-4.131	3.6693
0	-4.199	3.5437
0	-4.25	3.418
0	-4.284	3.2923
0	-4.284	3.1604
0	-4.284	3.0347
0	-4.25	2.9028
0	-4.216	2.7771
0	-4.148	2.6515
0	-4.063	2.5258
0	-3.961	2.4064
0	-3.859	2.287
0	-3.74	2.174
0	-3.604	2.0671
0	-3.468	1.9603
0	-3.332	1.8535
0	-3.179	1.7593
0	-3.026	1.665
0	-2.89	1.5771
0	-2.737	1.4891
0	-2.584	1.4137
0	-2.431	1.3383
0	-2.295	1.2629
0	-2.142	1.2001
0	-2.006	1.1372
0	-1.87	1.0744
0	-1.734	1.0241
0	-1.615	0.97388
0	-1.496	0.92362
0	-1.377	0.87963
0	-1.258	0.84193
0	-1.139	0.80424
0	-1.037	0.77282
0	-0.935	0.74141
0	-0.833	0.71627
0	-0.731	0.69114
0	-0.646	0.67229
0	-0.544	0.65344
0	-0.459	0.64088
0	-0.374	0.62831
0	-0.272	0.61574
2	-0.187	0.60946
2	-0.068	0.60318
2	0.051	0.60318
2	0.17	0.60946
2	0.306	0.61574
2	0.425	0.62831
2	0.561	0.64088
2	0.68	0.65973
2	0.816	0.68486
2	0.952	0.70999
2	1.088	0.74141
2	1.156	0.77282
2	1.224	0.81052
2	1.292	0.84822
2	1.36	0.88592
2	1.445	0.9299
2	1.53	0.97388
2	1.615	1.0241
2	1.7	1.0744
2	1.785	1.1247
2	1.887	1.1812
2	1.989	1.2378
2	2.091	1.3006
2	2.193	1.3634
2	2.295	1.4325
2	2.414	1.5017
2	2.516	1.5771
2	2.618	1.6587
2	2.737	1.7341
2	2.839	1.8221
2	2.941	1.9101
2	3.026	1.998
2	3.128	2.0923
2	3.213	2.1865
2	3.281	2.2808
2	3.4	2.3813
2	3.485	2.4881
2	3.57	2.5949
2	3.638	2.7017
2	3.689	2.8085
2	3.74	2.9216
2	3.757	3.0347
2	3.757	3.1478
2	3.74	3.2609
2	3.723	3.374
2	3.672	3.4871
2	3.621	3.5939
2	3.536	3.7008
2	3.451	3.8076
2	3.349	3.9081
2	3.247	4.0086
2	3.111	4.1029
2	2.992	4.1971
2	2.856	4.2851
2	2.72	4.3667
2	2.567	4.4484
2	2.414	4.5238
2	2.278	4.593
2	2.125	4.6621
2	1.972	4.7186
2	1.819	4.7814
2	1.666	4.8317
2	1.513	4.882
2	1.377	4.926
2	1.224	4.9637
2	1.088	4.9951
2	0.935	5.0265
2	0.799	5.0516
2	0.646	5.0767
2	0.51	5.0956
2	0.374	5.1082
2	0.238	5.1144
2	0.102	5.1207
2	-0.017	5.1207
2	-0.153	5.1207
2	-0.289	5.1144
2	-0.442	5.1019
2	-0.578	5.0893
2	-0.714	5.0705
2	-0.85	5.0453
2	-1.003	5.0139
2	-1.139	4.9825
2	-1.275	4.9448
2	-1.428	4.9071
2	-1.581	4.8631
2	-1.717	4.8129
2	-1.87	4.7563
2	-2.023	4.6998
2	-2.176	4.6369
2	-2.312	4.5678
1	-2.465	4.4987
1	-2.652	4.417
1	-2.822	4.3353
1	-3.009	4.2474
1	-3.179	4.1531
1	-3.332	4.0589
1	-3.485	3.9521
1	-3.638	3.8453
1	-3.757	3.7384
1	-3.876	3.6191
1	-3.978	3.506
1	-4.063	3.3803
1	-4.131	3.2609
1	-4.182	3.1353
1	-4.199	3.0096
1	-4.216	2.8839
1	-4.199	2.7583
1	-4.182	2.6263
1	-4.131	2.507
1	-4.08	2.3813
1	-4.012	2.2619
1	-3.927	2.1425
1	-3.842	2.0232
0	-3.689	1.9101
0	-3.553	1.8033
0	-3.4	1.6964
0	-3.247	1.5959
0	-3.094	1.5017
0	-2.941	1.4074
0	-2.805	1.3257
0	-2.652	1.2441
0	-2.516	1.1624
0	-2.38	1.0933
0	-2.244	1.0179
0	-2.108	0.95503
0	-1.989	0.8922
0	-1.887	0.83565
0	-1.768	0.7791
0	-1.666	0.72884
0	-1.564	0.67858
0	-1.479	0.63459
0	-1.394	0.59061
0	-1.309	0.54663
0	-1.224	0.50893
0	-1.156	0.47752
0	-1.088	0.43982
0	-1.02	0.4084
0	-0.969	0.37699
0	-0.918	0.35185
0	-0.867	0.32672
0	-0.816	0.29531
0	-0.782	0.27646
0	-0.731	0.25132
0	-0.697	0.23247
0	-0.663	0.20734
0	-0.629	0.18849
0	-0.612	0.16964
0	-0.578	0.15079
0	-0.561	0.13195
0	-0.544	0.11938
0	-0.527	0.10053
0	-0.51	0.087963
0	-0.493	0.069114
0	-0.476	0.056548
0	-0.476	0.043982
0	-0.476	0.025132
0	-0.459	0.012566
0	-0.459	0
0	-0.459	6.2705
0	-0.476	6.2517
0	-0.476	6.2391
0	-0.476	6.2265
0	-0.493	6.2077
0	-0.493	6.1951
0	-0.51	6.1763
0	-0.527	6.1637
0	-0.544	6.1449
0	-0.578	6.1323
0	-0.595	6.1135
0	-0.612	6.0946
2	-0.646	6.0758
2	-0.646	6.0569
2	-0.629	6.0381
2	-0.629	6.0129
2	-0.629	5.9941
2	-0.629	5.9752
2	-0.646	5.9564
2	-0.646	5.9375
2	-0.663	5.9187
2	-0.663	5.8998
2	-0.68	5.881
2	-0.714	5.8559
2	-0.731	5.837
2	-0.748	5.8119
2	-0.782	5.7867
2	-0.816	5.7679
2	-0.85	5.7428
2	-0.884	5.7113
2	-0.935	5.6862
2	-0.969	5.6548
2	-1.02	5.6297
2	-1.071	5.5982
2	-1.122	5.5605
2	-1.19	5.5291
2	-1.258	5.4914
2	-1.326	5.4537
2	-1.394	5.4097
2	-1.462	5.3658
2	-1.547	5.3218
2	-1.632	5.2778
2	-1.717	5.2275
2	-1.802	5.171
2	-1.904	5.1144
2	-2.006	5.0579
2	-2.091	4.9951
2	-2.21	4.9322
0	-2.346	4.8631
0	-2.499	4.7877
0	-2.652	4.7123
0	-2.788	4.6306
0	-2.941	4.5427
0	-3.094	4.4547
0	-3.23	4.3605
0	-3.366	4.2599
0	-3.502	4.1531
0	-3.621	4.0463
0	-3.723	3.9395
0	-3.825	3.8264
0	-3.91	3.707
0	-3.978	3.5877
0	-4.046	3.4683
0	-4.08	3.3489
0	-4.097	3.2232
0	-4.097	3.1038
0	-4.08	2.9782
0	-4.046	2.8588
0	-3.995	2.7332
0	-3.927	2.6138
0	-3.842	2.5007
0	-3.74	2.3876
0	-3.638	2.2745
0	-3.519	2.1677
0	-3.383	2.0609
0	-3.247	1.9603
0	-3.111	1.8661
0	-2.958	1.7781
0	-2.805	1.6902
0	-2.652	1.6085
0	-2.499	1.5268
0	-2.363	1.4577
0	-2.21	1.3886
0	-2.057	1.3257
0	-1.904	1.2629
0	-1.768	1.2064
0	-1.632	1.1561
0	-1.496	1.1121
0	-1.36	1.0681
0	-1.224	1.0304
0	-1.105	0.99273
0	-0.969	0.96131
0	-0.85	0.93618
0	-0.731	0.91105
0	-0.612	0.88592
0	-0.493	0.87335
0	-0.391	0.86079
0	-0.272	0.84822
0	-0.153	0.84193
0	-0.051	0.83565
0	0.051	0.83565
1	0.153	0.84193
1	0.238	0.84822
1	0.306	0.8545
1	0.374	0.86707
1	0.459	0.87963
1	0.527	0.8922
1	0.612	0.91105
1	0.68	0.9299
1	0.765	0.95503
1	0.85	0.98016
1	0.935	1.0053
1	1.02	1.0367
1	1.105	1.0681
1	1.207	1.0995
1	1.292	1.1372
1	1.394	1.1812
1	1.496	1.2252
1	1.598	1.2692
1	1.7	1.3195
1	1.802	1.3697
1	1.904	1.4263
1	2.006	1.4891
1	2.125	1.5519
0	2.278	1.6148
0	2.414	1.6839
0	2.567	1.7593
0	2.703	1.841
0	2.856	1.9226
0	2.992	2.0106
0	3.128	2.1048
0	3.247	2.1991
0	3.366	2.2996
0	3.468	2.4001
0	3.553	2.507
0	3.638	2.6138
0	3.706	2.7269
0	3.757	2.84
0	3.791	2.9531
0	3.808	3.0661
0	3.808	3.1793
0	3.791	3.2923
0	3.757	3.4054
0	3.706	3.5185
0	3.638	3.6316
0	3.553	3.7384
0	3.468	3.8453
0	3.366	3.9458
0	3.247	4.0463
0	3.128	4.1406
0	2.992	4.2348
0	2.856	4.3228
0	2.72	4.4044
0	2.567	4.4861
0	2.414	4.5615
0	2.261	4.6306
0	2.125	4.6998
0	1.972	4.7563
0	1.819	4.8129
0	1.666	4.8694
0	1.513	4.9134
0	1.377	4.9574
0	1.224	5.0014
0	1.088	5.0328
0	0.935	5.0642
0	0.799	5.0893
0	0.663	5.1144
0	0.527	5.1333
0	0.391	5.1459
0	0.255	5.1521
0	0.119	5.1584
0	0	5.1647
0	-0.136	5.1584
0	-0.272	5.1521
0	-0.408	5.1459
0	-0.544	5.127
0	-0.68	5.1082
0	-0.816	5.0893
0	-0.952	5.0579
0	-1.105	5.0265
0	-1.241	4.9951
0	-1.394	4.9574
0	-1.53	4.9071
0	-1.683	4.8631
1	-1.819	4.8066
1	-2.023	4.75
1	-2.21	4.6872
1	-2.397	4.6181
1	-2.584	4.5427
1	-2.771	4.461
1	-2.958	4.3793
1	-3.128	4.2851
1	-3.298	4.1908
1	-3.468	4.084
1	-3.621	3.9772
1	-3.774	3.8704
1	-3.893	3.751
1	-4.012	3.6316
1	-4.114	3.5122
1	-4.199	3.3866
1	-4.267	3.2609
1	-4.318	3.129
1	-4.352	3.0033
1	-4.352	2.8714
1	-4.335	2.7394
1	-4.318	2.6075
1	-4.267	2.4818
1	-4.199	2.3499
1	-4.131	2.2242
1	-4.046	2.1048
0	-3.91	1.9855
0	-3.774	1.8661
0	-3.621	1.7593
0	-3.468	1.6525
0	-3.315	1.5456
0	-3.162	1.4514
0	-3.026	1.3572
0	-2.873	1.2692
0	-2.737	1.1875
0	-2.601	1.1058
0	-2.465	1.0304
0	-2.329	0.95503
0	-2.21	0.88592
0	-2.091	0.82309
0	-1.989	0.76026
0	-1.887	0.70371
0	-1.785	0.64716
0	-1.7	0.59689
0	-1.615	0.54663
0	-1.547	0.49637
0	-1.479	0.45238
0	-1.411	0.4084
0	-1.36	0.36442
0	-1.309	0.32672
0	-1.258	0.28902
0	-1.224	0.25132
0	-1.173	0.21363
0	-1.156	0.17593
0	-1.122	0.14451
0	-1.105	0.1131
0	-1.088	0.075397
0	-1.088	0.043982
0	-1.071	0.012566
0	-1.071	6.2642
2	-1.071	6.2328
2	-1.054	6.1951
2	-1.02	6.1637
2	-1.003	6.1386
2	-0.986	6.1072
2	-0.969	6.0758
2	-0.952	6.0506
2	-0.952	6.0192
2	-0.952	5.9878
2	-0.952	5.9627
2	-0.969	5.9313
2	-0.986	5.8998
2	-1.003	5.8747
2	-1.02	5.8433
2	-1.037	5.8119
2	-1.071	5.7805
2	-1.105	5.7428
2	-1.139	5.7113
2	-1.19	5.6736
2	-1.224	5.6422
2	-1.275	5.6045
2	-1.343	5.5605
2	-1.394	5.5228
2	-1.462	5.4789
2	-1.53	5.4349
2	-1.598	5.3846
2	-1.683	5.3343
2	-1.768	5.2841
2	-1.853	5.2338
2	-1.938	5.171
2	-2.04	5.1144
2	-2.125	5.0516
2	-2.227	4.9888
2	-2.329	4.9197
2	-2.448	4.8443
2	-2.55	4.7689
2	-2.652	4.6935
0	-2.805	4.6118
0	-2.958	4.5238
0	-3.094	4.4296
0	-3.23	4.3353
0	-3.366	4.2348
0	-3.502	4.1343
0	-3.621	4.0275
0	-3.723	3.9144
0	-3.825	3.8013
0	-3.91	3.6882
0	-3.978	3.5688
0	-4.029	3.4494
0	-4.063	3.3238
0	-4.08	3.2044
0	-4.08	3.0787
0	-4.063	2.9593
0	-4.029	2.8337
0	-3.961	2.7143
0	-3.893	2.5949
0	-3.808	2.4818
0	-3.706	2.3687
0	-3.604	2.2556
0	-3.485	2.1488
0	-3.349	2.0483
0	-3.213	1.9478
0	-3.06	1.8535
0	-2.924	1.7655
0	-2.771	1.6839
0	-2.618	1.6022
0	-2.465	1.5205
0	-2.312	1.4514
0	-2.159	1.3823
0	-2.023	1.3195
0	-1.87	1.2629
0	-1.734	1.2064
0	-1.598	1.1561
0	-1.462	1.1121
0	-1.326	1.0681
0	-1.19	1.0304
0	-1.054	0.99901
0	-0.935	0.9676
0	-0.816	0.94246
0	-0.697	0.91733
0	-0.578	0.89848
0	-0.459	0.88592
0	-0.34	0.87335
0	-0.221	0.86079
0	-0.102	0.8545
0	0	0.8545
1	0.102	0.8545
1	0.17	0.86079
1	0.255	0.86707
1	0.323	0.87963
1	0.391	0.88592
1	0.476	0.89848
1	0.544	0.91733
1	0.629	0.93618
1	0.714	0.95503
1	0.799	0.98016
1	0.884	1.0053
1	0.969	1.0304
1	1.054	1.0618
1	1.139	1.0933
1	1.241	1.131
1	1.343	1.1687
1	1.428	1.2126
1	1.53	1.2566
1	1.632	1.3069
1	1.734	1.3572
1	1.853	1.4074
1	1.955	1.464
1	2.057	1.5268
1	2.176	1.5896
1	2.278	1.6587
1	2.38	1.7279
1	2.499	1.8033
1	2.601	1.8786
1	2.686	1.954
0	2.822	2.042
0	2.958	2.13
0	3.077	2.2179
0	3.196	2.3122
0	3.298	2.4127
0	3.383	2.5132
0	3.468	2.6138
0	3.536	2.7206
0	3.587	2.8274
0	3.621	2.9342
0	3.638	3.041
0	3.655	3.1541
0	3.638	3.2609
0	3.604	3.374
0	3.57	3.4808
0	3.502	3.5877
0	3.434	3.6882
0	3.349	3.795
0	3.247	3.8892
0	3.128	3.9898
0	3.026	4.0777
0	2.89	4.172
0	2.754	4.2537
0	2.618	4.3353
0	2.482	4.4107
0	2.329	4.4861
0	2.176	4.5553
0	2.04	4.6181
0	1.887	4.6746
0	1.734	4.7312
0	1.581	4.7814
0	1.428	4.8254
0	1.275	4.8631
0	1.139	4.9008
0	0.986	4.9322
0	0.833	4.9637
0	0.697	4.9825
0	0.544	5.0014
0	0.408	5.0202
0	0.255	5.0265
0	0.119	5.0328
0	0	5.039
0	-0.153	5.0328
0	-0.289	5.0265
0	-0.425	5.0139
0	-0.578	5.0014
0	-0.714	4.9825
0	-0.867	4.9574
0	-1.003	4.9322
0	-1.156	4.8945
0	-1.309	4.8568
0	-1.445	4.8191
0	-1.598	4.7752
0	-1.751	4.7186
0	-1.904	4.6683
0	-2.04	4.6055
0	-2.193	4.5427
1	-2.346	4.4736
1	-2.516	4.4044
1	-2.703	4.3228
1	-2.873	4.2411
1	-3.043	4.1531
1	-3.213	4.0589
1	-3.366	3.9583
1	-3.502	3.8515
1	-3.638	3.7447
1	-3.757	3.6379
1	-3.859	3.5185
1	-3.944	3.4054
1	-4.012	3.2861
1	-4.063	3.1604
1	-4.097	3.041
1	-4.114	2.9154
1	-4.114	2.796
1	-4.08	2.6703
1	-4.046	2.5447
1	-3.995	2.4253
0	-3.893	2.3059
0	-3.774	2.1928
0	-3.638	2.0797
0	-3.502	1.9729
0	-3.366	1.8724
0	-3.213	1.7718
0	-3.077	1.6776
0	-2.924	1.5833
0	-2.771	1.5017
0	-2.618	1.42
0	-2.465	1.3446
0	-2.329	1.2692
0	-2.176	1.2001
0	-2.04	1.1372
0	-1.904	1.0807
0	-1.768	1.0241
0	-1.649	0.97388
0	-1.53	0.92362
0	-1.411	0.87963
0	-1.292	0.84193
0	-1.173	0.80424
0	-1.071	0.76654
0	-0.969	0.73512
0	-0.867	0.70999
0	-0.765	0.68486
0	-0.68	0.66601
0	-0.578	0.64716
0	-0.493	0.62831
0	-0.408	0.61574
0	-0.323	0.60318
0	-0.238	0.59689
0	-0.153	0.59061
0	-0.068	0.58433
1	0	0.58433
1	0.034	0.58433
1	0.085	0.58433
1	0.119	0.59061
1	0.17	0.59689
1	0.221	0.60318
1	0.255	0.60946
1	0.306	0.61574
1	0.357	0.62831
1	0.408	0.64088
1	0.442	0.65344
1	0.493	0.66601
1	0.561	0.68486
1	0.612	0.69742
1	0.663	0.71627
1	0.731	0.74141
1	0.782	0.76026
1	0.85	0.78539
1	0.918	0.8168
1	0.986	0.84193
1	1.054	0.87335
1	1.139	0.90477
1	1.224	0.94246
1	1.292	0.98016
1	1.377	1.0241
1	1.479	1.0618
1	1.564	1.1121
1	1.666	1.1624
1	1.751	1.2126
1	1.853	1.2629
1	1.955	1.3257
1	2.074	1.3823
1	2.176	1.4451
0	2.329	1.5142
0	2.465	1.5896
0	2.618	1.665
0	2.771	1.7467
0	2.907	1.8284
0	3.06	1.9226
0	3.196	2.0106
0	3.315	2.1111
0	3.434	2.2117
0	3.553	2.3185
0	3.655	2.4253
0	3.74	2.5384
0	3.825	2.6515
0	3.876	2.7708
0	3.927	2.8839
0	3.961	3.0033
0	3.961	3.1227
0	3.961	3.2421
0	3.927	3.3615
0	3.893	3.4808
0	3.825	3.5939
0	3.757	3.707
0	3.655	3.8201
0	3.553	3.9269
0	3.451	4.0338
0	3.315	4.1343
0	3.196	4.2348
0	3.06	4.3291
0	2.907	4.417
0	2.771	4.505
0	2.618	4.5804
0	2.465	4.6621
0	2.312	4.7312
0	2.159	4.8003
0	2.006	4.8631
0	1.87	4.9197
0	1.717	4.9762
0	1.564	5.0202
0	1.428	5.0705
0	1.292	5.1082
0	1.156	5.1459
0	1.02	5.1773
0	0.884	5.2087
0	0.748	5.2338
0	0.629	5.2527
0	0.493	5.2715
0	0.374	5.2841
0	0.238	5.2904
0	0.119	5.2966
0	0	5.3029
0	-0.119	5.2966
0	-0.238	5.2904
0	-0.374	5.2841
0	-0.493	5.2715
0	-0.612	5.2527
0	-0.748	5.2338
0	-0.884	5.2087
0	-1.003	5.1773
0	-1.139	5.1459
0	-1.275	5.1082
0	-1.428	5.0705
0	-1.564	5.0265
[truncated: 5,162 more rows]
