# Supplementary material for: Skilled motor control of an inverted pendulum implies low entropy of states but high entropy of actions
Source: PLoS Comput Biol. 2023 Jan 6;19(1):e1010810. doi: 10.1371/journal.pcbi.1010810 (PMC9851554; doi:10.1371/journal.pcbi.1010810)
Supplement: S2 File — The dataset within the file contains the data collected during the experiment. Each CSV file named “FRI_p_l.csv” corresponds to a different trial, where “p” stands for an unique numerical participant’s identifier and “l” stands for pendulum length (where “2” corresponds to 0.2, “3” to 0.3 m, “4” to 0.4 m, etc.). In every file, rows correspond to subsequent time steps, sampled with a frequency of 0.017 s. For every recorded time step, each column contains: the action selected by the trial’s participant (“action”). The value 0 corresponds to a “no action”, the value 1 represents an action that pushes the pendulum towards the clockwise direction and the value 2 corresponds to an action that pushes the pendulum towards the anti-clockwise direction.the angular velocity of the pendulum at that time step (“ang. velocity”), measured in rad s−1.the angle of the pendulum at that time step (“angle”), measured in rad with values in the interval [0, 2π) rad. The angle 0 rad corresponds to the pendulum oriented in its upright position.the single utility value associated to the whole trial (“utility”). (ZIP) [file pcbi.1010810.s002.zip › ExperimentalData/FRI_21_8.csv]

action	angular vel.	angle	trial utility
0	0	3.2358	-1.567
0	0	3.2358
0	0	3.2358
0	0	3.2358
0	-0.017	3.2358
0	-0.017	3.2358
0	-0.017	3.2358
0	-0.017	3.2358
0	-0.017	3.2358
0	-0.034	3.2358
0	-0.034	3.2295
0	-0.034	3.2295
0	-0.034	3.2295
0	-0.034	3.2295
0	-0.051	3.2232
0	-0.051	3.2232
0	-0.051	3.2232
0	-0.051	3.2232
0	-0.051	3.217
0	-0.068	3.217
0	-0.068	3.217
0	-0.068	3.2107
0	-0.068	3.2107
0	-0.068	3.2107
0	-0.068	3.2044
0	-0.068	3.2044
0	-0.085	3.1981
2	-0.085	3.1981
2	-0.068	3.1981
2	-0.068	3.1918
2	-0.051	3.1918
2	-0.051	3.1918
2	-0.034	3.1855
2	-0.034	3.1855
2	-0.017	3.1855
2	-0.017	3.1855
2	0	3.1855
2	0	3.1855
2	0	3.1855
2	0	3.1855
2	0.017	3.1855
2	0.017	3.1855
2	0.034	3.1855
2	0.034	3.1855
2	0.051	3.1855
2	0.051	3.1918
2	0.068	3.1918
2	0.068	3.1918
2	0.068	3.1981
2	0.085	3.1981
2	0.085	3.2044
2	0.102	3.2044
2	0.102	3.2107
2	0.119	3.2107
2	0.119	3.217
2	0.136	3.217
2	0.136	3.2232
2	0.136	3.2295
2	0.153	3.2358
2	0.153	3.2358
2	0.153	3.2421
2	0.17	3.2484
2	0.17	3.2546
2	0.187	3.2609
2	0.187	3.2672
2	0.187	3.2672
2	0.187	3.2735
2	0.204	3.2798
2	0.204	3.2861
2	0.204	3.2923
2	0.204	3.2986
2	0.221	3.3112
2	0.221	3.3175
2	0.221	3.3238
2	0.221	3.33
2	0.221	3.3363
0	0.221	3.3426
0	0.221	3.3489
0	0.204	3.3552
1	0.204	3.3615
1	0.17	3.3677
1	0.153	3.374
1	0.136	3.3803
1	0.119	3.3803
1	0.102	3.3866
1	0.085	3.3866
1	0.068	3.3929
1	0.051	3.3929
1	0.017	3.3929
1	0	3.3929
1	0	3.3929
1	-0.017	3.3929
1	-0.034	3.3929
1	-0.051	3.3929
1	-0.085	3.3929
1	-0.102	3.3866
1	-0.119	3.3866
1	-0.136	3.3803
1	-0.153	3.374
1	-0.17	3.3677
1	-0.187	3.3615
1	-0.204	3.3552
1	-0.221	3.3489
1	-0.238	3.3426
1	-0.255	3.3363
1	-0.272	3.33
1	-0.289	3.3175
1	-0.306	3.3112
1	-0.323	3.2986
1	-0.34	3.2861
1	-0.357	3.2798
1	-0.374	3.2672
1	-0.391	3.2546
1	-0.408	3.2421
1	-0.425	3.2295
1	-0.425	3.217
1	-0.442	3.2044
1	-0.459	3.1918
1	-0.459	3.1793
1	-0.476	3.1604
1	-0.493	3.1478
1	-0.493	3.129
1	-0.51	3.1164
1	-0.51	3.1038
1	-0.527	3.085
1	-0.527	3.0661
1	-0.544	3.0536
1	-0.544	3.0347
1	-0.544	3.0222
1	-0.561	3.0033
1	-0.561	2.9845
1	-0.561	2.9656
1	-0.561	2.9531
1	-0.578	2.9342
1	-0.578	2.9154
1	-0.578	2.8965
1	-0.578	2.8839
1	-0.578	2.8651
1	-0.578	2.8462
1	-0.578	2.8274
1	-0.578	2.8148
1	-0.561	2.796
1	-0.561	2.7771
1	-0.561	2.7583
1	-0.561	2.7457
1	-0.544	2.7269
1	-0.544	2.708
1	-0.544	2.6955
1	-0.527	2.6766
1	-0.527	2.6578
1	-0.527	2.6452
1	-0.51	2.6263
1	-0.51	2.6138
1	-0.493	2.5949
1	-0.476	2.5823
1	-0.476	2.5698
1	-0.459	2.5572
1	-0.459	2.5384
1	-0.442	2.5258
1	-0.425	2.5132
1	-0.408	2.5007
0	-0.391	2.4881
0	-0.374	2.4755
0	-0.34	2.463
0	-0.323	2.4567
0	-0.306	2.4441
0	-0.272	2.4378
0	-0.255	2.4253
0	-0.221	2.419
0	-0.204	2.4127
0	-0.17	2.4064
2	-0.153	2.4001
2	-0.119	2.4001
2	-0.085	2.3939
2	-0.051	2.3939
2	-0.017	2.3939
2	0.017	2.3939
2	0.051	2.3939
2	0.085	2.3939
2	0.119	2.4001
2	0.153	2.4001
2	0.187	2.4064
2	0.221	2.4127
2	0.255	2.4253
2	0.289	2.4316
2	0.323	2.4378
2	0.357	2.4504
2	0.391	2.463
2	0.425	2.4755
2	0.459	2.4881
2	0.493	2.5007
2	0.527	2.5195
2	0.561	2.5321
2	0.578	2.5509
2	0.612	2.5698
2	0.646	2.5886
2	0.68	2.6075
2	0.697	2.6326
2	0.731	2.6515
2	0.765	2.6766
2	0.782	2.6955
2	0.816	2.7206
2	0.833	2.7457
2	0.85	2.7708
2	0.884	2.796
2	0.901	2.8274
2	0.918	2.8525
2	0.935	2.8839
2	0.952	2.9091
2	0.969	2.9405
2	0.986	2.9719
2	1.003	2.997
2	1.02	3.0284
2	1.037	3.0599
2	1.054	3.0913
2	1.054	3.1227
2	1.071	3.1604
2	1.071	3.1918
2	1.088	3.2232
2	1.088	3.2546
2	1.088	3.2861
2	1.105	3.3238
2	1.105	3.3552
2	1.105	3.3866
2	1.105	3.4243
2	1.105	3.4557
2	1.088	3.4871
2	1.088	3.5185
2	1.088	3.5562
2	1.088	3.5877
2	1.071	3.6191
2	1.071	3.6505
2	1.054	3.6819
2	1.054	3.7133
2	1.037	3.7447
2	1.02	3.7761
2	1.003	3.8076
2	1.003	3.839
2	0.986	3.8704
2	0.969	3.8955
2	0.952	3.9269
2	0.935	3.9583
2	0.918	3.9835
2	0.901	4.0086
2	0.867	4.04
2	0.85	4.0652
2	0.833	4.0903
2	0.816	4.1154
2	0.799	4.1406
2	0.765	4.1657
2	0.748	4.1845
2	0.731	4.2097
2	0.697	4.2285
2	0.68	4.2474
2	0.646	4.2725
2	0.629	4.2914
2	0.612	4.3102
2	0.578	4.3291
2	0.561	4.3416
2	0.527	4.3605
2	0.51	4.3793
0	0.476	4.3919
0	0.425	4.4044
0	0.391	4.417
0	0.357	4.4296
0	0.323	4.4421
0	0.289	4.4484
0	0.255	4.4547
0	0.221	4.4673
0	0.17	4.4736
0	0.136	4.4736
0	0.102	4.4798
1	0.068	4.4798
1	0.017	4.4861
1	-0.017	4.4861
1	-0.051	4.4861
1	-0.102	4.4798
1	-0.153	4.4736
1	-0.187	4.4736
1	-0.238	4.4673
1	-0.289	4.4547
1	-0.34	4.4484
1	-0.374	4.4359
1	-0.425	4.4233
1	-0.476	4.4107
1	-0.51	4.3919
1	-0.561	4.3793
1	-0.612	4.3605
1	-0.646	4.3416
1	-0.697	4.3228
1	-0.748	4.2976
1	-0.782	4.2725
1	-0.833	4.2537
1	-0.867	4.2222
1	-0.918	4.1971
1	-0.952	4.172
1	-1.003	4.1406
1	-1.037	4.1091
1	-1.088	4.0777
1	-1.122	4.0463
1	-1.156	4.0086
1	-1.19	3.9709
1	-1.241	3.9395
1	-1.275	3.9018
1	-1.309	3.8578
1	-1.343	3.8201
1	-1.377	3.7824
1	-1.394	3.7384
1	-1.428	3.6945
1	-1.462	3.6505
1	-1.479	3.6065
1	-1.513	3.5625
1	-1.53	3.5185
1	-1.564	3.4683
1	-1.581	3.4243
1	-1.598	3.374
1	-1.615	3.3238
1	-1.632	3.2798
1	-1.649	3.2295
1	-1.649	3.1793
1	-1.666	3.129
1	-1.666	3.0787
1	-1.683	3.0284
1	-1.683	2.9782
1	-1.683	2.9279
1	-1.683	2.8714
1	-1.683	2.8211
1	-1.683	2.7708
1	-1.683	2.7206
1	-1.666	2.6703
1	-1.666	2.62
1	-1.649	2.5698
1	-1.632	2.5195
1	-1.632	2.4755
1	-1.615	2.4253
1	-1.598	2.375
1	-1.581	2.3247
1	-1.564	2.2808
1	-1.547	2.2305
1	-1.513	2.1865
1	-1.496	2.1425
1	-1.479	2.0986
1	-1.445	2.0546
1	-1.428	2.0106
1	-1.411	1.9666
1	-1.377	1.9226
1	-1.36	1.8849
1	-1.326	1.841
1	-1.292	1.8033
1	-1.275	1.7655
1	-1.241	1.7279
1	-1.224	1.6902
1	-1.19	1.6525
1	-1.156	1.6148
1	-1.139	1.5833
1	-1.105	1.5456
1	-1.071	1.5142
1	-1.054	1.4828
1	-1.02	1.4514
1	-1.003	1.42
1	-0.969	1.3886
1	-0.935	1.3634
1	-0.918	1.332
1	-0.884	1.3069
1	-0.867	1.2817
1	-0.833	1.2566
1	-0.816	1.2315
1	-0.782	1.2064
1	-0.765	1.1812
1	-0.731	1.1624
1	-0.714	1.1372
1	-0.68	1.1184
1	-0.663	1.0995
1	-0.629	1.0744
1	-0.612	1.0556
1	-0.595	1.043
1	-0.561	1.0241
1	-0.544	1.0053
1	-0.527	0.98645
1	-0.51	0.97388
1	-0.476	0.96131
1	-0.459	0.94246
1	-0.442	0.9299
1	-0.425	0.91733
1	-0.408	0.90477
1	-0.374	0.8922
1	-0.357	0.87963
1	-0.34	0.86707
1	-0.323	0.86079
1	-0.306	0.84822
1	-0.289	0.84193
1	-0.272	0.82937
1	-0.255	0.82309
1	-0.238	0.8168
1	-0.221	0.81052
1	-0.204	0.80424
1	-0.187	0.79795
1	-0.17	0.79167
1	-0.153	0.78539
1	-0.136	0.7791
1	-0.119	0.7791
1	-0.102	0.77282
1	-0.085	0.77282
1	-0.068	0.76654
1	-0.051	0.76654
1	-0.034	0.76654
1	-0.017	0.76654
1	0	0.76026
1	0	0.76026
1	0.017	0.76026
1	0.017	0.76654
1	0.034	0.76654
1	0.051	0.76654
1	0.068	0.76654
1	0.085	0.77282
1	0.102	0.77282
1	0.119	0.7791
1	0.136	0.78539
1	0.153	0.78539
0	0.187	0.79167
0	0.204	0.79795
0	0.238	0.80424
0	0.255	0.81052
2	0.289	0.82309
2	0.323	0.82937
2	0.357	0.84193
2	0.408	0.8545
2	0.442	0.86707
2	0.476	0.87963
2	0.527	0.89848
2	0.561	0.91105
2	0.595	0.9299
2	0.646	0.94875
2	0.68	0.9676
2	0.714	0.99273
2	0.765	1.0116
2	0.799	1.0367
2	0.85	1.0618
2	0.884	1.087
2	0.935	1.1121
2	0.969	1.1435
2	1.02	1.1749
2	1.071	1.2064
2	1.105	1.2378
2	1.156	1.2692
2	1.19	1.3069
2	1.241	1.3446
2	1.292	1.3823
2	1.343	1.42
2	1.377	1.464
2	1.428	1.5079
2	1.479	1.5519
2	1.53	1.5959
2	1.564	1.6399
2	1.615	1.6902
2	1.666	1.7404
2	1.717	1.7907
0	1.751	1.841
0	1.785	1.8975
0	1.819	1.9478
0	1.853	2.0043
0	1.887	2.0609
0	1.904	2.1174
0	1.938	2.174
0	1.972	2.2368
0	2.006	2.2933
0	2.023	2.3562
0	2.057	2.419
0	2.074	2.4818
0	2.091	2.5447
0	2.108	2.6075
0	2.125	2.6703
0	2.142	2.7332
0	2.159	2.796
0	2.176	2.8651
0	2.176	2.9279
0	2.176	2.997
0	2.193	3.0599
0	2.193	3.129
0	2.176	3.1918
0	2.176	3.2546
0	2.176	3.3238
0	2.159	3.3866
0	2.159	3.4557
0	2.142	3.5185
0	2.125	3.5814
0	2.108	3.6442
0	2.091	3.707
0	2.057	3.7699
0	2.04	3.8327
0	2.006	3.8955
0	1.989	3.9521
0	1.955	4.0149
0	1.921	4.0714
0	1.887	4.128
0	1.853	4.1845
0	1.819	4.2411
0	1.785	4.2976
0	1.751	4.3479
0	1.717	4.4044
0	1.683	4.4547
0	1.649	4.505
0	1.615	4.549
0	1.564	4.5992
0	1.53	4.6495
0	1.496	4.6935
0	1.462	4.7375
0	1.411	4.7814
0	1.377	4.8254
0	1.343	4.8631
0	1.309	4.9008
0	1.258	4.9448
0	1.224	4.9825
0	1.19	5.0139
0	1.156	5.0516
0	1.122	5.083
0	1.088	5.1207
0	1.054	5.1521
0	1.02	5.1836
0	0.986	5.215
0	0.952	5.2401
0	0.918	5.2715
0	0.884	5.2966
2	0.85	5.3218
2	0.833	5.3469
2	0.816	5.372
2	0.799	5.3972
2	0.782	5.4223
2	0.748	5.4474
2	0.731	5.4663
2	0.714	5.4914
2	0.697	5.5103
2	0.697	5.5354
2	0.68	5.5543
2	0.663	5.5731
2	0.646	5.592
2	0.629	5.6171
2	0.612	5.6359
2	0.612	5.6485
2	0.595	5.6674
2	0.578	5.6862
2	0.578	5.705
2	0.561	5.7239
2	0.544	5.7365
0	0.527	5.7553
0	0.51	5.7742
0	0.493	5.7867
0	0.476	5.7993
0	0.459	5.8182
0	0.442	5.8307
0	0.425	5.8433
0	0.408	5.8559
0	0.391	5.8684
0	0.374	5.881
0	0.374	5.8936
0	0.357	5.8998
0	0.34	5.9124
0	0.323	5.925
0	0.306	5.9313
0	0.306	5.9438
0	0.289	5.9501
0	0.272	5.9627
0	0.255	5.9689
0	0.255	5.9752
0	0.238	5.9815
0	0.221	5.9941
0	0.221	6.0004
0	0.204	6.0066
0	0.204	6.0129
0	0.187	6.0192
0	0.17	6.0255
0	0.17	6.0318
0	0.153	6.0318
0	0.153	6.0381
0	0.136	6.0443
0	0.136	6.0506
0	0.119	6.0506
0	0.119	6.0569
0	0.102	6.0569
0	0.102	6.0632
0	0.085	6.0632
0	0.085	6.0695
0	0.068	6.0695
0	0.068	6.0758
0	0.051	6.0758
0	0.051	6.0758
0	0.051	6.082
0	0.034	6.082
0	0.034	6.082
2	0.017	6.082
2	0.017	6.082
2	0.034	6.082
2	0.034	6.0883
2	0.034	6.0883
2	0.034	6.0883
2	0.034	6.0883
2	0.034	6.0883
2	0.051	6.0946
2	0.051	6.0946
2	0.051	6.0946
2	0.051	6.1009
2	0.051	6.1009
2	0.068	6.1009
0	0.051	6.1009
0	0.051	6.1072
0	0.034	6.1072
0	0.034	6.1072
0	0.034	6.1072
0	0.017	6.1135
0	0.017	6.1135
0	0.017	6.1135
0	0	6.1135
0	0	6.1135
0	0	6.1135
0	0	6.1135
0	0	6.1135
0	-0.017	6.1135
0	-0.017	6.1135
0	-0.017	6.1135
0	-0.034	6.1072
0	-0.034	6.1072
0	-0.051	6.1072
0	-0.051	6.1072
0	-0.051	6.1009
2	-0.068	6.1009
2	-0.051	6.1009
2	-0.051	6.0946
2	-0.051	6.0946
2	-0.051	6.0946
2	-0.051	6.0946
2	-0.034	6.0883
2	-0.034	6.0883
2	-0.034	6.0883
2	-0.034	6.0883
2	-0.034	6.082
2	-0.034	6.082
2	-0.017	6.082
2	-0.017	6.082
2	-0.017	6.082
2	-0.017	6.082
2	-0.017	6.082
2	-0.017	6.082
2	-0.017	6.0758
2	0	6.0758
2	0	6.0758
2	0	6.0758
2	0	6.0758
2	0	6.0758
2	0	6.0758
2	0	6.0758
2	0	6.0758
2	0	6.0758
2	0	6.0758
2	0	6.0758
2	0	6.0758
2	0	6.0758
2	0.017	6.0758
2	0.017	6.082
2	0.017	6.082
2	0.017	6.082
2	0.017	6.082
2	0.017	6.082
2	0.034	6.082
2	0.034	6.082
2	0.034	6.0883
2	0.034	6.0883
2	0.034	6.0883
2	0.034	6.0883
2	0.051	6.0946
2	0.051	6.0946
2	0.051	6.0946
2	0.051	6.0946
2	0.051	6.1009
2	0.068	6.1009
2	0.068	6.1009
2	0.068	6.1072
2	0.068	6.1072
2	0.068	6.1072
2	0.085	6.1135
2	0.085	6.1135
2	0.085	6.1197
2	0.085	6.1197
2	0.102	6.126
0	0.085	6.126
0	0.085	6.1323
0	0.085	6.1323
0	0.068	6.1323
0	0.068	6.1386
0	0.068	6.1386
0	0.051	6.1386
0	0.051	6.1449
0	0.051	6.1449
0	0.034	6.1449
0	0.034	6.1449
0	0.034	6.1512
0	0.034	6.1512
0	0.017	6.1512
0	0.017	6.1512
0	0.017	6.1512
0	0	6.1512
0	0	6.1512
2	0	6.1512
2	0	6.1512
2	0	6.1574
2	0.017	6.1574
2	0.017	6.1574
2	0.017	6.1574
2	0.034	6.1574
2	0.034	6.1574
2	0.034	6.1574
0	0.034	6.1637
0	0.034	6.1637
0	0.034	6.1637
0	0.017	6.1637
0	0.017	6.1637
0	0.017	6.1637
0	0.017	6.17
0	0	6.17
0	0	6.17
0	0	6.17
0	0	6.17
0	0	6.17
0	0	6.17
0	0	6.17
0	0	6.17
0	-0.017	6.17
0	-0.017	6.1637
0	-0.017	6.1637
0	-0.017	6.1637
0	-0.034	6.1637
2	-0.034	6.1637
2	-0.034	6.1637
2	-0.017	6.1637
2	-0.017	6.1574
2	-0.017	6.1574
2	0	6.1574
2	0	6.1574
2	0	6.1574
2	0	6.1574
2	0	6.1574
0	0	6.1574
0	0	6.1574
0	0	6.1574
0	0	6.1574
0	0	6.1574
0	0	6.1574
0	-0.017	6.1574
0	-0.017	6.1574
2	-0.017	6.1574
2	-0.017	6.1574
2	-0.017	6.1574
2	0	6.1512
2	0	6.1512
2	0	6.1512
2	0	6.1512
2	0	6.1512
2	0	6.1512
2	0.017	6.1574
2	0.017	6.1574
2	0.017	6.1574
2	0.034	6.1574
2	0.034	6.1574
2	0.034	6.1574
2	0.051	6.1637
2	0.051	6.1637
2	0.051	6.1637
2	0.068	6.1637
2	0.068	6.17
2	0.068	6.17
2	0.085	6.1763
2	0.085	6.1763
2	0.085	6.1763
2	0.102	6.1826
2	0.102	6.1826
2	0.102	6.1889
0	0.102	6.1951
0	0.102	6.1951
0	0.102	6.2014
0	0.102	6.2014
0	0.102	6.2077
0	0.085	6.2077
0	0.085	6.214
0	0.085	6.214
0	0.085	6.214
0	0.085	6.2203
0	0.085	6.2203
0	0.085	6.2265
0	0.068	6.2265
0	0.068	6.2328
0	0.068	6.2328
0	0.068	6.2328
0	0.068	6.2391
0	0.068	6.2391
0	0.068	6.2391
0	0.068	6.2454
0	0.068	6.2454
0	0.068	6.2454
0	0.051	6.2517
0	0.051	6.2517
0	0.051	6.2517
1	0.051	6.258
1	0.051	6.258
1	0.034	6.258
1	0.017	6.258
1	0.017	6.258
1	0	6.258
1	0	6.2642
1	0	6.258
1	-0.017	6.258
1	-0.017	6.258
1	-0.034	6.258
1	-0.051	6.258
1	-0.051	6.258
1	-0.068	6.2517
1	-0.085	6.2517
1	-0.085	6.2454
1	-0.102	6.2454
1	-0.119	6.2391
0	-0.119	6.2391
0	-0.119	6.2328
0	-0.119	6.2265
0	-0.119	6.2265
0	-0.119	6.2203
0	-0.119	6.2203
0	-0.136	6.214
0	-0.136	6.2077
2	-0.136	6.2077
2	-0.119	6.2014
2	-0.119	6.1951
2	-0.119	6.1951
2	-0.102	6.1889
2	-0.102	6.1889
2	-0.085	6.1826
2	-0.085	6.1826
2	-0.085	6.1763
2	-0.068	6.1763
2	-0.068	6.1763
2	-0.068	6.17
2	-0.051	6.17
2	-0.051	6.17
2	-0.034	6.1637
2	-0.034	6.1637
2	-0.034	6.1637
2	-0.017	6.1637
2	-0.017	6.1637
2	-0.017	6.1574
2	0	6.1574
2	0	6.1574
2	0	6.1574
2	0	6.1574
2	0	6.1574
2	0	6.1574
2	0.017	6.1574
2	0.017	6.1637
2	0.017	6.1637
2	0.034	6.1637
2	0.034	6.1637
2	0.034	6.1637
2	0.051	6.1637
2	0.051	6.17
2	0.051	6.17
2	0.068	6.17
2	0.068	6.1763
2	0.068	6.1763
2	0.085	6.1763
2	0.085	6.1826
2	0.085	6.1826
2	0.102	6.1889
2	0.102	6.1889
2	0.119	6.1951
2	0.119	6.2014
2	0.119	6.2014
2	0.136	6.2077
0	0.136	6.2077
0	0.136	6.214
0	0.119	6.2203
0	0.119	6.2203
0	0.119	6.2265
0	0.119	6.2328
0	0.119	6.2328
0	0.119	6.2391
0	0.119	6.2391
0	0.119	6.2454
0	0.119	6.2517
0	0.119	6.2517
0	0.102	6.258
0	0.102	6.258
0	0.102	6.2642
0	0.102	6.2642
0	0.102	6.2705
0	0.102	6.2768
1	0.102	6.2768
1	0.102	0
1	0.085	0
1	0.068	0.0062831
1	0.068	0.0062831
1	0.051	0.0062831
1	0.051	0.012566
1	0.034	0.012566
0	0.034	0.012566
0	0.034	0.012566
0	0.034	0.012566
0	0.034	0.018849
0	0.034	0.018849
0	0.034	0.018849
0	0.034	0.018849
0	0.051	0.025132
0	0.051	0.025132
0	0.051	0.025132
0	0.051	0.025132
0	0.051	0.031415
0	0.051	0.031415
0	0.051	0.031415
0	0.051	0.031415
1	0.051	0.037699
1	0.051	0.037699
1	0.034	0.037699
1	0.034	0.037699
1	0.017	0.043982
1	0.017	0.043982
1	0	0.043982
1	0	0.043982
1	0	0.043982
1	0	0.043982
1	-0.017	0.043982
1	-0.017	0.043982
1	-0.034	0.037699
1	-0.034	0.037699
1	-0.051	0.037699
0	-0.051	0.037699
0	-0.051	0.031415
0	-0.051	0.031415
0	-0.051	0.031415
0	-0.034	0.031415
0	-0.034	0.025132
0	-0.034	0.025132
0	-0.034	0.025132
0	-0.034	0.025132
0	-0.034	0.018849
0	-0.034	0.018849
0	-0.034	0.018849
0	-0.034	0.018849
0	-0.034	0.018849
0	-0.034	0.012566
0	-0.034	0.012566
0	-0.034	0.012566
0	-0.034	0.012566
0	-0.034	0.012566
0	-0.034	0.0062831
0	-0.034	0.0062831
0	-0.034	0.0062831
0	-0.034	0.0062831
0	-0.034	0.0062831
0	-0.034	0.0062831
0	-0.034	0
0	-0.034	0
0	-0.034	0
0	-0.034	0
0	-0.034	0
2	-0.034	0
2	-0.017	6.2768
2	0	6.2768
2	0	6.2768
2	0	6.2768
0	0	6.2768
0	0	6.2768
0	0	6.2768
0	0	6.2768
0	0	6.2768
0	0	6.2768
0	0	6.2768
0	0	6.2831
0	0	0
0	0	0
0	0	0
0	0	0
0	0	0
0	0	0
0	0	0
0	0	0
0	0	0
0	0	0
0	0	0
0	0	0
0	0	0
0	0	0
0	0	0
0	0	0
0	0	0
0	0	0
0	0	0
0	0	0
0	0	0
0	0	0
0	0	0
2	0	0
2	0	0
2	0.017	0
2	0.034	0
0	0.034	0.0062831
0	0.034	0.0062831
0	0.034	0.0062831
0	0.034	0.0062831
0	0.034	0.0062831
0	0.034	0.012566
0	0.034	0.012566
0	0.034	0.012566
0	0.034	0.012566
0	0.034	0.012566
0	0.034	0.012566
1	0.034	0.018849
1	0.017	0.018849
1	0.017	0.018849
1	0	0.018849
1	0	0.018849
1	0	0.018849
1	0	0.018849
1	-0.017	0.018849
1	-0.017	0.018849
1	-0.034	0.018849
1	-0.034	0.018849
1	-0.051	0.012566
1	-0.068	0.012566
1	-0.068	0.012566
1	-0.085	0.0062831
0	-0.085	0.0062831
0	-0.085	0
0	-0.085	0
0	-0.085	0
0	-0.085	6.2768
0	-0.085	6.2768
0	-0.085	6.2705
0	-0.085	6.2705
0	-0.085	6.2642
0	-0.085	6.2642
0	-0.085	6.2642
0	-0.085	6.258
0	-0.085	6.258
2	-0.085	6.2517
2	-0.068	6.2517
2	-0.068	6.2517
2	-0.051	6.2454
2	-0.051	6.2454
2	-0.034	6.2454
2	-0.034	6.2391
2	-0.017	6.2391
2	-0.017	6.2391
2	0	6.2391
2	0	6.2391
2	0	6.2391
2	0	6.2391
2	0.017	6.2391
2	0.017	6.2391
2	0.034	6.2391
2	0.034	6.2454
2	0.051	6.2454
2	0.051	6.2454
2	0.068	6.2517
2	0.068	6.2517
2	0.085	6.2517
0	0.085	6.258
0	0.085	6.258
0	0.085	6.2642
0	0.085	6.2642
0	0.085	6.2705
0	0.085	6.2705
0	0.085	6.2705
0	0.085	6.2768
0	0.085	6.2768
0	0.085	0
0	0.085	0
0	0.085	0
0	0.085	0.0062831
0	0.085	0.0062831
0	0.085	0.012566
0	0.085	0.012566
0	0.085	0.018849
0	0.085	0.018849
0	0.085	0.018849
0	0.085	0.025132
0	0.085	0.025132
1	0.085	0.031415
1	0.085	0.031415
1	0.068	0.037699
1	0.068	0.037699
1	0.051	0.037699
1	0.051	0.043982
1	0.034	0.043982
1	0.034	0.043982
1	0.017	0.043982
1	0.017	0.043982
1	0	0.043982
1	0	0.043982
1	0	0.043982
1	0	0.043982
1	-0.017	0.043982
1	-0.017	0.043982
1	-0.034	0.043982
0	-0.034	0.043982
0	-0.034	0.037699
0	-0.034	0.037699
0	-0.017	0.037699
0	-0.017	0.037699
0	-0.017	0.037699
0	-0.017	0.037699
0	-0.017	0.037699
0	-0.017	0.031415
0	-0.017	0.031415
0	-0.017	0.031415
0	-0.017	0.031415
0	-0.017	0.031415
0	-0.017	0.031415
0	-0.017	0.031415
0	0	0.031415
0	0	0.031415
0	0	0.031415
0	0	0.031415
0	0	0.025132
0	0	0.025132
0	0	0.025132
0	0	0.025132
0	0	0.025132
0	0	0.025132
0	0	0.025132
0	0	0.025132
0	0	0.025132
0	0	0.025132
1	0	0.025132
1	0	0.025132
1	-0.017	0.025132
0	-0.017	0.025132
0	0	0.025132
0	0	0.025132
0	0	0.025132
0	0	0.025132
0	0	0.025132
0	0	0.025132
0	0	0.018849
0	0	0.018849
0	0	0.018849
0	0	0.018849
0	0	0.018849
0	0	0.018849
0	0	0.018849
0	0	0.018849
0	0	0.018849
0	0	0.018849
0	0	0.018849
0	0	0.018849
0	0	0.018849
0	0	0.018849
0	0	0.018849
0	0	0.018849
0	0	0.018849
0	0	0.018849
0	0	0.018849
0	0	0.018849
0	0	0.018849
0	0	0.018849
0	0	0.018849
0	0	0.018849
0	0	0.018849
0	0	0.025132
0	0	0.025132
0	0	0.025132
0	0	0.025132
0	0	0.025132
0	0	0.025132
0	0.017	0.025132
0	0.017	0.025132
0	0.017	0.025132
0	0.017	0.025132
0	0.017	0.025132
1	0.017	0.025132
1	0	0.031415
1	0	0.031415
1	0	0.031415
1	0	0.031415
1	-0.017	0.025132
1	-0.017	0.025132
0	-0.017	0.025132
0	-0.017	0.025132
0	-0.017	0.025132
0	-0.017	0.025132
0	-0.017	0.025132
0	-0.017	0.025132
0	-0.017	0.018849
0	-0.017	0.018849
0	-0.017	0.018849
0	-0.017	0.018849
0	-0.017	0.018849
0	-0.017	0.018849
0	-0.017	0.018849
0	-0.017	0.018849
0	0	0.018849
0	0	0.018849
0	0	0.018849
0	0	0.012566
0	0	0.012566
0	0	0.012566
0	0	0.012566
0	0	0.012566
0	0	0.012566
0	0	0.012566
0	0	0.012566
0	0	0.012566
0	0	0.012566
0	0	0.012566
0	0	0.012566
0	0	0.012566
0	0	0.012566
0	0	0.012566
0	0	0.012566
0	0	0.012566
0	0	0.012566
0	0	0.012566
0	0	0.012566
0	0	0.012566
0	0	0.012566
0	0	0.012566
0	0	0.012566
0	0	0.012566
0	0	0.012566
0	0	0.012566
0	0	0.012566
0	0	0.012566
0	0	0.012566
0	0	0.012566
0	0	0.012566
0	0	0.012566
0	0	0.012566
0	0	0.012566
0	0	0.012566
0	0	0.012566
0	0	0.012566
0	0	0.012566
0	0	0.012566
0	0	0.012566
0	0	0.012566
0	0	0.012566
0	0	0.012566
0	0	0.012566
0	0	0.012566
0	0	0.012566
0	0	0.012566
0	0	0.012566
0	0	0.012566
0	0	0.018849
0	0	0.018849
0	0	0.018849
0	0	0.018849
0	0.017	0.018849
0	0.017	0.018849
0	0.017	0.018849
1	0.017	0.018849
1	0	0.018849
1	0	0.018849
0	0	0.018849
0	0	0.018849
0	0	0.018849
0	0	0.018849
0	0	0.018849
0	0	0.018849
0	0	0.018849
0	0	0.018849
0	0	0.018849
0	0	0.018849
0	0	0.025132
0	0	0.025132
0	0	0.025132
0	0	0.025132
0	0	0.025132
0	0	0.025132
0	0.017	0.025132
1	0.017	0.025132
1	0	0.025132
1	0	0.025132
1	0	0.025132
1	-0.017	0.025132
1	-0.017	0.025132
0	-0.017	0.025132
0	-0.017	0.025132
0	-0.017	0.025132
0	-0.017	0.018849
0	-0.017	0.018849
0	-0.017	0.018849
0	-0.017	0.018849
1	-0.017	0.018849
1	-0.017	0.018849
1	-0.034	0.018849
1	-0.034	0.018849
1	-0.051	0.012566
1	-0.051	0.012566
1	-0.068	0.012566
0	-0.068	0.0062831
0	-0.068	0.0062831
0	-0.068	0.0062831
0	-0.068	0
0	-0.068	0
0	-0.068	0
0	-0.068	6.2768
0	-0.068	6.2768
0	-0.068	6.2705
0	-0.068	6.2705
0	-0.068	6.2705
0	-0.068	6.2642
0	-0.068	6.2642
0	-0.068	6.2642
0	-0.068	6.258
0	-0.068	6.258
0	-0.068	6.258
2	-0.068	6.2517
2	-0.068	6.2517
2	-0.051	6.2517
2	-0.051	6.2454
2	-0.034	6.2454
2	-0.034	6.2454
2	-0.017	6.2454
2	-0.017	6.2454
0	-0.017	6.2454
0	-0.017	6.2391
0	-0.017	6.2391
0	-0.017	6.2391
0	-0.017	6.2391
0	-0.017	6.2391
0	-0.017	6.2391
0	-0.017	6.2391
0	-0.017	6.2391
0	-0.017	6.2328
0	-0.017	6.2328
0	-0.034	6.2328
0	-0.034	6.2328
0	-0.034	6.2328
0	-0.034	6.2328
2	-0.034	6.2265
2	-0.034	6.2265
2	-0.017	6.2265
2	-0.017	6.2265
2	0	6.2265
2	0	6.2265
2	0	6.2265
2	0	6.2265
2	0.017	6.2265
2	0.017	6.2265
2	0.034	6.2265
2	0.034	6.2265
0	0.034	6.2328
0	0.034	6.2328
0	0.034	6.2328
0	0.034	6.2328
0	0.034	6.2391
0	0.034	6.2391
0	0.034	6.2391
0	0.017	6.2391
0	0.017	6.2391
0	0.017	6.2391
0	0.017	6.2391
0	0.017	6.2454
0	0.017	6.2454
0	0.017	6.2454
0	0.017	6.2454
0	0.017	6.2454
0	0.017	6.2454
2	0.017	6.2454
2	0.017	6.2454
2	0.034	6.2517
2	0.034	6.2517
2	0.051	6.2517
2	0.051	6.2517
0	0.051	6.258
0	0.051	6.258
0	0.051	6.258
0	0.051	6.258
0	0.051	6.2642
0	0.051	6.2642
0	0.051	6.2642
0	0.051	6.2705
0	0.051	6.2705
0	0.051	6.2705
0	0.051	6.2705
0	0.051	6.2768
0	0.051	6.2768
0	0.051	6.2768
0	0.051	6.2768
1	0.051	0
1	0.034	0
1	0.034	0
1	0.017	0
1	0	0
1	0	0
1	0	0
1	0	0
1	-0.017	0
0	-0.017	0
0	-0.017	0
0	-0.017	0
0	-0.017	0
0	-0.017	0
0	-0.017	0
0	-0.017	0
0	-0.017	6.2768
0	-0.017	6.2768
0	-0.017	6.2768
0	-0.017	6.2768
0	-0.017	6.2768
0	-0.017	6.2768
0	-0.017	6.2768
0	-0.017	6.2768
0	-0.017	6.2768
0	-0.017	6.2705
0	-0.017	6.2705
0	-0.017	6.2705
0	-0.017	6.2705
0	-0.017	6.2705
0	-0.017	6.2705
0	-0.017	6.2705
0	-0.017	6.2705
0	-0.017	6.2705
0	-0.017	6.2642
0	-0.017	6.2642
0	-0.017	6.2642
0	-0.017	6.2642
0	-0.017	6.2642
0	-0.017	6.2642
0	-0.017	6.2642
0	-0.017	6.258
2	-0.017	6.258
2	-0.017	6.258
2	0	6.258
2	0	6.258
2	0	6.258
2	0	6.258
0	0	6.258
0	0	6.258
0	0	6.258
0	0	6.258
0	0	6.258
0	0	6.258
0	0	6.258
0	0	6.258
0	0	6.2642
0	0	6.2642
0	0	6.2642
0	0	6.2642
0	0	6.2642
0	0	6.2642
0	0	6.2642
0	0	6.2642
0	0	6.2642
0	0	6.2642
0	0	6.2642
0	0	6.2642
0	0	6.2642
0	0	6.2642
2	0	6.2642
2	0	6.2642
2	0.017	6.2642
2	0.017	6.2642
0	0.017	6.2642
0	0.017	6.2642
0	0.017	6.2642
0	0.017	6.2642
0	0.017	6.2705
0	0.017	6.2705
0	0.017	6.2705
0	0.017	6.2705
0	0.017	6.2705
0	0.017	6.2705
0	0.017	6.2705
0	0.017	6.2705
0	0.017	6.2705
0	0.017	6.2705
0	0.017	6.2768
0	0.017	6.2768
0	0.017	6.2768
0	0.017	6.2768
0	0.017	6.2768
0	0.017	6.2768
0	0.017	6.2768
0	0.017	6.2768
0	0.017	6.2768
0	0.017	6.2768
0	0.017	0
0	0.017	0
0	0.017	0
0	0.017	0
0	0.017	0
0	0.017	0
0	0.017	0
0	0.017	0
0	0.017	0
0	0.017	0
0	0.017	0
0	0.017	0.0062831
0	0.017	0.0062831
0	0.017	0.0062831
0	0.017	0.0062831
0	0.017	0.0062831
0	0.017	0.0062831
0	0.017	0.0062831
0	0.017	0.0062831
0	0.017	0.0062831
0	0.017	0.012566
0	0.017	0.012566
0	0.017	0.012566
0	0.017	0.012566
0	0.017	0.012566
0	0.017	0.012566
0	0.017	0.012566
0	0.017	0.012566
0	0.017	0.018849
0	0.017	0.018849
1	0.017	0.018849
1	0.017	0.018849
1	0	0.018849
1	0	0.018849
0	0	0.018849
0	0	0.018849
0	0	0.018849
0	0	0.018849
0	0	0.018849
0	0	0.018849
0	0	0.018849
0	0	0.018849
0	0	0.018849
0	0	0.018849
0	0	0.018849
0	0	0.018849
0	0	0.025132
0	0	0.025132
0	0	0.025132
1	0	0.025132
1	0	0.025132
1	0	0.025132
1	0	0.025132
1	-0.017	0.025132
1	-0.017	0.025132
1	-0.034	0.018849
0	-0.034	0.018849
0	-0.034	0.018849
0	-0.034	0.018849
0	-0.034	0.018849
0	-0.017	0.018849
0	-0.017	0.012566
0	-0.017	0.012566
0	-0.017	0.012566
0	-0.017	0.012566
0	-0.017	0.012566
0	-0.017	0.012566
0	-0.017	0.012566
0	-0.017	0.0062831
0	-0.017	0.0062831
0	-0.017	0.0062831
0	-0.017	0.0062831
0	-0.017	0.0062831
0	-0.017	0.0062831
0	-0.017	0.0062831
0	-0.017	0
0	-0.017	0
0	-0.017	0
0	-0.017	0
0	-0.017	0
0	-0.017	0
0	-0.017	0
0	-0.017	0
0	-0.017	6.2768
0	-0.017	6.2768
2	-0.017	6.2768
2	0	6.2768
2	0	6.2768
0	0	6.2768
0	0	6.2768
0	0	6.2768
0	0	6.2768
0	0	6.2768
0	0	6.2768
0	0	6.2768
0	0	6.2768
0	0	6.2768
0	0	6.2768
0	0	6.2768
0	0	6.2768
0	0	6.2768
0	0	6.2768
0	0	6.2768
0	0	6.2768
0	0	6.2768
0	0	6.2768
0	0	6.2705
2	0	6.2705
2	0	6.2705
2	0	6.2705
2	0.017	6.2768
2	0.017	6.2768
0	0.017	6.2768
0	0.017	6.2768
0	0.017	6.2768
0	0.017	6.2768
0	0.017	6.2768
0	0.017	6.2768
0	0.017	0
0	0.017	0
0	0.017	0
0	0.017	0
0	0.017	0
0	0.017	0
0	0.017	0
0	0.017	0.0062831
0	0.017	0.0062831
0	0.017	0.0062831
0	0.017	0.0062831
0	0.017	0.0062831
0	0.017	0.0062831
0	0.017	0.012566
0	0.017	0.012566
1	0.017	0.012566
1	0.017	0.012566
1	0	0.012566
1	0	0.012566
1	0	0.012566
1	0	0.012566
1	-0.017	0.012566
0	-0.017	0.012566
0	-0.017	0.012566
0	-0.017	0.012566
0	-0.017	0.012566
0	-0.017	0.0062831
0	-0.017	0.0062831
0	-0.017	0.0062831
0	-0.017	0.0062831
0	-0.017	0.0062831
0	-0.017	0.0062831
0	-0.017	0.0062831
0	-0.017	0.0062831
0	-0.017	0.0062831
0	-0.017	0.0062831
0	-0.017	0.0062831
0	0	0
0	0	0
0	0	0
0	0	0
0	0	0
0	0	0
0	0	0
0	0	0
2	0	0
2	0	0
2	0	0
0	0	0
0	0	0
0	0	0
0	0	0
0	0	0
0	0	0
0	0	0
0	0	0
0	0	0
0	0	0
0	0	0
0	0	0
0	0	0
0	0	0
0	0	0
0	0	0
0	0	0
0	0	0
0	0	0
0	0	0
0	0	0
0	0	0
0	0	0.0062831
0	0	0.0062831
0	0	0.0062831
0	0	0.0062831
0	0	0.0062831
0	0	0.0062831
0	0	0.0062831
0	0	0.0062831
0	0	0.0062831
0	0	0.0062831
0	0	0.0062831
0	0	0.0062831
0	0	0.0062831
0	0	0.0062831
0	0	0.0062831
0	0	0.0062831
0	0	0.0062831
0	0	0.0062831
0	0	0.0062831
0	0	0.012566
0	0	0.012566
0	0	0.012566
0	0	0.012566
0	0	0.012566
0	0.017	0.012566
0	0.017	0.012566
0	0.017	0.012566
0	0.017	0.012566
0	0.017	0.012566
0	0.017	0.012566
0	0.017	0.012566
0	0.017	0.018849
0	0.017	0.018849
0	0.017	0.018849
0	0.017	0.018849
1	0.017	0.018849
1	0	0.018849
1	0	0.018849
1	0	0.018849
1	0	0.018849
0	0	0.018849
0	0	0.018849
0	0	0.018849
0	0	0.018849
0	0	0.018849
0	0	0.018849
0	0	0.018849
0	0	0.018849
0	0	0.018849
0	0	0.018849
0	0	0.018849
0	0	0.018849
0	0	0.018849
0	0	0.018849
0	0	0.018849
0	0	0.018849
0	0	0.018849
0	0	0.018849
0	0	0.018849
0	0	0.018849
0	0	0.018849
0	0	0.018849
0	0	0.018849
0	0	0.018849
0	0	0.018849
0	0	0.018849
0	0	0.018849
0	0	0.018849
0	0	0.018849
0	0	0.018849
0	0	0.018849
0	0	0.018849
1	0	0.018849
1	0	0.018849
1	0	0.018849
0	0	0.018849
0	0	0.018849
0	0	0.018849
0	0	0.018849
0	0	0.018849
0	0	0.018849
0	0	0.018849
0	0	0.018849
0	0	0.018849
0	0	0.018849
0	0	0.018849
0	0	0.018849
0	0	0.025132
0	0	0.025132
0	0	0.025132
0	0	0.025132
0	0	0.025132
0	0	0.025132
0	0	0.025132
0	0	0.025132
1	0	0.025132
1	0	0.025132
1	0	0.025132
1	0	0.025132
1	-0.017	0.025132
0	-0.017	0.025132
0	-0.017	0.025132
0	-0.017	0.025132
0	0	0.025132
0	0	0.018849
0	0	0.018849
0	0	0.018849
0	0	0.018849
0	0	0.018849
0	0	0.018849
0	0	0.018849
0	0	0.018849
0	0	0.018849
0	0	0.018849
0	0	0.018849
0	0	0.018849
0	0	0.018849
0	0	0.018849
0	0	0.018849
0	0	0.018849
0	0	0.018849
0	0	0.018849
0	0	0.018849
0	0	0.018849
0	0	0.018849
0	0	0.018849
0	0	0.018849
0	0	0.018849
0	0	0.018849
0	0	0.018849
0	0	0.018849
0	0	0.018849
0	0	0.018849
0	0	0.018849
0	0	0.018849
0	0	0.018849
0	0	0.018849
0	0	0.018849
1	0	0.018849
1	0	0.018849
1	0	0.018849
1	0	0.018849
0	0	0.018849
0	0	0.018849
0	0	0.018849
0	0	0.018849
0	0	0.018849
0	0	0.018849
0	0	0.018849
0	0	0.018849
0	0	0.018849
0	0	0.018849
0	0	0.018849
0	0	0.018849
0	0	0.018849
0	0	0.018849
0	0	0.018849
0	0	0.018849
0	0	0.018849
0	0	0.018849
0	0	0.018849
1	0	0.018849
1	0	0.018849
1	-0.017	0.018849
1	-0.017	0.018849
1	-0.034	0.012566
1	-0.034	0.012566
0	-0.034	0.012566
0	-0.034	0.012566
0	-0.034	0.012566
0	-0.034	0.0062831
0	-0.034	0.0062831
0	-0.034	0.0062831
0	-0.034	0.0062831
0	-0.034	0.0062831
0	-0.034	0
0	-0.034	0
0	-0.034	0
0	-0.034	0
0	-0.034	0
0	-0.034	6.2768
0	-0.034	6.2768
0	-0.034	6.2768
0	-0.034	6.2768
0	-0.034	6.2768
0	-0.034	6.2705
0	-0.034	6.2705
0	-0.034	6.2705
0	-0.034	6.2705
0	-0.034	6.2705
2	-0.034	6.2642
2	-0.034	6.2642
2	-0.017	6.2642
2	0	6.2642
2	0	6.2642
2	0	6.2642
0	0	6.2642
0	0	6.2642
0	0	6.2642
0	0	6.2642
0	0	6.2642
0	0	6.2642
0	0	6.2642
0	0	6.2642
0	0	6.2642
0	0	6.2642
0	0	6.2642
0	0	6.2642
0	0	6.2642
0	0	6.2642
0	0	6.2642
0	0	6.2642
0	0	6.2642
0	0	6.2642
2	0	6.2642
2	0	6.2642
2	0	6.2642
0	0	6.2642
0	0	6.2642
0	0	6.2642
0	0	6.2642
0	0	6.2642
0	0	6.2642
0	0	6.2642
0	0	6.2642
0	0	6.2642
0	0	6.2642
0	0	6.2642
0	0	6.2642
0	0	6.2642
0	0	6.2642
0	0	6.2642
0	0	6.2642
2	0	6.2642
2	0	6.2642
2	0.017	6.2642
2	0.017	6.2642
0	0.017	6.2642
0	0.017	6.2705
0	0.017	6.2705
0	0.017	6.2705
0	0.017	6.2705
0	0.017	6.2705
0	0.017	6.2705
0	0.017	6.2705
0	0.017	6.2705
0	0.017	6.2768
0	0.017	6.2768
0	0.017	6.2768
0	0.017	6.2768
0	0.017	6.2768
0	0.017	6.2768
0	0.017	6.2768
0	0.017	6.2768
0	0.017	6.2768
0	0.017	0
0	0.017	0
0	0.017	0
0	0.017	0
0	0.017	0
0	0.017	0
0	0.017	0
0	0.017	0
0	0.017	0.0062831
0	0.017	0.0062831
0	0.017	0.0062831
0	0.017	0.0062831
0	0.017	0.0062831
1	0.017	0.0062831
1	0	0.0062831
1	0	0.0062831
1	0	0.0062831
0	0	0.0062831
0	0	0.0062831
0	0	0.0062831
0	0	0.0062831
0	0	0.0062831
0	0	0.0062831
0	0	0.0062831
0	0	0.0062831
0	0	0.0062831
0	0	0.0062831
0	0	0.0062831
0	0	0.0062831
0	0	0.0062831
0	0	0.0062831
0	0	0.0062831
0	0	0.0062831
0	0	0.0062831
0	0	0.0062831
0	0	0.0062831
0	0	0.0062831
0	0	0.0062831
0	0	0.012566
0	0	0.012566
0	0	0.012566
0	0	0.012566
1	0	0.012566
1	0	0.012566
1	0	0.012566
1	-0.017	0.012566
1	-0.017	0.0062831
0	-0.017	0.0062831
0	-0.017	0.0062831
0	-0.017	0.0062831
0	-0.017	0.0062831
0	-0.017	0.0062831
0	-0.017	0.0062831
0	-0.017	0.0062831
0	-0.017	0
0	-0.017	0
0	-0.017	0
0	-0.017	0
0	-0.017	0
0	-0.017	0
0	-0.017	0
0	-0.017	6.2831
0	-0.017	6.2768
0	-0.017	6.2768
0	-0.017	6.2768
0	-0.017	6.2768
0	-0.017	6.2768
0	-0.017	6.2768
0	-0.017	6.2768
0	-0.017	6.2705
0	-0.017	6.2705
0	-0.017	6.2705
0	-0.017	6.2705
2	-0.017	6.2705
[truncated: 5,162 more rows]
