# Supplementary material for: Skilled motor control of an inverted pendulum implies low entropy of states but high entropy of actions
Source: PLoS Comput Biol. 2023 Jan 6;19(1):e1010810. doi: 10.1371/journal.pcbi.1010810 (PMC9851554; doi:10.1371/journal.pcbi.1010810)
Supplement: S2 File — The dataset within the file contains the data collected during the experiment. Each CSV file named “FRI_p_l.csv” corresponds to a different trial, where “p” stands for an unique numerical participant’s identifier and “l” stands for pendulum length (where “2” corresponds to 0.2, “3” to 0.3 m, “4” to 0.4 m, etc.). In every file, rows correspond to subsequent time steps, sampled with a frequency of 0.017 s. For every recorded time step, each column contains: the action selected by the trial’s participant (“action”). The value 0 corresponds to a “no action”, the value 1 represents an action that pushes the pendulum towards the clockwise direction and the value 2 corresponds to an action that pushes the pendulum towards the anti-clockwise direction.the angular velocity of the pendulum at that time step (“ang. velocity”), measured in rad s−1.the angle of the pendulum at that time step (“angle”), measured in rad with values in the interval [0, 2π) rad. The angle 0 rad corresponds to the pendulum oriented in its upright position.the single utility value associated to the whole trial (“utility”). (ZIP) [file pcbi.1010810.s002.zip › ExperimentalData/FRI_2_5.csv]

action	angular vel.	angle	trial utility
0	0	3.2358	-17.0531
0	0	3.2358
0	-0.017	3.2358
0	-0.017	3.2358
0	-0.017	3.2358
0	-0.034	3.2358
0	-0.034	3.2358
0	-0.034	3.2358
0	-0.051	3.2295
0	-0.051	3.2295
0	-0.051	3.2295
0	-0.068	3.2232
0	-0.068	3.2232
0	-0.068	3.2232
0	-0.068	3.217
0	-0.085	3.217
0	-0.085	3.2107
0	-0.085	3.2107
0	-0.085	3.2107
0	-0.102	3.2044
0	-0.102	3.2044
0	-0.102	3.1981
0	-0.102	3.1918
0	-0.119	3.1918
0	-0.119	3.1855
0	-0.119	3.1855
0	-0.119	3.1793
0	-0.119	3.1793
0	-0.119	3.173
0	-0.119	3.1667
0	-0.119	3.1667
0	-0.136	3.1604
0	-0.136	3.1541
0	-0.136	3.1541
0	-0.136	3.1478
0	-0.136	3.1416
0	-0.136	3.1416
0	-0.136	3.1353
0	-0.136	3.129
0	-0.136	3.129
0	-0.136	3.1227
0	-0.136	3.1164
0	-0.119	3.1164
0	-0.119	3.1101
0	-0.119	3.1038
0	-0.119	3.1038
0	-0.119	3.0976
0	-0.119	3.0976
0	-0.119	3.0913
0	-0.119	3.085
0	-0.102	3.085
0	-0.102	3.0787
0	-0.102	3.0787
0	-0.102	3.0724
0	-0.085	3.0724
0	-0.085	3.0661
0	-0.085	3.0661
0	-0.085	3.0599
0	-0.068	3.0599
0	-0.068	3.0599
0	-0.068	3.0536
0	-0.068	3.0536
0	-0.051	3.0536
0	-0.051	3.0473
0	-0.051	3.0473
0	-0.034	3.0473
0	-0.034	3.0473
0	-0.034	3.041
0	-0.017	3.041
0	-0.017	3.041
0	-0.017	3.041
0	0	3.041
0	0	3.041
0	0	3.041
0	0	3.041
0	0	3.041
0	0.017	3.041
0	0.017	3.041
0	0.017	3.041
0	0.034	3.041
0	0.034	3.0473
0	0.034	3.0473
0	0.051	3.0473
0	0.051	3.0473
0	0.051	3.0536
0	0.051	3.0536
0	0.068	3.0536
0	0.068	3.0599
0	0.068	3.0599
0	0.085	3.0599
0	0.085	3.0661
0	0.085	3.0661
0	0.085	3.0724
0	0.102	3.0724
0	0.102	3.0787
0	0.102	3.0787
0	0.102	3.085
0	0.102	3.085
0	0.119	3.0913
0	0.119	3.0913
0	0.119	3.0976
0	0.119	3.1038
0	0.119	3.1038
0	0.119	3.1101
0	0.119	3.1101
0	0.119	3.1164
0	0.119	3.1227
0	0.136	3.1227
0	0.136	3.129
0	0.136	3.1353
0	0.136	3.1353
0	0.136	3.1416
0	0.136	3.1478
0	0.136	3.1478
0	0.119	3.1541
0	0.119	3.1604
0	0.119	3.1604
0	0.119	3.1667
0	0.119	3.1667
0	0.119	3.173
0	0.119	3.1793
0	0.119	3.1793
0	0.119	3.1855
0	0.102	3.1855
0	0.102	3.1918
0	0.102	3.1981
0	0.102	3.1981
0	0.102	3.2044
0	0.085	3.2044
1	0.085	3.2107
1	0.068	3.2107
1	0.051	3.2107
1	0.017	3.2107
1	0	3.217
1	0	3.217
1	-0.017	3.2107
1	-0.034	3.2107
1	-0.068	3.2107
1	-0.085	3.2107
1	-0.102	3.2044
1	-0.119	3.2044
1	-0.136	3.1981
1	-0.153	3.1918
1	-0.187	3.1855
1	-0.204	3.1793
1	-0.221	3.173
1	-0.238	3.1667
1	-0.255	3.1604
1	-0.272	3.1541
1	-0.289	3.1416
1	-0.306	3.1353
1	-0.323	3.1227
1	-0.34	3.1164
1	-0.34	3.1038
1	-0.357	3.0913
0	-0.357	3.085
0	-0.357	3.0724
0	-0.357	3.0599
0	-0.34	3.0473
0	-0.34	3.041
0	-0.34	3.0284
0	-0.323	3.0159
0	-0.323	3.0096
0	-0.306	2.997
0	-0.306	2.9908
0	-0.289	2.9782
0	-0.289	2.9719
0	-0.272	2.9656
0	-0.255	2.9531
0	-0.255	2.9468
0	-0.238	2.9405
0	-0.221	2.9342
0	-0.221	2.9279
0	-0.204	2.9216
0	-0.187	2.9154
0	-0.17	2.9091
0	-0.153	2.9028
0	-0.153	2.8965
0	-0.136	2.8902
0	-0.119	2.8902
0	-0.102	2.8839
0	-0.085	2.8839
0	-0.068	2.8777
0	-0.051	2.8777
0	-0.034	2.8777
0	-0.017	2.8777
0	0	2.8714
0	0	2.8714
0	0	2.8714
0	0.017	2.8777
0	0.034	2.8777
0	0.051	2.8777
0	0.068	2.8777
0	0.085	2.8839
0	0.102	2.8839
0	0.119	2.8902
0	0.136	2.8902
0	0.136	2.8965
0	0.153	2.9028
0	0.17	2.9091
0	0.187	2.9154
0	0.204	2.9154
0	0.204	2.9279
0	0.221	2.9342
0	0.238	2.9405
0	0.238	2.9468
0	0.255	2.9531
0	0.272	2.9593
0	0.272	2.9719
0	0.289	2.9782
0	0.289	2.9908
0	0.306	2.997
0	0.306	3.0096
0	0.323	3.0159
0	0.323	3.0284
0	0.34	3.0347
0	0.34	3.0473
0	0.34	3.0599
2	0.357	3.0661
2	0.374	3.0787
2	0.391	3.0913
2	0.408	3.1038
2	0.425	3.1164
2	0.442	3.129
2	0.459	3.1416
2	0.476	3.1604
2	0.493	3.173
2	0.493	3.1855
2	0.51	3.2044
2	0.527	3.217
2	0.527	3.2358
2	0.544	3.2484
2	0.561	3.2672
2	0.561	3.2861
2	0.561	3.3049
2	0.578	3.3175
2	0.578	3.3363
2	0.578	3.3552
2	0.578	3.374
2	0.578	3.3929
2	0.578	3.4054
2	0.578	3.4243
2	0.578	3.4431
2	0.578	3.462
2	0.578	3.4808
2	0.578	3.4934
2	0.561	3.5122
2	0.561	3.5311
2	0.561	3.5499
2	0.544	3.5625
2	0.544	3.5814
2	0.527	3.6002
2	0.51	3.6128
2	0.51	3.6316
2	0.493	3.6442
2	0.476	3.6568
2	0.459	3.6756
2	0.442	3.6882
2	0.425	3.7008
2	0.408	3.7133
2	0.391	3.7259
2	0.374	3.7384
2	0.357	3.751
2	0.34	3.7573
2	0.323	3.7699
2	0.306	3.7824
2	0.289	3.7887
2	0.272	3.795
0	0.221	3.8076
0	0.187	3.8138
0	0.153	3.8201
0	0.119	3.8201
0	0.085	3.8264
0	0.034	3.8264
0	0	3.8264
0	-0.017	3.8264
0	-0.051	3.8264
0	-0.102	3.8201
0	-0.136	3.8201
0	-0.17	3.8138
0	-0.204	3.8076
0	-0.238	3.8013
0	-0.289	3.795
0	-0.323	3.7824
0	-0.357	3.7761
0	-0.391	3.7636
0	-0.425	3.751
0	-0.459	3.7384
0	-0.493	3.7196
0	-0.527	3.707
0	-0.561	3.6882
0	-0.578	3.6693
0	-0.612	3.6568
0	-0.646	3.6379
0	-0.68	3.6128
0	-0.697	3.5939
0	-0.731	3.5751
0	-0.748	3.5499
0	-0.765	3.5248
0	-0.799	3.506
0	-0.816	3.4808
0	-0.833	3.4557
0	-0.85	3.4306
0	-0.867	3.4054
0	-0.884	3.374
0	-0.901	3.3489
0	-0.901	3.3238
0	-0.918	3.2923
0	-0.918	3.2672
0	-0.935	3.2358
0	-0.935	3.2107
0	-0.935	3.1793
0	-0.935	3.1541
0	-0.935	3.1227
0	-0.935	3.0976
0	-0.935	3.0661
0	-0.918	3.041
1	-0.918	3.0096
1	-0.918	2.9845
1	-0.935	2.9593
1	-0.935	2.9279
1	-0.935	2.9028
1	-0.935	2.8714
1	-0.935	2.84
1	-0.935	2.8148
1	-0.935	2.7834
1	-0.918	2.7583
1	-0.918	2.7332
1	-0.918	2.7017
1	-0.901	2.6766
1	-0.884	2.6452
1	-0.867	2.62
1	-0.867	2.5949
1	-0.85	2.5698
1	-0.833	2.5447
1	-0.816	2.5195
1	-0.782	2.4944
1	-0.765	2.4693
1	-0.748	2.4504
1	-0.731	2.4253
1	-0.697	2.4064
1	-0.68	2.3813
1	-0.646	2.3624
1	-0.629	2.3436
1	-0.595	2.3247
1	-0.561	2.3059
1	-0.544	2.2933
1	-0.51	2.2745
1	-0.476	2.2619
1	-0.442	2.2431
1	-0.425	2.2305
1	-0.391	2.2179
1	-0.357	2.2117
0	-0.306	2.1991
0	-0.255	2.1928
0	-0.204	2.1802
0	-0.153	2.174
0	-0.102	2.174
0	-0.068	2.1677
0	-0.017	2.1677
0	0.017	2.1677
0	0.068	2.1677
0	0.119	2.174
0	0.17	2.1802
0	0.221	2.1865
0	0.272	2.1928
0	0.323	2.1991
0	0.357	2.2117
0	0.408	2.2242
0	0.459	2.2368
0	0.51	2.2494
0	0.544	2.2682
0	0.595	2.287
0	0.646	2.3059
0	0.68	2.3247
0	0.731	2.3436
0	0.765	2.3687
0	0.816	2.3939
0	0.85	2.419
0	0.884	2.4441
0	0.918	2.4693
0	0.969	2.5007
0	1.003	2.5258
0	1.037	2.5572
0	1.054	2.5886
0	1.088	2.6263
0	1.122	2.6578
0	1.139	2.6892
0	1.173	2.7269
0	1.19	2.7646
0	1.207	2.796
0	1.224	2.8337
0	1.241	2.8714
0	1.258	2.9091
0	1.275	2.9468
0	1.275	2.9845
0	1.292	3.0284
0	1.292	3.0661
0	1.292	3.1038
2	1.292	3.1416
2	1.309	3.1855
2	1.326	3.2232
2	1.326	3.2609
2	1.343	3.3049
2	1.343	3.3426
2	1.343	3.3866
2	1.343	3.4243
2	1.343	3.4683
2	1.343	3.506
2	1.326	3.5437
2	1.326	3.5877
2	1.309	3.6254
2	1.292	3.6631
2	1.275	3.707
2	1.258	3.7447
2	1.241	3.7824
2	1.224	3.8201
2	1.207	3.8578
2	1.173	3.8892
2	1.156	3.9269
2	1.122	3.9583
2	1.088	3.996
2	1.071	4.0275
2	1.037	4.0589
2	1.003	4.0903
2	0.969	4.1154
2	0.935	4.1468
2	0.901	4.172
2	0.867	4.2034
2	0.816	4.2285
2	0.782	4.2537
2	0.748	4.2725
2	0.714	4.2976
2	0.663	4.3165
2	0.629	4.3353
2	0.595	4.3542
2	0.544	4.373
2	0.51	4.3856
2	0.459	4.4044
2	0.425	4.417
2	0.374	4.4296
2	0.34	4.4421
2	0.306	4.4484
2	0.255	4.461
2	0.221	4.4673
2	0.17	4.4736
2	0.136	4.4798
2	0.085	4.4798
2	0.051	4.4798
2	0	4.4861
2	-0.017	4.4861
0	-0.085	4.4798
0	-0.136	4.4798
0	-0.204	4.4736
0	-0.255	4.4673
0	-0.306	4.4547
0	-0.374	4.4484
0	-0.425	4.4359
0	-0.493	4.4233
0	-0.544	4.4044
0	-0.595	4.3856
0	-0.663	4.3667
0	-0.714	4.3479
0	-0.765	4.3228
0	-0.816	4.3039
0	-0.884	4.2725
0	-0.935	4.2474
0	-0.986	4.216
0	-1.037	4.1908
0	-1.088	4.1531
0	-1.139	4.1217
0	-1.19	4.0903
0	-1.241	4.0526
0	-1.275	4.0149
0	-1.326	3.9709
0	-1.36	3.9332
0	-1.411	3.8892
0	-1.445	3.8453
0	-1.479	3.8013
0	-1.513	3.7573
0	-1.547	3.7133
0	-1.581	3.6631
0	-1.615	3.6191
0	-1.632	3.5688
0	-1.666	3.5185
0	-1.683	3.4683
0	-1.7	3.418
0	-1.717	3.3677
0	-1.717	3.3112
0	-1.734	3.2609
0	-1.734	3.2107
0	-1.734	3.1541
0	-1.734	3.1038
0	-1.734	3.0536
0	-1.717	2.997
0	-1.717	2.9468
0	-1.7	2.8965
0	-1.683	2.8462
0	-1.666	2.796
0	-1.649	2.7457
1	-1.615	2.6955
1	-1.598	2.6452
1	-1.598	2.6012
1	-1.581	2.5509
1	-1.547	2.507
1	-1.53	2.4567
1	-1.513	2.4127
1	-1.479	2.3687
1	-1.462	2.3247
1	-1.428	2.2808
1	-1.394	2.2368
1	-1.36	2.1928
1	-1.326	2.1551
1	-1.292	2.1174
1	-1.258	2.0734
1	-1.224	2.0357
1	-1.19	2.0043
1	-1.139	1.9666
1	-1.105	1.9352
1	-1.071	1.8975
1	-1.02	1.8661
1	-0.986	1.841
1	-0.935	1.8095
1	-0.901	1.7781
1	-0.85	1.753
1	-0.816	1.7279
1	-0.765	1.7027
1	-0.714	1.6839
1	-0.68	1.6587
1	-0.629	1.6399
1	-0.595	1.621
1	-0.544	1.6085
1	-0.51	1.5896
1	-0.459	1.5771
1	-0.408	1.5645
1	-0.374	1.5519
1	-0.323	1.5394
1	-0.289	1.5268
1	-0.238	1.5205
1	-0.187	1.5142
1	-0.153	1.5079
1	-0.102	1.5079
1	-0.068	1.5017
1	-0.017	1.5017
0	0.017	1.5017
0	0.085	1.5017
0	0.136	1.5079
0	0.204	1.5142
0	0.255	1.5205
0	0.323	1.5268
0	0.374	1.5394
0	0.442	1.5519
0	0.493	1.5645
0	0.561	1.5833
0	0.629	1.6022
0	0.68	1.621
0	0.748	1.6399
0	0.799	1.665
0	0.867	1.6902
0	0.918	1.7153
0	0.969	1.7467
0	1.037	1.7781
0	1.088	1.8095
0	1.156	1.841
0	1.207	1.8786
0	1.258	1.9163
0	1.326	1.954
0	1.377	1.9917
0	1.428	2.0357
0	1.479	2.0797
0	1.53	2.1237
0	1.581	2.174
0	1.632	2.2179
0	1.666	2.2682
0	1.717	2.3247
0	1.751	2.375
0	1.802	2.4253
0	1.836	2.4818
0	1.87	2.5384
0	1.904	2.5949
0	1.921	2.6515
0	1.955	2.7143
0	1.972	2.7708
0	1.989	2.8274
0	2.006	2.8902
0	2.023	2.9531
0	2.023	3.0096
0	2.04	3.0724
0	2.04	3.1353
0	2.04	3.1981
0	2.023	3.2546
2	2.023	3.3175
2	2.023	3.3803
2	2.023	3.4431
2	2.023	3.4997
2	2.006	3.5625
2	1.989	3.6191
2	1.989	3.6819
2	1.972	3.7384
2	1.938	3.8013
2	1.921	3.8578
2	1.904	3.9144
2	1.87	3.9709
2	1.836	4.0275
2	1.802	4.084
2	1.768	4.1406
2	1.734	4.1908
2	1.7	4.2411
2	1.666	4.2914
2	1.615	4.3416
2	1.581	4.3919
2	1.53	4.4359
2	1.496	4.4861
2	1.445	4.5301
2	1.411	4.5678
2	1.36	4.6118
2	1.326	4.6558
2	1.275	4.6935
2	1.224	4.7312
2	1.19	4.7689
2	1.139	4.8003
2	1.088	4.838
2	1.054	4.8694
2	1.003	4.9008
2	0.969	4.926
2	0.918	4.9574
2	0.884	4.9825
2	0.833	5.0139
2	0.799	5.0328
2	0.765	5.0579
2	0.714	5.083
2	0.68	5.1019
2	0.646	5.1207
2	0.595	5.1396
2	0.561	5.1584
2	0.527	5.1773
0	0.476	5.1898
0	0.408	5.2024
0	0.357	5.215
0	0.306	5.2275
0	0.255	5.2338
0	0.204	5.2401
0	0.153	5.2464
0	0.102	5.2527
0	0.051	5.2527
0	0	5.2589
0	-0.034	5.2589
0	-0.085	5.2527
0	-0.136	5.2527
0	-0.187	5.2464
0	-0.238	5.2401
0	-0.289	5.2338
0	-0.34	5.2213
0	-0.391	5.2087
0	-0.442	5.1961
0	-0.493	5.1836
0	-0.561	5.1647
0	-0.612	5.1459
0	-0.663	5.127
0	-0.714	5.1082
0	-0.765	5.083
0	-0.833	5.0642
0	-0.884	5.0328
0	-0.935	5.0076
0	-1.003	4.9762
0	-1.054	4.9511
0	-1.105	4.9134
0	-1.173	4.882
0	-1.224	4.8443
0	-1.292	4.8066
0	-1.343	4.7689
0	-1.411	4.7249
0	-1.462	4.6809
0	-1.53	4.6369
0	-1.581	4.5867
0	-1.649	4.5427
0	-1.7	4.4924
0	-1.751	4.4359
0	-1.819	4.3856
0	-1.87	4.3291
0	-1.921	4.2725
0	-1.972	4.216
0	-2.023	4.1531
0	-2.074	4.0903
0	-2.125	4.0275
0	-2.159	3.9646
0	-2.21	3.8955
0	-2.244	3.8327
0	-2.278	3.7636
0	-2.312	3.6945
0	-2.346	3.6254
0	-2.363	3.5499
0	-2.397	3.4808
0	-2.414	3.4054
0	-2.414	3.3363
0	-2.431	3.2609
0	-2.431	3.1918
1	-2.431	3.1164
1	-2.448	3.041
1	-2.448	2.9719
1	-2.448	2.8965
1	-2.448	2.8211
1	-2.448	2.7457
1	-2.431	2.6766
1	-2.414	2.6012
1	-2.397	2.5258
1	-2.38	2.4567
1	-2.363	2.3876
1	-2.329	2.3122
1	-2.295	2.2431
1	-2.261	2.174
1	-2.227	2.1048
1	-2.193	2.042
1	-2.159	1.9729
1	-2.108	1.9101
1	-2.074	1.8472
1	-2.023	1.7844
1	-1.989	1.7279
1	-1.938	1.665
1	-1.904	1.6085
1	-1.853	1.5519
1	-1.802	1.4954
1	-1.768	1.4451
1	-1.717	1.3886
1	-1.683	1.3383
1	-1.632	1.288
1	-1.598	1.2441
1	-1.547	1.1938
1	-1.513	1.1498
1	-1.479	1.0995
1	-1.428	1.0556
1	-1.394	1.0179
0	-1.343	0.97388
0	-1.292	0.93618
0	-1.241	0.89848
0	-1.207	0.86079
0	-1.156	0.82309
0	-1.105	0.79167
0	-1.071	0.75397
0	-1.037	0.72256
0	-0.986	0.69114
0	-0.952	0.66601
0	-0.918	0.63459
0	-0.884	0.60946
0	-0.85	0.58433
0	-0.816	0.5592
0	-0.782	0.53406
0	-0.748	0.50893
0	-0.714	0.49008
0	-0.697	0.46495
0	-0.663	0.4461
0	-0.646	0.42725
0	-0.612	0.4084
0	-0.595	0.38955
0	-0.561	0.3707
0	-0.544	0.35185
0	-0.527	0.33929
0	-0.51	0.32044
0	-0.493	0.30787
0	-0.476	0.29531
2	-0.459	0.27646
2	-0.425	0.26389
2	-0.391	0.25132
2	-0.357	0.23876
2	-0.323	0.23247
2	-0.289	0.21991
2	-0.272	0.21363
2	-0.238	0.20734
2	-0.204	0.20106
2	-0.187	0.19478
2	-0.153	0.18849
2	-0.119	0.18221
2	-0.102	0.17593
2	-0.068	0.17593
2	-0.051	0.17593
2	-0.017	0.17593
2	0	0.17593
2	0.017	0.17593
2	0.051	0.17593
0	0.051	0.17593
0	0.068	0.17593
0	0.085	0.18221
0	0.085	0.18221
0	0.102	0.18849
0	0.119	0.18849
0	0.119	0.19478
0	0.136	0.20106
0	0.153	0.20106
0	0.153	0.20734
0	0.17	0.21363
0	0.187	0.21991
1	0.204	0.22619
1	0.204	0.23247
1	0.187	0.23876
1	0.187	0.24504
1	0.187	0.25132
1	0.187	0.25761
1	0.187	0.26389
1	0.187	0.26389
1	0.187	0.27017
1	0.187	0.27646
1	0.187	0.28274
1	0.187	0.28902
1	0.187	0.29531
1	0.187	0.30159
1	0.187	0.30787
1	0.204	0.31416
1	0.204	0.32044
1	0.204	0.32672
1	0.204	0.333
1	0.204	0.33929
1	0.221	0.34557
1	0.221	0.35185
1	0.221	0.35814
1	0.221	0.3707
1	0.238	0.37699
1	0.238	0.38327
1	0.255	0.38955
1	0.255	0.39583
1	0.255	0.4084
1	0.272	0.41469
1	0.272	0.42097
1	0.289	0.43353
1	0.289	0.43982
1	0.306	0.4461
1	0.306	0.45867
1	0.323	0.47123
1	0.34	0.47752
1	0.34	0.49008
1	0.357	0.50265
1	0.374	0.50893
1	0.391	0.5215
1	0.408	0.53406
1	0.408	0.54663
1	0.425	0.5592
1	0.442	0.57176
1	0.459	0.59061
1	0.476	0.60318
1	0.493	0.61574
1	0.51	0.63459
1	0.544	0.64716
0	0.578	0.66601
0	0.612	0.68486
0	0.646	0.70371
0	0.68	0.72256
0	0.731	0.74141
0	0.765	0.76654
0	0.816	0.79167
0	0.85	0.8168
0	0.901	0.84193
0	0.935	0.87335
0	0.986	0.89848
0	1.037	0.9299
0	1.088	0.96131
0	1.139	0.99901
0	1.19	1.0304
0	1.241	1.0681
0	1.292	1.1058
0	1.343	1.1435
0	1.394	1.1875
0	1.445	1.2315
0	1.513	1.2755
0	1.564	1.3195
0	1.615	1.3697
0	1.683	1.42
0	1.734	1.4703
0	1.802	1.5205
0	1.853	1.5771
0	1.921	1.6336
0	1.972	1.6964
0	2.04	1.753
0	2.091	1.8158
0	2.142	1.8786
0	2.21	1.9478
0	2.261	2.0106
0	2.312	2.0797
0	2.363	2.1488
0	2.414	2.2242
0	2.448	2.2933
0	2.499	2.3687
0	2.533	2.4441
0	2.567	2.5258
0	2.601	2.6012
0	2.618	2.6766
0	2.652	2.7583
0	2.669	2.84
0	2.686	2.9216
0	2.686	2.997
0	2.703	3.0787
0	2.703	3.1604
0	2.686	3.2421
0	2.686	3.3238
0	2.669	3.4054
0	2.652	3.4871
0	2.618	3.5625
0	2.601	3.6442
0	2.567	3.7196
0	2.533	3.795
2	2.482	3.8704
2	2.465	3.9458
2	2.431	4.0212
2	2.397	4.0903
2	2.363	4.1657
2	2.329	4.2348
2	2.278	4.3039
2	2.244	4.373
2	2.21	4.4421
2	2.159	4.505
2	2.108	4.5678
2	2.074	4.6306
2	2.023	4.6935
2	1.989	4.7563
2	1.938	4.8129
2	1.887	4.8694
2	1.853	4.926
2	1.802	4.9825
2	1.768	5.039
2	1.717	5.0893
2	1.683	5.1396
2	1.649	5.1898
2	1.615	5.2401
2	1.564	5.2904
2	1.53	5.3343
2	1.513	5.3783
2	1.479	5.4223
2	1.445	5.4663
2	1.411	5.5103
2	1.394	5.5543
2	1.377	5.5982
2	1.343	5.6359
2	1.326	5.6799
0	1.292	5.7176
0	1.258	5.7553
0	1.241	5.793
0	1.207	5.8307
0	1.173	5.8684
0	1.156	5.8998
0	1.139	5.9375
1	1.122	5.9689
1	1.088	6.0066
1	1.054	6.0381
1	1.02	6.0695
1	0.986	6.1009
1	0.969	6.126
1	0.935	6.1574
1	0.918	6.1826
1	0.901	6.214
1	0.867	6.2391
1	0.85	6.2642
1	0.833	0.0062831
1	0.816	0.031415
1	0.816	0.056548
1	0.799	0.08168
1	0.782	0.10681
1	0.782	0.13195
1	0.765	0.15079
1	0.765	0.17593
1	0.765	0.20106
1	0.748	0.21991
1	0.748	0.24504
1	0.748	0.26389
1	0.748	0.28902
1	0.748	0.31416
1	0.748	0.333
1	0.765	0.35814
1	0.765	0.38327
1	0.765	0.40212
1	0.782	0.42725
1	0.782	0.45238
1	0.799	0.47752
1	0.816	0.50265
1	0.816	0.5215
1	0.833	0.54663
1	0.85	0.57805
1	0.867	0.60318
1	0.884	0.62831
1	0.901	0.65344
1	0.918	0.68486
1	0.952	0.70999
1	0.969	0.74141
1	1.003	0.77282
1	1.02	0.79795
1	1.054	0.82937
1	1.071	0.86079
1	1.105	0.89848
1	1.139	0.9299
1	1.173	0.9676
1	1.207	0.99901
1	1.241	1.0367
1	1.275	1.0744
1	1.309	1.1121
1	1.343	1.1561
1	1.377	1.1938
1	1.428	1.2378
1	1.462	1.2817
0	1.53	1.3257
0	1.581	1.376
0	1.632	1.42
0	1.7	1.4703
0	1.751	1.5268
0	1.819	1.5771
0	1.87	1.6336
0	1.938	1.6902
0	1.989	1.753
0	2.057	1.8095
0	2.108	1.8724
0	2.159	1.9415
0	2.21	2.0043
0	2.261	2.0734
0	2.312	2.1425
0	2.363	2.2117
0	2.414	2.2808
0	2.448	2.3562
0	2.499	2.4316
0	2.533	2.507
0	2.567	2.5823
0	2.584	2.6578
0	2.618	2.7394
0	2.635	2.8211
0	2.652	2.8965
0	2.652	2.9782
0	2.669	3.0599
0	2.669	3.1353
0	2.669	3.217
0	2.652	3.2986
2	2.635	3.3803
2	2.635	3.4557
2	2.635	3.5374
2	2.618	3.6128
2	2.601	3.6945
2	2.584	3.7699
2	2.567	3.8515
2	2.533	3.9269
2	2.516	4.0023
2	2.482	4.0777
2	2.448	4.1531
2	2.414	4.2285
2	2.363	4.2976
2	2.329	4.3667
2	2.278	4.4359
2	2.244	4.505
2	2.193	4.5741
2	2.159	4.6369
2	2.108	4.6998
2	2.057	4.7689
2	2.023	4.8254
2	1.972	4.8883
2	1.938	4.9448
0	1.87	5.0014
0	1.819	5.0579
0	1.751	5.1144
0	1.7	5.1647
0	1.649	5.215
0	1.598	5.2652
0	1.547	5.3092
0	1.496	5.3595
0	1.445	5.4035
0	1.411	5.4474
0	1.36	5.4851
0	1.309	5.5291
0	1.275	5.5668
0	1.241	5.6045
0	1.207	5.6422
0	1.156	5.6799
0	1.122	5.7113
0	1.105	5.7428
0	1.071	5.7805
0	1.037	5.8119
0	1.02	5.8433
0	0.986	5.8747
0	0.969	5.8998
0	0.935	5.9313
0	0.918	5.9564
0	0.901	5.9878
0	0.884	6.0129
0	0.867	6.0381
0	0.85	6.0632
0	0.85	6.0883
1	0.833	6.1197
1	0.799	6.1449
1	0.782	6.1637
1	0.765	6.1889
1	0.731	6.214
1	0.714	6.2328
1	0.697	6.258
1	0.68	6.2768
1	0.663	0.012566
1	0.646	0.031415
1	0.646	0.056548
1	0.629	0.075397
1	0.612	0.094246
1	0.612	0.1131
1	0.595	0.12566
1	0.595	0.14451
1	0.578	0.16336
1	0.578	0.18221
1	0.561	0.20106
1	0.561	0.21363
1	0.561	0.23247
1	0.561	0.25132
1	0.561	0.27017
1	0.561	0.28274
1	0.561	0.30159
1	0.561	0.32044
1	0.561	0.33929
1	0.561	0.35185
1	0.578	0.3707
1	0.578	0.38955
1	0.595	0.4084
1	0.595	0.42725
1	0.612	0.43982
1	0.612	0.45867
1	0.629	0.47752
1	0.629	0.49637
1	0.646	0.5215
1	0.663	0.54035
1	0.68	0.5592
1	0.697	0.57805
1	0.714	0.60318
1	0.731	0.62203
1	0.748	0.64716
1	0.765	0.66601
1	0.782	0.69114
1	0.816	0.71627
1	0.833	0.74141
1	0.867	0.76654
1	0.884	0.79167
1	0.918	0.82309
1	0.935	0.84822
1	0.969	0.87963
1	1.003	0.90477
1	1.037	0.93618
1	1.071	0.9676
1	1.105	1.0053
1	1.139	1.0367
0	1.19	1.0681
0	1.241	1.1058
0	1.292	1.1435
0	1.343	1.1875
0	1.394	1.2252
0	1.462	1.2692
0	1.513	1.3132
0	1.564	1.3634
0	1.632	1.4074
0	1.683	1.4577
0	1.751	1.5079
0	1.802	1.5645
0	1.87	1.621
0	1.921	1.6776
0	1.989	1.7341
0	2.04	1.797
0	2.091	1.8598
0	2.159	1.9226
0	2.21	1.9855
0	2.261	2.0546
0	2.312	2.1237
0	2.363	2.1928
0	2.397	2.2682
0	2.448	2.3373
0	2.482	2.4127
0	2.533	2.4881
0	2.55	2.5635
0	2.584	2.6452
0	2.618	2.7206
0	2.635	2.8023
0	2.652	2.8777
0	2.669	2.9593
0	2.669	3.041
0	2.669	3.1164
0	2.669	3.1981
0	2.669	3.2798
0	2.652	3.3615
2	2.635	3.4369
2	2.635	3.5185
2	2.618	3.6002
2	2.601	3.6756
2	2.584	3.7573
2	2.567	3.8327
2	2.533	3.9081
2	2.516	3.9835
2	2.482	4.0589
2	2.448	4.1343
2	2.414	4.2097
2	2.363	4.2788
2	2.329	4.3479
2	2.295	4.417
2	2.244	4.4861
2	2.193	4.5553
2	2.159	4.6181
2	2.108	4.6872
2	2.074	4.75
2	2.023	4.8066
2	1.972	4.8694
2	1.938	4.926
0	1.87	4.9825
0	1.819	5.039
0	1.768	5.0956
0	1.7	5.1459
0	1.649	5.1961
0	1.598	5.2464
0	1.547	5.2966
0	1.496	5.3406
0	1.445	5.3846
0	1.394	5.4286
0	1.36	5.4663
0	1.309	5.5103
0	1.275	5.548
0	1.224	5.5857
0	1.19	5.6234
0	1.156	5.6548
0	1.122	5.6925
0	1.088	5.7239
0	1.054	5.7553
0	1.02	5.7867
0	1.003	5.8182
0	0.969	5.8496
1	0.952	5.881
1	0.901	5.9061
1	0.867	5.9313
1	0.833	5.9627
1	0.799	5.9815
1	0.765	6.0066
1	0.731	6.0318
1	0.697	6.0506
1	0.68	6.0758
1	0.646	6.0946
1	0.612	6.1135
1	0.595	6.1323
1	0.561	6.1512
1	0.544	6.1637
1	0.527	6.1826
1	0.493	6.1951
1	0.476	6.214
1	0.459	6.2265
1	0.442	6.2391
1	0.425	6.2517
1	0.408	6.2642
1	0.391	6.2768
1	0.374	0.0062831
1	0.357	0.018849
1	0.34	0.031415
1	0.323	0.037699
1	0.306	0.050265
1	0.306	0.056548
1	0.289	0.069114
1	0.272	0.075397
1	0.255	0.08168
1	0.255	0.094246
1	0.238	0.10053
1	0.238	0.10681
1	0.221	0.1131
1	0.221	0.11938
1	0.204	0.12566
1	0.204	0.13195
1	0.187	0.13823
1	0.187	0.14451
1	0.17	0.15079
1	0.17	0.15708
1	0.153	0.16336
1	0.153	0.16336
1	0.153	0.16964
1	0.136	0.17593
1	0.136	0.18221
1	0.136	0.18221
1	0.119	0.18849
1	0.119	0.19478
1	0.119	0.19478
1	0.119	0.20106
1	0.102	0.20106
1	0.102	0.20734
1	0.102	0.20734
1	0.102	0.21363
1	0.102	0.21363
1	0.085	0.21991
1	0.085	0.21991
1	0.085	0.22619
1	0.085	0.22619
1	0.085	0.23247
1	0.085	0.23247
1	0.068	0.23876
1	0.068	0.23876
1	0.068	0.23876
1	0.068	0.24504
1	0.068	0.24504
1	0.068	0.24504
1	0.068	0.25132
1	0.068	0.25132
1	0.068	0.25761
1	0.068	0.25761
1	0.068	0.25761
1	0.068	0.26389
1	0.068	0.26389
1	0.068	0.26389
1	0.068	0.27017
1	0.068	0.27017
1	0.068	0.27017
1	0.068	0.27646
1	0.068	0.27646
1	0.068	0.27646
1	0.068	0.28274
1	0.068	0.28274
1	0.068	0.28274
1	0.068	0.28902
1	0.068	0.28902
1	0.068	0.28902
1	0.068	0.29531
1	0.068	0.29531
1	0.068	0.29531
1	0.068	0.30159
1	0.068	0.30159
1	0.068	0.30787
1	0.085	0.30787
1	0.085	0.30787
1	0.085	0.31416
1	0.085	0.31416
1	0.085	0.32044
1	0.085	0.32044
1	0.085	0.32672
1	0.102	0.32672
1	0.102	0.333
1	0.102	0.333
1	0.102	0.33929
1	0.102	0.33929
1	0.119	0.34557
1	0.119	0.34557
1	0.119	0.35185
1	0.136	0.35814
1	0.136	0.35814
1	0.136	0.36442
1	0.136	0.3707
1	0.153	0.37699
1	0.153	0.37699
1	0.153	0.38327
1	0.17	0.38955
1	0.17	0.39583
1	0.187	0.40212
1	0.187	0.4084
1	0.204	0.41469
1	0.204	0.42097
1	0.221	0.42725
1	0.221	0.43353
1	0.238	0.43982
1	0.238	0.4461
1	0.255	0.45238
1	0.255	0.45867
1	0.272	0.47123
1	0.289	0.47752
1	0.289	0.49008
1	0.306	0.49637
1	0.323	0.50893
1	0.34	0.51521
1	0.34	0.52778
0	0.374	0.54035
0	0.408	0.54663
0	0.442	0.56548
0	0.476	0.57805
0	0.51	0.59061
0	0.544	0.60946
0	0.578	0.62203
0	0.612	0.64088
0	0.646	0.65973
0	0.68	0.67858
0	0.714	0.70371
0	0.765	0.72256
0	0.799	0.74769
0	0.833	0.77282
0	0.884	0.79795
0	0.918	0.82937
0	0.969	0.8545
0	1.02	0.88592
0	1.054	0.91733
0	1.105	0.94875
0	1.156	0.98645
0	1.207	1.0179
0	1.258	1.0556
0	1.309	1.0933
0	1.36	1.1372
0	1.411	1.1749
0	1.479	1.2189
0	1.53	1.2692
0	1.581	1.3132
0	1.649	1.3634
0	1.7	1.4137
0	1.768	1.464
0	1.819	1.5205
0	1.887	1.5771
0	1.938	1.6336
0	2.006	1.6902
0	2.057	1.753
0	2.108	1.8158
0	2.176	1.8786
0	2.227	1.9478
0	2.278	2.0169
0	2.329	2.086
0	2.38	2.1551
0	2.431	2.2242
0	2.465	2.2996
0	2.516	2.375
0	2.55	2.4504
0	2.584	2.5321
0	2.618	2.6075
0	2.652	2.6892
0	2.669	2.7646
0	2.686	2.8462
0	2.703	2.9279
0	2.703	3.0096
0	2.72	3.0913
0	2.72	3.173
0	2.703	3.2546
0	2.703	3.3363
0	2.686	3.418
0	2.652	3.4997
2	2.635	3.5751
2	2.618	3.6568
2	2.601	3.7384
2	2.584	3.8138
2	2.567	3.8892
2	2.533	3.9646
2	2.499	4.0463
2	2.465	4.1154
2	2.431	4.1908
2	2.397	4.2662
0	2.346	4.3353
0	2.278	4.4044
0	2.227	4.4736
0	2.159	4.5364
0	2.108	4.6055
0	2.04	4.6683
0	1.972	4.7249
0	1.921	4.7877
0	1.853	4.8443
0	1.802	4.8945
0	1.734	4.9511
0	1.683	5.0014
0	1.615	5.0516
0	1.564	5.1019
0	1.513	5.1459
0	1.462	5.1898
0	1.394	5.2338
0	1.343	5.2778
0	1.292	5.3155
0	1.258	5.3532
0	1.207	5.3909
0	1.156	5.4286
0	1.105	5.46
0	1.071	5.4914
0	1.02	5.5228
0	0.986	5.5543
0	0.952	5.5857
0	0.901	5.6108
0	0.867	5.6422
0	0.833	5.6674
0	0.799	5.6925
0	0.765	5.7113
0	0.731	5.7365
0	0.697	5.7616
0	0.68	5.7805
0	0.646	5.7993
0	0.612	5.8182
0	0.595	5.837
0	0.561	5.8559
0	0.544	5.8747
0	0.51	5.8873
0	0.493	5.9061
0	0.476	5.9187
0	0.459	5.9313
0	0.425	5.9438
0	0.408	5.9564
0	0.391	5.9689
0	0.374	5.9815
0	0.357	5.9941
0	0.34	6.0066
0	0.323	6.0129
0	0.306	6.0255
0	0.289	6.0318
0	0.272	6.0443
0	0.272	6.0506
0	0.255	6.0569
0	0.238	6.0695
0	0.221	6.0758
0	0.221	6.082
0	0.204	6.0883
0	0.187	6.0946
0	0.187	6.1009
0	0.17	6.1072
0	0.153	6.1072
0	0.153	6.1135
0	0.136	6.1197
0	0.136	6.126
0	0.119	6.126
0	0.102	6.1323
0	0.102	6.1323
0	0.085	6.1386
0	0.085	6.1386
0	0.068	6.1449
0	0.068	6.1449
0	0.068	6.1449
0	0.051	6.1512
0	0.051	6.1512
0	0.034	6.1512
0	0.034	6.1512
0	0.017	6.1574
0	0.017	6.1574
2	0	6.1574
2	0.017	6.1574
2	0.017	6.1574
2	0.034	6.1574
2	0.034	6.1574
2	0.051	6.1637
2	0.068	6.1637
2	0.068	6.1637
2	0.085	6.17
2	0.085	6.17
2	0.102	6.1763
2	0.102	6.1763
0	0.102	6.1826
0	0.102	6.1826
0	0.085	6.1889
0	0.085	6.1889
0	0.085	6.1951
0	0.068	6.1951
0	0.068	6.1951
0	0.068	6.2014
0	0.068	6.2014
0	0.051	6.2014
0	0.051	6.2077
0	0.051	6.2077
0	0.034	6.2077
0	0.034	6.214
0	0.034	6.214
0	0.034	6.214
0	0.034	6.214
0	0.017	6.214
0	0.017	6.214
0	0.017	6.2203
0	0.017	6.2203
0	0	6.2203
0	0	6.2203
0	0	6.2203
0	0	6.2203
0	0	6.2203
0	0	6.2203
0	0	6.2203
0	0	6.2203
0	0	6.2203
2	-0.017	6.2203
2	0	6.2203
2	0	6.2203
2	0.017	6.2203
2	0.017	6.2203
2	0.034	6.2203
2	0.051	6.2203
2	0.068	6.2265
2	0.068	6.2265
0	0.068	6.2265
0	0.068	6.2328
0	0.068	6.2328
0	0.068	6.2328
0	0.068	6.2391
0	0.051	6.2391
0	0.051	6.2391
0	0.051	6.2454
0	0.051	6.2454
0	0.051	6.2454
0	0.051	6.2517
0	0.051	6.2517
0	0.051	6.2517
0	0.034	6.2517
0	0.034	6.2517
0	0.034	6.258
0	0.034	6.258
0	0.034	6.258
0	0.034	6.258
0	0.034	6.2642
0	0.034	6.2642
0	0.034	6.2642
0	0.034	6.2642
0	0.034	6.2642
0	0.034	6.2642
0	0.034	6.2705
0	0.034	6.2705
0	0.034	6.2705
0	0.034	6.2705
0	0.017	6.2705
0	0.017	6.2705
0	0.017	6.2768
0	0.017	6.2768
0	0.017	6.2768
0	0.017	6.2768
0	0.017	6.2768
0	0.017	6.2768
0	0.017	0
0	0.017	0
0	0.017	0
0	0.017	0
0	0.017	0
0	0.017	0
0	0.017	0
0	0.017	0.0062831
0	0.017	0.0062831
0	0.034	0.0062831
0	0.034	0.0062831
0	0.034	0.0062831
0	0.034	0.0062831
0	0.034	0.012566
0	0.034	0.012566
0	0.034	0.012566
0	0.034	0.012566
0	0.034	0.012566
0	0.034	0.018849
0	0.034	0.018849
0	0.034	0.018849
0	0.034	0.018849
0	0.034	0.018849
0	0.034	0.025132
0	0.034	0.025132
0	0.051	0.025132
0	0.051	0.025132
0	0.051	0.031415
0	0.051	0.031415
0	0.051	0.031415
1	0.051	0.031415
1	0.034	0.037699
1	0.017	0.037699
1	0.017	0.037699
1	0	0.037699
1	0	0.037699
1	-0.017	0.037699
1	-0.034	0.037699
1	-0.034	0.037699
1	-0.051	0.031415
1	-0.068	0.031415
1	-0.085	0.031415
1	-0.102	0.025132
1	-0.119	0.025132
1	-0.119	0.018849
0	-0.119	0.012566
0	-0.119	0.012566
0	-0.119	0.0062831
0	-0.119	0
0	-0.119	0
0	-0.119	6.2768
0	-0.119	6.2768
0	-0.119	6.2705
0	-0.119	6.2642
0	-0.119	6.2642
0	-0.119	6.258
0	-0.119	6.2517
0	-0.136	6.2517
0	-0.136	6.2454
0	-0.136	6.2391
0	-0.136	6.2391
0	-0.136	6.2328
0	-0.136	6.2265
0	-0.136	6.2265
0	-0.153	6.2203
0	-0.153	6.214
0	-0.153	6.2077
2	-0.153	6.2077
2	-0.153	6.2014
2	-0.136	6.1951
2	-0.119	6.1889
2	-0.119	6.1889
2	-0.102	6.1826
2	-0.102	6.1826
2	-0.085	6.1763
2	-0.068	6.1763
2	-0.068	6.17
0	-0.068	6.17
0	-0.085	6.17
0	-0.085	6.1637
0	-0.085	6.1637
0	-0.102	6.1574
0	-0.102	6.1574
0	-0.119	6.1512
0	-0.119	6.1512
0	-0.136	6.1449
0	-0.136	6.1386
0	-0.136	6.1386
0	-0.153	6.1323
0	-0.17	6.126
0	-0.17	6.1197
0	-0.187	6.1135
0	-0.187	6.1072
0	-0.204	6.1009
0	-0.204	6.0946
0	-0.221	6.0883
0	-0.238	6.082
2	-0.238	6.0758
2	-0.238	6.0695
2	-0.238	6.0632
2	-0.238	6.0569
2	-0.238	6.0443
2	-0.238	6.0381
2	-0.221	6.0318
2	-0.221	6.0255
2	-0.221	6.0192
2	-0.221	6.0129
2	-0.221	6.0066
2	-0.221	5.9941
2	-0.221	5.9878
2	-0.221	5.9815
2	-0.221	5.9752
2	-0.238	5.9689
2	-0.238	5.9627
2	-0.238	5.9564
2	-0.238	5.9438
2	-0.238	5.9375
2	-0.238	5.9313
2	-0.255	5.925
2	-0.255	5.9187
2	-0.255	5.9061
2	-0.272	5.8998
2	-0.272	5.8936
2	-0.272	5.881
2	-0.289	5.8747
0	-0.306	5.8684
0	-0.34	5.8559
0	-0.357	5.8433
0	-0.391	5.8307
0	-0.408	5.8244
0	-0.442	5.8056
0	-0.459	5.793
0	-0.493	5.7805
0	-0.527	5.7679
0	-0.544	5.749
0	-0.578	5.7302
0	-0.612	5.7113
0	-0.646	5.6925
0	-0.68	5.6736
0	-0.714	5.6548
0	-0.748	5.6297
0	-0.782	5.6045
0	-0.816	5.5857
0	-0.867	5.5605
0	-0.901	5.5291
0	-0.935	5.504
0	-0.986	5.4726
0	-1.02	5.4412
0	-1.071	5.4097
0	-1.122	5.3783
0	-1.156	5.3469
0	-1.207	5.3092
0	-1.258	5.2715
0	-1.309	5.2338
0	-1.36	5.1898
0	-1.411	5.1521
0	-1.479	5.1082
0	-1.53	5.0579
0	-1.581	5.0139
0	-1.632	4.9637
0	-1.7	4.9134
0	-1.751	4.8631
0	-1.819	4.8066
0	-1.87	4.7563
0	-1.938	4.6935
0	-1.989	4.6369
0	-2.057	4.5741
0	-2.108	4.5113
0	-2.159	4.4484
0	-2.227	4.3856
0	-2.278	4.3165
0	-2.329	4.2474
0	-2.38	4.1783
0	-2.431	4.1029
0	-2.482	4.0275
0	-2.516	3.9521
0	-2.567	3.8767
0	-2.601	3.8013
0	-2.635	3.7196
0	-2.669	3.6442
0	-2.686	3.5625
0	-2.703	3.4808
0	-2.72	3.3992
0	-2.737	3.3175
0	-2.737	3.2358
0	-2.754	3.1478
0	-2.737	3.0661
0	-2.737	2.9845
0	-2.72	2.9028
0	-2.703	2.8211
0	-2.686	2.7394
0	-2.652	2.6578
0	-2.618	2.5823
0	-2.584	2.5007
0	-2.55	2.4253
0	-2.516	2.3499
0	-2.465	2.2745
0	-2.414	2.1991
0	-2.363	2.13
0	-2.312	2.0609
0	-2.261	1.9917
0	-2.193	1.9226
0	-2.142	1.8598
0	-2.074	1.7907
0	-2.023	1.7341
0	-1.955	1.6713
0	-1.904	1.6148
0	-1.836	1.5582
0	-1.785	1.5017
0	-1.717	1.4514
0	-1.666	1.4011
0	-1.598	1.3509
0	-1.547	1.3006
0	-1.479	1.2566
0	-1.428	1.2126
0	-1.36	1.1687
0	-1.309	1.131
0	-1.258	1.0933
0	-1.207	1.0556
0	-1.156	1.0179
0	-1.105	0.98645
1	-1.054	0.95503
1	-1.02	0.92362
1	-0.986	0.8922
1	-0.952	0.86079
1	-0.918	0.82937
1	-0.901	0.80424
1	-0.867	0.7791
1	-0.85	0.75397
1	-0.816	0.72884
1	-0.799	0.70371
1	-0.782	0.67858
1	-0.748	0.65344
0	-0.714	0.63459
0	-0.68	0.60946
0	-0.646	0.59061
0	-0.612	0.57176
0	-0.578	0.55291
0	-0.544	0.53406
0	-0.51	0.5215
0	-0.493	0.50265
0	-0.459	0.49008
0	-0.425	0.47752
0	-0.408	0.46495
0	-0.374	0.45238
0	-0.357	0.43982
0	-0.323	0.43353
1	-0.306	0.42097
1	-0.289	0.41469
1	-0.289	0.40212
1	-0.272	0.39583
1	-0.272	0.38955
1	-0.255	0.37699
1	-0.255	0.3707
1	-0.255	0.36442
1	-0.238	0.35814
1	-0.238	0.34557
1	-0.238	0.33929
0	-0.221	0.333
0	-0.204	0.32672
0	-0.17	0.32044
0	-0.153	0.31416
0	-0.136	0.30787
0	-0.119	0.30787
0	-0.102	0.30159
0	-0.085	0.30159
0	-0.068	0.29531
0	-0.051	0.29531
0	-0.034	0.29531
1	-0.017	0.29531
1	-0.017	0.29531
1	-0.017	0.29531
1	-0.017	0.28902
1	0	0.28902
1	0	0.28902
1	0	0.28902
1	0	0.28902
1	0	0.28902
1	0	0.28902
1	0	0.28902
1	0	0.28902
1	0	0.28902
1	0	0.28902
1	0	0.28902
1	0	0.28902
1	0	0.28902
1	0	0.28902
1	0	0.28902
1	0	0.28902
1	0	0.28902
1	0	0.28902
1	0	0.28902
1	0	0.28902
1	0	0.28902
1	0	0.28902
1	0	0.28902
1	0	0.28902
1	0	0.28902
1	0	0.28902
0	0.017	0.28902
0	0.034	0.28902
0	0.051	0.28902
0	0.068	0.29531
0	0.085	0.29531
0	0.102	0.30159
0	0.119	0.30159
0	0.136	0.30787
0	0.153	0.31416
0	0.187	0.32044
0	0.204	0.32672
0	0.221	0.333
0	0.238	0.33929
0	0.255	0.34557
0	0.272	0.35185
0	0.306	0.36442
0	0.323	0.3707
0	0.34	0.38327
0	0.374	0.39583
0	0.391	0.40212
0	0.408	0.41469
0	0.442	0.42725
0	0.459	0.4461
0	0.493	0.45867
0	0.51	0.47123
0	0.544	0.49008
0	0.578	0.50893
0	0.595	0.5215
0	0.629	0.54035
0	0.663	0.56548
0	0.697	0.58433
0	0.731	0.60318
0	0.765	0.62831
0	0.799	0.65344
0	0.833	0.67858
0	0.867	0.70371
0	0.918	0.72884
0	0.952	0.76026
0	0.986	0.78539
0	1.037	0.8168
0	1.088	0.84822
0	1.122	0.88592
0	1.173	0.91733
0	1.224	0.95503
0	1.275	0.99273
0	1.326	1.0304
0	1.377	1.0681
0	1.428	1.1121
0	1.479	1.1561
0	1.53	1.2001
0	1.581	1.2503
0	1.649	1.3006
0	1.7	1.3509
0	1.768	1.4011
0	1.819	1.4577
0	1.87	1.5079
0	1.938	1.5708
0	1.989	1.6273
0	2.057	1.6902
0	2.108	1.753
0	2.176	1.8158
0	2.227	1.8786
0	2.278	1.9478
0	2.329	2.0169
0	2.38	2.0923
0	2.431	2.1614
0	2.482	2.2368
0	2.533	2.3122
0	2.567	2.3876
0	2.601	2.4693
0	2.635	2.5447
0	2.669	2.6263
0	2.703	2.708
0	2.72	2.7897
0	2.737	2.8714
0	2.754	2.9531
0	2.754	3.0347
0	2.754	3.1164
0	2.754	3.2044
2	2.754	3.2861
2	2.754	3.3677
2	2.754	3.4494
2	2.737	3.5311
2	2.737	3.6128
2	2.72	3.6945
2	2.703	3.7761
2	2.669	3.8578
2	2.652	3.9395
2	2.618	4.0212
2	2.584	4.0966
2	2.55	4.1783
2	2.516	4.2537
2	2.482	4.3291
2	2.431	4.3982
2	2.397	4.4736
2	2.346	4.5427
2	2.295	4.6118
2	2.261	4.6809
2	2.21	4.75
2	2.176	4.8191
2	2.125	4.882
2	2.074	4.9448
2	2.04	5.0076
0	1.972	5.0642
0	1.921	5.127
0	1.87	5.1836
0	1.819	5.2401
0	1.768	5.2904
0	1.717	5.3469
[truncated: 5,162 more rows]
