# Supplementary material for: Skilled motor control of an inverted pendulum implies low entropy of states but high entropy of actions
Source: PLoS Comput Biol. 2023 Jan 6;19(1):e1010810. doi: 10.1371/journal.pcbi.1010810 (PMC9851554; doi:10.1371/journal.pcbi.1010810)
Supplement: S2 File — The dataset within the file contains the data collected during the experiment. Each CSV file named “FRI_p_l.csv” corresponds to a different trial, where “p” stands for an unique numerical participant’s identifier and “l” stands for pendulum length (where “2” corresponds to 0.2, “3” to 0.3 m, “4” to 0.4 m, etc.). In every file, rows correspond to subsequent time steps, sampled with a frequency of 0.017 s. For every recorded time step, each column contains: the action selected by the trial’s participant (“action”). The value 0 corresponds to a “no action”, the value 1 represents an action that pushes the pendulum towards the clockwise direction and the value 2 corresponds to an action that pushes the pendulum towards the anti-clockwise direction.the angular velocity of the pendulum at that time step (“ang. velocity”), measured in rad s−1.the angle of the pendulum at that time step (“angle”), measured in rad with values in the interval [0, 2π) rad. The angle 0 rad corresponds to the pendulum oriented in its upright position.the single utility value associated to the whole trial (“utility”). (ZIP) [file pcbi.1010810.s002.zip › ExperimentalData/FRI_16_3.csv]

action	angular vel.	angle	trial utility
-2	0.646	0.32044	-18.3113
0	0	3.2358
0	-0.017	3.2358
0	-0.017	3.2358
0	-0.034	3.2358
0	-0.034	3.2358
0	-0.051	3.2358
0	-0.068	3.2295
0	-0.068	3.2295
0	-0.085	3.2295
0	-0.085	3.2232
0	-0.102	3.2232
0	-0.102	3.217
0	-0.102	3.217
0	-0.119	3.2107
0	-0.119	3.2044
0	-0.136	3.2044
0	-0.17	3.1981
0	-0.204	3.1918
0	-0.221	3.1855
0	-0.255	3.1793
0	-0.289	3.1667
0	-0.323	3.1604
0	-0.34	3.1478
0	-0.374	3.1416
0	-0.408	3.129
0	-0.425	3.1164
0	-0.459	3.0976
0	-0.476	3.085
0	-0.493	3.0724
0	-0.51	3.0536
0	-0.527	3.041
0	-0.544	3.0222
0	-0.561	3.0096
0	-0.578	2.9908
0	-0.578	2.9719
0	-0.595	2.9531
0	-0.595	2.9342
0	-0.612	2.9154
0	-0.612	2.8965
0	-0.612	2.8777
0	-0.612	2.8588
0	-0.612	2.8462
0	-0.612	2.8274
0	-0.612	2.8085
0	-0.595	2.7897
0	-0.595	2.7708
0	-0.578	2.752
0	-0.561	2.7332
0	-0.561	2.7206
0	-0.544	2.7017
0	-0.527	2.6829
0	-0.51	2.6703
0	-0.493	2.6515
0	-0.459	2.6389
0	-0.442	2.6263
0	-0.425	2.6138
0	-0.391	2.6012
0	-0.374	2.5886
-1	-0.34	2.5761
0	-0.289	2.5698
0	-0.238	2.5572
0	-0.187	2.5509
0	-0.119	2.5447
2	-0.068	2.5447
2	0	2.5447
2	0.085	2.5447
2	0.153	2.5509
2	0.238	2.5572
2	0.323	2.5635
2	0.408	2.5761
2	0.493	2.5886
2	0.561	2.6012
2	0.646	2.62
2	0.714	2.6452
2	0.782	2.664
2	0.867	2.6892
2	0.935	2.7206
2	1.003	2.7457
2	1.054	2.7771
2	1.122	2.8085
2	1.173	2.8462
2	1.224	2.8839
2	1.275	2.9216
2	1.326	2.9593
2	1.36	2.997
2	1.411	3.041
2	1.445	3.085
2	1.462	3.129
2	1.496	3.173
2	1.513	3.217
2	1.53	3.2672
2	1.547	3.3112
2	1.547	3.3552
2	1.547	3.4054
2	1.547	3.4494
2	1.547	3.4997
2	1.53	3.5437
2	1.513	3.5877
2	1.496	3.6379
2	1.479	3.6819
2	1.445	3.7259
2	1.411	3.7699
2	1.377	3.8076
2	1.343	3.8515
2	1.309	3.8892
2	1.258	3.9269
2	1.207	3.9646
2	1.156	4.0023
2	1.122	4.0338
2	1.054	4.0714
2	1.003	4.1029
2	0.952	4.128
2	0.884	4.1594
2	0.833	4.1845
2	0.765	4.2097
2	0.714	4.2285
2	0.646	4.2537
2	0.578	4.2725
2	0.527	4.2851
0	0.425	4.3039
0	0.34	4.3165
0	0.238	4.3228
0	0.153	4.3291
0	0.051	4.3353
0	-0.017	4.3353
0	-0.119	4.3291
0	-0.204	4.3291
0	-0.289	4.3165
1	-0.391	4.3102
1	-0.51	4.2914
1	-0.629	4.2788
1	-0.748	4.2537
1	-0.85	4.2348
1	-0.969	4.2034
1	-1.088	4.172
1	-1.19	4.1406
1	-1.309	4.1029
1	-1.411	4.0589
1	-1.513	4.0149
1	-1.615	3.9709
1	-1.717	3.9207
1	-1.819	3.8641
1	-1.904	3.8076
1	-1.989	3.751
1	-2.074	3.6882
1	-2.142	3.6254
1	-2.21	3.5625
1	-2.278	3.4934
1	-2.329	3.4243
1	-2.38	3.3489
1	-2.431	3.2798
1	-2.465	3.2044
1	-2.499	3.129
1	-2.516	3.0536
1	-2.533	2.9782
1	-2.533	2.9028
1	-2.533	2.8274
1	-2.533	2.752
1	-2.516	2.6766
1	-2.482	2.6012
1	-2.465	2.5258
1	-2.431	2.4504
1	-2.38	2.3813
1	-2.346	2.3059
1	-2.295	2.2368
1	-2.227	2.1677
1	-2.176	2.1048
1	-2.108	2.0357
1	-2.057	1.9729
1	-1.989	1.9163
1	-1.921	1.8535
1	-1.836	1.797
1	-1.768	1.7467
1	-1.7	1.6902
1	-1.632	1.6399
1	-1.547	1.5959
1	-1.479	1.5519
1	-1.411	1.5079
1	-1.326	1.464
1	-1.258	1.4263
1	-1.19	1.3886
1	-1.122	1.3509
1	-1.037	1.3195
1	-0.969	1.288
1	-0.901	1.2629
1	-0.833	1.2378
1	-0.765	1.2126
0	-0.68	1.1875
0	-0.578	1.1687
0	-0.493	1.1561
0	-0.391	1.1435
0	-0.306	1.131
0	-0.221	1.1247
0	-0.119	1.1184
0	-0.034	1.1121
0	0.034	1.1121
0	0.119	1.1184
0	0.221	1.1247
0	0.306	1.131
0	0.391	1.1435
0	0.493	1.1561
0	0.578	1.1687
0	0.68	1.1875
0	0.765	1.2126
0	0.867	1.2378
0	0.952	1.2629
0	1.054	1.2943
0	1.139	1.3257
0	1.241	1.3634
0	1.343	1.4011
2	1.445	1.4451
2	1.564	1.4891
2	1.683	1.5394
2	1.819	1.5896
2	1.938	1.6462
2	2.074	1.709
2	2.193	1.7718
2	2.312	1.841
2	2.431	1.9101
2	2.55	1.9855
2	2.669	2.0671
2	2.788	2.1488
2	2.89	2.2305
2	2.992	2.3185
2	3.077	2.4127
2	3.179	2.507
2	3.247	2.6012
2	3.332	2.7017
2	3.383	2.8023
2	3.434	2.9028
2	3.485	3.0096
2	3.519	3.1164
2	3.536	3.2232
2	3.553	3.33
2	3.553	3.4369
2	3.553	3.5437
2	3.519	3.6505
2	3.502	3.751
2	3.468	3.8578
2	3.417	3.9646
2	3.366	4.0652
2	3.315	4.1657
2	3.247	4.2599
0	3.145	4.3605
0	3.06	4.4547
0	2.958	4.5427
0	2.856	4.6306
0	2.754	4.7123
0	2.652	4.794
0	2.55	4.8757
0	2.448	4.9511
0	2.363	5.0202
0	2.261	5.0893
0	2.176	5.1584
0	2.074	5.2213
0	1.989	5.2841
1	1.904	5.3406
1	1.802	5.3972
1	1.7	5.4537
1	1.598	5.4977
1	1.496	5.548
1	1.411	5.592
1	1.326	5.6297
1	1.241	5.6736
1	1.156	5.705
1	1.071	5.7428
1	0.986	5.7742
1	0.918	5.7993
1	0.85	5.8244
1	0.782	5.8496
1	0.714	5.8747
1	0.646	5.8936
1	0.578	5.9124
1	0.51	5.9313
1	0.459	5.9438
1	0.391	5.9564
1	0.34	5.9689
1	0.272	5.9752
1	0.221	5.9878
1	0.17	5.9941
1	0.102	5.9941
1	0.051	6.0004
1	0	6.0004
1	-0.034	6.0004
1	-0.085	6.0004
1	-0.153	5.9941
1	-0.204	5.9878
0	-0.238	5.9815
0	-0.255	5.9752
2	-0.289	5.9627
2	-0.289	5.9564
2	-0.306	5.9501
2	-0.306	5.9375
2	-0.306	5.925
2	-0.323	5.9187
2	-0.323	5.9061
2	-0.34	5.8998
2	-0.357	5.8873
2	-0.357	5.8747
2	-0.374	5.8621
2	-0.391	5.8559
2	-0.408	5.8433
2	-0.425	5.8307
2	-0.442	5.8182
2	-0.459	5.7993
2	-0.476	5.7867
2	-0.493	5.7742
2	-0.51	5.7553
2	-0.544	5.7428
2	-0.561	5.7239
2	-0.595	5.705
2	-0.612	5.6862
2	-0.646	5.6674
2	-0.68	5.6485
2	-0.714	5.6297
0	-0.765	5.6045
1	-0.833	5.5794
1	-0.918	5.5543
1	-1.02	5.5291
1	-1.122	5.4914
1	-1.207	5.46
1	-1.309	5.4223
1	-1.411	5.3783
1	-1.53	5.3343
1	-1.632	5.2904
1	-1.751	5.2338
1	-1.853	5.1836
1	-1.972	5.127
1	-2.091	5.0642
1	-2.21	5.0014
1	-2.329	4.9322
1	-2.465	4.8568
1	-2.584	4.7814
1	-2.703	4.6998
1	-2.839	4.6181
1	-2.958	4.5301
1	-3.077	4.4421
1	-3.196	4.3479
1	-3.315	4.2474
1	-3.434	4.1468
1	-3.536	4.04
1	-3.638	3.9332
1	-3.74	3.8201
0	-3.791	3.707
0	-3.842	3.5939
0	-3.876	3.4808
0	-3.893	3.3615
0	-3.91	3.2421
0	-3.91	3.129
0	-3.91	3.0096
0	-3.893	2.8902
0	-3.859	2.7771
0	-3.808	2.6578
0	-3.757	2.5447
0	-3.706	2.4316
0	-3.621	2.3247
0	-3.553	2.2179
0	-3.468	2.1111
0	-3.383	2.0106
0	-3.281	1.9101
0	-3.179	1.8095
0	-3.077	1.7153
0	-2.992	1.6273
0	-2.89	1.5394
0	-2.788	1.4514
0	-2.686	1.3697
0	-2.584	1.288
0	-2.482	1.2126
0	-2.397	1.1372
0	-2.295	1.0681
0	-2.21	0.99901
0	-2.125	0.93618
0	-2.057	0.87335
0	-1.972	0.81052
0	-1.904	0.75397
0	-1.836	0.69742
0	-1.768	0.64088
0	-1.717	0.59061
0	-1.666	0.54035
0	-1.615	0.49008
0	-1.564	0.43982
0	-1.513	0.39583
0	-1.479	0.35185
0	-1.445	0.30787
0	-1.428	0.26389
0	-1.394	0.21991
0	-1.377	0.18221
0	-1.36	0.13823
2	-1.343	0.094246
2	-1.309	0.056548
2	-1.275	0.018849
2	-1.258	6.2642
2	-1.224	6.2265
2	-1.207	6.1889
2	-1.19	6.1512
2	-1.173	6.1197
2	-1.173	6.082
2	-1.156	6.0443
2	-1.156	6.0129
2	-1.156	5.9752
2	-1.156	5.9438
2	-1.173	5.9061
2	-1.173	5.8684
2	-1.19	5.837
2	-1.207	5.7993
2	-1.224	5.7616
2	-1.258	5.7239
2	-1.275	5.6862
2	-1.309	5.6485
2	-1.343	5.6045
2	-1.377	5.5668
0	-1.445	5.5228
0	-1.513	5.4789
0	-1.581	5.4349
0	-1.666	5.3846
0	-1.751	5.3343
0	-1.819	5.2778
1	-1.904	5.2213
1	-2.023	5.1647
1	-2.142	5.1019
1	-2.261	5.0328
1	-2.38	4.9637
1	-2.499	4.8883
1	-2.635	4.8129
1	-2.754	4.7312
1	-2.89	4.6495
1	-3.009	4.5553
1	-3.128	4.4673
1	-3.247	4.3667
0	-3.349	4.2725
0	-3.434	4.1657
0	-3.502	4.0652
0	-3.587	3.9583
0	-3.655	3.8515
0	-3.706	3.7384
0	-3.757	3.6254
0	-3.808	3.5122
0	-3.825	3.3992
0	-3.842	3.2798
0	-3.859	3.1667
0	-3.842	3.0473
0	-3.842	2.9342
0	-3.808	2.8211
0	-3.774	2.708
0	-3.723	2.5949
0	-3.655	2.4818
0	-3.587	2.375
0	-3.519	2.2682
0	-3.434	2.1614
0	-3.349	2.0609
0	-3.264	1.9603
0	-3.162	1.8661
0	-3.06	1.7718
0	-2.958	1.6776
0	-2.856	1.5896
0	-2.754	1.5079
0	-2.652	1.4263
2	-2.567	1.3446
2	-2.431	1.2692
2	-2.312	1.2001
2	-2.193	1.131
2	-2.074	1.0681
2	-1.955	1.0053
2	-1.853	0.94875
2	-1.734	0.89848
2	-1.632	0.84193
2	-1.53	0.79795
2	-1.445	0.75397
2	-1.343	0.70999
2	-1.258	0.67229
2	-1.156	0.63459
2	-1.071	0.60318
2	-1.003	0.57176
2	-0.918	0.54035
2	-0.833	0.51521
2	-0.765	0.49008
2	-0.68	0.46495
2	-0.612	0.4461
2	-0.544	0.42725
2	-0.476	0.41469
2	-0.408	0.40212
2	-0.34	0.38955
2	-0.272	0.37699
2	-0.221	0.3707
0	-0.187	0.36442
1	-0.136	0.35814
1	-0.136	0.35814
1	-0.119	0.35185
1	-0.119	0.34557
1	-0.119	0.34557
1	-0.102	0.33929
1	-0.102	0.33929
1	-0.085	0.333
1	-0.085	0.333
1	-0.085	0.32672
1	-0.068	0.32672
1	-0.068	0.32672
1	-0.068	0.32044
1	-0.051	0.32044
1	-0.051	0.32044
1	-0.051	0.31416
1	-0.051	0.31416
1	-0.034	0.31416
1	-0.034	0.30787
1	-0.034	0.30787
1	-0.034	0.30787
1	-0.034	0.30787
1	-0.017	0.30787
1	-0.017	0.30787
1	-0.017	0.30159
1	-0.017	0.30159
1	-0.017	0.30159
1	0	0.30159
1	0	0.30159
1	0	0.30159
1	0	0.30159
1	0	0.30159
1	0	0.30159
1	0	0.30159
1	0	0.30159
1	0	0.30159
1	0	0.30159
1	0	0.30159
1	0.017	0.30159
1	0.017	0.30159
1	0.017	0.30159
1	0.017	0.30787
1	0.017	0.30787
1	0.034	0.30787
1	0.034	0.30787
1	0.034	0.30787
1	0.034	0.30787
1	0.034	0.31416
1	0.051	0.31416
1	0.051	0.31416
1	0.051	0.31416
1	0.051	0.32044
1	0.068	0.32044
1	0.068	0.32044
1	0.068	0.32672
1	0.085	0.32672
1	0.085	0.333
1	0.085	0.333
1	0.153	0.33929
1	0.204	0.33929
1	0.272	0.35185
1	0.34	0.35814
1	0.391	0.3707
1	0.459	0.38327
1	0.527	0.39583
1	0.595	0.41469
1	0.663	0.43353
1	0.731	0.45238
1	0.799	0.47752
1	0.867	0.50265
1	0.952	0.53406
1	1.037	0.5592
1	1.105	0.59061
1	1.19	0.62831
1	1.275	0.66601
1	1.377	0.70371
1	1.462	0.74769
1	1.564	0.79167
1	1.666	0.84193
1	1.768	0.8922
1	1.87	0.94875
1	1.972	1.0053
1	2.091	1.0681
1	2.21	1.131
1	2.329	1.2001
1	2.448	1.2755
1	2.567	1.3509
1	2.686	1.4263
1	2.822	1.5079
1	2.941	1.5959
1	3.06	1.6839
1	3.196	1.7781
1	3.315	1.8786
1	3.434	1.9792
1	3.553	2.086
1	3.655	2.1928
1	3.757	2.3059
1	3.859	2.419
1	3.944	2.5384
1	4.012	2.6578
1	4.08	2.7771
1	4.114	2.9028
1	4.131	3.0222
1	4.131	3.1478
1	4.114	3.2735
1	4.097	3.3929
1	4.063	3.5185
1	4.012	3.6379
1	3.961	3.7573
1	3.893	3.8767
1	3.825	3.996
1	3.74	4.1091
1	3.655	4.2222
1	3.57	4.3291
1	3.468	4.4359
1	3.366	4.5364
1	3.247	4.6369
1	3.111	4.7312
1	2.992	4.8254
1	2.856	4.9134
1	2.737	4.9951
1	2.601	5.0767
1	2.482	5.1521
1	2.38	5.2275
1	2.261	5.2966
1	2.142	5.3595
1	2.04	5.4223
1	1.938	5.4851
1	1.853	5.5417
1	1.751	5.5982
1	1.666	5.6485
1	1.581	5.6988
1	1.496	5.7428
1	1.428	5.7867
1	1.343	5.8307
1	1.275	5.8684
1	1.207	5.9061
1	1.156	5.9438
1	1.088	5.9752
1	1.037	6.0066
1	0.986	6.0381
1	0.935	6.0695
1	0.884	6.0946
1	0.833	6.1197
1	0.799	6.1449
1	0.765	6.17
1	0.714	6.1889
1	0.68	6.214
1	0.646	6.2328
1	0.612	6.2517
1	0.595	6.2705
1	0.561	0.0062831
1	0.544	0.018849
1	0.51	0.037699
1	0.493	0.050265
1	0.476	0.069114
1	0.459	0.08168
1	0.442	0.094246
1	0.425	0.10681
1	0.408	0.11938
1	0.391	0.13195
1	0.374	0.14451
1	0.357	0.15708
1	0.357	0.16964
1	0.34	0.17593
1	0.34	0.18849
1	0.323	0.20106
1	0.323	0.20734
1	0.306	0.21991
1	0.306	0.22619
1	0.306	0.23876
1	0.306	0.24504
1	0.306	0.25761
1	0.306	0.26389
1	0.306	0.27646
1	0.306	0.28274
1	0.306	0.29531
1	0.306	0.30159
1	0.306	0.31416
1	0.306	0.32044
1	0.323	0.333
1	0.323	0.33929
1	0.323	0.35185
1	0.34	0.35814
1	0.34	0.3707
1	0.357	0.38327
1	0.374	0.38955
1	0.374	0.40212
1	0.391	0.41469
1	0.408	0.42725
1	0.425	0.43982
1	0.442	0.45238
1	0.459	0.46495
1	0.476	0.4838
1	0.493	0.49637
1	0.51	0.50893
1	0.544	0.52778
1	0.561	0.54663
1	0.578	0.5592
1	0.612	0.57805
1	0.646	0.59689
1	0.663	0.61574
1	0.697	0.64088
1	0.782	0.65973
1	0.833	0.68486
1	0.884	0.70999
1	0.952	0.74141
1	1.02	0.77282
1	1.088	0.80424
1	1.173	0.83565
1	1.241	0.87335
1	1.326	0.91105
1	1.394	0.95503
1	1.479	0.99901
1	1.564	1.043
1	1.649	1.0933
1	1.734	1.1435
1	1.836	1.1938
1	1.921	1.2503
1	2.023	1.3132
1	2.125	1.376
1	2.21	1.4388
1	2.312	1.5079
1	2.414	1.5771
1	2.516	1.6525
1	2.601	1.7279
1	2.703	1.8095
1	2.805	1.8912
1	2.89	1.9792
1	2.975	2.0671
2	3.06	2.1551
2	3.162	2.2494
2	3.264	2.3499
2	3.366	2.4504
2	3.451	2.5509
2	3.519	2.6578
2	3.587	2.7646
2	3.655	2.8714
2	3.689	2.9782
2	3.723	3.0913
2	3.757	3.2044
2	3.774	3.3175
2	3.774	3.4306
2	3.757	3.5437
2	3.74	3.6568
0	3.689	3.7699
0	3.621	3.8767
0	3.553	3.9898
0	3.468	4.0903
0	3.383	4.1971
0	3.281	4.2976
0	3.196	4.3919
0	3.094	4.4861
0	2.992	4.5804
0	2.89	4.6683
0	2.788	4.7563
0	2.686	4.838
0	2.584	4.9134
0	2.499	4.9951
0	2.397	5.0642
0	2.312	5.1396
0	2.21	5.2024
0	2.125	5.2715
0	2.04	5.3343
0	1.955	5.3909
0	1.887	5.4537
0	1.819	5.504
0	1.751	5.5605
0	1.683	5.6108
1	1.615	5.6611
1	1.53	5.7113
1	1.462	5.7553
1	1.377	5.7993
1	1.309	5.837
1	1.241	5.8747
1	1.173	5.9124
1	1.105	5.9438
1	1.054	5.9815
1	1.003	6.0129
1	0.935	6.0381
1	0.901	6.0695
1	0.85	6.0946
1	0.799	6.1197
1	0.765	6.1449
1	0.714	6.1637
1	0.68	6.1889
1	0.646	6.2077
1	0.612	6.2265
1	0.578	6.2454
1	0.544	6.258
1	0.527	6.2768
1	0.493	0.0062831
1	0.476	0.025132
1	0.442	0.037699
1	0.425	0.050265
1	0.408	0.062831
1	0.374	0.075397
1	0.357	0.087963
1	0.34	0.10053
1	0.323	0.10681
1	0.306	0.11938
1	0.306	0.12566
1	0.289	0.13823
1	0.272	0.14451
1	0.255	0.15079
1	0.255	0.16336
1	0.238	0.16964
1	0.221	0.17593
1	0.221	0.18221
1	0.204	0.18849
1	0.204	0.19478
1	0.204	0.20106
1	0.187	0.20734
1	0.187	0.21363
1	0.187	0.21991
1	0.17	0.22619
1	0.17	0.23247
1	0.17	0.23876
1	0.17	0.24504
1	0.17	0.24504
1	0.153	0.25132
1	0.153	0.25761
1	0.153	0.26389
1	0.153	0.27017
1	0.153	0.27017
1	0.153	0.27646
1	0.153	0.28274
1	0.153	0.28902
1	0.153	0.29531
1	0.17	0.29531
1	0.17	0.30159
1	0.17	0.30787
1	0.17	0.31416
1	0.17	0.32044
1	0.187	0.32672
1	0.187	0.333
1	0.187	0.333
1	0.204	0.33929
1	0.204	0.34557
1	0.221	0.35814
1	0.221	0.36442
1	0.238	0.3707
1	0.238	0.37699
1	0.255	0.38327
1	0.255	0.38955
1	0.272	0.40212
1	0.289	0.4084
1	0.306	0.42097
1	0.306	0.42725
1	0.323	0.43982
1	0.34	0.4461
1	0.357	0.45867
1	0.374	0.47123
1	0.391	0.4838
1	0.425	0.49637
1	0.442	0.50893
1	0.493	0.5215
1	0.51	0.53406
1	0.561	0.55291
1	0.612	0.57176
1	0.68	0.59061
1	0.731	0.60946
1	0.782	0.63459
1	0.85	0.65973
1	0.901	0.68486
1	0.969	0.71627
1	1.037	0.74769
1	1.105	0.7791
1	1.173	0.81052
1	1.258	0.84822
1	1.326	0.88592
1	1.411	0.9299
1	1.496	0.97388
1	1.564	1.0179
1	1.649	1.0681
1	1.751	1.1184
1	1.836	1.1749
1	1.921	1.2315
1	2.023	1.288
1	2.125	1.3509
1	2.21	1.4137
1	2.312	1.4828
2	2.414	1.5582
2	2.533	1.6273
2	2.669	1.709
2	2.788	1.7907
2	2.907	1.8786
2	3.026	1.9666
2	3.145	2.0609
2	3.247	2.1551
2	3.366	2.2556
2	3.468	2.3562
2	3.553	2.463
2	3.638	2.5698
2	3.706	2.6829
2	3.774	2.796
0	3.808	2.9091
0	3.808	3.0222
0	3.825	3.1353
0	3.808	3.2484
0	3.791	3.3677
0	3.757	3.4808
0	3.723	3.5939
0	3.672	3.7008
0	3.621	3.8138
0	3.553	3.9207
0	3.468	4.0275
0	3.383	4.128
0	3.298	4.2285
0	3.213	4.3291
0	3.111	4.4233
0	3.009	4.5175
0	2.907	4.6055
0	2.805	4.6872
0	2.703	4.7752
0	2.601	4.8506
0	2.516	4.9322
0	2.414	5.0014
0	2.312	5.0767
0	2.227	5.1459
0	2.125	5.2087
1	2.04	5.2715
1	1.938	5.3343
1	1.819	5.3909
1	1.717	5.4412
1	1.615	5.4914
1	1.53	5.5417
1	1.428	5.5857
1	1.343	5.6234
1	1.258	5.6674
1	1.173	5.6988
1	1.088	5.7365
1	1.003	5.7679
1	0.935	5.7993
1	0.867	5.8244
1	0.799	5.8496
1	0.731	5.8747
1	0.663	5.8936
1	0.595	5.9124
1	0.527	5.9313
1	0.476	5.9438
1	0.408	5.9564
1	0.357	5.9689
1	0.289	5.9815
1	0.238	5.9878
1	0.187	5.9941
1	0.136	6.0004
0	0.102	6.0066
0	0.068	6.0066
2	0.051	6.0066
2	0.051	6.0129
2	0.051	6.0129
2	0.051	6.0129
2	0.051	6.0192
2	0.051	6.0192
2	0.051	6.0192
2	0.051	6.0192
2	0.051	6.0255
2	0.051	6.0255
2	0.068	6.0255
2	0.068	6.0318
2	0.068	6.0318
2	0.068	6.0318
2	0.068	6.0381
2	0.068	6.0381
2	0.068	6.0381
2	0.085	6.0443
2	0.085	6.0443
2	0.085	6.0506
2	0.085	6.0506
2	0.102	6.0569
2	0.102	6.0569
2	0.102	6.0632
2	0.102	6.0632
2	0.119	6.0695
2	0.119	6.0695
2	0.136	6.0758
2	0.136	6.082
2	0.136	6.0883
2	0.153	6.0883
2	0.153	6.0946
2	0.17	6.1009
2	0.17	6.1072
2	0.187	6.1135
2	0.204	6.1197
2	0.204	6.126
2	0.221	6.1323
2	0.238	6.1386
2	0.238	6.1449
2	0.255	6.1512
2	0.272	6.1574
0	0.255	6.17
1	0.255	6.1763
1	0.221	6.1826
1	0.17	6.1889
1	0.136	6.1951
1	0.102	6.2014
1	0.068	6.2014
1	0.034	6.2014
1	0	6.2077
1	-0.017	6.2077
1	-0.051	6.2014
1	-0.085	6.2014
1	-0.119	6.1951
1	-0.153	6.1951
1	-0.187	6.1889
1	-0.221	6.1826
1	-0.272	6.1763
1	-0.306	6.1637
1	-0.34	6.1574
1	-0.374	6.1449
1	-0.425	6.1323
1	-0.459	6.1197
1	-0.51	6.1009
1	-0.561	6.0883
1	-0.595	6.0695
0	-0.629	6.0506
2	-0.646	6.0318
2	-0.646	6.0129
2	-0.646	5.9941
2	-0.646	5.9752
2	-0.646	5.9564
2	-0.646	5.9313
2	-0.663	5.9124
2	-0.663	5.8936
2	-0.68	5.8747
2	-0.697	5.8496
2	-0.714	5.8307
2	-0.731	5.8119
2	-0.748	5.7867
2	-0.765	5.7616
2	-0.782	5.7428
2	-0.816	5.7176
2	-0.85	5.6925
2	-0.867	5.6674
2	-0.901	5.6359
2	-0.935	5.6108
2	-0.969	5.5794
2	-1.003	5.5543
2	-1.054	5.5228
0	-1.122	5.4851
0	-1.19	5.4537
1	-1.258	5.416
1	-1.377	5.3783
1	-1.479	5.3343
1	-1.581	5.2841
1	-1.7	5.2401
1	-1.802	5.1836
1	-1.921	5.127
1	-2.04	5.0705
1	-2.159	5.0076
1	-2.278	4.9385
1	-2.414	4.8694
1	-2.533	4.794
1	-2.652	4.7123
1	-2.788	4.6306
1	-2.907	4.549
1	-3.026	4.461
1	-3.162	4.3667
1	-3.281	4.2662
1	-3.383	4.1657
1	-3.502	4.0652
1	-3.604	3.9583
1	-3.689	3.8515
1	-3.774	3.7384
1	-3.859	3.6191
1	-3.927	3.506
0	-3.944	3.3866
0	-3.961	3.2672
0	-3.978	3.1478
0	-3.961	3.0284
0	-3.944	2.9091
0	-3.91	2.7897
0	-3.876	2.6766
0	-3.825	2.5572
0	-3.757	2.4441
0	-3.689	2.331
0	-3.621	2.2242
0	-3.536	2.1174
0	-3.434	2.0106
0	-3.349	1.9101
0	-3.247	1.8095
0	-3.145	1.7153
0	-3.043	1.621
0	-2.941	1.5331
0	-2.839	1.4451
0	-2.737	1.3572
0	-2.652	1.2755
0	-2.55	1.2001
0	-2.465	1.1247
0	-2.363	1.0493
0	-2.278	0.98016
0	-2.193	0.91733
0	-2.125	0.84822
0	-2.04	0.78539
2	-1.972	0.72884
2	-1.887	0.66601
2	-1.802	0.60946
2	-1.717	0.5592
2	-1.632	0.50893
2	-1.564	0.45867
2	-1.479	0.41469
2	-1.428	0.3707
2	-1.36	0.32672
2	-1.292	0.28902
2	-1.241	0.25132
2	-1.19	0.21363
2	-1.139	0.17593
2	-1.105	0.14451
2	-1.071	0.1131
2	-1.02	0.08168
2	-0.986	0.050265
2	-0.952	0.018849
2	-0.935	6.2768
2	-0.901	6.2454
2	-0.884	6.2203
2	-0.867	6.1951
2	-0.85	6.17
2	-0.833	6.1449
2	-0.816	6.1197
2	-0.816	6.0946
2	-0.799	6.0695
2	-0.799	6.0443
2	-0.799	6.0192
2	-0.799	5.9941
2	-0.799	5.9689
2	-0.799	5.9501
2	-0.799	5.925
2	-0.816	5.8998
2	-0.816	5.8747
2	-0.833	5.8496
2	-0.85	5.8244
2	-0.867	5.7993
2	-0.884	5.7679
2	-0.918	5.7428
2	-0.935	5.7176
2	-0.969	5.6862
2	-0.986	5.6548
0	-1.054	5.6234
0	-1.122	5.592
0	-1.173	5.5605
0	-1.241	5.5228
0	-1.309	5.4851
0	-1.394	5.4412
0	-1.462	5.3972
0	-1.547	5.3532
0	-1.615	5.3092
0	-1.7	5.2589
1	-1.785	5.2024
1	-1.904	5.1459
1	-2.023	5.0893
1	-2.142	5.0265
1	-2.261	4.9574
1	-2.38	4.8883
1	-2.516	4.8191
1	-2.635	4.7375
1	-2.771	4.6558
1	-2.89	4.5741
1	-3.009	4.4861
1	-3.128	4.3919
1	-3.247	4.2976
1	-3.366	4.1971
1	-3.485	4.0903
1	-3.587	3.9835
1	-3.672	3.8767
1	-3.774	3.7636
1	-3.842	3.6505
1	-3.91	3.5374
1	-3.978	3.418
1	-4.012	3.2986
1	-4.046	3.173
1	-4.08	3.0536
0	-4.063	2.9279
0	-4.029	2.8085
0	-3.995	2.6892
0	-3.944	2.5698
0	-3.876	2.4504
0	-3.808	2.3373
0	-3.74	2.2242
0	-3.655	2.1111
0	-3.553	2.0043
0	-3.468	1.8975
0	-3.366	1.797
0	-3.264	1.6964
0	-3.162	1.5959
0	-3.06	1.5017
0	-2.958	1.4137
0	-2.856	1.3257
0	-2.771	1.2378
0	-2.669	1.1561
2	-2.584	1.0807
2	-2.465	1.0053
2	-2.346	0.9299
2	-2.244	0.86079
2	-2.142	0.79795
2	-2.04	0.73512
2	-1.955	0.67229
2	-1.87	0.61574
2	-1.785	0.5592
2	-1.7	0.50893
2	-1.632	0.45867
2	-1.564	0.4084
2	-1.496	0.36442
2	-1.428	0.32044
2	-1.377	0.27646
2	-1.326	0.23876
2	-1.275	0.19478
2	-1.224	0.15708
2	-1.19	0.12566
2	-1.139	0.087963
2	-1.105	0.056548
2	-1.071	0.018849
2	-1.054	6.2705
2	-1.02	6.2391
2	-1.003	6.2077
2	-0.986	6.1826
2	-0.969	6.1512
2	-0.952	6.1197
2	-0.952	6.0946
2	-0.935	6.0632
2	-0.935	6.0381
2	-0.935	6.0066
2	-0.935	5.9815
2	-0.935	5.9501
2	-0.935	5.925
2	-0.952	5.8936
2	-0.969	5.8621
2	-0.969	5.837
2	-0.986	5.8056
2	-1.003	5.7742
2	-1.037	5.7428
2	-1.054	5.7113
2	-1.088	5.6799
2	-1.122	5.6485
2	-1.156	5.6108
2	-1.19	5.5794
2	-1.224	5.5417
2	-1.258	5.504
2	-1.309	5.4663
2	-1.36	5.4223
2	-1.411	5.3846
2	-1.462	5.3406
2	-1.513	5.2966
2	-1.564	5.2527
2	-1.632	5.2024
2	-1.683	5.1521
2	-1.751	5.1019
2	-1.819	5.0453
2	-1.887	4.9888
0	-1.972	4.9322
0	-2.074	4.8694
0	-2.176	4.8066
1	-2.278	4.7375
1	-2.397	4.6683
1	-2.516	4.593
1	-2.652	4.5175
1	-2.771	4.4359
1	-2.89	4.3542
1	-3.009	4.2599
1	-3.128	4.172
1	-3.23	4.0777
1	-3.332	3.9772
1	-3.434	3.8767
1	-3.519	3.7699
0	-3.57	3.6631
0	-3.621	3.5562
0	-3.655	3.4431
0	-3.672	3.3363
0	-3.689	3.2232
0	-3.689	3.1164
0	-3.672	3.0033
0	-3.655	2.8902
0	-3.621	2.7834
0	-3.587	2.6766
0	-3.536	2.5698
0	-3.468	2.463
0	-3.4	2.3624
0	-3.332	2.2556
0	-3.247	2.1614
0	-3.162	2.0609
0	-3.06	1.9666
0	-2.975	1.8786
0	-2.873	1.7907
0	-2.771	1.7027
0	-2.669	1.621
0	-2.567	1.5456
0	-2.465	1.4703
0	-2.363	1.3948
0	-2.278	1.3257
0	-2.176	1.2566
0	-2.074	1.1938
2	-1.989	1.131
2	-1.87	1.0744
2	-1.751	1.0179
2	-1.649	0.9676
2	-1.53	0.92362
2	-1.428	0.87963
2	-1.326	0.83565
2	-1.224	0.79795
2	-1.122	0.76026
2	-1.037	0.72884
2	-0.935	0.69742
2	-0.85	0.67229
2	-0.748	0.64716
2	-0.663	0.62831
2	-0.578	0.60946
2	-0.493	0.59061
2	-0.425	0.57805
2	-0.34	0.56548
2	-0.255	0.55291
0	-0.204	0.54663
0	-0.153	0.54035
1	-0.102	0.54035
1	-0.068	0.53406
1	-0.051	0.53406
1	-0.017	0.53406
1	0	0.53406
1	0	0.53406
1	0.034	0.53406
1	0.051	0.53406
1	0.085	0.53406
1	0.102	0.54035
1	0.119	0.54663
1	0.153	0.54663
1	0.17	0.55291
1	0.204	0.5592
1	0.238	0.56548
1	0.255	0.57176
1	0.289	0.58433
1	0.306	0.59061
1	0.34	0.60318
1	0.374	0.60946
1	0.408	0.62203
1	0.442	0.63459
1	0.476	0.65344
1	0.51	0.66601
1	0.544	0.67858
1	0.578	0.69742
1	0.612	0.71627
1	0.646	0.73512
1	0.697	0.75397
1	0.731	0.7791
1	0.782	0.79795
1	0.833	0.82309
0	0.901	0.84822
2	0.969	0.87963
2	1.071	0.91105
2	1.19	0.94246
2	1.292	0.98016
2	1.411	1.0241
2	1.513	1.0681
2	1.632	1.1121
2	1.751	1.1624
2	1.87	1.2189
2	1.989	1.2755
2	2.108	1.3383
2	2.244	1.4074
2	2.363	1.4765
2	2.482	1.5456
2	2.618	1.6273
2	2.737	1.7027
2	2.856	1.7907
2	2.992	1.8786
2	3.111	1.9666
2	3.213	2.0609
2	3.332	2.1614
2	3.434	2.2619
2	3.536	2.3687
2	3.621	2.4755
2	3.706	2.5886
2	3.774	2.7017
2	3.842	2.8148
0	3.859	2.9279
0	3.876	3.0473
0	3.876	3.1604
0	3.876	3.2798
0	3.842	3.3929
0	3.825	3.5122
0	3.774	3.6254
0	3.723	3.7384
0	3.655	3.8453
0	3.587	3.9583
0	3.502	4.0652
0	3.417	4.1657
0	3.332	4.2725
0	3.247	4.3667
0	3.145	4.4673
0	3.043	4.5553
0	2.941	4.6495
0	2.839	4.7375
0	2.737	4.8191
0	2.635	4.9008
0	2.533	4.9762
0	2.448	5.0516
0	2.346	5.127
1	2.261	5.1961
1	2.142	5.2589
1	2.023	5.3218
1	1.921	5.3846
1	1.819	5.4412
1	1.717	5.4914
1	1.615	5.5417
1	1.53	5.592
1	1.445	5.6359
1	1.36	5.6799
1	1.275	5.7176
1	1.19	5.7553
1	1.122	5.7867
1	1.037	5.8244
1	0.969	5.8496
1	0.901	5.881
1	0.833	5.9061
1	0.782	5.9313
1	0.714	5.9564
0	0.68	5.9752
0	0.646	5.9941
0	0.629	6.0129
0	0.595	6.0318
0	0.578	6.0506
2	0.561	6.0695
2	0.561	6.0883
2	0.578	6.1009
2	0.578	6.1197
2	0.595	6.1386
2	0.612	6.1574
2	0.612	6.1763
2	0.629	6.1951
2	0.663	6.214
2	0.68	6.2328
2	0.697	6.258
2	0.731	6.2768
2	0.748	0.018849
2	0.782	0.037699
2	0.765	0.062831
2	0.765	0.087963
2	0.782	0.10681
2	0.782	0.13195
2	0.799	0.15708
2	0.816	0.18221
2	0.833	0.20734
2	0.867	0.23247
2	0.884	0.25761
2	0.918	0.28902
2	0.935	0.31416
2	0.969	0.34557
2	1.003	0.3707
2	1.054	0.40212
2	1.088	0.43353
2	1.122	0.47123
2	1.173	0.50265
2	1.224	0.54035
2	1.275	0.57805
2	1.343	0.61574
2	1.394	0.65973
2	1.462	0.70371
2	1.53	0.74769
2	1.598	0.79167
2	1.666	0.84193
2	1.768	0.8922
2	1.87	0.94875
2	1.989	1.0053
2	2.091	1.0681
2	2.21	1.1372
2	2.329	1.2001
2	2.448	1.2755
2	2.567	1.3509
2	2.686	1.4263
2	2.822	1.5142
2	2.941	1.5959
2	3.077	1.6902
2	3.196	1.7844
2	3.315	1.8786
2	3.434	1.9855
2	3.553	2.086
2	3.655	2.1991
2	3.757	2.3059
0	3.825	2.419
0	3.893	2.5384
0	3.944	2.6578
0	3.978	2.7771
0	4.012	2.8965
0	4.029	3.0159
0	4.029	3.1353
0	4.012	3.2546
0	3.995	3.3803
0	3.961	3.4997
0	3.927	3.6128
0	3.876	3.7322
0	3.808	3.8515
0	3.74	3.9646
0	3.655	4.0714
0	3.57	4.1845
0	3.485	4.2851
0	3.383	4.3919
0	3.298	4.4924
0	3.196	4.5867
0	3.094	4.6809
0	2.992	4.7752
0	2.89	4.8631
1	2.788	4.9511
1	2.669	5.0328
1	2.533	5.1082
1	2.414	5.1836
1	2.312	5.2527
1	2.193	5.3218
1	2.091	5.3846
1	1.989	5.4474
1	1.887	5.504
1	1.785	5.5605
1	1.7	5.6171
1	1.615	5.6674
1	1.53	5.7113
1	1.445	5.7553
1	1.36	5.7993
1	1.292	5.837
1	1.224	5.8747
1	1.156	5.9124
1	1.105	5.9501
1	1.037	5.9815
1	0.986	6.0129
1	0.935	6.0381
1	0.884	6.0695
1	0.833	6.0946
1	0.799	6.1197
1	0.748	6.1386
1	0.714	6.1637
1	0.663	6.1826
1	0.629	6.2014
1	0.595	6.2203
1	0.561	6.2391
1	0.544	6.258
1	0.51	6.2705
1	0.476	0.0062831
1	0.459	0.018849
1	0.425	0.031415
1	0.408	0.043982
1	0.391	0.056548
1	0.374	0.069114
1	0.34	0.08168
1	0.323	0.094246
1	0.306	0.10053
1	0.289	0.1131
1	0.289	0.11938
1	0.272	0.12566
1	0.255	0.13823
1	0.238	0.14451
1	0.221	0.15079
1	0.221	0.15708
1	0.204	0.16336
1	0.204	0.16964
1	0.187	0.17593
1	0.17	0.18221
1	0.17	0.18849
1	0.17	0.19478
1	0.153	0.20106
1	0.153	0.20106
1	0.136	0.20734
1	0.136	0.21363
1	0.136	0.21363
1	0.119	0.21991
1	0.119	0.22619
1	0.119	0.22619
1	0.119	0.23247
1	0.102	0.23247
1	0.102	0.23876
1	0.102	0.24504
1	0.102	0.24504
1	0.102	0.25132
1	0.102	0.25132
1	0.085	0.25761
1	0.085	0.25761
1	0.085	0.26389
1	0.085	0.26389
1	0.085	0.26389
1	0.085	0.27017
1	0.085	0.27017
1	0.085	0.27646
1	0.085	0.27646
1	0.085	0.28274
1	0.085	0.28274
1	0.102	0.28902
1	0.102	0.28902
1	0.102	0.29531
1	0.102	0.29531
1	0.102	0.30159
1	0.102	0.30159
1	0.102	0.30787
1	0.119	0.31416
1	0.119	0.31416
1	0.119	0.32044
1	0.119	0.32044
1	0.136	0.32672
1	0.136	0.333
1	0.136	0.333
1	0.153	0.33929
1	0.153	0.34557
1	0.17	0.35185
1	0.17	0.35814
1	0.187	0.35814
1	0.187	0.36442
1	0.204	0.3707
1	0.204	0.37699
1	0.221	0.38327
1	0.221	0.38955
1	0.238	0.40212
1	0.255	0.4084
1	0.272	0.41469
1	0.272	0.42097
1	0.289	0.43353
1	0.306	0.43982
1	0.323	0.45238
1	0.34	0.46495
1	0.357	0.47123
1	0.374	0.4838
1	0.408	0.49637
1	0.425	0.50893
1	0.442	0.5215
0	0.493	0.53406
0	0.544	0.55291
2	0.595	0.57176
2	0.68	0.59061
2	0.765	0.60946
2	0.85	0.63459
2	0.935	0.65973
2	1.02	0.69114
2	1.122	0.72256
2	1.207	0.76026
2	1.309	0.79795
2	1.411	0.84193
2	1.513	0.88592
2	1.615	0.9299
2	1.717	0.98016
2	1.836	1.0367
2	1.955	1.0933
2	2.057	1.1498
2	2.176	1.2189
2	2.312	1.2817
2	2.431	1.3572
2	2.55	1.4325
2	2.669	1.5079
2	2.805	1.5896
0	2.907	1.6776
0	2.992	1.7655
0	3.094	1.8598
0	3.179	1.954
0	3.281	2.0483
0	3.366	2.1488
0	3.434	2.2494
0	3.519	2.3562
0	3.57	2.463
0	3.638	2.5698
0	3.672	2.6829
0	3.723	2.7897
0	3.74	2.9028
0	3.757	3.0159
0	3.757	3.129
0	3.757	3.2421
0	3.74	3.3552
0	3.706	3.4683
0	3.672	3.5814
0	3.621	3.6882
0	3.57	3.795
0	3.502	3.9018
0	3.417	4.0086
0	3.349	4.1091
0	3.264	4.2097
0	3.162	4.3039
0	3.077	4.3982
0	2.975	4.4861
0	2.873	4.5741
0	2.771	4.6621
0	2.669	4.7437
0	2.567	4.8254
0	2.465	4.9008
0	2.363	4.9699
0	2.278	5.039
0	2.176	5.1082
0	2.091	5.171
0	1.989	5.2338
0	1.904	5.2904
0	1.836	5.3469
0	1.751	5.4035
0	1.666	5.4537
0	1.598	5.504
0	1.53	5.548
0	1.462	5.5982
0	1.411	5.6422
0	1.343	5.6799
0	1.292	5.7176
1	1.241	5.7616
1	1.156	5.793
1	1.088	5.8307
1	1.02	5.8621
1	0.952	5.8936
1	0.884	5.9187
1	0.833	5.9438
1	0.765	5.9689
1	0.714	5.9878
1	0.646	6.0129
1	0.595	6.0318
1	0.544	6.0506
0	0.527	6.0632
0	0.51	6.082
0	0.493	6.0946
2	0.476	6.1072
2	0.476	6.126
2	0.493	6.1386
2	0.51	6.1574
2	0.527	6.17
2	0.544	6.1889
2	0.561	6.2014
2	0.578	6.2203
2	0.595	6.2391
2	0.629	6.258
2	0.646	6.2768
2	0.68	0.012566
2	0.697	0.031415
1	0.714	0.056548
1	0.68	0.075397
1	0.663	0.094246
1	0.646	0.11938
1	0.629	0.13823
1	0.629	0.15708
1	0.612	0.17593
1	0.612	0.19478
1	0.595	0.21363
1	0.595	0.23247
1	0.595	0.24504
1	0.595	0.26389
1	0.595	0.28274
1	0.595	0.30159
1	0.595	0.32044
1	0.595	0.33929
1	0.612	0.35814
1	0.612	0.37699
1	0.629	0.39583
1	0.629	0.41469
1	0.646	0.43353
1	0.663	0.45238
1	0.68	0.47123
1	0.697	0.49637
1	0.731	0.51521
1	0.748	0.54035
1	0.765	0.5592
1	0.799	0.58433
1	0.833	0.60946
1	0.867	0.63459
1	0.901	0.65973
1	0.935	0.69114
1	0.969	0.71627
1	1.003	0.74769
1	1.054	0.7791
1	1.088	0.81052
1	1.139	0.84193
1	1.19	0.87963
1	1.241	0.91733
0	1.309	0.95503
0	1.394	0.99273
0	1.479	1.0367
2	1.564	1.087
2	1.683	1.1372
2	1.802	1.1875
2	1.921	1.2441
2	2.04	1.3006
2	2.176	1.3634
2	2.295	1.4325
2	2.414	1.5017
2	2.55	1.5771
2	2.669	1.6587
2	2.788	1.7404
2	2.924	1.8284
2	3.043	1.9163
2	3.162	2.0106
2	3.264	2.1048
2	3.383	2.2054
0	3.451	2.3059
0	3.519	2.4127
0	3.587	2.5195
0	3.638	2.6263
0	3.672	2.7394
0	3.706	2.8462
0	3.723	2.9593
0	3.74	3.0724
0	3.74	3.1855
0	3.723	3.2986
0	3.706	3.4117
0	3.672	3.5185
0	3.621	3.6316
0	3.57	3.7384
0	3.502	3.8453
0	3.434	3.9521
0	3.366	4.0526
0	3.281	4.1531
0	3.196	4.2474
0	3.094	4.3416
0	2.992	4.4359
0	2.907	4.5238
0	2.805	4.6118
0	2.703	4.6935
0	2.601	4.7752
0	2.499	4.8506
1	2.397	4.926
1	2.278	4.9951
1	2.142	5.0579
1	2.023	5.1207
1	1.904	5.1836
1	1.802	5.2401
1	1.683	5.2904
1	1.564	5.3406
1	1.462	5.3846
1	1.36	5.4286
1	1.258	5.4663
1	1.156	5.504
1	1.071	5.5354
1	0.969	5.5668
1	0.884	5.5982
1	0.782	5.6234
1	0.697	5.6422
1	0.612	5.6674
1	0.527	5.6799
1	0.442	5.6988
1	0.374	5.7113
1	0.289	5.7176
1	0.204	5.7302
1	0.119	5.7302
1	0.051	5.7365
1	-0.017	5.7365
1	-0.085	5.7365
1	-0.17	5.7302
1	-0.255	5.7239
1	-0.34	5.7113
1	-0.408	5.705
0	-0.459	5.6925
2	-0.527	5.6736
2	-0.561	5.6548
2	-0.578	5.6422
2	-0.612	5.6234
2	-0.646	5.6045
2	-0.697	5.5857
2	-0.731	5.5605
2	-0.765	5.5354
2	-0.799	5.5166
2	-0.85	5.4914
2	-0.901	5.46
2	-0.935	5.4349
2	-0.986	5.4035
2	-1.037	5.3783
2	-1.088	5.3406
2	-1.139	5.3092
2	-1.207	5.2715
2	-1.258	5.2338
2	-1.326	5.1961
2	-1.377	5.1584
2	-1.445	5.1144
0	-1.53	5.0705
0	-1.632	5.0202
1	-1.717	4.9699
1	-1.853	4.9197
1	-1.972	4.8631
1	-2.091	4.8003
1	-2.227	4.7312
1	-2.346	4.6621
1	-2.482	4.593
1	-2.601	4.5175
1	-2.72	4.4359
1	-2.839	4.3542
1	-2.958	4.2662
1	-3.077	4.172
1	-3.179	4.0777
1	-3.281	3.9835
1	-3.383	3.883
1	-3.468	3.7824
1	-3.553	3.6756
1	-3.621	3.5688
1	-3.689	3.4557
1	-3.74	3.3426
1	-3.774	3.2295
1	-3.808	3.1164
1	-3.825	3.0033
1	-3.825	2.8902
1	-3.825	2.7708
0	-3.774	2.6578
0	-3.723	2.5447
0	-3.672	2.4316
0	-3.587	2.3247
0	-3.519	2.2179
0	-3.434	2.1111
0	-3.349	2.0106
0	-3.247	1.9101
0	-3.145	1.8158
0	-3.06	1.7216
0	-2.958	1.6336
0	-2.856	1.5456
0	-2.754	1.464
0	-2.652	1.3823
0	-2.55	1.3006
0	-2.448	1.2252
0	-2.363	1.1561
0	-2.261	1.087
0	-2.176	1.0179
0	-2.091	0.95503
0	-2.023	0.8922
0	-1.938	0.82937
0	-1.87	0.77282
2	-1.802	0.71627
2	-1.7	0.66601
2	-1.615	0.61574
2	-1.53	0.56548
2	-1.445	0.5215
2	-1.377	0.4838
2	-1.309	0.43982
2	-1.241	0.40212
2	-1.173	0.36442
2	-1.105	0.333
2	-1.054	0.30159
2	-0.986	0.27017
2	-0.935	0.23876
2	-0.884	0.21363
2	-0.85	0.18221
2	-0.799	0.15708
2	-0.748	0.13823
2	-0.714	0.1131
2	-0.68	0.094246
2	-0.646	0.075397
2	-0.612	0.056548
2	-0.578	0.037699
2	-0.544	0.018849
2	-0.51	0
2	-0.493	6.2705
2	-0.459	6.258
2	-0.442	6.2391
2	-0.425	6.2265
2	-0.391	6.214
2	-0.374	6.2077
2	-0.357	6.1951
2	-0.34	6.1826
2	-0.323	6.17
2	-0.306	6.1637
2	-0.289	6.1512
2	-0.272	6.1449
2	-0.255	6.1386
2	-0.255	6.126
2	-0.238	6.1197
2	-0.221	6.1135
2	-0.221	6.1072
2	-0.204	6.1009
2	-0.204	6.0946
2	-0.187	6.0883
2	-0.187	6.082
2	-0.17	6.0758
2	-0.17	6.0695
2	-0.17	6.0632
2	-0.153	6.0632
2	-0.153	6.0569
2	-0.153	6.0506
2	-0.136	6.0443
2	-0.136	6.0443
2	-0.136	6.0381
2	-0.136	6.0318
2	-0.136	6.0318
2	-0.136	6.0255
2	-0.119	6.0192
2	-0.119	6.0192
2	-0.119	6.0129
2	-0.119	6.0066
2	-0.119	6.0066
2	-0.119	6.0004
2	-0.119	5.9941
2	-0.119	5.9941
2	-0.136	5.9878
2	-0.136	5.9878
2	-0.136	5.9815
2	-0.136	5.9752
2	-0.136	5.9689
2	-0.136	5.9689
2	-0.153	5.9627
2	-0.153	5.9564
2	-0.153	5.9564
2	-0.153	5.9501
2	-0.17	5.9438
2	-0.17	5.9375
2	-0.17	5.9313
2	-0.187	5.925
2	-0.187	5.9187
2	-0.204	5.9124
2	-0.204	5.9061
2	-0.221	5.8998
2	-0.238	5.8936
2	-0.238	5.8873
2	-0.255	5.881
2	-0.272	5.8684
2	-0.272	5.8621
2	-0.289	5.8559
2	-0.306	5.8433
2	-0.323	5.837
2	-0.34	5.8244
2	-0.357	5.8119
2	-0.374	5.8056
2	-0.391	5.793
2	-0.408	5.7805
2	-0.442	5.7679
2	-0.459	5.7553
2	-0.476	5.7365
2	-0.51	5.7239
2	-0.527	5.705
2	-0.561	5.6925
2	-0.595	5.6736
2	-0.612	5.6548
2	-0.646	5.6359
2	-0.68	5.6171
2	-0.714	5.592
2	-0.748	5.5731
2	-0.799	5.548
[truncated: 5,162 more rows]
