# Supplementary material for: Skilled motor control of an inverted pendulum implies low entropy of states but high entropy of actions
Source: PLoS Comput Biol. 2023 Jan 6;19(1):e1010810. doi: 10.1371/journal.pcbi.1010810 (PMC9851554; doi:10.1371/journal.pcbi.1010810)
Supplement: S2 File — The dataset within the file contains the data collected during the experiment. Each CSV file named “FRI_p_l.csv” corresponds to a different trial, where “p” stands for an unique numerical participant’s identifier and “l” stands for pendulum length (where “2” corresponds to 0.2, “3” to 0.3 m, “4” to 0.4 m, etc.). In every file, rows correspond to subsequent time steps, sampled with a frequency of 0.017 s. For every recorded time step, each column contains: the action selected by the trial’s participant (“action”). The value 0 corresponds to a “no action”, the value 1 represents an action that pushes the pendulum towards the clockwise direction and the value 2 corresponds to an action that pushes the pendulum towards the anti-clockwise direction.the angular velocity of the pendulum at that time step (“ang. velocity”), measured in rad s−1.the angle of the pendulum at that time step (“angle”), measured in rad with values in the interval [0, 2π) rad. The angle 0 rad corresponds to the pendulum oriented in its upright position.the single utility value associated to the whole trial (“utility”). (ZIP) [file pcbi.1010810.s002.zip › ExperimentalData/FRI_10_5.csv]

action	angular vel.	angle	trial utility
0	0	3.2358	-18.3443
0	0	3.2358
0	-0.017	3.2358
0	-0.017	3.2358
0	-0.017	3.2358
0	-0.034	3.2358
0	-0.034	3.2358
0	-0.034	3.2358
0	-0.051	3.2295
0	-0.051	3.2295
0	-0.051	3.2295
0	-0.068	3.2232
0	-0.068	3.2232
0	-0.068	3.2232
0	-0.068	3.217
0	-0.085	3.217
0	-0.085	3.2107
0	-0.085	3.2107
0	-0.085	3.2107
0	-0.102	3.2044
0	-0.102	3.2044
0	-0.102	3.1981
0	-0.102	3.1918
0	-0.119	3.1918
0	-0.119	3.1855
0	-0.119	3.1855
0	-0.119	3.1793
0	-0.119	3.1793
0	-0.119	3.173
0	-0.119	3.1667
0	-0.119	3.1667
0	-0.136	3.1604
0	-0.136	3.1541
0	-0.136	3.1541
0	-0.136	3.1478
0	-0.136	3.1416
0	-0.136	3.1416
0	-0.136	3.1353
0	-0.136	3.129
0	-0.136	3.129
0	-0.136	3.1227
0	-0.136	3.1164
0	-0.119	3.1164
0	-0.119	3.1101
0	-0.119	3.1038
2	-0.119	3.1038
2	-0.102	3.0976
2	-0.085	3.0976
2	-0.068	3.0913
2	-0.051	3.0913
2	-0.034	3.0913
2	0	3.0913
2	0	3.0913
2	0.017	3.0913
2	0.034	3.0913
2	0.051	3.0913
2	0.068	3.0913
2	0.085	3.0976
2	0.102	3.0976
2	0.119	3.1038
2	0.136	3.1101
2	0.17	3.1101
2	0.187	3.1164
2	0.204	3.1227
2	0.221	3.129
2	0.238	3.1353
2	0.238	3.1416
2	0.255	3.1541
2	0.272	3.1604
2	0.289	3.1667
2	0.306	3.1793
2	0.323	3.1855
2	0.323	3.1981
2	0.34	3.2107
2	0.357	3.217
2	0.357	3.2295
2	0.374	3.2421
2	0.391	3.2546
2	0.391	3.2672
2	0.408	3.2798
2	0.408	3.2923
2	0.408	3.3049
2	0.425	3.3175
2	0.425	3.33
2	0.425	3.3426
2	0.442	3.3552
2	0.442	3.3677
2	0.442	3.3803
2	0.442	3.3929
2	0.442	3.4054
2	0.442	3.4243
2	0.442	3.4369
2	0.442	3.4494
2	0.442	3.462
2	0.425	3.4745
2	0.425	3.4871
2	0.425	3.4997
2	0.408	3.5122
2	0.408	3.5248
2	0.408	3.5374
2	0.391	3.5499
2	0.391	3.5625
2	0.374	3.5751
2	0.374	3.5877
2	0.357	3.6002
2	0.34	3.6065
2	0.34	3.6191
2	0.323	3.6316
2	0.306	3.6379
2	0.306	3.6505
2	0.289	3.6568
2	0.272	3.6631
2	0.255	3.6756
2	0.238	3.6819
2	0.187	3.6882
2	0.153	3.6945
2	0.102	3.7008
2	0.051	3.7008
2	0	3.7008
2	-0.034	3.7008
2	-0.085	3.7008
2	-0.119	3.6945
2	-0.17	3.6882
2	-0.221	3.6819
2	-0.272	3.6756
2	-0.323	3.6693
2	-0.357	3.6568
2	-0.408	3.6442
2	-0.459	3.6316
2	-0.493	3.6191
2	-0.544	3.6002
2	-0.578	3.5877
2	-0.629	3.5688
2	-0.663	3.5499
2	-0.697	3.5248
2	-0.731	3.506
2	-0.782	3.4808
2	-0.816	3.4557
2	-0.85	3.4306
2	-0.884	3.4054
2	-0.901	3.3803
2	-0.935	3.3489
2	-0.969	3.3238
2	-0.986	3.2923
2	-1.02	3.2609
2	-1.037	3.2295
2	-1.054	3.1981
2	-1.071	3.1667
2	-1.088	3.1353
2	-1.105	3.1038
2	-1.122	3.0661
2	-1.122	3.0347
2	-1.139	2.997
2	-1.139	2.9656
2	-1.156	2.9279
2	-1.156	2.8965
2	-1.156	2.8588
2	-1.156	2.8274
2	-1.139	2.7897
2	-1.139	2.7583
2	-1.139	2.7206
2	-1.122	2.6892
2	-1.105	2.6578
2	-1.105	2.62
2	-1.071	2.5886
2	-1.037	2.5572
2	-1.003	2.5258
2	-0.969	2.4944
2	-0.935	2.4693
2	-0.884	2.4378
2	-0.85	2.4127
2	-0.816	2.3876
2	-0.765	2.3624
2	-0.731	2.3436
2	-0.68	2.3185
2	-0.629	2.2996
2	-0.595	2.2808
2	-0.544	2.2619
2	-0.493	2.2494
2	-0.459	2.2368
2	-0.408	2.2242
2	-0.357	2.2117
2	-0.289	2.1991
2	-0.221	2.1928
2	-0.17	2.1865
2	-0.102	2.1802
2	-0.034	2.1802
2	0.017	2.1802
2	0.085	2.1802
2	0.153	2.1865
2	0.221	2.1928
2	0.272	2.1991
2	0.34	2.2054
2	0.408	2.2179
2	0.476	2.2305
2	0.527	2.2494
2	0.595	2.2619
2	0.663	2.2808
2	0.714	2.3059
2	0.782	2.3247
2	0.833	2.3499
2	0.901	2.375
2	0.952	2.4064
2	1.003	2.4378
2	1.054	2.4693
2	1.105	2.5007
2	1.156	2.5321
2	1.207	2.5698
2	1.258	2.6075
2	1.309	2.6452
2	1.343	2.6829
2	1.394	2.7269
2	1.428	2.7708
2	1.462	2.8148
2	1.496	2.8588
2	1.53	2.9028
2	1.547	2.9468
2	1.581	2.997
2	1.598	3.041
2	1.615	3.0913
2	1.632	3.1416
2	1.649	3.1918
2	1.666	3.2421
2	1.666	3.2923
2	1.666	3.3426
2	1.683	3.3929
2	1.666	3.4431
2	1.666	3.4934
2	1.666	3.5437
2	1.649	3.5939
2	1.649	3.6442
2	1.632	3.6945
2	1.615	3.7384
2	1.598	3.7887
2	1.564	3.839
2	1.547	3.883
2	1.513	3.9332
2	1.496	3.9772
2	1.462	4.0212
2	1.428	4.0652
2	1.394	4.1091
2	1.36	4.1468
0	1.309	4.1908
1	1.258	4.2285
1	1.19	4.2662
1	1.105	4.2976
1	1.037	4.3291
1	0.969	4.3605
1	0.901	4.3919
1	0.816	4.417
1	0.748	4.4359
1	0.663	4.461
1	0.595	4.4798
1	0.527	4.4987
1	0.442	4.5113
1	0.374	4.5238
1	0.289	4.5364
1	0.221	4.5427
1	0.153	4.549
1	0.068	4.549
1	0	4.5553
1	-0.068	4.549
1	-0.136	4.549
1	-0.221	4.5427
1	-0.289	4.5364
1	-0.374	4.5238
1	-0.442	4.5113
1	-0.51	4.4987
1	-0.595	4.4798
1	-0.663	4.461
1	-0.731	4.4421
1	-0.816	4.417
1	-0.884	4.3919
1	-0.952	4.3667
1	-1.037	4.3353
1	-1.105	4.3039
1	-1.173	4.2662
1	-1.241	4.2285
1	-1.309	4.1908
1	-1.377	4.1531
1	-1.445	4.1091
1	-1.513	4.0652
1	-1.564	4.0212
1	-1.632	3.9709
1	-1.683	3.9207
1	-1.751	3.8704
1	-1.802	3.8138
1	-1.853	3.7636
1	-1.904	3.707
1	-1.938	3.6442
1	-1.989	3.5877
1	-2.023	3.5248
1	-2.057	3.462
1	-2.091	3.4054
1	-2.125	3.3363
1	-2.142	3.2735
1	-2.176	3.2107
1	-2.193	3.1416
1	-2.21	3.0787
1	-2.21	3.0096
1	-2.21	2.9468
1	-2.21	2.8777
1	-2.21	2.8085
1	-2.21	2.7457
1	-2.193	2.6766
1	-2.193	2.6138
1	-2.176	2.5447
1	-2.142	2.4818
1	-2.125	2.419
1	-2.108	2.3562
1	-2.074	2.287
1	-2.04	2.2305
1	-2.006	2.1677
1	-1.972	2.1048
1	-1.938	2.0483
1	-1.904	1.9917
0	-1.836	1.9352
0	-1.785	1.8786
0	-1.717	1.8284
0	-1.666	1.7781
0	-1.598	1.7279
0	-1.547	1.6776
0	-1.479	1.6336
0	-1.428	1.5896
0	-1.36	1.5456
0	-1.309	1.5079
0	-1.241	1.4703
0	-1.19	1.4325
0	-1.122	1.3948
0	-1.071	1.3634
0	-1.003	1.332
0	-0.952	1.3006
0	-0.884	1.2755
0	-0.833	1.2503
0	-0.765	1.2252
0	-0.714	1.2001
0	-0.663	1.1812
0	-0.612	1.1624
0	-0.544	1.1435
0	-0.493	1.131
0	-0.442	1.1121
0	-0.391	1.0995
0	-0.34	1.0933
0	-0.272	1.0807
0	-0.221	1.0744
0	-0.17	1.0681
0	-0.119	1.0618
0	-0.068	1.0618
0	-0.017	1.0556
0	0.017	1.0556
0	0.068	1.0618
0	0.119	1.0618
0	0.17	1.0681
0	0.238	1.0744
0	0.289	1.0807
0	0.34	1.0933
0	0.391	1.1058
0	0.442	1.1184
0	0.493	1.131
0	0.544	1.1435
0	0.612	1.1624
2	0.663	1.1812
2	0.731	1.2064
2	0.799	1.2252
2	0.884	1.2503
2	0.952	1.2817
2	1.02	1.3132
2	1.105	1.3446
2	1.173	1.376
2	1.241	1.4137
2	1.326	1.4514
2	1.394	1.4954
2	1.479	1.5331
2	1.547	1.5833
2	1.615	1.6273
2	1.7	1.6776
2	1.768	1.7341
2	1.853	1.7844
2	1.921	1.841
2	1.989	1.9038
2	2.057	1.9603
2	2.142	2.0294
2	2.21	2.0923
2	2.261	2.1614
2	2.329	2.2305
2	2.397	2.2996
2	2.448	2.375
2	2.499	2.4441
2	2.55	2.5258
2	2.601	2.6012
2	2.652	2.6829
2	2.686	2.7583
2	2.72	2.84
2	2.754	2.9216
2	2.771	3.0096
2	2.805	3.0913
2	2.805	3.173
2	2.822	3.2609
2	2.822	3.3426
2	2.822	3.4306
2	2.822	3.5185
2	2.822	3.6002
2	2.805	3.6819
2	2.788	3.7699
2	2.754	3.8515
2	2.737	3.9332
2	2.703	4.0149
2	2.669	4.0966
2	2.635	4.1783
2	2.601	4.2537
2	2.55	4.3353
0	2.499	4.4107
0	2.431	4.4861
0	2.38	4.5553
0	2.312	4.6244
0	2.261	4.6935
0	2.193	4.7626
0	2.142	4.8254
0	2.074	4.8945
0	2.023	4.9511
0	1.955	5.0139
0	1.904	5.0705
0	1.836	5.127
0	1.785	5.1836
0	1.734	5.2338
0	1.683	5.2841
0	1.632	5.3343
0	1.581	5.3846
0	1.53	5.4349
0	1.496	5.4789
0	1.445	5.5228
0	1.411	5.5668
0	1.36	5.6045
0	1.326	5.6485
0	1.292	5.6862
0	1.258	5.7239
0	1.224	5.7616
0	1.207	5.7993
1	1.173	5.837
1	1.139	5.8747
1	1.088	5.9061
1	1.054	5.9375
1	1.02	5.9689
1	0.986	6.0004
1	0.952	6.0318
1	0.918	6.0569
1	0.901	6.082
1	0.867	6.1135
1	0.833	6.1386
1	0.816	6.1637
1	0.799	6.1889
1	0.765	6.2077
1	0.748	6.2328
1	0.731	6.258
1	0.714	6.2768
1	0.697	0.018849
1	0.68	0.037699
1	0.663	0.056548
1	0.663	0.075397
1	0.646	0.10053
1	0.646	0.11938
1	0.629	0.13823
1	0.629	0.15708
1	0.612	0.17593
1	0.612	0.19478
1	0.612	0.21363
1	0.595	0.23247
1	0.595	0.25132
1	0.595	0.26389
1	0.595	0.28274
1	0.595	0.30159
1	0.595	0.32044
1	0.612	0.33929
1	0.612	0.35814
1	0.612	0.37699
1	0.629	0.39583
1	0.629	0.41469
1	0.629	0.43353
1	0.646	0.45238
1	0.663	0.47123
1	0.663	0.49637
1	0.68	0.51521
1	0.697	0.53406
1	0.714	0.5592
0	0.748	0.57805
0	0.782	0.60318
0	0.816	0.62831
0	0.85	0.65344
0	0.884	0.67858
0	0.918	0.70371
0	0.952	0.73512
0	1.003	0.76026
0	1.037	0.79167
0	1.088	0.82309
0	1.122	0.86079
0	1.173	0.8922
0	1.224	0.9299
0	1.275	0.9676
0	1.326	1.0053
0	1.377	1.0493
0	1.428	1.087
0	1.479	1.131
0	1.53	1.1749
0	1.581	1.2252
0	1.632	1.2755
0	1.7	1.3257
0	1.751	1.376
2	1.819	1.4263
2	1.887	1.4828
2	1.955	1.5456
2	2.04	1.6022
2	2.108	1.665
2	2.193	1.7279
2	2.261	1.797
2	2.329	1.8661
2	2.414	1.9352
2	2.482	2.0106
2	2.55	2.086
2	2.618	2.1614
2	2.669	2.2431
2	2.737	2.3247
2	2.788	2.4064
2	2.839	2.4944
2	2.89	2.5761
2	2.941	2.664
2	2.975	2.7583
2	3.009	2.8462
2	3.043	2.9342
2	3.06	3.0284
2	3.077	3.1227
2	3.094	3.217
2	3.094	3.3049
0	3.094	3.3992
0	3.06	3.4934
0	3.043	3.5877
0	3.009	3.6756
0	2.975	3.7636
0	2.941	3.8578
0	2.89	3.9458
0	2.856	4.0275
0	2.805	4.1154
0	2.754	4.1971
0	2.686	4.2788
0	2.635	4.3605
0	2.584	4.4359
0	2.516	4.5175
0	2.465	4.593
0	2.397	4.6621
0	2.329	4.7375
0	2.278	4.8066
0	2.21	4.8694
0	2.159	4.9385
0	2.091	5.0014
0	2.04	5.0642
0	1.989	5.127
0	1.921	5.1836
0	1.87	5.2401
0	1.819	5.2966
0	1.768	5.3532
0	1.717	5.4035
0	1.683	5.4537
0	1.632	5.504
0	1.598	5.5543
0	1.547	5.5982
0	1.513	5.6485
0	1.479	5.6925
0	1.445	5.7365
0	1.411	5.7805
0	1.394	5.8182
0	1.36	5.8621
0	1.343	5.9061
0	1.309	5.9438
0	1.292	5.9815
1	1.275	6.0192
1	1.241	6.0569
1	1.224	6.0946
1	1.19	6.1323
1	1.173	6.17
1	1.139	6.2014
1	1.122	6.2391
1	1.105	6.2705
1	1.088	0.018849
1	1.071	0.056548
1	1.071	0.087963
1	1.054	0.11938
1	1.037	0.15079
1	1.037	0.18221
1	1.037	0.21363
1	1.037	0.24504
1	1.037	0.27646
1	1.037	0.30787
1	1.037	0.33929
1	1.037	0.3707
1	1.037	0.40212
1	1.054	0.43353
1	1.054	0.46495
1	1.071	0.49637
1	1.088	0.52778
1	1.105	0.56548
1	1.122	0.59689
0	1.156	0.62831
0	1.19	0.66601
0	1.224	0.70371
0	1.258	0.74141
0	1.309	0.7791
0	1.343	0.8168
0	1.394	0.86079
0	1.428	0.90477
0	1.479	0.94875
0	1.53	0.99273
0	1.581	1.0367
0	1.632	1.087
0	1.683	1.1372
0	1.734	1.1875
0	1.802	1.2441
0	1.853	1.2943
0	1.904	1.3509
2	1.972	1.4137
2	2.04	1.4703
2	2.108	1.5331
2	2.193	1.5959
2	2.261	1.665
2	2.346	1.7341
2	2.414	1.8095
2	2.482	1.8786
2	2.55	1.954
2	2.635	2.0357
2	2.703	2.1174
2	2.754	2.1991
2	2.822	2.2808
2	2.873	2.3687
2	2.941	2.4567
2	2.992	2.5447
2	3.026	2.6326
2	3.077	2.7269
2	3.111	2.8211
2	3.145	2.9154
2	3.162	3.0096
2	3.179	3.1038
2	3.196	3.1981
2	3.213	3.2923
0	3.196	3.3929
0	3.179	3.4871
0	3.145	3.5814
0	3.111	3.6756
0	3.077	3.7699
0	3.043	3.8641
0	3.009	3.9521
0	2.958	4.04
0	2.907	4.128
0	2.856	4.216
0	2.788	4.3039
0	2.737	4.3856
1	2.686	4.4673
1	2.601	4.549
1	2.533	4.6244
1	2.448	4.6998
1	2.38	4.7689
1	2.295	4.8443
1	2.21	4.9071
1	2.142	4.9762
1	2.074	5.039
1	1.989	5.1019
1	1.921	5.1584
1	1.853	5.215
1	1.785	5.2715
1	1.717	5.3218
1	1.649	5.372
1	1.581	5.4223
1	1.53	5.4726
1	1.462	5.5166
0	1.428	5.5605
0	1.394	5.6045
0	1.343	5.6422
0	1.309	5.6799
0	1.275	5.7239
0	1.241	5.7616
0	1.224	5.7993
0	1.19	5.837
0	1.173	5.8684
0	1.139	5.9061
0	1.122	5.9375
0	1.105	5.9752
0	1.088	6.0066
0	1.071	6.0381
0	1.054	6.0695
0	1.037	6.1009
0	1.037	6.1323
0	1.02	6.1637
0	1.02	6.1951
0	1.02	6.2265
0	1.003	6.258
0	1.003	0.0062831
2	1.003	0.031415
2	1.02	0.062831
2	1.054	0.094246
2	1.071	0.12566
2	1.088	0.16336
2	1.122	0.19478
2	1.156	0.22619
2	1.173	0.26389
2	1.207	0.30159
2	1.241	0.33929
2	1.292	0.37699
2	1.326	0.41469
2	1.36	0.45867
2	1.411	0.49637
2	1.445	0.54035
2	1.496	0.58433
2	1.547	0.63459
2	1.598	0.67858
2	1.649	0.72884
2	1.717	0.7791
2	1.768	0.82937
2	1.836	0.88592
2	1.904	0.94246
2	1.955	0.99901
0	2.006	1.0618
0	2.057	1.1184
0	2.125	1.1812
0	2.176	1.2503
0	2.227	1.3132
0	2.295	1.3823
0	2.346	1.4514
0	2.397	1.5268
0	2.465	1.5959
0	2.516	1.6713
1	2.584	1.7467
1	2.618	1.8284
1	2.652	1.9101
1	2.703	1.9855
1	2.737	2.0671
1	2.771	2.1551
1	2.805	2.2368
1	2.822	2.3185
1	2.856	2.4064
1	2.873	2.4944
1	2.89	2.5761
1	2.907	2.664
1	2.907	2.752
1	2.907	2.84
1	2.907	2.9279
1	2.907	3.0159
1	2.89	3.1038
1	2.873	3.1918
1	2.839	3.2735
1	2.822	3.3615
1	2.788	3.4431
1	2.754	3.5311
1	2.703	3.6128
1	2.652	3.6882
1	2.601	3.7699
1	2.55	3.8453
0	2.516	3.9207
0	2.465	3.996
0	2.414	4.0714
0	2.363	4.1468
0	2.312	4.216
0	2.261	4.2851
0	2.193	4.3479
0	2.142	4.417
0	2.091	4.4798
0	2.023	4.5427
0	1.955	4.5992
0	1.904	4.6621
0	1.836	4.7186
0	1.785	4.7689
0	1.717	4.8254
0	1.666	4.8757
0	1.598	4.926
0	1.547	4.9699
0	1.479	5.0139
0	1.428	5.0579
0	1.36	5.1019
0	1.309	5.1459
0	1.258	5.1836
0	1.207	5.2213
0	1.156	5.2527
0	1.105	5.2904
0	1.054	5.3218
0	1.003	5.3532
0	0.952	5.3846
0	0.901	5.4097
0	0.867	5.4349
0	0.816	5.46
2	0.765	5.4851
2	0.748	5.5103
2	0.714	5.5291
2	0.697	5.5543
2	0.68	5.5731
2	0.646	5.592
2	0.629	5.6108
2	0.612	5.6297
2	0.595	5.6485
2	0.561	5.6674
2	0.544	5.6862
2	0.527	5.6988
2	0.51	5.7176
0	0.493	5.7302
0	0.459	5.749
0	0.425	5.7616
0	0.391	5.7742
0	0.357	5.7867
0	0.34	5.793
0	0.306	5.8056
0	0.289	5.8119
0	0.255	5.8244
0	0.221	5.8307
0	0.204	5.837
0	0.17	5.8433
2	0.153	5.8496
2	0.136	5.8496
2	0.136	5.8559
2	0.119	5.8621
2	0.119	5.8621
2	0.102	5.8684
2	0.102	5.8747
2	0.085	5.8747
2	0.085	5.881
2	0.085	5.881
2	0.068	5.881
2	0.068	5.8873
2	0.051	5.8873
2	0.051	5.8873
2	0.051	5.8936
2	0.034	5.8936
2	0.034	5.8936
2	0.017	5.8936
2	0.017	5.8936
2	0.017	5.8998
2	0	5.8998
2	0	5.8998
2	0	5.8998
2	0	5.8998
2	0	5.8998
2	0	5.8998
2	-0.017	5.8998
2	-0.017	5.8936
2	-0.034	5.8936
2	-0.034	5.8936
2	-0.034	5.8936
2	-0.051	5.8936
2	-0.051	5.8873
2	-0.051	5.8873
2	-0.068	5.8873
2	-0.068	5.881
2	-0.085	5.881
2	-0.085	5.8747
2	-0.102	5.8747
2	-0.102	5.8747
2	-0.102	5.8684
2	-0.119	5.8621
2	-0.119	5.8621
2	-0.136	5.8559
2	-0.136	5.8496
2	-0.153	5.8496
2	-0.153	5.8433
2	-0.17	5.837
2	-0.17	5.8307
2	-0.187	5.8244
2	-0.204	5.8182
2	-0.204	5.8119
2	-0.221	5.8056
0	-0.255	5.7993
0	-0.272	5.793
0	-0.306	5.7805
0	-0.34	5.7742
0	-0.357	5.7616
0	-0.391	5.749
0	-0.425	5.7365
0	-0.459	5.7239
0	-0.476	5.7113
0	-0.51	5.6925
0	-0.544	5.6799
0	-0.578	5.6611
0	-0.612	5.6422
0	-0.646	5.6234
0	-0.697	5.6045
0	-0.731	5.5794
0	-0.765	5.5605
0	-0.799	5.5354
0	-0.85	5.5103
0	-0.884	5.4851
0	-0.935	5.46
0	-0.969	5.4286
0	-1.02	5.3972
0	-1.071	5.3658
0	-1.122	5.3343
0	-1.173	5.2966
0	-1.207	5.2652
0	-1.258	5.2275
0	-1.309	5.1836
0	-1.377	5.1459
0	-1.428	5.1019
0	-1.479	5.0579
0	-1.53	5.0139
0	-1.598	4.9699
0	-1.649	4.9197
0	-1.717	4.8694
0	-1.768	4.8129
0	-1.819	4.7626
0	-1.887	4.706
0	-1.938	4.6495
0	-2.006	4.5867
0	-2.057	4.5238
0	-2.125	4.461
0	-2.176	4.3982
0	-2.227	4.3353
0	-2.278	4.2662
0	-2.329	4.1971
0	-2.38	4.1217
0	-2.431	4.0526
0	-2.482	3.9772
0	-2.516	3.9018
0	-2.567	3.8264
0	-2.601	3.751
0	-2.618	3.6693
0	-2.652	3.5877
0	-2.669	3.5122
0	-2.686	3.4306
0	-2.703	3.3489
0	-2.72	3.2672
0	-2.72	3.1855
0	-2.72	3.1038
0	-2.72	3.0222
0	-2.703	2.9405
0	-2.686	2.8588
0	-2.669	2.7771
0	-2.635	2.6955
0	-2.618	2.62
0	-2.584	2.5384
0	-2.55	2.463
0	-2.499	2.3876
0	-2.465	2.3122
0	-2.414	2.2368
0	-2.363	2.1677
0	-2.312	2.0986
0	-2.261	2.0294
0	-2.193	1.9603
0	-2.142	1.8975
0	-2.091	1.8347
0	-2.023	1.7718
0	-1.972	1.709
0	-1.904	1.6525
0	-1.836	1.5959
0	-1.785	1.5394
0	-1.717	1.4891
0	-1.666	1.4388
0	-1.598	1.3886
0	-1.547	1.3383
0	-1.479	1.2943
0	-1.428	1.2503
0	-1.36	1.2064
0	-1.309	1.1687
0	-1.258	1.131
0	-1.207	1.0933
0	-1.156	1.0556
0	-1.088	1.0241
0	-1.037	0.99273
0	-0.986	0.96131
0	-0.952	0.9299
0	-0.901	0.90477
0	-0.85	0.87335
0	-0.799	0.84822
0	-0.765	0.82937
0	-0.714	0.80424
0	-0.663	0.78539
0	-0.629	0.76654
0	-0.595	0.74769
0	-0.544	0.72884
0	-0.51	0.70999
0	-0.459	0.69742
0	-0.425	0.68486
0	-0.391	0.67229
0	-0.357	0.65973
0	-0.323	0.64716
0	-0.272	0.64088
0	-0.238	0.63459
0	-0.204	0.62831
0	-0.17	0.62203
0	-0.136	0.61574
0	-0.102	0.60946
0	-0.068	0.60946
2	-0.034	0.60318
2	0	0.60318
2	0.051	0.60318
2	0.102	0.60946
2	0.153	0.61574
2	0.204	0.61574
2	0.255	0.62831
2	0.306	0.63459
2	0.357	0.64088
2	0.408	0.65344
2	0.459	0.66601
2	0.51	0.68486
2	0.578	0.69742
2	0.629	0.71627
2	0.68	0.74141
2	0.731	0.76026
2	0.799	0.78539
2	0.85	0.81052
2	0.918	0.83565
2	0.969	0.86079
2	1.037	0.8922
2	1.105	0.92362
2	1.156	0.96131
2	1.224	0.99901
2	1.292	1.0367
2	1.36	1.0744
2	1.428	1.1184
2	1.496	1.1624
2	1.581	1.2064
2	1.649	1.2566
2	1.717	1.3069
2	1.785	1.3572
2	1.87	1.4137
2	1.938	1.4703
2	2.023	1.5331
2	2.091	1.5959
0	2.159	1.6587
0	2.21	1.7216
0	2.261	1.7907
0	2.329	1.8598
0	2.38	1.9289
0	2.431	2.0043
0	2.482	2.0797
0	2.533	2.1551
0	2.584	2.2305
0	2.635	2.3059
0	2.669	2.3876
0	2.703	2.4693
0	2.737	2.5509
0	2.771	2.6326
0	2.788	2.7206
0	2.822	2.8023
0	2.839	2.8839
0	2.839	2.9719
0	2.856	3.0599
0	2.856	3.1416
0	2.839	3.2295
0	2.839	3.3175
0	2.822	3.3992
0	2.805	3.4871
0	2.771	3.5688
0	2.754	3.6505
0	2.72	3.7322
0	2.686	3.8138
0	2.635	3.8955
0	2.601	3.9772
0	2.55	4.0526
0	2.499	4.128
0	2.448	4.2034
0	2.397	4.2725
0	2.329	4.3479
0	2.278	4.417
0	2.21	4.4861
0	2.159	4.549
0	2.091	4.6118
0	2.04	4.6746
0	1.972	4.7375
0	1.921	4.794
0	1.853	4.8506
0	1.785	4.9071
0	1.734	4.9574
0	1.683	5.0139
0	1.615	5.0579
0	1.564	5.1082
0	1.513	5.1521
0	1.445	5.2024
0	1.394	5.2401
0	1.343	5.2841
0	1.292	5.3218
0	1.241	5.3595
0	1.207	5.3972
0	1.156	5.4349
0	1.105	5.4663
0	1.071	5.504
0	1.02	5.5354
0	0.986	5.5605
0	0.935	5.592
0	0.901	5.6234
0	0.867	5.6485
0	0.833	5.6736
0	0.799	5.6988
0	0.765	5.7239
0	0.731	5.7428
0	0.697	5.7679
0	0.68	5.7867
0	0.646	5.8056
0	0.629	5.8244
0	0.595	5.8433
0	0.561	5.8621
0	0.544	5.881
0	0.527	5.8936
0	0.493	5.9124
0	0.476	5.925
0	0.459	5.9438
0	0.442	5.9564
0	0.425	5.9689
0	0.408	5.9815
0	0.391	5.9941
0	0.374	6.0066
0	0.357	6.0129
2	0.34	6.0255
2	0.34	6.0381
2	0.34	6.0443
2	0.34	6.0569
2	0.34	6.0695
2	0.34	6.0758
2	0.357	6.0883
2	0.357	6.1009
2	0.357	6.1135
0	0.357	6.1197
0	0.34	6.1323
0	0.34	6.1449
0	0.323	6.1512
0	0.323	6.1637
0	0.306	6.17
0	0.306	6.1826
0	0.306	6.1889
0	0.289	6.2014
0	0.289	6.2077
0	0.289	6.2203
0	0.289	6.2265
0	0.272	6.2328
1	0.272	6.2454
1	0.255	6.2517
1	0.238	6.258
1	0.221	6.2642
1	0.204	6.2768
1	0.187	6.2831
1	0.17	0
1	0.153	0.0062831
1	0.136	0.012566
1	0.119	0.018849
1	0.119	0.018849
1	0.102	0.025132
1	0.085	0.025132
1	0.068	0.031415
1	0.051	0.031415
1	0.034	0.031415
1	0.017	0.031415
1	0.017	0.037699
1	0	0.037699
1	0	0.037699
1	-0.017	0.037699
1	-0.034	0.031415
1	-0.034	0.031415
1	-0.051	0.031415
1	-0.068	0.031415
1	-0.085	0.025132
1	-0.102	0.025132
1	-0.119	0.018849
1	-0.119	0.018849
1	-0.136	0.012566
1	-0.153	0.0062831
1	-0.17	0
1	-0.187	6.2768
1	-0.204	6.2705
0	-0.204	6.2642
0	-0.204	6.258
0	-0.204	6.2517
0	-0.204	6.2454
0	-0.204	6.2391
0	-0.221	6.2328
0	-0.221	6.2265
2	-0.221	6.2203
2	-0.204	6.214
2	-0.204	6.2077
2	-0.187	6.2014
2	-0.17	6.1951
2	-0.17	6.1889
2	-0.153	6.1889
2	-0.136	6.1826
2	-0.136	6.1763
2	-0.119	6.17
2	-0.102	6.17
2	-0.102	6.1637
2	-0.085	6.1637
2	-0.085	6.1574
2	-0.068	6.1574
2	-0.068	6.1574
2	-0.051	6.1512
2	-0.051	6.1512
2	-0.034	6.1512
2	-0.034	6.1512
2	-0.017	6.1449
2	-0.017	6.1449
2	0	6.1449
2	0	6.1449
2	0	6.1449
2	0	6.1449
2	0.017	6.1449
2	0.017	6.1449
2	0.034	6.1449
2	0.034	6.1512
2	0.051	6.1512
2	0.051	6.1512
2	0.068	6.1512
2	0.068	6.1574
2	0.085	6.1574
2	0.085	6.1637
2	0.102	6.1637
2	0.102	6.17
2	0.119	6.17
2	0.119	6.1763
0	0.119	6.1763
0	0.119	6.1826
0	0.102	6.1826
0	0.102	6.1889
0	0.102	6.1889
0	0.085	6.1951
0	0.085	6.1951
0	0.085	6.2014
0	0.068	6.2014
0	0.068	6.2077
0	0.068	6.2077
0	0.068	6.2077
0	0.051	6.214
0	0.051	6.214
0	0.051	6.214
1	0.051	6.2203
1	0.017	6.2203
1	0	6.2203
1	0	6.2203
1	-0.017	6.2203
1	-0.034	6.2203
1	-0.051	6.214
1	-0.085	6.214
1	-0.102	6.214
1	-0.119	6.2077
1	-0.136	6.2014
1	-0.153	6.2014
1	-0.187	6.1951
1	-0.204	6.1889
0	-0.204	6.1826
0	-0.221	6.1763
0	-0.221	6.17
0	-0.221	6.1637
0	-0.238	6.1512
0	-0.238	6.1449
2	-0.255	6.1386
2	-0.238	6.1323
2	-0.238	6.126
2	-0.221	6.1135
2	-0.221	6.1072
2	-0.221	6.1009
2	-0.204	6.0946
2	-0.204	6.0883
2	-0.204	6.082
2	-0.204	6.0758
2	-0.187	6.0695
2	-0.187	6.0632
2	-0.187	6.0569
2	-0.187	6.0506
2	-0.187	6.0506
2	-0.17	6.0443
2	-0.17	6.0381
2	-0.17	6.0318
2	-0.17	6.0255
2	-0.17	6.0192
2	-0.17	6.0129
2	-0.17	6.0066
2	-0.17	6.0066
2	-0.17	6.0004
2	-0.17	5.9941
2	-0.17	5.9878
2	-0.17	5.9815
2	-0.17	5.9752
2	-0.17	5.9689
2	-0.17	5.9689
2	-0.187	5.9627
2	-0.187	5.9564
2	-0.187	5.9501
2	-0.187	5.9438
2	-0.187	5.9375
2	-0.204	5.9313
2	-0.204	5.925
2	-0.204	5.9187
2	-0.204	5.9124
2	-0.221	5.9061
2	-0.221	5.8998
2	-0.221	5.8936
2	-0.238	5.8873
2	-0.238	5.8747
2	-0.255	5.8684
2	-0.255	5.8621
2	-0.272	5.8559
2	-0.272	5.8433
2	-0.289	5.837
2	-0.289	5.8307
2	-0.306	5.8182
2	-0.306	5.8119
2	-0.323	5.7993
2	-0.34	5.7867
2	-0.357	5.7805
2	-0.357	5.7679
2	-0.374	5.7553
2	-0.391	5.7428
2	-0.408	5.7302
2	-0.425	5.7176
2	-0.442	5.705
2	-0.442	5.6925
2	-0.459	5.6799
0	-0.51	5.6674
0	-0.544	5.6485
0	-0.578	5.6297
0	-0.612	5.6171
0	-0.646	5.592
0	-0.68	5.5731
0	-0.714	5.5543
0	-0.765	5.5291
0	-0.799	5.5103
0	-0.85	5.4851
0	-0.884	5.4537
0	-0.935	5.4286
0	-0.986	5.3972
0	-1.02	5.372
0	-1.071	5.3406
0	-1.122	5.3029
0	-1.173	5.2715
0	-1.224	5.2338
0	-1.275	5.1961
0	-1.326	5.1584
0	-1.377	5.1144
0	-1.428	5.0767
0	-1.496	5.0265
0	-1.547	4.9825
0	-1.598	4.9385
0	-1.666	4.8883
0	-1.717	4.838
0	-1.785	4.7814
0	-1.836	4.7312
0	-1.904	4.6746
0	-1.955	4.6118
0	-2.006	4.5553
0	-2.074	4.4924
0	-2.125	4.4296
0	-2.193	4.3667
0	-2.244	4.2976
0	-2.295	4.2285
0	-2.346	4.1594
0	-2.397	4.0903
0	-2.431	4.0149
0	-2.482	3.9395
0	-2.516	3.8641
0	-2.567	3.7887
0	-2.601	3.7133
0	-2.618	3.6316
0	-2.652	3.5562
0	-2.669	3.4745
0	-2.686	3.3929
0	-2.703	3.3112
0	-2.703	3.2295
0	-2.703	3.1478
0	-2.703	3.0661
0	-2.686	2.9908
0	-2.686	2.9091
0	-2.669	2.8274
0	-2.635	2.7457
0	-2.618	2.6703
0	-2.584	2.5886
0	-2.55	2.5132
0	-2.516	2.4378
0	-2.465	2.3624
0	-2.431	2.287
0	-2.38	2.2179
0	-2.329	2.1425
0	-2.278	2.0734
0	-2.227	2.0043
0	-2.159	1.9415
0	-2.108	1.8786
0	-2.04	1.8158
0	-1.989	1.753
0	-1.921	1.6964
0	-1.87	1.6399
0	-1.802	1.5833
0	-1.751	1.5268
0	-1.683	1.4765
0	-1.632	1.4263
0	-1.564	1.376
0	-1.513	1.332
0	-1.445	1.288
0	-1.394	1.2441
0	-1.326	1.2064
0	-1.275	1.1624
0	-1.224	1.1247
0	-1.173	1.0933
0	-1.105	1.0556
0	-1.054	1.0241
0	-1.003	0.99273
0	-0.952	0.96131
0	-0.901	0.93618
0	-0.867	0.90477
0	-0.816	0.87963
0	-0.765	0.86079
0	-0.714	0.83565
0	-0.68	0.8168
0	-0.629	0.79167
0	-0.595	0.77282
0	-0.544	0.76026
0	-0.51	0.74141
0	-0.459	0.72884
0	-0.425	0.71627
0	-0.391	0.70371
2	-0.34	0.69114
2	-0.289	0.67858
2	-0.238	0.67229
2	-0.187	0.66601
2	-0.136	0.65973
2	-0.085	0.65973
2	-0.034	0.65344
2	0.017	0.65344
2	0.068	0.65344
2	0.119	0.65973
2	0.17	0.66601
2	0.221	0.67229
2	0.272	0.67858
2	0.323	0.68486
2	0.391	0.69742
2	0.442	0.70999
2	0.493	0.72256
2	0.544	0.74141
2	0.612	0.76026
2	0.663	0.7791
2	0.731	0.79795
2	0.782	0.82309
2	0.85	0.84822
2	0.901	0.87335
2	0.969	0.89848
2	1.037	0.9299
2	1.088	0.96131
2	1.156	0.99901
2	1.224	1.0304
2	1.292	1.0744
2	1.36	1.1121
2	1.428	1.1561
2	1.513	1.2001
2	1.581	1.2441
2	1.649	1.2943
2	1.717	1.3446
2	1.802	1.3948
2	1.87	1.4514
2	1.955	1.5079
2	2.023	1.5708
2	2.091	1.6336
2	2.176	1.6964
2	2.244	1.7655
2	2.312	1.8284
2	2.397	1.9038
2	2.465	1.9729
2	2.533	2.0483
2	2.601	2.13
2	2.669	2.2054
2	2.72	2.287
2	2.788	2.3687
0	2.822	2.4567
0	2.856	2.5384
0	2.89	2.6263
0	2.907	2.7143
0	2.941	2.8023
0	2.941	2.8902
0	2.958	2.9782
0	2.958	3.0661
0	2.958	3.1604
0	2.958	3.2484
0	2.941	3.3363
0	2.941	3.4243
0	2.907	3.5122
0	2.89	3.6002
0	2.856	3.6882
0	2.822	3.7699
0	2.788	3.8578
0	2.737	3.9395
0	2.686	4.0212
0	2.652	4.1029
0	2.584	4.1783
0	2.533	4.2599
0	2.482	4.3353
0	2.431	4.4044
0	2.363	4.4798
0	2.312	4.549
0	2.244	4.6181
0	2.176	4.6872
0	2.125	4.75
0	2.057	4.8129
0	2.006	4.8757
0	1.938	4.9322
0	1.887	4.9888
0	1.819	5.0453
0	1.768	5.1019
0	1.717	5.1521
0	1.649	5.2024
0	1.598	5.2527
0	1.547	5.3029
0	1.496	5.3469
0	1.462	5.3909
0	1.411	5.4349
0	1.36	5.4789
0	1.326	5.5166
0	1.275	5.5543
0	1.241	5.592
0	1.207	5.6297
0	1.173	5.6674
0	1.139	5.6988
0	1.105	5.7365
0	1.071	5.7679
0	1.037	5.7993
0	1.02	5.8307
0	0.986	5.8621
0	0.969	5.8873
0	0.935	5.9187
1	0.918	5.9501
1	0.884	5.9752
1	0.85	6.0004
1	0.816	6.0255
1	0.782	6.0506
1	0.748	6.0758
1	0.731	6.0946
1	0.697	6.1197
1	0.68	6.1386
1	0.646	6.1574
1	0.629	6.1763
1	0.612	6.1951
1	0.578	6.214
1	0.561	6.2328
1	0.544	6.2517
1	0.527	6.2642
1	0.51	0
1	0.493	0.012566
1	0.476	0.031415
1	0.459	0.043982
1	0.459	0.056548
1	0.442	0.069114
1	0.425	0.08168
1	0.425	0.10053
1	0.408	0.1131
1	0.391	0.11938
1	0.391	0.13195
1	0.391	0.14451
1	0.374	0.15708
1	0.374	0.16964
1	0.357	0.18221
1	0.357	0.19478
1	0.357	0.20106
1	0.357	0.21363
1	0.34	0.22619
1	0.34	0.23247
1	0.34	0.24504
1	0.34	0.25761
1	0.34	0.26389
1	0.34	0.27646
1	0.34	0.28902
1	0.34	0.29531
1	0.34	0.30787
1	0.34	0.32044
1	0.357	0.32672
1	0.357	0.33929
1	0.357	0.35185
1	0.357	0.36442
1	0.374	0.3707
1	0.374	0.38327
1	0.374	0.39583
1	0.391	0.4084
1	0.391	0.42097
0	0.425	0.43353
0	0.442	0.4461
0	0.476	0.45867
0	0.493	0.47752
0	0.527	0.49008
0	0.561	0.50893
0	0.578	0.5215
0	0.612	0.54035
0	0.646	0.5592
0	0.68	0.58433
0	0.714	0.60318
0	0.748	0.62203
0	0.782	0.64716
0	0.816	0.67229
0	0.85	0.69742
0	0.901	0.72256
0	0.935	0.75397
0	0.969	0.7791
0	1.02	0.81052
2	1.054	0.84193
2	1.122	0.87335
2	1.19	0.91105
2	1.241	0.94875
2	1.309	0.98645
2	1.377	1.0241
2	1.445	1.0681
2	1.513	1.1121
2	1.581	1.1624
2	1.666	1.2064
2	1.734	1.2629
2	1.802	1.3132
2	1.87	1.3697
2	1.955	1.4263
2	2.023	1.4891
2	2.108	1.5456
2	2.176	1.6148
2	2.244	1.6776
2	2.329	1.7467
2	2.397	1.8221
2	2.465	1.8912
2	2.55	1.9666
2	2.618	2.0483
2	2.686	2.1237
2	2.737	2.2054
2	2.805	2.2933
0	2.839	2.375
0	2.89	2.463
0	2.924	2.5509
0	2.941	2.6389
0	2.975	2.7269
0	2.992	2.8148
0	3.009	2.9091
0	3.026	2.997
0	3.026	3.085
0	3.026	3.1793
0	3.009	3.2672
0	3.009	3.3615
0	2.992	3.4494
0	2.958	3.5374
0	2.941	3.6316
0	2.907	3.7133
0	2.873	3.8013
0	2.822	3.8892
0	2.788	3.9709
0	2.737	4.0589
0	2.686	4.1406
0	2.635	4.216
0	2.584	4.2976
0	2.516	4.373
0	2.465	4.4484
0	2.397	4.5238
0	2.346	4.593
0	2.278	4.6621
0	2.21	4.7312
0	2.159	4.794
0	2.091	4.8568
0	2.04	4.9197
0	1.972	4.9825
0	1.921	5.039
0	1.87	5.0956
0	1.802	5.1521
0	1.751	5.2087
0	1.7	5.2589
0	1.649	5.3092
0	1.598	5.3595
0	1.547	5.4035
0	1.496	5.4537
0	1.462	5.4977
0	1.411	5.5417
0	1.377	5.5794
0	1.343	5.6234
0	1.309	5.6611
1	1.275	5.705
1	1.224	5.7365
1	1.173	5.7742
1	1.122	5.8119
1	1.088	5.8433
1	1.037	5.8747
1	1.003	5.9061
1	0.969	5.9375
1	0.935	5.9627
1	0.901	5.9941
1	0.867	6.0192
1	0.833	6.0443
1	0.799	6.0695
1	0.782	6.0946
1	0.748	6.1197
1	0.714	6.1386
1	0.697	6.1637
1	0.68	6.1826
1	0.646	6.2014
1	0.629	6.2203
1	0.612	6.2391
1	0.595	6.258
1	0.578	6.2768
1	0.561	0.012566
1	0.544	0.025132
1	0.527	0.043982
1	0.527	0.062831
1	0.51	0.075397
1	0.493	0.094246
1	0.493	0.10681
1	0.476	0.11938
1	0.459	0.13823
1	0.459	0.15079
1	0.459	0.16336
1	0.442	0.17593
1	0.442	0.18849
1	0.442	0.20106
1	0.425	0.21991
1	0.425	0.23247
1	0.425	0.24504
1	0.425	0.25761
1	0.425	0.27017
1	0.425	0.28274
1	0.425	0.29531
1	0.425	0.30787
1	0.425	0.32044
1	0.442	0.333
1	0.442	0.34557
1	0.442	0.36442
1	0.442	0.37699
1	0.459	0.38955
1	0.459	0.40212
1	0.476	0.41469
1	0.476	0.43353
1	0.493	0.4461
1	0.493	0.45867
1	0.51	0.47752
0	0.527	0.49008
0	0.561	0.50893
0	0.595	0.52778
0	0.629	0.54663
0	0.663	0.56548
0	0.68	0.58433
0	0.714	0.60946
0	0.748	0.62831
0	0.799	0.65344
0	0.833	0.67858
0	0.867	0.70371
0	0.901	0.72884
0	0.952	0.76026
0	0.986	0.78539
0	1.037	0.8168
0	1.071	0.84822
0	1.122	0.87963
0	1.173	0.91733
0	1.207	0.95503
0	1.258	0.99273
0	1.309	1.0304
0	1.36	1.0681
0	1.411	1.1121
0	1.462	1.1561
0	1.53	1.2001
0	1.581	1.2441
0	1.632	1.2943
0	1.7	1.3446
0	1.751	1.3948
0	1.819	1.4514
0	1.87	1.5079
0	1.921	1.5645
0	1.989	1.621
0	2.04	1.6839
0	2.108	1.7467
0	2.159	1.8095
0	2.227	1.8786
0	2.278	1.9415
0	2.329	2.0106
0	2.38	2.086
0	2.431	2.1551
0	2.482	2.2305
0	2.516	2.3059
0	2.567	2.3813
0	2.601	2.463
0	2.635	2.5384
0	2.669	2.62
0	2.686	2.7017
0	2.72	2.7834
0	2.737	2.8651
0	2.737	2.9468
0	2.754	3.0284
0	2.754	3.1101
0	2.754	3.1918
2	2.754	3.2735
2	2.754	3.3615
2	2.754	3.4431
2	2.737	3.5248
2	2.737	3.6065
2	2.72	3.6882
2	2.703	3.7699
0	2.669	3.8515
0	2.618	3.9332
0	2.567	4.0086
0	2.533	4.084
0	2.482	4.1594
0	2.414	4.2348
0	2.363	4.3039
0	2.312	4.3793
0	2.244	4.4484
0	2.193	4.5113
0	2.125	4.5804
0	2.074	4.6432
0	2.006	4.6998
0	1.955	4.7626
0	1.887	4.8191
0	1.819	4.8757
0	1.768	4.9322
0	1.7	4.9825
0	1.649	5.0328
0	1.598	5.083
0	1.53	5.127
0	1.479	5.1773
0	1.428	5.2213
0	1.377	5.2589
0	1.326	5.3029
0	1.275	5.3406
0	1.224	5.3783
0	1.173	5.416
0	1.139	5.4474
0	1.088	5.4851
0	1.054	5.5166
0	1.003	5.548
0	0.969	5.5794
0	0.918	5.6045
0	0.884	5.6297
0	0.85	5.6611
0	0.816	5.6862
0	0.782	5.7113
0	0.748	5.7302
0	0.714	5.7553
0	0.697	5.7742
0	0.663	5.7993
0	0.629	5.8182
0	0.612	5.837
0	0.578	5.8559
0	0.561	5.8684
0	0.527	5.8873
0	0.51	5.9061
0	0.493	5.9187
0	0.476	5.9313
0	0.442	5.9501
0	0.425	5.9627
0	0.408	5.9752
0	0.391	5.9878
0	0.374	6.0004
0	0.357	6.0066
0	0.34	6.0192
0	0.323	6.0318
0	0.306	6.0381
0	0.306	6.0506
2	0.289	6.0569
2	0.289	6.0695
2	0.289	6.0758
2	0.289	6.082
2	0.306	6.0946
2	0.306	6.1009
2	0.306	6.1135
2	0.323	6.1197
2	0.323	6.1323
2	0.34	6.1449
0	0.323	6.1512
0	0.323	6.1637
0	0.306	6.17
0	0.306	6.1826
0	0.289	6.1889
0	0.289	6.2014
0	0.289	6.2077
0	0.289	6.2203
1	0.272	6.2265
1	0.255	6.2328
1	0.238	6.2391
1	0.221	6.2517
1	0.204	6.258
1	0.187	6.2642
1	0.17	6.2705
1	0.153	6.2705
1	0.136	6.2768
1	0.119	0
1	0.102	0
1	0.085	0.0062831
1	0.068	0.0062831
1	0.051	0.012566
1	0.034	0.012566
1	0.034	0.012566
1	0.017	0.012566
1	0	0.012566
1	0	0.012566
1	-0.017	0.012566
1	-0.034	0.012566
1	-0.051	0.012566
1	-0.068	0.0062831
1	-0.085	0.0062831
0	-0.085	0.0062831
0	-0.085	0
0	-0.085	0
0	-0.085	6.2768
0	-0.085	6.2768
0	-0.085	6.2768
0	-0.085	6.2705
0	-0.085	6.2705
0	-0.085	6.2642
0	-0.085	6.2642
0	-0.085	6.258
0	-0.085	6.258
0	-0.085	6.258
0	-0.085	6.2517
0	-0.085	6.2517
2	-0.085	6.2454
2	-0.068	6.2454
2	-0.068	6.2391
2	-0.051	6.2391
2	-0.034	6.2391
2	-0.017	6.2391
2	0	6.2391
2	0	6.2391
2	0	6.2391
0	0	6.2391
0	0	6.2391
0	0	6.2391
0	0	6.2391
0	0	6.2391
0	0	6.2391
0	0	6.2391
0	0	6.2391
0	0	6.2391
0	0	6.2391
0	0	6.2391
0	-0.017	6.2391
0	-0.017	6.2328
0	-0.017	6.2328
0	-0.017	6.2328
0	-0.017	6.2328
0	-0.017	6.2328
0	-0.034	6.2328
0	-0.034	6.2328
0	-0.034	6.2265
0	-0.034	6.2265
0	-0.034	6.2265
0	-0.034	6.2265
0	-0.051	6.2265
0	-0.051	6.2203
0	-0.051	6.2203
0	-0.051	6.2203
0	-0.051	6.214
0	-0.068	6.214
2	-0.068	6.214
2	-0.051	6.2077
2	-0.034	6.2077
2	-0.034	6.2077
2	-0.017	6.2077
2	0	6.2077
2	0	6.2077
2	0	6.2077
2	0.017	6.2077
2	0.017	6.2077
2	0.034	6.2077
2	0.051	6.2077
2	0.051	6.214
2	0.068	6.214
2	0.085	6.214
2	0.102	6.2203
2	0.102	6.2203
2	0.119	6.2265
2	0.136	6.2328
2	0.153	6.2328
2	0.153	6.2391
2	0.17	6.2454
2	0.187	6.2517
2	0.204	6.258
2	0.221	6.2642
2	0.238	6.2705
2	0.255	6.2768
2	0.272	0
2	0.289	0.012566
2	0.306	0.018849
2	0.289	0.031415
2	0.289	0.037699
2	0.289	0.043982
2	0.289	0.056548
2	0.289	0.062831
2	0.306	0.075397
2	0.306	0.08168
2	0.306	0.094246
2	0.323	0.10053
2	0.323	0.1131
2	0.323	0.11938
2	0.34	0.13195
2	0.34	0.14451
2	0.357	0.15079
2	0.357	0.16336
2	0.374	0.17593
2	0.391	0.18849
2	0.391	0.20106
2	0.408	0.21363
2	0.442	0.22619
2	0.459	0.23876
2	0.493	0.25132
2	0.527	0.27017
2	0.561	0.28274
2	0.595	0.30159
2	0.629	0.32044
2	0.663	0.33929
2	0.697	0.36442
2	0.748	0.38327
2	0.782	0.4084
2	0.816	0.43353
2	0.867	0.45867
2	0.901	0.4838
2	0.952	0.50893
2	0.986	0.54035
2	1.037	0.57176
2	1.088	0.60318
2	1.139	0.63459
2	1.19	0.67229
[truncated: 5,162 more rows]
