# Supplementary material for: Skilled motor control of an inverted pendulum implies low entropy of states but high entropy of actions
Source: PLoS Comput Biol. 2023 Jan 6;19(1):e1010810. doi: 10.1371/journal.pcbi.1010810 (PMC9851554; doi:10.1371/journal.pcbi.1010810)
Supplement: S2 File — The dataset within the file contains the data collected during the experiment. Each CSV file named “FRI_p_l.csv” corresponds to a different trial, where “p” stands for an unique numerical participant’s identifier and “l” stands for pendulum length (where “2” corresponds to 0.2, “3” to 0.3 m, “4” to 0.4 m, etc.). In every file, rows correspond to subsequent time steps, sampled with a frequency of 0.017 s. For every recorded time step, each column contains: the action selected by the trial’s participant (“action”). The value 0 corresponds to a “no action”, the value 1 represents an action that pushes the pendulum towards the clockwise direction and the value 2 corresponds to an action that pushes the pendulum towards the anti-clockwise direction.the angular velocity of the pendulum at that time step (“ang. velocity”), measured in rad s−1.the angle of the pendulum at that time step (“angle”), measured in rad with values in the interval [0, 2π) rad. The angle 0 rad corresponds to the pendulum oriented in its upright position.the single utility value associated to the whole trial (“utility”). (ZIP) [file pcbi.1010810.s002.zip › ExperimentalData/FRI_36_6.csv]

action	angular vel.	angle	trial utility
2	-1.717	5.3281	-13.4892
2	0	3.2358
2	0	3.2358
2	0	3.2358
2	-0.017	3.2358
2	-0.017	3.2358
2	-0.017	3.2358
2	-0.034	3.2358
2	-0.034	3.2358
2	-0.034	3.2295
2	-0.034	3.2295
2	-0.051	3.2295
2	-0.051	3.2295
2	-0.051	3.2232
2	-0.051	3.2232
2	-0.068	3.2232
2	-0.068	3.217
2	-0.068	3.217
2	-0.068	3.217
2	-0.085	3.2107
2	-0.085	3.2107
2	-0.085	3.2044
2	-0.085	3.2044
2	-0.085	3.2044
2	-0.102	3.1981
2	-0.102	3.1981
2	-0.102	3.1918
2	-0.102	3.1918
2	-0.102	3.1855
2	-0.102	3.1793
2	-0.102	3.1793
2	-0.119	3.173
2	-0.119	3.173
2	-0.119	3.1667
2	-0.119	3.1667
2	-0.119	3.1604
2	-0.119	3.1541
2	-0.119	3.1541
2	-0.119	3.1478
2	-0.119	3.1478
2	-0.119	3.1416
2	-0.119	3.1353
2	-0.119	3.1353
2	-0.119	3.129
2	-0.119	3.129
2	-0.119	3.1227
2	-0.119	3.1164
2	-0.119	3.1164
2	-0.119	3.1101
2	-0.119	3.1101
2	-0.119	3.1038
2	-0.102	3.0976
2	-0.102	3.0976
2	-0.102	3.0913
2	-0.102	3.0913
2	-0.102	3.085
2	-0.102	3.085
2	-0.102	3.0787
2	-0.085	3.0787
2	-0.085	3.0724
2	-0.085	3.0724
2	-0.085	3.0661
2	-0.085	3.0661
2	-0.068	3.0661
2	-0.068	3.0599
2	-0.068	3.0599
2	-0.068	3.0599
2	-0.051	3.0536
2	-0.051	3.0536
2	-0.051	3.0536
2	-0.051	3.0473
2	-0.034	3.0473
2	-0.034	3.0473
2	-0.034	3.0473
2	-0.034	3.041
2	-0.017	3.041
2	-0.017	3.041
2	-0.017	3.041
2	0	3.041
2	0	3.041
2	0	3.041
2	0	3.041
2	0	3.041
2	0	3.041
2	0	3.041
2	0.017	3.041
2	0.017	3.041
2	0.017	3.041
2	0.017	3.041
2	0.034	3.0473
2	0.034	3.0473
2	0.034	3.0473
2	0.051	3.0473
2	0.051	3.0536
2	0.051	3.0536
2	0.051	3.0536
2	0.068	3.0536
2	0.068	3.0599
2	0.068	3.0599
2	0.068	3.0599
2	0.068	3.0661
2	0.085	3.0661
2	0.085	3.0724
2	0.085	3.0724
2	0.085	3.0787
2	0.085	3.0787
2	0.102	3.085
2	0.102	3.085
2	0.102	3.0913
2	0.102	3.0913
2	0.102	3.0976
2	0.102	3.0976
2	0.102	3.1038
2	0.102	3.1038
2	0.119	3.1101
2	0.102	3.1101
2	0.085	3.1164
2	0.068	3.1164
2	0.068	3.1227
2	0.051	3.1227
2	0.034	3.1227
2	0.017	3.1227
2	0.017	3.129
2	0	3.129
2	0	3.129
2	-0.017	3.129
2	-0.017	3.1227
2	-0.034	3.1227
2	-0.051	3.1227
2	-0.068	3.1227
2	-0.068	3.1164
2	-0.085	3.1164
2	-0.102	3.1101
2	-0.119	3.1101
2	-0.119	3.1038
2	-0.136	3.1038
2	-0.153	3.0976
2	-0.153	3.0913
2	-0.17	3.085
2	-0.187	3.0787
2	-0.187	3.0724
2	-0.204	3.0724
2	-0.204	3.0661
2	-0.221	3.0536
2	-0.221	3.0473
2	-0.221	3.041
2	-0.221	3.0347
2	-0.221	3.0284
2	-0.204	3.0222
2	-0.204	3.0159
2	-0.187	3.0096
2	-0.187	3.0033
2	-0.187	2.997
2	-0.17	2.9908
2	-0.17	2.9845
2	-0.153	2.9845
2	-0.153	2.9782
2	-0.136	2.9719
2	-0.136	2.9656
2	-0.119	2.9656
2	-0.119	2.9593
2	-0.102	2.9593
2	-0.102	2.9531
2	-0.085	2.9531
2	-0.085	2.9468
2	-0.068	2.9468
2	-0.068	2.9405
2	-0.051	2.9405
2	-0.034	2.9405
2	-0.034	2.9405
2	-0.017	2.9342
2	-0.017	2.9342
2	0	2.9342
2	0	2.9342
2	0	2.9342
2	0.017	2.9342
2	0.017	2.9342
2	0.034	2.9405
2	0.051	2.9405
2	0.051	2.9405
2	0.068	2.9405
2	0.068	2.9468
2	0.085	2.9468
2	0.085	2.9531
2	0.102	2.9531
2	0.102	2.9593
2	0.119	2.9593
2	0.119	2.9656
2	0.136	2.9719
2	0.136	2.9719
2	0.153	2.9782
2	0.153	2.9845
2	0.17	2.9908
2	0.17	2.9908
2	0.187	2.997
2	0.221	3.0033
2	0.238	3.0159
2	0.255	3.0222
2	0.272	3.0284
2	0.289	3.0347
2	0.306	3.0473
2	0.323	3.0536
2	0.34	3.0661
2	0.357	3.0787
2	0.374	3.0913
2	0.391	3.0976
2	0.408	3.1101
2	0.425	3.1227
2	0.442	3.1416
2	0.442	3.1541
2	0.459	3.1667
2	0.476	3.1793
2	0.476	3.1981
2	0.493	3.2107
2	0.51	3.2232
2	0.51	3.2421
2	0.527	3.2546
2	0.527	3.2735
2	0.527	3.2861
2	0.544	3.3049
2	0.544	3.3238
2	0.544	3.3363
2	0.544	3.3552
2	0.544	3.374
2	0.544	3.3866
2	0.544	3.4054
2	0.544	3.4243
2	0.544	3.4369
2	0.544	3.4557
2	0.544	3.4745
2	0.544	3.4871
2	0.544	3.506
2	0.527	3.5185
2	0.527	3.5374
2	0.527	3.5562
2	0.51	3.5688
2	0.51	3.5877
2	0.493	3.6002
2	0.493	3.6128
2	0.476	3.6316
2	0.459	3.6442
2	0.459	3.6568
2	0.442	3.6693
2	0.425	3.6882
2	0.425	3.7008
2	0.408	3.7133
2	0.391	3.7259
2	0.374	3.7322
2	0.357	3.7447
2	0.34	3.7573
0	0.323	3.7699
0	0.289	3.7761
0	0.255	3.7824
0	0.221	3.795
0	0.204	3.8013
0	0.17	3.8076
0	0.136	3.8076
0	0.102	3.8138
0	0.068	3.8138
0	0.034	3.8201
0	0	3.8201
0	0	3.8201
0	-0.034	3.8201
0	-0.068	3.8138
0	-0.102	3.8138
0	-0.136	3.8076
0	-0.17	3.8076
0	-0.187	3.8013
0	-0.221	3.795
0	-0.255	3.7887
0	-0.289	3.7761
0	-0.306	3.7699
0	-0.34	3.7573
0	-0.374	3.7447
0	-0.391	3.7384
0	-0.425	3.7259
0	-0.459	3.707
1	-0.476	3.6945
1	-0.527	3.6819
1	-0.561	3.6631
1	-0.595	3.6442
1	-0.629	3.6254
1	-0.663	3.6065
1	-0.697	3.5877
1	-0.731	3.5625
1	-0.765	3.5437
1	-0.799	3.5185
1	-0.833	3.4934
1	-0.867	3.4683
1	-0.901	3.4431
1	-0.918	3.4117
1	-0.952	3.3866
1	-0.969	3.3552
1	-1.003	3.3238
1	-1.02	3.2986
1	-1.037	3.2672
1	-1.054	3.2358
1	-1.071	3.1981
1	-1.088	3.1667
1	-1.105	3.1353
1	-1.105	3.1038
1	-1.122	3.0661
1	-1.139	3.0347
1	-1.139	2.997
1	-1.139	2.9656
1	-1.139	2.9279
1	-1.156	2.8965
1	-1.156	2.8588
1	-1.139	2.8274
1	-1.139	2.7897
1	-1.139	2.7583
1	-1.139	2.7206
1	-1.122	2.6892
1	-1.122	2.6578
1	-1.105	2.62
1	-1.088	2.5886
1	-1.071	2.5572
1	-1.054	2.5258
1	-1.054	2.4881
1	-1.02	2.4567
1	-1.003	2.4316
1	-0.986	2.4001
1	-0.969	2.3687
1	-0.952	2.3373
1	-0.918	2.3122
1	-0.901	2.287
1	-0.867	2.2556
1	-0.85	2.2305
1	-0.816	2.2054
1	-0.799	2.1802
1	-0.765	2.1551
1	-0.731	2.1362
1	-0.714	2.1111
1	-0.68	2.0923
1	-0.646	2.0734
0	-0.595	2.0546
0	-0.561	2.0357
0	-0.51	2.0169
0	-0.459	2.0043
0	-0.425	1.9917
0	-0.374	1.9792
0	-0.323	1.9666
0	-0.289	1.9603
0	-0.238	1.9478
0	-0.187	1.9415
0	-0.136	1.9415
0	-0.102	1.9352
0	-0.051	1.9352
0	0	1.9289
0	0.034	1.9289
0	0.068	1.9352
0	0.119	1.9352
0	0.17	1.9415
0	0.221	1.9478
0	0.255	1.954
0	0.306	1.9603
0	0.357	1.9729
0	0.391	1.9855
0	0.442	1.998
0	0.493	2.0106
0	0.527	2.0294
0	0.578	2.042
0	0.612	2.0609
2	0.663	2.0797
2	0.714	2.1048
2	0.782	2.1237
2	0.833	2.1488
2	0.884	2.174
2	0.935	2.2054
2	0.986	2.2305
2	1.037	2.2619
2	1.088	2.2933
2	1.139	2.331
2	1.19	2.3624
2	1.241	2.4001
2	1.292	2.4378
2	1.326	2.4818
2	1.377	2.5195
2	1.411	2.5635
2	1.445	2.6075
2	1.496	2.6515
2	1.53	2.6955
2	1.564	2.7394
2	1.598	2.7897
2	1.615	2.84
2	1.649	2.8839
2	1.666	2.9342
2	1.683	2.9845
2	1.717	3.041
2	1.717	3.0913
2	1.734	3.1416
2	1.751	3.1981
2	1.751	3.2484
2	1.768	3.2986
2	1.768	3.3552
2	1.768	3.4054
2	1.768	3.462
2	1.768	3.5122
2	1.751	3.5688
2	1.751	3.6191
2	1.734	3.6693
2	1.717	3.7259
2	1.7	3.7761
2	1.683	3.8264
2	1.666	3.8767
2	1.649	3.9269
2	1.615	3.9772
2	1.598	4.0275
2	1.564	4.0714
0	1.53	4.1217
0	1.479	4.1657
0	1.445	4.2097
0	1.394	4.2537
0	1.343	4.2914
0	1.309	4.3353
0	1.258	4.373
0	1.207	4.4107
0	1.156	4.4421
0	1.105	4.4798
0	1.054	4.5113
0	1.003	4.5427
0	0.952	4.5741
0	0.901	4.5992
0	0.867	4.6306
0	0.816	4.6558
0	0.765	4.6746
0	0.714	4.6998
0	0.663	4.7186
0	0.612	4.7375
0	0.561	4.7563
0	0.51	4.7752
0	0.459	4.7877
0	0.408	4.8003
0	0.357	4.8129
0	0.306	4.8254
0	0.255	4.8317
0	0.204	4.838
0	0.153	4.8443
0	0.102	4.8506
0	0.051	4.8506
0	0.017	4.8506
0	-0.017	4.8506
0	-0.068	4.8506
0	-0.119	4.8506
0	-0.17	4.8443
0	-0.221	4.838
0	-0.272	4.8317
0	-0.323	4.8191
0	-0.374	4.8066
0	-0.425	4.8003
0	-0.476	4.7814
0	-0.527	4.7689
0	-0.561	4.75
0	-0.612	4.7312
0	-0.663	4.7123
0	-0.714	4.6935
0	-0.765	4.6683
0	-0.816	4.6495
0	-0.867	4.6244
0	-0.918	4.593
0	-0.969	4.5678
0	-1.02	4.5364
0	-1.054	4.505
0	-1.105	4.4736
0	-1.156	4.4359
0	-1.207	4.4044
0	-1.258	4.3667
0	-1.292	4.3291
0	-1.343	4.2851
0	-1.394	4.2474
0	-1.428	4.2034
1	-1.479	4.1594
1	-1.53	4.1154
1	-1.581	4.0652
1	-1.632	4.0212
1	-1.683	3.9709
1	-1.734	3.9144
1	-1.785	3.8641
1	-1.819	3.8076
1	-1.87	3.751
1	-1.904	3.6945
1	-1.938	3.6379
1	-1.989	3.5814
1	-2.006	3.5185
1	-2.04	3.4557
1	-2.074	3.3992
1	-2.091	3.3363
1	-2.108	3.2735
1	-2.125	3.2044
1	-2.142	3.1416
1	-2.159	3.0787
1	-2.159	3.0096
1	-2.176	2.9468
1	-2.176	2.8839
1	-2.176	2.8148
1	-2.159	2.752
1	-2.159	2.6892
1	-2.142	2.62
1	-2.125	2.5572
1	-2.108	2.4944
1	-2.091	2.4316
1	-2.074	2.3687
1	-2.057	2.3059
1	-2.023	2.2431
1	-2.006	2.1802
1	-1.972	2.1237
1	-1.938	2.0609
1	-1.904	2.0043
1	-1.87	1.9478
1	-1.836	1.8912
1	-1.802	1.841
1	-1.768	1.7844
1	-1.734	1.7341
1	-1.7	1.6776
1	-1.649	1.6273
1	-1.615	1.5771
1	-1.581	1.5331
1	-1.547	1.4828
1	-1.513	1.4388
1	-1.479	1.3948
1	-1.428	1.3509
1	-1.394	1.3069
1	-1.36	1.2629
1	-1.326	1.2252
1	-1.292	1.1875
1	-1.258	1.1435
1	-1.224	1.1058
1	-1.207	1.0744
1	-1.173	1.0367
1	-1.139	0.99901
1	-1.105	0.9676
1	-1.088	0.93618
1	-1.054	0.90477
1	-1.037	0.87335
1	-1.003	0.84193
1	-0.986	0.81052
1	-0.952	0.7791
1	-0.935	0.75397
1	-0.918	0.72256
1	-0.901	0.69742
1	-0.884	0.67229
1	-0.867	0.64088
1	-0.85	0.61574
1	-0.833	0.59061
1	-0.816	0.56548
1	-0.799	0.54035
1	-0.782	0.5215
1	-0.782	0.49637
1	-0.765	0.47123
1	-0.748	0.4461
1	-0.748	0.42725
1	-0.748	0.40212
1	-0.731	0.38327
1	-0.731	0.35814
1	-0.731	0.33929
1	-0.714	0.31416
0	-0.714	0.29531
0	-0.697	0.27017
0	-0.68	0.25132
2	-0.663	0.23247
2	-0.646	0.21363
2	-0.612	0.18849
2	-0.595	0.17593
2	-0.578	0.15708
2	-0.544	0.13823
2	-0.527	0.11938
2	-0.51	0.10681
2	-0.493	0.087963
2	-0.476	0.075397
2	-0.459	0.062831
2	-0.442	0.050265
2	-0.425	0.031415
2	-0.408	0.018849
2	-0.391	0.012566
2	-0.374	0
2	-0.374	6.2705
2	-0.357	6.258
2	-0.34	6.2454
2	-0.323	6.2391
2	-0.323	6.2265
2	-0.306	6.2203
2	-0.306	6.2077
2	-0.289	6.2014
2	-0.272	6.1889
2	-0.272	6.1826
2	-0.255	6.1763
2	-0.255	6.1637
2	-0.238	6.1574
2	-0.238	6.1512
2	-0.238	6.1449
2	-0.221	6.1386
2	-0.221	6.1323
2	-0.204	6.1197
2	-0.204	6.1135
2	-0.204	6.1072
2	-0.204	6.1009
2	-0.187	6.0946
2	-0.187	6.0883
2	-0.187	6.0883
2	-0.187	6.082
2	-0.17	6.0758
2	-0.17	6.0695
2	-0.17	6.0632
2	-0.17	6.0569
2	-0.17	6.0506
2	-0.17	6.0506
2	-0.153	6.0443
2	-0.153	6.0381
2	-0.153	6.0318
2	-0.153	6.0255
2	-0.153	6.0255
2	-0.153	6.0192
2	-0.153	6.0129
2	-0.153	6.0066
2	-0.153	6.0004
2	-0.153	6.0004
2	-0.153	5.9941
2	-0.153	5.9878
2	-0.153	5.9815
2	-0.153	5.9815
2	-0.153	5.9752
2	-0.153	5.9689
2	-0.153	5.9627
2	-0.17	5.9564
2	-0.17	5.9564
2	-0.17	5.9501
2	-0.17	5.9438
2	-0.17	5.9375
2	-0.17	5.9313
2	-0.187	5.925
2	-0.187	5.9187
2	-0.187	5.9124
2	-0.187	5.9061
2	-0.204	5.8998
2	-0.204	5.8936
2	-0.238	5.8873
2	-0.272	5.881
2	-0.306	5.8747
2	-0.34	5.8621
2	-0.374	5.8496
2	-0.408	5.8433
2	-0.442	5.8307
2	-0.476	5.8119
2	-0.51	5.7993
2	-0.544	5.7805
2	-0.578	5.7679
2	-0.629	5.749
2	-0.663	5.7302
2	-0.697	5.705
2	-0.748	5.6862
2	-0.782	5.6611
2	-0.833	5.6359
2	-0.867	5.6108
2	-0.918	5.5857
2	-0.952	5.5543
2	-1.003	5.5291
2	-1.054	5.4977
2	-1.105	5.4663
2	-1.156	5.4286
2	-1.207	5.3972
2	-1.258	5.3595
2	-1.309	5.3155
2	-1.36	5.2778
2	-1.411	5.2338
2	-1.479	5.1898
2	-1.53	5.1459
2	-1.598	5.1019
2	-1.649	5.0516
2	-1.717	5.0014
2	-1.768	4.9511
2	-1.836	4.8945
2	-1.887	4.838
2	-1.955	4.7814
2	-2.023	4.7186
2	-2.074	4.6558
2	-2.142	4.593
2	-2.21	4.5301
2	-2.261	4.461
2	-2.329	4.3919
2	-2.38	4.3228
2	-2.448	4.2474
2	-2.499	4.172
2	-2.55	4.0966
2	-2.601	4.0212
2	-2.652	3.9395
2	-2.703	3.8641
2	-2.754	3.7761
2	-2.788	3.6945
2	-2.822	3.6128
2	-2.856	3.5248
2	-2.89	3.4369
2	-2.907	3.3552
2	-2.924	3.2672
2	-2.941	3.1793
2	-2.958	3.085
2	-2.958	2.997
2	-2.975	2.9091
2	-2.975	2.8211
2	-2.958	2.7332
2	-2.958	2.6389
2	-2.941	2.5509
2	-2.924	2.463
2	-2.907	2.375
2	-2.873	2.2933
2	-2.839	2.2054
2	-2.788	2.1174
2	-2.754	2.0357
2	-2.703	1.954
2	-2.652	1.8724
2	-2.601	1.797
2	-2.55	1.7153
2	-2.499	1.6399
2	-2.448	1.5645
2	-2.397	1.4954
2	-2.346	1.42
2	-2.295	1.3509
2	-2.244	1.2817
2	-2.193	1.2189
2	-2.159	1.1498
2	-2.108	1.087
2	-2.057	1.0241
2	-2.023	0.96131
2	-1.972	0.90477
2	-1.938	0.84193
2	-1.904	0.78539
2	-1.87	0.72884
2	-1.836	0.67229
2	-1.802	0.61574
2	-1.768	0.56548
2	-1.751	0.50893
2	-1.717	0.45867
2	-1.7	0.4084
2	-1.683	0.35814
2	-1.666	0.30787
2	-1.632	0.25761
2	-1.615	0.20734
2	-1.581	0.15708
2	-1.564	0.1131
2	-1.547	0.062831
2	-1.53	0.018849
2	-1.513	6.258
2	-1.496	6.214
2	-1.496	6.1637
2	-1.479	6.1197
2	-1.479	6.0758
2	-1.479	6.0318
2	-1.479	5.9878
2	-1.479	5.9438
2	-1.479	5.8998
2	-1.479	5.8559
2	-1.496	5.8119
2	-1.496	5.7616
2	-1.513	5.7176
2	-1.53	5.6736
2	-1.547	5.6234
2	-1.564	5.5794
2	-1.581	5.5354
2	-1.598	5.4851
2	-1.615	5.4349
2	-1.649	5.3846
2	-1.666	5.3343
2	-1.7	5.2841
2	-1.717	5.2338
2	-1.751	5.1836
2	-1.785	5.127
2	-1.819	5.0767
0	-1.87	5.0202
0	-1.904	4.9637
0	-1.955	4.9071
0	-2.006	4.8443
0	-2.057	4.7814
0	-2.108	4.7186
0	-2.159	4.6558
0	-2.193	4.593
0	-2.244	4.5238
0	-2.295	4.4547
0	-2.346	4.3856
0	-2.397	4.3165
0	-2.431	4.2411
0	-2.482	4.1657
0	-2.516	4.0903
0	-2.55	4.0149
0	-2.584	3.9395
0	-2.618	3.8578
0	-2.652	3.7824
0	-2.686	3.7008
0	-2.703	3.6191
0	-2.72	3.5374
0	-2.737	3.4557
0	-2.754	3.374
0	-2.754	3.2923
0	-2.771	3.2044
0	-2.771	3.1227
0	-2.754	3.041
0	-2.754	2.9593
0	-2.737	2.8777
0	-2.72	2.796
0	-2.703	2.7143
0	-2.686	2.6326
0	-2.652	2.5509
0	-2.618	2.4693
0	-2.584	2.3939
0	-2.55	2.3122
0	-2.516	2.2368
0	-2.465	2.1614
0	-2.431	2.0923
0	-2.38	2.0169
0	-2.329	1.9478
0	-2.295	1.8786
0	-2.244	1.8095
0	-2.193	1.7404
0	-2.142	1.6776
0	-2.091	1.6148
0	-2.04	1.5519
0	-1.989	1.4891
0	-1.938	1.4325
0	-1.887	1.376
0	-1.836	1.3195
0	-1.785	1.2629
0	-1.734	1.2126
0	-1.683	1.1561
0	-1.649	1.1058
0	-1.598	1.0618
0	-1.547	1.0116
0	-1.513	0.9676
0	-1.462	0.92362
0	-1.428	0.87963
0	-1.394	0.83565
0	-1.36	0.79167
0	-1.326	0.75397
2	-1.292	0.71627
2	-1.241	0.67229
2	-1.19	0.64088
2	-1.156	0.60318
2	-1.105	0.57176
2	-1.071	0.53406
2	-1.037	0.50265
2	-0.986	0.47123
2	-0.952	0.4461
2	-0.918	0.41469
2	-0.884	0.38955
2	-0.85	0.36442
2	-0.816	0.33929
2	-0.799	0.31416
2	-0.765	0.28902
2	-0.731	0.26389
2	-0.714	0.24504
2	-0.68	0.22619
2	-0.663	0.20106
2	-0.629	0.18221
2	-0.612	0.16336
2	-0.595	0.14451
2	-0.578	0.12566
2	-0.544	0.1131
2	-0.527	0.094246
2	-0.51	0.08168
2	-0.493	0.062831
2	-0.476	0.050265
2	-0.459	0.031415
2	-0.442	0.018849
2	-0.425	0.0062831
2	-0.425	6.2768
2	-0.408	6.2642
2	-0.425	6.2517
2	-0.442	6.2391
2	-0.459	6.2265
2	-0.476	6.2077
2	-0.493	6.1951
2	-0.51	6.1826
2	-0.51	6.1637
2	-0.51	6.1512
2	-0.527	6.1323
2	-0.527	6.1197
2	-0.544	6.1009
2	-0.544	6.0883
2	-0.561	6.0695
2	-0.561	6.0506
2	-0.578	6.0318
2	-0.595	6.0192
2	-0.595	6.0004
2	-0.612	5.9815
2	-0.629	5.9627
2	-0.646	5.9438
2	-0.663	5.925
2	-0.68	5.8998
2	-0.697	5.881
2	-0.714	5.8621
2	-0.748	5.837
2	-0.765	5.8119
2	-0.782	5.793
2	-0.799	5.7679
2	-0.833	5.7428
2	-0.85	5.7176
2	-0.884	5.6925
2	-0.918	5.6611
2	-0.935	5.6359
2	-0.969	5.6045
2	-1.003	5.5731
2	-1.037	5.548
2	-1.071	5.5103
2	-1.105	5.4789
2	-1.139	5.4474
2	-1.173	5.4097
2	-1.207	5.372
2	-1.258	5.3406
2	-1.292	5.2966
2	-1.343	5.2589
2	-1.377	5.2213
2	-1.428	5.1773
2	-1.462	5.1333
2	-1.513	5.0893
2	-1.564	5.039
2	-1.598	4.9951
2	-1.649	4.9448
2	-1.7	4.8945
2	-1.751	4.8443
2	-1.802	4.7877
2	-1.853	4.7312
2	-1.887	4.6746
2	-1.938	4.6181
2	-1.989	4.5615
2	-2.04	4.4987
2	-2.091	4.4359
2	-2.142	4.373
2	-2.176	4.3102
2	-2.227	4.2411
2	-2.261	4.172
2	-2.312	4.1091
2	-2.346	4.0338
2	-2.38	3.9646
2	-2.414	3.8955
2	-2.448	3.8201
2	-2.482	3.7447
2	-2.499	3.6693
2	-2.533	3.5939
2	-2.55	3.5185
2	-2.567	3.4431
2	-2.567	3.3615
2	-2.584	3.2861
2	-2.584	3.2107
2	-2.584	3.129
2	-2.584	3.0536
2	-2.567	2.9782
2	-2.567	2.8965
2	-2.55	2.8211
2	-2.533	2.7457
2	-2.516	2.6703
2	-2.482	2.5949
2	-2.448	2.5195
2	-2.414	2.4441
2	-2.38	2.375
2	-2.346	2.2996
2	-2.312	2.2305
2	-2.261	2.1614
2	-2.227	2.0923
2	-2.176	2.0294
2	-2.142	1.9666
2	-2.091	1.8975
2	-2.04	1.841
2	-1.989	1.7781
2	-1.938	1.7153
2	-1.887	1.6587
2	-1.836	1.6022
2	-1.785	1.5519
2	-1.734	1.4954
2	-1.683	1.4451
2	-1.632	1.3948
2	-1.581	1.3446
2	-1.53	1.3006
1	-1.479	1.2566
1	-1.445	1.2126
1	-1.411	1.1687
1	-1.377	1.1247
1	-1.36	1.0807
1	-1.326	1.043
1	-1.292	1.0053
1	-1.258	0.96131
1	-1.241	0.92362
1	-1.207	0.8922
1	-1.19	0.8545
1	-1.156	0.8168
1	-1.139	0.78539
1	-1.122	0.74769
1	-1.088	0.71627
1	-1.071	0.68486
1	-1.054	0.65344
1	-1.037	0.62203
1	-1.02	0.59061
1	-1.003	0.5592
1	-1.003	0.52778
1	-0.986	0.49637
1	-0.969	0.46495
1	-0.969	0.43982
0	-0.952	0.4084
0	-0.918	0.38327
0	-0.901	0.35185
0	-0.884	0.32672
0	-0.867	0.30159
0	-0.867	0.27017
2	-0.85	0.24504
2	-0.816	0.21991
2	-0.799	0.19478
2	-0.765	0.17593
2	-0.748	0.15079
2	-0.731	0.12566
2	-0.714	0.10681
2	-0.697	0.087963
2	-0.68	0.062831
2	-0.663	0.043982
2	-0.646	0.025132
2	-0.629	0.0062831
2	-0.612	6.2705
2	-0.595	6.2517
2	-0.595	6.2328
2	-0.578	6.214
2	-0.561	6.1951
2	-0.561	6.1826
2	-0.544	6.1637
2	-0.544	6.1449
2	-0.527	6.1323
2	-0.527	6.1135
2	-0.527	6.1009
2	-0.51	6.082
2	-0.51	6.0695
2	-0.51	6.0506
2	-0.51	6.0381
2	-0.51	6.0192
2	-0.51	6.0066
2	-0.51	5.9878
2	-0.51	5.9752
2	-0.51	5.9564
2	-0.51	5.9438
2	-0.51	5.925
2	-0.527	5.9124
2	-0.527	5.8936
2	-0.527	5.881
2	-0.544	5.8621
2	-0.544	5.8496
2	-0.544	5.8307
2	-0.561	5.8119
2	-0.561	5.7993
2	-0.578	5.7805
2	-0.595	5.7616
2	-0.595	5.7428
2	-0.612	5.7239
2	-0.629	5.705
2	-0.646	5.6862
2	-0.646	5.6674
2	-0.663	5.6485
2	-0.68	5.6297
2	-0.697	5.6045
0	-0.731	5.5857
0	-0.765	5.5605
0	-0.799	5.5354
0	-0.833	5.5103
0	-0.867	5.4851
0	-0.901	5.46
0	-0.935	5.4349
0	-0.969	5.4035
0	-1.02	5.372
0	-1.054	5.3406
0	-1.088	5.3092
0	-1.139	5.2778
0	-1.173	5.2401
0	-1.224	5.2024
0	-1.258	5.1647
0	-1.309	5.127
0	-1.36	5.0893
0	-1.394	5.0453
0	-1.445	5.0014
0	-1.496	4.9574
0	-1.547	4.9134
0	-1.598	4.8694
0	-1.632	4.8191
0	-1.683	4.7689
0	-1.734	4.7186
0	-1.785	4.6621
0	-1.836	4.6118
0	-1.887	4.5553
0	-1.938	4.4924
0	-1.972	4.4359
0	-2.023	4.373
0	-2.074	4.3165
0	-2.108	4.2537
0	-2.159	4.1845
0	-2.193	4.1217
0	-2.244	4.0526
0	-2.278	3.9835
0	-2.312	3.9144
0	-2.346	3.8453
0	-2.38	3.7761
0	-2.397	3.707
0	-2.431	3.6316
0	-2.448	3.5562
0	-2.465	3.4871
0	-2.482	3.4117
0	-2.482	3.3363
0	-2.499	3.2609
0	-2.499	3.1855
0	-2.499	3.1101
0	-2.499	3.0347
0	-2.482	2.9593
0	-2.465	2.8839
0	-2.465	2.8085
0	-2.431	2.7394
0	-2.414	2.664
0	-2.397	2.5886
0	-2.363	2.5195
0	-2.329	2.4504
1	-2.295	2.3813
1	-2.278	2.3122
1	-2.244	2.2431
1	-2.227	2.174
1	-2.193	2.1111
1	-2.159	2.042
1	-2.125	1.9792
1	-2.091	1.9163
1	-2.057	1.8535
1	-2.023	1.7907
1	-1.989	1.7341
1	-1.955	1.6713
1	-1.904	1.6148
1	-1.87	1.5582
1	-1.836	1.5017
1	-1.802	1.4451
1	-1.768	1.3948
1	-1.717	1.3383
1	-1.683	1.288
1	-1.649	1.2378
1	-1.615	1.1875
0	-1.581	1.1435
0	-1.53	1.0933
0	-1.479	1.0493
0	-1.445	1.0053
0	-1.394	0.96131
0	-1.36	0.91733
0	-1.309	0.87963
0	-1.275	0.84193
0	-1.241	0.80424
0	-1.207	0.76654
0	-1.173	0.72884
0	-1.139	0.69742
0	-1.105	0.65973
0	-1.071	0.62831
2	-1.037	0.59689
2	-1.003	0.56548
2	-0.969	0.53406
2	-0.918	0.50893
2	-0.884	0.47752
2	-0.85	0.45238
2	-0.816	0.42725
2	-0.782	0.40212
2	-0.748	0.38327
2	-0.714	0.35814
2	-0.68	0.33929
2	-0.646	0.32044
2	-0.629	0.29531
2	-0.595	0.27646
2	-0.561	0.26389
2	-0.544	0.24504
2	-0.51	0.22619
2	-0.493	0.21363
2	-0.459	0.20106
2	-0.442	0.18221
2	-0.425	0.16964
2	-0.391	0.15708
2	-0.374	0.14451
2	-0.357	0.13823
2	-0.34	0.12566
2	-0.323	0.1131
2	-0.289	0.10681
2	-0.272	0.10053
2	-0.255	0.087963
2	-0.238	0.08168
2	-0.221	0.075397
2	-0.204	0.069114
2	-0.187	0.062831
2	-0.17	0.056548
2	-0.153	0.050265
2	-0.136	0.043982
2	-0.119	0.043982
2	-0.102	0.037699
2	-0.085	0.037699
2	-0.085	0.031415
2	-0.068	0.031415
0	-0.068	0.025132
0	-0.051	0.025132
0	-0.051	0.025132
0	-0.051	0.018849
0	-0.051	0.018849
0	-0.051	0.018849
0	-0.051	0.012566
0	-0.051	0.012566
0	-0.051	0.012566
0	-0.051	0.012566
0	-0.051	0.0062831
0	-0.051	0.0062831
0	-0.051	0.0062831
0	-0.051	0.0062831
0	-0.051	0
0	-0.051	0
0	-0.051	0
0	-0.051	6.2768
0	-0.051	6.2768
0	-0.051	6.2768
0	-0.051	6.2768
0	-0.051	6.2705
0	-0.051	6.2705
0	-0.051	6.2705
0	-0.051	6.2705
0	-0.051	6.2642
0	-0.051	6.2642
0	-0.051	6.2642
0	-0.051	6.258
0	-0.051	6.258
0	-0.051	6.258
0	-0.051	6.258
0	-0.051	6.2517
0	-0.051	6.2517
0	-0.051	6.2517
0	-0.068	6.2454
0	-0.068	6.2454
0	-0.068	6.2454
0	-0.068	6.2391
0	-0.068	6.2391
0	-0.068	6.2391
0	-0.068	6.2328
0	-0.068	6.2328
0	-0.085	6.2265
0	-0.085	6.2265
0	-0.085	6.2265
0	-0.085	6.2203
0	-0.085	6.2203
0	-0.085	6.214
0	-0.102	6.214
0	-0.102	6.2077
0	-0.102	6.2077
0	-0.102	6.2014
0	-0.102	6.2014
0	-0.119	6.1951
0	-0.119	6.1889
0	-0.119	6.1889
0	-0.119	6.1826
0	-0.136	6.1826
0	-0.136	6.1763
0	-0.136	6.17
0	-0.153	6.1637
0	-0.153	6.1637
1	-0.153	6.1574
1	-0.187	6.1512
1	-0.204	6.1449
1	-0.221	6.1386
1	-0.238	6.1323
1	-0.255	6.126
1	-0.289	6.1135
1	-0.306	6.1072
1	-0.323	6.0946
1	-0.357	6.0883
1	-0.374	6.0758
1	-0.391	6.0632
1	-0.425	6.0506
1	-0.442	6.0381
1	-0.476	6.0255
1	-0.493	6.0066
1	-0.527	5.9941
1	-0.544	5.9752
1	-0.578	5.9627
1	-0.612	5.9438
1	-0.646	5.925
1	-0.663	5.8998
1	-0.697	5.881
1	-0.731	5.8621
1	-0.765	5.837
1	-0.799	5.8119
1	-0.833	5.7867
1	-0.884	5.7616
1	-0.918	5.7365
1	-0.952	5.705
1	-1.003	5.6799
1	-1.037	5.6485
1	-1.088	5.6171
1	-1.122	5.5794
1	-1.173	5.548
1	-1.224	5.5103
1	-1.275	5.4726
1	-1.309	5.4349
1	-1.36	5.3909
1	-1.428	5.3532
1	-1.479	5.3092
1	-1.53	5.2652
1	-1.581	5.215
1	-1.649	5.1647
1	-1.7	5.1144
1	-1.751	5.0642
1	-1.819	5.0076
1	-1.87	4.9574
1	-1.938	4.8945
1	-2.006	4.838
1	-2.057	4.7752
1	-2.125	4.7123
1	-2.193	4.6495
1	-2.244	4.5804
1	-2.312	4.5113
1	-2.38	4.4421
1	-2.431	4.373
1	-2.499	4.2976
1	-2.55	4.2222
1	-2.601	4.1406
1	-2.652	4.0652
1	-2.703	3.9835
1	-2.754	3.9018
1	-2.805	3.8201
1	-2.839	3.7322
1	-2.89	3.6442
1	-2.924	3.5562
1	-2.941	3.4683
1	-2.975	3.3803
1	-2.992	3.2923
1	-3.009	3.1981
1	-3.026	3.1101
1	-3.026	3.0222
1	-3.043	2.9279
1	-3.043	2.8337
1	-3.026	2.7457
0	-3.009	2.6515
0	-2.975	2.5635
0	-2.958	2.4755
0	-2.924	2.3876
0	-2.873	2.2996
0	-2.839	2.2117
0	-2.805	2.13
0	-2.754	2.042
0	-2.703	1.9603
0	-2.652	1.8786
0	-2.601	1.8033
0	-2.567	1.7279
0	-2.516	1.6462
0	-2.465	1.5708
0	-2.414	1.5017
0	-2.363	1.4263
0	-2.312	1.3572
0	-2.261	1.288
0	-2.21	1.2252
0	-2.159	1.1561
0	-2.108	1.0933
0	-2.074	1.0304
0	-2.023	0.9676
2	-1.989	0.90477
2	-1.938	0.84822
2	-1.887	0.79167
2	-1.836	0.73512
2	-1.785	0.67858
2	-1.734	0.62831
2	-1.7	0.57805
2	-1.649	0.52778
2	-1.615	0.47752
2	-1.581	0.42725
2	-1.547	0.38327
2	-1.513	0.333
2	-1.479	0.28902
2	-1.462	0.24504
2	-1.428	0.20106
2	-1.411	0.15708
2	-1.394	0.11938
2	-1.36	0.075397
2	-1.343	0.037699
2	-1.326	6.2768
2	-1.326	6.2391
2	-1.309	6.1951
2	-1.309	6.1574
2	-1.292	6.1197
2	-1.292	6.082
2	-1.292	6.0381
2	-1.292	6.0004
2	-1.292	5.9627
2	-1.292	5.925
2	-1.292	5.8873
2	-1.292	5.8496
2	-1.309	5.8056
2	-1.309	5.7679
2	-1.326	5.7302
2	-1.343	5.6862
2	-1.36	5.6485
2	-1.377	5.6045
2	-1.394	5.5668
2	-1.411	5.5228
2	-1.428	5.4789
2	-1.445	5.4349
0	-1.479	5.3909
0	-1.53	5.3469
0	-1.564	5.2966
0	-1.615	5.2527
0	-1.649	5.2024
0	-1.7	5.1521
0	-1.734	5.1019
0	-1.785	5.0453
0	-1.836	4.9951
0	-1.87	4.9385
0	-1.921	4.882
0	-1.972	4.8191
0	-2.023	4.7626
0	-2.074	4.6998
0	-2.125	4.6369
0	-2.176	4.5741
0	-2.21	4.505
0	-2.261	4.4359
0	-2.312	4.3667
0	-2.363	4.2976
0	-2.397	4.2285
0	-2.448	4.1531
0	-2.482	4.0777
0	-2.516	4.0023
0	-2.55	3.9269
0	-2.584	3.8515
0	-2.618	3.7699
0	-2.652	3.6945
0	-2.669	3.6128
0	-2.686	3.5311
0	-2.703	3.4494
0	-2.72	3.3677
0	-2.72	3.2861
0	-2.737	3.2044
0	-2.737	3.1227
0	-2.72	3.041
0	-2.72	2.9593
0	-2.703	2.8777
0	-2.686	2.796
0	-2.669	2.7143
0	-2.652	2.6389
0	-2.618	2.5572
0	-2.584	2.4755
0	-2.55	2.4001
0	-2.516	2.3247
0	-2.482	2.2494
0	-2.431	2.174
0	-2.397	2.1048
0	-2.346	2.0294
0	-2.312	1.9603
0	-2.261	1.8912
0	-2.21	1.8221
0	-2.159	1.7593
0	-2.108	1.6964
0	-2.057	1.6336
0	-2.006	1.5708
0	-1.955	1.5142
0	-1.904	1.4514
0	-1.853	1.3948
0	-1.802	1.3446
0	-1.751	1.288
0	-1.7	1.2378
0	-1.649	1.1875
0	-1.615	1.1372
0	-1.564	1.087
0	-1.513	1.043
0	-1.479	0.99901
0	-1.428	0.95503
0	-1.394	0.91105
0	-1.36	0.86707
0	-1.309	0.82937
0	-1.275	0.79167
0	-1.241	0.75397
0	-1.207	0.71627
0	-1.173	0.67858
0	-1.139	0.64088
0	-1.122	0.60946
0	-1.088	0.57805
0	-1.054	0.54035
0	-1.037	0.50893
0	-1.003	0.4838
2	-0.986	0.45238
2	-0.952	0.42097
2	-0.918	0.39583
2	-0.884	0.36442
2	-0.85	0.33929
2	-0.816	0.31416
2	-0.799	0.28902
2	-0.765	0.26389
2	-0.731	0.24504
2	-0.714	0.21991
2	-0.697	0.20106
2	-0.663	0.18221
2	-0.646	0.15708
2	-0.629	0.13823
2	-0.595	0.11938
2	-0.578	0.10053
2	-0.561	0.087963
2	-0.544	0.069114
2	-0.527	0.050265
2	-0.51	0.037699
2	-0.493	0.018849
2	-0.476	0.0062831
2	-0.476	6.2768
2	-0.459	6.2642
2	-0.442	6.2454
2	-0.425	6.2328
2	-0.425	6.2203
2	-0.408	6.2077
2	-0.391	6.1951
2	-0.391	6.1826
2	-0.374	6.17
2	-0.374	6.1637
2	-0.374	6.1512
2	-0.357	6.1386
2	-0.357	6.126
2	-0.34	6.1135
2	-0.34	6.1072
2	-0.34	6.0946
2	-0.34	6.0883
2	-0.323	6.0758
2	-0.323	6.0632
2	-0.323	6.0569
2	-0.323	6.0443
2	-0.323	6.0381
2	-0.323	6.0255
2	-0.323	6.0129
2	-0.323	6.0066
2	-0.323	5.9941
2	-0.323	5.9878
2	-0.323	5.9752
2	-0.323	5.9689
2	-0.323	5.9564
2	-0.323	5.9438
2	-0.323	5.9375
2	-0.323	5.925
2	-0.34	5.9187
2	-0.34	5.9061
2	-0.34	5.8936
2	-0.357	5.8873
2	-0.357	5.8747
2	-0.357	5.8621
2	-0.374	5.8496
2	-0.374	5.837
2	-0.391	5.8307
2	-0.391	5.8182
2	-0.408	5.8056
2	-0.408	5.793
2	-0.425	5.7805
0	-0.442	5.7679
0	-0.476	5.749
0	-0.493	5.7365
0	-0.527	5.7239
0	-0.544	5.705
0	-0.578	5.6862
0	-0.595	5.6674
0	-0.629	5.6548
0	-0.663	5.6297
0	-0.697	5.6108
0	-0.714	5.592
0	-0.748	5.5668
0	-0.782	5.5417
0	-0.816	5.5228
0	-0.85	5.4977
0	-0.884	5.4663
0	-0.918	5.4412
0	-0.969	5.4097
0	-1.003	5.3846
0	-1.037	5.3532
0	-1.088	5.3218
0	-1.122	5.2841
0	-1.156	5.2527
0	-1.207	5.215
0	-1.241	5.1773
0	-1.292	5.1396
0	-1.343	5.1019
0	-1.377	5.0579
0	-1.428	5.0202
0	-1.479	4.9762
1	-1.53	4.926
1	-1.581	4.882
1	-1.649	4.8317
1	-1.717	4.7814
1	-1.768	4.7312
1	-1.836	4.6746
1	-1.904	4.6181
1	-1.955	4.5615
1	-2.023	4.4987
1	-2.091	4.4359
1	-2.142	4.373
1	-2.21	4.3102
1	-2.261	4.2411
1	-2.312	4.172
0	-2.363	4.1029
0	-2.397	4.0338
0	-2.431	3.9583
0	-2.465	3.883
0	-2.499	3.8076
0	-2.533	3.7322
0	-2.55	3.6568
0	-2.567	3.5814
0	-2.601	3.506
0	-2.601	3.4243
0	-2.618	3.3489
0	-2.618	3.2672
0	-2.635	3.1855
0	-2.635	3.1101
0	-2.618	3.0284
0	-2.618	2.9531
0	-2.601	2.8714
0	-2.584	2.796
0	-2.567	2.7143
0	-2.55	2.6389
0	-2.516	2.5635
0	-2.482	2.4881
0	-2.448	2.4127
0	-2.414	2.3436
0	-2.38	2.2682
0	-2.346	2.1991
0	-2.295	2.13
0	-2.244	2.0609
0	-2.21	1.9917
0	-2.159	1.9289
0	-2.108	1.8598
0	-2.057	1.797
0	-2.006	1.7404
0	-1.955	1.6776
0	-1.904	1.621
0	-1.853	1.5645
0	-1.802	1.5079
0	-1.751	1.4577
0	-1.7	1.4011
0	-1.649	1.3509
0	-1.615	1.3006
0	-1.564	1.2566
0	-1.513	1.2064
0	-1.462	1.1624
0	-1.411	1.1184
0	-1.377	1.0807
0	-1.326	1.0367
0	-1.292	0.99901
0	-1.241	0.96131
0	-1.207	0.92362
0	-1.156	0.88592
0	-1.122	0.8545
0	-1.088	0.8168
0	-1.054	0.78539
0	-1.02	0.75397
0	-0.986	0.72256
0	-0.952	0.69742
0	-0.918	0.66601
0	-0.884	0.64088
0	-0.85	0.61574
0	-0.816	0.59061
0	-0.799	0.56548
0	-0.765	0.54035
0	-0.748	0.5215
0	-0.714	0.49637
0	-0.697	0.47752
0	-0.663	0.45238
0	-0.646	0.43353
0	-0.629	0.41469
0	-0.612	0.39583
0	-0.595	0.37699
0	-0.578	0.35814
0	-0.544	0.34557
0	-0.527	0.32672
0	-0.527	0.30787
0	-0.51	0.29531
0	-0.493	0.27646
0	-0.476	0.26389
0	-0.459	0.25132
0	-0.442	0.23876
0	-0.442	0.21991
0	-0.425	0.20734
0	-0.425	0.19478
0	-0.408	0.18221
0	-0.391	0.16964
0	-0.391	0.15708
2	-0.374	0.15079
2	-0.357	0.13823
2	-0.34	0.12566
2	-0.323	0.1131
2	-0.306	0.10681
2	-0.289	0.094246
2	-0.255	0.087963
2	-0.238	0.08168
2	-0.221	0.075397
2	-0.204	0.069114
2	-0.187	0.062831
2	-0.17	0.056548
2	-0.153	0.050265
2	-0.136	0.043982
2	-0.136	0.037699
2	-0.119	0.037699
2	-0.102	0.031415
2	-0.085	0.031415
2	-0.068	0.025132
2	-0.051	0.025132
2	-0.034	0.025132
2	-0.017	0.025132
2	0	0.025132
2	0	0.018849
2	0	0.018849
2	0.017	0.025132
2	0.034	0.025132
2	0.051	0.025132
2	0.068	0.025132
2	0.085	0.031415
2	0.102	0.031415
2	0.102	0.037699
2	0.119	0.037699
2	0.136	0.043982
2	0.153	0.050265
2	0.17	0.056548
2	0.187	0.056548
0	0.187	0.062831
0	0.204	0.069114
0	0.204	0.075397
0	0.204	0.08168
0	0.204	0.087963
0	0.221	0.094246
0	0.221	0.10681
1	0.221	0.1131
1	0.221	0.11938
1	0.204	0.12566
1	0.204	0.13195
1	0.187	0.13823
1	0.187	0.14451
1	0.187	0.15079
1	0.17	0.15708
1	0.17	0.15708
1	0.17	0.16336
1	0.153	0.16964
1	0.153	0.17593
1	0.153	0.18221
1	0.153	0.18221
1	0.136	0.18849
1	0.136	0.19478
1	0.136	0.20106
1	0.136	0.20106
1	0.136	0.20734
1	0.119	0.20734
1	0.119	0.21363
1	0.119	0.21991
1	0.119	0.21991
1	0.119	0.22619
1	0.119	0.23247
1	0.102	0.23247
1	0.102	0.23876
1	0.102	0.23876
1	0.102	0.24504
1	0.102	0.24504
1	0.102	0.25132
1	0.102	0.25132
1	0.102	0.25761
1	0.102	0.25761
1	0.102	0.26389
1	0.102	0.27017
1	0.102	0.27017
1	0.102	0.27646
1	0.102	0.27646
1	0.102	0.28274
1	0.102	0.28274
1	0.102	0.28902
1	0.102	0.28902
1	0.102	0.29531
1	0.102	0.29531
1	0.102	0.30159
1	0.102	0.30787
1	0.102	0.30787
1	0.119	0.31416
1	0.119	0.31416
1	0.119	0.32044
1	0.119	0.32044
1	0.119	0.32672
1	0.119	0.333
1	0.119	0.333
1	0.136	0.33929
1	0.136	0.34557
1	0.136	0.34557
1	0.136	0.35185
1	0.136	0.35814
1	0.153	0.35814
1	0.153	0.36442
1	0.153	0.3707
1	0.153	0.37699
1	0.17	0.38327
1	0.17	0.38327
1	0.17	0.38955
1	0.187	0.39583
1	0.187	0.40212
1	0.187	0.4084
1	0.204	0.41469
1	0.204	0.42097
1	0.221	0.42725
1	0.221	0.43353
1	0.238	0.43982
1	0.238	0.45238
1	0.255	0.45867
1	0.255	0.46495
0	0.272	0.47123
0	0.306	0.4838
0	0.323	0.49008
0	0.357	0.50265
2	0.374	0.51521
2	0.408	0.52778
2	0.442	0.54035
2	0.493	0.55291
2	0.527	0.56548
2	0.578	0.58433
2	0.612	0.60318
2	0.646	0.62203
2	0.697	0.64088
2	0.748	0.66601
2	0.782	0.68486
2	0.833	0.70999
2	0.884	0.73512
2	0.918	0.76654
2	0.969	0.79167
2	1.02	0.82309
2	1.071	0.8545
2	1.122	0.88592
2	1.173	0.92362
2	1.224	0.96131
2	1.275	0.99901
2	1.343	1.0367
2	1.394	1.0807
2	1.445	1.1184
2	1.513	1.1687
2	1.564	1.2126
2	1.632	1.2629
2	1.683	1.3132
2	1.751	1.3634
2	1.819	1.4137
2	1.87	1.4703
2	1.938	1.5268
2	2.006	1.5896
2	2.057	1.6525
2	2.125	1.7153
2	2.193	1.7781
2	2.244	1.8472
2	2.312	1.9101
2	2.363	1.9855
2	2.431	2.0546
0	2.465	2.13
0	2.499	2.2054
0	2.55	2.2808
0	2.584	2.3562
0	2.618	2.4378
0	2.635	2.5132
0	2.669	2.5949
0	2.686	2.6766
0	2.703	2.7583
0	2.72	2.84
0	2.737	2.9216
0	2.737	3.0033
0	2.754	3.085
0	2.754	3.1667
0	2.737	3.2484
0	2.737	3.33
0	2.72	3.4117
0	2.703	3.4934
0	2.686	3.5751
0	2.652	3.6568
0	2.635	3.7384
0	2.601	3.8138
0	2.567	3.8955
0	2.533	3.9709
0	2.482	4.0463
0	2.448	4.1217
0	2.397	4.1908
0	2.363	4.2662
0	2.312	4.3353
0	2.261	4.4044
0	2.21	4.4736
0	2.159	4.5364
0	2.108	4.5992
0	2.057	4.6621
0	2.006	4.7249
0	1.955	4.7877
0	1.904	4.8443
0	1.853	4.9008
0	1.802	4.9574
0	1.751	5.0076
0	1.717	5.0642
0	1.666	5.1144
0	1.615	5.1647
0	1.564	5.2087
0	1.53	5.2589
0	1.479	5.3029
0	1.445	5.3469
0	1.411	5.3909
0	1.36	5.4286
0	1.326	5.4726
0	1.292	5.5103
0	1.258	5.548
0	1.224	5.5857
0	1.19	5.6234
0	1.156	5.6611
0	1.139	5.6925
0	1.105	5.7302
0	1.071	5.7616
0	1.054	5.793
0	1.037	5.8244
0	1.003	5.8559
0	0.986	5.8873
0	0.969	5.9124
0	0.952	5.9438
0	0.935	5.9752
0	0.918	6.0004
0	0.901	6.0255
0	0.901	6.0569
1	0.884	6.082
1	0.867	6.1072
1	0.833	6.1323
1	0.816	6.1574
1	0.799	6.1826
1	0.782	6.2077
1	0.765	6.2328
1	0.748	6.2517
1	0.731	6.2768
1	0.714	0.012566
1	0.714	0.037699
1	0.697	0.056548
1	0.68	0.08168
1	0.68	0.10053
1	0.663	0.11938
1	0.663	0.13823
1	0.646	0.16336
1	0.646	0.18221
1	0.646	0.20106
1	0.646	0.21991
1	0.646	0.23876
1	0.646	0.25761
1	0.629	0.27646
1	0.646	0.29531
1	0.646	0.31416
1	0.646	0.333
1	0.646	0.35814
1	0.646	0.37699
1	0.646	0.39583
1	0.663	0.41469
1	0.663	0.43353
1	0.68	0.45867
1	0.68	0.47752
1	0.697	0.49637
1	0.697	0.51521
1	0.714	0.54035
1	0.731	0.5592
1	0.748	0.58433
1	0.748	0.60946
1	0.765	0.62831
1	0.782	0.65344
1	0.799	0.67858
1	0.816	0.70371
0	0.85	0.72884
0	0.884	0.75397
0	0.918	0.7791
0	0.952	0.81052
0	0.986	0.84193
0	1.037	0.86707
0	1.071	0.90477
0	1.105	0.93618
0	1.156	0.9676
0	1.19	1.0053
0	1.224	1.043
0	1.275	1.0807
0	1.326	1.1184
0	1.36	1.1561
0	1.411	1.2001
0	1.462	1.2441
0	1.496	1.288
0	1.547	1.332
0	1.598	1.3823
0	1.649	1.4325
0	1.7	1.4828
0	1.751	1.5331
0	1.802	1.5833
0	1.836	1.6399
0	1.887	1.6964
0	1.938	1.753
0	1.989	1.8158
0	2.04	1.8724
0	2.074	1.9352
0	2.125	1.998
0	2.176	2.0671
0	2.21	2.13
0	2.244	2.1991
0	2.295	2.2682
0	2.329	2.3373
0	2.363	2.4064
0	2.397	2.4755
0	2.414	2.5509
0	2.448	2.6263
0	2.465	2.6955
0	2.482	2.7708
0	2.499	2.8462
0	2.516	2.9216
0	2.516	2.997
0	2.516	3.0724
0	2.516	3.1478
0	2.516	3.2232
0	2.516	3.2986
0	2.499	3.374
0	2.482	3.4494
0	2.465	3.5248
0	2.448	3.6002
0	2.414	3.6756
0	2.397	3.7447
0	2.363	3.8201
[truncated: 5,162 more rows]
