# Supplementary material for: Skilled motor control of an inverted pendulum implies low entropy of states but high entropy of actions
Source: PLoS Comput Biol. 2023 Jan 6;19(1):e1010810. doi: 10.1371/journal.pcbi.1010810 (PMC9851554; doi:10.1371/journal.pcbi.1010810)
Supplement: S2 File — The dataset within the file contains the data collected during the experiment. Each CSV file named “FRI_p_l.csv” corresponds to a different trial, where “p” stands for an unique numerical participant’s identifier and “l” stands for pendulum length (where “2” corresponds to 0.2, “3” to 0.3 m, “4” to 0.4 m, etc.). In every file, rows correspond to subsequent time steps, sampled with a frequency of 0.017 s. For every recorded time step, each column contains: the action selected by the trial’s participant (“action”). The value 0 corresponds to a “no action”, the value 1 represents an action that pushes the pendulum towards the clockwise direction and the value 2 corresponds to an action that pushes the pendulum towards the anti-clockwise direction.the angular velocity of the pendulum at that time step (“ang. velocity”), measured in rad s−1.the angle of the pendulum at that time step (“angle”), measured in rad with values in the interval [0, 2π) rad. The angle 0 rad corresponds to the pendulum oriented in its upright position.the single utility value associated to the whole trial (“utility”). (ZIP) [file pcbi.1010810.s002.zip › ExperimentalData/FRI_12_7.csv]

action	angular vel.	angle	trial utility
0	0	3.2358	-2.4253
0	0	3.2358
0	0	3.2358
0	-0.017	3.2358
0	-0.017	3.2358
0	-0.017	3.2358
0	-0.017	3.2358
0	-0.017	3.2358
0	-0.034	3.2358
0	-0.034	3.2295
0	-0.034	3.2295
0	-0.034	3.2295
0	-0.051	3.2295
0	-0.051	3.2232
0	-0.051	3.2232
0	-0.051	3.2232
0	-0.068	3.2232
0	-0.068	3.217
0	-0.068	3.217
0	-0.068	3.217
0	-0.068	3.2107
0	-0.068	3.2107
0	-0.085	3.2044
0	-0.085	3.2044
0	-0.085	3.1981
0	-0.085	3.1981
0	-0.085	3.1981
0	-0.085	3.1918
0	-0.102	3.1918
0	-0.102	3.1855
0	-0.102	3.1855
0	-0.102	3.1793
0	-0.102	3.1793
0	-0.102	3.173
0	-0.102	3.173
0	-0.102	3.1667
0	-0.102	3.1604
0	-0.102	3.1604
0	-0.102	3.1541
0	-0.102	3.1541
0	-0.102	3.1478
0	-0.102	3.1478
0	-0.102	3.1416
0	-0.102	3.1416
0	-0.102	3.1353
0	-0.102	3.129
0	-0.102	3.129
0	-0.102	3.1227
0	-0.102	3.1227
0	-0.102	3.1164
0	-0.102	3.1164
0	-0.102	3.1101
0	-0.102	3.1101
0	-0.102	3.1038
0	-0.102	3.0976
0	-0.102	3.0976
0	-0.102	3.0913
0	-0.102	3.0913
0	-0.085	3.085
0	-0.085	3.085
0	-0.085	3.085
0	-0.085	3.0787
0	-0.085	3.0787
0	-0.085	3.0724
0	-0.085	3.0724
0	-0.068	3.0661
0	-0.068	3.0661
0	-0.068	3.0661
0	-0.068	3.0599
0	-0.068	3.0599
0	-0.051	3.0599
0	-0.051	3.0536
0	-0.051	3.0536
2	-0.051	3.0536
2	-0.034	3.0536
2	-0.017	3.0473
2	0	3.0473
2	0	3.0473
2	0.017	3.0473
2	0.034	3.0536
2	0.051	3.0536
2	0.051	3.0536
2	0.068	3.0536
2	0.085	3.0599
2	0.102	3.0599
2	0.119	3.0661
2	0.136	3.0724
2	0.153	3.0724
2	0.17	3.0787
2	0.17	3.085
2	0.187	3.0913
2	0.204	3.0976
2	0.221	3.1038
2	0.221	3.1101
2	0.238	3.1164
2	0.255	3.1227
2	0.272	3.1353
2	0.272	3.1416
2	0.289	3.1478
2	0.306	3.1604
2	0.306	3.1667
2	0.323	3.1793
2	0.323	3.1855
2	0.34	3.1981
2	0.34	3.2107
2	0.357	3.217
2	0.357	3.2295
2	0.374	3.2421
2	0.374	3.2546
2	0.391	3.2672
2	0.391	3.2735
2	0.391	3.2861
2	0.391	3.2986
2	0.408	3.3112
2	0.408	3.3238
2	0.408	3.3363
2	0.408	3.3489
2	0.408	3.3615
2	0.408	3.374
2	0.425	3.3866
2	0.425	3.3992
2	0.425	3.4117
2	0.425	3.4243
2	0.408	3.4369
2	0.408	3.4494
2	0.408	3.462
2	0.408	3.4745
2	0.408	3.4871
2	0.408	3.4997
2	0.391	3.5122
2	0.391	3.5248
2	0.391	3.5374
2	0.391	3.5499
2	0.374	3.5625
2	0.374	3.5751
2	0.357	3.5877
2	0.357	3.5939
2	0.357	3.6065
2	0.34	3.6191
2	0.34	3.6254
2	0.323	3.6379
2	0.306	3.6442
2	0.306	3.6568
2	0.289	3.6631
2	0.289	3.6756
2	0.272	3.6819
2	0.255	3.6945
2	0.255	3.7008
2	0.238	3.707
2	0.221	3.7133
2	0.221	3.7196
2	0.204	3.7259
1	0.187	3.7322
1	0.136	3.7384
1	0.102	3.7447
1	0.068	3.7447
1	0.034	3.751
1	0	3.751
1	-0.017	3.751
1	-0.051	3.7447
1	-0.085	3.7447
1	-0.136	3.7384
1	-0.17	3.7384
1	-0.204	3.7322
1	-0.238	3.7259
1	-0.272	3.7133
1	-0.306	3.707
1	-0.34	3.7008
1	-0.374	3.6882
1	-0.408	3.6756
1	-0.442	3.6631
1	-0.476	3.6505
1	-0.51	3.6316
1	-0.527	3.6191
1	-0.561	3.6002
1	-0.595	3.5814
1	-0.629	3.5625
1	-0.646	3.5437
1	-0.68	3.5248
1	-0.714	3.506
1	-0.731	3.4808
1	-0.765	3.462
1	-0.782	3.4369
1	-0.799	3.4117
1	-0.833	3.3866
1	-0.85	3.3615
1	-0.867	3.3363
1	-0.884	3.3112
1	-0.901	3.2798
1	-0.918	3.2546
1	-0.935	3.2232
1	-0.952	3.1981
1	-0.969	3.1667
1	-0.986	3.1416
1	-0.986	3.1101
1	-1.003	3.0787
1	-1.003	3.0473
1	-1.02	3.0159
1	-1.02	2.9845
1	-1.02	2.9593
1	-1.02	2.9279
1	-1.02	2.8965
1	-1.02	2.8651
1	-1.02	2.8337
1	-1.02	2.8023
1	-1.02	2.7708
1	-1.02	2.7394
1	-1.003	2.708
1	-1.003	2.6766
1	-0.986	2.6515
1	-0.986	2.62
1	-0.969	2.5886
1	-0.952	2.5572
1	-0.952	2.5321
1	-0.935	2.5007
1	-0.918	2.4755
1	-0.901	2.4504
1	-0.884	2.419
1	-0.867	2.3939
1	-0.85	2.3687
1	-0.833	2.3436
1	-0.816	2.3185
1	-0.782	2.2933
1	-0.765	2.2682
1	-0.748	2.2494
1	-0.731	2.2242
1	-0.697	2.2054
1	-0.68	2.1802
1	-0.646	2.1614
1	-0.629	2.1425
1	-0.612	2.1237
1	-0.578	2.1048
1	-0.561	2.086
1	-0.527	2.0734
1	-0.493	2.0546
1	-0.476	2.042
1	-0.442	2.0294
1	-0.425	2.0169
1	-0.391	2.0043
1	-0.357	1.9917
1	-0.34	1.9792
1	-0.306	1.9666
1	-0.289	1.9603
1	-0.255	1.954
1	-0.221	1.9415
1	-0.204	1.9352
1	-0.17	1.9352
1	-0.136	1.9289
0	-0.102	1.9226
0	-0.051	1.9226
0	-0.017	1.9163
2	0	1.9163
2	0.051	1.9226
2	0.102	1.9226
2	0.153	1.9289
2	0.204	1.9352
2	0.255	1.9415
2	0.323	1.9478
2	0.374	1.9603
2	0.425	1.9729
2	0.459	1.9855
2	0.51	1.998
2	0.561	2.0169
2	0.612	2.0357
2	0.663	2.0546
2	0.714	2.0734
2	0.765	2.0986
2	0.816	2.1237
2	0.867	2.1488
2	0.901	2.174
2	0.952	2.1991
2	1.003	2.2305
2	1.037	2.2619
2	1.088	2.2933
2	1.122	2.331
2	1.173	2.3624
2	1.207	2.4001
2	1.241	2.4378
2	1.292	2.4755
2	1.326	2.5132
2	1.36	2.5509
2	1.394	2.5949
2	1.428	2.6389
2	1.462	2.6829
2	1.479	2.7269
2	1.513	2.7708
2	1.53	2.8148
2	1.564	2.8651
2	1.581	2.9091
2	1.598	2.9593
2	1.615	3.0096
2	1.632	3.0536
2	1.649	3.1038
2	1.666	3.1541
2	1.666	3.2044
2	1.666	3.2546
2	1.683	3.3049
2	1.683	3.3552
2	1.683	3.4054
2	1.683	3.462
2	1.683	3.5122
2	1.666	3.5625
2	1.666	3.6128
2	1.649	3.6631
2	1.649	3.707
2	1.632	3.7573
2	1.615	3.8076
2	1.598	3.8578
2	1.581	3.9018
2	1.564	3.9521
2	1.53	3.996
2	1.513	4.0463
2	1.496	4.0903
2	1.462	4.1343
2	1.445	4.1783
2	1.411	4.2222
2	1.394	4.2662
2	1.36	4.3039
2	1.326	4.3479
2	1.309	4.3856
2	1.275	4.4233
2	1.241	4.461
2	1.207	4.4987
2	1.173	4.5364
2	1.139	4.5678
2	1.122	4.6055
2	1.088	4.6369
2	1.054	4.6683
2	1.02	4.6998
2	0.986	4.7312
2	0.952	4.7626
2	0.918	4.7877
2	0.901	4.8191
2	0.867	4.8443
2	0.833	4.8694
2	0.799	4.8945
2	0.765	4.9197
2	0.731	4.9385
2	0.714	4.9637
2	0.68	4.9825
2	0.646	5.0014
2	0.612	5.0265
2	0.595	5.039
2	0.561	5.0579
2	0.527	5.0767
2	0.51	5.0893
2	0.476	5.1082
2	0.442	5.1207
2	0.425	5.1333
2	0.391	5.1459
2	0.357	5.1584
2	0.34	5.171
2	0.306	5.1773
2	0.289	5.1898
2	0.255	5.1961
2	0.238	5.2024
2	0.204	5.2087
2	0.17	5.215
2	0.153	5.2213
2	0.119	5.2275
2	0.102	5.2275
2	0.068	5.2338
2	0.051	5.2338
2	0.017	5.2338
2	0	5.2338
2	-0.017	5.2338
2	-0.034	5.2338
2	-0.068	5.2338
2	-0.085	5.2338
2	-0.119	5.2275
2	-0.136	5.2213
2	-0.17	5.2213
2	-0.187	5.215
2	-0.221	5.2087
2	-0.272	5.2024
2	-0.306	5.1898
2	-0.357	5.1836
2	-0.391	5.171
2	-0.425	5.1584
2	-0.459	5.1459
2	-0.51	5.127
2	-0.544	5.1144
2	-0.578	5.0956
2	-0.629	5.0767
2	-0.663	5.0579
2	-0.697	5.039
2	-0.748	5.0139
2	-0.782	4.9888
2	-0.833	4.9637
2	-0.867	4.9385
2	-0.901	4.9134
2	-0.952	4.8883
2	-0.986	4.8568
2	-1.037	4.8254
2	-1.071	4.794
2	-1.122	4.7626
2	-1.156	4.7249
2	-1.207	4.6935
2	-1.241	4.6558
2	-1.292	4.6181
2	-1.326	4.5741
2	-1.377	4.5364
2	-1.411	4.4924
2	-1.445	4.4484
2	-1.496	4.4044
2	-1.53	4.3605
2	-1.564	4.3165
2	-1.615	4.2662
2	-1.649	4.216
2	-1.683	4.1657
2	-1.717	4.1154
2	-1.751	4.0652
2	-1.785	4.0086
2	-1.819	3.9521
2	-1.853	3.9018
2	-1.87	3.8453
2	-1.904	3.7887
2	-1.921	3.7322
2	-1.938	3.6693
2	-1.972	3.6128
2	-1.989	3.5499
2	-2.006	3.4934
2	-2.006	3.4306
2	-2.023	3.374
2	-2.023	3.3112
2	-2.04	3.2484
2	-2.04	3.1855
2	-2.04	3.129
2	-2.04	3.0661
2	-2.023	3.0033
2	-2.023	2.9405
2	-2.006	2.8839
2	-1.989	2.8211
2	-1.972	2.7646
2	-1.955	2.7017
2	-1.938	2.6452
2	-1.921	2.5886
2	-1.887	2.5258
2	-1.87	2.4693
2	-1.836	2.4127
2	-1.802	2.3624
2	-1.785	2.3059
2	-1.751	2.2556
2	-1.717	2.1991
2	-1.666	2.1488
2	-1.632	2.0986
2	-1.598	2.0483
2	-1.564	2.0043
2	-1.513	1.9603
2	-1.479	1.9101
2	-1.445	1.8661
2	-1.394	1.8284
2	-1.36	1.7844
2	-1.309	1.7404
2	-1.275	1.7027
2	-1.224	1.665
2	-1.173	1.6336
2	-1.139	1.5959
2	-1.088	1.5645
2	-1.054	1.5268
2	-1.003	1.4954
2	-0.969	1.4703
2	-0.918	1.4388
2	-0.884	1.4137
2	-0.833	1.3886
2	-0.799	1.3634
1	-0.748	1.3383
1	-0.714	1.3132
1	-0.697	1.2943
1	-0.663	1.2755
1	-0.629	1.2566
1	-0.595	1.2378
1	-0.578	1.2189
1	-0.544	1.2001
1	-0.51	1.1875
1	-0.493	1.1687
1	-0.459	1.1561
1	-0.425	1.1435
1	-0.408	1.131
1	-0.374	1.1184
1	-0.357	1.1058
1	-0.323	1.0933
1	-0.289	1.087
1	-0.272	1.0744
1	-0.238	1.0681
1	-0.221	1.0618
1	-0.187	1.0556
1	-0.17	1.0493
1	-0.136	1.043
1	-0.119	1.043
1	-0.085	1.0367
1	-0.068	1.0367
1	-0.034	1.0367
1	-0.017	1.0304
1	0	1.0304
1	0.017	1.0304
1	0.051	1.0367
1	0.068	1.0367
1	0.102	1.0367
1	0.119	1.043
1	0.153	1.0493
0	0.187	1.0556
0	0.221	1.0618
0	0.255	1.0681
0	0.306	1.0744
0	0.34	1.087
0	0.374	1.0933
0	0.408	1.1058
0	0.442	1.1184
0	0.493	1.1372
0	0.527	1.1498
0	0.561	1.1687
0	0.612	1.1875
0	0.646	1.2064
0	0.68	1.2252
0	0.731	1.2441
0	0.765	1.2692
0	0.799	1.2943
0	0.85	1.3195
0	0.884	1.3446
0	0.935	1.3697
0	0.969	1.4011
0	1.02	1.4325
0	1.054	1.464
0	1.105	1.4954
0	1.139	1.5268
0	1.19	1.5645
0	1.224	1.5959
0	1.275	1.6336
0	1.309	1.6776
0	1.343	1.7153
0	1.394	1.7593
0	1.428	1.797
0	1.479	1.841
0	1.513	1.8912
0	1.547	1.9352
0	1.598	1.9792
0	1.632	2.0294
0	1.666	2.0797
0	1.7	2.13
0	1.734	2.1802
0	1.768	2.2368
0	1.802	2.287
0	1.836	2.3436
0	1.87	2.4001
0	1.887	2.4567
0	1.921	2.5132
0	1.938	2.5698
0	1.955	2.6326
0	1.972	2.6892
0	1.989	2.752
0	2.006	2.8085
0	2.023	2.8714
0	2.023	2.9342
0	2.04	2.9908
0	2.04	3.0536
0	2.04	3.1164
0	2.04	3.1793
0	2.04	3.2421
0	2.023	3.2986
0	2.023	3.3615
0	2.006	3.4243
0	1.989	3.4808
0	1.972	3.5437
0	1.955	3.6002
0	1.938	3.6631
0	1.921	3.7196
0	1.887	3.7761
0	1.853	3.8327
0	1.836	3.8892
0	1.802	3.9395
0	1.768	3.996
0	1.734	4.0463
0	1.7	4.1029
2	1.666	4.1531
2	1.632	4.2034
2	1.615	4.2474
2	1.581	4.2976
2	1.547	4.3479
2	1.53	4.3919
2	1.496	4.4359
2	1.462	4.4798
2	1.428	4.5238
2	1.394	4.5678
2	1.36	4.6118
2	1.343	4.6495
2	1.309	4.6872
2	1.275	4.7312
2	1.241	4.7689
2	1.207	4.8066
2	1.173	4.838
2	1.139	4.8757
2	1.105	4.9071
2	1.088	4.9448
2	1.054	4.9762
2	1.02	5.0076
2	0.986	5.039
2	0.969	5.0642
2	0.935	5.0956
2	0.901	5.1207
2	0.884	5.1521
2	0.85	5.1773
2	0.816	5.2024
2	0.799	5.2275
2	0.765	5.2464
2	0.748	5.2715
2	0.714	5.2966
2	0.697	5.3155
2	0.68	5.3343
2	0.646	5.3595
2	0.629	5.3783
2	0.612	5.3972
2	0.578	5.416
2	0.561	5.4286
2	0.544	5.4474
2	0.527	5.4663
2	0.51	5.4789
2	0.476	5.4914
2	0.459	5.5103
2	0.442	5.5228
2	0.425	5.5354
2	0.408	5.548
2	0.391	5.5605
2	0.374	5.5731
2	0.357	5.5857
2	0.34	5.5982
2	0.323	5.6045
2	0.306	5.6171
2	0.306	5.6234
2	0.289	5.6359
2	0.272	5.6422
2	0.255	5.6485
2	0.238	5.6611
2	0.221	5.6674
2	0.221	5.6736
2	0.204	5.6799
2	0.187	5.6862
2	0.17	5.6925
2	0.17	5.6988
2	0.153	5.6988
2	0.136	5.705
2	0.136	5.7113
2	0.119	5.7113
2	0.102	5.7176
2	0.102	5.7239
2	0.085	5.7239
2	0.068	5.7239
2	0.068	5.7302
2	0.051	5.7302
2	0.034	5.7302
2	0.034	5.7365
2	0.017	5.7365
2	0.017	5.7365
2	0	5.7365
2	0	5.7365
2	0	5.7365
2	-0.017	5.7365
2	-0.034	5.7365
2	-0.034	5.7302
2	-0.051	5.7302
2	-0.051	5.7302
0	-0.085	5.7302
0	-0.102	5.7239
0	-0.119	5.7176
0	-0.153	5.7176
0	-0.17	5.7113
0	-0.204	5.705
0	-0.221	5.6988
0	-0.238	5.6925
0	-0.272	5.6862
0	-0.289	5.6736
0	-0.323	5.6674
0	-0.34	5.6548
0	-0.357	5.6422
0	-0.391	5.6359
0	-0.408	5.6234
0	-0.442	5.6108
0	-0.476	5.592
0	-0.493	5.5794
0	-0.527	5.5668
0	-0.544	5.548
0	-0.578	5.5291
0	-0.612	5.5103
0	-0.646	5.4914
0	-0.663	5.4726
0	-0.697	5.4537
0	-0.731	5.4286
0	-0.765	5.4097
0	-0.799	5.3846
0	-0.833	5.3595
0	-0.867	5.3343
0	-0.901	5.3092
0	-0.935	5.2778
0	-0.969	5.2527
0	-1.003	5.2213
0	-1.037	5.1898
0	-1.088	5.1584
0	-1.122	5.127
0	-1.156	5.0893
0	-1.19	5.0516
0	-1.241	5.0202
0	-1.275	4.9825
0	-1.326	4.9385
0	-1.36	4.9008
0	-1.394	4.8568
0	-1.445	4.8129
0	-1.479	4.7689
0	-1.53	4.7249
0	-1.564	4.6809
0	-1.615	4.6306
0	-1.649	4.5804
0	-1.7	4.5301
0	-1.734	4.4798
0	-1.785	4.4296
0	-1.819	4.373
0	-1.853	4.3165
0	-1.887	4.2599
0	-1.938	4.2034
0	-1.972	4.1468
0	-2.006	4.084
0	-2.04	4.0212
0	-2.074	3.9646
0	-2.091	3.9018
0	-2.125	3.8327
0	-2.142	3.7699
0	-2.176	3.707
0	-2.193	3.6379
0	-2.21	3.5751
0	-2.227	3.506
0	-2.244	3.4431
0	-2.244	3.374
0	-2.261	3.3049
0	-2.261	3.2358
0	-2.261	3.1667
0	-2.261	3.0976
0	-2.261	3.0347
0	-2.244	2.9656
0	-2.244	2.8965
0	-2.227	2.8274
0	-2.21	2.7646
0	-2.193	2.6955
0	-2.176	2.6326
0	-2.142	2.5635
0	-2.125	2.5007
0	-2.091	2.4378
0	-2.074	2.375
0	-2.04	2.3122
0	-2.006	2.2494
0	-1.972	2.1928
0	-1.938	2.1362
0	-1.887	2.0734
0	-1.853	2.0169
0	-1.819	1.9666
0	-1.768	1.9101
0	-1.734	1.8598
0	-1.683	1.8033
0	-1.649	1.753
0	-1.598	1.709
0	-1.564	1.6587
0	-1.513	1.6148
0	-1.479	1.5645
0	-1.428	1.5205
0	-1.394	1.4828
0	-1.343	1.4388
0	-1.292	1.4011
0	-1.258	1.3634
0	-1.207	1.3257
0	-1.173	1.288
1	-1.139	1.2503
1	-1.105	1.2189
1	-1.071	1.1875
1	-1.037	1.1561
1	-1.02	1.1247
1	-0.986	1.0933
1	-0.969	1.0618
1	-0.935	1.0367
1	-0.918	1.0053
1	-0.884	0.98016
1	-0.867	0.95503
1	-0.833	0.9299
1	-0.816	0.90477
1	-0.799	0.87963
1	-0.765	0.8545
1	-0.748	0.82937
1	-0.731	0.81052
1	-0.714	0.78539
1	-0.697	0.76654
1	-0.68	0.74141
1	-0.663	0.72256
1	-0.646	0.70371
1	-0.629	0.68486
1	-0.612	0.66601
1	-0.595	0.64716
1	-0.578	0.62831
1	-0.561	0.61574
1	-0.544	0.59689
1	-0.544	0.57805
1	-0.527	0.56548
1	-0.51	0.54663
1	-0.51	0.53406
1	-0.493	0.51521
1	-0.476	0.50265
1	-0.476	0.4838
1	-0.459	0.47123
1	-0.459	0.45867
1	-0.459	0.4461
1	-0.442	0.43353
1	-0.442	0.41469
1	-0.425	0.40212
1	-0.425	0.38955
1	-0.425	0.37699
1	-0.425	0.36442
1	-0.408	0.35185
0	-0.391	0.33929
0	-0.391	0.32672
0	-0.374	0.31416
0	-0.357	0.30787
0	-0.34	0.29531
0	-0.34	0.28274
0	-0.323	0.27646
0	-0.306	0.26389
0	-0.289	0.25761
0	-0.289	0.24504
0	-0.272	0.23876
0	-0.272	0.22619
0	-0.255	0.21991
0	-0.238	0.21363
0	-0.238	0.20734
0	-0.221	0.20106
0	-0.221	0.18849
0	-0.204	0.18221
0	-0.204	0.17593
0	-0.187	0.16964
0	-0.187	0.16336
0	-0.187	0.16336
0	-0.17	0.15708
0	-0.17	0.15079
0	-0.153	0.14451
0	-0.153	0.13823
0	-0.153	0.13195
0	-0.136	0.13195
0	-0.136	0.12566
0	-0.136	0.11938
0	-0.119	0.11938
0	-0.119	0.1131
0	-0.119	0.10681
0	-0.119	0.10681
0	-0.102	0.10053
0	-0.102	0.10053
0	-0.102	0.094246
0	-0.085	0.094246
0	-0.085	0.087963
0	-0.085	0.087963
0	-0.085	0.08168
0	-0.085	0.08168
0	-0.068	0.08168
0	-0.068	0.075397
0	-0.068	0.075397
0	-0.068	0.069114
0	-0.068	0.069114
0	-0.051	0.069114
0	-0.051	0.062831
0	-0.051	0.062831
0	-0.051	0.062831
0	-0.051	0.062831
0	-0.051	0.056548
0	-0.034	0.056548
0	-0.034	0.056548
0	-0.034	0.056548
0	-0.034	0.050265
0	-0.034	0.050265
0	-0.034	0.050265
0	-0.034	0.050265
0	-0.017	0.050265
0	-0.017	0.050265
0	-0.017	0.043982
1	-0.017	0.043982
1	-0.034	0.043982
1	-0.034	0.043982
1	-0.051	0.043982
0	-0.051	0.043982
0	-0.034	0.037699
0	-0.034	0.037699
0	-0.034	0.037699
0	-0.034	0.037699
0	-0.034	0.031415
0	-0.034	0.031415
0	-0.034	0.031415
0	-0.034	0.031415
0	-0.034	0.031415
0	-0.034	0.025132
0	-0.034	0.025132
0	-0.017	0.025132
0	-0.017	0.025132
0	-0.017	0.025132
0	-0.017	0.025132
0	-0.017	0.025132
0	-0.017	0.018849
0	-0.017	0.018849
0	-0.017	0.018849
0	-0.017	0.018849
0	-0.017	0.018849
0	-0.017	0.018849
0	-0.017	0.018849
0	-0.017	0.018849
0	-0.017	0.018849
0	-0.017	0.012566
0	-0.017	0.012566
0	-0.017	0.012566
0	0	0.012566
0	0	0.012566
0	0	0.012566
0	0	0.012566
0	0	0.012566
0	0	0.012566
0	0	0.012566
0	0	0.012566
0	0	0.012566
0	0	0.012566
0	0	0.012566
0	0	0.0062831
0	0	0.0062831
0	0	0.0062831
0	0	0.0062831
0	0	0.0062831
0	0	0.0062831
0	0	0.0062831
0	0	0.0062831
0	0	0.0062831
0	0	0.0062831
0	0	0.0062831
0	0	0.0062831
0	0	0.0062831
0	0	0.0062831
0	0	0.0062831
0	0	0.0062831
0	0	0.0062831
0	0	0.0062831
0	0	0.0062831
0	0	0.0062831
0	0	0.0062831
0	0	0.0062831
0	0	0.0062831
0	0	0.0062831
0	0	0.0062831
0	0	0.0062831
0	0	0.0062831
0	0	0.0062831
0	0	0.0062831
0	0	0.0062831
0	0	0.0062831
0	0	0.0062831
0	0	0.0062831
0	0	0.0062831
0	0	0.0062831
0	0	0.0062831
0	0	0.0062831
0	0	0.0062831
0	0	0.0062831
0	0	0.0062831
0	0	0.0062831
0	0	0.0062831
0	0	0.0062831
0	0	0.0062831
0	0	0.0062831
0	0	0.0062831
0	0	0.0062831
0	0	0.0062831
0	0	0.012566
0	0	0.012566
1	0	0.012566
1	0	0.012566
1	0	0.012566
1	-0.017	0.012566
1	-0.017	0.0062831
1	-0.034	0.0062831
0	-0.034	0.0062831
0	-0.034	0.0062831
0	-0.034	0.0062831
0	-0.034	0
0	-0.034	0
0	-0.034	0
0	-0.034	0
0	-0.034	0
0	-0.034	6.2831
0	-0.034	6.2768
0	-0.034	6.2768
0	-0.034	6.2768
0	-0.034	6.2768
0	-0.034	6.2768
0	-0.034	6.2705
0	-0.034	6.2705
0	-0.034	6.2705
0	-0.034	6.2705
0	-0.034	6.2705
0	-0.034	6.2642
0	-0.034	6.2642
0	-0.034	6.2642
0	-0.034	6.2642
0	-0.034	6.258
0	-0.034	6.258
0	-0.034	6.258
2	-0.034	6.258
2	-0.034	6.258
2	-0.017	6.2517
2	-0.017	6.2517
2	0	6.2517
2	0	6.2517
2	0	6.2517
0	0	6.2517
0	0	6.2517
0	0	6.2517
0	0	6.2517
0	0	6.2517
0	0	6.258
0	0	6.258
0	0	6.258
0	0	6.258
0	0	6.258
0	0	6.258
0	0	6.258
0	0	6.258
0	0	6.258
0	0	6.258
0	0	6.258
0	0	6.258
0	0	6.258
0	0	6.258
0	0	6.2517
0	0	6.2517
0	0	6.2517
0	0	6.2517
0	0	6.2517
0	0	6.2517
0	0	6.2517
0	0	6.2517
0	-0.017	6.2517
0	-0.017	6.2517
0	-0.017	6.2517
0	-0.017	6.2517
0	-0.017	6.2517
0	-0.017	6.2517
0	-0.017	6.2454
2	-0.017	6.2454
2	0	6.2454
2	0	6.2454
2	0	6.2454
2	0	6.2454
2	0.017	6.2454
0	0.017	6.2454
0	0.017	6.2454
0	0.017	6.2517
0	0.017	6.2517
0	0.017	6.2517
0	0	6.2517
0	0	6.2517
0	0	6.2517
0	0	6.2517
0	0	6.2517
0	0	6.2517
0	0	6.2517
0	0	6.2517
0	0	6.2517
0	0	6.2517
0	0	6.2517
0	0	6.2517
0	0	6.2517
0	0	6.2517
0	0	6.2517
0	0	6.2517
0	0	6.2517
0	0	6.2517
0	0	6.2517
0	0	6.2517
0	0	6.2517
0	0	6.2517
2	0	6.2517
2	0	6.2517
2	0	6.2517
2	0.017	6.2517
2	0.017	6.2517
2	0.034	6.258
2	0.051	6.258
0	0.051	6.258
0	0.051	6.258
0	0.034	6.2642
0	0.034	6.2642
0	0.034	6.2642
0	0.034	6.2642
0	0.034	6.2705
0	0.034	6.2705
0	0.034	6.2705
0	0.034	6.2705
0	0.034	6.2705
0	0.034	6.2768
0	0.034	6.2768
0	0.034	6.2768
1	0.034	6.2768
1	0.017	6.2768
1	0.017	0
1	0	0
1	0	0
1	0	0
1	-0.017	0
1	-0.034	6.2768
0	-0.034	6.2768
0	-0.034	6.2768
0	-0.034	6.2768
0	-0.034	6.2768
0	-0.034	6.2768
0	-0.034	6.2705
0	-0.034	6.2705
0	-0.034	6.2705
0	-0.034	6.2705
0	-0.034	6.2705
0	-0.034	6.2705
0	-0.034	6.2642
0	-0.034	6.2642
0	-0.034	6.2642
0	-0.034	6.2642
0	-0.034	6.2642
0	-0.034	6.258
0	-0.034	6.258
0	-0.034	6.258
0	-0.034	6.258
0	-0.034	6.258
0	-0.034	6.2517
0	-0.034	6.2517
0	-0.034	6.2517
2	-0.034	6.2517
2	-0.034	6.2454
2	-0.017	6.2454
2	-0.017	6.2454
2	0	6.2454
2	0	6.2454
2	0	6.2454
2	0.017	6.2454
2	0.017	6.2454
0	0.017	6.2454
0	0.017	6.2517
0	0.017	6.2517
0	0.017	6.2517
0	0.017	6.2517
0	0.017	6.2517
0	0.017	6.2517
0	0.017	6.2517
0	0.017	6.2517
0	0.017	6.2517
0	0.017	6.258
0	0	6.258
0	0	6.258
0	0	6.258
0	0	6.258
0	0	6.258
0	0	6.258
0	0	6.258
0	0	6.258
0	0	6.258
0	0	6.258
0	0	6.258
0	0	6.258
0	0	6.258
0	0	6.258
0	0	6.258
0	0	6.258
0	0	6.258
0	0	6.258
0	0	6.258
0	0	6.258
0	0	6.258
0	0	6.258
0	0	6.258
0	0	6.258
0	0	6.258
0	0	6.258
0	0	6.258
0	0	6.258
0	0	6.258
0	0	6.258
0	0	6.258
0	0	6.258
0	0	6.258
0	0	6.258
0	0	6.258
0	0	6.258
0	0	6.258
0	-0.017	6.258
0	-0.017	6.2517
2	-0.017	6.2517
2	0	6.2517
2	0	6.2517
2	0	6.2517
2	0.017	6.2517
0	0.017	6.258
0	0.017	6.258
0	0.017	6.258
0	0.017	6.258
0	0	6.258
0	0	6.258
0	0	6.258
0	0	6.258
0	0	6.258
0	0	6.258
0	0	6.258
0	0	6.258
0	0	6.258
0	0	6.258
0	0	6.258
0	0	6.258
0	0	6.2642
0	0	6.2642
0	0	6.2642
0	0	6.2642
0	0	6.2642
0	0	6.2642
0	0	6.2642
0	0	6.2642
0	0	6.2642
0	0	6.2642
0	0	6.2642
0	0	6.2642
0	0	6.2642
0	0	6.2642
0	0	6.2642
0	0	6.2642
0	0	6.2642
0	0	6.2642
0	0	6.258
0	0	6.258
0	0	6.258
0	0	6.258
0	0	6.258
0	0	6.258
0	0	6.258
0	0	6.258
0	0	6.258
0	0	6.258
0	0	6.258
2	-0.017	6.258
2	0	6.258
2	0	6.258
2	0	6.258
2	0.017	6.258
0	0.017	6.258
0	0.017	6.258
0	0.017	6.258
0	0.017	6.258
0	0.017	6.258
0	0.017	6.258
0	0.017	6.2642
0	0.017	6.2642
0	0	6.2642
0	0	6.2642
0	0	6.2642
0	0	6.2642
0	0	6.2642
0	0	6.2642
0	0	6.2642
0	0	6.2642
0	0	6.2642
0	0	6.2642
0	0	6.2642
0	0	6.2642
0	0	6.2642
0	0	6.2705
0	0	6.2705
0	0	6.2705
0	0	6.2705
0	0	6.2705
0	0	6.2705
0	0	6.2705
0	0	6.2705
0	0	6.2705
0	0	6.2705
0	0	6.2705
0	0	6.2705
0	0	6.2705
0	0	6.2705
0	0	6.2705
0	0	6.2705
0	0	6.2705
0	0	6.2705
0	0	6.2705
0	0	6.2705
0	0	6.2705
0	0	6.2705
0	0	6.2705
0	0	6.2705
0	0	6.2705
0	0	6.2705
0	0	6.2705
0	0	6.2705
0	0	6.2705
0	0	6.2705
0	0	6.2705
0	0	6.2705
0	0	6.2705
0	0	6.2705
0	0	6.2705
0	0	6.2705
0	0	6.2705
0	0	6.2642
0	0	6.2642
0	0	6.2642
0	0	6.2642
0	0	6.2642
0	0	6.2642
0	0	6.2642
0	0	6.2642
0	0	6.2642
0	0	6.2642
0	0	6.2642
0	0	6.2642
0	0	6.2642
0	-0.017	6.2642
0	-0.017	6.2642
0	-0.017	6.2642
2	-0.017	6.258
2	0	6.258
2	0	6.258
2	0	6.258
2	0.017	6.258
0	0.017	6.2642
0	0.017	6.2642
0	0.017	6.2642
0	0.017	6.2642
0	0.017	6.2642
0	0.017	6.2642
0	0.017	6.2642
0	0.017	6.2642
0	0.017	6.2642
0	0	6.2642
0	0	6.2642
0	0	6.2705
0	0	6.2705
0	0	6.2705
0	0	6.2705
0	0	6.2705
0	0	6.2705
0	0	6.2705
0	0	6.2705
0	0	6.2705
0	0	6.2705
0	0	6.2705
0	0	6.2705
0	0	6.2705
0	0	6.2705
0	0	6.2705
0	0	6.2705
0	0	6.2705
0	0	6.2768
0	0	6.2768
0	0	6.2768
0	0	6.2768
0	0	6.2768
0	0	6.2768
1	0	6.2768
1	0	6.2768
1	0	6.2768
1	-0.017	6.2768
1	-0.034	6.2705
1	-0.051	6.2705
0	-0.051	6.2705
0	-0.051	6.2705
0	-0.051	6.2642
0	-0.051	6.2642
0	-0.051	6.2642
0	-0.051	6.2642
0	-0.051	6.258
0	-0.051	6.258
0	-0.051	6.258
0	-0.051	6.258
0	-0.051	6.2517
0	-0.051	6.2517
0	-0.051	6.2517
0	-0.051	6.2454
0	-0.051	6.2454
0	-0.051	6.2454
0	-0.051	6.2454
2	-0.068	6.2391
2	-0.051	6.2391
2	-0.034	6.2391
2	-0.034	6.2328
2	-0.017	6.2328
2	-0.017	6.2328
2	0	6.2328
2	0	6.2328
0	0	6.2328
0	0	6.2328
0	0	6.2328
0	0	6.2328
0	0	6.2328
0	0	6.2328
0	0	6.2328
0	-0.017	6.2328
0	-0.017	6.2328
0	-0.017	6.2265
0	-0.017	6.2265
0	-0.017	6.2265
0	-0.017	6.2265
0	-0.017	6.2265
0	-0.017	6.2265
0	-0.034	6.2265
0	-0.034	6.2203
2	-0.034	6.2203
2	-0.017	6.2203
2	-0.017	6.2203
2	0	6.2203
2	0	6.2203
2	0	6.2203
2	0	6.2203
2	0.017	6.2203
2	0.017	6.2203
0	0.017	6.2203
0	0.017	6.2203
0	0.017	6.2265
0	0.017	6.2265
0	0.017	6.2265
0	0.017	6.2265
0	0	6.2265
0	0	6.2265
0	0	6.2265
0	0	6.2265
0	0	6.2265
0	0	6.2265
0	0	6.2265
2	0	6.2265
2	0	6.2265
2	0.017	6.2265
2	0.017	6.2265
2	0.034	6.2265
2	0.034	6.2328
0	0.034	6.2328
0	0.034	6.2328
0	0.034	6.2328
0	0.034	6.2328
0	0.034	6.2391
0	0.034	6.2391
0	0.017	6.2391
0	0.017	6.2391
0	0.017	6.2391
0	0.017	6.2391
0	0.017	6.2454
0	0.017	6.2454
0	0.017	6.2454
0	0.017	6.2454
0	0.017	6.2454
0	0.017	6.2454
0	0	6.2454
0	0	6.2454
0	0	6.2454
0	0	6.2454
0	0	6.2454
0	0	6.2454
0	0	6.2454
0	0	6.2517
0	0	6.2517
0	0	6.2517
0	0	6.2517
0	0	6.2517
0	0	6.2517
0	0	6.2517
0	0	6.2517
0	0	6.2517
0	0	6.2517
0	0	6.2454
0	0	6.2454
2	0	6.2454
2	0	6.2454
2	0	6.2454
2	0.017	6.2454
0	0.017	6.2517
0	0.017	6.2517
0	0	6.2517
0	0	6.2517
0	0	6.2517
0	0	6.2517
0	0	6.2517
0	0	6.2517
0	0	6.2517
0	0	6.2517
0	0	6.2517
0	0	6.2517
0	0	6.2517
0	0	6.2517
0	0	6.2517
0	0	6.2517
0	0	6.2517
0	0	6.2517
0	0	6.2517
0	0	6.2517
0	0	6.2517
0	0	6.2517
0	0	6.2517
0	0	6.2517
0	0	6.2517
0	0	6.2517
0	0	6.2517
0	0	6.2517
0	0	6.2517
0	0	6.2517
0	0	6.2517
0	-0.017	6.2517
0	-0.017	6.2517
0	-0.017	6.2517
0	-0.017	6.2454
2	-0.017	6.2454
2	0	6.2454
2	0	6.2454
2	0	6.2454
2	0.017	6.2454
2	0.017	6.2454
2	0.034	6.2517
0	0.034	6.2517
0	0.034	6.2517
0	0.034	6.2517
0	0.017	6.2517
0	0.017	6.2517
0	0.017	6.258
0	0.017	6.258
0	0.017	6.258
0	0.017	6.258
0	0.017	6.258
0	0.017	6.258
0	0.017	6.258
0	0.017	6.2642
0	0.017	6.2642
0	0.017	6.2642
0	0.017	6.2642
0	0.017	6.2642
0	0.017	6.2642
0	0.017	6.2642
0	0.017	6.2642
0	0.017	6.2642
0	0.017	6.2642
0	0.017	6.2705
0	0.017	6.2705
0	0.017	6.2705
0	0	6.2705
0	0	6.2705
0	0	6.2705
0	0	6.2705
0	0	6.2705
0	0	6.2705
0	0	6.2705
0	0	6.2705
0	0	6.2705
0	0	6.2705
0	0	6.2705
0	0	6.2768
0	0	6.2768
0	0	6.2768
0	0	6.2768
0	0	6.2768
0	0	6.2768
0	0	6.2768
0	0	6.2768
0	0	6.2768
0	0	6.2768
0	0	6.2768
0	0	6.2768
0	0	6.2768
0	0	6.2768
0	0	6.2768
0	0	6.2768
0	0	6.2768
0	0	6.2768
0	0	6.2768
0	0	0
0	0	0
0	0	0
0	0	0
0	0	0
0	0	0
0	0	0
0	0	0
0	0	0
0	0	0
0	0	0
0	0	0
0	0	0
0	0	0
0	0	0
0	0	0
0	0	0
0	0	0
0	0	0
0	0	0.0062831
0	0	0.0062831
0	0	0.0062831
0	0	0.0062831
0	0	0.0062831
0	0	0.0062831
0	0	0.0062831
0	0	0.0062831
0	0	0.0062831
1	0	0.0062831
1	0	0.0062831
1	0	0.0062831
1	-0.017	0.0062831
1	-0.017	0.0062831
0	-0.017	0.0062831
0	-0.017	0.0062831
0	-0.017	0.0062831
0	-0.017	0
0	-0.017	0
0	-0.017	0
0	-0.017	0
0	-0.017	0
0	-0.017	0
0	-0.017	0
0	-0.017	0
0	-0.017	6.2768
0	-0.017	6.2768
0	-0.017	6.2768
0	-0.017	6.2768
0	-0.017	6.2768
0	-0.017	6.2768
0	-0.017	6.2768
0	-0.017	6.2768
0	-0.017	6.2705
0	-0.017	6.2705
0	-0.017	6.2705
0	-0.017	6.2705
2	-0.017	6.2705
2	-0.017	6.2705
2	0	6.2705
2	0	6.2705
2	0	6.2705
0	0	6.2705
0	0	6.2705
0	0	6.2705
0	0	6.2705
0	0	6.2705
0	0	6.2705
0	0	6.2705
0	0	6.2705
0	0	6.2705
0	0	6.2705
0	0	6.2768
0	0	6.2768
0	0	6.2768
0	0	6.2768
0	0	6.2768
0	0	6.2768
0	0	6.2768
0	0	6.2768
0	0	6.2768
0	0	6.2768
0	0	6.2768
0	0	6.2768
0	0	6.2768
0	0	6.2768
0	0	6.2768
0	0	6.2768
0	0	6.2768
0	0	6.2768
0	0	6.2768
0	0	6.2768
0	0	6.2768
0	0	6.2768
0	0	0
0	0	0
0	0	0
0	0	0
0	0	0
0	0	0
0	0	0
0	0	0
0	0	0
0	0	0
0	0	0
0	0	0
0	0	0
0	0	0
0	0	0
0	0	0
0	0	0
0	0	0
0	0	0
0	0	0
0	0	0
0	0	0
0	0	0.0062831
0	0	0.0062831
0	0	0.0062831
0	0	0.0062831
0	0	0.0062831
0	0	0.0062831
0	0	0.0062831
0	0	0.0062831
0	0	0.0062831
0	0	0.0062831
0	0	0.0062831
0	0	0.0062831
0	0	0.0062831
1	0	0.0062831
1	0	0.0062831
1	0	0.0062831
1	0	0.0062831
1	-0.017	0.0062831
1	-0.034	0.0062831
0	-0.034	0.0062831
0	-0.034	0.0062831
0	-0.034	0.0062831
0	-0.034	0
0	-0.034	0
0	-0.034	0
0	-0.034	0
0	-0.034	0
0	-0.034	0
0	-0.034	6.2768
0	-0.034	6.2768
0	-0.034	6.2768
0	-0.034	6.2768
0	-0.034	6.2768
0	-0.034	6.2705
0	-0.034	6.2705
0	-0.034	6.2705
0	-0.034	6.2705
0	-0.034	6.2705
0	-0.034	6.2705
0	-0.034	6.2642
0	-0.034	6.2642
0	-0.034	6.2642
0	-0.034	6.2642
0	-0.034	6.2642
0	-0.034	6.258
2	-0.034	6.258
2	-0.017	6.258
2	-0.017	6.258
2	0	6.258
2	0	6.258
2	0	6.258
2	0.017	6.258
0	0.017	6.258
0	0.017	6.258
0	0.017	6.258
0	0	6.258
0	0	6.258
0	0	6.258
0	0	6.258
0	0	6.258
0	0	6.2642
0	0	6.2642
0	0	6.2642
0	0	6.2642
0	0	6.2642
0	0	6.2642
0	0	6.2642
0	0	6.2642
0	0	6.2642
0	0	6.2642
0	0	6.2642
0	0	6.2642
0	0	6.2642
0	0	6.2642
0	0	6.2642
0	0	6.2642
0	0	6.2642
0	0	6.2642
0	0	6.2642
0	0	6.2642
0	0	6.2642
0	0	6.2642
0	0	6.2642
0	0	6.2642
0	0	6.2642
0	0	6.2642
0	0	6.2642
0	0	6.2642
0	0	6.2642
0	0	6.2642
0	0	6.2642
0	0	6.2642
0	0	6.2642
0	0	6.2642
0	0	6.2642
0	0	6.258
0	0	6.258
0	0	6.258
2	0	6.258
2	0	6.258
2	0	6.258
2	0	6.258
0	0	6.258
0	0	6.258
0	0	6.258
0	0	6.2642
0	0	6.2642
0	0	6.2642
0	0	6.2642
0	0	6.2642
0	0	6.2642
0	0	6.2642
0	0	6.2642
0	0	6.2642
0	0	6.2642
0	0	6.2642
0	0	6.2642
0	0	6.2642
0	0	6.2642
0	0	6.2642
0	0	6.2642
0	0	6.2642
0	0	6.2642
0	0	6.2642
0	0	6.2642
0	0	6.2642
0	0	6.2642
0	0	6.2642
0	0	6.2642
0	0	6.2642
0	0	6.2642
0	0	6.2642
0	0	6.2642
0	0	6.2642
0	0	6.2642
0	0	6.2642
0	0	6.2642
0	0	6.2642
0	0	6.2642
0	0	6.2642
0	0	6.2642
0	0	6.258
0	0	6.258
0	0	6.258
0	0	6.258
0	0	6.258
0	-0.017	6.258
0	-0.017	6.258
0	-0.017	6.258
0	-0.017	6.258
0	-0.017	6.258
0	-0.017	6.258
0	-0.017	6.258
0	-0.017	6.2517
2	-0.017	6.2517
2	0	6.2517
2	0	6.2517
0	0	6.2517
0	0	6.2517
0	0	6.2517
0	0	6.2517
0	0	6.2517
0	0	6.2517
0	0	6.2517
0	0	6.2517
0	0	6.2517
0	0	6.2517
0	-0.017	6.2517
0	-0.017	6.2517
0	-0.017	6.2454
0	-0.017	6.2454
0	-0.017	6.2454
0	-0.017	6.2454
0	-0.017	6.2454
0	-0.017	6.2454
0	-0.017	6.2454
0	-0.017	6.2454
0	-0.017	6.2391
0	-0.017	6.2391
0	-0.034	6.2391
0	-0.034	6.2391
0	-0.034	6.2391
0	-0.034	6.2391
0	-0.034	6.2328
0	-0.034	6.2328
0	-0.034	6.2328
0	-0.034	6.2328
0	-0.034	6.2265
0	-0.051	6.2265
0	-0.051	6.2265
0	-0.051	6.2265
0	-0.051	6.2203
0	-0.051	6.2203
0	-0.051	6.2203
0	-0.051	6.2203
2	-0.068	6.214
2	-0.051	6.214
2	-0.051	6.214
2	-0.034	6.2077
2	-0.034	6.2077
2	-0.017	6.2077
2	-0.017	6.2077
0	-0.017	6.2077
0	-0.017	6.2077
0	-0.017	6.2077
0	-0.017	6.2014
0	-0.034	6.2014
0	-0.034	6.2014
0	-0.034	6.2014
0	-0.034	6.2014
0	-0.034	6.1951
0	-0.051	6.1951
0	-0.051	6.1951
0	-0.051	6.1951
0	-0.051	6.1889
0	-0.051	6.1889
0	-0.068	6.1889
0	-0.068	6.1826
0	-0.068	6.1826
0	-0.068	6.1826
0	-0.085	6.1763
0	-0.085	6.1763
2	-0.085	6.17
2	-0.085	6.17
2	-0.068	6.17
2	-0.068	6.1637
2	-0.068	6.1637
2	-0.051	6.1637
2	-0.051	6.1574
2	-0.034	6.1574
2	-0.034	6.1574
2	-0.034	6.1574
0	-0.034	6.1512
0	-0.034	6.1512
0	-0.051	6.1512
0	-0.051	6.1512
0	-0.051	6.1449
0	-0.068	6.1449
0	-0.068	6.1449
2	-0.068	6.1386
2	-0.068	6.1386
2	-0.068	6.1386
2	-0.051	6.1323
2	-0.051	6.1323
2	-0.051	6.1323
2	-0.034	6.1323
2	-0.034	6.126
2	-0.034	6.126
2	-0.017	6.126
2	-0.017	6.126
2	-0.017	6.126
2	-0.017	6.126
2	0	6.126
2	0	6.126
2	0	6.1197
2	0	6.1197
2	0	6.1197
2	0	6.126
2	0	6.126
2	0.017	6.126
2	0.017	6.126
2	0.017	6.126
2	0.034	6.126
2	0.034	6.126
2	0.034	6.126
2	0.034	6.1323
2	0.051	6.1323
2	0.051	6.1323
2	0.051	6.1386
2	0.068	6.1386
2	0.068	6.1386
2	0.068	6.1449
2	0.085	6.1449
2	0.085	6.1449
2	0.085	6.1512
2	0.102	6.1512
0	0.085	6.1574
0	0.085	6.1574
0	0.085	6.1637
0	0.085	6.1637
0	0.068	6.17
0	0.068	6.17
0	0.068	6.17
0	0.051	6.1763
0	0.051	6.1763
0	0.051	6.1763
0	0.051	6.1826
0	0.034	6.1826
0	0.034	6.1826
0	0.034	6.1826
0	0.034	6.1826
0	0.017	6.1889
0	0.017	6.1889
0	0.017	6.1889
0	0.017	6.1889
0	0.017	6.1889
0	0	6.1889
0	0	6.1889
0	0	6.1889
2	0	6.1889
2	0	6.1889
2	0.017	6.1889
2	0.017	6.1951
2	0.017	6.1951
2	0.034	6.1951
2	0.034	6.1951
2	0.051	6.1951
2	0.051	6.2014
2	0.068	6.2014
2	0.068	6.2014
0	0.068	6.2077
0	0.068	6.2077
0	0.068	6.2077
0	0.068	6.214
0	0.051	6.214
0	0.051	6.214
[truncated: 5,162 more rows]
