# Supplementary material for: Skilled motor control of an inverted pendulum implies low entropy of states but high entropy of actions
Source: PLoS Comput Biol. 2023 Jan 6;19(1):e1010810. doi: 10.1371/journal.pcbi.1010810 (PMC9851554; doi:10.1371/journal.pcbi.1010810)
Supplement: S2 File — The dataset within the file contains the data collected during the experiment. Each CSV file named “FRI_p_l.csv” corresponds to a different trial, where “p” stands for an unique numerical participant’s identifier and “l” stands for pendulum length (where “2” corresponds to 0.2, “3” to 0.3 m, “4” to 0.4 m, etc.). In every file, rows correspond to subsequent time steps, sampled with a frequency of 0.017 s. For every recorded time step, each column contains: the action selected by the trial’s participant (“action”). The value 0 corresponds to a “no action”, the value 1 represents an action that pushes the pendulum towards the clockwise direction and the value 2 corresponds to an action that pushes the pendulum towards the anti-clockwise direction.the angular velocity of the pendulum at that time step (“ang. velocity”), measured in rad s−1.the angle of the pendulum at that time step (“angle”), measured in rad with values in the interval [0, 2π) rad. The angle 0 rad corresponds to the pendulum oriented in its upright position.the single utility value associated to the whole trial (“utility”). (ZIP) [file pcbi.1010810.s002.zip › ExperimentalData/FRI_34_4.csv]

action	angular vel.	angle	trial utility
0	0	3.2358	-7.72
0	0	3.2358
0	-0.017	3.2358
0	-0.017	3.2358
0	-0.034	3.2358
0	-0.034	3.2358
0	-0.051	3.2358
0	-0.051	3.2295
0	-0.051	3.2295
0	-0.068	3.2295
0	-0.068	3.2232
0	-0.068	3.2232
0	-0.085	3.2232
0	-0.085	3.217
0	-0.102	3.217
0	-0.102	3.2107
0	-0.102	3.2107
0	-0.102	3.2044
0	-0.119	3.1981
0	-0.119	3.1981
0	-0.119	3.1918
0	-0.119	3.1918
0	-0.136	3.1855
0	-0.136	3.1793
0	-0.136	3.1793
0	-0.136	3.173
0	-0.136	3.1667
0	-0.136	3.1604
0	-0.153	3.1604
0	-0.153	3.1541
0	-0.153	3.1478
0	-0.153	3.1416
0	-0.153	3.1416
0	-0.153	3.1353
0	-0.153	3.129
0	-0.153	3.1227
0	-0.153	3.1227
0	-0.136	3.1164
0	-0.136	3.1101
0	-0.136	3.1101
0	-0.136	3.1038
0	-0.136	3.0976
0	-0.136	3.0913
0	-0.136	3.0913
0	-0.119	3.085
0	-0.119	3.085
0	-0.119	3.0787
0	-0.119	3.0724
0	-0.102	3.0724
0	-0.102	3.0661
0	-0.102	3.0661
0	-0.085	3.0599
0	-0.085	3.0599
0	-0.085	3.0536
0	-0.068	3.0536
0	-0.068	3.0536
0	-0.051	3.0473
0	-0.051	3.0473
0	-0.051	3.0473
0	-0.034	3.0473
0	-0.034	3.041
0	-0.017	3.041
0	-0.017	3.041
0	0	3.041
0	0	3.041
0	0	3.041
0	0	3.041
0	0	3.041
0	0.017	3.041
0	0.017	3.041
0	0.034	3.041
0	0.034	3.041
0	0.034	3.0473
0	0.051	3.0473
0	0.051	3.0473
0	0.068	3.0473
0	0.068	3.0536
0	0.068	3.0536
0	0.085	3.0599
0	0.085	3.0599
0	0.085	3.0599
0	0.102	3.0661
0	0.102	3.0661
0	0.102	3.0724
1	0.119	3.0787
1	0.102	3.0787
1	0.085	3.085
1	0.068	3.085
1	0.051	3.085
1	0.034	3.0913
1	0.017	3.0913
1	0	3.0913
1	0	3.0913
1	-0.017	3.0913
1	-0.034	3.085
1	-0.051	3.085
1	-0.068	3.085
1	-0.085	3.0787
1	-0.102	3.0787
1	-0.119	3.0724
1	-0.136	3.0724
1	-0.153	3.0661
1	-0.153	3.0599
1	-0.17	3.0599
1	-0.187	3.0536
1	-0.204	3.0473
1	-0.221	3.041
1	-0.221	3.0347
1	-0.238	3.0222
1	-0.255	3.0159
0	-0.238	3.0096
0	-0.238	3.0033
0	-0.221	2.997
0	-0.204	2.9908
0	-0.204	2.9845
0	-0.187	2.9782
0	-0.17	2.9719
0	-0.153	2.9656
0	-0.153	2.9593
0	-0.136	2.9531
0	-0.119	2.9531
0	-0.102	2.9468
0	-0.085	2.9468
0	-0.068	2.9405
0	-0.068	2.9405
0	-0.051	2.9405
0	-0.034	2.9342
0	-0.017	2.9342
0	0	2.9342
0	0	2.9342
0	0.017	2.9342
0	0.034	2.9342
0	0.034	2.9405
0	0.051	2.9405
0	0.068	2.9405
0	0.085	2.9468
0	0.102	2.9468
0	0.119	2.9531
0	0.136	2.9531
0	0.136	2.9593
0	0.153	2.9656
0	0.17	2.9656
0	0.187	2.9719
0	0.187	2.9782
0	0.204	2.9845
0	0.221	2.9908
0	0.221	2.997
0	0.238	3.0096
0	0.238	3.0159
2	0.255	3.0222
2	0.289	3.0284
2	0.306	3.041
2	0.34	3.0473
2	0.357	3.0599
2	0.391	3.0724
2	0.408	3.085
2	0.442	3.0976
2	0.459	3.1101
2	0.476	3.1227
2	0.51	3.1416
2	0.527	3.1541
2	0.544	3.173
2	0.561	3.1855
2	0.578	3.2044
2	0.578	3.2232
2	0.595	3.2421
2	0.612	3.2609
2	0.629	3.2798
2	0.629	3.2986
2	0.629	3.3175
2	0.646	3.3363
2	0.646	3.3552
2	0.646	3.374
2	0.646	3.3929
2	0.646	3.418
2	0.646	3.4369
2	0.646	3.4557
2	0.646	3.4745
2	0.646	3.4934
2	0.629	3.5122
2	0.629	3.5311
2	0.612	3.5499
2	0.612	3.5688
2	0.595	3.5877
2	0.578	3.6065
2	0.561	3.6254
2	0.544	3.6379
2	0.527	3.6568
2	0.51	3.6693
2	0.493	3.6882
2	0.476	3.7008
2	0.459	3.7196
2	0.442	3.7322
2	0.408	3.7447
2	0.391	3.7573
2	0.357	3.7699
0	0.323	3.7761
1	0.272	3.7887
1	0.204	3.795
1	0.136	3.8013
1	0.085	3.8013
1	0.017	3.8076
1	-0.034	3.8076
1	-0.102	3.8013
1	-0.17	3.795
1	-0.238	3.7887
1	-0.306	3.7824
1	-0.374	3.7699
1	-0.425	3.7573
1	-0.493	3.7447
1	-0.561	3.7322
1	-0.612	3.7133
1	-0.68	3.6945
1	-0.731	3.6693
1	-0.799	3.6505
1	-0.85	3.6254
1	-0.901	3.5939
1	-0.952	3.5688
1	-1.003	3.5374
1	-1.054	3.506
1	-1.105	3.4745
1	-1.139	3.4431
1	-1.19	3.4054
1	-1.224	3.3677
1	-1.258	3.33
1	-1.292	3.2923
1	-1.326	3.2546
1	-1.343	3.2107
1	-1.377	3.173
1	-1.394	3.129
1	-1.411	3.0913
1	-1.428	3.0473
1	-1.428	3.0033
1	-1.445	2.9593
1	-1.445	2.9154
1	-1.445	2.8714
1	-1.445	2.8274
1	-1.445	2.7834
1	-1.428	2.7394
1	-1.428	2.6955
1	-1.411	2.6578
1	-1.394	2.6138
1	-1.377	2.5698
1	-1.343	2.5321
1	-1.326	2.4881
1	-1.292	2.4504
1	-1.275	2.4127
1	-1.241	2.375
0	-1.19	2.3373
0	-1.122	2.2996
0	-1.071	2.2682
0	-1.02	2.2368
0	-0.952	2.2054
0	-0.901	2.1802
0	-0.833	2.1551
0	-0.765	2.13
0	-0.697	2.1048
0	-0.646	2.086
0	-0.578	2.0671
0	-0.51	2.0546
0	-0.442	2.0357
0	-0.374	2.0232
0	-0.306	2.0169
0	-0.238	2.0043
0	-0.17	1.998
0	-0.102	1.998
0	-0.034	1.9917
0	0.017	1.9917
0	0.085	1.998
0	0.153	1.998
0	0.221	2.0043
0	0.289	2.0106
0	0.357	2.0232
0	0.425	2.0357
0	0.493	2.0483
0	0.561	2.0671
0	0.629	2.086
0	0.697	2.1048
0	0.748	2.1237
0	0.816	2.1488
0	0.884	2.174
0	0.935	2.1991
0	1.003	2.2305
0	1.054	2.2619
0	1.105	2.2933
2	1.173	2.331
2	1.241	2.3687
2	1.309	2.4064
2	1.377	2.4441
2	1.445	2.4881
2	1.513	2.5321
2	1.564	2.5761
2	1.632	2.6263
2	1.683	2.6766
2	1.734	2.7269
2	1.785	2.7834
2	1.819	2.8337
2	1.87	2.8902
2	1.904	2.9468
2	1.938	3.0033
2	1.955	3.0661
2	1.972	3.1227
2	2.006	3.1855
2	2.006	3.2421
2	2.023	3.3049
2	2.023	3.3677
2	2.023	3.4243
2	2.023	3.4871
2	2.006	3.5499
2	2.006	3.6065
2	1.989	3.6693
2	1.972	3.7259
2	1.938	3.7887
2	1.904	3.8453
2	1.887	3.9018
2	1.853	3.9583
2	1.802	4.0149
2	1.768	4.0652
2	1.734	4.1217
2	1.683	4.172
2	1.632	4.2222
2	1.598	4.2725
2	1.547	4.3165
2	1.496	4.3605
2	1.445	4.4044
2	1.394	4.4484
2	1.326	4.4924
2	1.275	4.5301
2	1.224	4.5678
2	1.173	4.6055
2	1.122	4.6369
2	1.054	4.6746
2	1.003	4.706
2	0.952	4.7312
2	0.901	4.7626
2	0.833	4.7877
0	0.765	4.8129
0	0.697	4.8317
0	0.612	4.8506
0	0.544	4.8694
0	0.459	4.8883
0	0.391	4.9008
0	0.323	4.9134
0	0.238	4.9197
0	0.17	4.926
0	0.102	4.9322
0	0.034	4.9322
0	-0.034	4.9322
0	-0.102	4.9322
0	-0.17	4.926
0	-0.255	4.9197
0	-0.323	4.9071
0	-0.391	4.9008
0	-0.476	4.8883
0	-0.544	4.8694
0	-0.612	4.8506
0	-0.697	4.8317
0	-0.765	4.8129
0	-0.833	4.7877
0	-0.918	4.7626
0	-0.986	4.7312
0	-1.071	4.6998
0	-1.139	4.6683
0	-1.207	4.6306
0	-1.292	4.593
0	-1.36	4.5553
0	-1.428	4.5113
0	-1.513	4.4673
0	-1.581	4.4233
0	-1.649	4.373
0	-1.717	4.3228
0	-1.785	4.2662
0	-1.853	4.216
0	-1.921	4.1594
0	-1.972	4.0966
0	-2.04	4.04
0	-2.091	3.9772
0	-2.142	3.9144
0	-2.193	3.8453
0	-2.244	3.7824
1	-2.278	3.7133
1	-2.346	3.6442
1	-2.397	3.5688
1	-2.448	3.4997
1	-2.482	3.4243
1	-2.516	3.3489
1	-2.55	3.2735
1	-2.584	3.1981
1	-2.601	3.1164
1	-2.618	3.041
0	-2.601	2.9593
0	-2.584	2.8839
0	-2.567	2.8023
0	-2.533	2.7269
0	-2.499	2.6515
0	-2.465	2.5761
0	-2.414	2.507
0	-2.363	2.4316
0	-2.312	2.3624
0	-2.261	2.2933
0	-2.21	2.2242
0	-2.142	2.1614
0	-2.074	2.0986
0	-2.006	2.0357
0	-1.938	1.9729
0	-1.87	1.9163
0	-1.802	1.8598
0	-1.717	1.8095
0	-1.649	1.7593
0	-1.581	1.709
1	-1.496	1.665
1	-1.445	1.621
1	-1.394	1.5771
1	-1.343	1.5331
1	-1.275	1.4954
1	-1.224	1.4577
1	-1.173	1.42
1	-1.122	1.3886
1	-1.054	1.3572
1	-1.003	1.3257
1	-0.952	1.2943
1	-0.901	1.2629
1	-0.85	1.2378
1	-0.799	1.2126
1	-0.748	1.1875
1	-0.697	1.1687
1	-0.646	1.1498
1	-0.612	1.131
1	-0.561	1.1121
1	-0.51	1.0933
1	-0.459	1.0807
1	-0.425	1.0681
1	-0.374	1.0556
1	-0.323	1.043
1	-0.289	1.0367
1	-0.238	1.0241
1	-0.187	1.0179
1	-0.153	1.0116
1	-0.102	1.0116
1	-0.068	1.0053
1	-0.017	1.0053
1	0	1.0053
1	0.051	1.0053
1	0.085	1.0116
1	0.136	1.0116
0	0.204	1.0179
0	0.272	1.0241
0	0.323	1.0367
0	0.391	1.043
0	0.459	1.0556
0	0.527	1.0744
0	0.595	1.087
0	0.663	1.1058
0	0.731	1.131
0	0.799	1.1498
0	0.867	1.1749
0	0.935	1.2064
2	1.003	1.2315
2	1.088	1.2629
2	1.19	1.3006
2	1.275	1.3383
2	1.36	1.376
2	1.462	1.42
2	1.547	1.464
2	1.649	1.5142
2	1.751	1.5645
2	1.836	1.621
2	1.938	1.6776
2	2.023	1.7341
2	2.125	1.797
2	2.21	1.8598
2	2.295	1.9289
2	2.38	1.998
2	2.465	2.0734
2	2.55	2.1488
2	2.635	2.2242
2	2.72	2.3059
2	2.788	2.3876
2	2.856	2.4755
2	2.907	2.5635
2	2.975	2.6515
2	3.026	2.7394
0	3.043	2.8337
0	3.06	2.9216
0	3.077	3.0159
0	3.077	3.1101
0	3.077	3.2044
0	3.06	3.2923
0	3.043	3.3866
0	3.026	3.4745
0	2.992	3.5688
0	2.958	3.6568
0	2.924	3.7447
0	2.873	3.8327
0	2.822	3.9207
0	2.771	4.0023
0	2.703	4.084
0	2.635	4.1657
0	2.567	4.2474
0	2.499	4.3228
0	2.431	4.3982
0	2.363	4.4673
0	2.278	4.5364
0	2.21	4.6055
0	2.142	4.6683
0	2.057	4.7312
0	1.989	4.794
0	1.904	4.8506
0	1.836	4.9071
0	1.751	4.9637
0	1.683	5.0139
0	1.615	5.0642
0	1.547	5.1144
0	1.479	5.1584
0	1.411	5.2024
0	1.343	5.2464
0	1.275	5.2841
0	1.207	5.3218
0	1.156	5.3532
0	1.088	5.3909
0	1.037	5.4223
0	0.969	5.4537
0	0.918	5.4789
0	0.867	5.5103
0	0.816	5.5354
0	0.765	5.5605
0	0.714	5.5794
0	0.663	5.6045
0	0.629	5.6234
0	0.578	5.6422
2	0.527	5.6548
2	0.51	5.6736
2	0.493	5.6862
2	0.459	5.705
2	0.442	5.7176
2	0.425	5.7302
2	0.408	5.7428
2	0.391	5.7553
2	0.374	5.7679
2	0.357	5.7742
0	0.323	5.7867
0	0.289	5.7993
0	0.255	5.8056
0	0.221	5.8119
0	0.187	5.8182
0	0.153	5.8244
0	0.119	5.8244
0	0.085	5.8307
0	0.051	5.8307
0	0.017	5.837
2	0	5.837
2	-0.017	5.837
2	-0.017	5.8307
2	-0.034	5.8307
2	-0.051	5.8307
2	-0.068	5.8307
2	-0.068	5.8244
2	-0.085	5.8244
2	-0.102	5.8182
2	-0.119	5.8182
2	-0.119	5.8119
2	-0.136	5.8119
2	-0.153	5.8056
2	-0.17	5.7993
2	-0.187	5.793
2	-0.187	5.7867
2	-0.204	5.7805
2	-0.221	5.7742
2	-0.238	5.7679
0	-0.272	5.7616
0	-0.323	5.749
0	-0.357	5.7428
0	-0.391	5.7302
0	-0.425	5.7176
0	-0.476	5.705
1	-0.51	5.6862
1	-0.578	5.6736
1	-0.646	5.6548
1	-0.697	5.6297
1	-0.765	5.6108
1	-0.833	5.5857
1	-0.901	5.5605
1	-0.969	5.5291
1	-1.054	5.4977
1	-1.122	5.4663
1	-1.19	5.4349
1	-1.275	5.3972
1	-1.343	5.3532
1	-1.428	5.3155
1	-1.513	5.2715
0	-1.581	5.2213
0	-1.649	5.171
0	-1.717	5.1207
0	-1.785	5.0705
0	-1.853	5.0139
0	-1.921	4.9574
0	-1.989	4.9008
0	-2.057	4.838
0	-2.142	4.7752
0	-2.21	4.7123
0	-2.278	4.6432
0	-2.363	4.5741
0	-2.431	4.4987
0	-2.499	4.4296
0	-2.567	4.3479
0	-2.635	4.2725
0	-2.703	4.1908
0	-2.771	4.1091
0	-2.822	4.0275
1	-2.89	3.9395
1	-2.958	3.8515
1	-3.009	3.7636
1	-3.077	3.6693
1	-3.128	3.5751
1	-3.179	3.4808
1	-3.213	3.3866
1	-3.247	3.2861
1	-3.281	3.1918
1	-3.298	3.0913
1	-3.315	2.9908
1	-3.315	2.8902
1	-3.315	2.7897
1	-3.298	2.6955
0	-3.264	2.5949
0	-3.213	2.4944
0	-3.162	2.4001
0	-3.111	2.3059
0	-3.06	2.2117
0	-2.992	2.1237
0	-2.924	2.0357
0	-2.856	1.9478
0	-2.788	1.8598
0	-2.703	1.7781
0	-2.635	1.6964
1	-2.55	1.621
1	-2.499	1.5456
1	-2.448	1.4703
1	-2.397	1.3948
1	-2.329	1.3257
1	-2.278	1.2566
1	-2.227	1.1875
1	-2.176	1.1247
1	-2.142	1.0556
1	-2.091	0.99273
1	-2.04	0.9299
1	-2.006	0.86707
1	-1.972	0.81052
0	-1.921	0.75397
0	-1.87	0.69742
0	-1.819	0.64088
0	-1.768	0.58433
0	-1.734	0.53406
0	-1.7	0.47752
0	-1.666	0.42725
0	-1.632	0.38327
0	-1.598	0.333
0	-1.581	0.28274
0	-1.564	0.23876
0	-1.547	0.18849
0	-1.53	0.14451
0	-1.513	0.094246
0	-1.513	0.050265
0	-1.513	0.0062831
0	-1.513	6.2454
2	-1.513	6.1951
2	-1.496	6.1512
2	-1.496	6.1072
2	-1.479	6.0632
2	-1.479	6.0192
2	-1.479	5.9752
2	-1.479	5.9313
2	-1.496	5.881
2	-1.496	5.837
2	-1.513	5.793
0	-1.547	5.749
0	-1.581	5.6988
0	-1.632	5.6485
0	-1.666	5.5982
0	-1.717	5.548
0	-1.768	5.4977
0	-1.819	5.4412
0	-1.887	5.3846
0	-1.938	5.3281
0	-2.006	5.2715
0	-2.074	5.2087
0	-2.125	5.1459
0	-2.193	5.083
0	-2.261	5.0139
0	-2.346	4.9448
0	-2.414	4.8694
0	-2.482	4.8003
0	-2.567	4.7249
0	-2.635	4.6432
0	-2.703	4.5615
0	-2.771	4.4798
0	-2.856	4.3982
0	-2.924	4.3102
0	-2.992	4.2222
0	-3.043	4.128
0	-3.111	4.04
0	-3.162	3.9458
0	-3.213	3.8453
0	-3.264	3.751
0	-3.298	3.6505
0	-3.332	3.5499
0	-3.349	3.4494
0	-3.366	3.3489
0	-3.383	3.2484
0	-3.383	3.1478
0	-3.383	3.0473
0	-3.366	2.9468
0	-3.349	2.8462
0	-3.315	2.7457
0	-3.281	2.6452
0	-3.247	2.5447
0	-3.196	2.4504
0	-3.145	2.3562
0	-3.094	2.2619
0	-3.026	2.1677
0	-2.958	2.0797
0	-2.89	1.9917
0	-2.822	1.9038
0	-2.754	1.8221
0	-2.669	1.7404
0	-2.601	1.6587
0	-2.516	1.5833
0	-2.448	1.5079
0	-2.38	1.4325
0	-2.295	1.3634
0	-2.227	1.2943
0	-2.142	1.2315
0	-2.074	1.1687
0	-2.006	1.1058
0	-1.938	1.043
0	-1.87	0.98645
0	-1.819	0.9299
0	-1.751	0.87963
0	-1.7	0.82309
0	-1.649	0.77282
0	-1.598	0.72884
0	-1.547	0.67858
0	-1.496	0.63459
0	-1.445	0.59061
0	-1.411	0.54663
0	-1.377	0.50265
0	-1.343	0.46495
0	-1.309	0.42097
0	-1.275	0.38327
0	-1.241	0.34557
0	-1.224	0.30787
0	-1.19	0.27646
0	-1.173	0.23876
0	-1.156	0.20106
0	-1.139	0.16964
0	-1.139	0.13195
0	-1.122	0.10053
0	-1.122	0.062831
0	-1.105	0.031415
0	-1.105	0
0	-1.105	6.2454
0	-1.105	6.214
0	-1.122	6.1826
0	-1.122	6.1449
0	-1.139	6.1135
0	-1.156	6.0758
0	-1.173	6.0443
0	-1.19	6.0066
0	-1.207	5.9689
0	-1.224	5.9313
0	-1.258	5.8936
0	-1.292	5.8559
0	-1.309	5.8182
0	-1.343	5.7805
0	-1.394	5.7365
0	-1.428	5.6925
0	-1.462	5.6485
0	-1.513	5.6045
0	-1.564	5.5605
0	-1.615	5.5103
0	-1.666	5.46
0	-1.717	5.4097
0	-1.768	5.3595
0	-1.836	5.3029
0	-1.904	5.2464
0	-1.955	5.1898
0	-2.023	5.1333
0	-2.091	5.0705
0	-2.159	5.0014
0	-2.244	4.9385
0	-2.312	4.8694
0	-2.38	4.8003
0	-2.465	4.7249
0	-2.533	4.6495
0	-2.601	4.5741
0	-2.669	4.4924
0	-2.754	4.4107
0	-2.822	4.3291
0	-2.89	4.2411
0	-2.941	4.1531
0	-3.009	4.0652
0	-3.06	3.9772
0	-3.111	3.883
0	-3.162	3.7887
0	-3.196	3.6882
0	-3.247	3.5939
0	-3.264	3.4934
0	-3.281	3.3992
0	-3.298	3.2986
0	-3.315	3.1981
0	-3.315	3.0976
0	-3.298	2.997
0	-3.281	2.9028
0	-3.264	2.8023
0	-3.23	2.708
0	-3.196	2.6075
0	-3.145	2.5132
0	-3.111	2.419
0	-3.043	2.3247
0	-2.992	2.2368
0	-2.924	2.1488
0	-2.856	2.0609
0	-2.788	1.9729
0	-2.72	1.8912
0	-2.652	1.8095
0	-2.584	1.7341
0	-2.499	1.6525
0	-2.431	1.5833
0	-2.346	1.5079
0	-2.278	1.4388
0	-2.193	1.3697
0	-2.125	1.3069
0	-2.057	1.2441
0	-1.972	1.1812
0	-1.904	1.1247
0	-1.836	1.0681
0	-1.768	1.0116
0	-1.717	0.96131
0	-1.649	0.91105
0	-1.598	0.86079
0	-1.53	0.8168
0	-1.479	0.76654
0	-1.428	0.72256
0	-1.377	0.68486
0	-1.326	0.64088
0	-1.292	0.60318
0	-1.241	0.56548
0	-1.207	0.52778
0	-1.173	0.49008
0	-1.139	0.45867
0	-1.105	0.42097
0	-1.071	0.38955
0	-1.037	0.35814
0	-1.02	0.32672
0	-0.986	0.29531
0	-0.969	0.26389
0	-0.952	0.23876
0	-0.935	0.20734
0	-0.918	0.18221
0	-0.901	0.15079
0	-0.901	0.12566
0	-0.884	0.10053
0	-0.884	0.069114
0	-0.867	0.043982
0	-0.867	0.018849
0	-0.867	6.2768
0	-0.867	6.2517
0	-0.867	6.2203
0	-0.884	6.1951
0	-0.884	6.17
0	-0.901	6.1449
0	-0.901	6.1135
0	-0.918	6.0883
0	-0.935	6.0632
0	-0.952	6.0318
0	-0.969	6.0004
0	-0.986	5.9752
0	-1.003	5.9438
0	-1.037	5.9124
0	-1.071	5.881
0	-1.088	5.8496
0	-1.122	5.8119
0	-1.156	5.7805
0	-1.19	5.7428
0	-1.241	5.705
0	-1.275	5.6674
0	-1.326	5.6297
0	-1.36	5.592
0	-1.411	5.548
0	-1.462	5.504
0	-1.513	5.46
0	-1.581	5.416
0	-1.632	5.3658
0	-1.683	5.3155
0	-1.751	5.2652
0	-1.819	5.2087
0	-1.887	5.1521
0	-1.955	5.0956
0	-2.023	5.0328
0	-2.091	4.9762
0	-2.159	4.9071
0	-2.227	4.8443
0	-2.312	4.7752
0	-2.38	4.706
0	-2.448	4.6306
0	-2.533	4.5553
0	-2.601	4.4798
0	-2.669	4.3982
0	-2.737	4.3165
0	-2.805	4.2348
0	-2.873	4.1531
0	-2.924	4.0652
0	-2.992	3.9709
0	-3.043	3.883
0	-3.094	3.7887
0	-3.128	3.6945
0	-3.162	3.6002
0	-3.196	3.506
0	-3.213	3.4117
0	-3.23	3.3112
0	-3.23	3.217
0	-3.23	3.1164
0	-3.23	3.0222
0	-3.213	2.9279
0	-3.196	2.8274
0	-3.162	2.7332
0	-3.128	2.6389
0	-3.094	2.5447
0	-3.043	2.4504
0	-2.992	2.3624
0	-2.941	2.2745
0	-2.873	2.1865
0	-2.822	2.0986
0	-2.754	2.0169
0	-2.669	1.9352
0	-2.601	1.8535
0	-2.533	1.7781
0	-2.448	1.7027
0	-2.38	1.6273
0	-2.295	1.5582
0	-2.227	1.4891
0	-2.159	1.4263
0	-2.074	1.3634
0	-2.006	1.3006
0	-1.921	1.2378
0	-1.853	1.1812
0	-1.785	1.1247
0	-1.717	1.0744
0	-1.649	1.0241
0	-1.598	0.97388
0	-1.53	0.9299
0	-1.462	0.88592
0	-1.411	0.84193
0	-1.36	0.79795
0	-1.309	0.76026
0	-1.258	0.71627
0	-1.207	0.68486
0	-1.156	0.64716
0	-1.105	0.60946
0	-1.071	0.57805
0	-1.02	0.54663
1	-0.986	0.51521
1	-0.969	0.49008
1	-0.952	0.45867
1	-0.935	0.42725
0	-0.918	0.40212
0	-0.884	0.37699
0	-0.85	0.34557
0	-0.833	0.32044
0	-0.799	0.29531
0	-0.782	0.27646
2	-0.765	0.25132
2	-0.731	0.22619
2	-0.697	0.20734
2	-0.646	0.18849
2	-0.629	0.16336
2	-0.595	0.15079
2	-0.561	0.13195
2	-0.527	0.1131
2	-0.493	0.10053
2	-0.476	0.08168
2	-0.442	0.069114
0	-0.442	0.056548
0	-0.442	0.043982
0	-0.425	0.031415
0	-0.425	0.018849
1	-0.425	0
1	-0.442	6.2705
1	-0.476	6.258
1	-0.493	6.2454
1	-0.51	6.2265
1	-0.544	6.214
1	-0.561	6.1951
1	-0.595	6.1763
1	-0.612	6.1574
1	-0.646	6.1386
1	-0.68	6.1197
1	-0.714	6.1009
1	-0.748	6.0758
1	-0.782	6.0506
1	-0.816	6.0318
1	-0.867	6.0066
1	-0.901	5.9752
1	-0.952	5.9501
1	-0.986	5.9187
1	-1.037	5.8873
1	-1.088	5.8559
1	-1.139	5.8244
1	-1.19	5.7867
0	-1.224	5.749
0	-1.275	5.7113
0	-1.309	5.6736
0	-1.343	5.6359
0	-1.394	5.592
0	-1.445	5.548
0	-1.496	5.504
0	-1.547	5.46
0	-1.598	5.416
0	-1.666	5.3658
0	-1.717	5.3155
0	-1.785	5.2589
0	-1.853	5.2087
0	-1.904	5.1459
0	-1.972	5.0893
0	-2.057	5.0328
0	-2.125	4.9699
0	-2.193	4.9008
0	-2.261	4.838
0	-2.346	4.7626
0	-2.414	4.6935
0	-2.482	4.6181
0	-2.567	4.5427
0	-2.635	4.4673
0	-2.703	4.3856
0	-2.771	4.3039
0	-2.839	4.2222
0	-2.907	4.1343
0	-2.958	4.0463
0	-3.009	3.9521
0	-3.06	3.8641
0	-3.111	3.7699
0	-3.145	3.6756
0	-3.179	3.5814
0	-3.213	3.4871
0	-3.23	3.3866
0	-3.247	3.2923
0	-3.247	3.1918
0	-3.247	3.0976
0	-3.247	2.997
0	-3.23	2.9028
0	-3.196	2.8023
0	-3.179	2.708
0	-3.145	2.6138
0	-3.094	2.5195
0	-3.043	2.4253
0	-2.992	2.3373
0	-2.941	2.2431
0	-2.873	2.1614
0	-2.805	2.0734
0	-2.737	1.9917
0	-2.669	1.9101
0	-2.601	1.8284
0	-2.516	1.753
0	-2.448	1.6776
0	-2.38	1.6022
0	-2.295	1.5331
0	-2.227	1.464
0	-2.142	1.4011
0	-2.074	1.3383
0	-1.989	1.2755
0	-1.921	1.2189
0	-1.853	1.1624
0	-1.785	1.1058
0	-1.717	1.0493
0	-1.649	0.99901
0	-1.598	0.95503
0	-1.53	0.90477
0	-1.462	0.86079
0	-1.411	0.8168
0	-1.36	0.77282
0	-1.309	0.73512
0	-1.258	0.69742
0	-1.207	0.65973
0	-1.156	0.62203
0	-1.122	0.59061
0	-1.071	0.55291
0	-1.037	0.5215
0	-1.003	0.49008
0	-0.969	0.46495
0	-0.935	0.43353
0	-0.901	0.4084
0	-0.867	0.37699
0	-0.85	0.35185
0	-0.816	0.32672
2	-0.799	0.30159
2	-0.748	0.27646
2	-0.714	0.25761
2	-0.68	0.23876
2	-0.629	0.21363
2	-0.595	0.19478
2	-0.561	0.18221
2	-0.527	0.16336
2	-0.493	0.14451
2	-0.476	0.13195
2	-0.442	0.11938
2	-0.408	0.10681
2	-0.374	0.094246
2	-0.357	0.08168
2	-0.323	0.069114
2	-0.306	0.062831
2	-0.272	0.050265
2	-0.255	0.043982
2	-0.221	0.037699
2	-0.204	0.031415
2	-0.187	0.025132
2	-0.153	0.018849
2	-0.136	0.012566
2	-0.119	0.012566
2	-0.102	0.0062831
1	-0.102	0.0062831
1	-0.119	0
1	-0.136	0
1	-0.153	6.2768
1	-0.17	6.2705
1	-0.204	6.2642
1	-0.221	6.258
1	-0.238	6.2517
1	-0.255	6.2454
1	-0.289	6.2328
1	-0.306	6.2265
1	-0.34	6.214
0	-0.34	6.2077
0	-0.34	6.1951
0	-0.357	6.1826
0	-0.357	6.17
0	-0.374	6.1637
0	-0.374	6.1512
0	-0.391	6.1386
0	-0.391	6.126
2	-0.408	6.1135
2	-0.408	6.1009
2	-0.391	6.0883
2	-0.391	6.0758
2	-0.391	6.0632
2	-0.374	6.0569
2	-0.374	6.0443
2	-0.374	6.0318
2	-0.374	6.0192
2	-0.374	6.0066
2	-0.374	5.9941
2	-0.374	5.9878
2	-0.374	5.9752
2	-0.374	5.9627
2	-0.374	5.9501
2	-0.391	5.9375
0	-0.408	5.925
0	-0.442	5.9124
0	-0.459	5.8998
0	-0.493	5.8873
0	-0.527	5.8684
0	-0.544	5.8559
0	-0.578	5.837
0	-0.612	5.8182
0	-0.646	5.7993
0	-0.68	5.7805
0	-0.714	5.7553
0	-0.765	5.7365
0	-0.799	5.7113
0	-0.833	5.6862
0	-0.884	5.6611
0	-0.918	5.6359
0	-0.969	5.6045
0	-1.02	5.5731
0	-1.071	5.5417
0	-1.122	5.5103
0	-1.173	5.4789
0	-1.224	5.4412
0	-1.275	5.4035
0	-1.343	5.3658
0	-1.394	5.3218
0	-1.462	5.2778
0	-1.513	5.2338
0	-1.581	5.1898
0	-1.649	5.1396
0	-1.717	5.0893
0	-1.785	5.0328
0	-1.853	4.9762
0	-1.938	4.9197
0	-2.006	4.8631
0	-2.074	4.8003
0	-2.159	4.7375
0	-2.227	4.6746
0	-2.295	4.6055
0	-2.38	4.5301
0	-2.448	4.461
0	-2.516	4.3856
0	-2.584	4.3102
0	-2.652	4.2285
0	-2.72	4.1468
0	-2.771	4.0652
0	-2.839	3.9835
0	-2.89	3.8955
0	-2.941	3.8076
0	-2.975	3.7196
0	-3.009	3.6316
0	-3.043	3.5374
0	-3.06	3.4494
0	-3.094	3.3552
0	-3.094	3.2609
0	-3.094	3.1667
0	-3.094	3.0724
0	-3.094	2.9845
0	-3.077	2.8902
0	-3.043	2.796
0	-3.026	2.708
0	-2.975	2.6138
0	-2.941	2.5258
0	-2.89	2.4378
0	-2.839	2.3499
0	-2.788	2.2682
0	-2.72	2.1865
0	-2.652	2.1048
0	-2.601	2.0232
0	-2.516	1.9478
0	-2.448	1.8724
0	-2.38	1.797
0	-2.295	1.7279
0	-2.227	1.6587
0	-2.159	1.5959
0	-2.074	1.5331
0	-2.006	1.4703
0	-1.921	1.4137
0	-1.853	1.3572
0	-1.768	1.3006
0	-1.7	1.2441
0	-1.632	1.1938
0	-1.564	1.1498
0	-1.496	1.0995
0	-1.428	1.0556
0	-1.36	1.0179
0	-1.292	0.97388
0	-1.241	0.93618
0	-1.173	0.90477
0	-1.122	0.86707
0	-1.054	0.83565
0	-1.003	0.80424
0	-0.952	0.77282
0	-0.901	0.74769
0	-0.85	0.71627
0	-0.799	0.69114
0	-0.748	0.67229
0	-0.697	0.64716
0	-0.663	0.62831
0	-0.612	0.60946
0	-0.578	0.59061
0	-0.527	0.57176
0	-0.493	0.5592
0	-0.442	0.54663
0	-0.408	0.53406
0	-0.374	0.5215
0	-0.34	0.50893
0	-0.306	0.49637
0	-0.255	0.49008
1	-0.221	0.4838
1	-0.204	0.47752
1	-0.204	0.47123
1	-0.187	0.46495
1	-0.17	0.45867
1	-0.153	0.45238
1	-0.153	0.4461
1	-0.136	0.4461
1	-0.119	0.43982
1	-0.102	0.43353
1	-0.102	0.43353
1	-0.085	0.42725
1	-0.068	0.42725
1	-0.068	0.42725
1	-0.051	0.42097
1	-0.034	0.42097
1	-0.034	0.42097
1	-0.017	0.42097
1	-0.017	0.41469
1	0	0.41469
1	0	0.41469
1	0	0.41469
1	0.017	0.41469
1	0.017	0.42097
1	0.034	0.42097
1	0.051	0.42097
1	0.051	0.42097
1	0.068	0.42725
1	0.085	0.42725
1	0.085	0.42725
1	0.102	0.43353
1	0.119	0.43353
1	0.119	0.43982
1	0.136	0.4461
1	0.153	0.4461
1	0.153	0.45238
1	0.17	0.45867
1	0.187	0.46495
1	0.204	0.47123
0	0.238	0.47752
0	0.272	0.4838
0	0.306	0.49637
0	0.34	0.50265
0	0.374	0.51521
0	0.408	0.52778
0	0.459	0.54035
0	0.493	0.55291
0	0.527	0.57176
0	0.578	0.58433
0	0.612	0.60318
0	0.663	0.62203
0	0.697	0.64716
0	0.748	0.66601
0	0.799	0.69114
0	0.85	0.71627
0	0.884	0.74141
0	0.935	0.76654
0	1.003	0.79795
0	1.054	0.82937
0	1.105	0.86079
0	1.156	0.89848
0	1.224	0.9299
0	1.275	0.9676
0	1.343	1.0116
0	1.411	1.0493
0	1.479	1.0933
0	1.547	1.1372
0	1.615	1.1875
0	1.683	1.2378
0	1.751	1.288
0	1.819	1.3446
0	1.887	1.3948
0	1.972	1.4577
0	2.04	1.5142
0	2.108	1.5771
0	2.193	1.6462
0	2.261	1.709
0	2.329	1.7781
0	2.397	1.8535
0	2.482	1.9226
0	2.55	1.998
0	2.601	2.0797
2	2.669	2.1551
2	2.754	2.2368
2	2.822	2.3247
2	2.89	2.4064
2	2.958	2.4944
2	3.026	2.5886
2	3.077	2.6766
2	3.128	2.7708
0	3.145	2.8651
0	3.162	2.9593
0	3.179	3.0536
0	3.179	3.1541
0	3.162	3.2484
0	3.162	3.3426
0	3.128	3.4369
0	3.111	3.5311
0	3.077	3.6254
0	3.043	3.7133
0	2.992	3.8076
0	2.941	3.8955
0	2.89	3.9835
0	2.822	4.0714
0	2.754	4.1531
0	2.686	4.2348
0	2.618	4.3165
0	2.55	4.3919
0	2.482	4.4673
0	2.397	4.5427
0	2.329	4.6118
0	2.261	4.6809
0	2.176	4.75
0	2.108	4.8129
0	2.023	4.8757
0	1.955	4.9385
0	1.87	4.9951
0	1.802	5.0516
0	1.734	5.1019
0	1.666	5.1521
2	1.598	5.2024
2	1.547	5.2527
2	1.513	5.2966
2	1.462	5.3406
2	1.428	5.3846
2	1.394	5.4286
2	1.36	5.4726
0	1.292	5.5103
0	1.241	5.548
0	1.19	5.5857
0	1.156	5.6234
0	1.105	5.6548
0	1.054	5.6862
0	1.02	5.7176
0	0.986	5.749
0	0.935	5.7805
0	0.901	5.8056
0	0.867	5.8307
0	0.833	5.8621
0	0.816	5.8873
0	0.782	5.9061
0	0.748	5.9313
0	0.731	5.9564
0	0.714	5.9752
1	0.68	5.9941
1	0.646	6.0192
1	0.612	6.0381
1	0.561	6.0569
1	0.527	6.0695
1	0.493	6.0883
1	0.459	6.1009
1	0.425	6.1135
1	0.391	6.126
1	0.357	6.1386
0	0.357	6.1512
0	0.34	6.1574
0	0.34	6.17
0	0.323	6.1826
0	0.323	6.1889
0	0.306	6.2014
0	0.306	6.2077
0	0.306	6.2203
0	0.306	6.2265
0	0.289	6.2391
0	0.289	6.2454
0	0.289	6.258
0	0.289	6.2642
1	0.289	6.2768
1	0.272	0
1	0.238	0.0062831
1	0.221	0.012566
1	0.204	0.018849
1	0.187	0.025132
1	0.17	0.031415
1	0.153	0.037699
1	0.136	0.043982
0	0.136	0.050265
0	0.153	0.050265
0	0.153	0.056548
0	0.153	0.062831
0	0.153	0.069114
1	0.17	0.069114
1	0.153	0.075397
1	0.136	0.08168
1	0.119	0.087963
1	0.102	0.087963
1	0.102	0.094246
1	0.085	0.094246
1	0.068	0.094246
1	0.051	0.10053
1	0.051	0.10053
0	0.051	0.10053
0	0.051	0.10681
0	0.068	0.10681
0	0.068	0.10681
0	0.085	0.1131
0	0.085	0.1131
0	0.102	0.11938
1	0.102	0.11938
1	0.102	0.12566
1	0.085	0.12566
1	0.085	0.13195
1	0.068	0.13195
1	0.051	0.13823
1	0.051	0.13823
1	0.034	0.13823
1	0.034	0.13823
1	0.017	0.13823
1	0.017	0.14451
1	0	0.14451
1	0	0.14451
1	0	0.14451
1	-0.017	0.14451
1	-0.017	0.13823
1	-0.034	0.13823
1	-0.034	0.13823
1	-0.051	0.13823
1	-0.051	0.13195
1	-0.068	0.13195
1	-0.085	0.13195
1	-0.085	0.12566
0	-0.085	0.12566
0	-0.068	0.11938
0	-0.068	0.11938
0	-0.051	0.11938
0	-0.034	0.11938
0	-0.034	0.1131
0	-0.017	0.1131
0	-0.017	0.1131
0	0	0.1131
0	0	0.1131
0	0	0.1131
0	0	0.1131
0	0.017	0.1131
0	0.017	0.1131
0	0.034	0.1131
0	0.034	0.1131
1	0.051	0.11938
1	0.034	0.11938
1	0.017	0.11938
1	0.017	0.11938
1	0	0.11938
1	0	0.11938
1	0	0.11938
1	-0.017	0.11938
1	-0.034	0.11938
1	-0.034	0.11938
0	-0.034	0.11938
0	-0.017	0.1131
0	-0.017	0.1131
0	0	0.1131
0	0	0.1131
0	0	0.1131
0	0	0.1131
0	0.017	0.1131
0	0.034	0.11938
0	0.034	0.11938
0	0.051	0.11938
0	0.051	0.11938
0	0.068	0.12566
1	0.068	0.12566
1	0.068	0.12566
1	0.051	0.13195
1	0.034	0.13195
1	0.034	0.13195
0	0.034	0.13195
0	0.051	0.13823
0	0.068	0.13823
0	0.068	0.13823
0	0.085	0.14451
0	0.085	0.14451
0	0.102	0.15079
0	0.119	0.15079
1	0.119	0.15708
1	0.119	0.15708
1	0.119	0.16336
1	0.102	0.16964
1	0.102	0.16964
1	0.085	0.17593
1	0.085	0.17593
1	0.068	0.17593
1	0.068	0.18221
1	0.068	0.18221
1	0.051	0.18221
1	0.051	0.18849
1	0.051	0.18849
1	0.034	0.18849
1	0.034	0.18849
1	0.017	0.19478
1	0.017	0.19478
1	0.017	0.19478
1	0	0.19478
1	0	0.19478
1	0	0.19478
1	0	0.19478
1	0	0.19478
1	0	0.19478
1	0	0.19478
1	-0.017	0.19478
1	-0.017	0.19478
1	-0.017	0.19478
1	-0.034	0.18849
1	-0.034	0.18849
1	-0.034	0.18849
1	-0.051	0.18849
1	-0.051	0.18221
1	-0.068	0.18221
1	-0.068	0.18221
1	-0.068	0.17593
1	-0.085	0.17593
1	-0.085	0.17593
1	-0.102	0.16964
0	-0.085	0.16964
0	-0.068	0.16336
0	-0.051	0.16336
0	-0.051	0.16336
0	-0.034	0.15708
0	-0.017	0.15708
0	0	0.15708
0	0	0.15708
0	0	0.15708
0	0.017	0.15708
0	0.017	0.15708
0	0.034	0.15708
0	0.051	0.16336
0	0.068	0.16336
1	0.068	0.16336
1	0.068	0.16964
1	0.051	0.16964
1	0.051	0.16964
1	0.051	0.17593
1	0.034	0.17593
1	0.034	0.17593
1	0.017	0.17593
1	0.017	0.17593
1	0	0.17593
1	0	0.17593
1	0	0.17593
1	0	0.17593
0	0	0.18221
0	0.017	0.18221
0	0.034	0.18221
0	0.051	0.18221
0	0.051	0.18221
0	0.068	0.18849
0	0.085	0.18849
0	0.102	0.18849
0	0.119	0.19478
0	0.136	0.20106
0	0.136	0.20106
0	0.153	0.20734
0	0.17	0.21363
1	0.187	0.21991
1	0.187	0.22619
1	0.187	0.23247
1	0.187	0.23876
1	0.187	0.24504
1	0.17	0.24504
1	0.17	0.25132
1	0.17	0.25761
1	0.17	0.26389
1	0.17	0.27017
1	0.17	0.27646
1	0.17	0.28274
1	0.17	0.28902
1	0.17	0.28902
1	0.17	0.29531
1	0.187	0.30159
1	0.187	0.30787
1	0.187	0.31416
1	0.187	0.32044
1	0.187	0.32672
1	0.204	0.333
1	0.204	0.33929
1	0.204	0.34557
1	0.204	0.35185
1	0.221	0.35814
1	0.221	0.36442
1	0.238	0.3707
1	0.238	0.37699
1	0.238	0.38955
1	0.255	0.39583
1	0.255	0.40212
1	0.272	0.4084
1	0.289	0.42097
1	0.289	0.42725
1	0.306	0.43982
1	0.323	0.4461
1	0.323	0.45867
0	0.357	0.46495
0	0.391	0.47752
0	0.425	0.49008
0	0.476	0.50893
0	0.51	0.5215
0	0.544	0.53406
0	0.578	0.55291
0	0.629	0.57176
0	0.663	0.59061
0	0.697	0.60946
0	0.748	0.63459
0	0.799	0.65973
0	0.833	0.68486
0	0.884	0.70999
0	0.935	0.73512
0	0.986	0.76654
0	1.037	0.79795
0	1.088	0.82937
0	1.156	0.86079
0	1.207	0.89848
0	1.258	0.93618
0	1.326	0.97388
0	1.394	1.0179
0	1.445	1.0556
0	1.513	1.1058
0	1.581	1.1498
0	1.649	1.2001
2	1.717	1.2503
2	1.819	1.3006
2	1.904	1.3572
2	2.006	1.42
2	2.091	1.4765
2	2.193	1.5456
2	2.278	1.6085
2	2.38	1.6839
0	2.448	1.753
0	2.516	1.8284
0	2.584	1.9038
0	2.652	1.9855
0	2.72	2.0671
0	2.788	2.1488
0	2.856	2.2305
0	2.907	2.3185
0	2.958	2.4064
0	2.992	2.4944
0	3.043	2.5886
0	3.077	2.6829
0	3.111	2.7708
0	3.128	2.8651
0	3.145	2.9593
0	3.145	3.0536
0	3.145	3.1478
0	3.145	3.2421
0	3.128	3.3426
0	3.111	3.4306
0	3.077	3.5248
0	3.06	3.6191
0	3.009	3.7133
0	2.975	3.8013
0	2.924	3.8892
0	2.856	3.9772
0	2.805	4.0589
0	2.737	4.1468
0	2.669	4.2285
0	2.601	4.3039
0	2.533	4.3856
0	2.465	4.461
0	2.38	4.5301
0	2.312	4.5992
0	2.227	4.6683
0	2.159	4.7375
0	2.091	4.8003
0	2.006	4.8631
0	1.938	4.9197
0	1.853	4.9762
0	1.785	5.0328
0	1.717	5.083
0	1.649	5.1396
0	1.581	5.1836
0	1.513	5.2338
2	1.445	5.2778
2	1.394	5.3218
2	1.36	5.3595
2	1.326	5.4035
2	1.292	5.4412
2	1.258	5.4789
2	1.224	5.5166
0	1.173	5.5543
0	1.122	5.5857
0	1.071	5.6171
0	1.02	5.6548
0	0.986	5.6799
0	0.935	5.7113
0	0.901	5.7365
0	0.867	5.7679
0	0.816	5.793
0	0.782	5.8182
0	0.748	5.837
0	0.731	5.8621
0	0.697	5.881
0	0.663	5.9061
0	0.629	5.925
0	0.612	5.9438
0	0.578	5.9627
0	0.561	5.9752
0	0.544	5.9941
0	0.527	6.0129
0	0.493	6.0255
0	0.476	6.0381
0	0.459	6.0569
0	0.442	6.0695
0	0.425	6.082
0	0.425	6.0946
0	0.408	6.1072
0	0.391	6.1197
0	0.374	6.1323
0	0.374	6.1449
0	0.357	6.1574
0	0.357	6.1637
0	0.34	6.1763
0	0.34	6.1889
1	0.323	6.1951
1	0.306	6.2077
1	0.272	6.214
1	0.255	6.2265
1	0.221	6.2328
1	0.204	6.2391
1	0.187	6.2454
1	0.153	6.2517
1	0.136	6.2517
1	0.119	6.258
0	0.119	6.2642
0	0.102	6.2642
0	0.102	6.2705
0	0.102	6.2705
0	0.102	6.2768
0	0.102	6.2768
0	0.102	0
0	0.102	0.0062831
0	0.102	0.0062831
0	0.102	0.012566
0	0.102	0.012566
0	0.119	0.018849
0	0.119	0.018849
0	0.119	0.025132
0	0.119	0.031415
0	0.119	0.031415
0	0.119	0.037699
0	0.119	0.037699
0	0.136	0.043982
0	0.136	0.050265
0	0.136	0.050265
0	0.136	0.056548
0	0.153	0.062831
0	0.153	0.069114
1	0.153	0.069114
1	0.136	0.075397
1	0.119	0.08168
1	0.119	0.08168
1	0.102	0.087963
1	0.085	0.087963
1	0.068	0.094246
1	0.068	0.094246
1	0.051	0.094246
1	0.034	0.10053
1	0.017	0.10053
1	0.017	0.10053
1	0	0.10053
1	0	0.10053
1	-0.017	0.10053
1	-0.017	0.10053
1	-0.034	0.10053
1	-0.051	0.094246
1	-0.068	0.094246
1	-0.068	0.094246
1	-0.085	0.087963
0	-0.085	0.087963
0	-0.068	0.08168
0	-0.068	0.08168
0	-0.068	0.08168
0	-0.051	0.075397
0	-0.051	0.075397
0	-0.051	0.075397
0	-0.034	0.075397
0	-0.034	0.069114
0	-0.034	0.069114
0	-0.017	0.069114
0	-0.017	0.069114
0	-0.017	0.069114
0	0	0.069114
0	0	0.069114
0	0	0.069114
0	0	0.069114
0	0	0.069114
0	0	0.069114
0	0.017	0.069114
0	0.017	0.069114
1	0.017	0.069114
1	0	0.069114
1	0	0.069114
1	0	0.069114
1	-0.017	0.069114
1	-0.034	0.069114
1	-0.051	0.069114
0	-0.051	0.062831
0	-0.034	0.062831
0	-0.034	0.062831
0	-0.034	0.062831
0	-0.034	0.062831
0	-0.017	0.056548
0	-0.017	0.056548
0	-0.017	0.056548
0	0	0.056548
0	0	0.056548
0	0	0.056548
0	0	0.056548
0	0	0.056548
0	0	0.056548
0	0	0.056548
0	0	0.056548
0	0.017	0.056548
0	0.017	0.056548
0	0.017	0.056548
0	0.017	0.056548
0	0.034	0.062831
0	0.034	0.062831
0	0.034	0.062831
0	0.051	0.062831
0	0.051	0.069114
0	0.051	0.069114
0	0.051	0.069114
1	0.068	0.069114
1	0.051	0.075397
1	0.034	0.075397
1	0.017	0.075397
1	0	0.075397
1	0	0.075397
1	0	0.075397
1	-0.017	0.075397
1	-0.034	0.075397
1	-0.051	0.075397
0	-0.034	0.075397
0	-0.034	0.069114
0	-0.034	0.069114
0	-0.017	0.069114
0	-0.017	0.069114
0	-0.017	0.069114
0	-0.017	0.069114
0	0	0.069114
0	0	0.069114
0	0	0.062831
0	0	0.062831
0	0	0.069114
0	0	0.069114
0	0.017	0.069114
0	0.017	0.069114
0	0.017	0.069114
1	0.034	0.069114
1	0.017	0.069114
1	0	0.069114
1	0	0.069114
1	-0.017	0.069114
1	-0.034	0.069114
0	-0.017	0.069114
0	-0.017	0.069114
0	-0.017	0.069114
0	-0.017	0.062831
0	0	0.062831
0	0	0.062831
0	0	0.062831
0	0	0.062831
0	0	0.062831
0	0	0.062831
0	0.017	0.062831
0	0.017	0.069114
0	0.017	0.069114
0	0.034	0.069114
0	0.034	0.069114
0	0.034	0.069114
0	0.034	0.069114
0	0.051	0.075397
0	0.051	0.075397
0	0.068	0.075397
0	0.068	0.08168
0	0.068	0.08168
1	0.085	0.08168
1	0.068	0.087963
1	0.051	0.087963
1	0.034	0.087963
1	0.017	0.094246
1	0.017	0.094246
1	0	0.094246
1	0	0.094246
1	-0.017	0.094246
1	-0.017	0.094246
1	-0.034	0.087963
1	-0.051	0.087963
1	-0.068	0.087963
1	-0.085	0.08168
0	-0.068	0.08168
0	-0.068	0.08168
0	-0.051	0.075397
0	-0.051	0.075397
0	-0.051	0.075397
0	-0.034	0.075397
0	-0.034	0.069114
0	-0.034	0.069114
0	-0.017	0.069114
0	-0.017	0.069114
0	-0.017	0.069114
0	0	0.069114
0	0	0.069114
0	0	0.069114
0	0	0.069114
0	0	0.069114
0	0	0.069114
0	0	0.069114
0	0.017	0.069114
0	0.017	0.069114
0	0.017	0.069114
0	0.034	0.069114
1	0.034	0.069114
1	0.017	0.069114
1	0	0.075397
1	0	0.075397
1	0	0.075397
1	-0.017	0.069114
1	-0.034	0.069114
1	-0.051	0.069114
1	-0.068	0.069114
1	-0.085	0.062831
0	-0.085	0.062831
0	-0.068	0.056548
0	-0.068	0.056548
0	-0.068	0.056548
0	-0.051	0.050265
0	-0.051	0.050265
0	-0.051	0.050265
0	-0.051	0.043982
0	-0.051	0.043982
0	-0.034	0.043982
0	-0.034	0.043982
0	-0.034	0.043982
0	-0.034	0.037699
0	-0.034	0.037699
0	-0.017	0.037699
0	-0.017	0.037699
0	-0.017	0.037699
[truncated: 5,162 more rows]
