# Supplementary material for: Skilled motor control of an inverted pendulum implies low entropy of states but high entropy of actions
Source: PLoS Comput Biol. 2023 Jan 6;19(1):e1010810. doi: 10.1371/journal.pcbi.1010810 (PMC9851554; doi:10.1371/journal.pcbi.1010810)
Supplement: S2 File — The dataset within the file contains the data collected during the experiment. Each CSV file named “FRI_p_l.csv” corresponds to a different trial, where “p” stands for an unique numerical participant’s identifier and “l” stands for pendulum length (where “2” corresponds to 0.2, “3” to 0.3 m, “4” to 0.4 m, etc.). In every file, rows correspond to subsequent time steps, sampled with a frequency of 0.017 s. For every recorded time step, each column contains: the action selected by the trial’s participant (“action”). The value 0 corresponds to a “no action”, the value 1 represents an action that pushes the pendulum towards the clockwise direction and the value 2 corresponds to an action that pushes the pendulum towards the anti-clockwise direction.the angular velocity of the pendulum at that time step (“ang. velocity”), measured in rad s−1.the angle of the pendulum at that time step (“angle”), measured in rad with values in the interval [0, 2π) rad. The angle 0 rad corresponds to the pendulum oriented in its upright position.the single utility value associated to the whole trial (“utility”). (ZIP) [file pcbi.1010810.s002.zip › ExperimentalData/FRI_4_3.csv]

action	angular vel.	angle	trial utility
0	0	3.2358	-19.7268
0	-0.017	3.2358
0	-0.017	3.2358
0	-0.034	3.2358
0	-0.034	3.2358
0	-0.051	3.2358
0	-0.068	3.2295
0	-0.068	3.2295
0	-0.085	3.2295
0	-0.085	3.2232
0	-0.102	3.2232
0	-0.102	3.217
0	-0.102	3.217
0	-0.119	3.2107
0	-0.119	3.2044
0	-0.136	3.2044
0	-0.136	3.1981
0	-0.136	3.1918
0	-0.153	3.1918
0	-0.153	3.1855
0	-0.153	3.1793
0	-0.153	3.173
0	-0.17	3.1667
0	-0.17	3.1667
0	-0.17	3.1604
0	-0.17	3.1541
0	-0.17	3.1478
0	-0.17	3.1416
0	-0.17	3.1353
0	-0.17	3.129
0	-0.17	3.129
0	-0.17	3.1227
0	-0.17	3.1164
0	-0.17	3.1101
0	-0.17	3.1038
0	-0.153	3.0976
0	-0.153	3.0976
0	-0.153	3.0913
0	-0.136	3.085
0	-0.136	3.0787
0	-0.136	3.0787
0	-0.119	3.0724
0	-0.119	3.0661
1	-0.119	3.0661
1	-0.136	3.0599
1	-0.153	3.0599
1	-0.17	3.0536
1	-0.187	3.0473
1	-0.204	3.041
1	-0.221	3.0347
1	-0.238	3.0284
1	-0.255	3.0159
1	-0.272	3.0096
1	-0.289	3.0033
1	-0.289	2.9908
1	-0.306	2.9845
1	-0.323	2.9719
1	-0.323	2.9656
1	-0.34	2.9531
1	-0.34	2.9468
1	-0.357	2.9342
1	-0.357	2.9216
1	-0.357	2.9091
1	-0.357	2.9028
1	-0.374	2.8902
1	-0.374	2.8777
1	-0.374	2.8651
1	-0.374	2.8525
1	-0.374	2.8462
1	-0.357	2.8337
1	-0.357	2.8211
1	-0.357	2.8085
1	-0.357	2.8023
1	-0.34	2.7897
1	-0.34	2.7771
1	-0.323	2.7708
1	-0.323	2.7583
1	-0.306	2.7457
1	-0.289	2.7394
1	-0.289	2.7332
1	-0.272	2.7206
1	-0.255	2.7143
1	-0.238	2.708
1	-0.221	2.7017
1	-0.204	2.6892
1	-0.187	2.6829
1	-0.17	2.6829
1	-0.153	2.6766
1	-0.136	2.6703
1	-0.119	2.664
1	-0.102	2.664
1	-0.085	2.6578
1	-0.068	2.6578
1	-0.051	2.6578
0	0	2.6515
0	0.034	2.6515
0	0.085	2.6578
0	0.119	2.6578
0	0.17	2.664
0	0.221	2.6703
0	0.255	2.6766
0	0.306	2.6892
2	0.34	2.6955
2	0.408	2.708
2	0.476	2.7206
2	0.544	2.7394
2	0.612	2.7583
2	0.68	2.7771
2	0.748	2.796
2	0.799	2.8211
2	0.85	2.8462
2	0.918	2.8714
2	0.969	2.9028
2	1.003	2.9279
2	1.054	2.9593
2	1.105	2.9908
2	1.139	3.0284
2	1.173	3.0599
2	1.207	3.0976
2	1.241	3.1353
2	1.258	3.173
2	1.275	3.2107
2	1.292	3.2484
2	1.309	3.2923
2	1.326	3.33
2	1.326	3.3677
2	1.326	3.4117
2	1.326	3.4494
2	1.326	3.4871
2	1.309	3.5311
2	1.292	3.5688
2	1.275	3.6065
2	1.258	3.6442
2	1.241	3.6819
2	1.207	3.7196
2	1.173	3.7573
2	1.139	3.7887
2	1.105	3.8264
2	1.071	3.8578
2	1.037	3.8892
2	0.986	3.9207
2	0.935	3.9521
2	0.901	3.9772
2	0.85	4.0023
2	0.799	4.0275
2	0.748	4.0526
2	0.697	4.0714
2	0.629	4.0966
2	0.578	4.1091
2	0.527	4.128
2	0.459	4.1468
2	0.408	4.1594
2	0.357	4.172
2	0.289	4.1783
2	0.238	4.1845
2	0.17	4.1908
2	0.119	4.1971
0	0.017	4.2034
0	-0.051	4.1971
0	-0.136	4.1971
1	-0.221	4.1908
1	-0.34	4.1845
1	-0.442	4.172
1	-0.561	4.1531
1	-0.663	4.1343
1	-0.782	4.1154
1	-0.884	4.0903
1	-1.003	4.0589
1	-1.105	4.0275
1	-1.207	3.996
1	-1.309	3.9583
1	-1.411	3.9144
1	-1.496	3.8704
1	-1.598	3.8264
1	-1.683	3.7761
1	-1.768	3.7259
1	-1.836	3.6693
1	-1.921	3.6128
1	-1.989	3.5562
1	-2.04	3.4934
1	-2.108	3.4306
1	-2.159	3.3677
1	-2.21	3.2986
1	-2.244	3.2358
1	-2.278	3.1667
1	-2.295	3.0976
1	-2.312	3.0284
1	-2.329	2.9593
1	-2.329	2.8902
1	-2.329	2.8211
1	-2.329	2.7457
1	-2.312	2.6766
1	-2.278	2.6075
1	-2.261	2.5384
1	-2.227	2.4755
1	-2.193	2.4064
1	-2.142	2.3436
1	-2.091	2.2808
1	-2.04	2.2179
1	-1.989	2.1551
1	-1.921	2.0986
1	-1.87	2.0357
1	-1.802	1.9855
1	-1.734	1.9289
1	-1.666	1.8786
1	-1.598	1.8284
1	-1.53	1.7844
1	-1.462	1.7341
1	-1.377	1.6964
1	-1.309	1.6525
0	-1.207	1.6148
0	-1.105	1.5833
0	-1.003	1.5456
0	-0.901	1.5205
0	-0.799	1.4954
0	-0.714	1.4703
0	-0.612	1.4514
0	-0.51	1.4325
0	-0.408	1.42
0	-0.306	1.4074
0	-0.204	1.4011
0	-0.119	1.3948
0	-0.017	1.3948
0	0.068	1.3948
0	0.17	1.3948
0	0.272	1.4074
0	0.357	1.4137
0	0.459	1.4263
0	0.561	1.4451
0	0.663	1.4577
0	0.765	1.4828
0	0.85	1.5079
0	0.952	1.5331
2	1.054	1.5645
2	1.19	1.5959
2	1.309	1.6336
2	1.428	1.6776
2	1.564	1.7216
2	1.683	1.7718
2	1.802	1.8221
2	1.938	1.8786
2	2.057	1.9415
2	2.176	2.0043
2	2.278	2.0734
2	2.397	2.1425
2	2.499	2.2179
2	2.601	2.2933
2	2.703	2.375
2	2.788	2.4567
2	2.89	2.5384
2	2.958	2.6263
2	3.026	2.7206
2	3.094	2.8085
2	3.145	2.9028
2	3.196	2.997
2	3.23	3.0976
2	3.247	3.1918
2	3.264	3.2923
2	3.264	3.3929
2	3.264	3.4871
2	3.247	3.5877
2	3.23	3.6819
2	3.196	3.7824
2	3.162	3.8767
2	3.111	3.9709
2	3.06	4.0652
2	3.009	4.1531
2	2.941	4.2474
2	2.873	4.3291
2	2.805	4.417
2	2.737	4.4987
2	2.669	4.5804
2	2.601	4.6621
2	2.516	4.7375
2	2.448	4.8129
2	2.363	4.8883
2	2.295	4.9574
2	2.227	5.0265
2	2.159	5.0893
2	2.091	5.1521
2	2.04	5.215
2	1.972	5.2778
2	1.921	5.3343
0	1.836	5.3909
0	1.751	5.4474
0	1.683	5.4977
0	1.615	5.548
0	1.547	5.5982
0	1.496	5.6422
0	1.428	5.6862
0	1.377	5.7302
0	1.326	5.7679
0	1.275	5.8056
0	1.224	5.8433
0	1.19	5.881
0	1.156	5.9187
0	1.122	5.9501
0	1.088	5.9878
0	1.054	6.0192
0	1.037	6.0506
0	1.02	6.082
0	0.986	6.1135
1	0.986	6.1386
1	0.935	6.17
1	0.901	6.1951
1	0.867	6.2265
1	0.833	6.2517
1	0.799	6.2768
1	0.782	0.018849
1	0.748	0.037699
1	0.731	0.062831
1	0.714	0.08168
1	0.697	0.10681
1	0.68	0.12566
1	0.663	0.14451
1	0.646	0.16336
1	0.646	0.18849
1	0.629	0.20734
1	0.629	0.22619
1	0.629	0.24504
1	0.629	0.26389
1	0.629	0.28274
1	0.629	0.30159
1	0.629	0.32044
1	0.629	0.33929
1	0.646	0.35814
1	0.646	0.37699
1	0.663	0.39583
1	0.68	0.42097
1	0.697	0.43982
1	0.714	0.45867
1	0.731	0.4838
1	0.748	0.50265
1	0.765	0.52778
1	0.799	0.55291
1	0.816	0.57805
1	0.85	0.60318
1	0.884	0.62831
1	0.901	0.65344
1	0.952	0.68486
1	0.986	0.70999
1	1.02	0.74141
1	1.054	0.77282
1	1.105	0.80424
1	1.156	0.84193
1	1.207	0.87335
1	1.241	0.91105
1	1.309	0.94875
1	1.36	0.99273
1	1.411	1.0304
1	1.479	1.0744
1	1.53	1.1184
1	1.598	1.1687
1	1.666	1.2189
1	1.734	1.2692
1	1.802	1.3195
0	1.904	1.376
0	1.989	1.4388
0	2.091	1.4954
0	2.193	1.5645
0	2.295	1.6273
0	2.38	1.7027
0	2.482	1.7718
0	2.584	1.8472
0	2.669	1.9289
0	2.771	2.0106
0	2.856	2.0923
0	2.941	2.1802
0	3.009	2.2745
0	3.077	2.3624
0	3.145	2.4567
0	3.213	2.5509
0	3.264	2.6515
0	3.298	2.7457
0	3.332	2.8462
0	3.349	2.9468
0	3.366	3.0473
0	3.366	3.1478
0	3.366	3.2546
0	3.332	3.3552
0	3.315	3.4557
0	3.281	3.5499
0	3.23	3.6505
0	3.179	3.7447
0	3.111	3.839
0	3.043	3.9332
0	2.958	4.0212
0	2.89	4.1091
0	2.805	4.1971
0	2.703	4.2788
0	2.618	4.3605
0	2.516	4.4359
0	2.414	4.5113
0	2.312	4.5804
0	2.21	4.6495
0	2.125	4.7186
0	2.023	4.7814
0	1.921	4.838
0	1.819	4.8945
0	1.717	4.9448
0	1.615	4.9951
0	1.53	5.0453
0	1.428	5.0893
0	1.343	5.1333
0	1.241	5.171
0	1.156	5.2087
0	1.071	5.2401
0	0.986	5.2715
0	0.901	5.3029
0	0.816	5.3281
2	0.731	5.3469
2	0.68	5.372
2	0.629	5.3909
2	0.578	5.4097
2	0.527	5.4286
2	0.476	5.4412
2	0.442	5.4537
2	0.391	5.4663
2	0.34	5.4789
2	0.306	5.4914
2	0.255	5.4977
2	0.221	5.504
2	0.17	5.5103
2	0.119	5.5166
2	0.085	5.5228
2	0.051	5.5228
2	0	5.5228
2	-0.017	5.5228
2	-0.068	5.5228
2	-0.102	5.5166
2	-0.153	5.5166
2	-0.187	5.5103
2	-0.238	5.504
2	-0.272	5.4914
2	-0.323	5.4851
2	-0.374	5.4726
2	-0.408	5.46
2	-0.459	5.4474
2	-0.51	5.4349
2	-0.544	5.416
2	-0.595	5.4035
2	-0.646	5.3846
0	-0.731	5.3595
0	-0.816	5.3406
0	-0.884	5.3092
0	-0.969	5.2841
0	-1.054	5.2527
0	-1.139	5.2213
0	-1.224	5.1836
1	-1.326	5.1459
1	-1.445	5.1019
1	-1.564	5.0579
1	-1.683	5.0076
1	-1.802	4.9574
1	-1.921	4.9008
1	-2.057	4.8443
1	-2.176	4.7752
1	-2.295	4.7123
1	-2.431	4.6369
1	-2.55	4.5678
1	-2.669	4.4861
1	-2.805	4.4044
1	-2.924	4.3165
1	-3.026	4.2285
1	-3.145	4.1343
1	-3.247	4.04
1	-3.349	3.9395
1	-3.451	3.839
1	-3.536	3.7322
1	-3.604	3.6254
1	-3.672	3.5185
1	-3.74	3.4054
1	-3.774	3.2923
1	-3.808	3.1793
1	-3.842	3.0599
1	-3.842	2.9468
1	-3.842	2.8337
0	-3.808	2.7143
0	-3.757	2.6012
0	-3.706	2.4881
0	-3.638	2.3813
0	-3.57	2.2682
0	-3.485	2.1677
0	-3.4	2.0609
0	-3.298	1.9603
0	-3.213	1.8661
0	-3.111	1.7655
0	-3.009	1.6776
0	-2.907	1.5896
0	-2.805	1.5017
0	-2.703	1.42
0	-2.601	1.3383
0	-2.516	1.2629
0	-2.414	1.1875
0	-2.329	1.1184
0	-2.227	1.0493
0	-2.142	0.98016
0	-2.057	0.91733
0	-1.989	0.8545
0	-1.904	0.79795
0	-1.836	0.74141
0	-1.768	0.68486
0	-1.717	0.63459
2	-1.649	0.58433
2	-1.564	0.53406
2	-1.496	0.49008
2	-1.411	0.4461
2	-1.343	0.40212
2	-1.292	0.36442
2	-1.224	0.32672
2	-1.156	0.28902
2	-1.105	0.25761
2	-1.054	0.21991
2	-1.003	0.19478
2	-0.969	0.16336
2	-0.918	0.13195
2	-0.884	0.10681
2	-0.85	0.08168
2	-0.816	0.056548
2	-0.782	0.031415
2	-0.748	0.0062831
2	-0.714	6.2705
0	-0.731	6.2454
0	-0.731	6.2265
0	-0.731	6.2014
0	-0.748	6.1826
2	-0.748	6.1574
2	-0.731	6.1323
2	-0.731	6.1135
2	-0.714	6.0883
2	-0.714	6.0695
2	-0.697	6.0443
2	-0.697	6.0255
2	-0.697	6.0066
2	-0.697	5.9815
2	-0.697	5.9627
2	-0.714	5.9375
2	-0.714	5.9187
2	-0.731	5.8998
2	-0.731	5.8747
2	-0.748	5.8496
2	-0.765	5.8307
2	-0.782	5.8056
2	-0.799	5.7805
2	-0.816	5.7553
2	-0.85	5.7302
2	-0.867	5.705
2	-0.901	5.6799
2	-0.935	5.6548
2	-0.969	5.6234
2	-1.003	5.592
2	-1.037	5.5605
2	-1.071	5.5291
2	-1.122	5.4977
2	-1.156	5.4663
0	-1.224	5.4286
0	-1.309	5.3909
0	-1.394	5.3469
0	-1.462	5.3029
0	-1.547	5.2589
0	-1.632	5.215
0	-1.717	5.1584
0	-1.819	5.1082
0	-1.904	5.0516
0	-2.006	4.9951
0	-2.091	4.9322
1	-2.193	4.8694
1	-2.312	4.8003
1	-2.448	4.7249
1	-2.567	4.6495
1	-2.703	4.5741
1	-2.822	4.4924
1	-2.941	4.4044
1	-3.06	4.3102
1	-3.179	4.216
0	-3.264	4.1217
0	-3.332	4.0212
0	-3.417	3.9207
0	-3.485	3.8201
0	-3.536	3.7133
0	-3.587	3.6065
0	-3.621	3.4997
0	-3.655	3.3866
0	-3.672	3.2798
0	-3.672	3.1667
0	-3.672	3.0599
0	-3.655	2.9468
0	-3.621	2.84
0	-3.587	2.7269
0	-3.536	2.62
0	-3.485	2.5132
0	-3.417	2.4127
0	-3.349	2.3122
0	-3.281	2.2117
0	-3.196	2.1111
0	-3.094	2.0169
0	-3.009	1.9289
0	-2.907	1.8347
0	-2.805	1.753
0	-2.703	1.6713
0	-2.601	1.5896
0	-2.516	1.5142
0	-2.414	1.4388
0	-2.312	1.3634
0	-2.21	1.3006
0	-2.108	1.2315
0	-2.023	1.1687
0	-1.921	1.1121
0	-1.836	1.0556
0	-1.751	0.99901
2	-1.666	0.94875
2	-1.564	0.89848
2	-1.445	0.8545
2	-1.343	0.81052
2	-1.258	0.77282
2	-1.156	0.73512
2	-1.054	0.70371
2	-0.969	0.67229
2	-0.884	0.64716
2	-0.799	0.62203
2	-0.714	0.59689
2	-0.629	0.57805
2	-0.544	0.5592
2	-0.459	0.54035
2	-0.391	0.52778
2	-0.306	0.5215
2	-0.238	0.50893
2	-0.153	0.50265
2	-0.085	0.50265
2	0	0.49637
2	0.051	0.50265
2	0.119	0.50265
2	0.204	0.50893
2	0.272	0.51521
2	0.357	0.52778
2	0.425	0.54035
2	0.51	0.55291
2	0.595	0.57176
2	0.612	0.58433
2	0.646	0.60946
2	0.68	0.62831
2	0.714	0.64716
2	0.748	0.67229
2	0.782	0.69114
2	0.816	0.71627
2	0.867	0.74141
2	0.901	0.76654
2	0.952	0.79795
2	0.986	0.82937
2	1.037	0.8545
2	1.088	0.8922
2	1.139	0.92362
2	1.19	0.95503
2	1.241	0.99273
2	1.309	1.0304
2	1.36	1.0744
2	1.428	1.1184
2	1.479	1.1624
2	1.547	1.2064
2	1.615	1.2503
2	1.683	1.3006
2	1.751	1.3572
2	1.819	1.4074
2	1.904	1.464
2	1.972	1.5205
2	2.04	1.5833
2	2.108	1.6462
2	2.176	1.709
2	2.261	1.7781
2	2.329	1.8472
2	2.397	1.9163
2	2.448	1.9917
2	2.516	2.0671
2	2.601	2.1425
2	2.686	2.2242
2	2.754	2.3059
2	2.822	2.3876
2	2.89	2.4755
2	2.941	2.5635
2	2.992	2.6515
2	3.043	2.7394
2	3.077	2.8337
2	3.094	2.9279
2	3.111	3.0222
2	3.111	3.1101
2	3.111	3.2044
2	3.094	3.2986
2	3.077	3.3929
2	3.043	3.4871
2	3.009	3.5751
2	2.958	3.6631
2	2.907	3.751
2	2.839	3.839
2	2.771	3.9269
2	2.703	4.0086
2	2.618	4.084
2	2.533	4.1657
2	2.465	4.2411
2	2.397	4.3102
2	2.329	4.3856
2	2.261	4.4547
2	2.193	4.5238
2	2.125	4.5867
2	2.04	4.6495
2	1.972	4.7123
2	1.904	4.7689
2	1.819	4.8254
2	1.751	4.8757
2	1.683	4.9322
2	1.615	4.9825
2	1.547	5.0265
2	1.479	5.0705
2	1.411	5.1144
2	1.343	5.1584
2	1.275	5.1961
2	1.224	5.2338
2	1.156	5.2715
2	1.105	5.3029
2	1.054	5.3343
2	0.986	5.3658
2	0.935	5.3972
2	0.884	5.4223
2	0.85	5.4537
2	0.799	5.4789
2	0.748	5.4977
2	0.714	5.5228
2	0.663	5.5417
2	0.629	5.5605
2	0.595	5.5794
2	0.561	5.5982
0	0.493	5.6171
0	0.425	5.6297
0	0.374	5.6422
0	0.306	5.6485
0	0.255	5.6611
0	0.187	5.6674
0	0.136	5.6736
0	0.085	5.6736
0	0.017	5.6799
0	-0.017	5.6799
0	-0.068	5.6736
0	-0.136	5.6736
2	-0.187	5.6674
2	-0.221	5.6611
2	-0.255	5.6548
2	-0.289	5.6485
2	-0.306	5.6359
2	-0.34	5.6234
2	-0.374	5.6171
2	-0.425	5.6045
2	-0.459	5.592
2	-0.493	5.5731
2	-0.527	5.5605
2	-0.561	5.5417
2	-0.612	5.5228
2	-0.646	5.504
2	-0.697	5.4851
2	-0.731	5.4663
2	-0.782	5.4412
0	-0.85	5.416
0	-0.935	5.3909
0	-1.02	5.3595
0	-1.088	5.3281
0	-1.173	5.2966
0	-1.258	5.2589
1	-1.343	5.215
1	-1.462	5.1773
1	-1.581	5.127
1	-1.7	5.083
1	-1.819	5.0265
1	-1.938	4.9699
1	-2.057	4.9134
1	-2.176	4.8443
1	-2.312	4.7814
1	-2.431	4.706
1	-2.567	4.6306
1	-2.686	4.5553
1	-2.805	4.4736
1	-2.924	4.3856
1	-3.043	4.2976
1	-3.162	4.2034
1	-3.281	4.1029
1	-3.383	4.0023
1	-3.485	3.9018
1	-3.57	3.795
1	-3.655	3.6882
1	-3.723	3.5751
1	-3.791	3.462
1	-3.842	3.3489
1	-3.876	3.2295
1	-3.91	3.1164
1	-3.927	2.997
1	-3.927	2.8777
1	-3.927	2.7646
1	-3.91	2.6452
1	-3.876	2.5258
1	-3.842	2.4127
1	-3.791	2.2933
1	-3.74	2.1802
0	-3.655	2.0734
0	-3.57	1.9603
0	-3.468	1.8598
0	-3.366	1.753
0	-3.264	1.6525
0	-3.162	1.5582
0	-3.06	1.464
0	-2.958	1.376
0	-2.873	1.288
0	-2.771	1.2001
0	-2.669	1.1184
0	-2.584	1.043
0	-2.499	0.96131
0	-2.414	0.8922
0	-2.346	0.8168
0	-2.278	0.74769
0	-2.21	0.67858
0	-2.142	0.61574
0	-2.091	0.55291
0	-2.04	0.49008
0	-1.989	0.42725
0	-1.955	0.3707
0	-1.921	0.31416
0	-1.887	0.25132
2	-1.87	0.19478
2	-1.819	0.14451
2	-1.785	0.087963
2	-1.734	0.037699
2	-1.717	6.2642
2	-1.683	6.214
2	-1.666	6.1637
2	-1.649	6.1135
2	-1.649	6.0632
2	-1.649	6.0129
2	-1.649	5.9627
2	-1.649	5.9187
2	-1.666	5.8684
2	-1.666	5.8182
2	-1.7	5.7679
2	-1.717	5.7113
2	-1.751	5.6611
2	-1.785	5.6108
2	-1.819	5.5543
2	-1.853	5.4977
2	-1.904	5.4412
2	-1.955	5.3846
2	-2.006	5.3218
2	-2.057	5.2652
2	-2.108	5.2024
2	-2.176	5.1396
2	-2.244	5.0705
2	-2.312	5.0014
2	-2.38	4.9322
0	-2.465	4.8568
0	-2.567	4.7814
0	-2.669	4.706
0	-2.771	4.6244
0	-2.856	4.5364
0	-2.958	4.4484
0	-3.06	4.3605
0	-3.145	4.2662
0	-3.23	4.172
0	-3.315	4.0714
0	-3.383	3.9709
1	-3.451	3.8704
1	-3.536	3.7636
1	-3.621	3.6568
1	-3.689	3.5437
1	-3.757	3.4306
1	-3.808	3.3175
1	-3.842	3.2044
1	-3.859	3.0913
1	-3.876	2.9719
1	-3.876	2.8525
1	-3.876	2.7394
1	-3.859	2.62
1	-3.825	2.507
1	-3.791	2.3939
1	-3.74	2.2808
1	-3.689	2.1677
1	-3.621	2.0609
1	-3.553	1.9478
1	-3.485	1.841
1	-3.417	1.7404
0	-3.315	1.6399
0	-3.213	1.5394
0	-3.111	1.4451
0	-3.009	1.3509
0	-2.924	1.2629
0	-2.822	1.1749
0	-2.737	1.0933
0	-2.635	1.0116
0	-2.55	0.93618
0	-2.482	0.86079
0	-2.397	0.78539
0	-2.329	0.71627
2	-2.278	0.64716
2	-2.176	0.57805
2	-2.108	0.51521
2	-2.023	0.45238
2	-1.955	0.38955
2	-1.904	0.333
2	-1.836	0.27646
2	-1.785	0.21991
2	-1.734	0.16964
2	-1.7	0.11938
2	-1.666	0.069114
2	-1.632	0.018849
2	-1.598	6.2517
2	-1.581	6.2014
2	-1.564	6.1574
2	-1.547	6.1072
2	-1.53	6.0632
2	-1.53	6.0192
2	-1.53	5.9689
2	-1.53	5.925
2	-1.547	5.8747
2	-1.564	5.8307
2	-1.581	5.7805
2	-1.598	5.7365
2	-1.632	5.6862
2	-1.649	5.6359
2	-1.683	5.5857
2	-1.734	5.5354
2	-1.768	5.4851
2	-1.819	5.4286
2	-1.87	5.372
0	-1.938	5.3155
0	-2.023	5.2589
0	-2.108	5.1961
0	-2.21	5.127
0	-2.295	5.0642
0	-2.38	4.9888
0	-2.482	4.9197
0	-2.584	4.8443
0	-2.686	4.7626
0	-2.771	4.6809
0	-2.873	4.593
0	-2.975	4.505
0	-3.06	4.417
0	-3.162	4.3228
0	-3.247	4.2285
0	-3.332	4.128
0	-3.417	4.0275
0	-3.485	3.9207
0	-3.553	3.8138
0	-3.604	3.707
0	-3.655	3.6002
0	-3.689	3.4871
0	-3.723	3.3803
0	-3.74	3.2672
0	-3.74	3.1541
0	-3.74	3.041
0	-3.723	2.9279
0	-3.689	2.8148
0	-3.655	2.708
0	-3.604	2.5949
0	-3.553	2.4881
0	-3.485	2.3876
0	-3.4	2.2808
0	-3.332	2.1802
0	-3.23	2.0797
0	-3.145	1.9855
0	-3.06	1.8912
0	-2.958	1.8033
0	-2.856	1.7153
0	-2.754	1.6273
0	-2.652	1.5456
0	-2.55	1.4703
0	-2.448	1.3948
0	-2.346	1.3195
0	-2.261	1.2503
0	-2.159	1.1875
0	-2.074	1.1247
0	-1.972	1.0618
0	-1.887	1.0053
0	-1.802	0.94875
0	-1.734	0.8922
0	-1.649	0.84193
0	-1.581	0.79167
0	-1.496	0.74769
0	-1.445	0.70371
0	-1.377	0.65973
0	-1.309	0.62203
0	-1.258	0.58433
0	-1.207	0.54663
2	-1.156	0.50893
2	-1.071	0.47752
2	-1.003	0.4461
2	-0.935	0.41469
2	-0.867	0.38955
2	-0.799	0.36442
2	-0.731	0.33929
2	-0.68	0.32044
0	-0.646	0.29531
0	-0.612	0.27646
0	-0.595	0.25761
0	-0.561	0.24504
0	-0.544	0.22619
0	-0.527	0.20734
0	-0.493	0.19478
0	-0.476	0.17593
0	-0.459	0.16336
0	-0.442	0.15079
0	-0.425	0.13823
0	-0.425	0.12566
0	-0.408	0.1131
0	-0.391	0.10053
2	-0.391	0.087963
2	-0.357	0.075397
2	-0.323	0.062831
2	-0.289	0.056548
2	-0.255	0.050265
2	-0.221	0.037699
2	-0.187	0.031415
2	-0.153	0.031415
2	-0.119	0.025132
2	-0.102	0.018849
0	-0.102	0.018849
0	-0.085	0.012566
0	-0.085	0.012566
2	-0.085	0.0062831
2	-0.068	0.0062831
2	-0.034	0.0062831
2	0	0.0062831
2	0	0.0062831
2	0.034	0.0062831
2	0.068	0.0062831
2	0.085	0.0062831
2	0.119	0.012566
2	0.153	0.018849
2	0.17	0.018849
2	0.204	0.025132
2	0.238	0.031415
2	0.272	0.043982
0	0.272	0.050265
0	0.272	0.056548
0	0.289	0.069114
0	0.289	0.075397
0	0.306	0.087963
0	0.306	0.094246
0	0.323	0.10681
1	0.323	0.1131
1	0.306	0.12566
1	0.306	0.13195
1	0.289	0.14451
1	0.272	0.15079
1	0.255	0.15708
1	0.255	0.16964
1	0.238	0.17593
1	0.238	0.18221
1	0.221	0.18849
1	0.221	0.19478
1	0.204	0.20106
1	0.204	0.20734
1	0.204	0.21363
1	0.187	0.21991
1	0.187	0.22619
1	0.187	0.23247
1	0.187	0.23876
1	0.17	0.24504
1	0.17	0.25132
1	0.17	0.25761
1	0.17	0.26389
1	0.17	0.26389
1	0.17	0.27017
1	0.17	0.27646
1	0.17	0.28274
1	0.17	0.28902
1	0.17	0.29531
1	0.187	0.30159
1	0.187	0.30787
1	0.187	0.31416
1	0.187	0.31416
1	0.187	0.32044
1	0.204	0.32672
1	0.204	0.333
1	0.204	0.33929
1	0.221	0.35185
1	0.221	0.35814
1	0.238	0.36442
1	0.238	0.3707
1	0.255	0.37699
1	0.272	0.38327
1	0.272	0.39583
1	0.289	0.40212
1	0.306	0.41469
1	0.306	0.42097
1	0.323	0.43353
1	0.34	0.43982
1	0.357	0.45238
1	0.374	0.46495
1	0.391	0.47752
1	0.408	0.49008
1	0.442	0.50265
1	0.459	0.51521
1	0.476	0.52778
1	0.51	0.54663
1	0.527	0.5592
1	0.561	0.57805
0	0.612	0.59689
0	0.663	0.61574
0	0.731	0.63459
0	0.782	0.65973
0	0.85	0.68486
0	0.918	0.70999
2	0.986	0.73512
2	1.071	0.76654
2	1.173	0.80424
2	1.275	0.84193
2	1.377	0.87963
2	1.479	0.92362
2	1.581	0.9676
2	1.7	1.0179
2	1.802	1.0681
2	1.921	1.1247
2	2.04	1.1875
2	2.159	1.2503
2	2.278	1.3132
2	2.397	1.3886
2	2.533	1.464
2	2.652	1.5394
2	2.788	1.621
2	2.907	1.709
2	3.026	1.797
0	3.128	1.8849
0	3.213	1.9855
0	3.298	2.0797
0	3.383	2.1802
0	3.468	2.287
0	3.536	2.3876
0	3.604	2.4944
0	3.655	2.6075
0	3.689	2.7143
0	3.723	2.8274
0	3.757	2.9405
0	3.757	3.0536
0	3.757	3.1667
0	3.757	3.2798
0	3.74	3.3929
0	3.706	3.506
0	3.655	3.6128
0	3.604	3.7259
0	3.536	3.8327
0	3.468	3.9395
0	3.4	4.04
0	3.315	4.1406
0	3.23	4.2411
0	3.128	4.3353
0	3.043	4.4296
0	2.941	4.5175
0	2.839	4.6055
0	2.737	4.6872
0	2.635	4.7689
0	2.533	4.8506
0	2.431	4.9197
0	2.329	4.9951
0	2.244	5.0642
0	2.142	5.127
0	2.057	5.1898
0	1.972	5.2527
0	1.887	5.3092
0	1.802	5.3658
0	1.717	5.4223
0	1.649	5.4726
0	1.581	5.5166
0	1.513	5.5668
0	1.445	5.6108
0	1.377	5.6548
0	1.326	5.6925
2	1.275	5.7302
2	1.241	5.7679
2	1.224	5.8056
2	1.207	5.8433
2	1.19	5.881
2	1.19	5.9187
2	1.173	5.9501
0	1.139	5.9878
0	1.122	6.0192
0	1.088	6.0569
0	1.071	6.0883
0	1.054	6.1197
0	1.037	6.1512
0	1.02	6.1826
0	1.02	6.214
0	1.02	6.2454
1	1.003	6.2768
1	0.986	0.025132
1	0.952	0.050265
1	0.935	0.08168
1	0.918	0.10681
1	0.901	0.13823
1	0.901	0.16336
1	0.884	0.18849
1	0.884	0.21991
1	0.867	0.24504
1	0.867	0.27017
1	0.867	0.29531
1	0.867	0.32044
1	0.884	0.35185
1	0.884	0.37699
1	0.901	0.40212
1	0.918	0.43353
1	0.935	0.45867
1	0.952	0.4838
1	0.969	0.51521
1	0.986	0.54663
1	1.02	0.57805
1	1.054	0.60946
1	1.071	0.64088
1	1.105	0.67229
1	1.139	0.70371
1	1.19	0.74141
1	1.224	0.7791
1	1.275	0.8168
1	1.326	0.8545
1	1.36	0.89848
1	1.411	0.93618
0	1.496	0.98016
0	1.581	1.0304
0	1.666	1.0744
0	1.751	1.131
0	1.853	1.1812
0	1.938	1.2378
0	2.04	1.3006
0	2.125	1.3634
0	2.227	1.4263
2	2.329	1.4954
2	2.448	1.5708
2	2.584	1.6462
2	2.703	1.7216
2	2.822	1.8095
2	2.958	1.8975
2	3.077	1.9855
2	3.179	2.0797
2	3.298	2.174
2	3.4	2.2745
2	3.502	2.3813
2	3.587	2.4881
2	3.672	2.5949
2	3.74	2.708
2	3.808	2.8211
2	3.859	2.9342
2	3.893	3.0536
2	3.927	3.173
2	3.927	3.2861
2	3.944	3.4054
2	3.927	3.5248
2	3.91	3.6442
2	3.893	3.7636
2	3.842	3.8767
0	3.774	3.9898
0	3.689	4.1029
0	3.604	4.216
0	3.519	4.3228
0	3.417	4.4233
0	3.315	4.5238
0	3.213	4.6244
0	3.111	4.7186
0	3.009	4.8129
0	2.924	4.9008
0	2.822	4.9888
0	2.72	5.0705
0	2.635	5.1521
0	2.533	5.2275
1	2.448	5.3029
1	2.346	5.3783
1	2.244	5.4474
1	2.142	5.5103
1	2.04	5.5731
1	1.955	5.6359
1	1.87	5.6925
1	1.785	5.749
1	1.717	5.7993
1	1.632	5.8496
1	1.564	5.8998
1	1.513	5.9438
1	1.445	5.9878
1	1.394	6.0318
1	1.343	6.0758
1	1.292	6.1135
1	1.258	6.1512
1	1.224	6.1889
1	1.19	6.2265
1	1.156	6.2642
1	1.122	0.012566
1	1.105	0.043982
1	1.071	0.08168
1	1.054	0.1131
1	1.054	0.14451
1	1.037	0.17593
1	1.02	0.20734
1	1.02	0.23876
1	1.02	0.27017
1	1.02	0.30159
1	1.02	0.333
1	1.037	0.35814
1	1.037	0.38955
1	1.054	0.42725
1	1.071	0.45867
1	1.088	0.49008
1	1.105	0.5215
1	1.139	0.55291
1	1.156	0.59061
1	1.19	0.62831
1	1.224	0.65973
1	1.258	0.69742
1	1.292	0.73512
1	1.343	0.7791
1	1.377	0.8168
1	1.428	0.86079
1	1.479	0.90477
0	1.564	0.94875
0	1.632	0.99901
0	1.717	1.0493
0	1.819	1.1058
0	1.904	1.1561
0	1.989	1.2189
0	2.091	1.2817
0	2.176	1.3446
0	2.278	1.4074
0	2.38	1.4828
0	2.482	1.5519
0	2.567	1.6273
0	2.669	1.709
0	2.771	1.7907
0	2.856	1.8724
0	2.958	1.9603
0	3.043	2.0546
0	3.128	2.1488
0	3.213	2.2431
0	3.281	2.3373
0	3.349	2.4378
0	3.417	2.5384
0	3.451	2.6452
0	3.502	2.7457
0	3.536	2.8525
0	3.553	2.9593
0	3.57	3.0661
0	3.57	3.173
0	3.553	3.2798
0	3.536	3.3866
0	3.502	3.4934
0	3.451	3.6002
0	3.4	3.7008
0	3.349	3.8013
0	3.281	3.9018
0	3.213	4.0023
0	3.128	4.0966
0	3.043	4.1908
0	2.958	4.2788
0	2.856	4.3667
0	2.754	4.4484
0	2.669	4.5301
0	2.567	4.6118
0	2.465	4.6872
0	2.363	4.7563
0	2.261	4.8317
0	2.159	4.8945
0	2.057	4.9574
0	1.955	5.0202
0	1.87	5.0767
0	1.768	5.1333
0	1.683	5.1836
0	1.598	5.2338
0	1.513	5.2778
0	1.428	5.3218
0	1.343	5.3658
0	1.258	5.4035
0	1.19	5.4412
0	1.122	5.4789
0	1.037	5.5103
2	0.969	5.5417
2	0.935	5.5668
2	0.901	5.5982
2	0.867	5.6234
2	0.833	5.6485
2	0.799	5.6736
2	0.765	5.6988
2	0.731	5.7176
2	0.714	5.7428
2	0.697	5.7616
2	0.663	5.7867
2	0.646	5.8056
2	0.629	5.8244
2	0.612	5.8433
2	0.595	5.8621
2	0.578	5.881
2	0.578	5.8998
2	0.561	5.9124
2	0.561	5.9313
2	0.544	5.9501
2	0.544	5.9627
2	0.544	5.9815
2	0.544	6.0004
2	0.544	6.0129
2	0.544	6.0318
0	0.51	6.0443
0	0.493	6.0632
0	0.476	6.0758
0	0.459	6.0883
0	0.425	6.1072
0	0.408	6.1197
0	0.408	6.1323
0	0.391	6.1386
0	0.374	6.1512
0	0.357	6.1637
0	0.357	6.1763
0	0.34	6.1889
0	0.323	6.1951
0	0.323	6.2077
0	0.306	6.214
0	0.306	6.2265
0	0.306	6.2328
2	0.306	6.2454
2	0.323	6.2517
2	0.34	6.2642
2	0.374	6.2768
2	0.408	0.0062831
2	0.425	0.018849
2	0.459	0.031415
2	0.493	0.043982
0	0.493	0.056548
1	0.493	0.075397
1	0.476	0.087963
1	0.459	0.10681
1	0.442	0.11938
1	0.442	0.13195
1	0.425	0.14451
1	0.408	0.15708
1	0.391	0.16964
1	0.391	0.18221
1	0.374	0.19478
1	0.374	0.20734
1	0.374	0.21363
1	0.357	0.22619
1	0.357	0.23876
1	0.357	0.25132
1	0.357	0.25761
1	0.357	0.27017
1	0.357	0.28274
1	0.357	0.29531
1	0.357	0.30159
1	0.357	0.31416
1	0.374	0.32672
1	0.374	0.33929
1	0.374	0.35185
1	0.391	0.35814
1	0.391	0.3707
1	0.408	0.38327
1	0.425	0.39583
1	0.425	0.4084
1	0.442	0.42725
1	0.459	0.43982
1	0.476	0.45238
1	0.493	0.46495
1	0.51	0.4838
1	0.527	0.49637
1	0.544	0.51521
1	0.578	0.53406
1	0.595	0.55291
1	0.629	0.56548
1	0.646	0.59061
1	0.68	0.60946
1	0.714	0.62831
0	0.765	0.65344
0	0.833	0.67858
0	0.901	0.70371
0	0.969	0.72884
0	1.037	0.76026
0	1.105	0.79167
0	1.173	0.82937
0	1.241	0.86079
0	1.326	0.90477
0	1.411	0.94246
0	1.479	0.98645
0	1.564	1.0304
0	1.649	1.0807
0	1.751	1.131
0	1.836	1.1875
0	1.921	1.2441
0	2.023	1.3006
0	2.125	1.3634
0	2.21	1.4325
0	2.312	1.5017
0	2.414	1.5708
0	2.516	1.6462
0	2.618	1.7216
0	2.703	1.8033
0	2.805	1.8849
0	2.89	1.9729
0	2.975	2.0609
0	3.06	2.1488
0	3.145	2.2431
0	3.213	2.3373
0	3.281	2.4378
0	3.349	2.5384
0	3.4	2.6389
0	3.434	2.7394
0	3.468	2.8462
0	3.485	2.9468
0	3.502	3.0536
0	3.502	3.1604
0	3.502	3.2672
0	3.485	3.3677
0	3.451	3.4745
0	3.4	3.5751
0	3.366	3.6756
0	3.298	3.7761
0	3.23	3.8767
0	3.162	3.9709
0	3.094	4.0652
0	3.009	4.1594
0	2.907	4.2474
0	2.822	4.3353
0	2.72	4.417
0	2.618	4.4987
0	2.533	4.5741
0	2.431	4.6495
0	2.329	4.7249
0	2.227	4.7877
0	2.125	4.8568
0	2.023	4.9197
0	1.921	4.9762
0	1.836	5.0328
0	1.734	5.0893
0	1.649	5.1396
0	1.547	5.1898
0	1.462	5.2338
2	1.377	5.2778
2	1.326	5.3155
2	1.258	5.3532
2	1.207	5.3909
2	1.156	5.4286
2	1.122	5.46
2	1.071	5.4977
2	1.02	5.5291
2	0.986	5.5605
2	0.952	5.5857
0	0.884	5.6171
0	0.816	5.6422
0	0.765	5.6674
0	0.714	5.6862
0	0.646	5.705
0	0.595	5.7239
0	0.544	5.7428
0	0.493	5.7616
0	0.442	5.7742
0	0.391	5.7867
2	0.357	5.7993
2	0.323	5.8119
2	0.306	5.8182
2	0.289	5.8307
2	0.272	5.837
2	0.255	5.8433
2	0.255	5.8559
0	0.204	5.8621
0	0.17	5.8684
0	0.119	5.8684
0	0.085	5.8747
0	0.051	5.8747
0	0	5.8747
2	-0.017	5.8747
2	-0.034	5.8747
2	-0.034	5.8747
2	-0.051	5.8747
2	-0.068	5.8747
2	-0.068	5.8684
2	-0.085	5.8684
0	-0.136	5.8621
0	-0.17	5.8559
0	-0.204	5.8559
0	-0.255	5.8433
0	-0.289	5.837
2	-0.34	5.8244
2	-0.357	5.8182
2	-0.374	5.8056
2	-0.391	5.793
2	-0.408	5.7805
0	-0.459	5.7679
0	-0.51	5.7553
0	-0.561	5.7365
0	-0.612	5.7176
0	-0.663	5.6988
0	-0.714	5.6799
1	-0.782	5.6548
1	-0.867	5.6297
1	-0.952	5.6045
1	-1.037	5.5731
1	-1.139	5.5417
1	-1.224	5.504
1	-1.326	5.4663
1	-1.428	5.4223
1	-1.53	5.3783
1	-1.632	5.3343
1	-1.751	5.2841
1	-1.853	5.2275
1	-1.972	5.171
1	-2.091	5.1082
1	-2.21	5.0453
1	-2.329	4.9762
1	-2.448	4.9008
1	-2.584	4.8254
1	-2.703	4.75
1	-2.822	4.6621
1	-2.958	4.5804
1	-3.077	4.4861
1	-3.196	4.3919
1	-3.315	4.2976
1	-3.434	4.1908
1	-3.536	4.0903
1	-3.638	3.9835
1	-3.74	3.8704
1	-3.825	3.7573
1	-3.91	3.6379
0	-3.944	3.5185
0	-3.978	3.4054
0	-3.995	3.2798
0	-3.995	3.1604
0	-3.995	3.041
0	-3.978	2.9216
0	-3.944	2.8023
0	-3.91	2.6829
0	-3.859	2.5698
0	-3.791	2.4504
0	-3.723	2.3373
0	-3.655	2.2305
0	-3.57	2.1174
0	-3.485	2.0169
0	-3.383	1.9101
0	-3.281	1.8095
0	-3.179	1.7153
0	-3.094	1.621
0	-2.992	1.5268
0	-2.89	1.4388
0	-2.788	1.3509
0	-2.686	1.2692
0	-2.584	1.1938
0	-2.499	1.1184
0	-2.414	1.043
0	-2.329	0.9676
0	-2.244	0.90477
0	-2.159	0.83565
0	-2.091	0.77282
2	-2.023	0.70999
2	-1.921	0.64716
2	-1.836	0.59061
2	-1.768	0.54035
2	-1.683	0.49008
2	-1.615	0.43982
2	-1.547	0.38955
2	-1.479	0.34557
2	-1.411	0.30159
2	-1.36	0.25761
2	-1.309	0.21991
2	-1.258	0.18221
2	-1.224	0.14451
2	-1.173	0.10681
2	-1.139	0.069114
2	-1.105	0.037699
2	-1.088	0.0062831
2	-1.054	6.2517
2	-1.037	6.2203
2	-1.003	6.1951
2	-0.986	6.1637
2	-0.986	6.1323
2	-0.969	6.1009
2	-0.952	6.0758
2	-0.952	6.0443
2	-0.952	6.0129
2	-0.952	5.9878
2	-0.952	5.9564
2	-0.952	5.9313
2	-0.969	5.8998
2	-0.969	5.8684
2	-0.986	5.8433
2	-1.003	5.8119
2	-1.02	5.7805
2	-1.054	5.749
2	-1.071	5.7176
2	-1.105	5.6862
2	-1.122	5.6485
0	-1.19	5.6171
0	-1.258	5.5794
0	-1.309	5.5417
0	-1.377	5.4977
0	-1.462	5.4537
0	-1.53	5.4097
0	-1.615	5.3658
0	-1.683	5.3155
0	-1.768	5.2589
0	-1.853	5.2087
0	-1.938	5.1521
0	-2.04	5.0893
0	-2.125	5.0265
0	-2.227	4.9637
0	-2.312	4.8945
0	-2.414	4.8254
0	-2.516	4.75
0	-2.618	4.6683
0	-2.72	4.593
0	-2.805	4.505
0	-2.907	4.4233
0	-2.992	4.3353
0	-3.094	4.2411
0	-3.179	4.1468
0	-3.247	4.0526
0	-3.332	3.9521
0	-3.4	3.8515
0	-3.451	3.7447
0	-3.502	3.6442
0	-3.553	3.5374
0	-3.587	3.4306
0	-3.604	3.3238
0	-3.621	3.2107
0	-3.621	3.1038
0	-3.604	2.997
0	-3.587	2.8902
0	-3.553	2.7834
0	-3.502	2.6766
0	-3.451	2.5698
0	-3.4	2.4693
0	-3.332	2.3687
0	-3.247	2.2682
0	-3.179	2.1677
0	-3.094	2.0734
0	-2.992	1.9855
0	-2.907	1.8975
0	-2.805	1.8095
0	-2.703	1.7279
0	-2.601	1.6462
0	-2.499	1.5708
0	-2.397	1.4954
0	-2.295	1.4263
0	-2.21	1.3572
0	-2.108	1.2943
0	-2.006	1.2315
0	-1.921	1.1687
0	-1.819	1.1184
0	-1.734	1.0618
0	-1.649	1.0116
0	-1.564	0.96131
0	-1.479	0.91733
0	-1.394	0.87335
2	-1.326	0.82937
2	-1.224	0.79167
2	-1.122	0.76026
2	-1.037	0.72884
2	-0.935	0.69742
2	-0.85	0.66601
2	-0.765	0.64716
2	-0.663	0.62203
2	-0.578	0.60318
2	-0.493	0.59061
2	-0.425	0.57176
2	-0.34	0.5592
2	-0.255	0.55291
2	-0.17	0.54663
2	-0.102	0.54035
2	-0.017	0.54035
2	0.034	0.54035
2	0.119	0.54035
2	0.204	0.54663
2	0.272	0.55291
2	0.357	0.56548
2	0.442	0.57805
2	0.527	0.59061
0	0.578	0.60946
0	0.629	0.62831
0	0.697	0.64716
1	0.765	0.67229
1	0.799	0.69114
1	0.833	0.71627
1	0.867	0.74141
1	0.918	0.77282
1	0.952	0.79795
1	1.003	0.82937
1	1.054	0.86079
1	1.105	0.8922
1	1.156	0.92362
1	1.207	0.96131
1	1.258	0.99901
1	1.309	1.0367
1	1.377	1.0744
1	1.428	1.1184
1	1.496	1.1624
1	1.564	1.2126
1	1.632	1.2566
1	1.7	1.3069
1	1.768	1.3634
1	1.836	1.4137
1	1.904	1.4703
1	1.989	1.5331
1	2.057	1.5896
1	2.125	1.6525
1	2.193	1.7216
1	2.261	1.7844
1	2.329	1.8535
1	2.397	1.9289
1	2.465	1.998
1	2.533	2.0734
1	2.584	2.1488
1	2.635	2.2305
1	2.686	2.3122
1	2.72	2.3939
1	2.771	2.4755
1	2.788	2.5572
1	2.822	2.6452
1	2.839	2.7269
1	2.839	2.8148
1	2.839	2.8965
1	2.839	2.9845
0	2.839	3.0724
0	2.839	3.1541
0	2.839	3.2421
0	2.822	3.3238
0	2.788	3.4117
0	2.754	3.4934
0	2.72	3.5751
0	2.669	3.6568
0	2.618	3.7384
0	2.567	3.8138
0	2.499	3.8892
0	2.414	3.9646
0	2.346	4.0338
0	2.261	4.1091
0	2.176	4.172
0	2.091	4.2348
0	1.989	4.2976
2	1.904	4.3605
2	1.836	4.417
2	1.768	4.4673
2	1.7	4.5175
2	1.615	4.5678
2	1.547	4.6181
2	1.479	4.6621
2	1.394	4.706
2	1.326	4.75
2	1.258	4.7877
2	1.173	4.8254
2	1.105	4.8568
2	1.037	4.8883
2	0.969	4.9197
2	0.884	4.9511
2	0.816	4.9762
2	0.748	5.0014
2	0.68	5.0202
2	0.612	5.039
2	0.544	5.0579
2	0.476	5.0767
2	0.408	5.0893
2	0.357	5.1019
2	0.289	5.1082
2	0.221	5.1144
2	0.153	5.1207
2	0.085	5.127
2	0.017	5.127
2	-0.017	5.127
2	-0.085	5.127
2	-0.153	5.1207
2	-0.221	5.1144
2	-0.289	5.1082
2	-0.34	5.1019
2	-0.408	5.0893
2	-0.476	5.0767
2	-0.544	5.0579
2	-0.612	5.039
0	-0.714	5.0202
0	-0.799	5.0014
0	-0.901	4.9699
1	-0.986	4.9448
1	-1.122	4.9134
1	-1.241	4.8757
1	-1.36	4.838
1	-1.496	4.794
1	-1.615	4.75
1	-1.751	4.6998
1	-1.87	4.6432
1	-1.989	4.5867
1	-2.125	4.5238
1	-2.244	4.4547
1	-2.363	4.3856
1	-2.482	4.3165
1	-2.601	4.2348
1	-2.72	4.1594
1	-2.822	4.0714
1	-2.924	3.9898
1	-3.026	3.8955
1	-3.111	3.8076
1	-3.196	3.7133
1	-3.281	3.6128
1	-3.349	3.5122
1	-3.4	3.4117
1	-3.451	3.3112
1	-3.485	3.2044
1	-3.502	3.0976
1	-3.519	2.997
1	-3.536	2.8902
1	-3.519	2.7834
1	-3.519	2.6766
1	-3.485	2.5698
1	-3.451	2.4693
0	-3.383	2.3624
0	-3.315	2.2619
0	-3.23	2.1614
0	-3.145	2.0671
0	-3.06	1.9729
0	-2.958	1.8849
0	-2.856	1.797
0	-2.754	1.7153
0	-2.652	1.6336
0	-2.567	1.5519
0	-2.465	1.4765
0	-2.363	1.4074
0	-2.261	1.332
0	-2.159	1.2692
0	-2.057	1.2064
0	-1.972	1.1435
0	-1.887	1.087
0	-1.785	1.0304
0	-1.7	0.98016
0	-1.632	0.9299
0	-1.547	0.87963
0	-1.462	0.83565
0	-1.394	0.79167
0	-1.326	0.74769
0	-1.258	0.70999
0	-1.19	0.67229
0	-1.122	0.64088
0	-1.071	0.60318
0	-1.02	0.57176
0	-0.969	0.54663
0	-0.901	0.51521
0	-0.867	0.49008
0	-0.816	0.46495
0	-0.765	0.43982
0	-0.731	0.41469
0	-0.68	0.39583
0	-0.646	0.37699
0	-0.612	0.35814
0	-0.578	0.33929
0	-0.544	0.32044
0	-0.51	0.30787
0	-0.476	0.28902
0	-0.459	0.27646
0	-0.425	0.26389
0	-0.408	0.25132
0	-0.374	0.23876
0	-0.357	0.22619
0	-0.34	0.21363
0	-0.306	0.20734
0	-0.289	0.19478
0	-0.272	0.18849
0	-0.255	0.18221
0	-0.238	0.16964
0	-0.221	0.16336
0	-0.204	0.15708
0	-0.187	0.15079
0	-0.17	0.14451
0	-0.153	0.14451
0	-0.136	0.13823
0	-0.119	0.13195
0	-0.119	0.13195
2	-0.102	0.12566
2	-0.068	0.12566
2	-0.017	0.11938
2	0	0.11938
2	0.034	0.11938
2	0.085	0.12566
2	0.119	0.12566
2	0.153	0.13195
2	0.204	0.13823
2	0.238	0.14451
0	0.255	0.15079
0	0.272	0.15708
0	0.289	0.16964
0	0.306	0.17593
0	0.323	0.18849
0	0.34	0.20106
0	0.357	0.20734
0	0.391	0.21991
0	0.408	0.23247
1	0.425	0.24504
1	0.425	0.25761
1	0.425	0.27017
1	0.425	0.28274
1	0.425	0.29531
1	0.442	0.31416
1	0.442	0.32672
1	0.442	0.33929
1	0.459	0.35185
1	0.459	0.36442
1	0.476	0.38327
1	0.476	0.39583
1	0.493	0.4084
1	0.51	0.42725
1	0.527	0.43982
1	0.544	0.45867
1	0.561	0.47123
1	0.578	0.49008
[truncated: 5,162 more rows]
