# Supplementary material for: Skilled motor control of an inverted pendulum implies low entropy of states but high entropy of actions
Source: PLoS Comput Biol. 2023 Jan 6;19(1):e1010810. doi: 10.1371/journal.pcbi.1010810 (PMC9851554; doi:10.1371/journal.pcbi.1010810)
Supplement: S2 File — The dataset within the file contains the data collected during the experiment. Each CSV file named “FRI_p_l.csv” corresponds to a different trial, where “p” stands for an unique numerical participant’s identifier and “l” stands for pendulum length (where “2” corresponds to 0.2, “3” to 0.3 m, “4” to 0.4 m, etc.). In every file, rows correspond to subsequent time steps, sampled with a frequency of 0.017 s. For every recorded time step, each column contains: the action selected by the trial’s participant (“action”). The value 0 corresponds to a “no action”, the value 1 represents an action that pushes the pendulum towards the clockwise direction and the value 2 corresponds to an action that pushes the pendulum towards the anti-clockwise direction.the angular velocity of the pendulum at that time step (“ang. velocity”), measured in rad s−1.the angle of the pendulum at that time step (“angle”), measured in rad with values in the interval [0, 2π) rad. The angle 0 rad corresponds to the pendulum oriented in its upright position.the single utility value associated to the whole trial (“utility”). (ZIP) [file pcbi.1010810.s002.zip › ExperimentalData/FRI_4_2.csv]

action	angular vel.	angle	trial utility
0	0	3.2358	-19.3659
0	-0.017	3.2358
0	-0.034	3.2358
0	-0.051	3.2358
0	-0.068	3.2358
0	-0.085	3.2295
0	-0.085	3.2295
0	-0.102	3.2232
0	-0.119	3.2232
0	-0.136	3.217
0	-0.136	3.2107
0	-0.153	3.2107
0	-0.17	3.2044
0	-0.17	3.1981
0	-0.187	3.1918
0	-0.187	3.1855
0	-0.187	3.1793
0	-0.204	3.173
0	-0.204	3.1667
0	-0.204	3.1604
0	-0.204	3.1541
0	-0.221	3.1478
0	-0.221	3.1416
0	-0.221	3.1353
0	-0.221	3.129
0	-0.204	3.1227
0	-0.204	3.1164
0	-0.204	3.1101
0	-0.204	3.1038
0	-0.187	3.0976
0	-0.187	3.0913
0	-0.17	3.085
0	-0.17	3.0787
0	-0.153	3.0724
0	-0.153	3.0661
0	-0.136	3.0661
0	-0.136	3.0599
0	-0.119	3.0536
0	-0.102	3.0536
0	-0.085	3.0473
0	-0.068	3.0473
0	-0.068	3.0473
0	-0.051	3.041
0	-0.034	3.041
0	-0.017	3.041
0	0	3.041
0	0	3.041
0	0	3.041
0	0.017	3.041
0	0.034	3.041
0	0.051	3.041
0	0.068	3.0473
0	0.085	3.0473
0	0.085	3.0536
0	0.102	3.0536
0	0.119	3.0599
0	0.136	3.0599
0	0.136	3.0661
0	0.153	3.0724
0	0.17	3.0724
0	0.17	3.0787
0	0.187	3.085
0	0.187	3.0913
0	0.187	3.0976
0	0.204	3.1038
0	0.204	3.1101
0	0.204	3.1164
0	0.204	3.1227
0	0.204	3.129
0	0.204	3.1353
0	0.204	3.1416
0	0.204	3.1478
0	0.204	3.1541
0	0.204	3.1604
0	0.204	3.1667
0	0.187	3.173
0	0.187	3.1793
0	0.187	3.1855
0	0.17	3.1918
1	0.17	3.1981
1	0.119	3.2044
1	0.068	3.2044
1	0.017	3.2044
1	-0.017	3.2044
1	-0.068	3.2044
1	-0.119	3.2044
1	-0.17	3.1981
1	-0.221	3.1918
1	-0.272	3.1855
1	-0.306	3.173
1	-0.357	3.1667
1	-0.408	3.1541
1	-0.442	3.1416
1	-0.476	3.129
1	-0.527	3.1101
1	-0.561	3.0976
1	-0.578	3.0787
1	-0.612	3.0599
1	-0.646	3.041
1	-0.663	3.0222
1	-0.68	2.997
1	-0.697	2.9782
0	-0.68	2.9593
0	-0.646	2.9342
0	-0.612	2.9154
0	-0.578	2.8965
0	-0.544	2.8839
0	-0.51	2.8651
0	-0.459	2.8525
0	-0.425	2.84
0	-0.374	2.8274
0	-0.323	2.8148
0	-0.289	2.8023
0	-0.238	2.796
0	-0.187	2.7897
0	-0.136	2.7834
0	-0.068	2.7834
0	-0.017	2.7834
0	0.017	2.7834
0	0.068	2.7834
0	0.119	2.7834
0	0.17	2.7897
0	0.221	2.796
0	0.272	2.8023
0	0.323	2.8148
0	0.357	2.8211
0	0.408	2.8337
0	0.459	2.8462
0	0.493	2.8651
0	0.527	2.8777
0	0.578	2.8965
0	0.612	2.9154
0	0.646	2.9342
0	0.663	2.9531
0	0.697	2.9719
0	0.714	2.9908
0	0.731	3.0159
0	0.748	3.041
0	0.765	3.0599
0	0.782	3.085
0	0.782	3.1101
0	0.782	3.129
0	0.782	3.1541
0	0.782	3.1793
0	0.765	3.2044
0	0.765	3.2232
0	0.748	3.2484
0	0.731	3.2735
1	0.697	3.2923
1	0.629	3.3112
1	0.561	3.33
1	0.493	3.3489
1	0.425	3.3615
1	0.357	3.374
1	0.272	3.3803
1	0.204	3.3929
1	0.119	3.3929
1	0.034	3.3992
1	-0.017	3.3992
1	-0.102	3.3992
1	-0.187	3.3929
1	-0.255	3.3866
1	-0.34	3.374
1	-0.408	3.3615
1	-0.476	3.3489
1	-0.561	3.3363
1	-0.629	3.3175
1	-0.68	3.2986
1	-0.748	3.2735
1	-0.799	3.2546
1	-0.867	3.2295
1	-0.918	3.1981
1	-0.969	3.173
1	-1.003	3.1416
1	-1.037	3.1101
1	-1.071	3.0787
1	-1.105	3.0473
1	-1.122	3.0096
1	-1.139	2.9782
1	-1.156	2.9405
1	-1.173	2.9091
1	-1.173	2.8714
1	-1.173	2.84
1	-1.156	2.8023
1	-1.156	2.7646
1	-1.139	2.7332
1	-1.105	2.6955
1	-1.088	2.664
1	-1.054	2.6326
1	-1.02	2.6012
1	-0.986	2.5698
1	-0.935	2.5447
1	-0.901	2.5132
1	-0.85	2.4881
1	-0.799	2.463
1	-0.731	2.4378
1	-0.68	2.419
1	-0.612	2.4001
0	-0.51	2.3813
0	-0.408	2.3687
0	-0.306	2.3562
0	-0.204	2.3499
0	-0.102	2.3436
0	0	2.3436
0	0.102	2.3436
0	0.204	2.3499
0	0.323	2.3562
0	0.425	2.3687
0	0.527	2.3813
0	0.629	2.4001
0	0.731	2.419
0	0.816	2.4441
0	0.918	2.4693
0	1.003	2.5007
0	1.088	2.5321
0	1.173	2.5635
0	1.258	2.6012
0	1.326	2.6389
0	1.394	2.6829
0	1.462	2.7269
0	1.513	2.7708
0	1.564	2.8148
0	1.615	2.8651
0	1.649	2.9154
0	1.666	2.9656
0	1.7	3.0159
2	1.717	3.0661
2	1.751	3.1164
2	1.802	3.173
2	1.819	3.2295
2	1.853	3.2798
2	1.853	3.3363
2	1.87	3.3929
2	1.87	3.4494
2	1.853	3.506
2	1.836	3.5625
2	1.802	3.6191
2	1.785	3.6693
2	1.734	3.7259
0	1.649	3.7761
0	1.564	3.8264
0	1.462	3.8704
0	1.36	3.9144
0	1.241	3.9521
0	1.139	3.9898
0	1.02	4.0212
0	0.901	4.0463
0	0.782	4.0777
0	0.663	4.0966
0	0.544	4.1154
0	0.408	4.128
0	0.289	4.1406
0	0.153	4.1468
0	0.034	4.1531
0	-0.085	4.1468
0	-0.204	4.1468
0	-0.323	4.1343
0	-0.459	4.128
0	-0.578	4.1091
0	-0.697	4.0903
0	-0.816	4.0652
0	-0.935	4.04
0	-1.054	4.0086
0	-1.173	3.9772
0	-1.275	3.9395
0	-1.377	3.9018
0	-1.479	3.8578
0	-1.581	3.8076
0	-1.666	3.7636
0	-1.751	3.707
0	-1.836	3.6568
0	-1.904	3.6002
1	-1.955	3.5437
1	-2.057	3.4808
1	-2.142	3.418
1	-2.21	3.3489
1	-2.278	3.2861
1	-2.346	3.217
1	-2.38	3.1416
1	-2.414	3.0724
1	-2.448	2.997
1	-2.448	2.9216
1	-2.448	2.8525
1	-2.448	2.7771
1	-2.431	2.7017
1	-2.397	2.6326
1	-2.363	2.5572
0	-2.278	2.4881
0	-2.176	2.419
0	-2.074	2.3562
0	-1.972	2.2933
0	-1.853	2.2368
0	-1.734	2.1865
0	-1.598	2.1362
0	-1.479	2.086
0	-1.343	2.0483
0	-1.207	2.0043
0	-1.071	1.9729
0	-0.935	1.9415
0	-0.782	1.9163
0	-0.646	1.8975
0	-0.51	1.8786
0	-0.357	1.8661
0	-0.221	1.8535
0	-0.068	1.8472
0	0.051	1.8472
0	0.204	1.8535
0	0.34	1.8598
0	0.493	1.8724
0	0.629	1.8912
0	0.765	1.9101
0	0.901	1.9352
0	1.054	1.9666
0	1.19	2.0043
0	1.326	2.042
0	1.445	2.0797
0	1.581	2.1237
0	1.7	2.174
0	1.819	2.2305
0	1.938	2.287
0	2.04	2.3436
0	2.142	2.4064
0	2.244	2.4755
0	2.329	2.5447
0	2.414	2.6138
0	2.482	2.6892
0	2.533	2.7646
0	2.584	2.84
0	2.618	2.9216
0	2.652	2.997
0	2.669	3.0787
0	2.669	3.1604
0	2.652	3.2421
0	2.635	3.3175
0	2.601	3.3992
0	2.55	3.4745
0	2.499	3.5499
0	2.431	3.6254
0	2.346	3.6945
0	2.261	3.7636
0	2.176	3.8327
0	2.074	3.8955
0	1.972	3.9583
0	1.853	4.0149
0	1.734	4.0714
0	1.615	4.1217
0	1.479	4.1657
0	1.36	4.2097
0	1.224	4.2474
0	1.088	4.2851
0	0.952	4.3165
0	0.799	4.3416
0	0.663	4.3605
0	0.527	4.3793
0	0.374	4.3919
0	0.238	4.4044
0	0.085	4.4107
0	-0.034	4.4107
0	-0.17	4.4044
0	-0.323	4.3982
0	-0.459	4.3856
0	-0.612	4.373
0	-0.748	4.3479
0	-0.884	4.3228
0	-1.02	4.2976
0	-1.156	4.2662
0	-1.292	4.2285
0	-1.428	4.1845
0	-1.547	4.1406
0	-1.666	4.0903
0	-1.785	4.04
0	-1.904	3.9835
0	-2.023	3.9269
0	-2.125	3.8641
0	-2.21	3.8013
0	-2.295	3.7322
0	-2.38	3.6631
0	-2.448	3.5877
1	-2.499	3.5122
1	-2.601	3.4369
1	-2.669	3.3552
1	-2.737	3.2735
1	-2.788	3.1918
1	-2.839	3.1101
1	-2.856	3.0222
1	-2.873	2.9342
1	-2.873	2.8462
1	-2.873	2.7646
1	-2.839	2.6766
1	-2.805	2.5886
1	-2.771	2.507
1	-2.72	2.4253
1	-2.652	2.3436
1	-2.584	2.2682
1	-2.499	2.1865
1	-2.414	2.1174
1	-2.329	2.042
0	-2.193	1.9792
0	-2.04	1.9101
0	-1.904	1.8535
0	-1.751	1.797
0	-1.615	1.7467
0	-1.462	1.7027
0	-1.309	1.6587
0	-1.156	1.621
0	-1.003	1.5896
0	-0.85	1.5582
0	-0.714	1.5394
0	-0.561	1.5205
0	-0.408	1.5017
0	-0.255	1.4954
0	-0.102	1.4891
0	0.017	1.4828
0	0.17	1.4891
0	0.323	1.4954
0	0.476	1.5079
0	0.629	1.5268
0	0.765	1.5456
0	0.918	1.5708
0	1.071	1.6022
0	1.224	1.6399
0	1.377	1.6776
0	1.513	1.7216
0	1.666	1.7655
0	1.802	1.8221
0	1.955	1.8786
0	2.091	1.9352
0	2.227	2.0043
0	2.363	2.0734
0	2.482	2.1425
0	2.618	2.2242
0	2.72	2.2996
0	2.839	2.3876
0	2.924	2.4693
0	3.009	2.5635
0	3.094	2.6515
0	3.145	2.7457
0	3.196	2.84
0	3.23	2.9405
0	3.247	3.0347
0	3.264	3.1353
0	3.247	3.2358
0	3.23	3.33
0	3.196	3.4243
0	3.145	3.5248
0	3.077	3.6191
0	3.009	3.707
0	2.907	3.795
0	2.822	3.883
0	2.703	3.9646
0	2.584	4.0463
0	2.465	4.1217
0	2.346	4.1971
0	2.21	4.2599
0	2.074	4.3291
0	1.921	4.3856
0	1.785	4.4421
0	1.632	4.4924
0	1.479	4.5427
0	1.343	4.5867
0	1.19	4.6244
0	1.037	4.6558
0	0.884	4.6872
0	0.731	4.7123
0	0.595	4.7312
0	0.442	4.7437
0	0.289	4.7563
0	0.136	4.7626
0	0	4.7689
0	-0.153	4.7626
0	-0.289	4.7563
0	-0.442	4.7437
0	-0.595	4.7312
0	-0.748	4.706
0	-0.901	4.6872
0	-1.037	4.6558
0	-1.19	4.6181
0	-1.343	4.5804
0	-1.496	4.5427
0	-1.632	4.4924
0	-1.785	4.4421
0	-1.921	4.3856
0	-2.057	4.3228
0	-2.193	4.2599
0	-2.329	4.1908
0	-2.465	4.1217
0	-2.584	4.0463
0	-2.686	3.9646
0	-2.788	3.883
0	-2.89	3.8013
1	-2.975	3.707
1	-3.094	3.6191
1	-3.196	3.5248
1	-3.281	3.4243
1	-3.349	3.33
1	-3.417	3.2232
1	-3.451	3.1227
1	-3.485	3.0159
1	-3.502	2.9091
1	-3.502	2.8085
1	-3.485	2.7017
1	-3.451	2.5949
1	-3.4	2.4944
1	-3.349	2.3939
1	-3.281	2.2933
1	-3.196	2.1928
1	-3.111	2.0986
1	-3.026	2.0106
1	-2.924	1.9163
0	-2.771	1.8347
0	-2.635	1.753
0	-2.482	1.6776
0	-2.329	1.6022
0	-2.176	1.5331
0	-2.023	1.4703
0	-1.87	1.4137
0	-1.734	1.3572
0	-1.581	1.3069
0	-1.445	1.2629
0	-1.292	1.2189
0	-1.156	1.1812
0	-1.02	1.1498
0	-0.884	1.1247
0	-0.748	1.0995
0	-0.612	1.0807
0	-0.476	1.0618
0	-0.34	1.0493
0	-0.221	1.0367
0	-0.085	1.0367
0	0.017	1.0367
0	0.153	1.0367
0	0.289	1.043
0	0.408	1.0556
0	0.544	1.0681
0	0.68	1.087
0	0.816	1.1121
0	0.952	1.1372
0	1.088	1.1687
0	1.224	1.2001
0	1.36	1.2378
0	1.496	1.2817
0	1.649	1.332
0	1.785	1.3823
0	1.938	1.4388
0	2.091	1.5017
0	2.244	1.5645
0	2.38	1.6336
0	2.533	1.709
0	2.686	1.7844
0	2.822	1.8724
0	2.958	1.954
0	3.094	2.0483
0	3.23	2.1425
0	3.349	2.2431
0	3.451	2.3436
0	3.553	2.4504
0	3.638	2.5572
0	3.723	2.6703
0	3.774	2.7834
0	3.825	2.8965
0	3.842	3.0096
0	3.859	3.1227
0	3.842	3.2421
0	3.825	3.3552
0	3.774	3.4683
0	3.723	3.5814
0	3.638	3.6945
0	3.553	3.8013
0	3.451	3.9081
0	3.349	4.0086
0	3.23	4.1091
0	3.094	4.2034
0	2.958	4.2976
0	2.822	4.3793
0	2.669	4.4673
0	2.516	4.5427
0	2.38	4.6181
0	2.227	4.6872
0	2.074	4.75
0	1.921	4.8129
0	1.768	4.8631
0	1.615	4.9197
0	1.479	4.9637
0	1.326	5.0076
0	1.19	5.0453
0	1.054	5.0767
0	0.901	5.1082
0	0.765	5.1333
0	0.629	5.1521
0	0.493	5.171
0	0.357	5.1836
0	0.221	5.1961
0	0.102	5.1961
0	-0.017	5.2024
0	-0.153	5.1961
0	-0.289	5.1898
0	-0.425	5.1773
0	-0.544	5.1647
0	-0.68	5.1459
0	-0.816	5.1207
0	-0.952	5.0956
0	-1.105	5.0642
0	-1.241	5.0328
0	-1.377	4.9888
0	-1.53	4.9448
0	-1.666	4.9008
0	-1.819	4.8443
0	-1.972	4.7877
0	-2.108	4.7249
0	-2.261	4.6621
0	-2.414	4.593
0	-2.567	4.5175
0	-2.703	4.4359
0	-2.839	4.3542
0	-2.975	4.2662
0	-3.111	4.172
0	-3.23	4.0777
0	-3.349	3.9772
0	-3.451	3.8767
0	-3.553	3.7699
0	-3.638	3.6631
0	-3.689	3.5562
0	-3.74	3.4431
0	-3.774	3.33
0	-3.808	3.217
1	-3.808	3.0976
1	-3.825	2.9845
1	-3.825	2.8714
1	-3.825	2.752
1	-3.791	2.6389
1	-3.757	2.5258
1	-3.706	2.4127
1	-3.638	2.3059
1	-3.553	2.1928
1	-3.468	2.0923
1	-3.383	1.9855
1	-3.281	1.8849
1	-3.179	1.7907
1	-3.06	1.6964
1	-2.958	1.6085
1	-2.839	1.5205
1	-2.737	1.4325
1	-2.618	1.3509
1	-2.516	1.2755
1	-2.414	1.2001
1	-2.312	1.131
1	-2.227	1.0618
1	-2.125	0.99901
1	-2.04	0.93618
1	-1.972	0.87335
1	-1.887	0.8168
0	-1.785	0.76026
0	-1.683	0.70999
0	-1.598	0.65973
0	-1.496	0.60946
0	-1.411	0.56548
0	-1.343	0.52778
0	-1.258	0.49008
0	-1.19	0.45238
0	-1.122	0.41469
0	-1.071	0.38327
0	-1.02	0.35185
0	-0.969	0.32044
0	-0.918	0.28902
0	-0.884	0.26389
0	-0.833	0.23876
0	-0.799	0.21363
0	-0.782	0.18849
0	-0.748	0.16964
0	-0.714	0.14451
0	-0.697	0.12566
0	-0.68	0.10053
0	-0.663	0.08168
0	-0.663	0.062831
0	-0.646	0.043982
2	-0.646	0.018849
2	-0.595	0
2	-0.561	6.2705
2	-0.527	6.2517
2	-0.493	6.2391
2	-0.459	6.2203
2	-0.425	6.2077
2	-0.391	6.1951
2	-0.374	6.1826
2	-0.34	6.1763
2	-0.323	6.1637
2	-0.289	6.1512
2	-0.272	6.1449
2	-0.255	6.1386
2	-0.238	6.126
2	-0.221	6.1197
2	-0.204	6.1135
2	-0.187	6.1072
2	-0.17	6.1009
2	-0.153	6.1009
2	-0.136	6.0946
2	-0.136	6.0883
2	-0.119	6.0883
2	-0.102	6.082
2	-0.102	6.0758
2	-0.085	6.0758
2	-0.085	6.0758
2	-0.068	6.0695
2	-0.051	6.0695
2	-0.051	6.0632
2	-0.034	6.0632
2	-0.034	6.0632
2	-0.017	6.0632
2	-0.017	6.0632
2	-0.017	6.0632
2	0	6.0632
2	0	6.0569
2	0	6.0569
2	0	6.0632
2	0.017	6.0632
2	0.017	6.0632
2	0.034	6.0632
2	0.034	6.0632
2	0.051	6.0632
2	0.051	6.0695
2	0.068	6.0695
2	0.068	6.0695
2	0.085	6.0758
2	0.085	6.0758
2	0.102	6.082
2	0.119	6.082
2	0.119	6.0883
2	0.136	6.0883
2	0.153	6.0946
2	0.153	6.1009
2	0.17	6.1072
2	0.187	6.1135
2	0.204	6.1197
2	0.221	6.126
0	0.204	6.1323
0	0.17	6.1386
0	0.153	6.1449
0	0.136	6.1449
0	0.119	6.1512
0	0.102	6.1512
0	0.085	6.1574
0	0.068	6.1574
0	0.034	6.1637
0	0.017	6.1637
0	0	6.1637
1	0	6.1637
1	-0.051	6.1637
1	-0.102	6.1574
1	-0.17	6.1574
1	-0.221	6.1512
1	-0.289	6.1386
1	-0.357	6.1323
1	-0.408	6.1197
1	-0.476	6.1072
1	-0.544	6.0883
1	-0.612	6.0758
1	-0.68	6.0506
1	-0.765	6.0318
1	-0.85	6.0066
0	-0.884	5.9815
0	-0.935	5.9501
0	-0.986	5.925
0	-1.037	5.8936
0	-1.088	5.8621
0	-1.156	5.8307
2	-1.224	5.793
2	-1.258	5.7553
2	-1.292	5.7176
2	-1.326	5.6736
2	-1.377	5.6359
2	-1.428	5.592
2	-1.479	5.548
2	-1.547	5.504
2	-1.615	5.4537
2	-1.683	5.4035
2	-1.768	5.3532
2	-1.836	5.3029
2	-1.921	5.2464
2	-2.023	5.1836
2	-2.108	5.1207
2	-2.21	5.0579
2	-2.312	4.9888
2	-2.414	4.9197
2	-2.516	4.8443
2	-2.618	4.7689
2	-2.737	4.6872
2	-2.839	4.5992
2	-2.941	4.5175
2	-3.043	4.4233
2	-3.145	4.3291
2	-3.247	4.2348
2	-3.332	4.1343
2	-3.417	4.0338
2	-3.485	3.9332
0	-3.587	3.8264
0	-3.672	3.7133
0	-3.74	3.6065
0	-3.808	3.4934
0	-3.842	3.374
0	-3.859	3.2609
0	-3.876	3.1416
0	-3.859	3.0284
0	-3.842	2.9091
0	-3.791	2.796
0	-3.74	2.6829
0	-3.655	2.5698
0	-3.57	2.463
0	-3.468	2.3562
0	-3.349	2.2556
0	-3.23	2.1551
0	-3.111	2.0609
0	-2.975	1.9666
0	-2.822	1.8849
0	-2.686	1.797
0	-2.533	1.7216
0	-2.38	1.6462
0	-2.227	1.5771
0	-2.074	1.5142
0	-1.921	1.4514
0	-1.785	1.3948
0	-1.632	1.3446
1	-1.479	1.3006
1	-1.377	1.2566
1	-1.275	1.2126
1	-1.173	1.1749
1	-1.088	1.1435
1	-0.986	1.1121
1	-0.884	1.0807
1	-0.799	1.0556
1	-0.714	1.0367
0	-0.578	1.0179
0	-0.459	0.99901
0	-0.323	0.98645
0	-0.204	0.98016
0	-0.085	0.97388
0	0.034	0.97388
0	0.153	0.98016
0	0.272	0.98645
0	0.408	0.99273
0	0.527	1.0116
0	0.663	1.0241
1	0.782	1.0493
1	0.884	1.0744
1	0.969	1.0995
1	1.071	1.131
1	1.156	1.1687
1	1.258	1.2001
1	1.36	1.2441
1	1.462	1.2817
1	1.564	1.332
1	1.666	1.376
1	1.768	1.4325
1	1.887	1.4828
0	2.023	1.5456
0	2.176	1.6085
0	2.329	1.6776
0	2.482	1.7467
0	2.618	1.8221
0	2.754	1.9038
0	2.907	1.9917
0	3.026	2.0797
0	3.162	2.174
0	3.281	2.2682
0	3.383	2.3687
0	3.485	2.4755
0	3.57	2.5823
0	3.638	2.6892
0	3.689	2.796
0	3.74	2.9091
0	3.757	3.0222
0	3.757	3.1353
0	3.757	3.2484
0	3.723	3.3615
0	3.689	3.4745
0	3.621	3.5814
0	3.553	3.6882
0	3.468	3.795
0	3.366	3.8955
0	3.264	3.996
0	3.128	4.0966
0	3.009	4.1845
0	2.873	4.2725
0	2.737	4.3605
0	2.584	4.4421
0	2.448	4.5175
0	2.295	4.5867
0	2.142	4.6558
0	1.989	4.7186
0	1.836	4.7752
0	1.683	4.8254
0	1.547	4.8757
0	1.394	4.9197
0	1.241	4.9574
0	1.105	4.9951
0	0.952	5.0265
0	0.816	5.0516
0	0.68	5.0767
0	0.527	5.0956
0	0.391	5.1082
0	0.255	5.1207
0	0.119	5.127
0	0	5.127
0	-0.136	5.127
0	-0.272	5.1207
0	-0.408	5.1082
0	-0.544	5.0956
0	-0.697	5.0767
0	-0.833	5.0516
0	-0.969	5.0265
0	-1.122	4.9888
0	-1.258	4.9574
0	-1.411	4.9134
0	-1.547	4.8694
0	-1.7	4.8191
0	-1.853	4.7689
0	-1.989	4.7123
0	-2.142	4.6495
0	-2.295	4.5804
0	-2.448	4.5113
0	-2.584	4.4359
0	-2.72	4.3542
0	-2.856	4.2725
0	-2.992	4.1845
0	-3.111	4.0903
0	-3.23	3.996
0	-3.349	3.8955
0	-3.434	3.795
0	-3.519	3.6882
0	-3.587	3.5814
0	-3.655	3.4745
0	-3.689	3.3615
0	-3.706	3.2546
0	-3.723	3.1416
1	-3.706	3.0284
1	-3.723	2.9154
1	-3.723	2.8023
1	-3.706	2.6955
1	-3.672	2.5823
1	-3.621	2.4755
1	-3.553	2.3624
1	-3.485	2.2619
1	-3.4	2.1551
1	-3.315	2.0546
1	-3.213	1.954
1	-3.111	1.8598
1	-3.009	1.7655
1	-2.907	1.6776
0	-2.754	1.5959
0	-2.601	1.5142
0	-2.448	1.4388
0	-2.295	1.3634
0	-2.159	1.3006
0	-2.006	1.2378
0	-1.87	1.1812
0	-1.734	1.1247
0	-1.598	1.0744
0	-1.462	1.0304
0	-1.343	0.98645
0	-1.207	0.94875
0	-1.088	0.91105
0	-0.969	0.87963
0	-0.85	0.8545
0	-0.748	0.82937
0	-0.629	0.81052
0	-0.527	0.79167
0	-0.425	0.77282
0	-0.323	0.76654
0	-0.204	0.75397
0	-0.102	0.75397
0	0	0.74769
0	0.085	0.74769
0	0.187	0.75397
0	0.289	0.76026
0	0.391	0.77282
0	0.493	0.78539
0	0.595	0.80424
0	0.714	0.82309
0	0.816	0.84822
0	0.935	0.87335
0	1.054	0.90477
0	1.173	0.93618
0	1.292	0.97388
0	1.411	1.0116
0	1.547	1.0556
0	1.683	1.1058
0	1.819	1.1624
0	1.955	1.2189
0	2.091	1.2755
0	2.244	1.3446
0	2.38	1.4137
0	2.533	1.4828
0	2.686	1.5645
0	2.822	1.6462
0	2.975	1.7341
0	3.111	1.8284
0	3.264	1.9226
0	3.4	2.0232
0	3.519	2.1237
0	3.655	2.2305
0	3.757	2.3436
0	3.859	2.4567
0	3.944	2.5761
0	4.012	2.6955
0	4.063	2.8148
0	4.097	2.9405
0	4.114	3.0661
0	4.114	3.1855
0	4.097	3.3112
0	4.063	3.4369
0	4.012	3.5562
0	3.944	3.6756
0	3.859	3.795
0	3.757	3.9081
0	3.638	4.0212
0	3.519	4.128
0	3.383	4.2285
0	3.247	4.3291
0	3.111	4.4233
0	2.958	4.5175
0	2.805	4.6055
0	2.652	4.6872
0	2.516	4.7626
0	2.363	4.838
0	2.21	4.9071
0	2.057	4.9699
0	1.921	5.0328
0	1.768	5.0893
0	1.632	5.1396
0	1.496	5.1836
0	1.36	5.2275
0	1.241	5.2652
0	1.105	5.3029
0	0.986	5.3343
0	0.867	5.3658
0	0.748	5.3909
0	0.629	5.4097
0	0.527	5.4286
0	0.408	5.4412
0	0.289	5.4537
0	0.187	5.46
0	0.068	5.46
0	-0.017	5.4663
0	-0.119	5.46
0	-0.238	5.4537
0	-0.34	5.4474
0	-0.459	5.4349
0	-0.578	5.416
0	-0.68	5.3972
0	-0.799	5.3783
0	-0.918	5.3532
0	-1.037	5.3218
0	-1.156	5.2904
0	-1.292	5.2527
0	-1.411	5.2087
0	-1.547	5.1647
0	-1.683	5.1144
0	-1.819	5.0642
0	-1.972	5.0076
0	-2.108	4.9448
0	-2.261	4.882
0	-2.397	4.8129
0	-2.55	4.7375
0	-2.703	4.6558
0	-2.839	4.5741
0	-2.992	4.4861
0	-3.128	4.3919
0	-3.281	4.2976
0	-3.4	4.1971
0	-3.536	4.0903
0	-3.655	3.9835
0	-3.757	3.8704
1	-3.842	3.7573
1	-3.961	3.6442
1	-4.063	3.5185
1	-4.148	3.3992
1	-4.216	3.2735
1	-4.267	3.1416
1	-4.301	3.0159
1	-4.301	2.8839
1	-4.301	2.7583
1	-4.267	2.6263
1	-4.233	2.5007
1	-4.165	2.375
1	-4.097	2.2494
1	-4.012	2.1237
1	-3.927	2.0043
1	-3.825	1.8912
1	-3.723	1.7781
1	-3.604	1.665
1	-3.502	1.5582
1	-3.383	1.4577
1	-3.281	1.3572
1	-3.162	1.2566
1	-3.06	1.1687
0	-2.924	1.0744
0	-2.805	0.98645
0	-2.686	0.90477
0	-2.567	0.82937
0	-2.448	0.75397
0	-2.346	0.67858
0	-2.261	0.60946
0	-2.176	0.54663
0	-2.108	0.47752
0	-2.04	0.41469
0	-1.972	0.35814
0	-1.938	0.29531
0	-1.887	0.23876
0	-1.853	0.18221
0	-1.836	0.12566
0	-1.819	0.075397
0	-1.802	0.018849
0	-1.802	6.2454
0	-1.819	6.1951
0	-1.836	6.1386
0	-1.853	6.082
0	-1.887	6.0255
0	-1.921	5.9689
2	-1.972	5.9124
2	-1.989	5.8496
2	-2.023	5.7867
2	-2.057	5.7302
2	-2.091	5.6674
2	-2.142	5.6045
2	-2.193	5.5354
2	-2.261	5.4726
2	-2.329	5.4035
2	-2.414	5.3281
2	-2.499	5.2527
2	-2.584	5.1773
2	-2.669	5.1019
2	-2.771	5.0202
2	-2.873	4.9322
2	-2.975	4.8443
2	-3.094	4.7563
2	-3.196	4.6621
2	-3.298	4.5615
2	-3.417	4.461
2	-3.519	4.3542
2	-3.604	4.2474
2	-3.689	4.1406
2	-3.774	4.0275
2	-3.842	3.9144
2	-3.944	3.795
2	-3.978	3.6756
0	-4.046	3.5562
0	-4.097	3.4306
0	-4.131	3.3112
0	-4.148	3.1855
0	-4.148	3.0599
0	-4.114	2.9342
0	-4.08	2.8148
0	-4.012	2.6892
0	-3.944	2.5698
0	-3.859	2.4567
0	-3.757	2.3373
0	-3.638	2.2305
0	-3.519	2.1237
0	-3.383	2.0169
0	-3.23	1.9163
0	-3.094	1.8221
0	-2.941	1.7341
0	-2.788	1.6462
0	-2.652	1.5645
0	-2.499	1.4891
0	-2.346	1.4137
0	-2.193	1.3446
0	-2.04	1.2817
0	-1.904	1.2189
0	-1.768	1.1687
0	-1.632	1.1184
0	-1.496	1.0681
0	-1.36	1.0241
0	-1.241	0.98645
0	-1.105	0.94875
0	-0.986	0.91733
0	-0.867	0.8922
0	-0.748	0.86707
0	-0.646	0.84193
0	-0.527	0.82937
0	-0.425	0.81052
0	-0.306	0.80424
0	-0.204	0.79167
0	-0.102	0.79167
0	0	0.78539
2	0.102	0.79167
2	0.255	0.79795
2	0.391	0.80424
2	0.544	0.8168
2	0.697	0.83565
2	0.85	0.86079
2	1.003	0.8922
2	1.173	0.92362
2	1.326	0.96131
2	1.496	1.0053
2	1.666	1.0493
2	1.836	1.1058
0	1.972	1.1624
0	2.108	1.2189
0	2.244	1.288
0	2.397	1.3572
0	2.533	1.4325
0	2.686	1.5079
0	2.839	1.5896
0	2.975	1.6776
0	3.128	1.7718
0	3.264	1.8661
0	3.417	1.9666
0	3.536	2.0734
0	3.672	2.1802
0	3.791	2.2933
0	3.893	2.4064
0	3.978	2.5258
0	4.063	2.6515
0	4.114	2.7708
0	4.165	2.8965
0	4.182	3.0222
0	4.199	3.1478
0	4.182	3.2735
0	4.148	3.3992
0	4.097	3.5248
0	4.029	3.6442
0	3.944	3.7636
0	3.859	3.883
0	3.74	3.996
0	3.621	4.1091
0	3.485	4.216
0	3.349	4.3165
0	3.213	4.417
0	3.06	4.5113
0	2.924	4.5992
0	2.771	4.6872
0	2.618	4.7689
0	2.465	4.8443
0	2.312	4.9134
1	2.176	4.9825
1	1.989	5.0453
1	1.802	5.1019
1	1.615	5.1521
1	1.445	5.2024
1	1.275	5.2401
1	1.105	5.2778
1	0.935	5.3092
1	0.782	5.3343
0	0.663	5.3595
0	0.544	5.372
0	0.425	5.3909
0	0.306	5.4035
0	0.187	5.4097
0	0.068	5.4097
0	-0.017	5.416
0	-0.136	5.4097
0	-0.255	5.4035
0	-0.374	5.3972
0	-0.493	5.3846
0	-0.595	5.3658
0	-0.714	5.3469
0	-0.85	5.3218
0	-0.969	5.2966
0	-1.088	5.2652
0	-1.224	5.2275
0	-1.36	5.1898
0	-1.479	5.1459
0	-1.615	5.1019
0	-1.768	5.0453
0	-1.904	4.9951
0	-2.04	4.9322
0	-2.193	4.8694
0	-2.346	4.8003
0	-2.482	4.7312
0	-2.635	4.6495
0	-2.788	4.5678
0	-2.924	4.4861
0	-3.077	4.3919
0	-3.213	4.2976
0	-3.349	4.2034
0	-3.468	4.0966
0	-3.587	3.9898
0	-3.689	3.883
0	-3.791	3.7699
0	-3.859	3.6568
1	-3.927	3.5374
1	-4.012	3.418
1	-4.097	3.2986
1	-4.148	3.173
1	-4.182	3.0473
1	-4.199	2.9216
1	-4.182	2.796
1	-4.165	2.6703
1	-4.131	2.5447
1	-4.08	2.419
1	-4.012	2.2996
1	-3.927	2.1802
1	-3.842	2.0609
1	-3.74	1.9478
1	-3.638	1.8347
1	-3.536	1.7279
1	-3.434	1.6273
0	-3.281	1.5268
0	-3.128	1.4263
0	-2.975	1.3383
0	-2.822	1.2503
0	-2.686	1.1687
0	-2.55	1.087
0	-2.414	1.0116
0	-2.295	0.94246
0	-2.176	0.87335
0	-2.057	0.81052
0	-1.955	0.74769
0	-1.853	0.69114
0	-1.768	0.63459
0	-1.666	0.58433
0	-1.598	0.53406
0	-1.513	0.49008
0	-1.445	0.4461
2	-1.377	0.40212
2	-1.292	0.36442
2	-1.19	0.32672
2	-1.105	0.28902
2	-1.02	0.25761
2	-0.952	0.22619
2	-0.867	0.20106
2	-0.799	0.17593
2	-0.748	0.15079
2	-0.68	0.13195
2	-0.612	0.1131
2	-0.561	0.094246
2	-0.51	0.075397
2	-0.459	0.062831
2	-0.408	0.050265
2	-0.357	0.037699
2	-0.306	0.025132
2	-0.272	0.018849
2	-0.221	0.0062831
2	-0.187	0
2	-0.136	0
2	-0.102	6.2768
2	-0.068	6.2705
2	-0.017	6.2705
2	0	6.2705
2	0.034	6.2705
2	0.068	6.2768
2	0.119	6.2768
2	0.153	0
2	0.204	0.0062831
2	0.238	0.012566
2	0.289	0.018849
2	0.323	0.031415
2	0.374	0.037699
2	0.425	0.050265
2	0.476	0.062831
2	0.527	0.08168
0	0.527	0.094246
0	0.544	0.1131
0	0.561	0.13195
0	0.595	0.14451
0	0.612	0.16336
1	0.646	0.18221
1	0.629	0.20106
1	0.612	0.21991
1	0.612	0.23876
1	0.612	0.25761
1	0.612	0.27646
1	0.612	0.29531
1	0.612	0.31416
1	0.629	0.333
1	0.629	0.35185
1	0.646	0.3707
1	0.663	0.39583
1	0.68	0.41469
1	0.697	0.43353
1	0.731	0.45867
1	0.748	0.47752
1	0.782	0.50265
1	0.816	0.52778
1	0.85	0.55291
1	0.901	0.57805
1	0.935	0.60318
1	0.986	0.63459
1	1.037	0.66601
1	1.088	0.69742
1	1.139	0.72884
1	1.207	0.76654
1	1.275	0.80424
1	1.343	0.84193
1	1.411	0.88592
1	1.496	0.9299
1	1.564	0.97388
1	1.666	1.0241
1	1.751	1.0744
1	1.836	1.131
1	1.938	1.1875
1	2.04	1.2441
1	2.142	1.3069
0	2.278	1.376
0	2.431	1.4451
0	2.584	1.5205
0	2.72	1.6022
0	2.873	1.6839
0	3.026	1.7718
0	3.162	1.8661
0	3.298	1.9666
0	3.434	2.0671
0	3.57	2.1677
0	3.672	2.2808
0	3.791	2.3939
0	3.876	2.507
0	3.961	2.6263
0	4.029	2.7457
0	4.063	2.8651
0	4.097	2.9908
0	4.114	3.1101
0	4.097	3.2358
0	4.08	3.3615
0	4.029	3.4808
0	3.978	3.6002
0	3.893	3.7196
0	3.808	3.8327
0	3.706	3.9458
0	3.587	4.0589
0	3.451	4.1657
0	3.332	4.2662
0	3.179	4.3667
0	3.043	4.4547
0	2.89	4.549
0	2.737	4.6306
0	2.584	4.7123
0	2.431	4.7877
0	2.295	4.8568
0	2.142	4.926
0	1.989	4.9888
0	1.853	5.0453
0	1.7	5.1019
0	1.564	5.1459
2	1.428	5.1961
2	1.343	5.2338
2	1.258	5.2778
2	1.173	5.3092
2	1.088	5.3469
2	1.003	5.3783
2	0.935	5.4097
2	0.867	5.4349
2	0.782	5.46
2	0.714	5.4851
2	0.646	5.504
2	0.595	5.5228
2	0.527	5.5417
2	0.476	5.5543
2	0.408	5.5668
2	0.357	5.5794
2	0.289	5.592
2	0.238	5.5982
2	0.187	5.6045
2	0.136	5.6108
2	0.085	5.6108
2	0.034	5.6171
2	0	5.6171
2	-0.051	5.6171
2	-0.102	5.6108
2	-0.17	5.6045
2	-0.221	5.5982
2	-0.272	5.592
2	-0.323	5.5857
2	-0.374	5.5731
2	-0.442	5.5605
2	-0.493	5.548
2	-0.561	5.5291
2	-0.612	5.5103
2	-0.68	5.4914
2	-0.748	5.4726
2	-0.816	5.4474
2	-0.884	5.4223
2	-0.969	5.3909
2	-1.037	5.3658
0	-1.156	5.3281
0	-1.292	5.2904
0	-1.411	5.2527
0	-1.547	5.2087
0	-1.666	5.1584
0	-1.802	5.1082
0	-1.938	5.0516
0	-2.091	4.9888
0	-2.227	4.926
0	-2.38	4.8568
0	-2.533	4.7814
0	-2.669	4.706
1	-2.822	4.6181
1	-3.009	4.5364
1	-3.196	4.4421
1	-3.383	4.3416
1	-3.553	4.2348
1	-3.723	4.128
1	-3.876	4.0149
1	-4.029	3.8955
1	-4.165	3.7699
1	-4.284	3.6442
1	-4.386	3.5122
1	-4.471	3.3803
1	-4.539	3.2484
1	-4.573	3.1101
0	-4.556	2.9719
0	-4.522	2.8337
0	-4.471	2.7017
0	-4.386	2.5635
0	-4.301	2.4378
0	-4.199	2.3059
0	-4.08	2.1865
0	-3.944	2.0609
0	-3.808	1.9478
0	-3.672	1.8347
0	-3.519	1.7279
0	-3.366	1.621
0	-3.213	1.5268
0	-3.06	1.4263
0	-2.907	1.3383
0	-2.771	1.2566
0	-2.618	1.1749
0	-2.482	1.0933
0	-2.363	1.0241
0	-2.227	0.95503
0	-2.108	0.88592
0	-1.989	0.82937
0	-1.887	0.76654
0	-1.785	0.70999
2	-1.683	0.65973
2	-1.564	0.60946
2	-1.428	0.56548
2	-1.309	0.52778
2	-1.19	0.49008
2	-1.088	0.45238
2	-0.986	0.42097
2	-0.884	0.39583
2	-0.782	0.3707
2	-0.697	0.34557
2	-0.595	0.32672
2	-0.51	0.30787
2	-0.425	0.29531
2	-0.34	0.28274
2	-0.255	0.27646
2	-0.187	0.26389
2	-0.102	0.26389
2	-0.017	0.25761
2	0.051	0.25761
2	0.119	0.26389
2	0.204	0.27017
2	0.289	0.27646
2	0.374	0.28902
2	0.442	0.29531
2	0.544	0.31416
2	0.629	0.333
2	0.714	0.35185
2	0.816	0.37699
2	0.901	0.40212
0	0.969	0.42725
0	1.037	0.45867
0	1.105	0.49008
0	1.173	0.52778
1	1.241	0.5592
1	1.292	0.60318
1	1.343	0.64088
1	1.394	0.67858
1	1.445	0.72256
1	1.513	0.76654
1	1.564	0.8168
1	1.649	0.86079
1	1.717	0.91105
1	1.802	0.9676
1	1.887	1.0241
1	1.972	1.0807
1	2.057	1.1435
1	2.159	1.2064
1	2.261	1.2692
1	2.363	1.3383
1	2.465	1.4137
1	2.584	1.4891
1	2.686	1.5708
1	2.788	1.6525
1	2.907	1.7341
1	3.009	1.8221
1	3.111	1.9163
1	3.196	2.0106
1	3.298	2.1111
1	3.366	2.2117
1	3.451	2.3122
1	3.502	2.419
1	3.553	2.5258
1	3.604	2.6326
0	3.655	2.7394
0	3.706	2.8525
0	3.74	2.9656
0	3.757	3.0724
0	3.757	3.1855
0	3.74	3.2986
0	3.706	3.4117
0	3.655	3.5248
0	3.587	3.6316
0	3.502	3.7384
0	3.417	3.8453
0	3.315	3.9458
0	3.196	4.04
0	3.077	4.1406
0	2.941	4.2285
0	2.805	4.3165
0	2.669	4.3982
0	2.516	4.4736
0	2.363	4.549
0	2.227	4.6181
0	2.074	4.6809
0	1.921	4.7437
0	1.768	4.8003
0	1.615	4.8506
0	1.462	4.8945
0	1.326	4.9385
0	1.173	4.9762
0	1.037	5.0076
0	0.884	5.039
0	0.748	5.0642
0	0.612	5.083
0	0.459	5.1019
0	0.323	5.1144
0	0.187	5.1207
0	0.051	5.1207
0	-0.068	5.1207
1	-0.204	5.1207
1	-0.391	5.1082
1	-0.561	5.0956
1	-0.748	5.0767
1	-0.918	5.0516
1	-1.105	5.0202
1	-1.292	4.9825
1	-1.479	4.9448
1	-1.666	4.8945
1	-1.853	4.8443
1	-2.04	4.7814
1	-2.227	4.7186
1	-2.414	4.6495
1	-2.601	4.5741
1	-2.788	4.4924
1	-2.975	4.4044
1	-3.162	4.3165
0	-3.281	4.216
0	-3.417	4.1154
0	-3.536	4.0149
0	-3.638	3.9018
0	-3.74	3.795
0	-3.825	3.6819
0	-3.893	3.5625
0	-3.944	3.4431
0	-3.978	3.33
0	-3.995	3.2044
0	-3.995	3.085
0	-3.978	2.9656
0	-3.944	2.8462
0	-3.876	2.7332
0	-3.808	2.6138
0	-3.723	2.5007
0	-3.638	2.3939
0	-3.519	2.2808
0	-3.4	2.1802
0	-3.281	2.0797
0	-3.145	1.9792
0	-2.992	1.8912
0	-2.856	1.8033
0	-2.703	1.7153
0	-2.55	1.6399
0	-2.397	1.5645
0	-2.244	1.4954
0	-2.108	1.4263
0	-1.955	1.3697
0	-1.802	1.3132
0	-1.666	1.2566
0	-1.513	1.2126
0	-1.377	1.1687
0	-1.241	1.131
0	-1.105	1.0933
0	-0.969	1.0618
0	-0.833	1.0367
0	-0.714	1.0116
0	-0.578	0.99273
0	-0.459	0.97388
0	-0.34	0.96131
0	-0.204	0.95503
0	-0.085	0.94875
0	0.017	0.94875
0	0.136	0.94875
0	0.255	0.95503
0	0.391	0.9676
0	0.51	0.98016
0	0.629	0.99901
0	0.765	1.0179
0	0.884	1.043
0	1.02	1.0744
0	1.156	1.1058
0	1.292	1.1435
0	1.428	1.1812
0	1.564	1.2252
0	1.7	1.2755
0	1.853	1.332
0	1.989	1.3886
0	2.142	1.4514
0	2.295	1.5142
0	2.431	1.5896
0	2.584	1.665
0	2.737	1.7467
0	2.873	1.8284
0	3.026	1.9163
0	3.162	2.0106
0	3.281	2.1048
0	3.417	2.2054
0	3.519	2.3122
0	3.621	2.419
0	3.723	2.5321
0	3.791	2.6452
0	3.859	2.7583
0	3.91	2.8714
0	3.927	2.9908
0	3.944	3.1101
0	3.927	3.2295
0	3.91	3.3489
0	3.876	3.462
0	3.808	3.5814
0	3.74	3.6945
0	3.655	3.8013
0	3.553	3.9144
0	3.434	4.0149
0	3.315	4.1217
0	3.179	4.216
0	3.043	4.3102
0	2.907	4.3982
0	2.754	4.4861
0	2.618	4.5678
0	2.465	4.6432
0	2.312	4.7123
0	2.159	4.7814
0	2.006	4.8443
0	1.853	4.9008
0	1.717	4.9574
0	1.564	5.0076
0	1.428	5.0516
0	1.292	5.0956
0	1.139	5.127
0	1.003	5.1647
0	0.867	5.1898
0	0.748	5.215
1	0.612	5.2338
1	0.442	5.2527
1	0.272	5.2652
1	0.102	5.2715
1	-0.051	5.2715
1	-0.221	5.2652
1	-0.374	5.2589
1	-0.544	5.2401
1	-0.714	5.2213
1	-0.884	5.1961
1	-1.071	5.171
1	-1.241	5.1333
1	-1.411	5.0956
1	-1.598	5.0453
1	-1.785	4.9951
1	-1.972	4.9385
1	-2.159	4.882
1	-2.346	4.8129
1	-2.533	4.7375
1	-2.72	4.6621
1	-2.907	4.5741
1	-3.094	4.4861
1	-3.281	4.3856
1	-3.451	4.2851
1	-3.621	4.1783
1	-3.791	4.0714
1	-3.944	3.9521
0	-4.046	3.8327
0	-4.131	3.707
0	-4.199	3.5877
0	-4.25	3.4557
0	-4.301	3.33
0	-4.301	3.1981
0	-4.301	3.0724
0	-4.284	2.9405
0	-4.25	2.8148
0	-4.182	2.6829
0	-4.114	2.5635
0	-4.012	2.4378
0	-3.91	2.3185
0	-3.791	2.2054
0	-3.672	2.0923
0	-3.536	1.9855
0	-3.383	1.8786
0	-3.247	1.7781
0	-3.094	1.6839
0	-2.941	1.5959
0	-2.788	1.5079
0	-2.635	1.4263
0	-2.499	1.3446
0	-2.346	1.2755
0	-2.21	1.2064
0	-2.057	1.1435
0	-1.921	1.0807
0	-1.802	1.0241
0	-1.666	0.97388
0	-1.547	0.92362
0	-1.428	0.87963
0	-1.309	0.83565
0	-1.207	0.79795
0	-1.088	0.76654
0	-0.986	0.73512
0	-0.901	0.70371
0	-0.799	0.67858
0	-0.697	0.65973
0	-0.612	0.63459
0	-0.527	0.62203
0	-0.442	0.60318
0	-0.357	0.59061
0	-0.272	0.58433
0	-0.187	0.57805
0	-0.102	0.57176
0	-0.017	0.57176
0	0.051	0.57176
0	0.119	0.57176
0	0.204	0.57805
0	0.289	0.58433
0	0.374	0.59689
0	0.459	0.60946
0	0.544	0.62203
0	0.629	0.64088
0	0.731	0.65973
0	0.816	0.68486
0	0.918	0.70999
0	1.02	0.74141
0	1.122	0.77282
0	1.224	0.81052
0	1.326	0.84822
0	1.445	0.8922
0	1.564	0.93618
0	1.683	0.98645
0	1.819	1.0367
0	1.938	1.0933
0	2.074	1.1561
0	2.21	1.2189
0	2.363	1.288
0	2.499	1.3634
0	2.652	1.4388
0	2.805	1.5205
0	2.941	1.6085
0	3.094	1.6964
0	3.247	1.7907
0	3.383	1.8912
0	3.519	1.998
0	3.655	2.1048
0	3.774	2.2179
0	3.893	2.331
0	3.995	2.4504
0	4.08	2.5698
0	4.148	2.6955
0	4.199	2.8211
0	4.233	2.9468
0	4.25	3.0724
0	4.25	3.2044
0	4.233	3.33
0	4.182	3.4557
0	4.131	3.5814
0	4.063	3.707
0	3.961	3.8264
0	3.859	3.9395
0	3.74	4.0589
0	3.621	4.1657
0	3.485	4.2725
0	3.349	4.3793
0	3.196	4.4736
0	3.06	4.5678
0	2.907	4.6621
0	2.754	4.7437
0	2.601	4.8254
0	2.448	4.9008
0	2.295	4.9699
0	2.159	5.039
0	2.023	5.1019
0	1.87	5.1584
0	1.751	5.215
0	1.615	5.2652
0	1.496	5.3155
0	1.36	5.3595
0	1.241	5.3972
0	1.139	5.4349
0	1.02	5.4663
0	0.918	5.4914
0	0.816	5.5228
1	0.697	5.5417
1	0.561	5.5605
1	0.425	5.5794
1	0.289	5.5857
1	0.153	5.5982
1	0.017	5.5982
1	-0.102	5.5982
1	-0.238	5.592
1	-0.374	5.5794
1	-0.51	5.5668
1	-0.646	5.5543
1	-0.782	5.5291
1	-0.935	5.504
1	-1.088	5.4726
1	-1.224	5.4412
1	-1.377	5.3972
1	-1.547	5.3532
1	-1.7	5.3029
1	-1.87	5.2527
1	-2.04	5.1961
1	-2.21	5.127
1	-2.397	5.0579
1	-2.567	4.9825
1	-2.754	4.9071
1	-2.941	4.8191
1	-3.128	4.7249
1	-3.315	4.6306
1	-3.502	4.5301
1	-3.689	4.417
1	-3.876	4.3039
1	-4.046	4.1845
1	-4.216	4.0652
1	-4.369	3.9332
1	-4.505	3.8013
1	-4.624	3.6631
1	-4.726	3.5248
1	-4.811	3.3803
1	-4.879	3.2358
0	-4.879	3.085
0	-4.862	2.9405
0	-4.811	2.796
0	-4.743	2.6515
0	-4.675	2.5132
0	-4.573	2.3687
0	-4.454	2.2368
0	-4.335	2.1048
0	-4.199	1.9729
0	-4.046	1.8535
0	-3.91	1.7341
0	-3.757	1.6148
0	-3.604	1.5079
0	-3.451	1.4011
0	-3.298	1.3006
0	-3.162	1.2001
0	-3.026	1.1058
0	-2.89	1.0179
0	-2.754	0.93618
0	-2.635	0.8545
0	-2.533	0.77282
0	-2.431	0.70371
0	-2.329	0.62831
0	-2.244	0.5592
0	-2.176	0.49637
0	-2.108	0.42725
0	-2.04	0.36442
0	-1.989	0.30787
0	-1.955	0.24504
0	-1.921	0.18849
0	-1.887	0.13195
0	-1.87	0.075397
0	-1.87	0.018849
0	-1.87	6.2454
2	-1.87	6.1889
2	-1.853	6.1323
2	-1.836	6.0758
2	-1.836	6.0192
2	-1.836	5.9689
2	-1.836	5.9124
2	-1.853	5.8559
2	-1.87	5.7993
2	-1.904	5.7428
2	-1.955	5.6862
2	-1.989	5.6234
2	-2.057	5.5668
2	-2.108	5.504
2	-2.176	5.4349
2	-2.244	5.372
2	-2.329	5.3029
2	-2.414	5.2275
2	-2.499	5.1584
2	-2.601	5.0767
2	-2.703	5.0014
2	-2.805	4.9197
2	-2.907	4.8317
2	-3.026	4.7437
2	-3.128	4.6495
2	-3.23	4.5553
2	-3.332	4.4547
2	-3.434	4.3542
0	-3.57	4.2474
0	-3.706	4.1406
0	-3.825	4.0275
0	-3.927	3.9081
0	-4.029	3.7887
0	-4.114	3.6631
0	-4.182	3.5437
0	-4.216	3.418
0	-4.25	3.2861
0	-4.267	3.1604
0	-4.25	3.0347
0	-4.233	2.9028
0	-4.182	2.7771
0	-4.114	2.6515
[truncated: 5,162 more rows]
