# Supplementary material for: Skilled motor control of an inverted pendulum implies low entropy of states but high entropy of actions
Source: PLoS Comput Biol. 2023 Jan 6;19(1):e1010810. doi: 10.1371/journal.pcbi.1010810 (PMC9851554; doi:10.1371/journal.pcbi.1010810)
Supplement: S2 File — The dataset within the file contains the data collected during the experiment. Each CSV file named “FRI_p_l.csv” corresponds to a different trial, where “p” stands for an unique numerical participant’s identifier and “l” stands for pendulum length (where “2” corresponds to 0.2, “3” to 0.3 m, “4” to 0.4 m, etc.). In every file, rows correspond to subsequent time steps, sampled with a frequency of 0.017 s. For every recorded time step, each column contains: the action selected by the trial’s participant (“action”). The value 0 corresponds to a “no action”, the value 1 represents an action that pushes the pendulum towards the clockwise direction and the value 2 corresponds to an action that pushes the pendulum towards the anti-clockwise direction.the angular velocity of the pendulum at that time step (“ang. velocity”), measured in rad s−1.the angle of the pendulum at that time step (“angle”), measured in rad with values in the interval [0, 2π) rad. The angle 0 rad corresponds to the pendulum oriented in its upright position.the single utility value associated to the whole trial (“utility”). (ZIP) [file pcbi.1010810.s002.zip › ExperimentalData/FRI_34_5.csv]

action	angular vel.	angle	trial utility
0	0	3.2358	-3.3583
0	0	3.2358
0	-0.017	3.2358
0	-0.017	3.2358
0	-0.017	3.2358
0	-0.034	3.2358
0	-0.034	3.2358
0	-0.034	3.2358
0	-0.051	3.2295
0	-0.051	3.2295
0	-0.051	3.2295
0	-0.068	3.2232
0	-0.068	3.2232
0	-0.068	3.2232
0	-0.068	3.217
0	-0.085	3.217
0	-0.085	3.2107
0	-0.085	3.2107
0	-0.085	3.2107
0	-0.102	3.2044
0	-0.102	3.2044
0	-0.102	3.1981
0	-0.102	3.1918
0	-0.119	3.1918
0	-0.119	3.1855
0	-0.119	3.1855
0	-0.119	3.1793
1	-0.119	3.1793
1	-0.136	3.173
1	-0.153	3.1667
1	-0.17	3.1604
1	-0.187	3.1541
1	-0.204	3.1478
1	-0.221	3.1416
1	-0.238	3.1353
1	-0.255	3.129
1	-0.272	3.1227
1	-0.289	3.1101
1	-0.306	3.1038
1	-0.323	3.0913
1	-0.323	3.085
1	-0.34	3.0724
1	-0.357	3.0599
1	-0.357	3.0536
1	-0.374	3.041
1	-0.391	3.0284
1	-0.391	3.0159
1	-0.408	3.0033
1	-0.408	2.9908
1	-0.408	2.9782
1	-0.425	2.9656
1	-0.425	2.9531
1	-0.425	2.9405
1	-0.442	2.9279
1	-0.442	2.9154
1	-0.442	2.8965
1	-0.442	2.8839
1	-0.442	2.8714
1	-0.442	2.8588
1	-0.442	2.8462
1	-0.442	2.8337
1	-0.442	2.8211
1	-0.442	2.8023
1	-0.425	2.7897
1	-0.425	2.7771
0	-0.408	2.7646
0	-0.374	2.752
0	-0.357	2.7457
0	-0.34	2.7332
0	-0.306	2.7206
0	-0.289	2.7143
0	-0.255	2.7017
0	-0.238	2.6955
0	-0.204	2.6892
0	-0.187	2.6829
0	-0.153	2.6766
0	-0.136	2.6766
0	-0.102	2.6703
0	-0.068	2.6703
0	-0.051	2.664
0	-0.017	2.664
0	0	2.664
0	0.017	2.664
0	0.051	2.664
0	0.068	2.664
0	0.102	2.6703
0	0.119	2.6703
0	0.153	2.6766
2	0.187	2.6829
2	0.221	2.6892
2	0.272	2.6955
2	0.306	2.708
2	0.34	2.7143
2	0.391	2.7269
2	0.425	2.7394
2	0.459	2.752
2	0.51	2.7708
2	0.544	2.7834
2	0.578	2.8023
2	0.612	2.8211
2	0.646	2.84
2	0.68	2.8588
2	0.714	2.8777
2	0.748	2.9028
2	0.765	2.9216
2	0.799	2.9468
2	0.833	2.9719
2	0.85	2.997
2	0.867	3.0222
2	0.901	3.0536
2	0.918	3.0787
2	0.935	3.1038
2	0.952	3.1353
2	0.969	3.1667
2	0.986	3.1918
2	0.986	3.2232
2	1.003	3.2546
2	1.003	3.2861
2	1.02	3.3112
2	1.02	3.3426
2	1.02	3.374
2	1.02	3.4054
2	1.02	3.4369
2	1.02	3.4683
2	1.02	3.4997
2	1.003	3.5311
2	1.003	3.5625
2	0.986	3.5877
2	0.986	3.6191
2	0.969	3.6505
2	0.952	3.6756
2	0.935	3.707
2	0.918	3.7322
2	0.901	3.7636
2	0.884	3.7887
2	0.85	3.8138
2	0.833	3.839
0	0.799	3.8641
0	0.748	3.8892
0	0.714	3.9144
0	0.663	3.9332
0	0.629	3.9521
0	0.578	3.9709
0	0.544	3.9898
0	0.493	4.0023
0	0.442	4.0212
0	0.391	4.0338
0	0.357	4.04
0	0.306	4.0526
0	0.255	4.0589
0	0.204	4.0714
0	0.153	4.0714
0	0.119	4.0777
1	0.068	4.084
1	0	4.084
1	-0.051	4.084
1	-0.119	4.0777
1	-0.187	4.0777
1	-0.238	4.0652
1	-0.306	4.0589
1	-0.374	4.0463
1	-0.442	4.04
1	-0.493	4.0212
1	-0.561	4.0086
1	-0.612	3.9898
1	-0.68	3.9709
1	-0.748	3.9458
1	-0.799	3.9269
1	-0.85	3.9018
1	-0.918	3.8704
1	-0.969	3.8453
1	-1.02	3.8138
1	-1.071	3.7824
1	-1.122	3.751
1	-1.173	3.7133
1	-1.224	3.6756
1	-1.275	3.6379
1	-1.309	3.6002
1	-1.36	3.5625
1	-1.394	3.5185
1	-1.428	3.4745
1	-1.462	3.4306
1	-1.496	3.3866
1	-1.53	3.3426
1	-1.547	3.2986
1	-1.564	3.2484
1	-1.598	3.2044
1	-1.615	3.1541
1	-1.632	3.1038
1	-1.632	3.0536
1	-1.649	3.0033
1	-1.649	2.9593
1	-1.649	2.9091
1	-1.649	2.8588
1	-1.649	2.8085
1	-1.649	2.7583
1	-1.632	2.708
1	-1.632	2.6578
1	-1.615	2.6075
1	-1.598	2.5635
1	-1.581	2.5132
1	-1.564	2.463
1	-1.53	2.419
1	-1.513	2.375
1	-1.479	2.3247
1	-1.462	2.2808
1	-1.428	2.2431
0	-1.377	2.1991
0	-1.326	2.1551
0	-1.275	2.1174
0	-1.224	2.0797
0	-1.173	2.042
0	-1.122	2.0106
0	-1.054	1.9792
0	-1.003	1.9478
0	-0.952	1.9163
0	-0.884	1.8849
0	-0.833	1.8598
0	-0.782	1.8347
0	-0.714	1.8158
0	-0.663	1.7907
0	-0.595	1.7718
0	-0.544	1.7593
0	-0.476	1.7404
0	-0.425	1.7279
0	-0.357	1.7153
0	-0.306	1.7027
0	-0.238	1.6964
0	-0.187	1.6902
0	-0.119	1.6839
0	-0.068	1.6839
0	0	1.6839
0	0.034	1.6839
0	0.102	1.6839
0	0.153	1.6902
0	0.221	1.6964
0	0.272	1.7027
0	0.34	1.709
0	0.391	1.7216
0	0.459	1.7341
0	0.51	1.753
0	0.578	1.7655
0	0.629	1.7844
2	0.68	1.8033
2	0.765	1.8284
2	0.833	1.8535
2	0.901	1.8786
2	0.986	1.9038
2	1.054	1.9352
2	1.122	1.9729
2	1.19	2.0043
2	1.258	2.042
2	1.326	2.0797
2	1.394	2.1237
2	1.462	2.1677
2	1.53	2.2117
2	1.598	2.2556
2	1.649	2.3059
2	1.717	2.3562
2	1.768	2.4127
2	1.819	2.463
2	1.87	2.5195
2	1.921	2.5761
2	1.972	2.6389
2	2.006	2.6955
2	2.057	2.7583
2	2.091	2.8211
2	2.125	2.8839
2	2.142	2.9468
2	2.176	3.0096
2	2.193	3.0787
2	2.21	3.1416
2	2.227	3.2107
2	2.227	3.2798
2	2.227	3.3426
2	2.227	3.4117
2	2.227	3.4808
0	2.21	3.5437
0	2.176	3.6128
0	2.159	3.6756
0	2.125	3.7447
0	2.074	3.8076
0	2.04	3.8704
0	2.006	3.9269
0	1.955	3.9898
0	1.904	4.0463
0	1.853	4.1029
0	1.802	4.1594
0	1.751	4.2097
0	1.7	4.2662
0	1.649	4.3165
0	1.581	4.3667
0	1.53	4.4107
0	1.479	4.4547
0	1.411	4.4987
0	1.36	4.5427
0	1.292	4.5804
0	1.241	4.6181
0	1.173	4.6558
0	1.105	4.6935
0	1.054	4.7249
0	0.986	4.7563
0	0.935	4.7814
0	0.867	4.8129
0	0.816	4.838
0	0.748	4.8568
0	0.697	4.882
0	0.629	4.9008
0	0.578	4.9197
0	0.51	4.9385
0	0.459	4.9511
0	0.391	4.9637
0	0.34	4.9762
0	0.289	4.9825
0	0.221	4.9951
0	0.17	5.0014
0	0.102	5.0014
0	0.051	5.0076
0	0	5.0076
0	-0.051	5.0076
0	-0.102	5.0014
0	-0.17	5.0014
0	-0.221	4.9951
0	-0.272	4.9888
0	-0.34	4.9762
0	-0.391	4.9637
0	-0.459	4.9511
0	-0.51	4.9385
0	-0.561	4.9197
0	-0.629	4.9008
0	-0.68	4.882
0	-0.748	4.8631
0	-0.799	4.838
0	-0.867	4.8129
0	-0.918	4.7877
0	-0.986	4.7563
0	-1.037	4.7249
0	-1.105	4.6935
0	-1.156	4.6621
0	-1.224	4.6244
1	-1.275	4.5867
1	-1.343	4.549
1	-1.428	4.505
1	-1.496	4.461
1	-1.581	4.417
1	-1.649	4.3667
1	-1.717	4.3165
1	-1.785	4.2599
1	-1.853	4.2097
1	-1.921	4.1531
1	-1.989	4.0903
1	-2.057	4.0338
1	-2.108	3.9709
0	-2.159	3.9018
0	-2.193	3.839
0	-2.227	3.7699
0	-2.261	3.707
0	-2.295	3.6379
0	-2.312	3.5688
0	-2.346	3.4997
0	-2.363	3.4243
0	-2.363	3.3552
0	-2.38	3.2861
0	-2.38	3.2107
0	-2.38	3.1416
0	-2.38	3.0661
0	-2.38	2.997
0	-2.363	2.9279
0	-2.346	2.8525
0	-2.329	2.7834
0	-2.295	2.7143
0	-2.278	2.6452
0	-2.244	2.5761
0	-2.21	2.507
0	-2.176	2.4441
0	-2.125	2.3813
0	-2.091	2.3185
1	-2.04	2.2556
1	-2.006	2.1928
1	-1.972	2.13
1	-1.938	2.0734
1	-1.904	2.0169
1	-1.853	1.9603
0	-1.802	1.9038
0	-1.751	1.8472
0	-1.683	1.797
0	-1.632	1.7467
0	-1.564	1.7027
0	-1.513	1.6525
0	-1.445	1.6085
0	-1.377	1.5645
0	-1.326	1.5268
0	-1.258	1.4891
1	-1.207	1.4514
1	-1.156	1.4137
1	-1.122	1.3823
1	-1.071	1.3446
1	-1.037	1.3132
1	-0.986	1.2817
1	-0.952	1.2566
1	-0.901	1.2252
1	-0.867	1.2001
1	-0.833	1.1749
1	-0.782	1.1498
1	-0.748	1.1247
1	-0.714	1.1058
1	-0.663	1.087
1	-0.629	1.0618
1	-0.595	1.043
1	-0.561	1.0304
1	-0.527	1.0116
1	-0.493	0.99273
1	-0.459	0.98016
1	-0.425	0.9676
1	-0.391	0.95503
1	-0.357	0.94246
1	-0.323	0.93618
1	-0.289	0.92362
1	-0.255	0.91733
1	-0.238	0.90477
1	-0.204	0.89848
1	-0.17	0.8922
1	-0.136	0.8922
1	-0.102	0.88592
1	-0.068	0.88592
1	-0.051	0.87963
1	-0.017	0.87963
1	0	0.87963
1	0.034	0.87963
1	0.051	0.87963
1	0.085	0.88592
1	0.119	0.88592
1	0.153	0.8922
1	0.187	0.89848
1	0.204	0.90477
0	0.255	0.91105
0	0.306	0.91733
0	0.357	0.9299
0	0.408	0.94246
0	0.442	0.95503
0	0.493	0.9676
0	0.544	0.98645
2	0.595	0.99901
2	0.663	1.0241
2	0.731	1.043
2	0.799	1.0681
2	0.867	1.0933
2	0.935	1.1184
2	1.003	1.1498
2	1.088	1.1812
2	1.156	1.2126
2	1.224	1.2503
2	1.292	1.288
0	1.36	1.3257
0	1.411	1.3697
0	1.462	1.4137
0	1.53	1.4577
0	1.581	1.5017
0	1.649	1.5519
0	1.7	1.6022
0	1.768	1.6587
0	1.819	1.709
0	1.887	1.7655
0	1.938	1.8221
0	1.989	1.8849
0	2.057	1.9415
0	2.108	2.0043
0	2.159	2.0734
0	2.21	2.1362
0	2.261	2.2054
0	2.295	2.2745
0	2.346	2.3436
0	2.38	2.4127
0	2.431	2.4881
2	2.448	2.5572
2	2.499	2.6326
2	2.55	2.708
2	2.584	2.7897
2	2.618	2.8651
2	2.652	2.9468
2	2.669	3.0222
2	2.686	3.1038
2	2.703	3.1855
2	2.72	3.2672
2	2.72	3.3489
2	2.72	3.4306
2	2.72	3.5122
0	2.686	3.5939
0	2.652	3.6756
0	2.618	3.751
0	2.584	3.8327
0	2.55	3.9081
0	2.499	3.9835
0	2.448	4.0589
0	2.397	4.1343
0	2.346	4.2034
0	2.295	4.2725
0	2.244	4.3416
0	2.176	4.4107
0	2.125	4.4736
0	2.057	4.5364
0	2.006	4.5992
0	1.938	4.6558
0	1.87	4.7123
0	1.819	4.7689
0	1.751	4.8254
0	1.7	4.8757
0	1.632	4.926
0	1.581	4.9762
0	1.513	5.0202
0	1.462	5.0642
0	1.411	5.1082
0	1.343	5.1521
0	1.292	5.1898
0	1.241	5.2275
0	1.19	5.2652
0	1.139	5.3029
0	1.088	5.3343
0	1.037	5.3658
0	0.986	5.3972
0	0.952	5.4286
0	0.901	5.4537
0	0.85	5.4851
0	0.816	5.5103
0	0.782	5.5291
0	0.731	5.5543
0	0.697	5.5794
0	0.663	5.5982
2	0.612	5.6171
2	0.595	5.6359
2	0.578	5.6548
2	0.561	5.6674
2	0.544	5.6862
2	0.527	5.705
2	0.51	5.7176
2	0.493	5.7365
2	0.476	5.749
2	0.459	5.7616
2	0.442	5.7742
2	0.442	5.793
2	0.425	5.8056
2	0.408	5.8182
2	0.408	5.8307
2	0.391	5.8433
2	0.391	5.8559
2	0.374	5.8621
2	0.374	5.8747
0	0.34	5.8873
0	0.323	5.8998
0	0.306	5.9061
0	0.272	5.9124
0	0.255	5.925
0	0.238	5.9313
0	0.221	5.9375
0	0.187	5.9438
0	0.17	5.9501
0	0.153	5.9564
0	0.136	5.9627
0	0.119	5.9627
0	0.102	5.9689
0	0.085	5.9689
2	0.068	5.9752
2	0.051	5.9752
2	0.051	5.9752
2	0.051	5.9815
2	0.051	5.9815
2	0.051	5.9815
2	0.051	5.9815
2	0.051	5.9878
2	0.051	5.9878
2	0.051	5.9878
2	0.051	5.9941
2	0.051	5.9941
2	0.051	5.9941
2	0.051	5.9941
2	0.051	6.0004
2	0.051	6.0004
2	0.051	6.0004
2	0.051	6.0004
2	0.034	6.0066
2	0.034	6.0066
2	0.034	6.0066
0	0.034	6.0066
0	0.017	6.0066
0	0	6.0066
0	0	6.0066
0	-0.017	6.0066
0	-0.034	6.0066
0	-0.051	6.0066
2	-0.068	6.0004
2	-0.068	6.0004
2	-0.068	6.0004
2	-0.068	5.9941
2	-0.068	5.9941
2	-0.068	5.9941
2	-0.068	5.9878
2	-0.068	5.9878
2	-0.068	5.9815
2	-0.085	5.9815
2	-0.085	5.9815
2	-0.085	5.9752
2	-0.085	5.9752
2	-0.085	5.9689
2	-0.085	5.9689
2	-0.085	5.9627
2	-0.085	5.9627
2	-0.085	5.9564
2	-0.102	5.9564
2	-0.102	5.9501
2	-0.102	5.9501
0	-0.119	5.9438
0	-0.136	5.9438
1	-0.153	5.9375
1	-0.204	5.9313
1	-0.238	5.925
1	-0.272	5.9187
1	-0.306	5.9061
1	-0.34	5.8998
1	-0.391	5.8873
1	-0.425	5.8747
1	-0.459	5.8621
1	-0.51	5.8433
1	-0.544	5.8307
1	-0.595	5.8119
1	-0.629	5.793
1	-0.68	5.7742
1	-0.731	5.7553
1	-0.765	5.7302
1	-0.816	5.705
1	-0.867	5.6799
1	-0.918	5.6548
1	-0.969	5.6234
0	-1.003	5.5982
0	-1.037	5.5668
0	-1.088	5.5354
0	-1.122	5.4977
0	-1.173	5.4663
0	-1.207	5.4286
0	-1.258	5.3909
0	-1.309	5.3532
0	-1.343	5.3155
0	-1.394	5.2715
0	-1.445	5.2275
0	-1.496	5.1836
0	-1.547	5.1396
0	-1.615	5.0893
0	-1.666	5.039
0	-1.717	4.9888
0	-1.785	4.9385
0	-1.836	4.882
0	-1.887	4.8254
0	-1.955	4.7689
0	-2.006	4.706
0	-2.074	4.6495
0	-2.125	4.5867
0	-2.193	4.5175
0	-2.244	4.4547
0	-2.295	4.3856
0	-2.363	4.3165
0	-2.414	4.2411
0	-2.465	4.1657
0	-2.516	4.0966
1	-2.55	4.0149
1	-2.618	3.9395
1	-2.669	3.8578
1	-2.72	3.7761
1	-2.771	3.6945
1	-2.822	3.6128
1	-2.856	3.5248
1	-2.89	3.4431
1	-2.924	3.3552
1	-2.941	3.2672
1	-2.975	3.173
1	-2.975	3.085
1	-2.992	2.997
1	-2.992	2.9091
0	-2.975	2.8148
0	-2.958	2.7269
0	-2.924	2.6389
0	-2.89	2.5509
0	-2.856	2.463
0	-2.822	2.3813
0	-2.771	2.2933
0	-2.72	2.2117
0	-2.669	2.13
0	-2.618	2.0546
0	-2.567	1.9729
0	-2.499	1.8975
0	-2.448	1.8221
0	-2.38	1.7467
0	-2.329	1.6776
0	-2.261	1.6085
0	-2.21	1.5394
0	-2.142	1.4765
0	-2.091	1.4137
0	-2.023	1.3509
0	-1.972	1.288
0	-1.904	1.2315
0	-1.853	1.1749
0	-1.802	1.1184
0	-1.734	1.0681
0	-1.683	1.0179
0	-1.632	0.9676
0	-1.581	0.91733
0	-1.547	0.87335
0	-1.496	0.82309
0	-1.445	0.7791
0	-1.411	0.73512
0	-1.36	0.69742
0	-1.326	0.65344
0	-1.292	0.61574
0	-1.258	0.57805
0	-1.224	0.54035
0	-1.19	0.50265
0	-1.173	0.46495
0	-1.139	0.43353
0	-1.105	0.39583
0	-1.088	0.36442
0	-1.071	0.333
0	-1.054	0.30159
2	-1.037	0.27017
2	-1.003	0.23876
2	-0.969	0.20734
2	-0.935	0.18221
2	-0.918	0.15079
2	-0.884	0.12566
2	-0.867	0.094246
2	-0.85	0.069114
2	-0.816	0.043982
2	-0.799	0.018849
2	-0.782	0
2	-0.765	6.258
2	-0.765	6.2328
2	-0.748	6.214
2	-0.731	6.1889
2	-0.714	6.1637
2	-0.714	6.1449
2	-0.697	6.126
2	-0.697	6.1009
2	-0.697	6.082
2	-0.697	6.0569
0	-0.697	6.0381
0	-0.714	6.0192
0	-0.731	5.9941
0	-0.748	5.9752
0	-0.765	5.9501
0	-0.782	5.925
0	-0.816	5.8998
0	-0.833	5.8747
0	-0.85	5.8496
0	-0.884	5.8244
0	-0.901	5.7993
0	-0.935	5.7679
0	-0.969	5.7428
0	-1.003	5.7113
0	-1.037	5.6799
0	-1.071	5.6485
0	-1.105	5.6171
0	-1.139	5.5857
0	-1.173	5.548
0	-1.207	5.5103
0	-1.258	5.4726
0	-1.292	5.4349
0	-1.343	5.3972
0	-1.394	5.3532
0	-1.445	5.3092
0	-1.496	5.2652
0	-1.547	5.2213
0	-1.598	5.1773
0	-1.649	5.127
0	-1.7	5.0767
0	-1.751	5.0265
0	-1.819	4.9699
0	-1.87	4.9134
0	-1.921	4.8568
0	-1.989	4.8003
0	-2.04	4.7375
0	-2.108	4.6746
0	-2.159	4.6118
0	-2.227	4.5427
0	-2.278	4.4798
0	-2.329	4.4107
0	-2.397	4.3353
0	-2.448	4.2662
0	-2.499	4.1908
0	-2.55	4.1154
0	-2.601	4.0338
0	-2.635	3.9583
0	-2.686	3.8767
0	-2.72	3.795
0	-2.754	3.7133
0	-2.771	3.6316
0	-2.805	3.5499
0	-2.822	3.462
0	-2.839	3.374
0	-2.856	3.2923
0	-2.856	3.2044
0	-2.856	3.1227
0	-2.856	3.0347
0	-2.839	2.9468
0	-2.822	2.8651
0	-2.805	2.7771
0	-2.771	2.6955
0	-2.754	2.6138
0	-2.72	2.5321
0	-2.686	2.4504
0	-2.635	2.3687
0	-2.584	2.287
0	-2.55	2.2117
0	-2.499	2.1362
0	-2.448	2.0609
0	-2.38	1.9917
0	-2.329	1.9163
0	-2.278	1.8472
0	-2.21	1.7844
0	-2.159	1.7153
0	-2.091	1.6525
0	-2.023	1.5896
0	-1.972	1.5268
0	-1.904	1.4703
0	-1.853	1.4137
0	-1.785	1.3572
0	-1.734	1.3069
0	-1.666	1.2566
0	-1.615	1.2064
0	-1.564	1.1561
0	-1.496	1.1121
0	-1.445	1.0681
0	-1.394	1.0241
0	-1.343	0.98645
0	-1.292	0.94246
0	-1.241	0.90477
1	-1.19	0.86707
1	-1.173	0.83565
1	-1.139	0.79795
1	-1.105	0.76654
1	-1.088	0.72884
1	-1.054	0.69742
0	-1.02	0.66601
0	-0.986	0.63459
0	-0.952	0.60946
0	-0.918	0.57805
0	-0.884	0.55291
0	-0.85	0.52778
0	-0.816	0.50265
0	-0.799	0.47752
0	-0.765	0.45238
0	-0.748	0.42725
0	-0.714	0.4084
0	-0.697	0.38327
0	-0.663	0.36442
0	-0.646	0.34557
0	-0.629	0.32672
0	-0.612	0.30787
0	-0.595	0.28902
0	-0.578	0.27017
0	-0.561	0.25132
0	-0.544	0.23876
0	-0.527	0.21991
0	-0.51	0.20734
0	-0.51	0.18849
2	-0.493	0.17593
2	-0.459	0.15708
2	-0.442	0.14451
2	-0.408	0.13195
2	-0.391	0.11938
2	-0.374	0.10681
2	-0.34	0.094246
2	-0.323	0.087963
2	-0.306	0.075397
2	-0.272	0.069114
2	-0.255	0.062831
2	-0.238	0.050265
2	-0.221	0.043982
2	-0.204	0.037699
2	-0.187	0.031415
2	-0.17	0.025132
2	-0.153	0.025132
2	-0.136	0.018849
2	-0.119	0.012566
2	-0.102	0.012566
2	-0.085	0.0062831
2	-0.068	0.0062831
2	-0.051	0.0062831
2	-0.034	0
2	-0.017	0
2	0	0
2	0	0
2	0.017	0
2	0.034	0.0062831
2	0.051	0.0062831
2	0.068	0.0062831
0	0.068	0.0062831
0	0.068	0.012566
0	0.068	0.012566
2	0.068	0.018849
2	0.085	0.018849
2	0.102	0.025132
2	0.136	0.025132
2	0.153	0.031415
2	0.17	0.037699
0	0.17	0.043982
0	0.17	0.043982
1	0.17	0.050265
1	0.153	0.056548
1	0.153	0.062831
1	0.136	0.069114
1	0.119	0.069114
1	0.119	0.075397
1	0.102	0.075397
1	0.085	0.08168
1	0.085	0.08168
1	0.068	0.087963
1	0.051	0.087963
1	0.051	0.087963
1	0.034	0.094246
1	0.017	0.094246
1	0.017	0.094246
1	0	0.094246
1	0	0.094246
1	0	0.094246
1	-0.017	0.094246
1	-0.017	0.094246
1	-0.034	0.094246
1	-0.051	0.087963
1	-0.051	0.087963
1	-0.068	0.087963
1	-0.068	0.08168
1	-0.085	0.08168
1	-0.102	0.075397
1	-0.102	0.075397
1	-0.119	0.069114
1	-0.136	0.069114
1	-0.136	0.062831
1	-0.153	0.056548
0	-0.153	0.050265
0	-0.153	0.050265
0	-0.153	0.043982
0	-0.136	0.037699
0	-0.136	0.031415
0	-0.136	0.031415
0	-0.136	0.025132
0	-0.136	0.018849
0	-0.136	0.018849
0	-0.136	0.012566
0	-0.136	0.0062831
2	-0.136	0.0062831
2	-0.119	0
2	-0.102	0
2	-0.085	6.2768
2	-0.068	6.2768
2	-0.051	6.2705
2	-0.034	6.2705
2	-0.017	6.2705
2	0	6.2705
2	0	6.2705
2	0.017	6.2705
0	0.017	6.2705
0	0.017	6.2705
0	0.017	6.2705
0	0	6.2705
0	0	6.2705
0	0	6.2705
0	0	6.2705
0	0	6.2705
0	0	6.2768
0	0	6.2768
0	0	6.2768
0	0	6.2768
0	0	6.2768
0	0	6.2768
0	0	6.2768
0	0	6.2768
0	0	6.2768
0	0	6.2768
0	0	6.2768
0	0	6.2768
0	0	6.2768
0	0	6.2768
0	0	6.2768
0	0	6.2831
0	0	0
0	0	0
1	0	0
1	0	0
1	-0.017	0
0	-0.017	0
0	-0.017	6.2768
0	-0.017	6.2768
0	-0.017	6.2768
0	-0.017	6.2768
0	-0.017	6.2768
0	-0.017	6.2768
0	-0.017	6.2768
0	-0.017	6.2768
0	-0.017	6.2768
0	-0.017	6.2768
0	-0.017	6.2705
0	-0.017	6.2705
0	-0.017	6.2705
0	-0.017	6.2705
0	-0.017	6.2705
0	-0.017	6.2705
0	-0.017	6.2705
0	-0.017	6.2705
2	-0.017	6.2705
2	0	6.2642
2	0	6.2642
2	0.017	6.2642
2	0.034	6.2705
2	0.034	6.2705
2	0.051	6.2705
2	0.068	6.2705
2	0.085	6.2768
2	0.102	6.2768
2	0.119	0
2	0.136	0.0062831
2	0.153	0.0062831
2	0.17	0.012566
2	0.187	0.018849
2	0.204	0.025132
0	0.204	0.031415
0	0.204	0.037699
0	0.221	0.043982
0	0.221	0.050265
0	0.221	0.056548
0	0.221	0.062831
0	0.221	0.075397
1	0.238	0.08168
1	0.221	0.087963
1	0.204	0.094246
1	0.204	0.10053
1	0.187	0.10681
1	0.187	0.1131
1	0.17	0.11938
1	0.17	0.12566
1	0.153	0.12566
1	0.153	0.13195
1	0.136	0.13823
1	0.136	0.13823
1	0.119	0.14451
1	0.119	0.15079
1	0.102	0.15079
1	0.102	0.15708
1	0.102	0.15708
1	0.085	0.16336
1	0.085	0.16336
1	0.068	0.16964
1	0.068	0.16964
1	0.068	0.16964
1	0.051	0.17593
1	0.051	0.17593
1	0.051	0.17593
1	0.034	0.18221
1	0.034	0.18221
1	0.034	0.18221
1	0.034	0.18221
1	0.017	0.18221
1	0.017	0.18221
1	0.017	0.18849
1	0	0.18849
1	0	0.18849
1	0	0.18849
1	0	0.18849
1	0	0.18849
1	0	0.18849
1	0	0.18849
1	-0.017	0.18221
1	-0.017	0.18221
1	-0.017	0.18221
1	-0.034	0.18221
1	-0.034	0.18221
1	-0.034	0.18221
1	-0.034	0.17593
1	-0.051	0.17593
1	-0.051	0.17593
1	-0.051	0.17593
1	-0.068	0.16964
1	-0.068	0.16964
1	-0.068	0.16964
0	-0.068	0.16336
0	-0.051	0.16336
0	-0.051	0.16336
0	-0.034	0.15708
0	-0.034	0.15708
0	-0.017	0.15708
0	0	0.15708
0	0	0.15708
0	0	0.15708
0	0	0.15708
0	0.017	0.15708
0	0.017	0.15708
0	0.034	0.15708
0	0.034	0.15708
0	0.051	0.16336
0	0.068	0.16336
0	0.068	0.16336
0	0.085	0.16964
1	0.085	0.16964
1	0.085	0.17593
1	0.085	0.17593
1	0.068	0.18221
1	0.068	0.18221
1	0.068	0.18221
1	0.068	0.18849
1	0.051	0.18849
1	0.051	0.18849
1	0.051	0.19478
1	0.034	0.19478
1	0.034	0.19478
1	0.034	0.19478
1	0.034	0.19478
1	0.017	0.20106
1	0.017	0.20106
1	0.017	0.20106
1	0.017	0.20106
1	0	0.20106
1	0	0.20106
1	0	0.20106
1	0	0.20106
1	0	0.20106
1	0	0.20106
1	0	0.20106
1	0	0.20106
1	0	0.20106
1	-0.017	0.20106
1	-0.017	0.20106
1	-0.017	0.20106
1	-0.017	0.20106
1	-0.034	0.19478
1	-0.034	0.19478
1	-0.034	0.19478
1	-0.034	0.19478
1	-0.051	0.19478
1	-0.051	0.18849
1	-0.051	0.18849
1	-0.051	0.18849
1	-0.068	0.18221
1	-0.068	0.18221
1	-0.068	0.18221
1	-0.085	0.17593
1	-0.085	0.17593
0	-0.068	0.16964
0	-0.068	0.16964
0	-0.051	0.16964
0	-0.051	0.16336
0	-0.034	0.16336
0	-0.017	0.16336
0	-0.017	0.16336
0	0	0.16336
0	0	0.16336
0	0	0.16336
0	0.017	0.16336
0	0.017	0.16336
0	0.034	0.16336
0	0.034	0.16336
1	0.051	0.16336
1	0.034	0.16964
1	0.034	0.16964
1	0.034	0.16964
1	0.017	0.16964
1	0.017	0.16964
1	0.017	0.17593
1	0	0.17593
1	0	0.17593
1	0	0.17593
1	0	0.17593
1	0	0.17593
1	0	0.17593
1	-0.017	0.17593
1	-0.017	0.17593
1	-0.017	0.16964
1	-0.034	0.16964
1	-0.034	0.16964
1	-0.034	0.16964
1	-0.051	0.16964
1	-0.051	0.16336
1	-0.051	0.16336
1	-0.068	0.16336
1	-0.068	0.15708
1	-0.068	0.15708
0	-0.068	0.15708
0	-0.051	0.15079
0	-0.051	0.15079
0	-0.034	0.15079
0	-0.034	0.15079
0	-0.017	0.15079
0	-0.017	0.14451
0	0	0.14451
0	0	0.14451
0	0	0.14451
0	0.017	0.14451
1	0.017	0.14451
1	0.017	0.15079
1	0	0.15079
1	0	0.15079
1	0	0.15079
1	0	0.15079
1	0	0.15079
1	-0.017	0.15079
1	-0.017	0.14451
1	-0.034	0.14451
1	-0.034	0.14451
1	-0.051	0.14451
1	-0.051	0.14451
1	-0.051	0.13823
1	-0.068	0.13823
1	-0.068	0.13195
1	-0.085	0.13195
1	-0.085	0.13195
1	-0.102	0.12566
1	-0.102	0.12566
1	-0.119	0.11938
0	-0.102	0.1131
0	-0.102	0.1131
0	-0.102	0.10681
0	-0.085	0.10681
0	-0.085	0.10053
0	-0.068	0.10053
0	-0.068	0.10053
0	-0.068	0.094246
0	-0.051	0.094246
0	-0.051	0.094246
0	-0.051	0.087963
0	-0.034	0.087963
0	-0.034	0.087963
0	-0.034	0.087963
0	-0.017	0.087963
0	-0.017	0.08168
0	-0.017	0.08168
0	0	0.08168
0	0	0.08168
0	0	0.08168
0	0	0.08168
0	0	0.08168
0	0	0.08168
0	0	0.08168
1	0.017	0.08168
1	0	0.08168
1	0	0.08168
1	0	0.08168
1	-0.017	0.08168
1	-0.034	0.08168
1	-0.034	0.08168
1	-0.051	0.08168
1	-0.068	0.075397
1	-0.068	0.075397
1	-0.085	0.069114
1	-0.102	0.069114
1	-0.102	0.062831
1	-0.119	0.062831
1	-0.136	0.056548
1	-0.153	0.056548
1	-0.153	0.050265
0	-0.153	0.043982
0	-0.153	0.037699
0	-0.153	0.031415
0	-0.153	0.031415
0	-0.153	0.025132
0	-0.136	0.018849
0	-0.136	0.018849
0	-0.136	0.012566
0	-0.136	0.0062831
0	-0.136	0
0	-0.136	0
0	-0.136	6.2768
0	-0.136	6.2705
0	-0.136	6.2705
0	-0.136	6.2642
0	-0.136	6.258
0	-0.136	6.2517
2	-0.153	6.2517
2	-0.136	6.2454
2	-0.119	6.2391
2	-0.102	6.2391
2	-0.085	6.2328
2	-0.068	6.2328
2	-0.068	6.2265
2	-0.051	6.2265
2	-0.034	6.2265
2	-0.017	6.2265
2	-0.017	6.2265
2	0	6.2265
2	0	6.2265
2	0.017	6.2265
2	0.017	6.2265
2	0.034	6.2265
2	0.051	6.2265
2	0.068	6.2265
2	0.068	6.2328
2	0.085	6.2328
2	0.102	6.2391
2	0.119	6.2391
2	0.136	6.2454
0	0.136	6.2517
0	0.119	6.2517
0	0.119	6.258
0	0.119	6.2642
0	0.119	6.2642
0	0.119	6.2705
0	0.119	6.2705
0	0.119	6.2768
0	0.119	0
0	0.119	0
0	0.119	0.0062831
1	0.119	0.012566
1	0.102	0.012566
1	0.085	0.018849
1	0.068	0.018849
1	0.068	0.018849
1	0.051	0.025132
1	0.034	0.025132
1	0.017	0.025132
1	0	0.025132
0	0	0.025132
0	0	0.025132
0	0.017	0.025132
0	0.017	0.031415
0	0.017	0.031415
0	0.017	0.031415
0	0.017	0.031415
0	0.017	0.031415
0	0.017	0.031415
0	0.017	0.031415
0	0.017	0.031415
0	0.034	0.037699
0	0.034	0.037699
0	0.034	0.037699
0	0.034	0.037699
0	0.034	0.037699
0	0.034	0.043982
0	0.034	0.043982
0	0.051	0.043982
0	0.051	0.043982
0	0.051	0.050265
0	0.051	0.050265
1	0.051	0.050265
1	0.051	0.050265
1	0.034	0.056548
1	0.017	0.056548
1	0	0.056548
1	0	0.056548
1	0	0.056548
1	-0.017	0.056548
1	-0.034	0.056548
1	-0.034	0.050265
1	-0.051	0.050265
1	-0.068	0.050265
1	-0.085	0.050265
1	-0.085	0.043982
0	-0.085	0.043982
0	-0.085	0.037699
0	-0.085	0.037699
0	-0.085	0.031415
0	-0.085	0.031415
0	-0.085	0.025132
0	-0.085	0.025132
0	-0.068	0.025132
0	-0.068	0.018849
0	-0.068	0.018849
0	-0.068	0.012566
0	-0.068	0.012566
0	-0.068	0.012566
0	-0.068	0.0062831
0	-0.068	0.0062831
0	-0.068	0.0062831
0	-0.068	0
0	-0.068	0
0	-0.068	6.2768
0	-0.068	6.2768
0	-0.068	6.2768
0	-0.068	6.2705
0	-0.068	6.2705
0	-0.068	6.2705
0	-0.068	6.2642
0	-0.068	6.2642
0	-0.068	6.2642
0	-0.068	6.258
0	-0.068	6.258
2	-0.068	6.2517
2	-0.068	6.2517
2	-0.051	6.2517
2	-0.034	6.2517
2	-0.017	6.2454
2	0	6.2454
2	0	6.2454
2	0.017	6.2454
2	0.017	6.2454
2	0.034	6.2517
0	0.034	6.2517
0	0.034	6.2517
0	0.034	6.2517
0	0.034	6.2517
0	0.034	6.258
0	0.034	6.258
0	0.034	6.258
0	0.017	6.258
0	0.017	6.258
0	0.017	6.258
0	0.017	6.2642
0	0.017	6.2642
0	0.017	6.2642
0	0.017	6.2642
0	0.017	6.2642
0	0.017	6.2642
0	0.017	6.2642
0	0.017	6.2642
0	0.017	6.2642
0	0.017	6.2705
0	0.017	6.2705
0	0.017	6.2705
0	0.017	6.2705
0	0.017	6.2705
0	0.017	6.2705
0	0.017	6.2705
0	0	6.2705
0	0	6.2705
0	0	6.2705
0	0	6.2705
0	0	6.2768
0	0	6.2768
0	0	6.2768
0	0	6.2768
0	0	6.2768
0	0	6.2768
0	0	6.2768
0	0	6.2768
0	0	6.2768
0	0	6.2768
0	0	6.2768
0	0	6.2768
0	0	6.2768
0	0	6.2768
0	0	6.2768
0	0	6.2831
0	0	0
0	0	0
0	0	0
0	0	0
0	0	0
0	0	0
0	0	0
0	0	0
0	0	0
0	0	0
0	0	0
0	0	0
0	0	0
0	0	0
0	0	0
0	0	0
0	0	0.0062831
0	0	0.0062831
0	0	0.0062831
0	0	0.0062831
0	0.017	0.0062831
0	0.017	0.0062831
0	0.017	0.0062831
0	0.017	0.0062831
0	0.017	0.0062831
0	0.017	0.0062831
0	0.017	0.0062831
0	0.017	0.012566
0	0.017	0.012566
0	0.017	0.012566
0	0.017	0.012566
0	0.017	0.012566
0	0.017	0.012566
0	0.017	0.012566
0	0.017	0.012566
0	0.017	0.012566
0	0.017	0.018849
0	0.017	0.018849
0	0.017	0.018849
0	0.017	0.018849
0	0.034	0.018849
0	0.034	0.018849
0	0.034	0.025132
0	0.034	0.025132
0	0.034	0.025132
0	0.034	0.025132
0	0.034	0.025132
0	0.034	0.031415
0	0.034	0.031415
0	0.034	0.031415
0	0.051	0.031415
0	0.051	0.037699
0	0.051	0.037699
0	0.051	0.037699
1	0.051	0.037699
1	0.034	0.043982
1	0.034	0.043982
1	0.017	0.043982
1	0	0.043982
1	0	0.043982
1	-0.017	0.043982
1	-0.017	0.043982
1	-0.034	0.043982
0	-0.034	0.043982
0	-0.034	0.037699
0	-0.034	0.037699
0	-0.034	0.037699
0	-0.017	0.037699
0	-0.017	0.037699
0	-0.017	0.037699
0	-0.017	0.031415
0	-0.017	0.031415
0	-0.017	0.031415
0	-0.017	0.031415
0	0	0.031415
0	0	0.031415
0	0	0.031415
0	0	0.031415
0	0	0.031415
0	0	0.031415
0	0	0.031415
0	0	0.031415
0	0	0.031415
0	0	0.031415
0	0	0.031415
0	0	0.031415
0	0	0.031415
0	0	0.031415
0	0	0.031415
0	0	0.031415
0	0	0.031415
0	0.017	0.031415
0	0.017	0.031415
0	0.017	0.031415
0	0.017	0.031415
0	0.017	0.031415
0	0.017	0.037699
0	0.017	0.037699
0	0.017	0.037699
0	0.034	0.037699
0	0.034	0.037699
0	0.034	0.037699
0	0.034	0.043982
1	0.034	0.043982
1	0.017	0.043982
1	0.017	0.043982
1	0	0.043982
1	0	0.043982
1	-0.017	0.043982
1	-0.034	0.043982
1	-0.034	0.043982
1	-0.051	0.043982
1	-0.068	0.037699
1	-0.085	0.037699
1	-0.102	0.031415
1	-0.102	0.031415
0	-0.102	0.025132
0	-0.102	0.025132
0	-0.102	0.018849
0	-0.102	0.018849
0	-0.102	0.012566
0	-0.102	0.012566
0	-0.102	0.0062831
0	-0.102	0.0062831
0	-0.102	0
0	-0.102	0
0	-0.102	6.2768
0	-0.102	6.2768
0	-0.102	6.2705
0	-0.102	6.2705
0	-0.102	6.2642
0	-0.102	6.2642
0	-0.102	6.258
0	-0.102	6.258
0	-0.102	6.2517
0	-0.102	6.2454
0	-0.102	6.2454
0	-0.102	6.2391
2	-0.119	6.2391
2	-0.102	6.2328
2	-0.085	6.2328
2	-0.068	6.2265
2	-0.051	6.2265
2	-0.051	6.2265
2	-0.034	6.2203
2	-0.017	6.2203
2	0	6.2203
2	0	6.2203
2	0	6.2203
2	0.017	6.2203
2	0.034	6.2203
2	0.034	6.2203
2	0.051	6.2265
0	0.051	6.2265
0	0.051	6.2265
0	0.034	6.2328
0	0.034	6.2328
0	0.034	6.2328
0	0.034	6.2328
0	0.034	6.2328
0	0.034	6.2391
0	0.017	6.2391
0	0.017	6.2391
0	0.017	6.2391
0	0.017	6.2391
0	0.017	6.2391
0	0.017	6.2391
0	0.017	6.2391
0	0	6.2454
0	0	6.2454
0	0	6.2454
0	0	6.2454
0	0	6.2454
0	0	6.2454
2	0	6.2454
2	0.017	6.2454
2	0.017	6.2454
2	0.034	6.2454
2	0.051	6.2454
2	0.068	6.2517
2	0.085	6.2517
0	0.085	6.258
0	0.085	6.258
0	0.068	6.258
0	0.068	6.2642
0	0.068	6.2642
0	0.068	6.2705
0	0.068	6.2705
0	0.068	6.2705
0	0.068	6.2768
0	0.068	6.2768
0	0.068	6.2768
0	0.068	0
0	0.068	0
0	0.068	0.0062831
0	0.068	0.0062831
1	0.068	0.0062831
1	0.051	0.012566
1	0.034	0.012566
1	0.034	0.012566
1	0.017	0.012566
1	0	0.012566
1	0	0.012566
1	-0.017	0.012566
1	-0.034	0.012566
0	-0.034	0.012566
0	-0.034	0.012566
0	-0.034	0.012566
0	-0.034	0.0062831
0	-0.034	0.0062831
0	-0.034	0.0062831
0	-0.034	0.0062831
0	-0.034	0.0062831
0	-0.034	0.0062831
0	-0.034	0
0	-0.034	0
0	-0.017	0
0	-0.017	0
0	-0.017	0
0	-0.017	0
0	-0.017	6.2768
0	-0.017	6.2768
0	-0.017	6.2768
0	-0.017	6.2768
0	-0.034	6.2768
0	-0.034	6.2768
0	-0.034	6.2705
0	-0.034	6.2705
0	-0.034	6.2705
0	-0.034	6.2705
0	-0.034	6.2705
0	-0.034	6.2642
0	-0.034	6.2642
2	-0.034	6.2642
2	-0.017	6.2642
2	0	6.2642
2	0	6.2642
2	0.017	6.2642
2	0.034	6.2642
0	0.034	6.2642
0	0.034	6.2642
0	0.034	6.2705
0	0.017	6.2705
0	0.017	6.2705
0	0.017	6.2705
0	0.017	6.2705
0	0.017	6.2705
0	0.017	6.2768
0	0.017	6.2768
0	0.017	6.2768
0	0.017	6.2768
0	0.017	6.2768
0	0.017	6.2768
0	0.017	6.2768
0	0.017	6.2831
0	0.017	0
0	0.017	0
0	0.017	0
0	0.017	0
0	0.017	0
0	0.017	0
0	0.017	0
0	0.017	0.0062831
0	0.017	0.0062831
0	0.017	0.0062831
0	0.017	0.0062831
0	0.017	0.0062831
0	0.017	0.0062831
0	0.034	0.012566
0	0.034	0.012566
0	0.034	0.012566
0	0.034	0.012566
0	0.034	0.012566
0	0.034	0.012566
0	0.034	0.018849
0	0.034	0.018849
0	0.034	0.018849
0	0.034	0.018849
0	0.034	0.018849
0	0.034	0.025132
0	0.034	0.025132
0	0.034	0.025132
0	0.051	0.025132
0	0.051	0.031415
0	0.051	0.031415
0	0.051	0.031415
0	0.051	0.031415
0	0.051	0.037699
0	0.051	0.037699
0	0.051	0.037699
0	0.068	0.043982
0	0.068	0.043982
1	0.068	0.043982
1	0.051	0.050265
1	0.034	0.050265
1	0.034	0.050265
1	0.017	0.050265
1	0	0.050265
1	0	0.050265
1	0	0.050265
1	-0.017	0.050265
1	-0.034	0.050265
1	-0.051	0.050265
1	-0.068	0.043982
1	-0.068	0.043982
1	-0.085	0.043982
1	-0.102	0.037699
0	-0.102	0.037699
0	-0.102	0.031415
0	-0.085	0.031415
0	-0.085	0.025132
0	-0.085	0.025132
0	-0.085	0.018849
0	-0.085	0.018849
0	-0.085	0.012566
0	-0.085	0.012566
0	-0.085	0.0062831
0	-0.085	0.0062831
0	-0.085	0.0062831
0	-0.085	0
0	-0.085	0
0	-0.085	6.2768
0	-0.085	6.2768
0	-0.085	6.2768
0	-0.085	6.2705
2	-0.085	6.2705
2	-0.068	6.2642
2	-0.051	6.2642
2	-0.034	6.2642
2	-0.017	6.258
2	0	6.258
2	0	6.258
2	0	6.258
2	0.017	6.258
0	0.017	6.2642
0	0.017	6.2642
0	0.017	6.2642
0	0.017	6.2642
0	0.017	6.2642
0	0.017	6.2642
0	0.017	6.2642
0	0.017	6.2642
0	0.017	6.2705
0	0.017	6.2705
0	0.017	6.2705
0	0.017	6.2705
0	0.017	6.2705
0	0.017	6.2705
0	0.017	6.2705
0	0.017	6.2705
0	0	6.2705
0	0	6.2705
0	0	6.2705
0	0	6.2768
0	0	6.2768
0	0	6.2768
0	0	6.2768
0	0	6.2768
0	0	6.2768
0	0	6.2768
0	0	6.2768
0	0	6.2768
0	0	6.2768
0	0	6.2768
0	0	6.2768
0	0	6.2768
0	0	6.2768
0	0	6.2768
0	0	6.2831
0	0	0
0	0	0
0	0	0
0	0	0
0	0	0
0	0	0
0	0	0
0	0	0
0	0	0
0	0	0
0	0	0
0	0	0
0	0	0
0	0	0
0	0	0
0	0	0.0062831
0	0	0.0062831
0	0	0.0062831
0	0	0.0062831
0	0.017	0.0062831
0	0.017	0.0062831
0	0.017	0.0062831
0	0.017	0.0062831
0	0.017	0.0062831
0	0.017	0.0062831
0	0.017	0.0062831
0	0.017	0.012566
0	0.017	0.012566
0	0.017	0.012566
0	0.017	0.012566
0	0.017	0.012566
0	0.017	0.012566
0	0.017	0.012566
0	0.017	0.012566
0	0.017	0.012566
0	0.017	0.018849
0	0.017	0.018849
0	0.017	0.018849
0	0.017	0.018849
0	0.034	0.018849
0	0.034	0.018849
0	0.034	0.025132
0	0.034	0.025132
0	0.034	0.025132
0	0.034	0.025132
0	0.034	0.025132
0	0.034	0.031415
0	0.034	0.031415
0	0.034	0.031415
0	0.051	0.031415
0	0.051	0.037699
0	0.051	0.037699
0	0.051	0.037699
0	0.051	0.037699
0	0.051	0.043982
0	0.051	0.043982
0	0.068	0.043982
0	0.068	0.050265
0	0.068	0.050265
0	0.068	0.050265
0	0.068	0.056548
0	0.085	0.056548
0	0.085	0.062831
0	0.085	0.062831
0	0.085	0.069114
0	0.102	0.069114
0	0.102	0.075397
0	0.102	0.075397
0	0.102	0.08168
1	0.119	0.08168
1	0.102	0.087963
1	0.085	0.087963
1	0.085	0.094246
1	0.068	0.094246
1	0.051	0.094246
1	0.051	0.10053
1	0.034	0.10053
1	0.034	0.10053
1	0.017	0.10053
1	0.017	0.10053
1	0	0.10053
1	0	0.10053
1	0	0.10053
1	-0.017	0.10053
1	-0.017	0.10053
1	-0.034	0.10053
1	-0.051	0.10053
0	-0.034	0.10053
0	-0.034	0.094246
0	-0.017	0.094246
0	-0.017	0.094246
0	-0.017	0.094246
0	0	0.094246
0	0	0.094246
0	0	0.094246
0	0	0.094246
0	0	0.094246
0	0	0.094246
0	0.017	0.094246
0	0.017	0.094246
0	0.017	0.094246
1	0.034	0.094246
1	0.017	0.10053
1	0	0.10053
1	0	0.10053
1	0	0.10053
1	0	0.10053
1	-0.017	0.10053
1	-0.034	0.094246
1	-0.034	0.094246
1	-0.051	0.094246
1	-0.051	0.094246
1	-0.068	0.087963
0	-0.068	0.087963
0	-0.051	0.087963
0	-0.051	0.08168
0	-0.051	0.08168
0	-0.034	0.08168
0	-0.034	0.08168
0	-0.034	0.075397
0	-0.034	0.075397
0	-0.017	0.075397
0	-0.017	0.075397
0	-0.017	0.075397
0	0	0.075397
0	0	0.075397
0	0	0.075397
0	0	0.075397
0	0	0.075397
0	0	0.075397
0	0	0.075397
0	0	0.075397
0	0.017	0.075397
0	0.017	0.075397
0	0.017	0.075397
0	0.034	0.075397
0	0.034	0.075397
0	0.034	0.08168
1	0.034	0.08168
1	0.034	0.08168
1	0.017	0.08168
1	0.017	0.08168
1	0	0.08168
1	0	0.08168
1	0	0.08168
0	0	0.08168
0	0	0.08168
0	0	0.08168
0	0	0.08168
0	0	0.08168
0	0	0.08168
0	0.017	0.087963
0	0.017	0.087963
0	0.017	0.087963
0	0.034	0.087963
1	0.034	0.087963
1	0.017	0.087963
1	0.017	0.087963
1	0	0.087963
1	0	0.094246
1	0	0.087963
1	-0.017	0.087963
1	-0.017	0.087963
1	-0.034	0.087963
1	-0.051	0.087963
1	-0.051	0.087963
1	-0.068	0.08168
1	-0.085	0.08168
1	-0.085	0.075397
1	-0.102	0.075397
1	-0.119	0.069114
0	-0.102	0.069114
0	-0.102	0.062831
0	-0.102	0.062831
0	-0.102	0.056548
0	-0.085	0.056548
0	-0.085	0.050265
0	-0.085	0.050265
0	-0.085	0.043982
0	-0.085	0.043982
0	-0.068	0.043982
0	-0.068	0.037699
0	-0.068	0.037699
0	-0.068	0.031415
0	-0.068	0.031415
0	-0.068	0.031415
0	-0.068	0.025132
0	-0.068	0.025132
0	-0.051	0.025132
0	-0.051	0.018849
0	-0.051	0.018849
0	-0.051	0.018849
0	-0.051	0.018849
0	-0.051	0.012566
0	-0.051	0.012566
[truncated: 5,162 more rows]
