# Supplementary material for: Skilled motor control of an inverted pendulum implies low entropy of states but high entropy of actions
Source: PLoS Comput Biol. 2023 Jan 6;19(1):e1010810. doi: 10.1371/journal.pcbi.1010810 (PMC9851554; doi:10.1371/journal.pcbi.1010810)
Supplement: S2 File — The dataset within the file contains the data collected during the experiment. Each CSV file named “FRI_p_l.csv” corresponds to a different trial, where “p” stands for an unique numerical participant’s identifier and “l” stands for pendulum length (where “2” corresponds to 0.2, “3” to 0.3 m, “4” to 0.4 m, etc.). In every file, rows correspond to subsequent time steps, sampled with a frequency of 0.017 s. For every recorded time step, each column contains: the action selected by the trial’s participant (“action”). The value 0 corresponds to a “no action”, the value 1 represents an action that pushes the pendulum towards the clockwise direction and the value 2 corresponds to an action that pushes the pendulum towards the anti-clockwise direction.the angular velocity of the pendulum at that time step (“ang. velocity”), measured in rad s−1.the angle of the pendulum at that time step (“angle”), measured in rad with values in the interval [0, 2π) rad. The angle 0 rad corresponds to the pendulum oriented in its upright position.the single utility value associated to the whole trial (“utility”). (ZIP) [file pcbi.1010810.s002.zip › ExperimentalData/FRI_12_6.csv]

action	angular vel.	angle	trial utility
0	0	3.2358	-2.3411
0	0	3.2358
0	0	3.2358
0	-0.017	3.2358
0	-0.017	3.2358
0	-0.017	3.2358
0	-0.034	3.2358
0	-0.034	3.2358
0	-0.034	3.2295
0	-0.034	3.2295
0	-0.051	3.2295
0	-0.051	3.2295
0	-0.051	3.2232
0	-0.051	3.2232
0	-0.068	3.2232
0	-0.068	3.217
0	-0.068	3.217
0	-0.068	3.217
0	-0.085	3.2107
0	-0.085	3.2107
0	-0.085	3.2044
0	-0.085	3.2044
0	-0.085	3.2044
0	-0.102	3.1981
0	-0.102	3.1981
0	-0.102	3.1918
0	-0.102	3.1918
0	-0.102	3.1855
0	-0.102	3.1793
0	-0.102	3.1793
0	-0.119	3.173
0	-0.119	3.173
0	-0.119	3.1667
0	-0.119	3.1667
0	-0.119	3.1604
0	-0.119	3.1541
0	-0.119	3.1541
0	-0.119	3.1478
0	-0.119	3.1478
0	-0.119	3.1416
0	-0.119	3.1353
0	-0.119	3.1353
0	-0.119	3.129
0	-0.119	3.129
0	-0.119	3.1227
0	-0.119	3.1164
0	-0.119	3.1164
0	-0.119	3.1101
0	-0.119	3.1101
0	-0.119	3.1038
0	-0.102	3.0976
0	-0.102	3.0976
0	-0.102	3.0913
0	-0.102	3.0913
1	-0.102	3.085
1	-0.102	3.085
1	-0.119	3.0787
1	-0.136	3.0724
1	-0.136	3.0724
1	-0.153	3.0661
1	-0.153	3.0599
1	-0.17	3.0536
1	-0.187	3.0536
1	-0.187	3.0473
1	-0.204	3.041
1	-0.204	3.0347
1	-0.221	3.0284
1	-0.221	3.0222
1	-0.221	3.0096
1	-0.238	3.0033
1	-0.238	2.997
1	-0.255	2.9908
1	-0.255	2.9845
1	-0.255	2.9719
1	-0.272	2.9656
1	-0.272	2.9593
1	-0.272	2.9468
1	-0.272	2.9405
1	-0.272	2.9342
1	-0.289	2.9216
1	-0.289	2.9154
1	-0.289	2.9091
1	-0.289	2.8965
1	-0.289	2.8902
1	-0.289	2.8777
1	-0.289	2.8714
1	-0.289	2.8588
1	-0.289	2.8525
1	-0.289	2.8462
1	-0.289	2.8337
1	-0.289	2.8274
1	-0.289	2.8148
1	-0.289	2.8085
1	-0.272	2.8023
1	-0.272	2.7897
1	-0.272	2.7834
1	-0.272	2.7771
1	-0.255	2.7646
1	-0.255	2.7583
1	-0.255	2.752
1	-0.238	2.7394
1	-0.238	2.7332
1	-0.238	2.7269
1	-0.221	2.7206
1	-0.221	2.7143
1	-0.221	2.708
1	-0.204	2.7017
1	-0.204	2.6955
1	-0.187	2.6892
1	-0.187	2.6829
1	-0.17	2.6766
1	-0.17	2.6703
1	-0.153	2.664
1	-0.136	2.664
1	-0.136	2.6578
1	-0.119	2.6515
1	-0.119	2.6515
1	-0.102	2.6452
1	-0.102	2.6452
1	-0.085	2.6389
1	-0.068	2.6389
1	-0.068	2.6326
1	-0.051	2.6326
1	-0.034	2.6326
1	-0.034	2.6263
1	-0.017	2.6263
1	0	2.6263
1	0	2.6263
1	0.017	2.6263
1	0.068	2.6263
1	0.085	2.6326
1	0.102	2.6326
1	0.136	2.6389
1	0.153	2.6452
1	0.187	2.6515
1	0.204	2.6578
1	0.221	2.664
1	0.255	2.6703
1	0.272	2.6766
1	0.289	2.6829
1	0.323	2.6955
1	0.34	2.708
1	0.357	2.7143
1	0.374	2.7269
1	0.391	2.7394
1	0.408	2.752
1	0.442	2.7646
1	0.459	2.7771
1	0.476	2.7897
1	0.493	2.8085
1	0.493	2.8211
1	0.51	2.84
1	0.527	2.8525
1	0.544	2.8714
1	0.561	2.8839
1	0.561	2.9028
1	0.578	2.9216
1	0.595	2.9405
1	0.595	2.9593
1	0.612	2.9782
1	0.629	2.997
1	0.646	3.0159
1	0.663	3.0347
1	0.68	3.0536
1	0.697	3.0724
1	0.714	3.0976
1	0.731	3.1164
1	0.748	3.1416
1	0.765	3.1667
1	0.765	3.1855
1	0.782	3.2107
1	0.782	3.2358
1	0.799	3.2609
1	0.799	3.2798
1	0.799	3.3049
1	0.816	3.33
1	0.816	3.3552
1	0.816	3.3803
1	0.816	3.4054
1	0.816	3.4306
1	0.816	3.4557
1	0.816	3.4808
1	0.799	3.506
1	0.799	3.5311
1	0.799	3.5499
1	0.782	3.5751
1	0.782	3.6002
1	0.765	3.6254
1	0.765	3.6442
1	0.748	3.6693
1	0.731	3.6945
1	0.714	3.7133
1	0.714	3.7384
1	0.697	3.7573
1	0.68	3.7761
1	0.663	3.8013
1	0.646	3.8201
1	0.629	3.839
1	0.595	3.8578
1	0.578	3.8767
1	0.561	3.8892
1	0.544	3.9081
1	0.51	3.9269
1	0.493	3.9395
1	0.476	3.9521
1	0.442	3.9709
1	0.425	3.9835
1	0.408	3.996
1	0.374	4.0086
1	0.357	4.0149
1	0.323	4.0275
1	0.306	4.04
1	0.272	4.0463
1	0.255	4.0526
1	0.221	4.0589
1	0.187	4.0652
1	0.17	4.0714
1	0.136	4.0777
1	0.119	4.084
1	0.085	4.084
1	0.068	4.0903
1	0.034	4.0903
1	0	4.0903
1	0	4.0903
1	-0.034	4.0903
1	-0.085	4.0903
1	-0.136	4.084
1	-0.187	4.0777
1	-0.221	4.0714
1	-0.255	4.0652
1	-0.306	4.0589
1	-0.34	4.0463
1	-0.374	4.0338
1	-0.425	4.0212
1	-0.459	4.0086
1	-0.493	3.996
1	-0.527	3.9835
1	-0.561	3.9646
1	-0.612	3.9458
1	-0.646	3.9269
1	-0.68	3.9081
1	-0.714	3.8892
1	-0.748	3.8641
1	-0.782	3.839
1	-0.799	3.8201
1	-0.833	3.795
1	-0.867	3.7636
1	-0.901	3.7384
1	-0.918	3.7133
1	-0.952	3.6819
1	-0.969	3.6568
1	-1.003	3.6254
1	-1.02	3.5939
1	-1.037	3.5625
1	-1.054	3.5311
1	-1.071	3.4997
1	-1.088	3.4683
1	-1.122	3.4306
1	-1.139	3.3992
1	-1.173	3.3615
1	-1.19	3.33
1	-1.224	3.2923
1	-1.241	3.2546
1	-1.258	3.217
1	-1.275	3.1793
1	-1.292	3.1416
1	-1.292	3.1038
1	-1.309	3.0599
1	-1.309	3.0222
1	-1.326	2.9845
1	-1.326	2.9405
1	-1.326	2.9028
1	-1.326	2.8651
1	-1.326	2.8211
1	-1.326	2.7834
1	-1.309	2.7457
1	-1.309	2.7017
1	-1.292	2.664
1	-1.292	2.6263
1	-1.275	2.5886
1	-1.258	2.5509
1	-1.241	2.5132
1	-1.224	2.4755
1	-1.207	2.4378
1	-1.19	2.4001
1	-1.173	2.3624
1	-1.139	2.331
1	-1.122	2.2933
1	-1.105	2.2619
1	-1.071	2.2305
1	-1.037	2.1991
1	-1.02	2.1677
1	-0.986	2.1362
1	-0.952	2.1048
1	-0.935	2.0797
1	-0.901	2.0483
1	-0.867	2.0232
1	-0.833	1.998
1	-0.799	1.9729
1	-0.765	1.9478
1	-0.731	1.9226
1	-0.697	1.9038
1	-0.663	1.8849
1	-0.629	1.8661
1	-0.595	1.8472
1	-0.561	1.8284
1	-0.527	1.8095
1	-0.493	1.797
1	-0.459	1.7781
1	-0.425	1.7655
1	-0.391	1.753
1	-0.34	1.7404
1	-0.306	1.7341
1	-0.272	1.7216
1	-0.238	1.7153
1	-0.204	1.709
1	-0.17	1.7027
1	-0.136	1.6964
1	-0.102	1.6964
1	-0.068	1.6902
1	-0.017	1.6902
1	0	1.6902
1	0.034	1.6902
1	0.102	1.6902
1	0.153	1.6964
1	0.204	1.7027
1	0.255	1.709
1	0.306	1.7216
1	0.357	1.7279
1	0.408	1.7404
1	0.459	1.753
1	0.51	1.7655
1	0.544	1.7844
1	0.595	1.8033
1	0.646	1.8221
1	0.697	1.841
1	0.748	1.8661
1	0.782	1.8849
1	0.833	1.9101
1	0.884	1.9352
1	0.935	1.9666
1	0.969	1.9917
1	1.02	2.0232
1	1.071	2.0546
1	1.105	2.086
1	1.156	2.1237
1	1.19	2.1551
1	1.224	2.1928
1	1.275	2.2305
1	1.309	2.2682
1	1.343	2.3122
1	1.377	2.3499
1	1.411	2.3939
1	1.445	2.4378
1	1.479	2.4818
1	1.513	2.5258
1	1.564	2.5698
1	1.598	2.62
1	1.632	2.6703
1	1.666	2.7206
1	1.7	2.7708
1	1.734	2.8211
1	1.751	2.8714
1	1.785	2.9279
1	1.802	2.9845
1	1.819	3.0347
1	1.836	3.0913
1	1.853	3.1478
1	1.87	3.2044
1	1.87	3.2609
1	1.87	3.3175
1	1.887	3.374
1	1.887	3.4306
1	1.87	3.4871
1	1.87	3.5437
1	1.87	3.6002
1	1.853	3.6568
1	1.836	3.707
1	1.819	3.7636
1	1.802	3.8201
1	1.785	3.8767
1	1.768	3.9269
1	1.734	3.9835
1	1.717	4.0338
1	1.683	4.084
1	1.649	4.1343
1	1.632	4.1845
1	1.598	4.2348
1	1.564	4.2788
1	1.53	4.3291
1	1.496	4.373
1	1.462	4.417
1	1.428	4.461
1	1.394	4.505
1	1.36	4.5427
1	1.326	4.5867
1	1.275	4.6244
1	1.241	4.6621
1	1.207	4.6998
1	1.173	4.7375
1	1.139	4.7689
1	1.088	4.8066
1	1.054	4.838
1	1.02	4.8694
1	0.986	4.9008
1	0.952	4.926
1	0.918	4.9574
1	0.884	4.9825
1	0.85	5.0076
1	0.816	5.0328
1	0.782	5.0579
1	0.748	5.083
1	0.714	5.1019
1	0.68	5.127
1	0.646	5.1459
1	0.612	5.1647
1	0.578	5.1836
1	0.544	5.1961
1	0.51	5.215
1	0.493	5.2275
1	0.459	5.2464
1	0.425	5.2589
1	0.391	5.2715
1	0.374	5.2841
1	0.34	5.2904
1	0.306	5.3029
1	0.289	5.3155
1	0.255	5.3218
1	0.238	5.3281
1	0.204	5.3343
1	0.17	5.3406
1	0.153	5.3469
1	0.119	5.3532
1	0.102	5.3532
1	0.068	5.3595
1	0.051	5.3595
1	0.017	5.3595
1	0	5.3595
1	-0.017	5.3595
1	-0.051	5.3595
1	-0.068	5.3595
1	-0.102	5.3532
1	-0.119	5.3532
1	-0.153	5.3469
1	-0.17	5.3406
1	-0.204	5.3343
1	-0.238	5.3281
1	-0.255	5.3218
1	-0.289	5.3155
1	-0.306	5.3029
1	-0.34	5.2904
1	-0.374	5.2841
1	-0.391	5.2715
1	-0.425	5.2589
1	-0.459	5.2464
1	-0.493	5.2275
1	-0.527	5.215
1	-0.578	5.1961
1	-0.612	5.1773
1	-0.663	5.1584
1	-0.697	5.1396
1	-0.748	5.1207
1	-0.799	5.0956
1	-0.85	5.0705
1	-0.884	5.0453
1	-0.935	5.0139
1	-0.986	4.9888
1	-1.037	4.9574
1	-1.071	4.926
1	-1.122	4.8883
1	-1.173	4.8568
1	-1.224	4.8191
1	-1.275	4.7814
1	-1.326	4.7437
1	-1.377	4.6998
1	-1.428	4.6621
1	-1.479	4.6181
1	-1.513	4.5741
1	-1.564	4.5238
1	-1.615	4.4736
1	-1.666	4.4296
1	-1.717	4.373
1	-1.751	4.3228
1	-1.802	4.2725
1	-1.853	4.216
1	-1.887	4.1594
1	-1.921	4.1029
1	-1.972	4.04
1	-2.006	3.9835
1	-2.04	3.9207
1	-2.074	3.8578
1	-2.108	3.795
1	-2.142	3.7322
1	-2.159	3.6693
1	-2.176	3.6002
1	-2.21	3.5374
1	-2.21	3.4683
1	-2.227	3.4054
1	-2.244	3.3363
1	-2.244	3.2672
1	-2.261	3.1981
1	-2.261	3.1353
1	-2.244	3.0661
1	-2.244	2.997
1	-2.227	2.9279
1	-2.227	2.8651
1	-2.21	2.796
1	-2.193	2.7269
1	-2.159	2.664
1	-2.142	2.6012
1	-2.108	2.5384
1	-2.074	2.4755
1	-2.04	2.4127
1	-2.006	2.3499
1	-1.972	2.287
1	-1.938	2.2305
1	-1.887	2.174
1	-1.853	2.1174
1	-1.819	2.0609
1	-1.785	2.0043
1	-1.751	1.954
1	-1.717	1.9038
1	-1.683	1.8472
1	-1.649	1.797
1	-1.615	1.753
1	-1.581	1.7027
1	-1.547	1.6525
1	-1.496	1.6085
1	-1.462	1.5645
1	-1.428	1.5205
1	-1.394	1.4765
1	-1.36	1.4388
1	-1.309	1.3948
1	-1.275	1.3572
1	-1.241	1.3195
1	-1.207	1.2817
1	-1.173	1.2441
1	-1.139	1.2126
1	-1.105	1.1749
1	-1.071	1.1435
1	-1.037	1.1121
1	-1.003	1.0807
1	-0.986	1.0493
1	-0.952	1.0241
1	-0.918	0.99273
1	-0.884	0.9676
1	-0.867	0.94246
1	-0.833	0.91733
1	-0.816	0.8922
1	-0.782	0.86707
1	-0.765	0.84193
1	-0.731	0.8168
1	-0.714	0.79795
1	-0.697	0.7791
1	-0.663	0.75397
1	-0.646	0.73512
1	-0.629	0.71627
1	-0.612	0.69742
1	-0.595	0.67858
1	-0.578	0.65973
1	-0.561	0.64716
1	-0.544	0.62831
1	-0.527	0.60946
1	-0.51	0.59689
1	-0.493	0.57805
1	-0.476	0.56548
1	-0.459	0.55291
1	-0.459	0.54035
1	-0.442	0.5215
1	-0.425	0.50893
1	-0.425	0.49637
1	-0.408	0.4838
1	-0.391	0.47123
1	-0.391	0.45867
1	-0.374	0.4461
1	-0.374	0.43982
1	-0.357	0.42725
1	-0.357	0.41469
1	-0.34	0.40212
1	-0.34	0.39583
1	-0.34	0.38327
1	-0.323	0.3707
1	-0.323	0.36442
1	-0.323	0.35185
1	-0.323	0.34557
1	-0.306	0.333
1	-0.306	0.32672
1	-0.306	0.31416
1	-0.306	0.30787
1	-0.306	0.29531
1	-0.306	0.28902
1	-0.306	0.27646
1	-0.306	0.27017
1	-0.306	0.25761
1	-0.306	0.25132
1	-0.306	0.23876
1	-0.306	0.23247
1	-0.306	0.21991
1	-0.306	0.21363
1	-0.306	0.20106
1	-0.323	0.18849
1	-0.323	0.18221
1	-0.323	0.16964
1	-0.323	0.16336
1	-0.34	0.15079
0	-0.323	0.13823
0	-0.323	0.13195
0	-0.323	0.11938
0	-0.306	0.1131
0	-0.306	0.10053
0	-0.289	0.094246
0	-0.289	0.08168
0	-0.289	0.075397
0	-0.289	0.069114
0	-0.289	0.056548
0	-0.272	0.050265
0	-0.272	0.037699
2	-0.272	0.031415
2	-0.255	0.025132
2	-0.238	0.018849
2	-0.221	0.0062831
2	-0.221	0
2	-0.204	6.2768
2	-0.187	6.2705
2	-0.17	6.2642
2	-0.17	6.258
2	-0.153	6.258
2	-0.136	6.2517
2	-0.119	6.2454
2	-0.119	6.2454
2	-0.102	6.2391
2	-0.085	6.2391
2	-0.085	6.2328
2	-0.068	6.2328
2	-0.051	6.2265
2	-0.051	6.2265
2	-0.034	6.2265
2	-0.017	6.2265
2	-0.017	6.2265
2	0	6.2265
2	0	6.2265
2	0	6.2265
2	0.017	6.2265
2	0.017	6.2265
2	0.034	6.2265
2	0.051	6.2265
2	0.051	6.2265
2	0.068	6.2328
2	0.085	6.2328
2	0.085	6.2391
2	0.102	6.2391
2	0.119	6.2454
2	0.119	6.2454
2	0.136	6.2517
2	0.153	6.258
2	0.153	6.258
2	0.17	6.2642
2	0.187	6.2705
2	0.17	6.2768
2	0.17	0
2	0.17	0.0062831
2	0.17	0.0062831
2	0.17	0.012566
2	0.17	0.018849
2	0.17	0.025132
2	0.17	0.031415
2	0.17	0.037699
2	0.187	0.043982
2	0.187	0.050265
2	0.187	0.056548
2	0.187	0.056548
2	0.187	0.062831
2	0.187	0.069114
2	0.204	0.075397
2	0.204	0.08168
2	0.204	0.087963
2	0.204	0.094246
2	0.221	0.10053
2	0.221	0.10681
2	0.221	0.11938
2	0.238	0.12566
2	0.238	0.13195
2	0.238	0.13823
2	0.255	0.14451
2	0.255	0.15708
2	0.272	0.16336
2	0.272	0.16964
2	0.289	0.18221
2	0.289	0.18849
2	0.289	0.19478
2	0.289	0.20734
2	0.289	0.21363
2	0.289	0.22619
2	0.272	0.23247
2	0.272	0.23876
2	0.272	0.25132
2	0.272	0.25761
2	0.272	0.27017
2	0.272	0.27646
2	0.272	0.28274
2	0.272	0.29531
2	0.272	0.30159
2	0.272	0.30787
2	0.272	0.32044
2	0.289	0.32672
2	0.289	0.333
2	0.289	0.34557
2	0.289	0.35185
2	0.289	0.36442
2	0.306	0.3707
2	0.306	0.38327
2	0.306	0.38955
2	0.323	0.40212
2	0.323	0.4084
2	0.323	0.42097
2	0.34	0.43353
2	0.34	0.43982
2	0.357	0.45238
2	0.357	0.46495
2	0.374	0.47123
2	0.374	0.4838
2	0.391	0.49637
2	0.408	0.50893
2	0.408	0.5215
2	0.425	0.53406
2	0.442	0.54663
2	0.442	0.5592
2	0.459	0.57805
2	0.476	0.59061
2	0.493	0.60318
2	0.51	0.62203
2	0.527	0.63459
2	0.544	0.65344
2	0.561	0.66601
2	0.578	0.68486
2	0.595	0.70371
2	0.612	0.72256
2	0.629	0.74141
2	0.646	0.76026
2	0.663	0.7791
2	0.697	0.79795
2	0.714	0.82309
2	0.731	0.84193
2	0.765	0.86707
2	0.782	0.88592
2	0.816	0.91105
2	0.867	0.93618
2	0.901	0.9676
2	0.952	0.99273
2	0.986	1.0241
2	1.037	1.0556
2	1.071	1.087
2	1.122	1.1184
2	1.156	1.1498
2	1.207	1.1875
2	1.258	1.2252
2	1.292	1.2629
2	1.343	1.3006
2	1.394	1.3446
2	1.445	1.3886
2	1.496	1.4325
2	1.547	1.4765
2	1.598	1.5268
2	1.632	1.5708
2	1.683	1.621
2	1.734	1.6776
2	1.785	1.7279
2	1.836	1.7844
2	1.887	1.841
2	1.921	1.8975
2	1.972	1.954
2	2.023	2.0169
2	2.057	2.0797
2	2.108	2.1425
2	2.142	2.2054
2	2.176	2.2682
2	2.227	2.3373
2	2.244	2.4001
2	2.278	2.4693
2	2.312	2.5384
2	2.329	2.6075
2	2.363	2.6829
2	2.38	2.752
2	2.397	2.8211
2	2.414	2.8965
2	2.414	2.9719
2	2.414	3.041
2	2.431	3.1164
2	2.414	3.1855
2	2.414	3.2609
2	2.414	3.33
2	2.397	3.4054
2	2.38	3.4745
2	2.363	3.5499
2	2.329	3.6191
2	2.312	3.6882
2	2.278	3.7573
2	2.244	3.8264
2	2.21	3.8955
2	2.176	3.9583
2	2.142	4.0275
2	2.108	4.0903
2	2.057	4.1531
2	2.006	4.216
2	1.972	4.2725
2	1.921	4.3291
2	1.87	4.3919
2	1.819	4.4421
2	1.768	4.4987
2	1.717	4.549
2	1.666	4.6055
2	1.632	4.6558
2	1.581	4.6998
2	1.53	4.75
2	1.479	4.794
2	1.428	4.838
2	1.377	4.8757
2	1.326	4.9197
2	1.275	4.9574
2	1.224	4.9951
2	1.173	5.0328
2	1.122	5.0642
2	1.088	5.1019
2	1.054	5.1333
2	1.02	5.1647
2	1.003	5.1961
2	0.969	5.2275
2	0.935	5.2527
2	0.901	5.2841
2	0.884	5.3092
2	0.85	5.3343
2	0.816	5.3595
2	0.799	5.3846
2	0.765	5.4097
2	0.748	5.4286
2	0.714	5.4537
2	0.697	5.4726
2	0.68	5.4977
2	0.646	5.5166
2	0.629	5.5354
2	0.612	5.5543
2	0.595	5.5731
2	0.578	5.592
2	0.561	5.6108
2	0.544	5.6234
2	0.527	5.6422
2	0.51	5.6548
2	0.493	5.6736
2	0.476	5.6862
2	0.459	5.6988
2	0.442	5.7176
2	0.425	5.7302
2	0.425	5.7428
2	0.408	5.7553
2	0.391	5.7679
2	0.391	5.7805
2	0.374	5.793
2	0.374	5.7993
2	0.357	5.8119
2	0.34	5.8244
2	0.34	5.837
2	0.323	5.8433
2	0.323	5.8559
2	0.323	5.8621
2	0.306	5.8747
2	0.306	5.881
2	0.306	5.8936
2	0.289	5.8998
2	0.289	5.9124
2	0.289	5.9187
2	0.272	5.925
2	0.272	5.9375
2	0.272	5.9438
2	0.272	5.9564
2	0.272	5.9627
2	0.272	5.9689
2	0.255	5.9752
2	0.255	5.9878
2	0.255	5.9941
2	0.255	6.0004
2	0.255	6.0129
2	0.255	6.0192
2	0.255	6.0255
2	0.255	6.0318
2	0.255	6.0443
2	0.221	6.0506
2	0.204	6.0569
2	0.17	6.0632
2	0.153	6.0695
2	0.119	6.0695
2	0.102	6.0758
2	0.085	6.0758
2	0.051	6.082
2	0.034	6.082
2	0.017	6.082
2	0.017	6.082
2	0	6.082
2	0	6.082
2	0	6.082
2	-0.017	6.082
2	-0.017	6.082
2	-0.034	6.082
2	-0.017	6.082
2	-0.017	6.082
2	-0.017	6.082
2	-0.017	6.0758
2	-0.017	6.0758
2	0	6.0758
2	0	6.0758
2	0	6.0758
2	0	6.0758
2	0	6.0758
2	0	6.0758
2	0	6.0758
2	0	6.0758
2	0	6.0758
2	0	6.0758
2	0.017	6.0758
2	0.017	6.0758
2	0.017	6.082
2	0.017	6.082
2	0.017	6.082
2	0.034	6.082
2	0.034	6.082
2	0.034	6.082
2	0.034	6.0883
2	0.034	6.0883
2	0.051	6.0883
2	0.051	6.0883
2	0.051	6.0946
2	0.051	6.0946
2	0.068	6.0946
2	0.068	6.1009
2	0.068	6.1009
2	0.068	6.1009
2	0.085	6.1072
2	0.085	6.1072
2	0.085	6.1135
2	0.102	6.1135
2	0.102	6.1197
2	0.102	6.1197
2	0.119	6.126
0	0.102	6.126
0	0.102	6.1323
0	0.085	6.1323
0	0.085	6.1386
0	0.068	6.1386
0	0.068	6.1449
0	0.068	6.1449
0	0.051	6.1449
0	0.051	6.1512
0	0.034	6.1512
0	0.034	6.1512
0	0.034	6.1512
0	0.017	6.1512
0	0.017	6.1574
0	0.017	6.1574
0	0	6.1574
0	0	6.1574
0	0	6.1574
0	0	6.1574
0	0	6.1574
0	-0.017	6.1574
0	-0.017	6.1574
0	-0.017	6.1512
0	-0.034	6.1512
2	-0.034	6.1512
2	-0.034	6.1512
2	-0.017	6.1512
2	-0.017	6.1512
2	0	6.1449
2	0	6.1449
2	0	6.1449
2	0	6.1449
2	0	6.1449
2	0.017	6.1449
2	0.017	6.1512
2	0.017	6.1512
2	0.034	6.1512
2	0.034	6.1512
2	0.051	6.1512
2	0.051	6.1574
2	0.051	6.1574
2	0.068	6.1574
2	0.068	6.1637
2	0.085	6.1637
2	0.085	6.1637
2	0.102	6.17
0	0.085	6.17
0	0.085	6.1763
0	0.085	6.1763
0	0.068	6.1826
0	0.068	6.1826
0	0.068	6.1889
0	0.068	6.1889
0	0.051	6.1889
0	0.051	6.1951
0	0.051	6.1951
0	0.051	6.1951
0	0.034	6.1951
0	0.034	6.2014
0	0.034	6.2014
0	0.034	6.2014
0	0.017	6.2014
0	0.017	6.2014
0	0.017	6.2014
0	0.017	6.2014
0	0	6.2077
1	0	6.2077
1	0	6.2077
0	0	6.2077
0	0	6.2077
0	0	6.2014
0	-0.017	6.2014
0	-0.017	6.2014
0	-0.017	6.2014
0	-0.017	6.2014
0	-0.034	6.2014
0	-0.034	6.2014
0	-0.034	6.2014
0	-0.034	6.1951
0	-0.034	6.1951
0	-0.051	6.1951
0	-0.051	6.1951
2	-0.051	6.1889
2	-0.051	6.1889
2	-0.034	6.1889
2	-0.034	6.1889
2	-0.017	6.1826
2	-0.017	6.1826
2	0	6.1826
2	0	6.1826
2	0	6.1826
2	0	6.1826
2	0.017	6.1826
2	0.017	6.1826
2	0.034	6.1889
2	0.034	6.1889
2	0.051	6.1889
2	0.068	6.1889
2	0.068	6.1951
2	0.085	6.1951
2	0.085	6.2014
2	0.102	6.2014
2	0.102	6.2077
2	0.119	6.2077
2	0.119	6.214
2	0.136	6.214
2	0.153	6.2203
2	0.153	6.2265
2	0.17	6.2328
2	0.187	6.2391
0	0.17	6.2454
0	0.17	6.2454
0	0.17	6.2517
0	0.17	6.258
0	0.17	6.2642
0	0.17	6.2705
1	0.17	6.2768
1	0.153	0
1	0.136	0
1	0.136	0.0062831
1	0.119	0.012566
1	0.102	0.012566
1	0.085	0.018849
1	0.085	0.018849
1	0.068	0.025132
1	0.051	0.025132
1	0.051	0.025132
1	0.034	0.025132
1	0.017	0.031415
1	0	0.031415
1	0	0.031415
1	0	0.031415
1	-0.017	0.031415
1	-0.017	0.031415
1	-0.034	0.025132
1	-0.051	0.025132
1	-0.051	0.025132
1	-0.068	0.018849
1	-0.085	0.018849
1	-0.102	0.018849
1	-0.102	0.012566
1	-0.119	0.0062831
1	-0.136	0.0062831
1	-0.153	0
1	-0.153	6.2768
1	-0.17	6.2768
1	-0.187	6.2705
0	-0.187	6.2642
0	-0.187	6.258
0	-0.187	6.2517
0	-0.187	6.2454
0	-0.187	6.2391
2	-0.204	6.2328
2	-0.187	6.2265
2	-0.17	6.2203
2	-0.17	6.214
2	-0.153	6.2077
2	-0.136	6.2077
2	-0.136	6.2014
2	-0.119	6.1951
2	-0.119	6.1951
2	-0.102	6.1889
2	-0.102	6.1889
2	-0.085	6.1826
2	-0.085	6.1826
2	-0.068	6.1763
2	-0.068	6.1763
2	-0.051	6.1763
2	-0.051	6.17
2	-0.034	6.17
2	-0.034	6.17
2	-0.017	6.17
2	-0.017	6.1637
2	0	6.1637
2	0	6.1637
2	0	6.1637
2	0	6.1637
2	0	6.1637
2	0.017	6.1637
2	0.017	6.17
2	0.034	6.17
0	0.017	6.17
0	0.017	6.17
2	0.017	6.17
2	0.017	6.17
2	0.034	6.1763
2	0.034	6.1763
2	0.051	6.1763
2	0.051	6.1763
2	0.068	6.1826
2	0.068	6.1826
2	0.085	6.1826
2	0.085	6.1889
2	0.102	6.1889
2	0.102	6.1951
2	0.119	6.1951
2	0.119	6.2014
0	0.119	6.2077
0	0.119	6.2077
0	0.119	6.214
0	0.119	6.214
0	0.102	6.2203
0	0.102	6.2265
1	0.102	6.2265
1	0.085	6.2328
1	0.068	6.2328
1	0.051	6.2328
1	0.034	6.2391
1	0.017	6.2391
1	0	6.2391
1	0	6.2391
1	0	6.2391
0	0	6.2391
0	-0.017	6.2391
0	-0.017	6.2391
0	-0.017	6.2391
0	-0.017	6.2328
0	-0.017	6.2328
0	-0.017	6.2328
0	-0.017	6.2328
0	-0.034	6.2328
0	-0.034	6.2328
0	-0.034	6.2328
0	-0.034	6.2265
0	-0.034	6.2265
0	-0.034	6.2265
2	-0.034	6.2265
2	-0.034	6.2203
2	-0.017	6.2203
2	-0.017	6.2203
2	0	6.2203
2	0	6.2203
2	0	6.2203
2	0.017	6.2203
2	0.034	6.2203
2	0.034	6.2265
2	0.051	6.2265
2	0.051	6.2265
2	0.068	6.2328
2	0.085	6.2328
0	0.085	6.2328
0	0.068	6.2391
0	0.068	6.2391
0	0.068	6.2454
0	0.068	6.2454
0	0.068	6.2454
0	0.068	6.2517
0	0.068	6.2517
0	0.068	6.2517
1	0.068	6.258
1	0.051	6.258
1	0.034	6.258
1	0.017	6.258
1	0	6.258
1	0	6.2642
1	0	6.258
0	0	6.258
0	-0.017	6.258
0	-0.017	6.258
0	-0.017	6.258
0	-0.017	6.258
0	-0.017	6.258
0	-0.017	6.258
0	-0.017	6.258
0	-0.017	6.258
0	-0.017	6.2517
0	-0.017	6.2517
0	-0.017	6.2517
0	-0.017	6.2517
0	-0.017	6.2517
0	-0.017	6.2517
0	-0.034	6.2517
0	-0.034	6.2454
0	-0.034	6.2454
2	-0.034	6.2454
2	-0.017	6.2454
2	0	6.2454
2	0	6.2454
2	0	6.2454
2	0.017	6.2454
2	0.017	6.2454
0	0.017	6.2454
0	0.017	6.2454
0	0.017	6.2454
0	0.017	6.2454
0	0.017	6.2517
0	0.017	6.2517
0	0.017	6.2517
0	0.017	6.2517
0	0	6.2517
0	0	6.2517
0	0	6.2517
0	0	6.2517
0	0	6.2517
0	0	6.2517
0	0	6.2517
0	0	6.2517
0	0	6.2517
0	0	6.2517
0	0	6.2517
0	0	6.2517
0	0	6.2517
0	0	6.2517
0	0	6.2517
0	0	6.2517
0	0	6.2517
0	0	6.2517
0	0	6.2517
0	0	6.2517
0	0	6.2517
2	0	6.2517
2	0	6.2517
2	0	6.2517
2	0.017	6.2517
0	0.017	6.2517
0	0.017	6.2517
0	0.017	6.2517
0	0.017	6.258
0	0.017	6.258
0	0	6.258
0	0	6.258
0	0	6.258
0	0	6.258
0	0	6.258
0	0	6.258
0	0	6.258
0	0	6.258
0	0	6.258
0	0	6.258
0	0	6.258
0	0	6.258
0	0	6.258
0	0	6.258
0	0	6.258
0	0	6.258
0	0	6.258
0	0	6.258
0	0	6.258
0	0	6.258
0	0	6.258
0	0	6.258
0	0	6.258
0	0	6.258
0	0	6.258
0	0	6.258
0	0	6.258
0	0	6.258
0	0	6.258
2	0	6.258
2	0	6.258
2	0	6.258
2	0.017	6.258
2	0.034	6.258
0	0.017	6.258
0	0.017	6.258
0	0.017	6.258
0	0.017	6.2642
0	0.017	6.2642
0	0.017	6.2642
0	0.017	6.2642
0	0.017	6.2642
0	0.017	6.2642
0	0.017	6.2642
0	0.017	6.2642
0	0.017	6.2705
0	0.017	6.2705
0	0.017	6.2705
0	0.017	6.2705
0	0.017	6.2705
0	0.017	6.2705
0	0.017	6.2705
0	0.017	6.2705
0	0.017	6.2705
0	0.017	6.2768
0	0.017	6.2768
1	0.017	6.2768
1	0	6.2768
1	0	6.2768
1	-0.017	6.2768
1	-0.034	6.2768
1	-0.034	6.2705
1	-0.051	6.2705
1	-0.068	6.2705
0	-0.068	6.2642
0	-0.068	6.2642
0	-0.068	6.2642
0	-0.068	6.258
0	-0.068	6.258
0	-0.068	6.258
0	-0.068	6.2517
0	-0.068	6.2517
0	-0.085	6.2454
0	-0.085	6.2454
0	-0.085	6.2391
0	-0.085	6.2391
0	-0.085	6.2391
2	-0.085	6.2328
2	-0.068	6.2328
2	-0.068	6.2265
2	-0.051	6.2265
2	-0.051	6.2265
2	-0.034	6.2265
2	-0.017	6.2203
2	-0.017	6.2203
2	0	6.2203
2	0	6.2203
2	0	6.2203
2	0.017	6.2203
2	0.017	6.2203
2	0.034	6.2265
2	0.051	6.2265
2	0.051	6.2265
2	0.068	6.2265
2	0.085	6.2328
2	0.085	6.2328
2	0.102	6.2391
2	0.119	6.2391
0	0.102	6.2454
0	0.102	6.2454
0	0.102	6.2517
0	0.102	6.2517
0	0.102	6.258
0	0.102	6.2642
0	0.102	6.2642
0	0.102	6.2705
0	0.102	6.2705
0	0.102	6.2768
0	0.102	6.2768
0	0.102	0
1	0.102	0
1	0.085	0.0062831
1	0.068	0.0062831
1	0.068	0.0062831
1	0.051	0.012566
1	0.034	0.012566
1	0.017	0.012566
1	0.017	0.012566
1	0	0.012566
1	0	0.012566
1	-0.017	0.012566
0	-0.017	0.012566
0	-0.017	0.012566
0	-0.017	0.012566
0	0	0.012566
0	0	0.012566
0	0	0.012566
0	0	0.012566
0	0	0.012566
0	0	0.012566
0	0	0.012566
0	0	0.0062831
0	0	0.0062831
0	0	0.0062831
0	0	0.0062831
0	0	0.0062831
0	0	0.0062831
0	0	0.0062831
0	0	0.0062831
0	0	0.0062831
1	0	0.0062831
1	-0.017	0.0062831
1	-0.017	0.0062831
1	-0.034	0.0062831
1	-0.051	0
1	-0.068	0
1	-0.085	0
1	-0.085	6.2768
1	-0.102	6.2768
0	-0.102	6.2705
0	-0.102	6.2705
0	-0.102	6.2642
0	-0.102	6.2642
0	-0.102	6.258
0	-0.102	6.258
0	-0.102	6.2517
0	-0.119	6.2454
0	-0.119	6.2454
0	-0.119	6.2391
0	-0.119	6.2391
2	-0.119	6.2328
2	-0.102	6.2328
2	-0.102	6.2265
2	-0.085	6.2265
2	-0.068	6.2203
2	-0.068	6.2203
2	-0.051	6.214
2	-0.051	6.214
2	-0.034	6.214
2	-0.017	6.214
2	-0.017	6.214
2	0	6.214
2	0	6.214
2	0	6.214
2	0.017	6.214
2	0.017	6.214
2	0.034	6.214
2	0.034	6.214
2	0.051	6.214
2	0.068	6.2203
2	0.068	6.2203
2	0.085	6.2203
2	0.085	6.2265
2	0.102	6.2265
0	0.102	6.2328
0	0.102	6.2328
0	0.102	6.2391
0	0.102	6.2391
0	0.085	6.2454
0	0.085	6.2454
0	0.085	6.2517
2	0.085	6.2517
2	0.102	6.258
2	0.119	6.258
2	0.119	6.2642
2	0.136	6.2705
2	0.153	6.2705
2	0.17	6.2768
0	0.17	0
0	0.17	0.0062831
0	0.17	0.012566
0	0.17	0.012566
1	0.17	0.018849
1	0.153	0.025132
1	0.136	0.031415
1	0.136	0.037699
1	0.119	0.037699
1	0.102	0.043982
1	0.102	0.043982
1	0.085	0.050265
1	0.068	0.050265
1	0.068	0.056548
1	0.051	0.056548
1	0.051	0.056548
1	0.034	0.056548
1	0.017	0.062831
1	0.017	0.062831
1	0	0.062831
1	0	0.062831
1	0	0.062831
1	-0.017	0.062831
1	-0.017	0.062831
1	-0.034	0.056548
1	-0.051	0.056548
1	-0.051	0.056548
1	-0.068	0.056548
1	-0.068	0.050265
1	-0.085	0.050265
1	-0.102	0.043982
1	-0.102	0.043982
1	-0.119	0.037699
1	-0.136	0.037699
1	-0.136	0.031415
0	-0.136	0.025132
0	-0.136	0.018849
0	-0.136	0.018849
0	-0.136	0.012566
0	-0.136	0.0062831
2	-0.136	0.0062831
2	-0.119	0
2	-0.102	6.2768
2	-0.102	6.2768
2	-0.085	6.2705
2	-0.068	6.2705
2	-0.051	6.2705
2	-0.051	6.2642
2	-0.034	6.2642
2	-0.017	6.2642
0	-0.017	6.2642
0	-0.017	6.2642
0	-0.017	6.2642
0	-0.017	6.2642
0	-0.017	6.258
0	-0.017	6.258
0	-0.017	6.258
0	-0.017	6.258
0	-0.034	6.258
0	-0.034	6.258
0	-0.034	6.2517
0	-0.034	6.2517
0	-0.034	6.2517
0	-0.034	6.2517
0	-0.034	6.2517
0	-0.034	6.2454
0	-0.034	6.2454
2	-0.034	6.2454
2	-0.034	6.2454
2	-0.017	6.2454
2	0	6.2454
2	0	6.2454
2	0	6.2454
2	0.017	6.2454
2	0.034	6.2454
2	0.034	6.2454
2	0.051	6.2454
2	0.068	6.2517
0	0.068	6.2517
0	0.051	6.2517
0	0.051	6.258
0	0.051	6.258
0	0.051	6.258
0	0.051	6.258
0	0.051	6.2642
0	0.051	6.2642
0	0.051	6.2642
0	0.051	6.2705
0	0.051	6.2705
0	0.051	6.2705
1	0.051	6.2705
1	0.034	6.2768
1	0.017	6.2768
1	0	6.2768
1	0	6.2768
1	0	6.2768
1	-0.017	6.2768
0	-0.017	6.2768
0	-0.017	6.2768
0	-0.017	6.2768
0	-0.017	6.2705
0	-0.017	6.2705
0	-0.017	6.2705
0	-0.017	6.2705
0	-0.017	6.2705
0	-0.017	6.2705
0	-0.017	6.2705
0	-0.017	6.2642
0	-0.017	6.2642
2	-0.017	6.2642
2	-0.017	6.2642
2	0	6.2642
2	0	6.2642
2	0.017	6.2642
2	0.017	6.2642
2	0.034	6.2642
2	0.051	6.2705
0	0.051	6.2705
0	0.051	6.2705
0	0.051	6.2768
0	0.051	6.2768
0	0.051	6.2768
0	0.051	6.2768
0	0.051	0
0	0.051	0
0	0.051	0
0	0.051	0
0	0.051	0.0062831
0	0.051	0.0062831
0	0.051	0.0062831
0	0.051	0.012566
0	0.051	0.012566
0	0.051	0.012566
0	0.051	0.012566
0	0.051	0.018849
0	0.051	0.018849
0	0.051	0.018849
1	0.051	0.025132
1	0.051	0.025132
1	0.034	0.025132
1	0.017	0.025132
1	0.017	0.025132
1	0	0.025132
1	0	0.025132
1	-0.017	0.025132
1	-0.017	0.025132
0	-0.017	0.025132
0	-0.017	0.025132
0	-0.017	0.025132
0	-0.017	0.025132
0	-0.017	0.025132
0	-0.017	0.018849
0	-0.017	0.018849
0	-0.017	0.018849
0	-0.017	0.018849
0	-0.017	0.018849
0	0	0.018849
0	0	0.018849
0	0	0.018849
0	0	0.018849
0	0	0.018849
0	0	0.018849
0	0	0.018849
0	0	0.018849
2	0	0.018849
2	0	0.018849
2	0.017	0.018849
2	0.034	0.018849
2	0.034	0.018849
2	0.051	0.018849
0	0.051	0.025132
0	0.051	0.025132
0	0.051	0.025132
0	0.068	0.025132
0	0.068	0.031415
0	0.068	0.031415
1	0.068	0.031415
1	0.051	0.037699
1	0.051	0.037699
1	0.034	0.037699
1	0.017	0.037699
1	0.017	0.043982
1	0	0.043982
1	0	0.043982
1	0	0.043982
1	-0.017	0.037699
1	-0.034	0.037699
1	-0.034	0.037699
1	-0.051	0.037699
1	-0.068	0.037699
1	-0.085	0.031415
0	-0.068	0.031415
0	-0.068	0.025132
0	-0.068	0.025132
0	-0.068	0.025132
0	-0.068	0.018849
0	-0.068	0.018849
0	-0.068	0.012566
0	-0.068	0.012566
0	-0.068	0.012566
0	-0.068	0.0062831
0	-0.068	0.0062831
0	-0.068	0.0062831
0	-0.068	0
0	-0.068	0
0	-0.068	0
0	-0.068	6.2768
0	-0.068	6.2768
0	-0.068	6.2768
0	-0.068	6.2705
0	-0.068	6.2705
0	-0.068	6.2705
0	-0.068	6.2642
0	-0.068	6.2642
0	-0.068	6.2642
0	-0.068	6.258
0	-0.068	6.258
0	-0.068	6.258
0	-0.068	6.2517
0	-0.068	6.2517
2	-0.068	6.2454
2	-0.068	6.2454
2	-0.051	6.2454
2	-0.034	6.2391
2	-0.034	6.2391
2	-0.017	6.2391
2	0	6.2391
2	0	6.2391
2	0	6.2391
2	0.017	6.2391
0	0.017	6.2391
0	0.017	6.2391
0	0	6.2391
0	0	6.2391
0	0	6.2391
0	0	6.2454
0	0	6.2454
0	0	6.2454
2	0	6.2454
2	0	6.2454
2	0.017	6.2454
2	0.034	6.2454
2	0.051	6.2454
2	0.051	6.2454
2	0.068	6.2517
0	0.068	6.2517
0	0.068	6.258
0	0.068	6.258
0	0.068	6.258
0	0.068	6.2642
0	0.068	6.2642
0	0.051	6.2642
0	0.051	6.2642
0	0.051	6.2705
0	0.051	6.2705
0	0.051	6.2705
0	0.051	6.2768
0	0.051	6.2768
1	0.051	6.2768
1	0.034	0
1	0.034	0
1	0.017	0
1	0	0
1	0	0
1	0	0
1	-0.017	0
1	-0.034	0
1	-0.051	0
0	-0.051	6.2768
0	-0.051	6.2768
0	-0.051	6.2768
0	-0.051	6.2705
0	-0.051	6.2705
0	-0.051	6.2705
0	-0.051	6.2705
0	-0.051	6.2642
0	-0.051	6.2642
0	-0.051	6.2642
0	-0.051	6.2642
0	-0.051	6.258
0	-0.051	6.258
0	-0.051	6.258
0	-0.051	6.2517
2	-0.051	6.2517
2	-0.051	6.2517
2	-0.034	6.2454
2	-0.017	6.2454
2	-0.017	6.2454
2	0	6.2454
2	0	6.2454
2	0	6.2454
2	0.017	6.2454
2	0.034	6.2454
2	0.051	6.2517
2	0.051	6.2517
2	0.068	6.2517
2	0.085	6.258
0	0.085	6.258
0	0.085	6.2642
0	0.085	6.2642
0	0.068	6.2642
0	0.068	6.2705
0	0.068	6.2705
0	0.068	6.2768
0	0.068	6.2768
0	0.068	6.2768
0	0.068	0
0	0.068	0
0	0.068	0.0062831
0	0.068	0.0062831
0	0.068	0.0062831
0	0.068	0.012566
0	0.085	0.012566
0	0.085	0.018849
0	0.085	0.018849
0	0.085	0.018849
0	0.085	0.025132
0	0.085	0.025132
0	0.085	0.031415
0	0.085	0.031415
0	0.085	0.037699
1	0.085	0.037699
1	0.085	0.037699
1	0.068	0.043982
1	0.051	0.043982
1	0.051	0.043982
1	0.034	0.050265
1	0.017	0.050265
1	0.017	0.050265
1	0	0.050265
1	0	0.050265
1	0	0.050265
1	-0.017	0.050265
1	-0.034	0.050265
1	-0.034	0.050265
1	-0.051	0.043982
1	-0.051	0.043982
1	-0.068	0.043982
0	-0.068	0.037699
0	-0.068	0.037699
0	-0.068	0.037699
0	-0.068	0.031415
0	-0.068	0.031415
0	-0.051	0.031415
0	-0.051	0.025132
0	-0.051	0.025132
0	-0.051	0.025132
0	-0.051	0.018849
0	-0.051	0.018849
0	-0.051	0.018849
0	-0.051	0.018849
0	-0.051	0.012566
0	-0.051	0.012566
0	-0.051	0.012566
0	-0.051	0.0062831
0	-0.051	0.0062831
0	-0.051	0.0062831
0	-0.051	0.0062831
0	-0.051	0
0	-0.051	0
0	-0.051	0
0	-0.051	0
0	-0.051	6.2768
0	-0.051	6.2768
0	-0.051	6.2768
0	-0.051	6.2768
0	-0.051	6.2705
0	-0.051	6.2705
0	-0.051	6.2705
0	-0.051	6.2705
0	-0.051	6.2642
0	-0.051	6.2642
0	-0.051	6.2642
0	-0.051	6.2642
0	-0.051	6.258
0	-0.051	6.258
0	-0.051	6.258
0	-0.051	6.258
0	-0.051	6.2517
2	-0.051	6.2517
2	-0.034	6.2517
2	-0.034	6.2517
2	-0.017	6.2454
2	0	6.2454
2	0	6.2454
2	0	6.2454
2	0.017	6.2454
2	0.017	6.2454
2	0.034	6.2517
2	0.051	6.2517
2	0.068	6.2517
2	0.068	6.2517
2	0.085	6.258
0	0.085	6.258
0	0.085	6.2642
0	0.085	6.2642
0	0.085	6.2705
0	0.085	6.2705
0	0.085	6.2705
0	0.085	6.2768
0	0.085	6.2768
0	0.085	0
0	0.085	0
0	0.085	0.0062831
0	0.085	0.0062831
0	0.085	0.0062831
0	0.085	0.012566
0	0.085	0.012566
0	0.085	0.018849
0	0.085	0.018849
0	0.085	0.025132
1	0.085	0.025132
1	0.068	0.025132
1	0.068	0.031415
1	0.051	0.031415
1	0.034	0.031415
1	0.034	0.037699
1	0.017	0.037699
1	0	0.037699
1	0	0.037699
1	0	0.037699
1	-0.017	0.037699
1	-0.034	0.037699
1	-0.034	0.031415
1	-0.051	0.031415
0	-0.051	0.031415
0	-0.051	0.031415
0	-0.051	0.025132
0	-0.051	0.025132
0	-0.034	0.025132
0	-0.034	0.025132
0	-0.034	0.018849
0	-0.034	0.018849
0	-0.034	0.018849
0	-0.034	0.018849
0	-0.034	0.018849
0	-0.034	0.012566
0	-0.034	0.012566
0	-0.034	0.012566
0	-0.034	0.012566
0	-0.034	0.012566
0	-0.034	0.0062831
0	-0.034	0.0062831
0	-0.034	0.0062831
0	-0.034	0.0062831
0	-0.034	0.0062831
0	-0.034	0
0	-0.034	0
0	-0.034	0
0	-0.034	0
0	-0.034	0
0	-0.034	0
0	-0.034	6.2831
0	-0.034	6.2768
0	-0.034	6.2768
0	-0.034	6.2768
0	-0.034	6.2768
0	-0.034	6.2768
0	-0.034	6.2768
0	-0.034	6.2705
0	-0.034	6.2705
0	-0.034	6.2705
0	-0.034	6.2705
0	-0.034	6.2705
0	-0.034	6.2642
0	-0.034	6.2642
0	-0.034	6.2642
0	-0.034	6.2642
0	-0.034	6.2642
0	-0.034	6.2642
0	-0.034	6.258
0	-0.034	6.258
0	-0.034	6.258
0	-0.034	6.258
0	-0.034	6.2517
0	-0.034	6.2517
0	-0.034	6.2517
2	-0.051	6.2517
2	-0.034	6.2517
2	-0.017	6.2454
2	0	6.2454
2	0	6.2454
2	0	6.2454
2	0.017	6.2454
0	0.017	6.2454
0	0	6.2454
0	0	6.2517
0	0	6.2517
0	0	6.2517
0	0	6.2517
0	0	6.2517
0	0	6.2517
0	0	6.2517
0	0	6.2517
0	0	6.2517
0	0	6.2517
0	0	6.2517
0	0	6.2517
0	0	6.2517
2	0	6.2517
2	0	6.2517
2	0.017	6.2517
2	0.017	6.2517
2	0.034	6.2517
2	0.051	6.2517
2	0.068	6.258
2	0.068	6.258
0	0.068	6.258
0	0.068	6.2642
0	0.068	6.2642
0	0.068	6.2705
0	0.068	6.2705
0	0.068	6.2705
0	0.068	6.2768
0	0.068	6.2768
0	0.068	6.2768
0	0.068	0
0	0.068	0
0	0.068	0
0	0.068	0.0062831
1	0.068	0.0062831
1	0.051	0.012566
1	0.034	0.012566
1	0.034	0.012566
1	0.017	0.012566
1	0	0.012566
1	0	0.012566
1	0	0.012566
1	-0.017	0.012566
0	-0.017	0.012566
0	-0.017	0.012566
0	-0.017	0.012566
0	-0.017	0.012566
0	-0.017	0.012566
0	-0.017	0.0062831
0	-0.017	0.0062831
0	-0.017	0.0062831
0	-0.017	0.0062831
0	-0.017	0.0062831
0	-0.017	0.0062831
[truncated: 5,162 more rows]
