# Supplementary material for: Skilled motor control of an inverted pendulum implies low entropy of states but high entropy of actions
Source: PLoS Comput Biol. 2023 Jan 6;19(1):e1010810. doi: 10.1371/journal.pcbi.1010810 (PMC9851554; doi:10.1371/journal.pcbi.1010810)
Supplement: S2 File — The dataset within the file contains the data collected during the experiment. Each CSV file named “FRI_p_l.csv” corresponds to a different trial, where “p” stands for an unique numerical participant’s identifier and “l” stands for pendulum length (where “2” corresponds to 0.2, “3” to 0.3 m, “4” to 0.4 m, etc.). In every file, rows correspond to subsequent time steps, sampled with a frequency of 0.017 s. For every recorded time step, each column contains: the action selected by the trial’s participant (“action”). The value 0 corresponds to a “no action”, the value 1 represents an action that pushes the pendulum towards the clockwise direction and the value 2 corresponds to an action that pushes the pendulum towards the anti-clockwise direction.the angular velocity of the pendulum at that time step (“ang. velocity”), measured in rad s−1.the angle of the pendulum at that time step (“angle”), measured in rad with values in the interval [0, 2π) rad. The angle 0 rad corresponds to the pendulum oriented in its upright position.the single utility value associated to the whole trial (“utility”). (ZIP) [file pcbi.1010810.s002.zip › ExperimentalData/FRI_36_7.csv]

action	angular vel.	angle	trial utility
0	0	3.2358	-7.1066
0	0	3.2358
0	0	3.2358
0	-0.017	3.2358
0	-0.017	3.2358
0	-0.017	3.2358
0	-0.017	3.2358
0	-0.017	3.2358
0	-0.034	3.2358
0	-0.034	3.2295
0	-0.034	3.2295
0	-0.034	3.2295
0	-0.051	3.2295
0	-0.051	3.2232
0	-0.051	3.2232
0	-0.051	3.2232
0	-0.068	3.2232
0	-0.068	3.217
0	-0.068	3.217
0	-0.068	3.217
0	-0.068	3.2107
0	-0.068	3.2107
0	-0.085	3.2044
0	-0.085	3.2044
0	-0.085	3.1981
0	-0.085	3.1981
0	-0.085	3.1981
0	-0.085	3.1918
0	-0.102	3.1918
0	-0.102	3.1855
0	-0.102	3.1855
0	-0.102	3.1793
0	-0.102	3.1793
0	-0.102	3.173
0	-0.102	3.173
0	-0.102	3.1667
0	-0.102	3.1604
0	-0.102	3.1604
0	-0.102	3.1541
0	-0.102	3.1541
1	-0.102	3.1478
1	-0.119	3.1478
1	-0.136	3.1416
1	-0.136	3.1353
1	-0.153	3.1353
1	-0.17	3.129
1	-0.17	3.1227
1	-0.187	3.1164
1	-0.204	3.1101
1	-0.204	3.1038
1	-0.221	3.0976
1	-0.221	3.0913
1	-0.238	3.085
1	-0.238	3.0724
1	-0.255	3.0661
1	-0.255	3.0599
1	-0.272	3.0536
1	-0.272	3.041
1	-0.289	3.0347
1	-0.289	3.0222
1	-0.306	3.0159
1	-0.306	3.0096
1	-0.306	2.997
1	-0.323	2.9845
1	-0.323	2.9782
1	-0.323	2.9656
1	-0.323	2.9593
1	-0.34	2.9468
1	-0.34	2.9342
1	-0.34	2.9279
1	-0.34	2.9154
1	-0.34	2.9091
1	-0.34	2.8965
1	-0.34	2.8839
1	-0.34	2.8714
1	-0.34	2.8651
1	-0.34	2.8525
1	-0.34	2.84
1	-0.34	2.8337
1	-0.34	2.8211
1	-0.34	2.8085
1	-0.34	2.8023
1	-0.34	2.7897
1	-0.323	2.7834
1	-0.323	2.7708
1	-0.323	2.7583
1	-0.323	2.752
1	-0.306	2.7394
1	-0.306	2.7332
1	-0.306	2.7206
1	-0.289	2.7143
1	-0.289	2.7017
1	-0.289	2.6955
1	-0.272	2.6892
1	-0.272	2.6766
1	-0.255	2.6703
1	-0.255	2.664
1	-0.238	2.6578
1	-0.238	2.6452
1	-0.221	2.6389
1	-0.221	2.6326
0	-0.187	2.6263
0	-0.17	2.62
0	-0.153	2.6138
0	-0.136	2.6138
0	-0.102	2.6075
0	-0.085	2.6075
0	-0.068	2.6012
0	-0.051	2.6012
0	-0.017	2.6012
0	0	2.6012
0	0	2.6012
0	0.034	2.6012
0	0.051	2.6012
0	0.068	2.6012
0	0.102	2.6075
0	0.119	2.6075
2	0.136	2.6138
2	0.17	2.62
2	0.204	2.6263
2	0.238	2.6326
2	0.272	2.6389
2	0.306	2.6452
2	0.323	2.6578
2	0.357	2.6703
2	0.391	2.6766
2	0.425	2.6892
2	0.459	2.7017
2	0.476	2.7206
2	0.51	2.7332
2	0.544	2.752
2	0.561	2.7646
2	0.595	2.7834
2	0.612	2.8023
2	0.646	2.8211
2	0.663	2.84
2	0.697	2.8651
2	0.714	2.8839
2	0.731	2.9028
2	0.748	2.9279
2	0.782	2.9531
2	0.799	2.9782
2	0.816	2.997
2	0.833	3.0222
2	0.85	3.0473
2	0.85	3.0724
2	0.867	3.1038
2	0.884	3.129
2	0.901	3.1541
2	0.901	3.1793
2	0.918	3.2107
2	0.918	3.2358
2	0.918	3.2672
2	0.935	3.2923
2	0.935	3.3238
2	0.935	3.3489
2	0.935	3.3803
2	0.935	3.4054
2	0.935	3.4369
2	0.935	3.462
2	0.935	3.4934
2	0.935	3.5185
2	0.918	3.5499
2	0.918	3.5751
2	0.901	3.6002
2	0.901	3.6316
2	0.884	3.6568
2	0.884	3.6819
2	0.867	3.7133
2	0.85	3.7384
2	0.85	3.7636
2	0.833	3.7887
2	0.816	3.8138
2	0.799	3.839
2	0.782	3.8641
2	0.765	3.883
2	0.748	3.9081
2	0.731	3.9269
2	0.714	3.9521
2	0.68	3.9709
2	0.663	3.996
2	0.646	4.0149
2	0.629	4.0338
2	0.595	4.0526
2	0.578	4.0714
2	0.561	4.084
2	0.527	4.1029
2	0.51	4.1154
2	0.476	4.1343
2	0.459	4.1468
2	0.425	4.1594
2	0.408	4.172
2	0.374	4.1845
2	0.357	4.1971
2	0.323	4.2097
2	0.306	4.216
2	0.272	4.2285
2	0.255	4.2348
2	0.221	4.2411
2	0.187	4.2474
2	0.17	4.2537
2	0.136	4.2599
2	0.119	4.2662
2	0.085	4.2662
2	0.051	4.2662
2	0.034	4.2725
2	0	4.2725
2	0	4.2725
2	-0.034	4.2725
2	-0.068	4.2662
2	-0.085	4.2662
2	-0.119	4.2662
2	-0.136	4.2599
2	-0.17	4.2537
0	-0.204	4.2474
0	-0.238	4.2411
0	-0.289	4.2348
0	-0.323	4.2222
0	-0.357	4.216
0	-0.391	4.2034
1	-0.425	4.1908
1	-0.476	4.1783
1	-0.527	4.1594
1	-0.578	4.1406
1	-0.629	4.128
1	-0.663	4.1029
1	-0.714	4.084
1	-0.765	4.0589
1	-0.799	4.04
1	-0.85	4.0149
1	-0.901	3.9835
1	-0.935	3.9583
1	-0.986	3.9269
1	-1.02	3.9018
1	-1.054	3.8704
1	-1.105	3.8327
1	-1.139	3.8013
1	-1.173	3.7636
1	-1.207	3.7322
1	-1.241	3.6945
1	-1.275	3.6568
1	-1.309	3.6191
1	-1.343	3.5751
1	-1.36	3.5374
1	-1.394	3.4934
1	-1.411	3.4494
1	-1.445	3.4054
1	-1.462	3.3615
1	-1.479	3.3175
1	-1.496	3.2735
1	-1.513	3.2295
1	-1.53	3.1855
1	-1.547	3.1353
1	-1.547	3.0913
1	-1.564	3.041
1	-1.564	2.997
1	-1.564	2.9468
1	-1.564	2.9028
1	-1.564	2.8525
1	-1.564	2.8085
1	-1.564	2.7583
1	-1.564	2.7143
1	-1.547	2.664
1	-1.547	2.62
1	-1.53	2.5698
1	-1.513	2.5258
1	-1.496	2.4818
1	-1.479	2.4378
1	-1.462	2.3939
1	-1.445	2.3499
1	-1.428	2.3059
1	-1.411	2.2619
1	-1.377	2.2179
1	-1.36	2.1802
1	-1.343	2.1362
1	-1.309	2.0986
1	-1.292	2.0609
1	-1.258	2.0169
1	-1.224	1.9792
1	-1.207	1.9478
1	-1.173	1.9101
1	-1.139	1.8724
1	-1.105	1.841
1	-1.088	1.8095
1	-1.054	1.7781
1	-1.02	1.7467
1	-0.986	1.7153
1	-0.952	1.6839
1	-0.918	1.6587
1	-0.901	1.6273
1	-0.867	1.6022
1	-0.833	1.5771
1	-0.799	1.5519
1	-0.765	1.5268
1	-0.731	1.5017
1	-0.697	1.4828
1	-0.68	1.464
0	-0.629	1.4451
0	-0.578	1.4263
0	-0.544	1.4074
0	-0.493	1.3886
0	-0.459	1.376
0	-0.425	1.3634
0	-0.374	1.3509
0	-0.34	1.3383
0	-0.289	1.332
0	-0.255	1.3195
0	-0.204	1.3132
0	-0.17	1.3069
0	-0.119	1.3069
0	-0.085	1.3006
0	-0.034	1.3006
0	0	1.3006
0	0.017	1.3006
0	0.068	1.3006
0	0.102	1.3006
0	0.153	1.3069
0	0.187	1.3132
0	0.238	1.3195
0	0.272	1.3257
0	0.306	1.332
0	0.357	1.3446
0	0.391	1.3572
0	0.442	1.3697
0	0.476	1.3823
0	0.527	1.4011
2	0.561	1.4137
2	0.612	1.4325
2	0.68	1.4514
2	0.731	1.4765
2	0.782	1.4954
2	0.833	1.5205
2	0.884	1.5456
2	0.935	1.5771
2	1.003	1.6022
2	1.054	1.6336
2	1.105	1.6713
2	1.156	1.7027
2	1.207	1.7404
2	1.258	1.7781
2	1.309	1.8158
2	1.36	1.8535
2	1.428	1.8975
2	1.479	1.9415
2	1.513	1.9855
2	1.564	2.0294
2	1.615	2.0797
2	1.666	2.13
2	1.717	2.1802
2	1.751	2.2305
2	1.802	2.287
2	1.836	2.3436
2	1.887	2.4001
2	1.921	2.4567
2	1.955	2.5132
2	1.989	2.5761
2	2.023	2.6326
2	2.057	2.6955
2	2.091	2.7583
2	2.108	2.8211
2	2.125	2.8839
2	2.159	2.9468
2	2.176	3.0159
2	2.176	3.0787
2	2.193	3.1478
2	2.21	3.2107
2	2.21	3.2798
2	2.21	3.3426
2	2.21	3.4117
2	2.21	3.4808
2	2.21	3.5437
2	2.193	3.6128
2	2.193	3.6756
2	2.176	3.7447
2	2.159	3.8076
2	2.142	3.8767
2	2.125	3.9395
2	2.108	4.0023
2	2.074	4.0652
2	2.057	4.128
2	2.023	4.1908
2	2.006	4.2474
2	1.972	4.3102
2	1.938	4.3667
2	1.921	4.4233
2	1.887	4.4861
2	1.853	4.5427
2	1.819	4.593
2	1.785	4.6495
2	1.751	4.6998
2	1.717	4.7563
2	1.7	4.8066
2	1.666	4.8568
2	1.632	4.9071
2	1.598	4.9574
2	1.564	5.0014
2	1.53	5.0516
2	1.513	5.0956
2	1.479	5.1396
2	1.445	5.1836
2	1.428	5.2275
2	1.394	5.2715
2	1.377	5.3155
2	1.343	5.3532
2	1.326	5.3972
2	1.309	5.4349
2	1.292	5.4726
2	1.258	5.5103
2	1.241	5.548
2	1.224	5.5857
2	1.207	5.6234
2	1.207	5.6611
2	1.19	5.6988
2	1.173	5.7302
2	1.156	5.7679
2	1.156	5.8056
2	1.139	5.837
2	1.139	5.8747
2	1.139	5.9061
2	1.122	5.9375
2	1.122	5.9752
2	1.122	6.0066
2	1.105	6.0443
2	1.088	6.0758
2	1.054	6.1072
2	1.037	6.1386
2	1.02	6.17
2	1.003	6.2014
2	1.003	6.2328
2	0.986	6.2642
2	0.969	0.0062831
2	0.952	0.037699
2	0.952	0.069114
2	0.935	0.094246
2	0.935	0.12566
2	0.935	0.15079
2	0.918	0.18221
2	0.918	0.20734
2	0.918	0.23247
2	0.918	0.26389
2	0.918	0.28902
2	0.918	0.32044
2	0.918	0.34557
2	0.918	0.3707
2	0.918	0.40212
2	0.935	0.42725
2	0.935	0.45867
2	0.952	0.4838
2	0.952	0.51521
2	0.969	0.54663
2	0.969	0.57176
2	0.986	0.60318
2	1.003	0.63459
2	1.02	0.66601
2	1.02	0.69114
2	1.054	0.72256
2	1.088	0.76026
2	1.105	0.79167
2	1.139	0.82309
2	1.173	0.86079
2	1.207	0.89848
2	1.241	0.9299
2	1.275	0.97388
2	1.309	1.0116
2	1.343	1.0493
2	1.377	1.0933
2	1.428	1.131
2	1.462	1.1749
2	1.496	1.2189
2	1.53	1.2692
2	1.581	1.3132
2	1.615	1.3634
2	1.666	1.4137
2	1.7	1.464
2	1.751	1.5142
2	1.785	1.5708
2	1.836	1.621
2	1.87	1.6776
2	1.904	1.7341
2	1.955	1.7907
2	1.989	1.8535
2	2.04	1.9163
2	2.074	1.9729
2	2.108	2.0357
2	2.142	2.1048
2	2.176	2.1677
2	2.21	2.2305
2	2.244	2.2996
2	2.278	2.3687
2	2.295	2.4378
2	2.329	2.507
2	2.346	2.5761
2	2.38	2.6515
2	2.397	2.7206
2	2.397	2.796
2	2.414	2.8651
2	2.431	2.9405
2	2.431	3.0096
2	2.431	3.085
2	2.431	3.1604
2	2.431	3.2295
2	2.414	3.3049
2	2.414	3.374
2	2.397	3.4494
2	2.38	3.5185
2	2.363	3.5939
2	2.346	3.6631
2	2.312	3.7322
2	2.295	3.8013
2	2.261	3.8704
2	2.227	3.9395
2	2.193	4.0086
2	2.159	4.0714
2	2.125	4.1343
2	2.091	4.2034
2	2.057	4.2662
2	2.006	4.3228
2	1.972	4.3856
2	1.938	4.4421
2	1.887	4.4987
2	1.836	4.5553
2	1.802	4.6118
2	1.751	4.6683
2	1.717	4.7186
2	1.666	4.7689
2	1.632	4.8191
2	1.581	4.8694
2	1.547	4.9134
2	1.496	4.9574
2	1.462	5.0076
2	1.411	5.0453
2	1.377	5.0893
2	1.326	5.1333
2	1.292	5.171
2	1.258	5.2087
2	1.224	5.2464
2	1.173	5.2841
2	1.139	5.3155
2	1.105	5.3532
2	1.071	5.3846
2	1.037	5.416
2	1.003	5.4474
2	0.969	5.4789
2	0.952	5.504
2	0.918	5.5354
2	0.884	5.5605
2	0.85	5.592
2	0.833	5.6171
2	0.799	5.6422
2	0.782	5.6611
2	0.748	5.6862
2	0.731	5.7113
2	0.714	5.7302
2	0.68	5.749
2	0.663	5.7742
2	0.646	5.793
2	0.629	5.8119
2	0.595	5.8307
2	0.578	5.8496
2	0.561	5.8684
2	0.544	5.881
2	0.527	5.8998
2	0.51	5.9124
2	0.51	5.9313
2	0.493	5.9438
2	0.476	5.9627
2	0.459	5.9752
2	0.442	5.9878
2	0.442	6.0004
2	0.425	6.0129
2	0.408	6.0255
2	0.408	6.0381
2	0.391	6.0506
2	0.374	6.0632
2	0.374	6.0758
2	0.357	6.0883
2	0.357	6.1009
2	0.34	6.1072
2	0.34	6.1197
2	0.34	6.1323
2	0.323	6.1386
2	0.323	6.1512
2	0.323	6.1574
2	0.306	6.17
2	0.306	6.1763
2	0.306	6.1889
2	0.306	6.1951
2	0.289	6.2077
2	0.289	6.214
2	0.289	6.2265
2	0.289	6.2328
2	0.289	6.2454
1	0.289	6.2517
1	0.272	6.258
1	0.255	6.2705
1	0.238	6.2768
1	0.238	0
1	0.221	0.0062831
1	0.204	0.012566
1	0.204	0.018849
1	0.187	0.025132
1	0.187	0.031415
1	0.17	0.037699
1	0.153	0.043982
1	0.153	0.050265
1	0.136	0.050265
1	0.136	0.056548
1	0.119	0.062831
0	0.119	0.062831
0	0.136	0.069114
0	0.136	0.075397
0	0.136	0.075397
0	0.136	0.08168
0	0.136	0.087963
0	0.153	0.094246
0	0.153	0.094246
0	0.153	0.10053
0	0.153	0.10681
0	0.17	0.1131
0	0.17	0.11938
0	0.17	0.11938
1	0.187	0.12566
1	0.17	0.13195
1	0.17	0.13823
1	0.17	0.14451
1	0.153	0.15079
1	0.153	0.15079
1	0.153	0.15708
1	0.136	0.16336
1	0.136	0.16964
1	0.136	0.16964
1	0.136	0.17593
1	0.119	0.18221
1	0.119	0.18221
1	0.119	0.18849
1	0.119	0.19478
1	0.119	0.19478
1	0.102	0.20106
1	0.102	0.20106
1	0.102	0.20734
1	0.102	0.20734
1	0.102	0.21363
1	0.102	0.21363
1	0.085	0.21991
1	0.085	0.21991
1	0.085	0.22619
1	0.085	0.22619
1	0.085	0.23247
1	0.085	0.23247
1	0.085	0.23876
1	0.085	0.23876
1	0.085	0.23876
1	0.085	0.24504
1	0.085	0.24504
1	0.068	0.25132
1	0.068	0.25132
1	0.068	0.25132
1	0.068	0.25761
1	0.068	0.25761
1	0.068	0.26389
1	0.068	0.26389
1	0.068	0.26389
1	0.068	0.27017
1	0.068	0.27017
1	0.068	0.27646
1	0.068	0.27646
1	0.068	0.27646
1	0.068	0.28274
1	0.068	0.28274
1	0.068	0.28274
1	0.068	0.28902
1	0.068	0.28902
1	0.068	0.29531
1	0.085	0.29531
1	0.085	0.30159
1	0.085	0.30159
1	0.085	0.30159
1	0.085	0.30787
1	0.085	0.30787
1	0.085	0.31416
1	0.085	0.31416
1	0.085	0.32044
1	0.085	0.32044
1	0.085	0.32672
1	0.102	0.32672
1	0.102	0.333
1	0.102	0.333
1	0.102	0.33929
1	0.102	0.33929
1	0.102	0.34557
1	0.119	0.34557
1	0.119	0.35185
1	0.119	0.35185
1	0.119	0.35814
1	0.119	0.36442
1	0.136	0.36442
1	0.136	0.3707
1	0.136	0.37699
1	0.136	0.37699
1	0.153	0.38327
1	0.153	0.38955
1	0.153	0.39583
1	0.153	0.39583
1	0.17	0.40212
1	0.17	0.4084
1	0.17	0.41469
1	0.187	0.42097
1	0.187	0.42725
1	0.187	0.43353
1	0.204	0.43982
1	0.204	0.4461
1	0.221	0.45238
1	0.221	0.45867
1	0.221	0.46495
1	0.238	0.47123
1	0.238	0.47752
1	0.255	0.4838
1	0.255	0.49637
1	0.272	0.50265
1	0.272	0.50893
1	0.289	0.5215
1	0.306	0.52778
1	0.306	0.54035
1	0.323	0.54663
1	0.323	0.5592
1	0.34	0.56548
1	0.357	0.57805
1	0.357	0.59061
1	0.374	0.60318
1	0.391	0.60946
1	0.408	0.62203
1	0.408	0.63459
1	0.425	0.64716
1	0.442	0.66601
1	0.459	0.67858
1	0.476	0.69114
1	0.493	0.70371
1	0.51	0.72256
1	0.527	0.73512
1	0.544	0.75397
1	0.561	0.77282
1	0.578	0.78539
1	0.595	0.80424
1	0.612	0.82309
1	0.629	0.84193
1	0.663	0.86079
1	0.68	0.87963
1	0.697	0.90477
1	0.714	0.92362
1	0.748	0.94875
1	0.765	0.9676
1	0.782	0.99273
1	0.816	1.0179
1	0.833	1.043
1	0.867	1.0681
1	0.884	1.0933
1	0.918	1.1247
1	0.952	1.1498
1	0.969	1.1812
1	1.003	1.2126
1	1.02	1.2378
1	1.054	1.2692
1	1.088	1.3069
1	1.122	1.3383
1	1.139	1.3697
1	1.173	1.4074
1	1.207	1.4451
1	1.241	1.4765
1	1.258	1.5142
1	1.292	1.5582
1	1.326	1.5959
1	1.36	1.6336
1	1.394	1.6776
1	1.411	1.7216
1	1.445	1.7655
1	1.479	1.8095
1	1.513	1.8535
1	1.53	1.8975
1	1.564	1.9478
1	1.598	1.9917
1	1.615	2.042
1	1.649	2.0923
1	1.666	2.1425
1	1.683	2.1928
1	1.717	2.2431
1	1.734	2.2933
1	1.751	2.3436
1	1.768	2.4001
1	1.785	2.4504
1	1.802	2.507
1	1.802	2.5635
1	1.819	2.6138
1	1.819	2.6703
1	1.836	2.7269
1	1.836	2.7834
1	1.836	2.8337
1	1.836	2.8902
1	1.836	2.9468
1	1.819	3.0033
1	1.819	3.0536
1	1.802	3.1101
1	1.802	3.1667
1	1.785	3.217
1	1.768	3.2735
1	1.751	3.3238
1	1.717	3.3803
1	1.7	3.4306
1	1.683	3.4808
1	1.649	3.5311
1	1.615	3.5814
1	1.581	3.6316
1	1.547	3.6756
1	1.513	3.7196
1	1.479	3.7699
1	1.445	3.8138
1	1.394	3.8515
1	1.36	3.8955
1	1.326	3.9395
1	1.275	3.9772
1	1.224	4.0149
1	1.19	4.0526
1	1.139	4.084
1	1.088	4.1217
1	1.037	4.1531
1	1.003	4.1845
1	0.952	4.2097
1	0.901	4.2411
1	0.85	4.2662
1	0.799	4.2914
1	0.748	4.3165
1	0.697	4.3353
1	0.646	4.3542
1	0.595	4.373
1	0.527	4.3919
1	0.476	4.4044
1	0.425	4.4233
1	0.374	4.4359
1	0.323	4.4421
1	0.272	4.4547
1	0.221	4.461
1	0.17	4.4673
1	0.102	4.4736
1	0.051	4.4736
1	0	4.4736
1	-0.034	4.4736
1	-0.085	4.4736
1	-0.136	4.4673
1	-0.187	4.461
0	-0.238	4.4547
0	-0.272	4.4484
0	-0.323	4.4421
0	-0.357	4.4296
0	-0.391	4.417
0	-0.442	4.4044
0	-0.476	4.3919
0	-0.527	4.373
0	-0.561	4.3605
0	-0.595	4.3416
0	-0.646	4.3228
0	-0.68	4.3039
1	-0.714	4.2851
1	-0.765	4.2599
1	-0.816	4.2348
1	-0.867	4.2097
1	-0.918	4.1845
1	-0.969	4.1531
1	-1.003	4.1217
1	-1.054	4.0966
1	-1.105	4.0589
1	-1.139	4.0275
1	-1.19	3.9898
1	-1.241	3.9521
1	-1.275	3.9144
1	-1.309	3.8767
1	-1.36	3.839
1	-1.394	3.795
1	-1.428	3.751
1	-1.462	3.7133
1	-1.496	3.6631
1	-1.53	3.6191
1	-1.564	3.5751
1	-1.581	3.5248
1	-1.615	3.4808
1	-1.632	3.4306
1	-1.666	3.3803
1	-1.683	3.33
1	-1.7	3.2798
1	-1.717	3.2295
1	-1.717	3.173
1	-1.734	3.1227
1	-1.751	3.0724
1	-1.751	3.0159
1	-1.751	2.9656
1	-1.751	2.9091
1	-1.751	2.8588
1	-1.751	2.8085
1	-1.751	2.752
1	-1.751	2.7017
1	-1.734	2.6452
1	-1.734	2.5949
1	-1.717	2.5447
1	-1.7	2.4944
1	-1.683	2.4441
1	-1.666	2.3939
1	-1.649	2.3436
1	-1.632	2.2933
1	-1.598	2.2431
1	-1.581	2.1928
1	-1.564	2.1488
1	-1.53	2.0986
1	-1.496	2.0546
1	-1.479	2.0106
1	-1.445	1.9666
1	-1.411	1.9226
1	-1.394	1.8786
1	-1.36	1.841
1	-1.326	1.797
1	-1.292	1.7593
1	-1.258	1.7216
1	-1.241	1.6839
1	-1.207	1.6462
1	-1.173	1.6085
1	-1.139	1.5771
1	-1.105	1.5394
1	-1.071	1.5079
1	-1.037	1.4765
1	-1.02	1.4451
1	-0.986	1.4137
1	-0.952	1.3823
1	-0.918	1.3572
1	-0.884	1.332
1	-0.85	1.3006
1	-0.833	1.2755
1	-0.799	1.2503
1	-0.765	1.2315
1	-0.748	1.2064
0	-0.697	1.1812
0	-0.663	1.1624
0	-0.612	1.1435
0	-0.578	1.1247
0	-0.544	1.1058
0	-0.51	1.0933
0	-0.459	1.0807
0	-0.425	1.0618
0	-0.391	1.0493
0	-0.357	1.043
0	-0.323	1.0304
0	-0.272	1.0241
0	-0.238	1.0116
0	-0.204	1.0053
0	-0.17	0.99901
0	-0.136	0.99273
0	-0.102	0.99273
0	-0.068	0.98645
0	-0.017	0.98645
0	0	0.98645
0	0.034	0.98645
0	0.068	0.98645
0	0.102	0.99273
0	0.136	0.99901
0	0.17	0.99901
0	0.204	1.0053
0	0.238	1.0116
0	0.289	1.0241
0	0.323	1.0304
0	0.357	1.043
0	0.391	1.0556
0	0.425	1.0681
0	0.459	1.0807
0	0.51	1.0933
0	0.544	1.1121
0	0.578	1.1247
0	0.612	1.1435
0	0.663	1.1624
0	0.697	1.1875
0	0.731	1.2064
0	0.782	1.2315
0	0.816	1.2566
0	0.867	1.2817
0	0.901	1.3069
0	0.935	1.332
0	0.986	1.3634
0	1.02	1.3948
0	1.071	1.4263
0	1.105	1.4577
0	1.156	1.4954
0	1.19	1.5268
0	1.241	1.5645
0	1.275	1.6022
0	1.326	1.6399
0	1.36	1.6839
0	1.394	1.7216
0	1.445	1.7655
0	1.479	1.8095
0	1.53	1.8535
0	1.564	1.9038
0	1.598	1.9478
0	1.649	1.998
0	1.683	2.0483
0	1.717	2.0986
0	1.751	2.1551
0	1.785	2.2054
0	1.819	2.2619
0	1.853	2.3185
0	1.887	2.375
0	1.904	2.4316
0	1.938	2.4881
0	1.955	2.5447
0	1.972	2.6075
0	2.006	2.664
0	2.023	2.7269
0	2.04	2.7897
0	2.04	2.8462
0	2.057	2.9091
0	2.057	2.9719
0	2.074	3.0347
0	2.074	3.0976
0	2.074	3.1604
0	2.057	3.2232
0	2.057	3.2861
0	2.057	3.3426
0	2.04	3.4054
0	2.023	3.4683
0	2.006	3.5311
0	1.989	3.5877
0	1.972	3.6505
0	1.955	3.707
0	1.921	3.7636
0	1.887	3.8264
0	1.87	3.883
0	1.836	3.9332
0	1.802	3.9898
0	1.768	4.0463
0	1.734	4.0966
0	1.7	4.1468
0	1.666	4.1971
0	1.615	4.2474
0	1.581	4.2976
0	1.547	4.3479
0	1.496	4.3919
0	1.462	4.4359
0	1.411	4.4798
0	1.377	4.5238
0	1.326	4.5615
0	1.292	4.5992
0	1.241	4.6369
0	1.207	4.6746
0	1.156	4.7123
0	1.105	4.7437
0	1.071	4.7814
0	1.02	4.8129
0	0.986	4.8443
0	0.935	4.8694
0	0.901	4.9008
0	0.85	4.926
0	0.816	4.9511
0	0.765	4.9762
0	0.731	4.9951
0	0.697	5.0202
0	0.646	5.039
0	0.612	5.0579
0	0.561	5.0767
0	0.527	5.0956
0	0.493	5.1082
0	0.442	5.1207
0	0.408	5.1333
0	0.374	5.1459
1	0.323	5.1584
1	0.272	5.1647
1	0.221	5.1773
1	0.187	5.1836
1	0.136	5.1836
1	0.085	5.1898
1	0.034	5.1898
1	0	5.1898
1	-0.051	5.1898
1	-0.102	5.1898
1	-0.153	5.1836
1	-0.204	5.1773
1	-0.255	5.171
1	-0.306	5.1647
1	-0.357	5.1521
1	-0.408	5.1396
1	-0.442	5.127
1	-0.493	5.1144
1	-0.544	5.1019
1	-0.595	5.083
1	-0.646	5.0642
1	-0.714	5.039
1	-0.765	5.0202
1	-0.816	4.9951
1	-0.867	4.9699
1	-0.918	4.9448
1	-0.969	4.9134
1	-1.02	4.882
1	-1.071	4.8506
1	-1.122	4.8191
1	-1.19	4.7877
1	-1.241	4.75
1	-1.292	4.7123
1	-1.343	4.6683
1	-1.394	4.6306
1	-1.445	4.5867
1	-1.496	4.5427
1	-1.564	4.4987
1	-1.615	4.4484
1	-1.666	4.3982
1	-1.717	4.3479
1	-1.768	4.2976
1	-1.819	4.2411
1	-1.853	4.1845
1	-1.904	4.128
1	-1.955	4.0714
1	-1.989	4.0149
1	-2.04	3.9521
1	-2.074	3.8892
1	-2.125	3.8264
1	-2.159	3.7636
1	-2.193	3.6945
1	-2.227	3.6316
1	-2.244	3.5625
1	-2.278	3.4934
1	-2.295	3.4243
1	-2.329	3.3552
1	-2.346	3.2861
1	-2.363	3.217
1	-2.363	3.1416
1	-2.38	3.0724
1	-2.38	3.0033
1	-2.38	2.9279
1	-2.38	2.8588
1	-2.38	2.7834
1	-2.38	2.7143
1	-2.363	2.6389
1	-2.363	2.5698
1	-2.346	2.5007
1	-2.329	2.4316
1	-2.312	2.3624
1	-2.295	2.2933
1	-2.261	2.2242
1	-2.244	2.1551
1	-2.21	2.086
1	-2.193	2.0232
1	-2.159	1.954
1	-2.125	1.8912
1	-2.091	1.8284
1	-2.074	1.7655
1	-2.04	1.7027
1	-2.006	1.6399
1	-1.972	1.5833
0	-1.921	1.5205
0	-1.887	1.464
0	-1.836	1.4074
0	-1.802	1.3572
0	-1.751	1.3006
0	-1.717	1.2503
0	-1.666	1.2001
0	-1.632	1.1498
0	-1.598	1.0995
0	-1.547	1.0493
0	-1.513	1.0053
0	-1.479	0.96131
0	-1.445	0.91733
0	-1.411	0.87335
0	-1.377	0.82937
0	-1.343	0.79167
0	-1.309	0.74769
0	-1.292	0.70999
0	-1.258	0.67229
0	-1.224	0.63459
2	-1.207	0.59689
2	-1.173	0.5592
2	-1.139	0.52778
2	-1.105	0.49637
2	-1.071	0.45867
2	-1.037	0.42725
2	-1.003	0.39583
2	-0.986	0.3707
2	-0.952	0.33929
2	-0.935	0.30787
2	-0.901	0.28274
2	-0.884	0.25761
2	-0.85	0.22619
2	-0.833	0.20106
2	-0.816	0.17593
2	-0.799	0.15079
2	-0.782	0.13195
2	-0.765	0.10681
2	-0.748	0.08168
2	-0.731	0.062831
2	-0.714	0.037699
2	-0.697	0.018849
2	-0.697	6.2768
2	-0.68	6.258
2	-0.663	6.2391
2	-0.663	6.2203
2	-0.646	6.2014
2	-0.646	6.1763
2	-0.629	6.1574
2	-0.629	6.1386
2	-0.629	6.1197
2	-0.612	6.1009
2	-0.612	6.082
2	-0.612	6.0632
2	-0.612	6.0443
2	-0.612	6.0255
2	-0.612	6.0066
2	-0.612	5.9941
2	-0.612	5.9752
2	-0.612	5.9564
2	-0.612	5.9375
2	-0.612	5.9187
2	-0.612	5.8998
2	-0.629	5.881
2	-0.629	5.8621
2	-0.629	5.8433
2	-0.646	5.8244
2	-0.646	5.7993
2	-0.663	5.7805
2	-0.663	5.7616
2	-0.68	5.7428
2	-0.68	5.7239
2	-0.697	5.6988
2	-0.714	5.6799
2	-0.714	5.6548
2	-0.731	5.6359
0	-0.765	5.6108
0	-0.782	5.592
0	-0.816	5.5668
1	-0.833	5.5417
1	-0.884	5.5166
1	-0.918	5.4851
1	-0.969	5.46
1	-1.003	5.4286
1	-1.054	5.3972
1	-1.088	5.3658
1	-1.139	5.3281
1	-1.19	5.2966
1	-1.241	5.2589
1	-1.275	5.2213
1	-1.326	5.1836
1	-1.377	5.1396
1	-1.428	5.0956
1	-1.479	5.0516
1	-1.53	5.0076
1	-1.581	4.9637
1	-1.632	4.9134
1	-1.683	4.8631
1	-1.751	4.8129
1	-1.802	4.7563
1	-1.853	4.706
1	-1.904	4.6495
1	-1.955	4.5867
1	-2.006	4.5301
1	-2.057	4.4673
1	-2.108	4.4044
1	-2.159	4.3416
1	-2.21	4.2725
1	-2.261	4.2097
1	-2.312	4.1406
1	-2.363	4.0652
1	-2.397	3.996
1	-2.448	3.9207
1	-2.482	3.8515
1	-2.516	3.7761
1	-2.55	3.6945
1	-2.584	3.6191
1	-2.618	3.5437
1	-2.635	3.462
1	-2.669	3.3803
1	-2.686	3.3049
1	-2.703	3.2232
1	-2.703	3.1416
1	-2.72	3.0599
1	-2.72	2.9782
1	-2.72	2.8965
1	-2.72	2.8148
1	-2.72	2.7332
0	-2.703	2.6515
0	-2.669	2.5698
0	-2.652	2.4881
0	-2.618	2.4127
0	-2.584	2.331
2	-2.55	2.2556
2	-2.516	2.1802
2	-2.465	2.1048
2	-2.414	2.0294
2	-2.363	1.9603
2	-2.312	1.8849
2	-2.244	1.8221
2	-2.193	1.753
0	-2.159	1.6839
0	-2.108	1.621
0	-2.057	1.5582
0	-2.023	1.4954
0	-1.972	1.4388
2	-1.938	1.3823
2	-1.887	1.3195
2	-1.819	1.2629
2	-1.768	1.2126
2	-1.717	1.1561
2	-1.666	1.1058
2	-1.615	1.0556
0	-1.581	1.0116
0	-1.547	0.96131
0	-1.513	0.91733
0	-1.479	0.87335
0	-1.445	0.82937
2	-1.411	0.78539
2	-1.36	0.74141
2	-1.326	0.70371
2	-1.292	0.65973
2	-1.241	0.62203
2	-1.207	0.58433
2	-1.173	0.55291
2	-1.139	0.51521
2	-1.105	0.4838
2	-1.071	0.4461
2	-1.054	0.41469
2	-1.02	0.38327
2	-0.986	0.35814
2	-0.969	0.32672
2	-0.935	0.29531
2	-0.918	0.27017
2	-0.901	0.23876
2	-0.867	0.21363
2	-0.85	0.18849
2	-0.833	0.16336
2	-0.816	0.13823
2	-0.799	0.1131
2	-0.782	0.087963
2	-0.765	0.069114
2	-0.748	0.043982
2	-0.731	0.018849
2	-0.731	0
2	-0.714	6.258
2	-0.697	6.2391
2	-0.697	6.2203
2	-0.68	6.1951
2	-0.68	6.1763
2	-0.663	6.1574
2	-0.663	6.1386
2	-0.663	6.1135
2	-0.646	6.0946
2	-0.646	6.0758
2	-0.646	6.0569
2	-0.646	6.0381
2	-0.646	6.0192
2	-0.646	6.0004
2	-0.646	5.9752
2	-0.646	5.9564
2	-0.646	5.9375
0	-0.663	5.9187
0	-0.68	5.8998
0	-0.697	5.881
0	-0.714	5.8559
0	-0.731	5.837
0	-0.748	5.8119
0	-0.765	5.793
0	-0.782	5.7679
0	-0.799	5.7428
0	-0.833	5.7176
0	-0.85	5.6925
0	-0.867	5.6674
0	-0.901	5.6422
0	-0.918	5.6108
0	-0.952	5.5857
0	-0.969	5.5543
0	-1.003	5.5228
0	-1.037	5.4914
0	-1.071	5.46
0	-1.088	5.4286
0	-1.122	5.3972
0	-1.156	5.3595
0	-1.19	5.3281
0	-1.224	5.2904
0	-1.258	5.2527
0	-1.309	5.215
0	-1.343	5.171
0	-1.377	5.1333
0	-1.411	5.0893
0	-1.462	5.0453
0	-1.496	5.0014
0	-1.53	4.9574
0	-1.581	4.9071
1	-1.615	4.8631
1	-1.666	4.8129
1	-1.717	4.7626
1	-1.785	4.706
1	-1.836	4.6558
1	-1.887	4.5992
1	-1.938	4.5427
1	-1.989	4.4798
1	-2.04	4.417
1	-2.091	4.3605
1	-2.142	4.2914
1	-2.193	4.2285
1	-2.244	4.1594
0	-2.278	4.0966
0	-2.312	4.0275
0	-2.346	3.9521
0	-2.363	3.883
0	-2.397	3.8138
0	-2.414	3.7384
0	-2.448	3.6693
0	-2.465	3.5939
0	-2.482	3.5185
0	-2.482	3.4431
0	-2.499	3.3677
0	-2.499	3.2923
0	-2.516	3.217
0	-2.516	3.1416
0	-2.516	3.0661
0	-2.499	2.9908
0	-2.499	2.9154
0	-2.482	2.84
0	-2.465	2.7646
0	-2.448	2.6955
0	-2.431	2.62
0	-2.397	2.5447
0	-2.38	2.4755
0	-2.346	2.4001
0	-2.312	2.331
0	-2.278	2.2619
0	-2.244	2.1928
0	-2.21	2.13
0	-2.176	2.0609
0	-2.142	1.998
0	-2.091	1.9352
0	-2.057	1.8724
0	-2.006	1.8095
0	-1.972	1.753
0	-1.921	1.6902
0	-1.887	1.6336
0	-1.836	1.5771
0	-1.785	1.5205
0	-1.751	1.4703
0	-1.7	1.42
0	-1.666	1.3697
0	-1.615	1.3195
0	-1.581	1.2692
0	-1.53	1.2252
0	-1.496	1.1749
0	-1.462	1.131
0	-1.411	1.087
0	-1.377	1.0493
0	-1.343	1.0053
0	-1.309	0.9676
0	-1.275	0.9299
0	-1.241	0.88592
0	-1.207	0.8545
0	-1.173	0.8168
0	-1.139	0.7791
0	-1.105	0.74769
0	-1.071	0.71627
0	-1.054	0.68486
0	-1.02	0.65344
0	-1.003	0.62203
0	-0.969	0.59061
0	-0.952	0.5592
0	-0.918	0.53406
0	-0.901	0.50893
0	-0.884	0.47752
0	-0.867	0.45238
0	-0.85	0.42725
0	-0.833	0.40212
0	-0.816	0.37699
2	-0.799	0.35185
2	-0.765	0.32672
2	-0.748	0.30787
2	-0.714	0.28274
2	-0.697	0.26389
2	-0.663	0.23876
2	-0.646	0.21991
2	-0.629	0.20106
2	-0.612	0.18221
2	-0.595	0.16336
2	-0.561	0.15079
2	-0.544	0.13195
2	-0.527	0.1131
2	-0.51	0.10053
2	-0.493	0.08168
2	-0.493	0.069114
2	-0.476	0.050265
2	-0.459	0.037699
2	-0.442	0.025132
2	-0.425	0.012566
2	-0.425	0
2	-0.408	6.2705
2	-0.391	6.258
2	-0.391	6.2454
2	-0.374	6.2328
2	-0.374	6.2203
2	-0.357	6.2077
2	-0.357	6.2014
2	-0.34	6.1889
2	-0.34	6.1763
2	-0.323	6.17
2	-0.323	6.1574
2	-0.306	6.1512
2	-0.306	6.1386
2	-0.306	6.1323
2	-0.289	6.1197
2	-0.289	6.1135
2	-0.289	6.1009
2	-0.289	6.0946
2	-0.272	6.082
2	-0.272	6.0758
2	-0.272	6.0695
2	-0.272	6.0569
2	-0.272	6.0506
2	-0.272	6.0443
2	-0.272	6.0318
2	-0.272	6.0255
2	-0.272	6.0192
2	-0.255	6.0129
2	-0.255	6.0004
2	-0.272	5.9941
2	-0.272	5.9878
2	-0.272	5.9752
2	-0.272	5.9689
2	-0.272	5.9627
2	-0.272	5.9501
2	-0.272	5.9438
2	-0.272	5.9375
2	-0.272	5.925
2	-0.289	5.9187
2	-0.289	5.9124
2	-0.289	5.8998
2	-0.289	5.8936
2	-0.289	5.881
2	-0.306	5.8747
0	-0.323	5.8621
1	-0.34	5.8559
1	-0.374	5.8433
1	-0.391	5.8307
1	-0.425	5.8182
1	-0.459	5.8056
1	-0.493	5.793
1	-0.527	5.7742
1	-0.544	5.7616
1	-0.578	5.7428
1	-0.612	5.7239
1	-0.646	5.705
1	-0.68	5.6862
1	-0.731	5.6611
1	-0.765	5.6422
1	-0.799	5.6171
1	-0.833	5.592
1	-0.867	5.5668
1	-0.918	5.5417
1	-0.952	5.5103
1	-0.986	5.4789
1	-1.037	5.4537
1	-1.088	5.416
1	-1.122	5.3846
1	-1.173	5.3532
1	-1.207	5.3155
1	-1.258	5.2778
1	-1.309	5.2401
1	-1.36	5.1961
1	-1.411	5.1584
1	-1.462	5.1144
1	-1.513	5.0705
1	-1.564	5.0202
1	-1.615	4.9762
1	-1.666	4.926
1	-1.717	4.8757
1	-1.768	4.8254
1	-1.819	4.7689
1	-1.87	4.7123
1	-1.921	4.6558
1	-1.989	4.5992
1	-2.04	4.5364
1	-2.091	4.4736
1	-2.142	4.4107
1	-2.193	4.3479
1	-2.244	4.2788
1	-2.295	4.2097
1	-2.329	4.1406
1	-2.38	4.0714
1	-2.431	3.996
0	-2.448	3.9269
0	-2.482	3.8515
0	-2.516	3.7761
0	-2.533	3.7008
0	-2.55	3.6191
0	-2.567	3.5437
0	-2.584	3.4683
0	-2.601	3.3866
0	-2.601	3.3112
0	-2.601	3.2358
0	-2.601	3.1541
0	-2.601	3.0787
0	-2.601	2.997
0	-2.584	2.9216
0	-2.584	2.84
0	-2.567	2.7646
0	-2.55	2.6892
0	-2.516	2.6138
0	-2.499	2.5384
0	-2.465	2.463
0	-2.448	2.3876
0	-2.414	2.3122
0	-2.38	2.2431
0	-2.346	2.1677
0	-2.312	2.0986
0	-2.261	2.0294
0	-2.227	1.9666
0	-2.193	1.8975
0	-2.142	1.8347
0	-2.108	1.7718
0	-2.057	1.709
0	-2.006	1.6462
0	-1.972	1.5833
0	-1.921	1.5268
0	-1.887	1.4703
0	-1.836	1.4137
0	-1.802	1.3572
0	-1.751	1.3069
0	-1.717	1.2503
0	-1.666	1.2001
0	-1.632	1.1498
0	-1.581	1.1058
0	-1.547	1.0556
0	-1.513	1.0116
0	-1.479	0.9676
0	-1.445	0.92362
0	-1.411	0.87963
0	-1.377	0.83565
0	-1.343	0.79167
0	-1.309	0.75397
0	-1.275	0.71627
0	-1.258	0.67858
0	-1.224	0.64088
0	-1.207	0.60318
0	-1.173	0.56548
0	-1.156	0.53406
0	-1.139	0.49637
0	-1.105	0.46495
0	-1.088	0.43353
0	-1.071	0.39583
2	-1.054	0.36442
2	-1.037	0.333
2	-1.003	0.30159
2	-0.986	0.27017
2	-0.952	0.24504
2	-0.935	0.21363
2	-0.918	0.18849
2	-0.901	0.15708
2	-0.884	0.13195
2	-0.867	0.10681
2	-0.85	0.08168
2	-0.833	0.056548
2	-0.816	0.031415
2	-0.799	0.0062831
2	-0.782	6.2642
2	-0.782	6.2391
2	-0.765	6.2203
2	-0.765	6.1951
2	-0.748	6.17
2	-0.748	6.1512
2	-0.731	6.126
2	-0.731	6.1072
2	-0.731	6.082
2	-0.731	6.0632
2	-0.731	6.0381
2	-0.731	6.0192
2	-0.731	5.9941
2	-0.731	5.9752
2	-0.731	5.9501
2	-0.731	5.9313
0	-0.748	5.9061
0	-0.765	5.881
0	-0.782	5.8621
0	-0.799	5.837
0	-0.816	5.8119
0	-0.833	5.7867
0	-0.85	5.7616
0	-0.867	5.7365
0	-0.901	5.7113
0	-0.918	5.6799
0	-0.935	5.6548
0	-0.969	5.6234
0	-0.986	5.5982
0	-1.02	5.5668
0	-1.054	5.5354
0	-1.071	5.504
0	-1.105	5.4663
0	-1.139	5.4349
0	-1.173	5.3972
0	-1.207	5.3658
0	-1.241	5.3281
0	-1.275	5.2904
0	-1.309	5.2527
0	-1.343	5.2087
0	-1.377	5.171
0	-1.411	5.127
0	-1.462	5.083
0	-1.496	5.039
0	-1.53	4.9951
0	-1.581	4.9448
0	-1.615	4.9008
0	-1.666	4.8506
0	-1.7	4.8003
0	-1.751	4.7437
0	-1.785	4.6935
0	-1.836	4.6369
0	-1.87	4.5804
0	-1.904	4.5238
0	-1.955	4.4673
0	-1.989	4.4107
0	-2.023	4.3479
0	-2.074	4.2851
0	-2.108	4.2222
0	-2.142	4.1594
0	-2.176	4.0966
0	-2.21	4.0275
0	-2.244	3.9583
0	-2.278	3.8955
0	-2.295	3.8264
0	-2.329	3.751
0	-2.346	3.6819
0	-2.363	3.6128
0	-2.38	3.5437
0	-2.397	3.4683
0	-2.414	3.3992
0	-2.414	3.3238
0	-2.414	3.2484
0	-2.431	3.1793
0	-2.431	3.1038
0	-2.414	3.0347
0	-2.414	2.9593
0	-2.397	2.8902
0	-2.38	2.8148
0	-2.38	2.7457
0	-2.346	2.6703
0	-2.329	2.6012
0	-2.312	2.5321
0	-2.278	2.463
0	-2.244	2.3939
0	-2.227	2.3247
0	-2.193	2.2619
0	-2.159	2.1991
0	-2.108	2.13
0	-2.074	2.0671
0	-2.04	2.0043
0	-1.989	1.9478
0	-1.955	1.8849
0	-1.921	1.8284
0	-1.87	1.7718
0	-1.836	1.7153
0	-1.785	1.6587
0	-1.734	1.6085
0	-1.7	1.5582
0	-1.649	1.5079
0	-1.615	1.4577
0	-1.564	1.4074
0	-1.53	1.3634
0	-1.479	1.3132
0	-1.445	1.2692
0	-1.394	1.2315
0	-1.36	1.1875
0	-1.309	1.1498
0	-1.275	1.1058
0	-1.241	1.0681
0	-1.207	1.0304
0	-1.156	0.99901
0	-1.122	0.96131
0	-1.088	0.9299
0	-1.054	0.89848
0	-1.02	0.86707
0	-0.986	0.83565
0	-0.952	0.80424
0	-0.935	0.7791
0	-0.901	0.74769
0	-0.867	0.72256
0	-0.833	0.69742
0	-0.816	0.67229
0	-0.782	0.64716
0	-0.765	0.62203
0	-0.731	0.60318
0	-0.714	0.57805
0	-0.68	0.5592
0	-0.663	0.53406
0	-0.646	0.51521
0	-0.629	0.49637
0	-0.595	0.47752
0	-0.578	0.45867
0	-0.561	0.4461
0	-0.544	0.42725
0	-0.527	0.4084
0	-0.51	0.39583
0	-0.493	0.37699
0	-0.476	0.36442
0	-0.459	0.35185
0	-0.442	0.33929
0	-0.425	0.32044
2	-0.425	0.30787
2	-0.391	0.29531
2	-0.374	0.28902
2	-0.34	0.27646
2	-0.323	0.26389
2	-0.306	0.25761
2	-0.272	0.24504
2	-0.255	0.23876
2	-0.238	0.23247
2	-0.204	0.22619
2	-0.187	0.21991
2	-0.17	0.21363
2	-0.153	0.20734
2	-0.136	0.20106
2	-0.102	0.20106
2	-0.085	0.19478
2	-0.068	0.19478
2	-0.051	0.18849
2	-0.034	0.18849
2	0	0.18849
2	0	0.18849
2	0.017	0.18849
2	0.034	0.18849
2	0.051	0.19478
2	0.068	0.19478
2	0.102	0.19478
2	0.119	0.20106
2	0.136	0.20734
2	0.153	0.20734
2	0.17	0.21363
2	0.204	0.21991
2	0.221	0.22619
2	0.238	0.23247
2	0.255	0.23876
2	0.255	0.25132
2	0.272	0.25761
2	0.289	0.26389
2	0.289	0.27646
2	0.306	0.28274
2	0.323	0.29531
2	0.323	0.30159
2	0.34	0.31416
2	0.357	0.32672
2	0.374	0.333
2	0.391	0.34557
2	0.391	0.35814
2	0.408	0.3707
2	0.425	0.38327
2	0.442	0.39583
2	0.459	0.41469
2	0.476	0.42725
2	0.493	0.43982
2	0.51	0.45867
2	0.527	0.47123
2	0.561	0.49008
2	0.578	0.50893
2	0.595	0.5215
2	0.612	0.54035
2	0.646	0.5592
2	0.663	0.58433
2	0.68	0.60318
2	0.714	0.62203
2	0.731	0.64716
2	0.765	0.66601
2	0.782	0.69114
2	0.816	0.71627
2	0.85	0.74141
2	0.867	0.76654
2	0.901	0.79167
2	0.935	0.82309
2	0.969	0.84822
2	1.003	0.87963
2	1.037	0.91105
2	1.071	0.94246
2	1.105	0.97388
2	1.139	1.0116
2	1.173	1.043
2	1.207	1.0807
2	1.241	1.1184
2	1.275	1.1561
2	1.326	1.1938
2	1.36	1.2378
2	1.394	1.2755
2	1.445	1.3195
2	1.479	1.3634
2	1.53	1.4074
2	1.564	1.4577
2	1.615	1.5017
2	1.649	1.5519
2	1.7	1.6022
2	1.734	1.6525
2	1.768	1.709
2	1.819	1.7593
2	1.853	1.8158
2	1.904	1.8724
2	1.938	1.9289
2	1.972	1.9917
2	2.006	2.0483
2	2.057	2.1111
2	2.091	2.174
2	2.125	2.2368
2	2.142	2.2996
2	2.176	2.3687
2	2.21	2.4316
2	2.227	2.5007
2	2.261	2.5698
2	2.278	2.6389
2	2.295	2.708
2	2.312	2.7771
2	2.329	2.8462
2	2.329	2.9154
2	2.346	2.9845
2	2.346	3.0536
2	2.346	3.1227
2	2.346	3.1981
2	2.346	3.2672
2	2.329	3.3363
2	2.312	3.4054
2	2.312	3.4745
2	2.295	3.5437
2	2.261	3.6128
2	2.244	3.6819
2	2.227	3.751
2	2.193	3.8138
2	2.159	3.883
2	2.142	3.9458
2	2.108	4.0086
2	2.074	4.0714
2	2.023	4.1343
2	1.989	4.1971
2	1.955	4.2537
2	1.921	4.3165
2	1.87	4.373
2	1.836	4.4296
2	1.785	4.4798
2	1.751	4.5364
2	1.7	4.5867
2	1.666	4.6369
2	1.615	4.6872
2	1.581	4.7375
2	1.53	4.7814
2	1.479	4.8254
2	1.445	4.8694
2	1.394	4.9134
2	1.36	4.9574
2	1.309	4.9951
2	1.275	5.0328
2	1.241	5.0705
2	1.19	5.1082
2	1.156	5.1459
2	1.122	5.1773
2	1.071	5.215
2	1.037	5.2464
2	1.003	5.2778
2	0.969	5.3029
2	0.935	5.3343
2	0.901	5.3595
2	0.867	5.3909
2	0.833	5.416
2	0.799	5.4349
2	0.765	5.46
2	0.731	5.4851
2	0.697	5.504
2	0.663	5.5291
2	0.646	5.548
2	0.612	5.5668
2	0.578	5.5857
2	0.561	5.5982
2	0.527	5.6171
2	0.51	5.6359
2	0.476	5.6485
2	0.459	5.6611
2	0.425	5.6736
2	0.408	5.6862
2	0.374	5.6988
2	0.357	5.7113
2	0.34	5.7239
2	0.306	5.7302
2	0.289	5.7428
2	0.272	5.749
2	0.238	5.7553
2	0.221	5.7679
2	0.204	5.7742
2	0.187	5.7805
2	0.153	5.7805
2	0.136	5.7867
2	0.119	5.793
2	0.102	5.793
2	0.085	5.7993
2	0.051	5.7993
2	0.034	5.7993
2	0.017	5.8056
2	0	5.8056
2	0	5.8056
2	-0.017	5.8056
2	-0.017	5.8056
2	-0.034	5.7993
2	-0.034	5.7993
2	-0.051	5.7993
2	-0.051	5.7993
2	-0.068	5.793
[truncated: 5,162 more rows]
