# Supplementary material for: Skilled motor control of an inverted pendulum implies low entropy of states but high entropy of actions
Source: PLoS Comput Biol. 2023 Jan 6;19(1):e1010810. doi: 10.1371/journal.pcbi.1010810 (PMC9851554; doi:10.1371/journal.pcbi.1010810)
Supplement: S2 File — The dataset within the file contains the data collected during the experiment. Each CSV file named “FRI_p_l.csv” corresponds to a different trial, where “p” stands for an unique numerical participant’s identifier and “l” stands for pendulum length (where “2” corresponds to 0.2, “3” to 0.3 m, “4” to 0.4 m, etc.). In every file, rows correspond to subsequent time steps, sampled with a frequency of 0.017 s. For every recorded time step, each column contains: the action selected by the trial’s participant (“action”). The value 0 corresponds to a “no action”, the value 1 represents an action that pushes the pendulum towards the clockwise direction and the value 2 corresponds to an action that pushes the pendulum towards the anti-clockwise direction.the angular velocity of the pendulum at that time step (“ang. velocity”), measured in rad s−1.the angle of the pendulum at that time step (“angle”), measured in rad with values in the interval [0, 2π) rad. The angle 0 rad corresponds to the pendulum oriented in its upright position.the single utility value associated to the whole trial (“utility”). (ZIP) [file pcbi.1010810.s002.zip › ExperimentalData/FRI_10_4.csv]

action	angular vel.	angle	trial utility
0	0	3.2358	-17.6605
0	0	3.2358
0	-0.017	3.2358
0	-0.017	3.2358
0	-0.034	3.2358
0	-0.034	3.2358
0	-0.051	3.2358
0	-0.051	3.2295
0	-0.051	3.2295
0	-0.068	3.2295
0	-0.068	3.2232
0	-0.068	3.2232
0	-0.085	3.2232
0	-0.085	3.217
0	-0.102	3.217
0	-0.102	3.2107
0	-0.102	3.2107
0	-0.102	3.2044
0	-0.119	3.1981
0	-0.119	3.1981
0	-0.119	3.1918
0	-0.119	3.1918
0	-0.136	3.1855
0	-0.136	3.1793
0	-0.136	3.1793
0	-0.136	3.173
0	-0.136	3.1667
0	-0.136	3.1604
0	-0.153	3.1604
0	-0.153	3.1541
0	-0.153	3.1478
0	-0.153	3.1416
0	-0.153	3.1416
0	-0.153	3.1353
0	-0.153	3.129
0	-0.153	3.1227
0	-0.153	3.1227
0	-0.136	3.1164
0	-0.136	3.1101
0	-0.136	3.1101
2	-0.136	3.1038
2	-0.119	3.0976
2	-0.085	3.0976
2	-0.068	3.0913
2	-0.051	3.0913
2	-0.017	3.0913
2	0	3.0913
2	0.017	3.0913
2	0.034	3.0913
2	0.051	3.0913
2	0.085	3.0976
2	0.102	3.0976
2	0.136	3.1038
2	0.153	3.1038
2	0.17	3.1101
2	0.204	3.1164
2	0.221	3.1227
2	0.238	3.129
2	0.255	3.1353
2	0.272	3.1478
2	0.306	3.1541
2	0.323	3.1667
2	0.34	3.173
2	0.357	3.1855
2	0.374	3.1981
2	0.391	3.2107
2	0.391	3.217
2	0.408	3.2295
2	0.425	3.2421
2	0.442	3.2609
2	0.442	3.2735
2	0.459	3.2861
2	0.459	3.2986
2	0.476	3.3112
2	0.476	3.33
2	0.476	3.3426
2	0.493	3.3552
2	0.493	3.374
2	0.493	3.3866
2	0.493	3.4054
2	0.493	3.418
2	0.493	3.4306
2	0.493	3.4494
2	0.493	3.462
2	0.476	3.4745
2	0.476	3.4934
2	0.476	3.506
2	0.459	3.5185
2	0.459	3.5374
2	0.442	3.5499
0	0.408	3.5625
0	0.391	3.5751
0	0.357	3.5877
1	0.323	3.5939
1	0.272	3.6065
1	0.204	3.6128
1	0.153	3.6191
1	0.102	3.6191
1	0.051	3.6254
1	0	3.6254
1	-0.051	3.6254
1	-0.102	3.6191
1	-0.153	3.6191
1	-0.221	3.6128
1	-0.272	3.6065
1	-0.323	3.5939
1	-0.374	3.5814
1	-0.425	3.5688
1	-0.476	3.5562
1	-0.527	3.5437
1	-0.578	3.5248
1	-0.629	3.506
1	-0.663	3.4871
1	-0.714	3.4683
1	-0.765	3.4431
1	-0.799	3.418
1	-0.833	3.3992
1	-0.884	3.3677
1	-0.918	3.3426
1	-0.952	3.3175
1	-0.986	3.2861
1	-1.003	3.2546
1	-1.037	3.2232
1	-1.054	3.1918
1	-1.088	3.1604
1	-1.105	3.129
1	-1.122	3.0913
1	-1.139	3.0599
1	-1.156	3.0222
1	-1.156	2.9908
1	-1.173	2.9531
1	-1.173	2.9216
1	-1.173	2.8839
1	-1.173	2.8462
1	-1.173	2.8148
1	-1.156	2.7771
1	-1.156	2.7457
1	-1.139	2.708
1	-1.139	2.6766
1	-1.122	2.6389
0	-1.088	2.6075
0	-1.037	2.5761
0	-1.003	2.5447
0	-0.952	2.5132
0	-0.918	2.4881
0	-0.867	2.4567
0	-0.816	2.4316
0	-0.765	2.4064
0	-0.714	2.3876
0	-0.663	2.3687
0	-0.612	2.3436
0	-0.561	2.331
0	-0.493	2.3122
0	-0.442	2.2996
2	-0.391	2.287
2	-0.306	2.2745
2	-0.238	2.2682
2	-0.153	2.2619
2	-0.085	2.2556
2	0	2.2556
2	0.068	2.2556
2	0.136	2.2619
2	0.221	2.2619
2	0.289	2.2745
2	0.374	2.2808
2	0.442	2.2933
2	0.527	2.3122
2	0.595	2.3247
2	0.68	2.3499
2	0.748	2.3687
2	0.816	2.3939
2	0.884	2.419
2	0.952	2.4441
2	1.02	2.4755
2	1.088	2.507
2	1.156	2.5384
2	1.207	2.5761
2	1.275	2.6138
2	1.326	2.6515
2	1.377	2.6955
2	1.428	2.7394
2	1.479	2.7834
2	1.513	2.8274
2	1.564	2.8714
2	1.598	2.9216
2	1.632	2.9656
2	1.666	3.0159
2	1.683	3.0661
2	1.717	3.1227
2	1.734	3.173
2	1.751	3.2232
2	1.751	3.2798
2	1.768	3.33
2	1.768	3.3866
2	1.768	3.4369
2	1.768	3.4871
2	1.751	3.5437
2	1.734	3.5939
2	1.734	3.6505
2	1.7	3.7008
2	1.683	3.751
2	1.666	3.8013
2	1.632	3.8515
2	1.598	3.9018
2	1.564	3.9458
2	1.53	3.996
2	1.496	4.04
0	1.428	4.084
0	1.377	4.128
0	1.309	4.1657
0	1.241	4.2034
0	1.173	4.2411
0	1.105	4.2788
0	1.037	4.3102
0	0.969	4.3416
0	0.901	4.3667
0	0.816	4.3919
0	0.748	4.417
0	0.68	4.4359
0	0.612	4.461
1	0.527	4.4736
1	0.442	4.4924
1	0.34	4.505
1	0.255	4.5113
1	0.153	4.5175
1	0.068	4.5238
1	-0.017	4.5238
1	-0.102	4.5175
1	-0.204	4.5175
1	-0.289	4.505
1	-0.391	4.4987
1	-0.476	4.4861
1	-0.578	4.4673
1	-0.663	4.4484
1	-0.765	4.4296
1	-0.85	4.4044
1	-0.935	4.3793
1	-1.037	4.3479
1	-1.122	4.3165
1	-1.207	4.2788
1	-1.292	4.2411
1	-1.377	4.2034
1	-1.462	4.1594
1	-1.547	4.1091
1	-1.632	4.0652
1	-1.7	4.0149
1	-1.785	3.9583
1	-1.853	3.9081
1	-1.921	3.8515
1	-1.989	3.7887
1	-2.057	3.7322
1	-2.108	3.6693
1	-2.176	3.6002
1	-2.227	3.5374
1	-2.261	3.4683
1	-2.312	3.3992
1	-2.346	3.33
1	-2.38	3.2609
1	-2.397	3.1855
1	-2.414	3.1164
1	-2.431	3.041
1	-2.448	2.9656
1	-2.448	2.8965
1	-2.448	2.8211
1	-2.431	2.7457
1	-2.431	2.6766
1	-2.414	2.6012
1	-2.38	2.5321
1	-2.363	2.4567
1	-2.329	2.3876
1	-2.295	2.3185
1	-2.261	2.2494
1	-2.21	2.1802
1	-2.176	2.1174
0	-2.108	2.0483
0	-2.04	1.9855
0	-1.972	1.9289
0	-1.904	1.8724
0	-1.819	1.8158
0	-1.751	1.7593
0	-1.683	1.709
0	-1.598	1.6587
0	-1.53	1.6085
0	-1.445	1.5645
0	-1.377	1.5268
0	-1.292	1.4828
0	-1.224	1.4451
0	-1.156	1.4074
0	-1.071	1.376
0	-1.003	1.3446
0	-0.918	1.3132
0	-0.85	1.288
0	-0.782	1.2629
0	-0.714	1.2441
0	-0.646	1.2189
0	-0.561	1.2001
0	-0.493	1.1875
0	-0.425	1.1749
0	-0.357	1.1624
0	-0.289	1.1498
0	-0.221	1.1435
0	-0.153	1.1372
0	-0.085	1.131
0	-0.017	1.131
0	0.034	1.131
2	0.102	1.131
2	0.187	1.1372
2	0.272	1.1435
2	0.374	1.1561
2	0.459	1.1687
2	0.544	1.1812
2	0.629	1.2001
2	0.731	1.2189
2	0.816	1.2441
2	0.901	1.2692
2	1.003	1.3006
2	1.088	1.332
2	1.19	1.3634
2	1.275	1.4011
2	1.377	1.4451
2	1.462	1.4891
2	1.564	1.5331
2	1.649	1.5771
2	1.751	1.6336
2	1.836	1.6839
2	1.938	1.7404
2	2.023	1.8033
2	2.125	1.8661
2	2.21	1.9289
2	2.295	1.998
2	2.38	2.0671
2	2.465	2.1425
2	2.55	2.2179
2	2.618	2.2933
2	2.703	2.375
2	2.771	2.4567
2	2.839	2.5384
2	2.89	2.6263
2	2.941	2.7143
2	2.992	2.8023
2	3.026	2.8965
2	3.06	2.9845
2	3.094	3.0787
2	3.111	3.173
2	3.128	3.2672
2	3.128	3.3615
2	3.128	3.4557
2	3.111	3.5499
2	3.111	3.6442
2	3.077	3.7322
2	3.06	3.8264
2	3.026	3.9207
2	2.992	4.0086
2	2.941	4.0966
0	2.89	4.1845
0	2.822	4.2725
0	2.737	4.3542
0	2.669	4.4359
0	2.601	4.5175
0	2.516	4.593
0	2.448	4.6683
0	2.363	4.7437
0	2.295	4.8129
0	2.227	4.882
0	2.142	4.9448
0	2.074	5.0076
0	2.006	5.0705
0	1.921	5.127
0	1.853	5.1836
0	1.802	5.2401
0	1.734	5.2966
0	1.666	5.3469
0	1.615	5.3972
0	1.547	5.4412
0	1.496	5.4914
0	1.445	5.5354
0	1.394	5.5731
0	1.343	5.6171
0	1.292	5.6548
0	1.258	5.6925
0	1.207	5.7302
0	1.173	5.7679
0	1.139	5.8056
0	1.105	5.837
0	1.071	5.8684
0	1.037	5.8998
0	1.02	5.9313
0	0.986	5.9627
0	0.969	5.9941
0	0.952	6.0192
0	0.935	6.0506
0	0.918	6.0758
1	0.901	6.1072
1	0.867	6.1323
1	0.833	6.1574
1	0.799	6.1826
1	0.782	6.2077
1	0.748	6.2328
1	0.731	6.2517
1	0.714	6.2768
1	0.697	0.012566
1	0.663	0.031415
1	0.646	0.056548
1	0.629	0.075397
1	0.629	0.094246
1	0.612	0.1131
1	0.595	0.13195
1	0.595	0.15079
1	0.578	0.16336
1	0.578	0.18221
1	0.561	0.20106
1	0.561	0.21991
1	0.561	0.23247
1	0.561	0.25132
1	0.561	0.27017
1	0.561	0.28274
1	0.561	0.30159
0	0.578	0.32044
0	0.612	0.33929
0	0.629	0.35814
0	0.663	0.37699
0	0.68	0.39583
0	0.714	0.41469
0	0.748	0.43982
0	0.782	0.46495
0	0.816	0.49008
0	0.85	0.51521
0	0.884	0.54035
0	0.918	0.56548
0	0.969	0.59689
0	1.003	0.62203
0	1.054	0.65344
0	1.105	0.68486
0	1.139	0.72256
0	1.19	0.76026
0	1.241	0.79167
0	1.309	0.83565
0	1.36	0.87335
0	1.411	0.91733
0	1.479	0.96131
0	1.53	1.0053
0	1.598	1.0493
0	1.666	1.0995
0	1.734	1.1498
0	1.802	1.2064
0	1.87	1.2629
0	1.938	1.3195
0	2.023	1.376
0	2.091	1.4388
0	2.159	1.5017
0	2.244	1.5708
0	2.312	1.6399
2	2.38	1.709
2	2.482	1.7844
2	2.567	1.8598
2	2.652	1.9352
2	2.737	2.0169
2	2.822	2.0986
2	2.907	2.1865
2	2.992	2.2745
2	3.06	2.3687
2	3.128	2.463
2	3.196	2.5572
2	3.247	2.6515
2	3.298	2.752
2	3.349	2.8525
0	3.366	2.9531
0	3.366	3.0536
0	3.366	3.1541
0	3.366	3.2546
0	3.349	3.3552
0	3.332	3.4557
0	3.298	3.5562
0	3.264	3.6568
0	3.23	3.751
0	3.179	3.8515
0	3.128	3.9458
0	3.06	4.04
0	3.009	4.128
0	2.941	4.216
0	2.873	4.3039
0	2.788	4.3919
0	2.72	4.4736
0	2.652	4.5553
0	2.567	4.6306
0	2.499	4.706
0	2.414	4.7814
0	2.346	4.8568
0	2.261	4.926
0	2.193	4.9888
0	2.125	5.0579
0	2.057	5.1207
0	1.989	5.1773
0	1.921	5.2401
0	1.853	5.2966
0	1.785	5.3469
0	1.734	5.4035
0	1.666	5.4537
0	1.615	5.504
0	1.564	5.5543
0	1.513	5.5982
0	1.462	5.6422
0	1.428	5.6862
0	1.377	5.7302
0	1.343	5.7679
0	1.309	5.8119
0	1.275	5.8496
0	1.241	5.8873
0	1.224	5.925
1	1.19	5.9627
1	1.139	5.9941
1	1.105	6.0318
1	1.071	6.0632
1	1.037	6.0946
1	1.003	6.126
1	0.969	6.1574
1	0.935	6.1826
1	0.918	6.214
1	0.884	6.2391
1	0.867	6.2642
1	0.85	0.0062831
1	0.833	0.031415
1	0.816	0.056548
1	0.799	0.08168
1	0.782	0.10681
1	0.765	0.13195
1	0.765	0.15079
1	0.748	0.17593
1	0.748	0.20106
1	0.731	0.21991
1	0.731	0.24504
1	0.731	0.26389
1	0.731	0.28902
1	0.731	0.30787
0	0.765	0.333
0	0.782	0.35814
0	0.816	0.38327
0	0.833	0.4084
0	0.867	0.43353
0	0.901	0.45867
0	0.935	0.4838
0	0.969	0.51521
0	1.003	0.54663
0	1.054	0.57805
0	1.088	0.60946
0	1.139	0.64088
2	1.173	0.67858
2	1.241	0.71627
2	1.309	0.75397
2	1.394	0.79167
2	1.462	0.83565
2	1.547	0.87963
2	1.615	0.9299
2	1.7	0.98016
2	1.785	1.0304
2	1.87	1.087
0	1.938	1.1435
0	2.006	1.2001
0	2.074	1.2629
0	2.142	1.3257
0	2.21	1.3948
0	2.295	1.4577
0	2.363	1.5331
0	2.431	1.6022
0	2.516	1.6776
0	2.584	1.753
0	2.652	1.8347
0	2.72	1.9163
0	2.788	1.998
0	2.856	2.0797
0	2.924	2.1677
0	2.975	2.2556
0	3.026	2.3499
0	3.077	2.4378
0	3.128	2.5321
0	3.162	2.6263
0	3.196	2.7206
0	3.213	2.8211
0	3.247	2.9154
0	3.247	3.0159
0	3.247	3.1101
0	3.247	3.2107
0	3.247	3.3049
0	3.23	3.4054
0	3.196	3.4997
0	3.162	3.5939
0	3.128	3.6945
0	3.077	3.7824
0	3.043	3.8767
0	2.975	3.9709
0	2.924	4.0589
0	2.856	4.1406
0	2.788	4.2285
0	2.72	4.3102
0	2.652	4.3919
0	2.584	4.4736
0	2.499	4.549
0	2.431	4.6244
0	2.346	4.6935
0	2.278	4.7626
0	2.193	4.8317
0	2.125	4.8945
0	2.057	4.9574
0	1.972	5.0202
0	1.904	5.0767
0	1.836	5.1333
0	1.768	5.1898
0	1.7	5.2401
0	1.632	5.2904
0	1.581	5.3406
0	1.513	5.3846
0	1.462	5.4286
0	1.394	5.4726
0	1.343	5.5166
0	1.292	5.5543
0	1.241	5.592
0	1.19	5.6297
0	1.156	5.6674
0	1.105	5.6988
0	1.071	5.7365
0	1.037	5.7679
0	1.003	5.793
0	0.952	5.8244
0	0.935	5.8559
0	0.901	5.881
0	0.867	5.9061
0	0.85	5.9313
1	0.816	5.9564
1	0.765	5.9815
1	0.731	6.0066
1	0.697	6.0255
1	0.646	6.0506
1	0.612	6.0695
1	0.578	6.0883
1	0.544	6.1009
1	0.51	6.1197
1	0.476	6.1323
1	0.442	6.1512
1	0.425	6.1637
1	0.391	6.1763
1	0.357	6.1889
1	0.34	6.1951
1	0.306	6.2077
1	0.289	6.214
1	0.255	6.2265
1	0.238	6.2328
1	0.204	6.2391
1	0.187	6.2454
1	0.17	6.2517
1	0.136	6.258
1	0.119	6.258
1	0.102	6.2642
1	0.085	6.2642
1	0.051	6.2705
1	0.034	6.2705
1	0.017	6.2705
1	0	6.2705
1	-0.017	6.2705
1	-0.034	6.2705
1	-0.051	6.2705
1	-0.068	6.2642
1	-0.102	6.2642
1	-0.119	6.258
1	-0.136	6.258
1	-0.153	6.2517
0	-0.17	6.2454
0	-0.17	6.2391
0	-0.17	6.2391
0	-0.17	6.2328
0	-0.17	6.2265
0	-0.187	6.2203
0	-0.187	6.214
0	-0.187	6.2077
0	-0.187	6.2014
2	-0.204	6.1951
2	-0.187	6.1889
2	-0.17	6.1826
2	-0.153	6.1763
2	-0.153	6.1763
2	-0.136	6.17
2	-0.119	6.1637
2	-0.119	6.1637
2	-0.102	6.1574
2	-0.085	6.1574
2	-0.085	6.1512
2	-0.068	6.1512
2	-0.051	6.1449
2	-0.051	6.1449
2	-0.034	6.1449
2	-0.034	6.1449
2	-0.017	6.1449
2	0	6.1386
2	0	6.1386
2	0	6.1386
2	0	6.1386
2	0.017	6.1449
2	0.017	6.1449
2	0.034	6.1449
2	0.051	6.1449
2	0.051	6.1449
2	0.068	6.1512
2	0.068	6.1512
2	0.085	6.1574
2	0.102	6.1574
2	0.102	6.1637
2	0.119	6.1637
2	0.136	6.17
2	0.136	6.17
2	0.153	6.1763
0	0.153	6.1826
0	0.136	6.1889
0	0.136	6.1889
0	0.136	6.1951
0	0.119	6.2014
0	0.119	6.2014
0	0.119	6.2077
0	0.102	6.214
0	0.102	6.214
0	0.102	6.2203
0	0.085	6.2203
0	0.085	6.2203
0	0.085	6.2265
0	0.085	6.2265
0	0.068	6.2328
0	0.068	6.2328
1	0.068	6.2391
1	0.051	6.2391
1	0.017	6.2391
1	0	6.2391
1	-0.017	6.2391
1	-0.034	6.2391
1	-0.051	6.2391
1	-0.085	6.2328
1	-0.102	6.2328
1	-0.119	6.2265
1	-0.153	6.2265
1	-0.17	6.2203
1	-0.204	6.214
1	-0.221	6.2077
1	-0.255	6.2014
1	-0.272	6.1889
0	-0.289	6.1826
0	-0.289	6.17
2	-0.306	6.1637
2	-0.289	6.1574
2	-0.272	6.1449
2	-0.272	6.1386
2	-0.255	6.126
2	-0.255	6.1197
2	-0.238	6.1135
2	-0.238	6.1072
2	-0.221	6.1009
2	-0.221	6.0946
2	-0.221	6.0883
2	-0.204	6.0758
2	-0.204	6.0695
2	-0.204	6.0632
2	-0.187	6.0569
2	-0.187	6.0506
2	-0.187	6.0506
2	-0.187	6.0443
2	-0.187	6.0381
2	-0.187	6.0318
2	-0.187	6.0255
2	-0.17	6.0192
2	-0.17	6.0129
2	-0.17	6.0066
2	-0.17	6.0004
2	-0.17	5.9941
2	-0.17	5.9941
2	-0.187	5.9878
2	-0.187	5.9815
2	-0.187	5.9752
2	-0.187	5.9689
2	-0.187	5.9627
2	-0.187	5.9564
2	-0.187	5.9501
2	-0.204	5.9438
2	-0.204	5.9375
2	-0.204	5.9313
2	-0.221	5.925
2	-0.221	5.9187
2	-0.221	5.9124
2	-0.238	5.9061
2	-0.238	5.8998
2	-0.255	5.8873
2	-0.255	5.881
2	-0.272	5.8747
2	-0.272	5.8621
2	-0.289	5.8559
2	-0.289	5.8496
2	-0.306	5.837
2	-0.323	5.8307
2	-0.34	5.8182
2	-0.34	5.8056
2	-0.357	5.7993
2	-0.374	5.7867
2	-0.391	5.7742
2	-0.408	5.7616
0	-0.442	5.749
0	-0.476	5.7365
0	-0.527	5.7176
0	-0.561	5.705
0	-0.595	5.6862
0	-0.646	5.6674
0	-0.697	5.6485
0	-0.731	5.6234
0	-0.782	5.5982
0	-0.833	5.5794
0	-0.867	5.5543
0	-0.918	5.5228
0	-0.969	5.4977
0	-1.037	5.4663
0	-1.088	5.4349
0	-1.139	5.3972
0	-1.207	5.3658
0	-1.258	5.3281
0	-1.326	5.2904
1	-1.377	5.2464
1	-1.462	5.2024
1	-1.547	5.1584
1	-1.649	5.1082
1	-1.734	5.0579
1	-1.819	5.0076
1	-1.921	4.9511
1	-2.006	4.8883
1	-2.108	4.8254
1	-2.193	4.7626
1	-2.295	4.6935
1	-2.38	4.6244
1	-2.482	4.5553
1	-2.567	4.4798
1	-2.652	4.3982
1	-2.754	4.3165
1	-2.839	4.2348
1	-2.924	4.1468
1	-2.992	4.0589
1	-3.077	3.9646
0	-3.128	3.8704
0	-3.179	3.7761
0	-3.213	3.6819
0	-3.247	3.5877
0	-3.281	3.4871
0	-3.298	3.3866
0	-3.315	3.2861
0	-3.315	3.1918
0	-3.315	3.0913
0	-3.298	2.9908
0	-3.281	2.8902
0	-3.264	2.7897
0	-3.23	2.6955
0	-3.196	2.5949
0	-3.145	2.5007
0	-3.111	2.4064
0	-3.043	2.3185
0	-2.992	2.2242
0	-2.924	2.1362
0	-2.856	2.0483
0	-2.788	1.9603
0	-2.72	1.8786
0	-2.652	1.797
0	-2.567	1.7216
0	-2.499	1.6462
0	-2.414	1.5708
0	-2.346	1.5017
0	-2.261	1.4263
0	-2.193	1.3634
0	-2.125	1.2943
0	-2.04	1.2315
0	-1.972	1.1749
0	-1.904	1.1121
0	-1.836	1.0556
0	-1.768	1.0053
0	-1.717	0.94875
0	-1.649	0.89848
0	-1.598	0.8545
0	-1.53	0.80424
0	-1.479	0.76026
0	-1.428	0.71627
0	-1.377	0.67229
0	-1.343	0.63459
0	-1.292	0.59061
0	-1.241	0.55291
0	-1.207	0.51521
0	-1.173	0.4838
0	-1.139	0.4461
0	-1.105	0.41469
0	-1.071	0.37699
0	-1.054	0.34557
0	-1.02	0.31416
0	-1.003	0.28274
0	-0.986	0.25761
0	-0.969	0.22619
0	-0.952	0.19478
0	-0.935	0.16964
0	-0.918	0.13823
0	-0.918	0.1131
0	-0.901	0.087963
0	-0.901	0.056548
0	-0.884	0.031415
0	-0.884	0.0062831
0	-0.884	6.258
0	-0.884	6.2328
0	-0.901	6.2077
2	-0.901	6.1763
2	-0.884	6.1512
2	-0.884	6.126
2	-0.867	6.1009
2	-0.867	6.0695
2	-0.867	6.0443
2	-0.85	6.0192
2	-0.85	5.9941
2	-0.867	5.9689
2	-0.867	5.9438
2	-0.867	5.9187
2	-0.867	5.8873
2	-0.884	5.8621
2	-0.901	5.837
2	-0.901	5.8056
2	-0.918	5.7805
2	-0.935	5.7553
2	-0.952	5.7239
2	-0.969	5.6925
2	-1.003	5.6674
2	-1.02	5.6359
2	-1.037	5.6045
2	-1.071	5.5731
2	-1.105	5.5354
2	-1.139	5.504
2	-1.156	5.4726
2	-1.207	5.4349
2	-1.241	5.3972
2	-1.275	5.3595
2	-1.309	5.3218
2	-1.36	5.2778
0	-1.411	5.2401
0	-1.479	5.1961
0	-1.547	5.1521
0	-1.615	5.1019
0	-1.683	5.0516
0	-1.751	5.0014
0	-1.819	4.9448
0	-1.904	4.8883
0	-1.972	4.8317
0	-2.04	4.7689
0	-2.125	4.706
0	-2.193	4.6432
0	-2.261	4.5741
0	-2.346	4.505
0	-2.414	4.4359
0	-2.482	4.3605
0	-2.55	4.2851
0	-2.618	4.2097
0	-2.686	4.128
0	-2.737	4.0463
0	-2.788	3.9646
0	-2.839	3.8767
0	-2.89	3.795
0	-2.941	3.707
0	-2.975	3.6191
0	-2.992	3.5248
0	-3.026	3.4369
0	-3.043	3.3426
0	-3.043	3.2546
0	-3.06	3.1604
0	-3.06	3.0661
0	-3.043	2.9782
0	-3.026	2.8839
0	-3.009	2.796
0	-2.975	2.708
0	-2.941	2.6138
0	-2.89	2.5258
0	-2.839	2.4441
0	-2.788	2.3562
0	-2.737	2.2745
0	-2.686	2.1928
0	-2.618	2.1111
0	-2.55	2.0357
0	-2.482	1.9603
0	-2.414	1.8849
0	-2.329	1.8158
0	-2.261	1.7467
0	-2.176	1.6776
0	-2.108	1.6148
0	-2.04	1.5519
0	-1.955	1.4891
0	-1.887	1.4325
0	-1.802	1.376
0	-1.734	1.3257
0	-1.666	1.2755
0	-1.581	1.2252
0	-1.513	1.1749
0	-1.445	1.131
0	-1.377	1.0933
0	-1.309	1.0493
0	-1.241	1.0116
0	-1.19	0.97388
0	-1.122	0.94246
2	-1.054	0.90477
2	-0.986	0.87335
2	-0.901	0.84822
2	-0.833	0.82309
2	-0.748	0.79795
2	-0.68	0.77282
2	-0.612	0.75397
2	-0.527	0.74141
2	-0.459	0.72256
2	-0.391	0.70999
2	-0.323	0.69742
2	-0.255	0.69114
2	-0.187	0.68486
2	-0.119	0.67858
2	-0.051	0.67858
2	0	0.67229
2	0.068	0.67858
2	0.136	0.67858
2	0.204	0.68486
2	0.272	0.69114
2	0.34	0.70371
2	0.408	0.71627
2	0.476	0.72884
2	0.544	0.74141
2	0.612	0.76026
2	0.697	0.7791
2	0.765	0.80424
2	0.833	0.82309
2	0.918	0.8545
2	0.986	0.87963
2	1.071	0.91105
2	1.156	0.94875
2	1.224	0.98016
2	1.309	1.0179
2	1.394	1.0618
2	1.479	1.1058
2	1.564	1.1498
2	1.666	1.2001
2	1.751	1.2503
2	1.836	1.3069
0	1.921	1.3634
0	1.989	1.42
0	2.057	1.4828
0	2.125	1.5456
0	2.21	1.6085
0	2.278	1.6776
0	2.346	1.7467
0	2.431	1.8221
0	2.499	1.8912
0	2.567	1.9666
0	2.635	2.0483
0	2.703	2.13
0	2.754	2.2117
0	2.805	2.2933
0	2.873	2.3813
0	2.907	2.463
0	2.958	2.5572
0	2.992	2.6452
0	3.026	2.7332
0	3.043	2.8274
0	3.06	2.9154
0	3.077	3.0096
0	3.077	3.1038
0	3.077	3.1981
0	3.077	3.2861
0	3.06	3.3803
0	3.026	3.4745
0	3.009	3.5625
0	2.975	3.6505
0	2.924	3.7384
0	2.873	3.8264
0	2.822	3.9144
0	2.771	3.996
0	2.72	4.084
0	2.652	4.1594
0	2.584	4.2411
0	2.516	4.3165
0	2.448	4.3919
0	2.363	4.4673
0	2.295	4.5364
0	2.21	4.6055
0	2.142	4.6683
0	2.074	4.7312
0	1.989	4.794
0	1.921	4.8506
0	1.836	4.9071
0	1.768	4.9637
0	1.7	5.0139
0	1.615	5.0642
0	1.547	5.1144
0	1.479	5.1584
0	1.411	5.2024
0	1.343	5.2464
0	1.292	5.2841
0	1.224	5.3218
0	1.156	5.3595
0	1.105	5.3909
0	1.037	5.4223
0	0.986	5.4537
0	0.935	5.4851
0	0.884	5.5103
0	0.833	5.5354
0	0.782	5.5605
0	0.731	5.5857
0	0.68	5.6045
0	0.629	5.6234
0	0.578	5.6422
0	0.544	5.6611
0	0.493	5.6736
0	0.459	5.6925
0	0.408	5.705
0	0.374	5.7176
0	0.34	5.7302
0	0.289	5.7365
2	0.255	5.7428
2	0.238	5.7553
2	0.221	5.7616
2	0.204	5.7679
2	0.187	5.7742
2	0.17	5.7805
2	0.153	5.7867
2	0.136	5.7867
2	0.119	5.793
2	0.102	5.7993
2	0.102	5.7993
2	0.085	5.8056
2	0.068	5.8056
2	0.051	5.8056
2	0.034	5.8119
2	0.017	5.8119
2	0.017	5.8119
2	0	5.8119
2	0	5.8119
2	-0.017	5.8119
2	-0.034	5.8119
2	-0.034	5.8119
2	-0.051	5.8056
2	-0.068	5.8056
2	-0.085	5.8056
2	-0.102	5.7993
2	-0.102	5.7993
2	-0.119	5.793
2	-0.136	5.7867
2	-0.153	5.7805
2	-0.17	5.7805
2	-0.187	5.7742
2	-0.204	5.7679
2	-0.221	5.7616
2	-0.238	5.7553
2	-0.255	5.7428
2	-0.272	5.7365
2	-0.289	5.7302
2	-0.306	5.7176
2	-0.323	5.7113
2	-0.357	5.6988
2	-0.374	5.6862
2	-0.391	5.6736
2	-0.408	5.6611
2	-0.442	5.6485
2	-0.459	5.6359
2	-0.493	5.6234
0	-0.527	5.6045
0	-0.578	5.592
0	-0.629	5.5731
0	-0.68	5.5543
0	-0.731	5.5291
0	-0.782	5.5103
0	-0.833	5.4851
0	-0.884	5.46
0	-0.935	5.4286
0	-1.003	5.3972
0	-1.054	5.372
0	-1.122	5.3343
0	-1.173	5.3029
0	-1.241	5.2652
0	-1.309	5.2275
0	-1.36	5.1836
0	-1.428	5.1459
0	-1.496	5.1019
0	-1.564	5.0516
0	-1.649	5.0076
0	-1.717	4.9574
0	-1.785	4.9008
0	-1.853	4.8443
0	-1.938	4.7877
0	-2.006	4.7312
0	-2.074	4.6683
0	-2.159	4.6055
0	-2.227	4.5427
0	-2.295	4.4736
0	-2.363	4.3982
0	-2.431	4.3291
0	-2.499	4.2537
0	-2.567	4.1783
0	-2.635	4.0966
0	-2.686	4.0212
0	-2.754	3.9395
0	-2.788	3.8515
0	-2.839	3.7699
0	-2.89	3.6819
0	-2.924	3.5939
0	-2.941	3.506
0	-2.975	3.418
0	-2.992	3.33
0	-2.992	3.2421
0	-2.992	3.1478
0	-2.992	3.0599
0	-2.975	2.9719
0	-2.958	2.8777
0	-2.941	2.7897
0	-2.907	2.7017
0	-2.873	2.6138
0	-2.839	2.5321
0	-2.788	2.4441
0	-2.737	2.3624
0	-2.686	2.2808
0	-2.618	2.1991
0	-2.55	2.1237
0	-2.482	2.0483
0	-2.414	1.9729
0	-2.346	1.9038
0	-2.278	1.8347
0	-2.193	1.7655
0	-2.125	1.7027
0	-2.057	1.6399
0	-1.972	1.5771
0	-1.904	1.5205
0	-1.819	1.464
0	-1.751	1.4074
0	-1.666	1.3572
0	-1.598	1.3069
0	-1.53	1.2629
0	-1.462	1.2126
0	-1.377	1.1749
0	-1.309	1.131
0	-1.241	1.0933
0	-1.173	1.0556
0	-1.122	1.0241
0	-1.054	0.98645
0	-0.986	0.95503
0	-0.935	0.9299
0	-0.867	0.89848
0	-0.816	0.87335
0	-0.748	0.8545
0	-0.697	0.82937
0	-0.646	0.81052
0	-0.578	0.79167
0	-0.527	0.77282
0	-0.476	0.76026
0	-0.425	0.74769
0	-0.374	0.73512
0	-0.323	0.72256
0	-0.272	0.70999
0	-0.221	0.70371
0	-0.187	0.69742
0	-0.136	0.69114
2	-0.085	0.69114
2	-0.017	0.69114
2	0.034	0.69114
2	0.102	0.69114
2	0.17	0.69742
2	0.238	0.70371
2	0.306	0.70999
2	0.374	0.72256
2	0.459	0.73512
2	0.527	0.74769
2	0.595	0.76654
2	0.663	0.78539
2	0.731	0.80424
2	0.816	0.82937
2	0.884	0.8545
2	0.969	0.88592
2	1.054	0.91733
2	1.122	0.94875
2	1.207	0.98016
2	1.292	1.0179
2	1.377	1.0618
2	1.462	1.1058
2	1.547	1.1498
2	1.632	1.1938
2	1.734	1.2441
2	1.819	1.3006
2	1.904	1.3572
2	2.006	1.4137
2	2.091	1.4765
2	2.193	1.5394
2	2.278	1.6085
2	2.38	1.6776
2	2.465	1.753
2	2.567	1.8284
2	2.652	1.9038
2	2.737	1.9855
2	2.822	2.0734
2	2.907	2.1551
2	2.992	2.2494
2	3.06	2.3373
2	3.128	2.4316
2	3.196	2.5258
2	3.264	2.6263
2	3.315	2.7206
2	3.349	2.8211
2	3.4	2.9216
2	3.434	3.0284
2	3.451	3.129
2	3.468	3.2358
2	3.468	3.3363
2	3.468	3.4431
2	3.468	3.5499
0	3.434	3.6505
0	3.383	3.751
0	3.332	3.8515
0	3.281	3.9521
0	3.23	4.0526
0	3.162	4.1468
0	3.094	4.2411
0	3.026	4.3353
0	2.958	4.4233
0	2.873	4.5113
0	2.805	4.5992
0	2.72	4.6809
0	2.652	4.7626
0	2.584	4.838
0	2.499	4.9197
0	2.431	4.9888
0	2.363	5.0642
0	2.278	5.1333
0	2.21	5.2024
0	2.142	5.2652
0	2.091	5.3281
0	2.023	5.3909
0	1.972	5.4537
0	1.921	5.5103
0	1.87	5.5668
0	1.819	5.6234
0	1.768	5.6799
0	1.734	5.7302
0	1.683	5.7805
0	1.649	5.8307
1	1.615	5.881
1	1.581	5.9313
1	1.53	5.9752
1	1.479	6.0192
1	1.445	6.0632
1	1.411	6.1072
1	1.377	6.1512
1	1.343	6.1951
1	1.326	6.2328
1	1.309	6.2705
1	1.275	0.031415
1	1.258	0.069114
1	1.258	0.10681
1	1.241	0.14451
1	1.224	0.18221
1	1.224	0.21991
1	1.224	0.25132
1	1.224	0.28902
1	1.224	0.32672
1	1.224	0.36442
1	1.241	0.40212
1	1.241	0.43982
1	1.258	0.47752
1	1.275	0.51521
1	1.292	0.55291
1	1.309	0.59061
1	1.326	0.63459
0	1.377	0.67229
0	1.428	0.71627
0	1.479	0.76026
0	1.53	0.80424
0	1.581	0.8545
0	1.632	0.89848
0	1.7	0.94875
0	1.768	1.0053
0	1.819	1.0556
0	1.887	1.1121
0	1.955	1.1687
0	2.023	1.2315
0	2.091	1.2943
0	2.159	1.3572
0	2.244	1.4263
0	2.312	1.4891
0	2.38	1.5645
0	2.465	1.6336
0	2.533	1.709
0	2.601	1.7907
0	2.686	1.8661
0	2.754	1.9478
0	2.822	2.0357
0	2.873	2.1174
0	2.941	2.2054
0	2.992	2.2933
0	3.043	2.3876
0	3.094	2.4818
0	3.128	2.5698
0	3.179	2.6703
0	3.196	2.7646
0	3.23	2.8588
0	3.247	2.9593
0	3.247	3.0536
0	3.247	3.1541
0	3.247	3.2484
0	3.23	3.3489
0	3.213	3.4431
0	3.179	3.5374
0	3.145	3.6379
0	3.111	3.7322
0	3.06	3.8201
0	3.009	3.9144
0	2.958	4.0023
0	2.89	4.0903
0	2.822	4.1783
0	2.754	4.2599
0	2.686	4.3416
0	2.618	4.4233
0	2.55	4.4987
0	2.465	4.5741
0	2.397	4.6495
0	2.312	4.7186
0	2.244	4.7877
0	2.159	4.8568
0	2.091	4.9197
0	2.023	4.9825
0	1.938	5.039
0	1.87	5.0956
0	1.802	5.1521
0	1.734	5.2087
0	1.666	5.2589
0	1.598	5.3092
0	1.547	5.3532
0	1.479	5.4035
0	1.428	5.4474
0	1.377	5.4851
0	1.326	5.5291
0	1.275	5.5668
0	1.224	5.6045
0	1.173	5.6422
0	1.122	5.6736
0	1.088	5.7113
0	1.037	5.7428
0	1.003	5.7742
0	0.969	5.7993
0	0.935	5.8307
0	0.901	5.8559
0	0.867	5.8873
0	0.85	5.9124
0	0.816	5.9375
0	0.799	5.9627
0	0.765	5.9878
0	0.748	6.0066
0	0.731	6.0318
0	0.714	6.0506
0	0.697	6.0758
0	0.68	6.0946
0	0.663	6.1135
0	0.663	6.1323
0	0.646	6.1574
0	0.629	6.1763
0	0.629	6.1951
0	0.629	6.214
0	0.612	6.2328
0	0.612	6.2517
0	0.612	6.2705
0	0.612	0.0062831
1	0.612	0.025132
1	0.595	0.043982
1	0.578	0.056548
1	0.561	0.075397
1	0.544	0.094246
1	0.544	0.1131
1	0.527	0.12566
1	0.51	0.14451
1	0.51	0.15708
1	0.493	0.17593
1	0.493	0.18849
1	0.493	0.20106
1	0.476	0.21991
1	0.476	0.23247
1	0.476	0.24504
1	0.476	0.26389
1	0.476	0.27646
1	0.476	0.28902
1	0.476	0.30787
1	0.476	0.32044
1	0.476	0.333
1	0.493	0.35185
1	0.493	0.36442
1	0.493	0.37699
1	0.51	0.39583
1	0.51	0.4084
1	0.527	0.42725
1	0.544	0.43982
1	0.544	0.45867
1	0.561	0.47752
1	0.578	0.49637
1	0.595	0.50893
1	0.612	0.52778
1	0.629	0.54663
1	0.646	0.56548
0	0.697	0.59061
0	0.731	0.60946
0	0.782	0.63459
0	0.816	0.65973
0	0.867	0.68486
0	0.918	0.70999
0	0.969	0.74141
0	1.02	0.76654
0	1.071	0.79795
0	1.122	0.83565
0	1.173	0.86707
0	1.241	0.90477
0	1.292	0.94246
0	1.36	0.98016
0	1.411	1.0241
0	1.479	1.0681
0	1.547	1.1121
0	1.615	1.1624
0	1.683	1.2126
0	1.751	1.2629
0	1.819	1.3195
0	1.904	1.376
0	1.972	1.4325
0	2.04	1.4954
0	2.125	1.5519
0	2.193	1.621
0	2.261	1.6902
0	2.346	1.7593
0	2.414	1.8284
0	2.482	1.9038
0	2.55	1.9792
2	2.618	2.0546
2	2.703	2.1362
2	2.788	2.2179
2	2.856	2.2996
2	2.924	2.3876
2	2.992	2.4818
0	3.043	2.5698
0	3.077	2.664
0	3.111	2.752
0	3.128	2.8462
0	3.145	2.9405
0	3.162	3.0347
0	3.162	3.1353
0	3.145	3.2295
0	3.145	3.3238
0	3.128	3.418
0	3.094	3.5122
0	3.06	3.6002
0	3.026	3.6945
0	2.975	3.7824
0	2.941	3.8767
0	2.873	3.9583
0	2.822	4.0463
0	2.754	4.128
0	2.686	4.2097
0	2.618	4.2914
0	2.55	4.373
0	2.482	4.4484
0	2.414	4.5175
0	2.329	4.593
0	2.261	4.6621
0	2.176	4.7249
0	2.108	4.794
0	2.023	4.8568
0	1.955	4.9134
0	1.87	4.9699
0	1.802	5.0265
0	1.734	5.083
0	1.666	5.1333
0	1.598	5.1836
0	1.53	5.2275
0	1.462	5.2715
0	1.394	5.3155
0	1.343	5.3595
0	1.275	5.3972
0	1.224	5.4349
0	1.173	5.4726
0	1.105	5.504
0	1.054	5.5354
0	1.003	5.5668
0	0.969	5.5982
0	0.918	5.6297
0	0.867	5.6548
0	0.833	5.6799
0	0.782	5.705
0	0.748	5.7302
0	0.697	5.749
0	0.663	5.7679
0	0.629	5.793
0	0.595	5.8119
0	0.561	5.8244
0	0.527	5.8433
0	0.493	5.8559
0	0.459	5.8747
0	0.442	5.8873
0	0.408	5.8998
0	0.374	5.9124
0	0.357	5.925
0	0.323	5.9313
0	0.306	5.9438
0	0.272	5.9501
0	0.255	5.9627
0	0.238	5.9689
2	0.204	5.9752
2	0.204	5.9815
2	0.204	5.9878
2	0.204	5.9941
2	0.204	6.0004
2	0.204	6.0066
2	0.204	6.0129
2	0.204	6.0192
2	0.204	6.0255
2	0.204	6.0318
2	0.204	6.0381
2	0.204	6.0443
0	0.187	6.0506
0	0.17	6.0569
0	0.153	6.0632
0	0.136	6.0695
0	0.136	6.0695
0	0.119	6.0758
0	0.102	6.082
0	0.085	6.082
0	0.068	6.082
0	0.051	6.0883
0	0.034	6.0883
0	0.017	6.0883
0	0.017	6.0883
0	0	6.0883
0	0	6.0883
0	-0.017	6.0883
0	-0.034	6.0883
2	-0.051	6.0883
2	-0.034	6.0883
2	-0.034	6.0883
2	-0.017	6.082
2	-0.017	6.082
2	-0.017	6.082
2	0	6.082
2	0	6.082
2	0	6.082
2	0	6.082
2	0	6.082
2	0	6.082
2	0	6.082
2	0.017	6.082
2	0.017	6.082
2	0.017	6.082
2	0.034	6.0883
2	0.034	6.0883
2	0.034	6.0883
2	0.051	6.0883
2	0.051	6.0946
2	0.068	6.0946
2	0.068	6.0946
2	0.068	6.1009
2	0.085	6.1009
2	0.085	6.1009
2	0.102	6.1072
2	0.102	6.1072
2	0.102	6.1135
2	0.119	6.1197
2	0.119	6.1197
2	0.136	6.126
2	0.136	6.126
2	0.153	6.1323
2	0.153	6.1386
2	0.17	6.1449
2	0.187	6.1512
2	0.187	6.1574
2	0.204	6.1637
2	0.221	6.17
2	0.221	6.1763
2	0.238	6.1826
2	0.255	6.1889
2	0.272	6.1951
0	0.255	6.2077
0	0.255	6.214
1	0.255	6.2203
1	0.221	6.2265
1	0.204	6.2328
1	0.17	6.2391
1	0.153	6.2454
1	0.136	6.2517
1	0.102	6.2517
1	0.085	6.258
1	0.068	6.258
1	0.051	6.2642
1	0.017	6.2642
1	0	6.2642
1	0	6.2642
1	-0.034	6.2642
1	-0.051	6.2642
1	-0.068	6.258
1	-0.085	6.258
1	-0.119	6.2517
1	-0.136	6.2517
1	-0.153	6.2454
1	-0.187	6.2391
1	-0.204	6.2328
1	-0.221	6.2265
1	-0.255	6.2203
1	-0.272	6.214
1	-0.306	6.2014
1	-0.323	6.1951
1	-0.357	6.1826
1	-0.391	6.17
1	-0.408	6.1574
1	-0.408	6.1449
1	-0.408	6.1323
1	-0.425	6.1197
1	-0.442	6.1072
1	-0.442	6.0946
1	-0.459	6.082
1	-0.476	6.0695
1	-0.493	6.0506
1	-0.51	6.0381
1	-0.527	6.0192
1	-0.544	6.0066
1	-0.578	5.9878
1	-0.595	5.9689
1	-0.612	5.9501
1	-0.646	5.9313
1	-0.663	5.9124
1	-0.697	5.8936
1	-0.714	5.8684
1	-0.748	5.8496
1	-0.782	5.8244
1	-0.816	5.7993
1	-0.85	5.7742
1	-0.884	5.749
1	-0.935	5.7239
1	-0.969	5.6925
1	-1.003	5.6611
1	-1.054	5.6297
1	-1.105	5.5982
1	-1.139	5.5668
1	-1.19	5.5291
1	-1.241	5.4914
1	-1.275	5.4537
1	-1.309	5.416
1	-1.36	5.372
1	-1.394	5.3343
1	-1.428	5.2904
1	-1.479	5.2464
1	-1.513	5.2024
1	-1.581	5.1521
1	-1.649	5.1082
1	-1.717	5.0579
1	-1.785	5.0014
1	-1.87	4.9448
1	-1.938	4.8883
1	-2.006	4.8317
1	-2.091	4.7689
1	-2.159	4.706
1	-2.227	4.6369
1	-2.312	4.5678
1	-2.38	4.4987
1	-2.448	4.4296
1	-2.516	4.3542
1	-2.584	4.2788
1	-2.652	4.1971
1	-2.72	4.1154
1	-2.788	4.0338
1	-2.873	3.9458
1	-2.941	3.8578
1	-3.009	3.7699
1	-3.06	3.6819
1	-3.128	3.5877
1	-3.162	3.4934
1	-3.213	3.3992
0	-3.23	3.2986
0	-3.23	3.2044
0	-3.23	3.1038
0	-3.23	3.0096
0	-3.213	2.9091
0	-3.179	2.8148
0	-3.162	2.7206
0	-3.128	2.6263
0	-3.077	2.5321
0	-3.026	2.4378
0	-2.975	2.3499
0	-2.924	2.2619
0	-2.856	2.174
0	-2.805	2.086
0	-2.737	2.0043
0	-2.652	1.9226
0	-2.584	1.8472
0	-2.516	1.7655
0	-2.431	1.6964
0	-2.363	1.621
0	-2.278	1.5519
0	-2.21	1.4828
0	-2.142	1.42
0	-2.057	1.3572
0	-1.989	1.2943
0	-1.921	1.2378
0	-1.836	1.1812
0	-1.768	1.1247
0	-1.7	1.0744
0	-1.632	1.0241
0	-1.581	0.97388
0	-1.513	0.92362
0	-1.445	0.87963
0	-1.394	0.84193
0	-1.343	0.79795
0	-1.292	0.76026
0	-1.241	0.72256
0	-1.19	0.68486
0	-1.139	0.64716
2	-1.088	0.61574
2	-1.037	0.58433
2	-0.969	0.55291
2	-0.918	0.5215
2	-0.85	0.49637
2	-0.799	0.47123
2	-0.748	0.4461
0	-0.714	0.42725
0	-0.68	0.4084
0	-0.646	0.38327
0	-0.629	0.36442
0	-0.595	0.34557
0	-0.561	0.32672
0	-0.544	0.31416
0	-0.527	0.29531
0	-0.493	0.28274
0	-0.476	0.26389
0	-0.459	0.25132
0	-0.442	0.23876
0	-0.425	0.22619
0	-0.408	0.21363
0	-0.391	0.20106
0	-0.374	0.18849
0	-0.357	0.17593
0	-0.357	0.16336
0	-0.34	0.15708
0	-0.323	0.14451
0	-0.306	0.13195
0	-0.306	0.12566
0	-0.289	0.1131
0	-0.289	0.10681
0	-0.272	0.10053
0	-0.272	0.087963
0	-0.272	0.08168
0	-0.255	0.075397
0	-0.255	0.062831
0	-0.255	0.056548
0	-0.238	0.050265
0	-0.238	0.043982
0	-0.238	0.037699
0	-0.238	0.031415
0	-0.238	0.018849
0	-0.221	0.012566
0	-0.221	0.0062831
0	-0.221	0
0	-0.221	6.2768
0	-0.221	6.2705
0	-0.221	6.2642
0	-0.238	6.2517
0	-0.238	6.2454
0	-0.238	6.2391
2	-0.238	6.2328
2	-0.221	6.2265
2	-0.204	6.2203
2	-0.187	6.214
2	-0.17	6.2077
2	-0.153	6.2014
2	-0.153	6.1951
2	-0.136	6.1951
2	-0.119	6.1889
2	-0.102	6.1826
2	-0.085	6.1826
2	-0.085	6.1763
2	-0.068	6.1763
2	-0.051	6.1763
2	-0.034	6.17
2	-0.034	6.17
2	-0.017	6.17
2	0	6.17
2	0	6.17
2	0	6.17
2	0.017	6.17
2	0.034	6.17
2	0.034	6.17
2	0.051	6.1763
2	0.068	6.1763
2	0.068	6.1763
2	0.085	6.1826
2	0.102	6.1826
2	0.119	6.1889
2	0.136	6.1889
2	0.136	6.1951
2	0.153	6.2014
2	0.17	6.2077
2	0.187	6.214
0	0.187	6.2203
1	0.17	6.2203
1	0.153	6.2265
1	0.119	6.2328
1	0.102	6.2391
1	0.085	6.2391
1	0.051	6.2391
1	0.034	6.2454
1	0.017	6.2454
1	0	6.2454
1	-0.017	6.2454
1	-0.034	6.2454
1	-0.068	6.2391
1	-0.085	6.2391
1	-0.119	6.2328
1	-0.136	6.2328
1	-0.153	6.2265
1	-0.187	6.2203
1	-0.204	6.214
1	-0.238	6.2077
1	-0.255	6.2014
0	-0.272	6.1951
0	-0.272	6.1826
0	-0.272	6.1763
0	-0.289	6.17
0	-0.289	6.1574
2	-0.306	6.1512
2	-0.289	6.1386
2	-0.289	6.1323
2	-0.272	6.1197
2	-0.272	6.1135
2	-0.255	6.1072
2	-0.255	6.0946
2	-0.255	6.0883
2	-0.238	6.082
2	-0.238	6.0758
2	-0.238	6.0695
2	-0.221	6.0632
2	-0.221	6.0506
2	-0.221	6.0443
2	-0.221	6.0381
2	-0.221	6.0318
2	-0.204	6.0255
2	-0.204	6.0192
2	-0.204	6.0129
2	-0.204	6.0066
2	-0.204	6.0004
2	-0.204	5.9941
2	-0.204	5.9878
2	-0.221	5.9815
2	-0.221	5.9752
2	-0.221	5.9689
2	-0.221	5.9627
2	-0.221	5.9501
2	-0.221	5.9438
2	-0.238	5.9375
2	-0.238	5.9313
2	-0.238	5.925
2	-0.255	5.9187
2	-0.255	5.9061
2	-0.255	5.8998
2	-0.272	5.8936
2	-0.272	5.881
2	-0.289	5.8747
2	-0.289	5.8684
2	-0.306	5.8559
2	-0.323	5.8496
2	-0.323	5.837
2	-0.34	5.8244
2	-0.357	5.8182
2	-0.374	5.8056
2	-0.374	5.793
2	-0.391	5.7805
2	-0.408	5.7679
2	-0.425	5.7553
2	-0.442	5.7428
2	-0.459	5.7302
2	-0.493	5.7113
2	-0.51	5.6988
2	-0.527	5.6862
2	-0.544	5.6674
2	-0.578	5.6485
2	-0.595	5.6297
2	-0.612	5.6171
2	-0.646	5.592
2	-0.68	5.5731
2	-0.697	5.5543
2	-0.731	5.5291
2	-0.765	5.5103
2	-0.799	5.4851
2	-0.833	5.46
0	-0.884	5.4349
0	-0.935	5.4097
0	-1.003	5.3783
0	-1.054	5.3469
0	-1.122	5.3155
0	-1.173	5.2778
0	-1.241	5.2401
0	-1.309	5.2024
0	-1.377	5.1647
0	-1.445	5.1207
0	-1.513	5.0767
0	-1.581	5.0328
0	-1.649	4.9825
0	-1.717	4.9322
0	-1.802	4.8757
0	-1.87	4.8254
[truncated: 5,162 more rows]
