# Supplementary material for: Skilled motor control of an inverted pendulum implies low entropy of states but high entropy of actions
Source: PLoS Comput Biol. 2023 Jan 6;19(1):e1010810. doi: 10.1371/journal.pcbi.1010810 (PMC9851554; doi:10.1371/journal.pcbi.1010810)
Supplement: S2 File — The dataset within the file contains the data collected during the experiment. Each CSV file named “FRI_p_l.csv” corresponds to a different trial, where “p” stands for an unique numerical participant’s identifier and “l” stands for pendulum length (where “2” corresponds to 0.2, “3” to 0.3 m, “4” to 0.4 m, etc.). In every file, rows correspond to subsequent time steps, sampled with a frequency of 0.017 s. For every recorded time step, each column contains: the action selected by the trial’s participant (“action”). The value 0 corresponds to a “no action”, the value 1 represents an action that pushes the pendulum towards the clockwise direction and the value 2 corresponds to an action that pushes the pendulum towards the anti-clockwise direction.the angular velocity of the pendulum at that time step (“ang. velocity”), measured in rad s−1.the angle of the pendulum at that time step (“angle”), measured in rad with values in the interval [0, 2π) rad. The angle 0 rad corresponds to the pendulum oriented in its upright position.the single utility value associated to the whole trial (“utility”). (ZIP) [file pcbi.1010810.s002.zip › ExperimentalData/FRI_16_2.csv]

action	angular vel.	angle	trial utility
0	0	3.2358	-18.4205
0	-0.017	3.2358
0	-0.034	3.2358
0	-0.051	3.2358
1	-0.068	3.2358
1	-0.119	3.2295
1	-0.17	3.2232
1	-0.221	3.217
1	-0.272	3.2107
1	-0.323	3.2044
1	-0.374	3.1918
1	-0.425	3.1793
1	-0.476	3.1667
1	-0.51	3.1478
1	-0.561	3.1353
1	-0.595	3.1164
1	-0.629	3.0976
1	-0.663	3.0787
1	-0.697	3.0599
1	-0.714	3.0347
1	-0.748	3.0159
1	-0.765	2.9908
1	-0.782	2.9656
1	-0.782	2.9468
1	-0.799	2.9216
1	-0.799	2.8965
1	-0.799	2.8714
1	-0.799	2.8462
1	-0.799	2.8211
1	-0.799	2.796
1	-0.782	2.7771
1	-0.765	2.752
1	-0.748	2.7269
1	-0.731	2.708
1	-0.697	2.6829
1	-0.68	2.664
1	-0.646	2.6452
1	-0.612	2.6263
1	-0.578	2.6075
1	-0.544	2.5886
1	-0.51	2.5761
1	-0.459	2.5572
1	-0.425	2.5447
1	-0.374	2.5321
1	-0.323	2.5195
1	-0.289	2.5132
1	-0.238	2.507
1	-0.187	2.5007
1	-0.136	2.4944
1	-0.085	2.4881
1	-0.034	2.4881
1	0	2.4881
1	0.051	2.4881
1	0.102	2.4881
0	0.187	2.4944
0	0.272	2.5007
0	0.374	2.5132
2	0.459	2.5258
2	0.578	2.5384
2	0.697	2.5572
2	0.833	2.5823
2	0.935	2.6075
2	1.054	2.6389
2	1.173	2.6703
2	1.275	2.708
2	1.377	2.752
2	1.462	2.796
2	1.547	2.84
2	1.632	2.8839
2	1.7	2.9342
2	1.768	2.9908
2	1.836	3.041
2	1.87	3.0976
2	1.921	3.1541
2	1.955	3.217
2	1.972	3.2735
2	1.989	3.3363
2	1.989	3.3929
2	1.989	3.4557
2	1.989	3.5122
2	1.955	3.5751
2	1.938	3.6316
2	1.904	3.6882
2	1.853	3.7447
2	1.802	3.8013
2	1.751	3.8578
2	1.683	3.9081
2	1.615	3.9583
2	1.547	4.0023
2	1.479	4.0526
2	1.394	4.0966
2	1.309	4.1343
2	1.224	4.172
2	1.139	4.2097
2	1.037	4.2411
2	0.935	4.2725
2	0.85	4.2976
2	0.748	4.3228
2	0.646	4.3416
2	0.544	4.3605
2	0.442	4.3793
2	0.34	4.3919
2	0.238	4.3982
2	0.136	4.4044
2	0.034	4.4107
2	-0.051	4.4107
0	-0.187	4.4044
0	-0.34	4.3982
0	-0.476	4.3856
0	-0.612	4.3667
0	-0.765	4.3479
1	-0.901	4.3228
1	-1.071	4.2914
1	-1.258	4.2537
1	-1.428	4.216
1	-1.598	4.172
1	-1.768	4.1217
1	-1.921	4.0652
1	-2.074	4.0023
1	-2.227	3.9395
1	-2.38	3.8704
1	-2.516	3.795
1	-2.635	3.7196
1	-2.754	3.6379
1	-2.856	3.5562
1	-2.958	3.4683
1	-3.026	3.374
1	-3.094	3.2861
1	-3.145	3.1918
1	-3.196	3.0913
1	-3.213	2.997
1	-3.23	2.9028
1	-3.23	2.8023
1	-3.213	2.708
1	-3.179	2.6138
1	-3.128	2.5132
1	-3.077	2.4253
1	-3.009	2.331
1	-2.941	2.2431
1	-2.856	2.1551
1	-2.771	2.0671
1	-2.669	1.9855
1	-2.567	1.9101
1	-2.465	1.8347
1	-2.363	1.7593
1	-2.261	1.6902
1	-2.142	1.621
1	-2.04	1.5582
1	-1.921	1.5017
1	-1.819	1.4451
1	-1.7	1.3886
1	-1.598	1.3383
1	-1.496	1.2943
1	-1.394	1.2503
1	-1.292	1.2126
1	-1.19	1.1749
1	-1.088	1.1372
1	-1.003	1.1058
1	-0.901	1.0807
1	-0.816	1.0556
1	-0.714	1.0304
1	-0.629	1.0116
1	-0.544	0.99273
1	-0.459	0.97388
1	-0.374	0.96131
1	-0.289	0.95503
1	-0.221	0.94246
1	-0.136	0.93618
1	-0.051	0.93618
1	0.017	0.93618
1	0.085	0.93618
1	0.17	0.94246
1	0.255	0.94875
1	0.34	0.95503
0	0.459	0.9676
0	0.578	0.98645
0	0.714	1.0053
0	0.833	1.0304
0	0.969	1.0556
0	1.088	1.087
2	1.224	1.1184
2	1.411	1.1624
2	1.581	1.2064
2	1.768	1.2566
2	1.955	1.3132
2	2.142	1.376
2	2.329	1.4388
2	2.516	1.5142
2	2.703	1.5896
2	2.89	1.6776
2	3.077	1.7655
2	3.264	1.8598
2	3.434	1.9603
2	3.621	2.0671
2	3.774	2.1802
2	3.944	2.2933
2	4.08	2.4127
2	4.216	2.5384
2	4.318	2.6703
2	4.42	2.8023
2	4.505	2.9342
2	4.556	3.0724
2	4.607	3.2107
2	4.624	3.3489
2	4.607	3.4871
0	4.556	3.6254
0	4.471	3.7573
0	4.369	3.8892
0	4.267	4.0212
0	4.131	4.1468
0	4.012	4.2725
0	3.859	4.3919
0	3.723	4.505
0	3.57	4.6118
0	3.417	4.7186
0	3.264	4.8191
0	3.111	4.9134
0	2.975	5.0076
0	2.822	5.0893
0	2.686	5.1773
0	2.55	5.2527
0	2.431	5.3281
1	2.312	5.3972
1	2.159	5.4663
1	2.006	5.5291
1	1.87	5.5857
1	1.734	5.6422
1	1.598	5.6925
1	1.479	5.7365
1	1.36	5.7805
1	1.258	5.8244
1	1.156	5.8559
1	1.054	5.8936
1	0.952	5.925
1	0.867	5.9501
1	0.782	5.9752
1	0.697	5.9941
1	0.612	6.0192
1	0.527	6.0318
1	0.459	6.0506
1	0.374	6.0632
1	0.306	6.0695
1	0.238	6.082
1	0.17	6.0883
1	0.102	6.0946
1	0.034	6.0946
1	-0.017	6.0946
1	-0.085	6.0946
1	-0.153	6.0883
1	-0.221	6.082
1	-0.289	6.0758
1	-0.374	6.0632
1	-0.442	6.0506
1	-0.51	6.0381
1	-0.595	6.0192
1	-0.68	6.0004
1	-0.765	5.9815
1	-0.85	5.9564
1	-0.935	5.925
1	-1.02	5.8998
1	-1.122	5.8684
0	-1.19	5.8307
2	-1.258	5.793
2	-1.292	5.7553
2	-1.326	5.7176
2	-1.36	5.6736
2	-1.411	5.6359
2	-1.462	5.592
2	-1.513	5.548
2	-1.581	5.4977
2	-1.649	5.4474
2	-1.717	5.3972
2	-1.802	5.3469
2	-1.87	5.2904
2	-1.955	5.2338
2	-2.057	5.171
2	-2.142	5.1082
2	-2.244	5.0453
2	-2.346	4.9762
2	-2.448	4.9008
2	-2.567	4.8254
2	-2.669	4.75
2	-2.771	4.6683
2	-2.89	4.5804
2	-2.992	4.4924
2	-3.094	4.4044
2	-3.196	4.3039
0	-3.315	4.2097
0	-3.451	4.1091
0	-3.57	4.0023
0	-3.672	3.8955
0	-3.774	3.7824
0	-3.842	3.6693
0	-3.91	3.5499
1	-3.961	3.4306
1	-4.046	3.3112
1	-4.097	3.1855
1	-4.131	3.0661
1	-4.148	2.9405
1	-4.148	2.8148
1	-4.131	2.6892
1	-4.097	2.5698
1	-4.046	2.4441
1	-3.978	2.3247
1	-3.91	2.2054
1	-3.825	2.0923
1	-3.723	1.9792
1	-3.621	1.8661
1	-3.519	1.7593
1	-3.4	1.6525
1	-3.298	1.5519
1	-3.179	1.4577
1	-3.077	1.3634
1	-2.975	1.2692
1	-2.873	1.1812
1	-2.771	1.0995
1	-2.669	1.0179
1	-2.584	0.93618
1	-2.516	0.86079
1	-2.448	0.78539
0	-2.329	0.71627
0	-2.244	0.64716
0	-2.159	0.57805
0	-2.074	0.51521
2	-2.006	0.45238
2	-1.904	0.39583
2	-1.802	0.33929
2	-1.717	0.28902
2	-1.632	0.23876
2	-1.564	0.18849
2	-1.496	0.14451
2	-1.428	0.10053
2	-1.377	0.056548
2	-1.326	0.012566
2	-1.292	6.258
2	-1.258	6.2203
2	-1.224	6.1826
2	-1.207	6.1449
2	-1.19	6.1072
2	-1.173	6.0758
2	-1.173	6.0381
2	-1.156	6.0004
2	-1.173	5.9689
2	-1.173	5.9313
2	-1.19	5.8998
2	-1.207	5.8621
2	-1.224	5.8244
2	-1.258	5.7867
2	-1.292	5.749
2	-1.326	5.7113
2	-1.36	5.6674
2	-1.411	5.6234
2	-1.462	5.5857
2	-1.53	5.5354
2	-1.581	5.4914
2	-1.649	5.4412
2	-1.734	5.3909
0	-1.836	5.3406
0	-1.972	5.2778
0	-2.091	5.2213
0	-2.227	5.1521
0	-2.363	5.083
0	-2.499	5.0139
0	-2.652	4.9322
0	-2.788	4.8506
1	-2.941	4.7689
1	-3.128	4.6746
1	-3.315	4.5804
1	-3.502	4.4736
1	-3.689	4.3667
1	-3.859	4.2537
1	-4.029	4.1343
1	-4.199	4.0086
1	-4.335	3.883
1	-4.471	3.751
1	-4.59	3.6128
1	-4.692	3.4745
1	-4.76	3.3363
1	-4.811	3.1918
0	-4.811	3.0473
0	-4.794	2.9028
0	-4.743	2.7583
0	-4.675	2.6138
0	-4.59	2.4755
0	-4.488	2.3436
0	-4.369	2.2054
0	-4.233	2.0797
0	-4.097	1.954
0	-3.961	1.8347
0	-3.808	1.7153
0	-3.655	1.6022
0	-3.502	1.4954
0	-3.349	1.3886
0	-3.213	1.2943
2	-3.06	1.2001
2	-2.89	1.1121
2	-2.703	1.0241
2	-2.55	0.94875
2	-2.38	0.87335
2	-2.227	0.80424
2	-2.091	0.73512
2	-1.938	0.67858
2	-1.819	0.62203
2	-1.683	0.56548
2	-1.564	0.51521
2	-1.462	0.47123
2	-1.343	0.43353
2	-1.241	0.38955
2	-1.156	0.35814
2	-1.054	0.32044
2	-0.969	0.28902
2	-0.884	0.26389
2	-0.816	0.23876
2	-0.731	0.21363
2	-0.663	0.19478
2	-0.595	0.17593
2	-0.527	0.15708
2	-0.459	0.13823
2	-0.408	0.12566
2	-0.34	0.1131
2	-0.289	0.10681
2	-0.238	0.10053
2	-0.17	0.094246
2	-0.119	0.087963
2	-0.068	0.08168
2	-0.017	0.08168
2	0.017	0.08168
2	0.068	0.08168
2	0.136	0.087963
2	0.187	0.094246
2	0.238	0.10053
2	0.289	0.10681
2	0.357	0.11938
2	0.408	0.13195
2	0.476	0.14451
2	0.544	0.15708
2	0.595	0.17593
2	0.663	0.19478
2	0.748	0.21363
2	0.816	0.23876
2	0.816	0.26389
2	0.816	0.28902
2	0.816	0.31416
2	0.833	0.33929
2	0.833	0.36442
2	0.884	0.38955
2	0.952	0.42097
2	1.02	0.4461
2	1.088	0.47752
2	1.156	0.51521
2	1.224	0.54663
2	1.309	0.58433
2	1.394	0.62831
2	1.479	0.67229
2	1.581	0.71627
2	1.683	0.76654
2	1.785	0.8168
2	1.904	0.87335
2	2.006	0.9299
2	2.142	0.99273
2	2.261	1.0618
2	2.397	1.131
2	2.533	1.2064
2	2.72	1.2817
2	2.907	1.3697
2	3.094	1.4577
2	3.281	1.5519
2	3.468	1.6587
2	3.655	1.7655
2	3.842	1.8786
2	4.012	1.9917
2	4.182	2.1174
2	4.352	2.2431
2	4.488	2.375
2	4.624	2.5132
2	4.743	2.6578
2	4.845	2.8023
2	4.913	2.9468
2	4.981	3.0976
2	5.015	3.2484
2	5.015	3.3992
2	5.015	3.5499
2	4.981	3.6945
2	4.93	3.8453
0	4.811	3.9898
0	4.692	4.1343
0	4.556	4.2725
0	4.42	4.4107
0	4.267	4.5427
0	4.114	4.6683
0	3.978	4.7877
0	3.825	4.9071
1	3.672	5.0202
1	3.485	5.127
1	3.315	5.2275
1	3.145	5.3281
1	2.992	5.416
1	2.839	5.504
1	2.686	5.5857
1	2.567	5.6674
1	2.431	5.7428
1	2.329	5.8119
1	2.21	5.881
1	2.125	5.9501
1	2.04	6.0129
1	1.955	6.0695
1	1.887	6.126
1	1.836	6.1826
1	1.785	6.2391
1	1.734	0.0062831
1	1.7	0.062831
1	1.666	0.1131
1	1.649	0.16336
1	1.632	0.21363
1	1.632	0.25761
1	1.632	0.30787
1	1.649	0.35814
1	1.666	0.4084
1	1.683	0.45867
1	1.717	0.50893
1	1.751	0.56548
1	1.785	0.61574
1	1.836	0.67229
1	1.887	0.72884
1	1.955	0.78539
1	2.023	0.84193
1	2.091	0.90477
0	2.21	0.97388
0	2.346	1.0367
0	2.465	1.1121
0	2.601	1.1875
0	2.754	1.2692
0	2.89	1.3509
0	3.043	1.4451
0	3.179	1.5394
2	3.332	1.6336
2	3.519	1.7404
2	3.706	1.8472
2	3.893	1.9603
2	4.063	2.0797
2	4.216	2.2054
2	4.369	2.331
2	4.522	2.4693
2	4.641	2.6075
2	4.743	2.7457
2	4.828	2.8902
0	4.862	3.0347
0	4.862	3.1793
0	4.845	3.3238
0	4.794	3.4745
0	4.726	3.6128
0	4.658	3.7573
0	4.556	3.8955
0	4.437	4.0275
0	4.318	4.1594
1	4.182	4.2914
1	3.995	4.4107
1	3.808	4.5301
1	3.621	4.6432
1	3.434	4.75
1	3.247	4.8506
1	3.043	4.9448
1	2.856	5.0328
1	2.686	5.1144
1	2.499	5.1961
1	2.329	5.2652
1	2.159	5.3343
1	2.006	5.3972
1	1.853	5.4537
1	1.7	5.5103
1	1.564	5.5605
1	1.428	5.6045
1	1.292	5.6422
1	1.156	5.6799
1	1.037	5.7113
1	0.918	5.7428
1	0.799	5.7679
1	0.697	5.793
1	0.578	5.8119
1	0.476	5.8244
1	0.374	5.8433
1	0.255	5.8496
1	0.153	5.8559
1	0.051	5.8621
1	-0.034	5.8621
0	-0.085	5.8559
0	-0.153	5.8559
2	-0.204	5.8496
2	-0.238	5.8433
2	-0.255	5.837
2	-0.289	5.8244
2	-0.306	5.8182
2	-0.34	5.8056
2	-0.357	5.7993
2	-0.391	5.7867
2	-0.425	5.7742
2	-0.459	5.7616
2	-0.493	5.7428
2	-0.527	5.7302
2	-0.561	5.7113
2	-0.612	5.6925
2	-0.646	5.6736
2	-0.697	5.6548
2	-0.748	5.6359
2	-0.799	5.6108
2	-0.85	5.5857
2	-0.901	5.5605
2	-0.969	5.5291
2	-1.02	5.4977
2	-1.173	5.4663
2	-1.326	5.4286
2	-1.479	5.3846
2	-1.632	5.3406
2	-1.802	5.2904
2	-1.972	5.2338
2	-2.142	5.171
2	-2.312	5.1019
2	-2.499	5.0328
2	-2.686	4.9511
2	-2.873	4.8694
2	-3.06	4.7814
2	-3.247	4.6872
2	-3.434	4.5867
2	-3.621	4.4798
2	-3.808	4.3667
2	-3.978	4.2474
2	-4.148	4.128
2	-4.301	4.0023
2	-4.454	3.8704
2	-4.573	3.7322
2	-4.692	3.5939
2	-4.794	3.4494
2	-4.862	3.3049
2	-4.879	3.1604
2	-4.862	3.0159
2	-4.828	2.8714
2	-4.777	2.7269
2	-4.709	2.5823
2	-4.624	2.4441
2	-4.505	2.3059
2	-4.386	2.1677
2	-4.267	2.042
2	-4.114	1.9163
2	-3.978	1.7907
2	-3.825	1.6776
2	-3.672	1.5645
2	-3.519	1.4514
2	-3.366	1.3509
2	-3.23	1.2503
2	-3.077	1.1561
2	-2.907	1.0681
2	-2.737	0.98016
2	-2.567	0.89848
2	-2.414	0.82937
2	-2.278	0.75397
2	-2.125	0.69114
2	-1.989	0.62831
2	-1.87	0.57176
2	-1.751	0.51521
2	-1.632	0.46495
2	-1.53	0.41469
2	-1.428	0.3707
2	-1.343	0.32672
2	-1.258	0.28902
2	-1.173	0.25132
2	-1.088	0.21991
0	-1.054	0.18849
0	-1.037	0.15708
0	-1.02	0.12566
0	-1.003	0.094246
0	-0.986	0.062831
0	-0.969	0.031415
2	-0.969	0.0062831
2	-0.935	6.258
2	-0.901	6.2328
2	-0.867	6.2077
2	-0.833	6.1763
2	-0.816	6.1512
2	-0.799	6.1323
2	-0.782	6.1072
2	-0.765	6.082
2	-0.748	6.0569
2	-0.748	6.0381
2	-0.748	6.0129
2	-0.748	5.9941
2	-0.748	5.9689
2	-0.748	5.9438
2	-0.765	5.925
2	-0.782	5.8998
2	-0.799	5.8747
2	-0.816	5.8496
2	-0.833	5.8244
2	-0.867	5.7993
2	-0.884	5.7742
2	-0.918	5.749
2	-0.969	5.7176
2	-1.003	5.6925
2	-1.054	5.6611
2	-1.088	5.6234
2	-1.139	5.592
2	-1.207	5.5543
2	-1.258	5.5166
2	-1.326	5.4789
2	-1.394	5.4412
2	-1.462	5.3972
2	-1.547	5.3532
2	-1.632	5.3029
2	-1.717	5.2527
2	-1.802	5.2024
2	-1.887	5.1459
2	-1.989	5.083
0	-2.125	5.0265
0	-2.278	4.9574
1	-2.414	4.8883
1	-2.601	4.8129
1	-2.788	4.7312
1	-2.975	4.6432
1	-3.179	4.549
1	-3.349	4.4547
1	-3.536	4.3479
1	-3.706	4.2411
1	-3.876	4.128
1	-4.046	4.0086
0	-4.148	3.883
0	-4.233	3.7573
0	-4.318	3.6254
0	-4.369	3.4997
0	-4.42	3.3677
0	-4.437	3.2295
0	-4.437	3.0976
0	-4.42	2.9656
0	-4.386	2.8337
0	-4.335	2.7017
0	-4.25	2.5761
0	-4.165	2.4441
0	-4.063	2.3247
0	-3.944	2.2054
0	-3.808	2.086
0	-3.672	1.9729
0	-3.536	1.8661
0	-3.383	1.7593
0	-3.247	1.6587
0	-3.094	1.5645
0	-2.941	1.4765
0	-2.788	1.3886
0	-2.635	1.3069
0	-2.499	1.2315
0	-2.346	1.1561
0	-2.21	1.087
0	-2.091	1.0241
2	-1.955	0.96131
2	-1.802	0.90477
2	-1.632	0.8545
2	-1.479	0.80424
2	-1.343	0.76654
2	-1.19	0.72256
2	-1.054	0.69114
2	-0.918	0.65973
2	-0.782	0.63459
2	-0.663	0.61574
2	-0.527	0.59689
2	-0.408	0.57805
2	-0.289	0.57176
2	-0.17	0.56548
2	-0.051	0.5592
2	0.051	0.5592
0	0.136	0.56548
0	0.221	0.56548
0	0.306	0.57805
0	0.374	0.58433
1	0.459	0.59689
1	0.51	0.61574
1	0.561	0.62831
1	0.612	0.64716
1	0.663	0.66601
1	0.714	0.69114
1	0.765	0.70999
1	0.833	0.73512
1	0.884	0.76026
1	0.952	0.79167
1	1.02	0.8168
1	1.088	0.84822
1	1.156	0.88592
1	1.241	0.92362
2	1.36	0.96131
2	1.53	1.0053
2	1.7	1.0556
2	1.87	1.1058
2	2.04	1.1624
2	2.227	1.2315
2	2.397	1.3006
2	2.584	1.376
2	2.771	1.4577
2	2.958	1.5394
2	3.162	1.6336
2	3.349	1.7341
2	3.536	1.8347
2	3.706	1.9415
2	3.876	2.0546
2	4.046	2.174
2	4.199	2.2996
2	4.352	2.4316
2	4.471	2.5635
2	4.59	2.6955
2	4.675	2.84
2	4.76	2.9782
2	4.811	3.1227
2	4.828	3.2672
2	4.845	3.4117
0	4.794	3.5562
0	4.709	3.7008
0	4.624	3.839
0	4.522	3.9772
0	4.403	4.1154
0	4.267	4.2411
1	4.131	4.3667
1	3.944	4.4924
1	3.757	4.6055
1	3.553	4.7186
1	3.366	4.8191
1	3.179	4.9197
1	2.992	5.0139
1	2.805	5.1019
1	2.635	5.1836
1	2.448	5.2589
0	2.329	5.3281
0	2.21	5.3972
0	2.091	5.46
0	1.989	5.5228
0	1.887	5.5794
0	1.785	5.6359
0	1.7	5.6925
0	1.632	5.7428
0	1.547	5.7867
0	1.479	5.837
0	1.411	5.881
0	1.36	5.9187
0	1.309	5.9627
0	1.258	6.0004
0	1.224	6.0381
0	1.19	6.0758
0	1.156	6.1072
0	1.139	6.1449
0	1.122	6.1763
0	1.105	6.214
0	1.105	6.2454
0	1.105	6.2768
0	1.105	0.025132
1	1.105	0.062831
1	1.071	0.094246
1	1.054	0.12566
1	1.037	0.15708
1	1.02	0.18849
1	1.003	0.21991
1	1.003	0.25132
1	1.003	0.28274
1	1.003	0.30787
1	1.003	0.33929
1	1.02	0.3707
1	1.037	0.40212
1	1.054	0.43353
1	1.088	0.46495
1	1.105	0.50265
1	1.139	0.53406
0	1.224	0.57176
0	1.309	0.60946
0	1.394	0.64716
0	1.496	0.69114
0	1.581	0.74141
0	1.683	0.78539
0	1.802	0.84193
0	1.904	0.89848
0	2.023	0.95503
2	2.159	1.0179
2	2.329	1.087
2	2.499	1.1624
2	2.686	1.2378
2	2.856	1.3195
2	3.043	1.4074
2	3.23	1.5017
2	3.417	1.6022
2	3.621	1.709
2	3.791	1.8221
2	3.978	1.9352
2	4.148	2.0609
0	4.284	2.1865
0	4.386	2.3185
0	4.488	2.4504
0	4.573	2.5886
0	4.641	2.7269
0	4.692	2.8651
0	4.726	3.0096
0	4.726	3.1478
0	4.709	3.2923
0	4.675	3.4306
0	4.624	3.5751
0	4.556	3.7133
0	4.454	3.8453
0	4.352	3.9772
0	4.233	4.1091
0	4.097	4.2348
0	3.961	4.3542
1	3.808	4.4736
1	3.621	4.5804
1	3.434	4.6872
1	3.247	4.7877
1	3.043	4.882
1	2.856	4.9699
1	2.669	5.0579
1	2.499	5.1333
1	2.312	5.2087
1	2.142	5.2715
1	1.989	5.3343
1	1.819	5.3909
1	1.666	5.4474
1	1.513	5.4914
1	1.377	5.5354
1	1.241	5.5794
1	1.105	5.6108
1	0.969	5.6422
1	0.833	5.6736
1	0.714	5.6925
1	0.595	5.7113
1	0.476	5.7302
1	0.357	5.7428
1	0.238	5.749
0	0.153	5.7553
0	0.085	5.7616
0	0.017	5.7616
0	-0.051	5.7616
2	-0.119	5.7616
2	-0.153	5.7553
2	-0.187	5.749
2	-0.221	5.7428
2	-0.255	5.7365
2	-0.306	5.7302
2	-0.34	5.7176
2	-0.374	5.705
2	-0.425	5.6925
2	-0.459	5.6799
2	-0.51	5.6674
2	-0.561	5.6485
2	-0.612	5.6297
2	-0.663	5.6108
2	-0.714	5.592
2	-0.765	5.5731
2	-0.816	5.548
2	-0.884	5.5228
2	-0.952	5.4914
2	-1.02	5.46
2	-1.088	5.4286
2	-1.156	5.3972
2	-1.241	5.3595
2	-1.309	5.3218
0	-1.428	5.2841
0	-1.564	5.2338
0	-1.7	5.1898
0	-1.836	5.1333
1	-1.972	5.0767
1	-2.142	5.0139
1	-2.329	4.9448
1	-2.516	4.8757
1	-2.703	4.794
1	-2.89	4.7123
1	-3.077	4.6244
1	-3.264	4.5238
1	-3.451	4.4233
1	-3.638	4.3165
1	-3.808	4.2097
1	-3.978	4.0903
1	-4.131	3.9709
1	-4.267	3.8453
1	-4.403	3.7133
1	-4.505	3.5751
1	-4.607	3.4431
1	-4.675	3.2986
1	-4.726	3.1604
1	-4.76	3.0159
1	-4.76	2.8714
0	-4.709	2.7332
0	-4.641	2.5886
0	-4.556	2.4504
0	-4.454	2.3185
0	-4.335	2.1865
0	-4.199	2.0546
0	-4.063	1.9352
0	-3.927	1.8095
0	-3.774	1.6964
0	-3.621	1.5833
0	-3.468	1.4765
0	-3.315	1.376
0	-3.179	1.2817
0	-3.026	1.1875
0	-2.89	1.0995
0	-2.754	1.0116
0	-2.635	0.9299
0	-2.516	0.8545
2	-2.397	0.7791
2	-2.261	0.70999
2	-2.125	0.64088
2	-1.989	0.58433
2	-1.87	0.5215
2	-1.768	0.47123
2	-1.649	0.41469
2	-1.564	0.3707
2	-1.462	0.32044
2	-1.377	0.28274
2	-1.292	0.23876
2	-1.224	0.20106
2	-1.156	0.16336
2	-1.088	0.13195
2	-1.037	0.10053
2	-0.986	0.069114
2	-0.935	0.037699
2	-0.884	0.012566
2	-0.85	6.2705
2	-0.799	6.2454
2	-0.765	6.2203
2	-0.748	6.1951
2	-0.714	6.1763
2	-0.697	6.1574
2	-0.663	6.1323
2	-0.646	6.1135
2	-0.629	6.0946
2	-0.629	6.0758
2	-0.612	6.0569
2	-0.612	6.0381
2	-0.612	6.0192
2	-0.612	6.0004
2	-0.612	5.9815
2	-0.612	5.9627
2	-0.612	5.9438
2	-0.629	5.925
2	-0.646	5.9061
2	-0.663	5.8873
2	-0.68	5.8684
2	-0.697	5.8496
2	-0.714	5.8244
2	-0.748	5.8056
2	-0.782	5.7805
2	-0.799	5.7553
2	-0.85	5.7302
2	-0.884	5.705
2	-0.918	5.6799
2	-0.969	5.6485
2	-1.02	5.6171
0	-1.105	5.5857
0	-1.207	5.5543
0	-1.309	5.5166
0	-1.411	5.4726
0	-1.53	5.4286
0	-1.649	5.3783
1	-1.768	5.3281
1	-1.921	5.2715
1	-2.091	5.215
1	-2.261	5.1459
1	-2.448	5.0767
1	-2.618	5.0014
1	-2.805	4.9197
1	-2.992	4.8317
1	-3.179	4.7375
1	-3.366	4.6369
1	-3.553	4.5364
1	-3.74	4.4233
1	-3.927	4.3102
1	-4.097	4.1908
1	-4.267	4.0652
1	-4.42	3.9332
1	-4.556	3.8013
0	-4.641	3.6631
0	-4.692	3.5185
0	-4.743	3.3803
0	-4.76	3.2358
0	-4.76	3.0913
0	-4.743	2.9531
0	-4.709	2.8085
0	-4.641	2.6703
0	-4.556	2.5321
0	-4.471	2.3939
0	-4.352	2.2619
0	-4.233	2.13
0	-4.097	2.0043
0	-3.961	1.8849
0	-3.808	1.7655
0	-3.655	1.6587
0	-3.502	1.5456
0	-3.366	1.4451
0	-3.213	1.3446
0	-3.06	1.2503
0	-2.924	1.1624
0	-2.788	1.0744
0	-2.652	0.99273
0	-2.533	0.91733
2	-2.414	0.84193
2	-2.261	0.77282
2	-2.125	0.70371
2	-1.989	0.64088
2	-1.853	0.58433
2	-1.734	0.53406
2	-1.615	0.47752
2	-1.513	0.43353
2	-1.411	0.38955
2	-1.309	0.34557
2	-1.224	0.30787
2	-1.139	0.27646
2	-1.054	0.23876
2	-0.986	0.20734
2	-0.918	0.18221
2	-0.85	0.15708
2	-0.782	0.13195
2	-0.731	0.10681
2	-0.68	0.087963
2	-0.612	0.062831
2	-0.578	0.050265
2	-0.527	0.031415
2	-0.476	0.012566
2	-0.442	0
2	-0.391	6.2705
2	-0.357	6.258
2	-0.323	6.2517
2	-0.289	6.2391
2	-0.255	6.2328
2	-0.221	6.2265
2	-0.187	6.2203
2	-0.153	6.214
2	-0.119	6.2077
2	-0.102	6.2077
2	-0.068	6.2014
2	-0.034	6.2014
2	0	6.2014
2	0	6.2014
2	0.034	6.2014
2	0.068	6.2014
2	0.085	6.2077
0	0.085	6.2077
0	0.068	6.2077
0	0.051	6.214
0	0.051	6.214
0	0.034	6.214
0	0.034	6.214
0	0.017	6.2203
0	0.017	6.2203
0	0	6.2203
0	0	6.2203
0	0	6.2203
0	-0.017	6.2203
0	-0.017	6.2203
0	-0.034	6.214
0	-0.034	6.214
0	-0.051	6.214
1	-0.051	6.214
1	-0.102	6.2077
1	-0.17	6.2014
1	-0.221	6.2014
1	-0.272	6.1889
1	-0.323	6.1826
1	-0.374	6.17
1	-0.442	6.1574
1	-0.493	6.1449
1	-0.561	6.126
1	-0.612	6.1135
1	-0.68	6.0883
1	-0.748	6.0695
0	-0.782	6.0443
2	-0.833	6.0192
2	-0.816	5.9941
2	-0.833	5.9689
2	-0.833	5.9438
2	-0.85	5.9187
2	-0.85	5.8936
2	-0.867	5.8684
2	-0.901	5.8433
2	-0.918	5.8119
2	-0.952	5.7867
2	-0.986	5.7553
2	-1.02	5.7302
2	-1.054	5.6988
2	-1.105	5.6611
2	-1.139	5.6297
2	-1.19	5.592
2	-1.258	5.5543
2	-1.309	5.5166
2	-1.377	5.4789
2	-1.445	5.4349
0	-1.564	5.3909
0	-1.683	5.3406
0	-1.802	5.2904
0	-1.921	5.2338
0	-2.057	5.171
0	-2.193	5.1082
0	-2.329	5.039
0	-2.482	4.9699
0	-2.618	4.8883
0	-2.771	4.8129
0	-2.924	4.7249
1	-3.06	4.6369
1	-3.247	4.5364
1	-3.434	4.4359
1	-3.621	4.3353
1	-3.791	4.2222
1	-3.961	4.1029
1	-4.114	3.9835
1	-4.267	3.8578
1	-4.386	3.7259
1	-4.505	3.5939
1	-4.59	3.4557
1	-4.675	3.3175
0	-4.692	3.1793
0	-4.675	3.0347
0	-4.658	2.8965
0	-4.607	2.7583
0	-4.539	2.62
0	-4.454	2.4818
0	-4.352	2.3499
0	-4.233	2.2242
0	-4.114	2.0986
0	-3.978	1.9729
0	-3.825	1.8598
0	-3.689	1.7467
0	-3.536	1.6336
0	-3.383	1.5331
0	-3.23	1.4325
0	-3.077	1.3383
0	-2.941	1.2503
0	-2.788	1.1624
0	-2.652	1.0807
0	-2.533	0.99901
0	-2.397	0.9299
0	-2.278	0.8545
0	-2.176	0.79167
0	-2.074	0.72884
0	-1.972	0.66601
1	-1.887	0.60946
1	-1.836	0.55291
1	-1.802	0.49637
1	-1.768	0.43982
0	-1.717	0.38955
0	-1.649	0.33929
0	-1.615	0.28902
0	-1.564	0.24504
0	-1.53	0.19478
0	-1.513	0.15079
2	-1.479	0.10681
2	-1.428	0.062831
2	-1.377	0.018849
2	-1.343	6.258
2	-1.309	6.2203
2	-1.275	6.1826
2	-1.258	6.1449
2	-1.241	6.1072
2	-1.224	6.0695
2	-1.224	6.0318
2	-1.207	5.9941
2	-1.224	5.9564
2	-1.224	5.9187
2	-1.241	5.8873
2	-1.258	5.8496
2	-1.292	5.8056
2	-1.309	5.7679
2	-1.343	5.7302
2	-1.394	5.6862
2	-1.428	5.6422
2	-1.479	5.5982
2	-1.547	5.5543
2	-1.598	5.5103
2	-1.666	5.46
2	-1.734	5.4097
2	-1.819	5.3532
2	-1.887	5.2966
2	-1.972	5.2401
0	-2.108	5.1773
0	-2.244	5.1144
0	-2.38	5.0453
0	-2.533	4.9699
0	-2.669	4.8883
0	-2.822	4.8066
0	-2.958	4.7186
1	-3.111	4.6306
1	-3.298	4.5364
1	-3.485	4.4296
1	-3.672	4.3228
1	-3.842	4.2097
1	-4.012	4.0903
1	-4.165	3.9709
1	-4.301	3.8453
1	-4.437	3.7133
1	-4.539	3.5751
1	-4.641	3.4369
1	-4.709	3.2986
0	-4.726	3.1541
0	-4.709	3.0159
0	-4.675	2.8714
0	-4.624	2.7332
0	-4.556	2.5949
0	-4.471	2.463
0	-4.369	2.3247
0	-4.25	2.1991
0	-4.114	2.0734
0	-3.978	1.9478
0	-3.842	1.8347
0	-3.689	1.7216
0	-3.536	1.6085
0	-3.383	1.5079
0	-3.23	1.4074
0	-3.094	1.3132
0	-2.941	1.2189
0	-2.805	1.1372
0	-2.669	1.0493
0	-2.533	0.97388
0	-2.414	0.89848
2	-2.295	0.82937
2	-2.159	0.76026
2	-2.006	0.69742
2	-1.87	0.64088
2	-1.751	0.58433
2	-1.632	0.53406
2	-1.513	0.49008
2	-1.394	0.4461
2	-1.292	0.40212
2	-1.207	0.36442
2	-1.105	0.32672
2	-1.02	0.29531
2	-0.935	0.27017
2	-0.85	0.23876
2	-0.782	0.21363
2	-0.714	0.19478
2	-0.646	0.16964
2	-0.578	0.15708
2	-0.51	0.13823
2	-0.459	0.12566
2	-0.391	0.10681
2	-0.34	0.10053
2	-0.289	0.087963
2	-0.221	0.08168
2	-0.17	0.075397
2	-0.119	0.069114
2	-0.068	0.069114
1	-0.068	0.062831
1	-0.085	0.062831
1	-0.119	0.056548
1	-0.153	0.056548
1	-0.187	0.050265
1	-0.221	0.043982
1	-0.255	0.037699
1	-0.289	0.025132
1	-0.323	0.018849
1	-0.357	0.0062831
1	-0.408	6.2768
1	-0.442	6.2642
1	-0.493	6.2517
1	-0.544	6.2328
1	-0.578	6.2203
1	-0.629	6.2014
1	-0.697	6.1763
1	-0.748	6.1574
0	-0.765	6.1323
2	-0.782	6.1135
2	-0.782	6.0883
2	-0.765	6.0632
2	-0.765	6.0381
2	-0.748	6.0192
2	-0.748	5.9941
2	-0.765	5.9689
2	-0.765	5.9501
2	-0.765	5.925
2	-0.782	5.8998
2	-0.799	5.8747
2	-0.816	5.8559
2	-0.85	5.8307
2	-0.867	5.7993
2	-0.901	5.7742
2	-0.935	5.749
2	-0.969	5.7176
2	-1.003	5.6862
2	-1.054	5.6548
2	-1.105	5.6234
2	-1.156	5.592
2	-1.207	5.5543
2	-1.275	5.5166
0	-1.377	5.4789
0	-1.496	5.4349
0	-1.598	5.3846
0	-1.717	5.3343
0	-1.836	5.2841
0	-1.972	5.2275
0	-2.108	5.1647
0	-2.244	5.1019
1	-2.38	5.0328
1	-2.567	4.9574
1	-2.737	4.8757
1	-2.941	4.794
1	-3.128	4.6998
1	-3.315	4.6055
1	-3.502	4.4987
1	-3.689	4.3919
1	-3.859	4.2788
1	-4.029	4.1594
1	-4.199	4.04
1	-4.335	3.9081
1	-4.471	3.7761
1	-4.59	3.6379
0	-4.658	3.4997
0	-4.692	3.3615
0	-4.726	3.217
0	-4.709	3.0787
0	-4.692	2.9342
0	-4.658	2.796
0	-4.59	2.6578
0	-4.505	2.5195
0	-4.42	2.3876
0	-4.301	2.2556
0	-4.182	2.13
0	-4.046	2.0043
0	-3.893	1.8849
0	-3.757	1.7655
0	-3.604	1.6587
0	-3.451	1.5519
0	-3.298	1.4514
0	-3.145	1.3509
0	-3.009	1.2629
0	-2.856	1.1749
0	-2.72	1.087
0	-2.601	1.0053
2	-2.465	0.9299
2	-2.312	0.86079
2	-2.159	0.79167
2	-2.006	0.72884
2	-1.87	0.67229
2	-1.734	0.61574
2	-1.615	0.56548
2	-1.496	0.5215
2	-1.377	0.47752
2	-1.275	0.43353
2	-1.173	0.39583
2	-1.071	0.36442
2	-0.986	0.333
2	-0.901	0.30159
2	-0.816	0.27646
2	-0.731	0.25761
2	-0.646	0.23247
2	-0.578	0.21363
2	-0.51	0.20106
2	-0.442	0.18221
2	-0.374	0.16964
2	-0.306	0.16336
2	-0.238	0.15079
2	-0.17	0.14451
2	-0.119	0.14451
2	-0.051	0.13823
2	0	0.13823
2	0.051	0.13823
2	0.119	0.14451
2	0.187	0.15079
2	0.238	0.15708
2	0.221	0.16336
2	0.221	0.16964
2	0.204	0.17593
2	0.187	0.18221
2	0.17	0.18849
2	0.153	0.19478
2	0.153	0.19478
2	0.136	0.20106
2	0.136	0.20734
2	0.119	0.20734
2	0.119	0.21363
2	0.102	0.21991
2	0.102	0.21991
2	0.085	0.22619
2	0.085	0.22619
2	0.068	0.22619
2	0.068	0.23247
2	0.068	0.23247
2	0.051	0.23247
2	0.051	0.23876
2	0.051	0.23876
2	0.051	0.23876
2	0.034	0.24504
2	0.034	0.24504
2	0.034	0.24504
2	0.034	0.24504
2	0.034	0.24504
2	0.017	0.25132
2	0.017	0.25132
2	0.017	0.25132
2	0.017	0.25132
2	0.017	0.25132
2	0.017	0.25132
2	0	0.25132
2	0	0.25132
2	0	0.25132
2	0	0.25132
2	0	0.25132
2	0	0.25132
2	0	0.25132
2	0	0.25132
2	0	0.25132
2	0	0.25132
2	0	0.25132
2	0	0.25132
2	0	0.25132
2	0	0.25132
2	-0.017	0.25132
2	-0.017	0.25132
2	-0.017	0.25132
2	-0.017	0.25132
2	-0.017	0.25132
2	-0.017	0.24504
2	-0.034	0.24504
2	-0.034	0.24504
2	-0.034	0.24504
2	-0.034	0.24504
2	-0.051	0.23876
2	-0.051	0.23876
2	-0.051	0.23876
2	-0.051	0.23876
2	-0.068	0.23247
2	-0.068	0.23247
2	-0.068	0.23247
2	-0.085	0.22619
2	-0.085	0.22619
2	-0.085	0.21991
2	-0.102	0.21991
2	-0.102	0.21363
2	-0.119	0.21363
2	-0.119	0.20734
2	-0.136	0.20106
2	-0.136	0.20106
2	-0.153	0.19478
2	-0.17	0.18849
2	-0.17	0.18221
2	-0.187	0.17593
2	-0.204	0.16964
2	-0.221	0.16336
2	-0.238	0.15708
2	-0.255	0.15079
2	-0.272	0.14451
2	-0.289	0.13823
2	-0.272	0.12566
2	-0.255	0.11938
2	-0.238	0.1131
2	-0.221	0.10681
2	-0.204	0.10053
2	-0.187	0.094246
2	-0.17	0.087963
2	-0.153	0.08168
2	-0.136	0.075397
2	-0.136	0.069114
2	-0.119	0.069114
2	-0.102	0.062831
2	-0.102	0.062831
2	-0.085	0.056548
2	-0.085	0.056548
2	-0.068	0.050265
2	-0.068	0.050265
2	-0.051	0.050265
2	-0.017	0.043982
2	0.017	0.043982
2	0.068	0.050265
2	0.119	0.050265
2	0.17	0.056548
2	0.221	0.062831
0	0.221	0.069114
0	0.238	0.075397
0	0.255	0.08168
0	0.272	0.094246
1	0.272	0.10053
1	0.255	0.10681
1	0.238	0.11938
1	0.204	0.12566
1	0.187	0.13195
1	0.17	0.13195
1	0.153	0.13823
1	0.136	0.14451
1	0.119	0.15079
1	0.085	0.15079
1	0.068	0.15708
1	0.051	0.15708
1	0.051	0.15708
1	0.034	0.15708
1	0.017	0.16336
1	0	0.16336
1	0	0.16336
1	-0.017	0.15708
1	-0.034	0.15708
1	-0.051	0.15708
1	-0.068	0.15708
1	-0.085	0.15079
1	-0.102	0.15079
1	-0.119	0.14451
1	-0.136	0.14451
1	-0.153	0.13823
1	-0.187	0.13195
0	-0.153	0.12566
0	-0.136	0.11938
0	-0.119	0.11938
0	-0.102	0.1131
0	-0.085	0.1131
0	-0.068	0.10681
0	-0.051	0.10681
0	-0.034	0.10681
0	-0.017	0.10053
0	0	0.10053
0	0	0.10053
0	0.017	0.10053
0	0.017	0.10053
0	0.034	0.10681
1	0.051	0.10681
1	0.034	0.10681
1	0.017	0.10681
1	0	0.10681
1	-0.017	0.10681
0	0	0.10681
0	0	0.10681
0	0.017	0.10681
0	0.034	0.10681
0	0.051	0.1131
0	0.068	0.1131
0	0.085	0.1131
0	0.102	0.11938
0	0.119	0.11938
0	0.136	0.12566
0	0.153	0.13195
0	0.17	0.13195
1	0.187	0.13823
1	0.17	0.14451
1	0.153	0.15079
1	0.136	0.15708
1	0.119	0.16336
1	0.102	0.16336
1	0.102	0.16964
1	0.085	0.16964
1	0.068	0.17593
1	0.051	0.17593
1	0.034	0.17593
1	0.017	0.17593
1	0.017	0.17593
1	0	0.17593
1	0	0.17593
1	-0.017	0.17593
1	-0.034	0.17593
1	-0.034	0.17593
1	-0.051	0.17593
1	-0.068	0.16964
1	-0.085	0.16964
1	-0.102	0.16336
0	-0.068	0.16336
0	-0.051	0.16336
0	-0.017	0.15708
0	0	0.15708
0	0	0.15708
0	0.034	0.16336
0	0.051	0.16336
0	0.085	0.16336
0	0.102	0.16964
0	0.136	0.16964
0	0.153	0.17593
0	0.187	0.18221
0	0.204	0.18849
0	0.238	0.19478
0	0.272	0.20106
0	0.306	0.21363
1	0.34	0.21991
1	0.323	0.23247
1	0.323	0.23876
1	0.323	0.25132
1	0.323	0.25761
1	0.323	0.27017
1	0.323	0.28274
1	0.323	0.28902
1	0.323	0.30159
1	0.323	0.30787
1	0.34	0.32044
1	0.34	0.333
1	0.357	0.33929
1	0.357	0.35185
1	0.374	0.36442
1	0.391	0.37699
1	0.408	0.38955
1	0.425	0.40212
1	0.442	0.41469
1	0.459	0.42725
1	0.476	0.43982
1	0.51	0.45238
1	0.527	0.47123
1	0.561	0.49008
1	0.595	0.50265
1	0.629	0.5215
1	0.663	0.54035
1	0.697	0.56548
1	0.748	0.58433
1	0.782	0.60946
1	0.833	0.63459
0	0.918	0.65973
0	1.02	0.69114
0	1.105	0.72256
0	1.207	0.75397
0	1.309	0.79167
0	1.428	0.83565
0	1.547	0.87963
0	1.649	0.9299
2	1.785	0.98016
2	1.938	1.0367
2	2.108	1.0995
2	2.295	1.1624
2	2.465	1.2378
2	2.652	1.3132
2	2.839	1.3948
2	3.026	1.4828
2	3.213	1.5771
2	3.4	1.6776
2	3.587	1.7844
2	3.774	1.8912
2	3.944	2.0106
2	4.114	2.13
2	4.284	2.2556
2	4.42	2.3876
0	4.522	2.5195
0	4.59	2.6578
0	4.658	2.796
0	4.692	2.9405
0	4.709	3.0787
0	4.709	3.2232
0	4.675	3.3615
0	4.641	3.4997
0	4.573	3.6379
0	4.488	3.7761
0	4.386	3.9081
0	4.267	4.04
0	4.148	4.1657
0	4.012	4.2914
0	3.876	4.4107
0	3.723	4.5238
0	3.57	4.6306
0	3.417	4.7375
0	3.264	4.838
0	3.128	4.9322
0	2.975	5.0265
0	2.839	5.1144
0	2.703	5.1961
0	2.567	5.2778
1	2.448	5.3532
1	2.278	5.4223
1	2.125	5.4914
1	1.989	5.548
1	1.853	5.6108
1	1.717	5.6611
1	1.598	5.7113
1	1.479	5.7553
1	1.36	5.7993
1	1.258	5.8433
1	1.156	5.8747
1	1.054	5.9124
1	0.952	5.9375
1	0.867	5.9689
1	0.782	5.9941
1	0.697	6.0129
1	0.629	6.0381
1	0.544	6.0569
1	0.476	6.0695
1	0.408	6.082
1	0.34	6.0946
1	0.272	6.1009
1	0.204	6.1135
1	0.136	6.1135
1	0.068	6.1197
1	0	6.1197
1	-0.034	6.1197
1	-0.102	6.1197
1	-0.17	6.1135
1	-0.238	6.1072
1	-0.306	6.1009
1	-0.374	6.0883
1	-0.442	6.0758
1	-0.51	6.0632
1	-0.578	6.0443
1	-0.663	6.0255
1	-0.748	6.0066
1	-0.816	5.9815
0	-0.867	5.9564
0	-0.918	5.9313
2	-0.969	5.8998
2	-0.986	5.8684
2	-1.003	5.8433
2	-1.037	5.8119
2	-1.054	5.7805
2	-1.088	5.7428
2	-1.139	5.7113
2	-1.173	5.6799
2	-1.224	5.6422
2	-1.275	5.6045
2	-1.326	5.5668
2	-1.394	5.5228
2	-1.445	5.4789
2	-1.513	5.4349
2	-1.598	5.3909
2	-1.666	5.3406
2	-1.751	5.2904
2	-1.836	5.2338
2	-1.921	5.1773
2	-2.023	5.1144
2	-2.125	5.0579
2	-2.227	4.9888
2	-2.329	4.9197
2	-2.431	4.8506
2	-2.533	4.7752
2	-2.652	4.6998
2	-2.754	4.6181
2	-2.856	4.5301
2	-2.958	4.4421
2	-3.06	4.3542
2	-3.162	4.2599
0	-3.298	4.1594
0	-3.417	4.0589
0	-3.536	3.9583
0	-3.638	3.8515
0	-3.723	3.7384
0	-3.791	3.6254
0	-3.859	3.5122
1	-3.893	3.3929
1	-3.961	3.2735
1	-4.012	3.1541
1	-4.046	3.0347
1	-4.063	2.9154
1	-4.063	2.7897
1	-4.046	2.6703
1	-3.995	2.5447
1	-3.944	2.4253
1	-3.876	2.3122
1	-3.808	2.1928
1	-3.723	2.0797
1	-3.621	1.9729
1	-3.519	1.8661
1	-3.417	1.7593
1	-3.298	1.6587
0	-3.145	1.5582
0	-3.009	1.4703
0	-2.856	1.3823
0	-2.703	1.2943
0	-2.567	1.2189
0	-2.414	1.1435
0	-2.278	1.0744
0	-2.159	1.0053
0	-2.023	0.94246
0	-1.904	0.87963
0	-1.802	0.82937
0	-1.683	0.77282
2	-1.581	0.72256
2	-1.445	0.67858
2	-1.309	0.63459
2	-1.19	0.59689
2	-1.054	0.56548
2	-0.935	0.53406
2	-0.816	0.50893
2	-0.714	0.4838
2	-0.595	0.46495
2	-0.493	0.4461
2	-0.391	0.43353
2	-0.289	0.42725
0	-0.221	0.41469
0	-0.153	0.4084
0	-0.102	0.4084
0	-0.034	0.40212
0	0	0.40212
0	0.068	0.4084
0	0.119	0.4084
0	0.187	0.41469
0	0.238	0.42097
1	0.306	0.42725
1	0.323	0.43982
1	0.357	0.4461
1	0.374	0.45867
1	0.408	0.47123
1	0.425	0.4838
1	0.459	0.49637
1	0.493	0.51521
1	0.527	0.52778
1	0.561	0.54663
1	0.612	0.56548
1	0.646	0.58433
1	0.68	0.60318
1	0.731	0.62203
1	0.782	0.64716
1	0.833	0.67229
1	0.884	0.69742
1	0.952	0.72256
1	1.003	0.75397
1	1.071	0.78539
1	1.139	0.8168
1	1.207	0.8545
1	1.275	0.8922
1	1.36	0.9299
1	1.445	0.97388
1	1.53	1.0179
1	1.615	1.0681
1	1.7	1.1184
0	1.836	1.1687
2	1.972	1.2252
2	2.159	1.288
2	2.346	1.3572
2	2.533	1.4325
2	2.72	1.5079
2	2.907	1.5959
2	3.094	1.6839
2	3.281	1.7781
2	3.468	1.8849
2	3.655	1.9917
2	3.825	2.0986
2	3.978	2.2179
2	4.131	2.3436
2	4.267	2.4693
2	4.403	2.5949
2	4.505	2.7332
2	4.59	2.8651
2	4.658	3.0096
2	4.709	3.1478
2	4.743	3.2923
2	4.743	3.4306
0	4.692	3.5751
0	4.607	3.7133
0	4.522	3.8515
0	4.403	3.9835
0	4.284	4.1154
0	4.165	4.2411
0	4.012	4.3667
0	3.876	4.4861
0	3.723	4.5992
0	3.57	4.706
0	3.417	4.8129
0	3.264	4.9134
0	3.128	5.0076
0	2.975	5.1019
0	2.839	5.1898
0	2.703	5.2715
0	2.584	5.3532
0	2.465	5.4286
0	2.363	5.504
0	2.261	5.5731
1	2.159	5.6359
1	2.04	5.6988
1	1.921	5.7616
1	1.802	5.8182
1	1.7	5.8684
1	1.598	5.9187
1	1.513	5.9627
1	1.428	6.0066
1	1.343	6.0506
1	1.275	6.0883
1	1.207	6.126
1	1.139	6.1637
1	1.088	6.1951
1	1.037	6.2328
1	0.986	6.258
1	0.952	0.0062831
1	0.918	0.037699
1	0.884	0.062831
1	0.85	0.087963
1	0.833	0.1131
1	0.799	0.13823
1	0.782	0.16336
1	0.765	0.18849
1	0.765	0.20734
1	0.748	0.23247
1	0.748	0.25761
1	0.748	0.27646
1	0.748	0.30159
1	0.748	0.32044
1	0.765	0.34557
1	0.782	0.3707
1	0.799	0.39583
1	0.816	0.41469
1	0.833	0.43982
1	0.85	0.46495
1	0.884	0.49637
1	0.918	0.5215
1	0.952	0.55291
1	0.986	0.57805
1	1.037	0.60946
0	1.122	0.64088
0	1.224	0.67858
0	1.309	0.71627
0	1.411	0.76026
0	1.513	0.80424
0	1.632	0.84822
0	1.734	0.89848
0	1.853	0.95503
0	1.989	1.0116
2	2.108	1.0744
2	2.295	1.1372
2	2.465	1.2126
2	2.652	1.288
2	2.839	1.3697
2	3.026	1.4577
2	3.213	1.5519
2	3.4	1.6525
2	3.587	1.7593
2	3.774	1.8661
0	3.91	1.9792
0	4.046	2.0986
0	4.165	2.2242
[truncated: 5,162 more rows]
