# Supplementary material for: Skilled motor control of an inverted pendulum implies low entropy of states but high entropy of actions
Source: PLoS Comput Biol. 2023 Jan 6;19(1):e1010810. doi: 10.1371/journal.pcbi.1010810 (PMC9851554; doi:10.1371/journal.pcbi.1010810)
Supplement: S2 File — The dataset within the file contains the data collected during the experiment. Each CSV file named “FRI_p_l.csv” corresponds to a different trial, where “p” stands for an unique numerical participant’s identifier and “l” stands for pendulum length (where “2” corresponds to 0.2, “3” to 0.3 m, “4” to 0.4 m, etc.). In every file, rows correspond to subsequent time steps, sampled with a frequency of 0.017 s. For every recorded time step, each column contains: the action selected by the trial’s participant (“action”). The value 0 corresponds to a “no action”, the value 1 represents an action that pushes the pendulum towards the clockwise direction and the value 2 corresponds to an action that pushes the pendulum towards the anti-clockwise direction.the angular velocity of the pendulum at that time step (“ang. velocity”), measured in rad s−1.the angle of the pendulum at that time step (“angle”), measured in rad with values in the interval [0, 2π) rad. The angle 0 rad corresponds to the pendulum oriented in its upright position.the single utility value associated to the whole trial (“utility”). (ZIP) [file pcbi.1010810.s002.zip › ExperimentalData/FRI_2_4.csv]

action	angular vel.	angle	trial utility
0	0	3.2358	-17.0082
0	0	3.2358
0	-0.017	3.2358
0	-0.017	3.2358
0	-0.034	3.2358
0	-0.034	3.2358
0	-0.051	3.2358
0	-0.051	3.2295
0	-0.051	3.2295
0	-0.068	3.2295
0	-0.068	3.2232
0	-0.068	3.2232
0	-0.085	3.2232
0	-0.085	3.217
0	-0.102	3.217
0	-0.102	3.2107
0	-0.102	3.2107
0	-0.102	3.2044
0	-0.119	3.1981
0	-0.119	3.1981
0	-0.119	3.1918
0	-0.119	3.1918
0	-0.136	3.1855
0	-0.136	3.1793
0	-0.136	3.1793
0	-0.136	3.173
0	-0.136	3.1667
0	-0.136	3.1604
0	-0.153	3.1604
0	-0.153	3.1541
0	-0.153	3.1478
0	-0.153	3.1416
0	-0.153	3.1416
0	-0.153	3.1353
0	-0.153	3.129
0	-0.153	3.1227
0	-0.153	3.1227
0	-0.136	3.1164
0	-0.136	3.1101
0	-0.136	3.1101
0	-0.136	3.1038
0	-0.136	3.0976
0	-0.136	3.0913
0	-0.136	3.0913
0	-0.119	3.085
0	-0.119	3.085
0	-0.119	3.0787
0	-0.119	3.0724
0	-0.102	3.0724
0	-0.102	3.0661
0	-0.102	3.0661
0	-0.085	3.0599
0	-0.085	3.0599
0	-0.085	3.0536
0	-0.068	3.0536
0	-0.068	3.0536
0	-0.051	3.0473
0	-0.051	3.0473
0	-0.051	3.0473
0	-0.034	3.0473
0	-0.034	3.041
0	-0.017	3.041
0	-0.017	3.041
0	0	3.041
0	0	3.041
0	0	3.041
0	0	3.041
0	0	3.041
0	0.017	3.041
0	0.017	3.041
0	0.034	3.041
0	0.034	3.041
0	0.034	3.0473
0	0.051	3.0473
0	0.051	3.0473
0	0.068	3.0473
0	0.068	3.0536
0	0.068	3.0536
0	0.085	3.0599
0	0.085	3.0599
0	0.085	3.0599
0	0.102	3.0661
0	0.102	3.0661
0	0.102	3.0724
0	0.119	3.0787
0	0.119	3.0787
0	0.119	3.085
0	0.119	3.085
0	0.136	3.0913
0	0.136	3.0976
0	0.136	3.0976
0	0.136	3.1038
0	0.136	3.1101
0	0.136	3.1101
0	0.136	3.1164
0	0.136	3.1227
0	0.153	3.129
0	0.153	3.129
0	0.153	3.1353
0	0.153	3.1416
0	0.153	3.1478
0	0.153	3.1478
0	0.136	3.1541
0	0.136	3.1604
0	0.136	3.1667
0	0.136	3.1667
0	0.136	3.173
0	0.136	3.1793
0	0.136	3.1793
0	0.119	3.1855
0	0.119	3.1918
0	0.119	3.1918
0	0.119	3.1981
0	0.102	3.1981
0	0.102	3.2044
0	0.102	3.2044
0	0.102	3.2107
0	0.085	3.2107
0	0.085	3.217
0	0.085	3.217
0	0.068	3.2232
0	0.068	3.2232
0	0.051	3.2232
0	0.051	3.2295
0	0.051	3.2295
0	0.034	3.2295
0	0.034	3.2295
0	0.017	3.2358
0	0.017	3.2358
0	0.017	3.2358
0	0	3.2358
0	0	3.2358
0	0	3.2358
0	0	3.2358
0	-0.017	3.2358
0	-0.017	3.2358
0	-0.017	3.2358
0	-0.034	3.2295
0	-0.034	3.2295
0	-0.051	3.2295
0	-0.051	3.2295
0	-0.051	3.2232
0	-0.068	3.2232
0	-0.068	3.2232
0	-0.068	3.217
0	-0.085	3.217
0	-0.085	3.2107
0	-0.102	3.2107
0	-0.102	3.2044
0	-0.102	3.2044
0	-0.102	3.1981
0	-0.119	3.1981
0	-0.119	3.1918
0	-0.119	3.1918
0	-0.119	3.1855
0	-0.136	3.1793
0	-0.136	3.1793
0	-0.136	3.173
0	-0.136	3.1667
0	-0.136	3.1667
0	-0.136	3.1604
0	-0.136	3.1541
0	-0.136	3.1541
1	-0.136	3.1478
1	-0.17	3.1416
1	-0.187	3.1353
1	-0.204	3.129
1	-0.221	3.1227
1	-0.238	3.1164
1	-0.255	3.1101
1	-0.272	3.0976
1	-0.289	3.0913
1	-0.306	3.085
1	-0.323	3.0724
1	-0.34	3.0599
1	-0.357	3.0536
1	-0.374	3.041
1	-0.374	3.0284
1	-0.391	3.0159
1	-0.408	3.0033
1	-0.408	2.9908
1	-0.425	2.9782
1	-0.425	2.9656
1	-0.442	2.9531
1	-0.442	2.9405
1	-0.442	2.9279
1	-0.442	2.9154
1	-0.459	2.8965
1	-0.459	2.8839
1	-0.459	2.8714
1	-0.459	2.8588
1	-0.459	2.8462
1	-0.442	2.8274
1	-0.442	2.8148
1	-0.442	2.8023
1	-0.442	2.7897
1	-0.425	2.7771
1	-0.425	2.7646
1	-0.425	2.752
1	-0.408	2.7394
1	-0.391	2.7269
1	-0.391	2.7143
1	-0.374	2.7017
1	-0.357	2.6892
1	-0.357	2.6766
1	-0.34	2.6703
1	-0.323	2.6578
1	-0.306	2.6452
1	-0.289	2.6389
1	-0.272	2.6326
1	-0.255	2.62
0	-0.221	2.6138
0	-0.187	2.6075
0	-0.153	2.6012
0	-0.102	2.6012
0	-0.068	2.5949
0	-0.034	2.5949
0	0	2.5949
0	0.034	2.5949
0	0.068	2.5949
0	0.102	2.6012
0	0.153	2.6012
0	0.187	2.6075
0	0.221	2.6138
0	0.255	2.62
0	0.289	2.6326
0	0.323	2.6389
0	0.374	2.6515
0	0.408	2.664
0	0.442	2.6766
0	0.476	2.6892
0	0.493	2.7017
0	0.527	2.7206
0	0.561	2.7332
0	0.595	2.752
0	0.612	2.7708
0	0.646	2.7897
0	0.663	2.8085
0	0.697	2.8337
0	0.714	2.8525
0	0.731	2.8714
0	0.748	2.8965
0	0.765	2.9216
0	0.782	2.9405
0	0.799	2.9656
0	0.799	2.9908
0	0.816	3.0159
0	0.816	3.041
0	0.833	3.0661
0	0.833	3.0913
0	0.833	3.1164
0	0.833	3.1416
0	0.833	3.1667
0	0.833	3.1918
2	0.833	3.217
2	0.833	3.2421
2	0.85	3.2672
2	0.867	3.2923
2	0.867	3.3175
2	0.867	3.3489
2	0.867	3.374
2	0.884	3.3992
2	0.884	3.4243
2	0.867	3.4557
2	0.867	3.4808
2	0.867	3.506
2	0.85	3.5311
2	0.85	3.5562
2	0.833	3.5814
2	0.816	3.6065
2	0.799	3.6316
2	0.782	3.6568
2	0.765	3.6819
2	0.748	3.7008
2	0.731	3.7259
2	0.714	3.7447
2	0.68	3.7699
2	0.663	3.7887
2	0.629	3.8076
2	0.612	3.8264
2	0.578	3.8453
2	0.544	3.8641
2	0.527	3.8767
2	0.493	3.8955
2	0.459	3.9081
2	0.425	3.9207
2	0.391	3.9332
2	0.357	3.9458
2	0.323	3.9583
2	0.289	3.9646
2	0.255	3.9772
2	0.221	3.9835
2	0.187	3.9898
2	0.136	3.9898
2	0.102	3.996
2	0.068	4.0023
2	0.034	4.0023
2	0	4.0023
2	-0.017	4.0023
2	-0.068	4.0023
0	-0.119	3.996
0	-0.17	3.9898
0	-0.221	3.9898
0	-0.289	3.9772
0	-0.34	3.9709
0	-0.391	3.9583
0	-0.442	3.9458
0	-0.51	3.9332
0	-0.561	3.9144
0	-0.612	3.8955
0	-0.663	3.8767
0	-0.714	3.8578
0	-0.765	3.8327
0	-0.799	3.8076
0	-0.85	3.7824
0	-0.901	3.7573
0	-0.935	3.7322
0	-0.969	3.7008
0	-1.02	3.6693
0	-1.054	3.6442
0	-1.088	3.6065
0	-1.122	3.5751
0	-1.156	3.5437
0	-1.173	3.506
0	-1.207	3.4683
0	-1.224	3.4306
0	-1.241	3.3992
0	-1.258	3.3615
0	-1.275	3.3175
0	-1.292	3.2798
0	-1.292	3.2421
0	-1.309	3.2044
0	-1.309	3.1667
0	-1.309	3.1227
1	-1.292	3.085
1	-1.309	3.0473
1	-1.326	3.0033
1	-1.326	2.9656
1	-1.343	2.9279
1	-1.343	2.8839
1	-1.343	2.8462
1	-1.343	2.8023
1	-1.326	2.7646
1	-1.326	2.7269
1	-1.309	2.6829
1	-1.292	2.6452
1	-1.275	2.6075
1	-1.258	2.5698
1	-1.241	2.5321
1	-1.207	2.4944
1	-1.19	2.4567
1	-1.156	2.419
1	-1.122	2.3876
1	-1.088	2.3562
1	-1.054	2.3185
1	-1.02	2.287
1	-0.986	2.2619
1	-0.952	2.2305
1	-0.901	2.1991
1	-0.867	2.174
1	-0.816	2.1488
1	-0.782	2.1237
1	-0.731	2.1048
1	-0.697	2.0797
1	-0.646	2.0609
1	-0.595	2.042
1	-0.544	2.0232
1	-0.51	2.0043
1	-0.459	1.9917
1	-0.408	1.9792
1	-0.357	1.9666
1	-0.306	1.9603
1	-0.255	1.9478
1	-0.204	1.9415
1	-0.153	1.9352
1	-0.119	1.9289
1	-0.068	1.9289
1	-0.017	1.9289
1	0.017	1.9289
1	0.068	1.9289
1	0.119	1.9289
1	0.17	1.9352
1	0.221	1.9415
0	0.289	1.9478
0	0.357	1.9603
0	0.425	1.9729
0	0.493	1.9855
0	0.561	2.0043
0	0.629	2.0232
0	0.697	2.042
0	0.765	2.0609
0	0.833	2.086
0	0.901	2.1111
0	0.952	2.1425
0	1.02	2.174
0	1.088	2.2054
0	1.139	2.2368
0	1.19	2.2745
0	1.258	2.3122
0	1.309	2.3499
0	1.36	2.3876
0	1.411	2.4316
0	1.462	2.4755
0	1.496	2.5195
0	1.547	2.5635
0	1.581	2.6075
0	1.615	2.6578
0	1.649	2.708
0	1.666	2.7583
0	1.7	2.8085
0	1.717	2.8588
0	1.734	2.9154
0	1.751	2.9656
0	1.768	3.0159
0	1.768	3.0724
2	1.768	3.1227
2	1.785	3.1793
2	1.802	3.2295
2	1.819	3.2861
2	1.819	3.3426
2	1.819	3.3992
2	1.819	3.4494
2	1.819	3.506
2	1.802	3.5625
2	1.785	3.6128
2	1.768	3.6693
2	1.751	3.7196
2	1.734	3.7761
2	1.7	3.8264
2	1.683	3.8767
2	1.649	3.9269
2	1.615	3.9772
2	1.564	4.0275
2	1.53	4.0714
2	1.496	4.1154
2	1.445	4.1594
2	1.394	4.2034
2	1.36	4.2474
2	1.309	4.2851
2	1.258	4.3228
2	1.207	4.3605
2	1.156	4.3982
2	1.105	4.4296
2	1.054	4.4673
2	1.003	4.4924
2	0.935	4.5238
2	0.884	4.549
2	0.833	4.5804
2	0.782	4.6055
2	0.731	4.6244
2	0.663	4.6495
2	0.612	4.6683
2	0.561	4.6809
2	0.51	4.6998
2	0.442	4.7123
2	0.391	4.7249
2	0.34	4.7375
2	0.289	4.75
2	0.238	4.7563
2	0.17	4.7626
2	0.119	4.7689
2	0.068	4.7689
2	0.017	4.7752
2	-0.034	4.7689
2	-0.085	4.7689
2	-0.136	4.7689
2	-0.187	4.7626
2	-0.238	4.7563
2	-0.306	4.7437
2	-0.357	4.7375
2	-0.408	4.7249
2	-0.459	4.7123
2	-0.51	4.6935
2	-0.578	4.6809
2	-0.629	4.6621
2	-0.68	4.6432
2	-0.731	4.6181
0	-0.816	4.5992
0	-0.884	4.5678
0	-0.952	4.5427
0	-1.037	4.5113
0	-1.105	4.4798
0	-1.173	4.4484
0	-1.241	4.4107
0	-1.309	4.373
0	-1.394	4.3291
0	-1.462	4.2851
0	-1.53	4.2411
0	-1.581	4.1971
0	-1.649	4.1468
0	-1.717	4.0966
0	-1.768	4.0463
0	-1.836	3.9898
0	-1.887	3.9332
0	-1.938	3.8767
0	-1.989	3.8138
0	-2.023	3.7573
0	-2.074	3.6945
0	-2.108	3.6316
0	-2.142	3.5688
0	-2.159	3.506
0	-2.193	3.4369
0	-2.21	3.374
0	-2.227	3.3049
0	-2.227	3.2358
0	-2.227	3.173
0	-2.227	3.1038
1	-2.227	3.0347
1	-2.227	2.9719
1	-2.244	2.9028
1	-2.244	2.8337
1	-2.227	2.7646
1	-2.227	2.7017
1	-2.21	2.6326
1	-2.193	2.5698
1	-2.159	2.5007
1	-2.142	2.4378
1	-2.108	2.375
1	-2.074	2.3122
1	-2.04	2.2494
1	-1.989	2.1865
1	-1.955	2.13
1	-1.904	2.0734
1	-1.853	2.0169
1	-1.802	1.9603
1	-1.751	1.9038
1	-1.7	1.8535
1	-1.649	1.8033
1	-1.598	1.753
1	-1.547	1.7027
1	-1.496	1.6587
1	-1.428	1.6148
1	-1.377	1.5708
1	-1.326	1.5331
1	-1.275	1.4954
1	-1.207	1.4577
1	-1.156	1.42
1	-1.105	1.3886
1	-1.054	1.3509
1	-1.003	1.3257
1	-0.935	1.2943
1	-0.884	1.2629
1	-0.833	1.2378
1	-0.782	1.2126
1	-0.731	1.1938
1	-0.697	1.1687
1	-0.646	1.1498
1	-0.595	1.131
1	-0.544	1.1121
1	-0.493	1.0995
1	-0.442	1.0807
1	-0.408	1.0681
1	-0.357	1.0556
1	-0.306	1.0493
1	-0.272	1.0367
1	-0.221	1.0304
1	-0.187	1.0241
1	-0.136	1.0179
1	-0.085	1.0179
1	-0.051	1.0116
1	0	1.0116
1	0.017	1.0116
1	0.068	1.0179
0	0.136	1.0179
0	0.187	1.0241
0	0.255	1.0304
0	0.323	1.0367
0	0.391	1.0493
0	0.459	1.0618
0	0.51	1.0744
0	0.578	1.0933
0	0.646	1.1121
0	0.714	1.131
0	0.782	1.1561
0	0.85	1.1812
0	0.918	1.2064
0	0.986	1.2378
0	1.071	1.2692
0	1.139	1.3006
0	1.207	1.3383
0	1.275	1.376
0	1.36	1.4137
0	1.428	1.4577
0	1.496	1.5017
0	1.581	1.5456
0	1.649	1.5959
0	1.717	1.6462
0	1.802	1.6964
0	1.87	1.753
0	1.938	1.8095
0	2.006	1.8724
0	2.091	1.9352
0	2.159	1.998
0	2.21	2.0609
0	2.278	2.13
0	2.346	2.1991
0	2.397	2.2745
0	2.448	2.3436
0	2.499	2.419
0	2.55	2.4944
0	2.584	2.5761
0	2.635	2.6515
0	2.652	2.7332
0	2.686	2.8085
2	2.703	2.8902
2	2.737	2.9719
2	2.771	3.0599
2	2.788	3.1416
2	2.805	3.2232
2	2.822	3.3112
2	2.822	3.3929
2	2.805	3.4808
2	2.805	3.5625
2	2.788	3.6505
2	2.771	3.7322
2	2.737	3.8138
2	2.72	3.8955
2	2.686	3.9772
2	2.635	4.0589
2	2.601	4.1343
2	2.55	4.216
2	2.499	4.2914
2	2.448	4.3667
2	2.397	4.4359
2	2.346	4.5113
2	2.295	4.5804
2	2.244	4.6495
2	2.176	4.7123
2	2.125	4.7814
2	2.074	4.8443
2	2.006	4.9008
2	1.955	4.9637
2	1.904	5.0202
2	1.853	5.0767
2	1.802	5.1333
2	1.751	5.1898
2	1.717	5.2401
2	1.666	5.2904
2	1.632	5.3406
2	1.581	5.3909
2	1.547	5.4349
2	1.513	5.4789
2	1.479	5.5291
2	1.445	5.5731
0	1.394	5.6171
0	1.36	5.6548
0	1.309	5.6988
0	1.275	5.7365
0	1.224	5.7742
0	1.19	5.8119
0	1.156	5.8433
0	1.139	5.881
0	1.105	5.9124
0	1.071	5.9438
0	1.054	5.9815
0	1.037	6.0129
0	1.02	6.0381
0	1.003	6.0695
0	0.986	6.1009
0	0.969	6.1323
0	0.952	6.1574
0	0.952	6.1889
0	0.935	6.2203
0	0.935	6.2454
0	0.935	6.2768
1	0.935	0.018849
1	0.918	0.050265
1	0.901	0.075397
1	0.884	0.10053
1	0.884	0.12566
1	0.867	0.15708
1	0.85	0.18221
1	0.85	0.20734
1	0.85	0.23247
1	0.85	0.25761
1	0.85	0.28274
1	0.85	0.30787
1	0.85	0.333
1	0.85	0.35814
1	0.867	0.38955
1	0.867	0.41469
1	0.884	0.43982
1	0.901	0.46495
1	0.901	0.49637
1	0.918	0.5215
1	0.935	0.55291
1	0.969	0.57805
1	0.986	0.60946
1	1.003	0.64088
1	1.037	0.67229
1	1.054	0.70371
1	1.088	0.73512
1	1.122	0.76654
1	1.156	0.79795
1	1.19	0.83565
1	1.224	0.87335
1	1.258	0.91105
1	1.292	0.94875
1	1.343	0.98645
1	1.377	1.0304
1	1.428	1.0681
1	1.462	1.1121
1	1.513	1.1624
1	1.564	1.2064
0	1.632	1.2566
0	1.7	1.3069
0	1.785	1.3572
0	1.853	1.4137
0	1.921	1.4703
0	2.006	1.5268
0	2.074	1.5896
0	2.142	1.6525
0	2.227	1.7216
0	2.295	1.7844
0	2.363	1.8598
0	2.431	1.9289
0	2.499	2.0043
0	2.567	2.0797
0	2.635	2.1551
0	2.686	2.2368
0	2.737	2.3185
0	2.788	2.4001
0	2.839	2.4881
0	2.89	2.5761
0	2.924	2.664
2	2.941	2.752
2	2.992	2.84
2	3.026	2.9279
2	3.06	3.0222
2	3.094	3.1164
2	3.111	3.2044
2	3.111	3.2986
2	3.111	3.3929
2	3.111	3.4871
2	3.111	3.5814
2	3.094	3.6756
2	3.06	3.7699
2	3.043	3.8578
2	3.009	3.9521
2	2.958	4.04
2	2.924	4.128
2	2.873	4.216
2	2.822	4.3039
2	2.771	4.3856
2	2.72	4.4673
2	2.669	4.549
2	2.618	4.6306
2	2.55	4.706
2	2.499	4.7814
2	2.448	4.8568
2	2.397	4.9322
0	2.312	5.0014
0	2.244	5.0705
0	2.176	5.1333
0	2.108	5.2024
0	2.04	5.2652
0	1.972	5.3218
0	1.921	5.3846
0	1.853	5.4412
0	1.802	5.4914
0	1.751	5.548
0	1.7	5.5982
1	1.649	5.6485
1	1.598	5.6988
1	1.53	5.749
1	1.479	5.793
1	1.411	5.837
1	1.36	5.8747
1	1.309	5.9187
1	1.275	5.9564
1	1.224	5.9941
1	1.19	6.0318
1	1.156	6.0695
1	1.122	6.1009
1	1.088	6.1323
1	1.054	6.1637
1	1.02	6.1951
1	1.003	6.2265
1	0.969	6.258
1	0.952	0.0062831
1	0.935	0.031415
1	0.918	0.062831
1	0.901	0.087963
1	0.884	0.1131
1	0.884	0.14451
1	0.867	0.16964
1	0.867	0.19478
1	0.85	0.21991
1	0.85	0.24504
1	0.85	0.27017
1	0.85	0.29531
1	0.85	0.32672
1	0.867	0.35185
1	0.867	0.37699
1	0.867	0.40212
1	0.884	0.42725
1	0.901	0.45867
1	0.901	0.4838
1	0.918	0.50893
1	0.935	0.54035
1	0.952	0.56548
1	0.986	0.59689
1	1.003	0.62831
1	1.02	0.65973
1	1.054	0.69114
1	1.088	0.72256
1	1.105	0.75397
1	1.139	0.78539
1	1.173	0.82309
1	1.207	0.86079
1	1.241	0.89848
0	1.309	0.93618
0	1.36	0.97388
0	1.428	1.0179
0	1.496	1.0618
0	1.564	1.1058
0	1.632	1.1561
0	1.7	1.2064
0	1.768	1.2566
0	1.836	1.3132
0	1.904	1.3697
0	1.989	1.4263
0	2.057	1.4891
0	2.125	1.5519
0	2.21	1.6148
0	2.278	1.6839
0	2.346	1.753
0	2.414	1.8221
0	2.499	1.8975
0	2.567	1.9729
0	2.618	2.0546
0	2.686	2.13
0	2.754	2.2117
0	2.805	2.2996
0	2.856	2.3813
0	2.907	2.4693
0	2.941	2.5572
0	2.992	2.6452
0	3.009	2.7394
0	3.043	2.8274
0	3.06	2.9216
0	3.077	3.0159
0	3.077	3.1038
0	3.077	3.1981
0	3.06	3.2923
0	3.043	3.3803
0	3.026	3.4745
0	2.992	3.5625
0	2.958	3.6568
0	2.924	3.7447
2	2.873	3.8264
2	2.839	3.9144
2	2.805	4.0023
2	2.771	4.084
2	2.72	4.1657
2	2.669	4.2474
2	2.618	4.3291
2	2.567	4.4044
2	2.516	4.4798
2	2.465	4.5553
2	2.414	4.6306
2	2.346	4.6998
2	2.295	4.7752
2	2.244	4.838
2	2.193	4.9071
2	2.125	4.9699
2	2.074	5.0328
2	2.023	5.0956
0	1.955	5.1584
0	1.887	5.215
0	1.819	5.2715
0	1.768	5.3281
0	1.7	5.3783
0	1.649	5.4286
0	1.581	5.4789
0	1.53	5.5228
0	1.479	5.5668
0	1.428	5.6171
0	1.394	5.6548
0	1.343	5.6988
0	1.309	5.7365
0	1.275	5.7742
0	1.224	5.8119
0	1.207	5.8496
0	1.173	5.8873
0	1.139	5.925
0	1.122	5.9564
0	1.088	5.9878
1	1.071	6.0192
1	1.037	6.0569
1	1.003	6.082
1	0.969	6.1135
1	0.935	6.1449
1	0.901	6.17
1	0.867	6.1951
1	0.85	6.2203
1	0.816	6.2454
1	0.799	6.2705
1	0.782	0.012566
1	0.765	0.037699
1	0.748	0.062831
1	0.731	0.08168
1	0.714	0.10681
1	0.697	0.12566
1	0.697	0.14451
1	0.68	0.16964
0	0.697	0.18849
0	0.714	0.20734
0	0.731	0.23247
1	0.748	0.25132
1	0.748	0.27646
1	0.748	0.30159
1	0.748	0.32044
1	0.748	0.34557
1	0.765	0.3707
1	0.765	0.38955
1	0.782	0.41469
1	0.782	0.43982
1	0.799	0.46495
1	0.816	0.4838
1	0.833	0.50893
1	0.85	0.53406
1	0.867	0.56548
1	0.884	0.59061
1	0.901	0.61574
1	0.935	0.64088
1	0.952	0.67229
1	0.986	0.70371
1	1.003	0.72884
1	1.037	0.76026
1	1.071	0.79795
1	1.105	0.82937
1	1.139	0.86079
1	1.173	0.89848
1	1.224	0.93618
1	1.258	0.9676
1	1.292	1.0116
1	1.343	1.0493
1	1.394	1.0933
1	1.428	1.131
1	1.479	1.1749
1	1.53	1.2252
0	1.598	1.2692
0	1.666	1.3195
0	1.751	1.3697
0	1.819	1.4263
0	1.887	1.4828
0	1.972	1.5394
0	2.04	1.5959
0	2.108	1.6587
0	2.193	1.7279
0	2.261	1.7907
0	2.329	1.8598
0	2.397	1.9352
0	2.465	2.0043
0	2.533	2.0797
0	2.601	2.1614
0	2.652	2.2368
0	2.703	2.3185
0	2.754	2.4001
0	2.805	2.4818
0	2.856	2.5698
0	2.89	2.6578
0	2.924	2.7457
0	2.941	2.8337
0	2.958	2.9216
0	2.975	3.0096
0	2.975	3.0976
0	2.975	3.1855
0	2.958	3.2798
0	2.958	3.3677
0	2.924	3.4557
0	2.907	3.5437
2	2.873	3.6316
2	2.856	3.7133
2	2.822	3.8013
2	2.788	3.883
2	2.754	3.9709
2	2.72	4.0526
2	2.686	4.1343
2	2.635	4.216
2	2.584	4.2914
2	2.533	4.3667
2	2.482	4.4421
2	2.431	4.5175
2	2.38	4.593
0	2.295	4.6621
0	2.227	4.7312
0	2.142	4.794
0	2.074	4.8568
0	1.989	4.9197
0	1.921	4.9762
0	1.853	5.0328
0	1.768	5.0893
0	1.7	5.1396
0	1.632	5.1898
0	1.564	5.2401
0	1.513	5.2841
0	1.445	5.3343
0	1.377	5.372
0	1.326	5.416
0	1.275	5.4537
0	1.207	5.4914
0	1.156	5.5291
0	1.105	5.5605
0	1.054	5.592
0	1.02	5.6234
0	0.969	5.6548
0	0.918	5.6862
0	0.884	5.7113
0	0.85	5.7365
0	0.799	5.7616
0	0.765	5.7867
0	0.731	5.8119
0	0.697	5.8307
0	0.663	5.8496
0	0.629	5.8747
0	0.612	5.8936
0	0.578	5.9061
0	0.544	5.925
0	0.527	5.9438
0	0.51	5.9564
0	0.476	5.9752
0	0.459	5.9878
0	0.442	6.0004
0	0.408	6.0129
0	0.391	6.0255
0	0.374	6.0381
0	0.357	6.0506
0	0.34	6.0632
0	0.323	6.0695
0	0.306	6.082
0	0.289	6.0883
0	0.289	6.1009
0	0.272	6.1072
0	0.255	6.1135
0	0.238	6.126
0	0.238	6.1323
0	0.221	6.1386
0	0.204	6.1449
0	0.204	6.1512
0	0.187	6.1574
0	0.187	6.1637
0	0.17	6.17
0	0.17	6.1763
0	0.153	6.1763
0	0.153	6.1826
0	0.136	6.1889
0	0.136	6.1951
0	0.136	6.1951
0	0.119	6.2014
0	0.119	6.2014
0	0.119	6.2077
0	0.102	6.214
0	0.102	6.214
0	0.102	6.2203
0	0.085	6.2203
0	0.085	6.2265
0	0.085	6.2265
0	0.085	6.2265
0	0.068	6.2328
0	0.068	6.2328
0	0.068	6.2391
0	0.068	6.2391
0	0.068	6.2391
0	0.051	6.2454
0	0.051	6.2454
0	0.051	6.2454
0	0.051	6.2517
0	0.051	6.2517
0	0.051	6.2517
0	0.051	6.2517
0	0.051	6.258
0	0.034	6.258
0	0.034	6.258
0	0.034	6.258
0	0.034	6.2642
0	0.034	6.2642
0	0.034	6.2642
0	0.034	6.2642
0	0.034	6.2642
0	0.034	6.2705
0	0.034	6.2705
0	0.034	6.2705
0	0.034	6.2705
0	0.034	6.2705
0	0.034	6.2705
0	0.034	6.2768
0	0.034	6.2768
0	0.017	6.2768
0	0.017	6.2768
0	0.017	6.2768
0	0.017	6.2768
0	0.017	6.2768
0	0.017	0
0	0.017	0
0	0.017	0
0	0.017	0
0	0.017	0
0	0.034	0
0	0.034	0.0062831
0	0.034	0.0062831
0	0.034	0.0062831
0	0.034	0.0062831
0	0.034	0.0062831
0	0.034	0.0062831
0	0.034	0.012566
0	0.034	0.012566
0	0.034	0.012566
0	0.034	0.012566
0	0.034	0.012566
0	0.034	0.018849
0	0.034	0.018849
0	0.034	0.018849
0	0.034	0.018849
0	0.051	0.025132
0	0.051	0.025132
0	0.051	0.025132
0	0.051	0.025132
0	0.051	0.031415
0	0.051	0.031415
0	0.051	0.031415
0	0.051	0.031415
0	0.068	0.037699
0	0.068	0.037699
0	0.068	0.037699
0	0.068	0.043982
0	0.068	0.043982
0	0.085	0.050265
0	0.085	0.050265
0	0.085	0.056548
1	0.085	0.056548
1	0.068	0.056548
1	0.051	0.062831
1	0.051	0.062831
1	0.034	0.062831
1	0.017	0.062831
1	0	0.062831
1	0	0.062831
1	-0.017	0.062831
1	-0.034	0.062831
1	-0.051	0.062831
1	-0.068	0.062831
1	-0.068	0.056548
1	-0.085	0.056548
1	-0.102	0.050265
1	-0.119	0.050265
1	-0.136	0.043982
1	-0.153	0.037699
1	-0.17	0.037699
1	-0.187	0.031415
1	-0.204	0.025132
0	-0.204	0.018849
0	-0.204	0.012566
0	-0.204	0.0062831
0	-0.204	0
0	-0.204	6.2768
0	-0.204	6.2705
0	-0.204	6.2642
0	-0.204	6.2517
0	-0.204	6.2454
0	-0.204	6.2391
0	-0.221	6.2328
0	-0.221	6.2265
0	-0.221	6.2203
0	-0.221	6.214
0	-0.238	6.2077
2	-0.238	6.2014
2	-0.221	6.1951
2	-0.204	6.1889
2	-0.204	6.1826
2	-0.187	6.1763
2	-0.17	6.17
2	-0.153	6.1637
2	-0.153	6.1574
2	-0.136	6.1512
2	-0.136	6.1512
2	-0.119	6.1449
2	-0.102	6.1386
2	-0.102	6.1386
2	-0.085	6.1323
2	-0.085	6.1323
2	-0.068	6.1323
2	-0.068	6.126
2	-0.051	6.126
2	-0.051	6.126
2	-0.034	6.1197
2	-0.034	6.1197
2	-0.017	6.1197
2	-0.017	6.1197
2	0	6.1197
2	0	6.1197
2	0	6.1197
2	0	6.1197
2	0.017	6.1197
2	0.017	6.1197
2	0.034	6.1197
0	0.017	6.126
2	0.017	6.126
2	0.017	6.126
2	0.034	6.126
2	0.034	6.126
2	0.051	6.126
2	0.051	6.1323
2	0.068	6.1323
2	0.068	6.1323
2	0.085	6.1386
2	0.085	6.1386
2	0.102	6.1449
2	0.102	6.1449
2	0.119	6.1512
2	0.136	6.1512
2	0.136	6.1574
2	0.153	6.1637
2	0.17	6.17
2	0.17	6.17
2	0.187	6.1763
2	0.204	6.1826
2	0.221	6.1889
2	0.221	6.1951
0	0.221	6.2077
0	0.221	6.214
0	0.204	6.2203
0	0.204	6.2265
0	0.204	6.2328
0	0.204	6.2391
0	0.204	6.2454
0	0.187	6.2517
0	0.187	6.258
0	0.187	6.2642
0	0.187	6.2705
0	0.187	6.2768
0	0.187	6.2831
0	0.187	0
0	0.187	0.0062831
0	0.187	0.012566
0	0.187	0.018849
0	0.187	0.025132
0	0.187	0.031415
0	0.204	0.037699
0	0.204	0.043982
1	0.204	0.050265
1	0.187	0.056548
1	0.17	0.062831
1	0.153	0.069114
1	0.136	0.075397
1	0.136	0.075397
1	0.119	0.08168
1	0.102	0.087963
1	0.085	0.087963
1	0.068	0.087963
1	0.068	0.094246
1	0.051	0.094246
0	0.051	0.094246
0	0.068	0.10053
0	0.068	0.10053
0	0.085	0.10053
0	0.085	0.10681
0	0.102	0.10681
0	0.102	0.1131
0	0.119	0.1131
0	0.119	0.11938
1	0.136	0.12566
1	0.119	0.12566
1	0.102	0.13195
1	0.102	0.13195
1	0.085	0.13823
1	0.085	0.13823
1	0.068	0.14451
1	0.068	0.14451
1	0.051	0.14451
1	0.034	0.15079
1	0.034	0.15079
1	0.017	0.15079
1	0.017	0.15079
1	0	0.15079
1	0	0.15079
1	0	0.15079
1	0	0.15079
1	-0.017	0.15079
1	-0.017	0.15079
1	-0.034	0.15079
1	-0.034	0.15079
1	-0.051	0.15079
1	-0.051	0.14451
1	-0.068	0.14451
1	-0.068	0.14451
1	-0.085	0.13823
1	-0.085	0.13823
1	-0.102	0.13195
1	-0.119	0.13195
1	-0.119	0.12566
1	-0.136	0.12566
1	-0.136	0.11938
0	-0.136	0.1131
0	-0.119	0.10681
0	-0.119	0.10681
0	-0.102	0.10053
0	-0.102	0.10053
0	-0.085	0.094246
0	-0.085	0.094246
0	-0.085	0.087963
0	-0.068	0.087963
0	-0.068	0.087963
0	-0.051	0.08168
0	-0.051	0.08168
0	-0.051	0.08168
0	-0.034	0.075397
0	-0.034	0.075397
0	-0.034	0.075397
0	-0.017	0.075397
0	-0.017	0.075397
0	-0.017	0.075397
0	0	0.075397
0	0	0.069114
0	0	0.069114
0	0	0.069114
1	0	0.069114
1	0	0.075397
1	-0.017	0.069114
1	-0.034	0.069114
1	-0.034	0.069114
1	-0.051	0.069114
1	-0.068	0.069114
1	-0.085	0.062831
1	-0.102	0.062831
1	-0.119	0.056548
1	-0.136	0.050265
1	-0.153	0.050265
0	-0.153	0.043982
0	-0.136	0.037699
0	-0.136	0.037699
0	-0.136	0.031415
0	-0.136	0.025132
0	-0.136	0.025132
0	-0.136	0.018849
0	-0.119	0.012566
0	-0.119	0.012566
0	-0.119	0.0062831
0	-0.119	0
0	-0.119	0
0	-0.119	6.2768
0	-0.119	6.2705
0	-0.119	6.2705
0	-0.119	6.2642
0	-0.136	6.258
0	-0.136	6.258
0	-0.136	6.2517
0	-0.136	6.2454
0	-0.136	6.2454
0	-0.136	6.2391
0	-0.136	6.2328
0	-0.153	6.2328
0	-0.153	6.2265
0	-0.153	6.2203
0	-0.153	6.214
0	-0.17	6.214
0	-0.17	6.2077
0	-0.17	6.2014
0	-0.187	6.1951
0	-0.187	6.1889
0	-0.187	6.1826
2	-0.204	6.1763
2	-0.187	6.17
2	-0.17	6.1637
2	-0.17	6.1574
2	-0.153	6.1574
2	-0.136	6.1512
2	-0.136	6.1449
2	-0.119	6.1449
2	-0.119	6.1386
2	-0.102	6.1323
2	-0.085	6.1323
2	-0.085	6.126
2	-0.068	6.126
2	-0.068	6.126
2	-0.051	6.1197
2	-0.051	6.1197
2	-0.034	6.1197
2	-0.034	6.1197
2	-0.017	6.1135
2	-0.017	6.1135
2	0	6.1135
2	0	6.1135
2	0	6.1135
2	0	6.1135
2	0	6.1135
2	0.017	6.1135
2	0.017	6.1135
0	0.017	6.1135
0	0	6.1197
0	0	6.1197
0	-0.017	6.1135
0	-0.017	6.1135
2	-0.034	6.1135
2	-0.034	6.1135
2	-0.017	6.1135
2	-0.017	6.1135
2	0	6.1135
2	0	6.1135
2	0	6.1135
2	0	6.1135
2	0.017	6.1135
2	0.017	6.1135
2	0.034	6.1135
2	0.034	6.1135
2	0.034	6.1135
2	0.051	6.1197
2	0.051	6.1197
2	0.068	6.1197
2	0.068	6.126
2	0.085	6.126
2	0.085	6.1323
2	0.102	6.1323
2	0.119	6.1386
2	0.119	6.1386
2	0.136	6.1449
2	0.136	6.1512
2	0.153	6.1512
2	0.17	6.1574
2	0.17	6.1637
2	0.187	6.17
2	0.204	6.1763
2	0.204	6.1826
2	0.221	6.1889
2	0.238	6.1951
2	0.255	6.2014
2	0.272	6.2077
2	0.272	6.2203
2	0.289	6.2265
2	0.306	6.2391
0	0.306	6.2454
0	0.306	6.258
0	0.306	6.2642
0	0.306	6.2768
0	0.306	0
0	0.306	0.012566
0	0.306	0.018849
0	0.306	0.031415
0	0.306	0.037699
0	0.306	0.050265
0	0.323	0.056548
0	0.323	0.069114
0	0.323	0.075397
1	0.34	0.087963
1	0.323	0.10053
1	0.306	0.10681
1	0.289	0.11938
1	0.289	0.12566
1	0.272	0.13195
1	0.272	0.14451
1	0.255	0.15079
1	0.255	0.15708
1	0.238	0.16336
1	0.238	0.17593
1	0.221	0.18221
1	0.221	0.18849
1	0.204	0.19478
1	0.204	0.20106
1	0.204	0.20734
1	0.204	0.21363
1	0.187	0.21991
1	0.187	0.22619
1	0.187	0.23247
1	0.187	0.23876
1	0.187	0.24504
1	0.187	0.25132
1	0.17	0.25132
1	0.17	0.25761
1	0.17	0.26389
1	0.17	0.27017
1	0.17	0.27646
1	0.17	0.28274
1	0.17	0.28902
1	0.187	0.29531
1	0.187	0.30159
1	0.187	0.30159
1	0.187	0.30787
1	0.187	0.31416
1	0.187	0.32044
1	0.204	0.32672
1	0.204	0.333
1	0.204	0.33929
1	0.204	0.34557
1	0.221	0.35185
1	0.221	0.35814
1	0.221	0.36442
1	0.238	0.37699
1	0.238	0.38327
1	0.255	0.38955
1	0.255	0.39583
1	0.272	0.4084
1	0.272	0.41469
1	0.289	0.42097
1	0.306	0.43353
1	0.306	0.43982
1	0.323	0.45238
1	0.34	0.45867
1	0.357	0.47123
1	0.357	0.4838
0	0.391	0.49637
0	0.442	0.50893
0	0.476	0.5215
0	0.51	0.53406
0	0.544	0.55291
0	0.595	0.57176
0	0.629	0.59061
0	0.663	0.60946
0	0.714	0.62831
0	0.765	0.65344
0	0.799	0.67229
0	0.85	0.69742
0	0.901	0.72884
0	0.952	0.75397
0	1.003	0.78539
0	1.054	0.8168
0	1.105	0.84822
0	1.173	0.87963
0	1.224	0.91733
0	1.292	0.95503
0	1.343	0.99901
0	1.411	1.0367
0	1.479	1.0807
0	1.547	1.1247
0	1.615	1.1749
0	1.683	1.2252
0	1.751	1.2755
0	1.819	1.332
0	1.887	1.3886
0	1.972	1.4451
0	2.04	1.5017
0	2.108	1.5645
0	2.193	1.6336
0	2.261	1.6964
0	2.329	1.7655
0	2.414	1.841
0	2.482	1.9101
0	2.55	1.9855
0	2.618	2.0671
0	2.669	2.1425
0	2.737	2.2242
0	2.788	2.3122
0	2.839	2.3939
0	2.89	2.4818
0	2.924	2.5698
0	2.958	2.6578
0	2.992	2.7457
0	3.026	2.84
0	3.043	2.9279
0	3.043	3.0222
0	3.06	3.1101
0	3.043	3.2044
0	3.043	3.2923
0	3.026	3.3866
0	2.992	3.4745
0	2.975	3.5688
0	2.941	3.6568
0	2.89	3.7447
0	2.839	3.8327
0	2.788	3.9144
0	2.737	3.996
0	2.686	4.0777
0	2.618	4.1594
0	2.55	4.2348
0	2.482	4.3102
0	2.414	4.3856
0	2.329	4.4547
0	2.261	4.5301
0	2.193	4.593
2	2.108	4.6558
2	2.057	4.7186
2	2.006	4.7814
2	1.938	4.8443
2	1.887	4.9008
2	1.836	4.9574
2	1.785	5.0076
2	1.734	5.0642
2	1.683	5.1144
2	1.632	5.1647
2	1.581	5.215
2	1.53	5.2589
2	1.496	5.3029
0	1.428	5.3469
0	1.377	5.3909
0	1.309	5.4349
0	1.258	5.4726
0	1.207	5.5103
0	1.156	5.5417
0	1.105	5.5794
0	1.054	5.6108
0	1.003	5.6422
0	0.969	5.6736
0	0.918	5.6988
0	0.884	5.7302
0	0.85	5.7553
0	0.799	5.7805
0	0.765	5.8056
0	0.731	5.8244
0	0.697	5.8496
0	0.68	5.8684
0	0.646	5.8873
0	0.612	5.9061
0	0.595	5.925
1	0.561	5.9438
1	0.51	5.9627
1	0.476	5.9752
1	0.425	5.9878
1	0.391	6.0004
1	0.357	6.0129
1	0.306	6.0255
1	0.272	6.0318
1	0.238	6.0381
1	0.187	6.0443
1	0.153	6.0506
1	0.119	6.0569
1	0.085	6.0632
1	0.051	6.0632
1	0.017	6.0632
0	0	6.0632
0	0	6.0632
0	-0.017	6.0632
0	-0.034	6.0632
0	-0.051	6.0632
0	-0.068	6.0569
0	-0.085	6.0569
0	-0.102	6.0506
0	-0.119	6.0506
0	-0.136	6.0443
0	-0.153	6.0381
0	-0.17	6.0318
0	-0.187	6.0318
2	-0.204	6.0255
2	-0.204	6.0192
2	-0.204	6.0066
2	-0.204	6.0004
2	-0.204	5.9941
2	-0.204	5.9878
2	-0.204	5.9815
2	-0.221	5.9752
2	-0.221	5.9689
2	-0.221	5.9627
2	-0.221	5.9564
2	-0.221	5.9501
2	-0.221	5.9438
2	-0.238	5.9375
2	-0.238	5.925
2	-0.238	5.9187
2	-0.255	5.9124
2	-0.255	5.9061
2	-0.272	5.8998
2	-0.272	5.8873
2	-0.289	5.881
2	-0.289	5.8684
2	-0.306	5.8621
2	-0.306	5.8496
2	-0.323	5.8433
2	-0.34	5.8307
2	-0.34	5.8244
2	-0.357	5.8119
2	-0.374	5.7993
2	-0.391	5.7867
2	-0.408	5.7742
2	-0.425	5.7616
2	-0.442	5.749
2	-0.459	5.7365
2	-0.476	5.7239
2	-0.493	5.7113
2	-0.51	5.6925
2	-0.527	5.6799
2	-0.561	5.6611
2	-0.578	5.6422
2	-0.612	5.6234
2	-0.629	5.6045
2	-0.663	5.5857
2	-0.68	5.5668
2	-0.714	5.548
2	-0.748	5.5228
2	-0.782	5.4977
2	-0.816	5.4789
2	-0.85	5.4537
2	-0.884	5.4223
2	-0.918	5.3972
0	-0.969	5.372
0	-1.037	5.3406
0	-1.088	5.3092
0	-1.156	5.2715
0	-1.224	5.2338
0	-1.292	5.1961
0	-1.343	5.1584
0	-1.411	5.1144
0	-1.479	5.0767
0	-1.564	5.0265
0	-1.632	4.9825
0	-1.7	4.9322
0	-1.768	4.8757
0	-1.853	4.8254
0	-1.921	4.7689
0	-1.989	4.706
0	-2.074	4.6432
0	-2.142	4.5804
0	-2.21	4.5175
0	-2.278	4.4484
0	-2.363	4.3793
0	-2.431	4.3102
0	-2.499	4.2348
0	-2.55	4.1594
0	-2.618	4.0777
0	-2.669	4.0023
0	-2.72	3.9207
0	-2.771	3.839
0	-2.822	3.751
0	-2.856	3.6693
0	-2.89	3.5814
0	-2.924	3.4934
0	-2.941	3.4054
0	-2.958	3.3175
0	-2.958	3.2232
0	-2.975	3.1353
0	-2.958	3.0473
0	-2.958	2.9593
0	-2.941	2.8714
1	-2.907	2.7834
1	-2.89	2.6955
1	-2.89	2.6075
1	-2.856	2.5195
1	-2.839	2.4378
1	-2.805	2.3499
1	-2.771	2.2682
1	-2.72	2.1865
1	-2.686	2.1048
1	-2.635	2.0232
1	-2.584	1.9478
1	-2.533	1.8661
1	-2.482	1.7907
1	-2.431	1.7216
1	-2.363	1.6462
1	-2.312	1.5771
1	-2.261	1.5079
1	-2.193	1.4388
1	-2.142	1.376
1	-2.091	1.3132
1	-2.04	1.2503
0	-1.972	1.1875
0	-1.904	1.131
0	-1.836	1.0744
0	-1.768	1.0179
0	-1.7	0.9676
0	-1.632	0.91733
0	-1.581	0.86707
0	-1.53	0.82309
0	-1.462	0.7791
0	-1.411	0.73512
0	-1.36	0.69114
0	-1.326	0.65344
0	-1.275	0.60946
0	-1.224	0.57176
0	-1.19	0.53406
0	-1.156	0.50265
0	-1.122	0.46495
0	-1.088	0.43353
0	-1.054	0.40212
0	-1.02	0.3707
0	-1.003	0.33929
0	-0.969	0.30787
0	-0.952	0.28274
0	-0.935	0.25132
0	-0.918	0.22619
0	-0.901	0.19478
0	-0.884	0.16964
0	-0.867	0.14451
0	-0.85	0.11938
0	-0.85	0.094246
0	-0.833	0.069114
0	-0.833	0.043982
0	-0.833	0.018849
0	-0.833	6.2705
0	-0.833	6.2517
0	-0.833	6.2203
0	-0.85	6.1951
0	-0.85	6.17
2	-0.85	6.1449
2	-0.85	6.1197
2	-0.833	6.0946
2	-0.833	6.0695
2	-0.833	6.0443
2	-0.833	6.0192
2	-0.833	5.9941
2	-0.833	5.9689
2	-0.833	5.9438
2	-0.833	5.9187
2	-0.85	5.8936
2	-0.85	5.8684
2	-0.867	5.8433
2	-0.867	5.8182
2	-0.884	5.7867
2	-0.901	5.7616
2	-0.918	5.7365
2	-0.935	5.705
2	-0.952	5.6799
2	-0.986	5.6485
2	-1.003	5.6171
2	-1.037	5.5857
2	-1.054	5.5543
2	-1.088	5.5228
2	-1.122	5.4914
2	-1.156	5.4537
2	-1.19	5.4223
2	-1.224	5.3846
2	-1.275	5.3469
2	-1.309	5.3092
2	-1.343	5.2652
2	-1.394	5.2275
2	-1.445	5.1836
2	-1.479	5.1396
2	-1.53	5.0956
2	-1.581	5.0453
2	-1.632	4.9951
0	-1.7	4.9448
0	-1.768	4.8945
0	-1.853	4.838
0	-1.921	4.7814
0	-1.989	4.7249
0	-2.074	4.6621
0	-2.142	4.5992
0	-2.21	4.5364
0	-2.295	4.4673
0	-2.363	4.3982
0	-2.431	4.3228
0	-2.499	4.2474
0	-2.567	4.172
0	-2.618	4.0966
0	-2.686	4.0149
0	-2.737	3.9332
0	-2.788	3.8515
0	-2.839	3.7699
1	-2.873	3.6819
1	-2.924	3.5939
1	-2.975	3.506
1	-3.009	3.418
1	-3.06	3.3238
1	-3.077	3.2295
1	-3.111	3.1353
1	-3.111	3.0473
1	-3.128	2.9531
1	-3.128	2.8588
1	-3.128	2.7646
1	-3.111	2.6703
1	-3.094	2.5761
1	-3.077	2.4818
1	-3.043	2.3939
0	-2.992	2.2996
0	-2.924	2.2117
0	-2.856	2.1237
0	-2.788	2.042
0	-2.72	1.954
0	-2.652	1.8724
0	-2.584	1.797
0	-2.499	1.7216
0	-2.431	1.6462
0	-2.346	1.5708
0	-2.278	1.5017
0	-2.193	1.4388
0	-2.125	1.3697
0	-2.057	1.3069
0	-1.972	1.2503
0	-1.904	1.1875
0	-1.836	1.131
0	-1.768	1.0807
0	-1.7	1.0241
0	-1.632	0.97388
0	-1.581	0.9299
0	-1.513	0.87963
0	-1.462	0.83565
0	-1.411	0.79167
0	-1.36	0.74769
0	-1.309	0.70999
0	-1.258	0.67229
0	-1.207	0.63459
0	-1.156	0.59689
0	-1.122	0.56548
0	-1.088	0.53406
0	-1.037	0.49637
0	-1.003	0.47123
0	-0.969	0.43982
0	-0.935	0.4084
0	-0.918	0.38327
0	-0.884	0.35185
0	-0.85	0.32672
0	-0.833	0.30159
0	-0.816	0.27646
0	-0.799	0.25132
0	-0.765	0.22619
0	-0.765	0.20734
0	-0.748	0.18221
0	-0.731	0.16336
0	-0.714	0.13823
0	-0.714	0.11938
0	-0.697	0.094246
0	-0.697	0.075397
0	-0.68	0.056548
2	-0.68	0.031415
2	-0.663	0.012566
2	-0.629	6.2768
2	-0.612	6.258
2	-0.595	6.2391
2	-0.578	6.2203
2	-0.561	6.2014
2	-0.561	6.1889
2	-0.544	6.17
2	-0.527	6.1512
2	-0.51	6.1386
2	-0.51	6.1197
2	-0.493	6.1072
2	-0.493	6.0883
2	-0.493	6.0758
2	-0.476	6.0632
2	-0.476	6.0443
2	-0.476	6.0318
2	-0.476	6.0192
2	-0.476	6.0004
2	-0.476	5.9878
2	-0.476	5.9752
2	-0.476	5.9627
2	-0.476	5.9438
2	-0.493	5.9313
2	-0.493	5.9124
2	-0.493	5.8998
2	-0.51	5.8873
2	-0.51	5.8684
2	-0.527	5.8559
2	-0.544	5.837
2	-0.544	5.8182
2	-0.561	5.8056
2	-0.578	5.7867
2	-0.595	5.7679
2	-0.612	5.749
2	-0.629	5.7302
2	-0.646	5.7113
2	-0.663	5.6925
2	-0.697	5.6736
2	-0.714	5.6485
2	-0.731	5.6297
2	-0.765	5.6045
2	-0.782	5.5794
2	-0.816	5.5543
2	-0.85	5.5291
2	-0.884	5.504
2	-0.918	5.4789
2	-0.952	5.4474
2	-0.986	5.4223
0	-1.037	5.3909
0	-1.088	5.3595
0	-1.156	5.3218
0	-1.224	5.2904
0	-1.275	5.2527
0	-1.343	5.2087
0	-1.411	5.171
0	-1.479	5.127
0	-1.547	5.083
0	-1.615	5.0328
0	-1.683	4.9825
0	-1.751	4.9322
0	-1.836	4.8757
0	-1.904	4.8191
0	-1.972	4.7626
0	-2.057	4.6998
0	-2.125	4.6369
0	-2.193	4.5741
0	-2.278	4.505
0	-2.346	4.4359
0	-2.414	4.3667
0	-2.482	4.2914
0	-2.55	4.216
0	-2.618	4.1406
0	-2.669	4.0589
0	-2.72	3.9772
0	-2.788	3.8955
0	-2.822	3.8138
0	-2.873	3.7259
0	-2.907	3.6379
0	-2.941	3.5499
0	-2.958	3.462
0	-2.992	3.374
0	-2.992	3.2798
1	-3.009	3.1918
1	-3.026	3.1038
1	-3.043	3.0096
1	-3.043	2.9216
1	-3.043	2.8274
1	-3.026	2.7332
1	-3.026	2.6452
1	-2.992	2.5572
1	-2.975	2.463
1	-2.941	2.375
1	-2.907	2.287
0	-2.839	2.1991
0	-2.788	2.1174
0	-2.72	2.0357
0	-2.652	1.954
[truncated: 5,162 more rows]
