# Supplementary material for: Skilled motor control of an inverted pendulum implies low entropy of states but high entropy of actions
Source: PLoS Comput Biol. 2023 Jan 6;19(1):e1010810. doi: 10.1371/journal.pcbi.1010810 (PMC9851554; doi:10.1371/journal.pcbi.1010810)
Supplement: S2 File — The dataset within the file contains the data collected during the experiment. Each CSV file named “FRI_p_l.csv” corresponds to a different trial, where “p” stands for an unique numerical participant’s identifier and “l” stands for pendulum length (where “2” corresponds to 0.2, “3” to 0.3 m, “4” to 0.4 m, etc.). In every file, rows correspond to subsequent time steps, sampled with a frequency of 0.017 s. For every recorded time step, each column contains: the action selected by the trial’s participant (“action”). The value 0 corresponds to a “no action”, the value 1 represents an action that pushes the pendulum towards the clockwise direction and the value 2 corresponds to an action that pushes the pendulum towards the anti-clockwise direction.the angular velocity of the pendulum at that time step (“ang. velocity”), measured in rad s−1.the angle of the pendulum at that time step (“angle”), measured in rad with values in the interval [0, 2π) rad. The angle 0 rad corresponds to the pendulum oriented in its upright position.the single utility value associated to the whole trial (“utility”). (ZIP) [file pcbi.1010810.s002.zip › ExperimentalData/FRI_21_9.csv]

action	angular vel.	angle	trial utility
0	0	3.2358	-3.4944
0	0	3.2358
0	0	3.2358
0	0	3.2358
0	0	3.2358
0	-0.017	3.2358
0	-0.017	3.2358
0	-0.017	3.2358
0	-0.017	3.2358
0	-0.017	3.2358
0	-0.034	3.2295
0	-0.034	3.2295
0	-0.034	3.2295
0	-0.034	3.2295
0	-0.034	3.2295
0	-0.034	3.2232
0	-0.051	3.2232
0	-0.051	3.2232
0	-0.051	3.2232
0	-0.051	3.217
0	-0.051	3.217
0	-0.051	3.217
0	-0.068	3.2107
0	-0.068	3.2107
0	-0.068	3.2107
0	-0.068	3.2044
0	-0.068	3.2044
0	-0.068	3.2044
0	-0.068	3.1981
0	-0.068	3.1981
0	-0.085	3.1918
0	-0.085	3.1918
0	-0.085	3.1918
0	-0.085	3.1855
0	-0.085	3.1855
0	-0.085	3.1793
0	-0.085	3.1793
0	-0.085	3.173
0	-0.085	3.173
0	-0.085	3.1667
0	-0.085	3.1667
2	-0.085	3.1604
2	-0.085	3.1604
2	-0.068	3.1604
2	-0.068	3.1541
2	-0.051	3.1541
2	-0.051	3.1541
2	-0.034	3.1478
2	-0.034	3.1478
2	-0.017	3.1478
2	-0.017	3.1478
2	0	3.1478
2	0	3.1478
2	0	3.1478
2	0	3.1478
2	0.017	3.1478
2	0.017	3.1478
2	0.034	3.1478
2	0.034	3.1478
2	0.051	3.1478
2	0.051	3.1541
2	0.068	3.1541
2	0.068	3.1541
2	0.085	3.1604
2	0.085	3.1604
2	0.102	3.1667
2	0.102	3.1667
2	0.119	3.173
2	0.119	3.173
2	0.119	3.1793
2	0.136	3.1855
2	0.136	3.1855
2	0.153	3.1918
2	0.153	3.1981
2	0.17	3.2044
2	0.17	3.2044
2	0.17	3.2107
2	0.187	3.217
2	0.187	3.2232
2	0.187	3.2295
2	0.204	3.2358
2	0.204	3.2421
2	0.204	3.2484
2	0.221	3.2546
2	0.221	3.2609
2	0.221	3.2672
2	0.238	3.2798
2	0.238	3.2861
2	0.238	3.2923
2	0.238	3.2986
2	0.238	3.3049
0	0.238	3.3112
0	0.238	3.3238
0	0.221	3.33
0	0.221	3.3363
0	0.221	3.3426
0	0.204	3.3489
0	0.204	3.3552
0	0.187	3.3615
0	0.187	3.3677
0	0.17	3.374
0	0.17	3.3803
0	0.153	3.3866
0	0.153	3.3866
0	0.153	3.3929
0	0.136	3.3992
0	0.136	3.3992
0	0.119	3.4054
1	0.102	3.4117
1	0.085	3.4117
1	0.068	3.418
1	0.051	3.418
1	0.034	3.418
1	0.017	3.418
1	0	3.4243
1	0	3.4243
1	-0.017	3.418
1	-0.034	3.418
1	-0.051	3.418
1	-0.068	3.418
1	-0.085	3.4117
1	-0.102	3.4117
1	-0.119	3.4054
1	-0.153	3.3992
1	-0.17	3.3992
1	-0.187	3.3929
1	-0.204	3.3866
1	-0.221	3.3803
1	-0.238	3.374
1	-0.255	3.3677
1	-0.255	3.3552
1	-0.272	3.3489
1	-0.289	3.3426
1	-0.306	3.33
1	-0.323	3.3175
1	-0.34	3.3112
1	-0.357	3.2986
1	-0.374	3.2861
1	-0.374	3.2798
1	-0.391	3.2672
1	-0.408	3.2546
1	-0.425	3.2421
1	-0.425	3.2295
1	-0.442	3.2107
1	-0.459	3.1981
1	-0.459	3.1855
1	-0.476	3.173
1	-0.493	3.1541
1	-0.493	3.1416
1	-0.51	3.129
1	-0.51	3.1101
1	-0.527	3.0976
1	-0.527	3.0787
1	-0.527	3.0661
1	-0.544	3.0473
1	-0.544	3.0284
1	-0.544	3.0159
1	-0.561	2.997
1	-0.561	2.9782
1	-0.561	2.9656
1	-0.561	2.9468
1	-0.561	2.9279
1	-0.561	2.9091
1	-0.561	2.8965
1	-0.561	2.8777
1	-0.561	2.8588
1	-0.561	2.84
1	-0.561	2.8274
1	-0.561	2.8085
1	-0.561	2.7897
1	-0.561	2.7771
1	-0.561	2.7583
1	-0.544	2.7394
1	-0.544	2.7269
1	-0.544	2.708
1	-0.544	2.6892
1	-0.527	2.6766
1	-0.527	2.6578
1	-0.51	2.6452
1	-0.51	2.6263
1	-0.493	2.6138
1	-0.493	2.5949
1	-0.493	2.5823
1	-0.476	2.5698
1	-0.459	2.5509
0	-0.442	2.5384
0	-0.425	2.5258
0	-0.408	2.5132
0	-0.391	2.5007
0	-0.374	2.4881
0	-0.34	2.4755
0	-0.323	2.4693
0	-0.306	2.4567
0	-0.289	2.4504
0	-0.255	2.4378
2	-0.238	2.4316
2	-0.204	2.4253
2	-0.187	2.419
2	-0.153	2.4127
2	-0.119	2.4064
2	-0.085	2.4064
2	-0.051	2.4064
2	-0.017	2.4001
2	0	2.4001
2	0.017	2.4001
2	0.051	2.4064
2	0.085	2.4064
2	0.119	2.4064
2	0.153	2.4127
2	0.17	2.419
2	0.204	2.4253
2	0.238	2.4316
2	0.272	2.4378
2	0.306	2.4504
2	0.323	2.4567
2	0.357	2.4693
2	0.391	2.4818
2	0.425	2.4944
2	0.442	2.507
2	0.476	2.5195
2	0.51	2.5321
2	0.527	2.5509
2	0.561	2.5698
2	0.578	2.5823
2	0.612	2.6012
2	0.629	2.62
2	0.663	2.6389
2	0.68	2.664
2	0.714	2.6829
2	0.731	2.7017
2	0.748	2.7269
2	0.782	2.752
2	0.799	2.7771
2	0.816	2.796
2	0.833	2.8211
2	0.85	2.8462
2	0.867	2.8777
2	0.884	2.9028
2	0.901	2.9279
2	0.918	2.9593
2	0.935	2.9845
2	0.952	3.0159
2	0.952	3.041
2	0.969	3.0724
2	0.986	3.1038
2	0.986	3.129
2	1.003	3.1604
2	1.003	3.1918
2	1.003	3.2232
2	1.02	3.2546
2	1.02	3.2861
2	1.02	3.3112
2	1.02	3.3426
2	1.02	3.374
2	1.02	3.4054
2	1.02	3.4369
2	1.02	3.4683
2	1.02	3.4997
2	1.02	3.5311
2	1.02	3.5625
2	1.003	3.5939
2	1.003	3.6254
2	0.986	3.6505
2	0.986	3.6819
2	0.969	3.7133
2	0.969	3.7447
2	0.952	3.7699
2	0.952	3.8013
2	0.935	3.8264
2	0.918	3.8578
2	0.901	3.883
2	0.884	3.9081
2	0.867	3.9395
0	0.85	3.9646
0	0.833	3.9898
0	0.799	4.0149
0	0.765	4.04
0	0.748	4.0589
0	0.714	4.084
0	0.697	4.1029
0	0.663	4.128
0	0.629	4.1468
0	0.612	4.1657
0	0.578	4.1845
0	0.544	4.1971
0	0.527	4.216
0	0.493	4.2285
0	0.459	4.2474
0	0.425	4.2599
1	0.391	4.2725
1	0.357	4.2851
1	0.323	4.2914
1	0.289	4.3039
1	0.238	4.3102
1	0.204	4.3165
1	0.153	4.3228
1	0.119	4.3291
1	0.085	4.3291
1	0.034	4.3353
1	0	4.3353
1	-0.017	4.3353
1	-0.068	4.3353
1	-0.102	4.3291
1	-0.136	4.3228
1	-0.187	4.3228
1	-0.221	4.3165
1	-0.255	4.3039
1	-0.306	4.2976
1	-0.34	4.2914
1	-0.374	4.2788
1	-0.425	4.2662
1	-0.459	4.2537
1	-0.493	4.2348
1	-0.527	4.2222
1	-0.578	4.2034
1	-0.612	4.1845
1	-0.646	4.1657
1	-0.68	4.1468
1	-0.714	4.128
1	-0.765	4.1029
1	-0.799	4.0777
1	-0.833	4.0526
1	-0.867	4.0275
1	-0.901	4.0023
1	-0.935	3.9772
1	-0.969	3.9458
1	-1.003	3.9144
1	-1.02	3.8892
1	-1.054	3.8578
1	-1.088	3.8201
1	-1.122	3.7887
1	-1.139	3.7573
1	-1.173	3.7196
1	-1.207	3.6819
1	-1.224	3.6505
1	-1.241	3.6128
1	-1.275	3.5751
1	-1.292	3.5311
1	-1.309	3.4934
1	-1.326	3.4557
1	-1.343	3.4117
1	-1.36	3.374
1	-1.377	3.33
1	-1.394	3.2923
1	-1.411	3.2484
1	-1.428	3.2044
1	-1.428	3.1604
1	-1.445	3.1164
1	-1.445	3.0724
1	-1.445	3.0284
1	-1.462	2.9845
1	-1.462	2.9405
1	-1.462	2.8965
1	-1.462	2.8525
1	-1.462	2.8085
1	-1.462	2.7646
1	-1.445	2.7206
1	-1.445	2.6829
1	-1.428	2.6389
1	-1.428	2.5949
1	-1.411	2.5509
1	-1.411	2.507
1	-1.394	2.463
1	-1.377	2.4253
1	-1.36	2.3813
1	-1.36	2.3436
1	-1.343	2.2996
1	-1.326	2.2619
1	-1.309	2.2179
1	-1.292	2.1802
1	-1.258	2.1425
1	-1.241	2.1048
1	-1.224	2.0671
1	-1.207	2.0294
1	-1.19	1.9917
1	-1.156	1.9603
1	-1.139	1.9226
1	-1.122	1.8912
1	-1.088	1.8598
1	-1.071	1.8221
1	-1.037	1.7907
1	-1.02	1.7593
1	-0.986	1.7341
1	-0.969	1.7027
1	-0.952	1.6713
1	-0.918	1.6462
1	-0.901	1.6148
1	-0.867	1.5896
1	-0.85	1.5645
1	-0.816	1.5394
1	-0.799	1.5142
1	-0.765	1.4891
1	-0.748	1.4703
0	-0.714	1.4451
0	-0.68	1.4263
0	-0.646	1.4011
0	-0.612	1.3823
0	-0.578	1.3634
0	-0.544	1.3509
0	-0.51	1.332
0	-0.476	1.3195
0	-0.459	1.3006
0	-0.425	1.288
0	-0.391	1.2755
0	-0.357	1.2692
0	-0.323	1.2566
0	-0.289	1.2441
0	-0.255	1.2378
2	-0.221	1.2315
2	-0.187	1.2252
2	-0.153	1.2189
2	-0.102	1.2126
2	-0.068	1.2126
2	-0.017	1.2126
2	0	1.2126
2	0.034	1.2126
2	0.085	1.2126
2	0.119	1.2189
2	0.153	1.2189
2	0.204	1.2252
2	0.238	1.2315
2	0.272	1.2441
2	0.323	1.2503
2	0.357	1.2629
2	0.408	1.2755
2	0.442	1.288
2	0.476	1.3006
2	0.527	1.3132
2	0.561	1.332
2	0.612	1.3509
2	0.646	1.3697
2	0.697	1.3886
2	0.731	1.4074
2	0.765	1.4325
2	0.816	1.4577
2	0.85	1.4828
2	0.901	1.5079
2	0.935	1.5394
2	0.986	1.5645
2	1.02	1.5959
2	1.071	1.6273
2	1.105	1.6587
2	1.156	1.6964
2	1.19	1.7279
2	1.224	1.7655
2	1.275	1.8033
2	1.309	1.841
2	1.36	1.8849
2	1.394	1.9226
2	1.428	1.9666
2	1.462	2.0106
2	1.513	2.0546
2	1.547	2.1048
2	1.581	2.1488
2	1.615	2.1991
2	1.649	2.2494
2	1.683	2.2996
2	1.717	2.3499
2	1.751	2.4001
2	1.785	2.4567
2	1.802	2.507
2	1.836	2.5635
2	1.853	2.62
2	1.887	2.6766
2	1.904	2.7332
2	1.921	2.7897
2	1.938	2.8462
2	1.955	2.9091
2	1.972	2.9656
2	1.989	3.0284
2	2.006	3.085
2	2.006	3.1478
2	2.023	3.2044
2	2.023	3.2672
2	2.023	3.33
2	2.023	3.3866
2	2.023	3.4494
2	2.023	3.5122
2	2.006	3.5751
2	2.006	3.6316
2	2.006	3.6945
2	1.989	3.751
2	1.972	3.8138
2	1.955	3.8704
2	1.955	3.9332
2	1.938	3.9898
2	1.921	4.0463
2	1.887	4.1029
2	1.87	4.1594
2	1.853	4.216
2	1.836	4.2725
2	1.802	4.3291
2	1.785	4.3793
2	1.768	4.4359
2	1.734	4.4861
2	1.717	4.5427
2	1.683	4.593
2	1.666	4.6432
2	1.632	4.6935
2	1.615	4.7437
2	1.581	4.7877
2	1.564	4.838
2	1.547	4.882
2	1.513	4.9322
2	1.496	4.9762
2	1.462	5.0202
2	1.445	5.0642
2	1.428	5.1082
2	1.394	5.1521
2	1.377	5.1898
2	1.36	5.2338
2	1.343	5.2715
2	1.309	5.3155
2	1.292	5.3532
2	1.275	5.3909
0	1.258	5.4286
0	1.224	5.4663
0	1.207	5.504
0	1.173	5.5417
0	1.156	5.5731
1	1.139	5.6108
1	1.105	5.6422
1	1.071	5.6799
1	1.054	5.7113
1	1.02	5.7428
1	1.003	5.7742
1	0.969	5.7993
1	0.952	5.8307
1	0.918	5.8559
1	0.901	5.8873
1	0.884	5.9124
1	0.85	5.9375
1	0.833	5.9627
1	0.816	5.9878
1	0.799	6.0129
1	0.782	6.0381
1	0.765	6.0632
1	0.748	6.082
1	0.731	6.1072
1	0.714	6.1323
1	0.697	6.1512
1	0.697	6.17
1	0.68	6.1951
1	0.663	6.214
1	0.663	6.2328
1	0.646	6.2517
1	0.629	6.2705
1	0.629	0.0062831
1	0.612	0.025132
1	0.612	0.043982
1	0.595	0.062831
1	0.595	0.08168
1	0.595	0.10053
1	0.578	0.11938
1	0.578	0.13823
1	0.578	0.15079
1	0.578	0.16964
1	0.561	0.18849
1	0.561	0.20734
1	0.561	0.21991
1	0.561	0.23876
1	0.561	0.25761
1	0.561	0.27646
1	0.561	0.28902
1	0.561	0.30787
1	0.561	0.32672
1	0.561	0.33929
2	0.578	0.35814
2	0.595	0.37699
2	0.612	0.39583
2	0.646	0.41469
2	0.663	0.43353
2	0.68	0.45238
2	0.714	0.47752
2	0.731	0.49637
2	0.748	0.5215
2	0.782	0.54035
2	0.816	0.56548
2	0.833	0.59061
2	0.867	0.61574
2	0.884	0.64716
2	0.918	0.67229
2	0.952	0.69742
2	0.986	0.72884
2	1.003	0.76026
2	1.037	0.79167
2	1.071	0.82309
2	1.105	0.8545
2	1.139	0.8922
2	1.173	0.92362
2	1.207	0.96131
2	1.241	0.99901
2	1.292	1.0367
2	1.326	1.0744
2	1.36	1.1184
2	1.394	1.1561
2	1.445	1.2001
2	1.479	1.2441
2	1.513	1.288
2	1.564	1.3383
2	1.598	1.3823
2	1.649	1.4325
2	1.683	1.4828
2	1.717	1.5331
2	1.768	1.5896
2	1.802	1.6399
0	1.836	1.6964
0	1.87	1.753
0	1.904	1.8095
0	1.938	1.8661
0	1.972	1.9226
0	1.989	1.9855
0	2.023	2.042
0	2.057	2.1048
0	2.074	2.1677
0	2.108	2.2305
0	2.125	2.2933
0	2.159	2.3624
0	2.176	2.4253
0	2.193	2.4881
0	2.21	2.5572
0	2.227	2.6263
0	2.244	2.6892
0	2.261	2.7583
0	2.261	2.8274
0	2.278	2.8965
0	2.278	2.9656
0	2.278	3.0347
0	2.278	3.1038
0	2.278	3.173
0	2.278	3.2358
0	2.278	3.3049
0	2.261	3.374
0	2.261	3.4431
0	2.244	3.5122
0	2.227	3.5814
0	2.21	3.6442
0	2.193	3.7133
0	2.176	3.7761
0	2.159	3.8453
0	2.125	3.9081
0	2.108	3.9709
0	2.074	4.0338
0	2.057	4.0966
0	2.023	4.1594
0	1.989	4.216
0	1.955	4.2788
0	1.921	4.3353
0	1.904	4.3919
0	1.87	4.4484
0	1.836	4.505
0	1.802	4.5615
0	1.768	4.6118
0	1.734	4.6683
0	1.7	4.7186
0	1.666	4.7689
0	1.632	4.8191
0	1.598	4.8694
0	1.564	4.9134
0	1.53	4.9637
0	1.496	5.0076
0	1.462	5.0516
0	1.428	5.0956
0	1.394	5.1396
0	1.36	5.1773
0	1.343	5.2213
0	1.309	5.2589
0	1.275	5.2966
0	1.258	5.3343
0	1.224	5.372
0	1.19	5.4097
0	1.173	5.4474
0	1.139	5.4789
0	1.122	5.5166
0	1.105	5.548
0	1.071	5.5794
0	1.054	5.6171
1	1.037	5.6485
1	1.003	5.6736
1	0.969	5.705
1	0.952	5.7365
1	0.918	5.7616
1	0.901	5.793
1	0.867	5.8182
1	0.85	5.8433
1	0.833	5.8684
1	0.799	5.8936
1	0.782	5.9187
1	0.765	5.9438
1	0.748	5.9627
1	0.714	5.9878
1	0.697	6.0066
1	0.68	6.0318
1	0.663	6.0506
1	0.646	6.0695
1	0.629	6.0883
1	0.612	6.1072
1	0.612	6.126
1	0.595	6.1449
1	0.578	6.1637
1	0.561	6.1826
1	0.561	6.2014
1	0.544	6.214
1	0.527	6.2328
1	0.527	6.2454
1	0.51	6.2642
1	0.493	6.2768
1	0.493	0.012566
1	0.476	0.025132
1	0.476	0.037699
1	0.459	0.056548
1	0.459	0.069114
1	0.459	0.08168
1	0.442	0.094246
1	0.442	0.10681
1	0.442	0.12566
1	0.425	0.13823
1	0.425	0.15079
1	0.425	0.16336
1	0.425	0.17593
1	0.408	0.18849
1	0.408	0.20106
1	0.408	0.21363
1	0.408	0.22619
1	0.408	0.23876
1	0.408	0.25132
1	0.408	0.26389
1	0.408	0.27646
0	0.408	0.28902
0	0.425	0.30159
0	0.442	0.31416
0	0.442	0.32672
0	0.459	0.33929
2	0.459	0.35814
2	0.493	0.3707
2	0.51	0.38327
2	0.527	0.40212
2	0.544	0.41469
2	0.578	0.43353
2	0.595	0.45238
2	0.629	0.47123
2	0.646	0.49008
2	0.663	0.50893
2	0.697	0.53406
2	0.714	0.55291
2	0.748	0.57176
2	0.782	0.59689
2	0.799	0.62203
2	0.833	0.64716
2	0.867	0.67229
2	0.884	0.69742
2	0.918	0.72884
2	0.952	0.75397
2	0.986	0.78539
2	1.02	0.8168
2	1.054	0.84822
2	1.088	0.87963
2	1.122	0.91105
2	1.156	0.94246
2	1.19	0.98016
2	1.224	1.0179
2	1.258	1.0556
2	1.292	1.0933
2	1.343	1.131
2	1.377	1.1749
2	1.411	1.2189
2	1.462	1.2566
2	1.496	1.3069
2	1.53	1.3509
2	1.581	1.3948
2	1.615	1.4451
2	1.666	1.4954
2	1.7	1.5456
2	1.751	1.5959
2	1.785	1.6525
2	1.819	1.7027
2	1.87	1.7593
2	1.904	1.8158
2	1.955	1.8724
2	1.989	1.9352
2	2.023	1.998
2	2.057	2.0546
2	2.108	2.1174
0	2.125	2.1802
0	2.159	2.2494
0	2.176	2.3122
0	2.193	2.3813
0	2.227	2.4441
0	2.244	2.5132
0	2.261	2.5823
0	2.278	2.6452
0	2.295	2.7143
0	2.295	2.7834
0	2.312	2.8525
0	2.312	2.9279
0	2.312	2.997
0	2.329	3.0661
0	2.329	3.1353
0	2.312	3.2044
0	2.312	3.2735
0	2.312	3.3426
0	2.295	3.4117
0	2.295	3.4808
0	2.278	3.5499
0	2.261	3.6191
0	2.244	3.6882
0	2.227	3.751
0	2.193	3.8201
0	2.176	3.8892
0	2.159	3.9521
0	2.125	4.0149
0	2.108	4.0777
0	2.074	4.1406
0	2.04	4.2034
0	2.006	4.2662
0	1.972	4.3228
0	1.955	4.3856
0	1.921	4.4421
0	1.887	4.4987
0	1.853	4.5553
0	1.819	4.6118
0	1.785	4.6683
0	1.751	4.7186
0	1.717	4.7689
0	1.683	4.8191
0	1.649	4.8694
0	1.615	4.9197
0	1.581	4.9699
0	1.547	5.0139
0	1.513	5.0642
0	1.479	5.1082
0	1.445	5.1521
0	1.411	5.1961
0	1.394	5.2401
0	1.36	5.2778
0	1.326	5.3218
0	1.309	5.3595
0	1.275	5.3972
0	1.258	5.4349
0	1.224	5.4726
0	1.207	5.5103
0	1.173	5.548
0	1.156	5.5794
1	1.139	5.6171
1	1.105	5.6485
1	1.071	5.6799
1	1.054	5.7176
1	1.02	5.749
1	0.986	5.7742
1	0.969	5.8056
1	0.952	5.837
1	0.918	5.8621
1	0.901	5.8936
1	0.884	5.9187
1	0.85	5.9438
1	0.833	5.9689
1	0.816	5.9941
1	0.799	6.0192
1	0.782	6.0443
1	0.765	6.0695
1	0.748	6.0883
1	0.731	6.1135
1	0.714	6.1323
1	0.697	6.1574
1	0.697	6.1763
1	0.68	6.1951
1	0.663	6.2203
1	0.663	6.2391
1	0.646	6.258
1	0.629	6.2768
1	0.629	0.012566
1	0.612	0.031415
1	0.612	0.050265
1	0.595	0.069114
1	0.595	0.087963
0	0.595	0.10681
0	0.595	0.12566
2	0.612	0.14451
2	0.629	0.16336
2	0.629	0.18221
2	0.646	0.20106
2	0.663	0.21991
2	0.68	0.23876
2	0.697	0.26389
2	0.714	0.28274
2	0.731	0.30787
2	0.748	0.32672
2	0.782	0.35185
2	0.799	0.37699
2	0.816	0.39583
2	0.833	0.42097
2	0.867	0.45238
2	0.884	0.47752
2	0.901	0.50265
2	0.935	0.53406
2	0.952	0.5592
2	0.986	0.59061
2	1.02	0.62203
2	1.037	0.65344
2	1.071	0.68486
2	1.105	0.71627
2	1.139	0.74769
2	1.156	0.78539
2	1.19	0.8168
2	1.224	0.8545
2	1.258	0.8922
2	1.292	0.9299
0	1.326	0.97388
0	1.36	1.0116
0	1.377	1.0556
0	1.411	1.0933
0	1.445	1.1372
0	1.462	1.1812
0	1.496	1.2252
0	1.53	1.2755
0	1.564	1.3195
0	1.598	1.3697
0	1.632	1.4137
0	1.649	1.464
0	1.683	1.5142
0	1.717	1.5645
0	1.751	1.621
0	1.785	1.6713
0	1.819	1.7279
0	1.853	1.7844
0	1.887	1.841
0	1.921	1.8975
0	1.938	1.954
0	1.972	2.0106
0	2.006	2.0734
0	2.023	2.1362
0	2.057	2.1928
0	2.074	2.2556
0	2.108	2.3185
0	2.125	2.3813
0	2.142	2.4504
0	2.159	2.5132
0	2.193	2.5761
0	2.193	2.6452
0	2.21	2.7143
0	2.227	2.7771
0	2.244	2.8462
0	2.244	2.9154
0	2.244	2.9782
0	2.244	3.0473
0	2.244	3.1164
0	2.244	3.1855
0	2.244	3.2546
0	2.244	3.3175
0	2.227	3.3866
0	2.227	3.4557
0	2.21	3.5185
0	2.193	3.5877
0	2.176	3.6505
0	2.159	3.7196
0	2.142	3.7824
0	2.125	3.8453
0	2.091	3.9081
0	2.074	3.9709
0	2.04	4.0338
0	2.023	4.0966
0	1.989	4.1594
0	1.955	4.216
0	1.921	4.2725
0	1.887	4.3291
0	1.87	4.3856
0	1.836	4.4421
0	1.802	4.4987
0	1.768	4.5553
0	1.734	4.6055
0	1.7	4.6558
0	1.666	4.706
0	1.632	4.7563
0	1.598	4.8066
0	1.564	4.8506
0	1.53	4.9008
0	1.496	4.9448
1	1.462	4.9888
1	1.411	5.0328
1	1.377	5.0767
1	1.343	5.1144
1	1.292	5.1584
1	1.258	5.1961
1	1.224	5.2338
1	1.173	5.2652
1	1.139	5.3029
1	1.105	5.3343
1	1.071	5.372
1	1.037	5.4035
1	1.003	5.4349
1	0.969	5.46
1	0.935	5.4914
1	0.901	5.5166
1	0.867	5.5417
1	0.833	5.5731
1	0.799	5.592
1	0.765	5.6171
1	0.748	5.6422
1	0.714	5.6611
1	0.68	5.6862
1	0.663	5.705
1	0.629	5.7239
1	0.612	5.7428
1	0.578	5.7616
1	0.544	5.7805
1	0.527	5.793
0	0.51	5.8119
0	0.493	5.8244
0	0.476	5.8433
0	0.476	5.8559
0	0.459	5.8684
0	0.442	5.881
0	0.425	5.8998
2	0.408	5.9124
2	0.408	5.925
2	0.408	5.9375
2	0.408	5.9501
2	0.408	5.9627
2	0.408	5.9752
2	0.408	5.9878
2	0.408	6.0004
2	0.408	6.0129
2	0.408	6.0255
2	0.408	6.0318
2	0.408	6.0443
2	0.408	6.0569
2	0.408	6.0695
2	0.408	6.082
2	0.408	6.0946
2	0.408	6.1072
2	0.425	6.1197
2	0.425	6.1323
0	0.425	6.1512
1	0.408	6.1637
1	0.391	6.1763
1	0.391	6.1826
1	0.374	6.1951
1	0.357	6.2077
1	0.357	6.2203
1	0.34	6.2328
1	0.323	6.2391
1	0.323	6.2517
1	0.306	6.258
1	0.306	6.2705
1	0.289	6.2768
1	0.289	0.0062831
1	0.272	0.012566
1	0.272	0.018849
1	0.255	0.031415
1	0.255	0.037699
1	0.238	0.043982
1	0.238	0.050265
1	0.221	0.056548
1	0.221	0.062831
1	0.204	0.075397
1	0.204	0.08168
1	0.204	0.087963
1	0.187	0.094246
1	0.187	0.094246
1	0.187	0.10053
1	0.17	0.10681
1	0.17	0.1131
1	0.17	0.11938
1	0.153	0.12566
1	0.153	0.13195
1	0.153	0.13195
1	0.153	0.13823
1	0.136	0.14451
1	0.136	0.15079
1	0.136	0.15079
1	0.136	0.15708
1	0.119	0.16336
1	0.119	0.16336
1	0.119	0.16964
1	0.119	0.17593
1	0.119	0.17593
1	0.119	0.18221
1	0.102	0.18221
1	0.102	0.18849
1	0.102	0.18849
1	0.102	0.19478
1	0.102	0.19478
1	0.102	0.20106
1	0.085	0.20106
1	0.085	0.20734
1	0.085	0.20734
1	0.085	0.21363
1	0.085	0.21363
1	0.085	0.21991
1	0.085	0.21991
1	0.085	0.21991
1	0.085	0.22619
1	0.068	0.22619
1	0.068	0.23247
1	0.068	0.23247
1	0.068	0.23247
1	0.068	0.23876
1	0.068	0.23876
1	0.068	0.24504
1	0.068	0.24504
1	0.068	0.24504
1	0.068	0.25132
1	0.068	0.25132
1	0.068	0.25132
1	0.068	0.25761
1	0.068	0.25761
1	0.068	0.26389
1	0.068	0.26389
1	0.068	0.26389
1	0.068	0.27017
1	0.068	0.27017
1	0.068	0.27017
1	0.068	0.27646
1	0.068	0.27646
1	0.068	0.27646
1	0.068	0.28274
1	0.068	0.28274
1	0.068	0.28274
1	0.068	0.28902
1	0.068	0.28902
1	0.068	0.28902
1	0.068	0.29531
1	0.068	0.29531
1	0.068	0.29531
1	0.068	0.30159
1	0.068	0.30159
1	0.068	0.30787
1	0.068	0.30787
1	0.068	0.30787
1	0.068	0.31416
1	0.068	0.31416
1	0.085	0.32044
1	0.085	0.32044
1	0.085	0.32044
1	0.085	0.32672
1	0.085	0.32672
1	0.085	0.333
1	0.085	0.333
1	0.085	0.33929
1	0.085	0.33929
1	0.102	0.34557
1	0.102	0.34557
1	0.102	0.35185
1	0.102	0.35185
1	0.102	0.35814
1	0.102	0.35814
1	0.102	0.36442
1	0.119	0.36442
1	0.119	0.3707
1	0.119	0.3707
1	0.119	0.37699
1	0.119	0.38327
1	0.136	0.38327
1	0.136	0.38955
1	0.136	0.39583
1	0.136	0.39583
1	0.136	0.40212
1	0.153	0.4084
1	0.153	0.41469
1	0.153	0.41469
1	0.17	0.42097
1	0.17	0.42725
1	0.17	0.43353
1	0.17	0.43982
1	0.187	0.4461
1	0.187	0.45238
1	0.187	0.45867
1	0.204	0.46495
1	0.204	0.47123
1	0.204	0.47752
1	0.221	0.4838
1	0.221	0.49008
1	0.238	0.49637
1	0.238	0.50265
1	0.238	0.50893
1	0.272	0.51521
1	0.289	0.52778
1	0.306	0.53406
1	0.323	0.54663
1	0.34	0.5592
1	0.357	0.56548
1	0.374	0.57805
1	0.408	0.59061
1	0.425	0.60318
1	0.442	0.61574
1	0.459	0.62831
1	0.476	0.64716
1	0.493	0.65973
1	0.51	0.67229
1	0.544	0.69114
1	0.561	0.70999
1	0.578	0.72256
1	0.595	0.74141
1	0.629	0.76026
1	0.646	0.7791
1	0.68	0.79795
1	0.697	0.82309
1	0.714	0.84193
1	0.748	0.86707
1	0.765	0.88592
1	0.799	0.91105
1	0.816	0.93618
1	0.85	0.96131
1	0.884	0.98645
1	0.901	1.0179
1	0.935	1.043
1	0.969	1.0744
1	1.003	1.0995
1	1.037	1.131
1	1.071	1.1624
1	1.122	1.2001
1	1.156	1.2315
1	1.19	1.2692
1	1.241	1.3069
1	1.275	1.3446
1	1.326	1.3823
1	1.36	1.42
1	1.394	1.464
1	1.445	1.5079
1	1.479	1.5519
1	1.53	1.5959
1	1.564	1.6399
1	1.615	1.6902
1	1.649	1.7404
1	1.683	1.7907
1	1.734	1.841
1	1.768	1.8912
1	1.802	1.9478
1	1.853	2.0043
1	1.887	2.0609
1	1.921	2.1174
1	1.955	2.174
1	1.989	2.2368
1	2.023	2.2933
1	2.057	2.3562
1	2.091	2.419
1	2.125	2.4818
1	2.142	2.5447
1	2.159	2.6138
1	2.176	2.6766
1	2.176	2.7394
1	2.193	2.8085
1	2.21	2.8714
1	2.21	2.9405
1	2.21	3.0096
1	2.21	3.0724
1	2.21	3.1416
1	2.21	3.2044
1	2.21	3.2735
1	2.193	3.3426
1	2.193	3.4054
1	2.176	3.4745
1	2.176	3.5374
1	2.159	3.6002
1	2.142	3.6693
1	2.125	3.7322
1	2.091	3.795
1	2.074	3.8578
1	2.057	3.9207
1	2.023	3.9835
1	2.006	4.04
1	1.972	4.1029
1	1.938	4.1594
1	1.921	4.216
1	1.887	4.2788
1	1.853	4.3291
1	1.819	4.3856
1	1.785	4.4421
1	1.751	4.4924
1	1.717	4.549
1	1.683	4.5992
1	1.649	4.6495
1	1.615	4.6998
1	1.581	4.7437
1	1.547	4.794
1	1.513	4.838
1	1.479	4.882
1	1.445	4.9322
1	1.411	4.9699
1	1.377	5.0139
1	1.343	5.0579
1	1.309	5.0956
1	1.292	5.1333
1	1.258	5.171
1	1.224	5.2087
1	1.19	5.2464
1	1.173	5.2841
1	1.139	5.3155
1	1.105	5.3532
1	1.088	5.3846
1	1.054	5.416
1	1.037	5.4474
1	1.003	5.4789
1	0.969	5.5103
1	0.935	5.5417
1	0.901	5.5668
1	0.867	5.592
1	0.833	5.6171
1	0.816	5.6422
1	0.782	5.6674
1	0.748	5.6925
1	0.731	5.7113
1	0.697	5.7365
1	0.68	5.7553
1	0.646	5.7742
1	0.629	5.793
1	0.595	5.8119
1	0.578	5.8307
1	0.544	5.8496
1	0.527	5.8684
1	0.51	5.881
1	0.476	5.8998
1	0.459	5.9124
1	0.442	5.925
1	0.425	5.9375
1	0.408	5.9501
1	0.374	5.9627
1	0.357	5.9752
1	0.34	5.9878
1	0.323	5.9941
1	0.306	6.0066
1	0.289	6.0129
1	0.272	6.0255
1	0.255	6.0318
1	0.238	6.0381
1	0.221	6.0443
1	0.204	6.0506
1	0.187	6.0569
1	0.17	6.0632
1	0.153	6.0695
1	0.136	6.0758
1	0.119	6.0758
1	0.102	6.082
1	0.085	6.082
1	0.068	6.0883
1	0.051	6.0883
1	0.034	6.0883
1	0.034	6.0883
1	0.017	6.0946
1	0	6.0946
1	0	6.0946
1	-0.017	6.0946
2	-0.017	6.0883
2	-0.017	6.0883
2	-0.017	6.0883
2	-0.017	6.0883
2	-0.017	6.0883
2	-0.017	6.0883
2	0	6.0883
2	0	6.0883
2	0	6.0883
2	0	6.0883
2	0	6.082
2	0	6.082
2	0	6.082
2	0	6.082
2	0	6.082
2	0	6.082
2	0	6.0883
2	0	6.0883
2	0	6.0883
2	0	6.0883
2	0.017	6.0883
2	0.017	6.0883
2	0.017	6.0883
2	0.017	6.0883
2	0.017	6.0883
2	0.017	6.0883
2	0.034	6.0946
2	0.034	6.0946
2	0.034	6.0946
2	0.034	6.0946
2	0.034	6.0946
2	0.034	6.1009
2	0.051	6.1009
2	0.051	6.1009
2	0.051	6.1009
2	0.051	6.1072
2	0.051	6.1072
2	0.051	6.1072
2	0.068	6.1135
2	0.068	6.1135
2	0.068	6.1135
2	0.068	6.1197
2	0.085	6.1197
2	0.085	6.1197
2	0.085	6.126
2	0.085	6.126
2	0.085	6.1323
2	0.102	6.1323
2	0.102	6.1386
2	0.102	6.1386
2	0.102	6.1449
2	0.119	6.1449
2	0.119	6.1512
2	0.119	6.1574
2	0.136	6.1574
2	0.136	6.1637
0	0.136	6.17
0	0.119	6.17
0	0.119	6.1763
0	0.119	6.1826
0	0.119	6.1826
0	0.119	6.1889
0	0.102	6.1889
0	0.102	6.1951
0	0.102	6.1951
0	0.102	6.2014
0	0.102	6.2014
0	0.102	6.2077
0	0.085	6.2077
0	0.085	6.214
0	0.085	6.214
0	0.085	6.2203
0	0.085	6.2203
0	0.085	6.2265
1	0.085	6.2265
1	0.068	6.2265
1	0.051	6.2328
1	0.051	6.2328
1	0.034	6.2328
1	0.034	6.2391
1	0.017	6.2391
1	0	6.2391
1	0	6.2391
1	0	6.2391
1	-0.017	6.2391
1	-0.017	6.2391
1	-0.034	6.2328
1	-0.034	6.2328
1	-0.051	6.2328
1	-0.068	6.2328
1	-0.068	6.2265
1	-0.085	6.2265
1	-0.085	6.2203
0	-0.102	6.2203
0	-0.102	6.2203
0	-0.102	6.214
0	-0.102	6.2077
0	-0.102	6.2077
0	-0.102	6.2014
0	-0.102	6.2014
2	-0.119	6.1951
2	-0.102	6.1951
2	-0.102	6.1889
2	-0.085	6.1889
2	-0.085	6.1826
2	-0.085	6.1826
2	-0.068	6.1763
2	-0.068	6.1763
2	-0.068	6.1763
2	-0.051	6.17
2	-0.051	6.17
2	-0.051	6.17
2	-0.051	6.1637
2	-0.034	6.1637
2	-0.034	6.1637
2	-0.034	6.1637
2	-0.017	6.1637
2	-0.017	6.1637
2	-0.017	6.1574
2	0	6.1574
2	0	6.1574
2	0	6.1574
2	0	6.1574
2	0	6.1574
2	0	6.1574
2	0	6.1574
2	0.017	6.1574
2	0.017	6.1574
2	0.017	6.1637
2	0.034	6.1637
2	0.034	6.1637
2	0.034	6.1637
2	0.034	6.1637
2	0.051	6.17
2	0.051	6.17
2	0.051	6.17
2	0.068	6.17
2	0.068	6.1763
2	0.068	6.1763
2	0.085	6.1826
2	0.085	6.1826
2	0.085	6.1826
2	0.102	6.1889
2	0.102	6.1889
2	0.102	6.1951
2	0.119	6.2014
2	0.119	6.2014
0	0.119	6.2077
0	0.119	6.2077
0	0.119	6.214
0	0.119	6.2203
0	0.102	6.2203
0	0.102	6.2265
0	0.102	6.2265
0	0.102	6.2328
0	0.102	6.2328
0	0.102	6.2391
0	0.102	6.2391
0	0.102	6.2454
0	0.102	6.2454
0	0.102	6.2517
0	0.102	6.2517
0	0.085	6.258
0	0.085	6.258
0	0.085	6.2642
0	0.085	6.2642
0	0.085	6.2705
0	0.085	6.2705
1	0.085	6.2768
1	0.085	6.2768
1	0.068	0
1	0.068	0
1	0.051	0
1	0.051	0
1	0.034	0.0062831
1	0.034	0.0062831
1	0.017	0.0062831
1	0.017	0.0062831
1	0	0.0062831
1	0	0.0062831
1	0	0.0062831
1	0	0.0062831
1	-0.017	0.0062831
1	-0.017	0.0062831
0	-0.017	0.0062831
0	-0.017	0.0062831
0	-0.017	0.0062831
0	-0.017	0
0	-0.017	0
0	-0.017	0
0	-0.017	0
0	-0.017	0
0	-0.017	0
0	-0.017	6.2768
0	-0.017	6.2768
0	-0.017	6.2768
0	-0.017	6.2768
0	-0.017	6.2768
0	-0.017	6.2768
0	-0.017	6.2768
0	-0.017	6.2705
0	-0.017	6.2705
0	-0.017	6.2705
0	-0.017	6.2705
0	-0.017	6.2705
0	-0.017	6.2705
2	-0.034	6.2705
2	-0.017	6.2642
2	0	6.2642
2	0	6.2642
2	0	6.2642
2	0	6.2642
2	0.017	6.2642
2	0.017	6.2642
2	0.034	6.2705
2	0.034	6.2705
2	0.051	6.2705
0	0.051	6.2705
0	0.034	6.2705
0	0.034	6.2768
0	0.034	6.2768
0	0.034	6.2768
0	0.034	6.2768
0	0.034	0
0	0.034	0
0	0.034	0
0	0.034	0
0	0.034	0.0062831
0	0.034	0.0062831
0	0.034	0.0062831
0	0.051	0.0062831
0	0.051	0.012566
0	0.051	0.012566
0	0.051	0.012566
0	0.051	0.012566
0	0.051	0.018849
0	0.051	0.018849
0	0.051	0.018849
0	0.051	0.018849
0	0.051	0.025132
0	0.051	0.025132
0	0.051	0.025132
0	0.051	0.025132
0	0.051	0.031415
0	0.051	0.031415
0	0.051	0.031415
1	0.051	0.037699
1	0.051	0.037699
1	0.034	0.037699
1	0.034	0.037699
1	0.017	0.043982
1	0.017	0.043982
1	0.017	0.043982
1	0	0.043982
1	0	0.043982
1	0	0.043982
1	0	0.043982
0	0	0.043982
0	0	0.043982
0	0	0.043982
0	0	0.043982
0	0	0.043982
0	0	0.043982
0	0	0.043982
0	0	0.043982
0	0	0.043982
0	0	0.043982
0	0	0.043982
0	0	0.043982
0	0	0.043982
0	0	0.043982
1	0	0.043982
1	0	0.043982
1	0	0.043982
1	0	0.043982
1	-0.017	0.043982
1	-0.017	0.043982
1	-0.034	0.037699
0	-0.017	0.037699
0	-0.017	0.037699
0	-0.017	0.037699
0	-0.017	0.037699
0	-0.017	0.037699
0	-0.017	0.037699
0	-0.017	0.031415
1	-0.017	0.031415
1	-0.017	0.031415
1	-0.034	0.031415
1	-0.034	0.031415
1	-0.051	0.031415
1	-0.051	0.025132
1	-0.068	0.025132
0	-0.068	0.025132
0	-0.068	0.018849
0	-0.051	0.018849
0	-0.051	0.018849
0	-0.051	0.012566
0	-0.051	0.012566
0	-0.051	0.012566
0	-0.051	0.0062831
0	-0.051	0.0062831
0	-0.051	0.0062831
0	-0.051	0.0062831
0	-0.051	0
0	-0.051	0
0	-0.051	0
0	-0.051	6.2768
0	-0.051	6.2768
2	-0.051	6.2768
2	-0.051	6.2705
2	-0.034	6.2705
2	-0.034	6.2705
2	-0.017	6.2705
2	-0.017	6.2705
2	0	6.2705
2	0	6.2705
2	0	6.2705
2	0	6.2705
2	0.017	6.2705
2	0.017	6.2705
0	0.017	6.2705
0	0.017	6.2705
0	0.017	6.2705
0	0.017	6.2768
0	0.017	6.2768
0	0.017	6.2768
0	0.017	6.2768
0	0.017	6.2768
0	0.017	6.2768
0	0.017	6.2768
0	0.017	0
0	0.017	0
0	0.017	0
0	0.017	0
0	0.017	0
0	0.017	0
0	0.017	0.0062831
0	0.017	0.0062831
0	0.017	0.0062831
0	0.017	0.0062831
0	0.017	0.0062831
0	0.017	0.0062831
0	0.017	0.0062831
0	0.017	0.012566
0	0.017	0.012566
0	0.034	0.012566
0	0.034	0.012566
0	0.034	0.012566
0	0.034	0.012566
0	0.034	0.018849
0	0.034	0.018849
0	0.034	0.018849
0	0.034	0.018849
1	0.034	0.018849
1	0.017	0.018849
1	0.017	0.025132
1	0	0.025132
1	0	0.025132
1	0	0.025132
1	0	0.025132
0	0	0.025132
0	0	0.025132
0	0	0.025132
0	0	0.025132
0	0	0.025132
0	0	0.025132
0	0	0.018849
0	0	0.018849
0	0	0.018849
0	0	0.018849
0	0	0.018849
0	0	0.018849
0	0	0.018849
0	0	0.018849
0	0	0.018849
0	0	0.018849
0	0	0.018849
0	0	0.025132
0	0	0.025132
0	0	0.025132
0	0	0.025132
1	0	0.025132
1	0	0.025132
1	0	0.025132
1	0	0.025132
1	-0.017	0.025132
0	-0.017	0.018849
0	-0.017	0.018849
0	-0.017	0.018849
0	-0.017	0.018849
0	-0.017	0.018849
0	-0.017	0.018849
0	-0.017	0.018849
0	-0.017	0.018849
0	-0.017	0.018849
0	0	0.018849
0	0	0.012566
0	0	0.012566
0	0	0.012566
0	0	0.012566
0	0	0.012566
0	0	0.012566
0	0	0.012566
0	0	0.012566
0	0	0.012566
0	0	0.012566
0	0	0.012566
0	0	0.012566
0	0	0.012566
0	0	0.012566
0	0	0.012566
0	0	0.012566
0	0	0.012566
0	0	0.012566
0	0	0.012566
0	0	0.012566
0	0	0.0062831
0	0	0.0062831
0	0	0.0062831
2	0	0.0062831
2	0	0.0062831
2	0	0.0062831
2	0.017	0.012566
0	0.017	0.012566
0	0.017	0.012566
0	0.017	0.012566
0	0.017	0.012566
0	0.017	0.012566
0	0.017	0.012566
0	0.017	0.012566
0	0.017	0.018849
0	0.017	0.018849
0	0.017	0.018849
0	0.017	0.018849
0	0.017	0.018849
0	0.017	0.018849
0	0.017	0.018849
0	0.017	0.025132
0	0.017	0.025132
0	0.034	0.025132
1	0.034	0.025132
1	0.017	0.025132
1	0.017	0.025132
1	0	0.025132
1	0	0.025132
0	0	0.025132
0	0	0.025132
0	0	0.025132
0	0	0.025132
0	0	0.031415
0	0	0.031415
0	0	0.031415
0	0	0.031415
0	0	0.031415
0	0	0.031415
0	0	0.031415
0	0	0.031415
0	0.017	0.031415
0	0.017	0.031415
0	0.017	0.031415
0	0.017	0.031415
0	0.017	0.031415
0	0.017	0.031415
0	0.017	0.037699
0	0.017	0.037699
0	0.017	0.037699
1	0.017	0.037699
1	0.017	0.037699
1	0	0.037699
1	0	0.037699
1	0	0.037699
1	0	0.037699
1	-0.017	0.037699
0	0	0.037699
0	0	0.037699
0	0	0.037699
0	0	0.037699
0	0	0.037699
0	0	0.037699
0	0	0.037699
0	0	0.037699
0	0	0.037699
0	0	0.037699
0	0	0.037699
0	0	0.037699
0	0	0.037699
0	0	0.037699
0	0	0.037699
0	0	0.037699
0	0	0.037699
0	0	0.037699
0	0	0.037699
0	0	0.037699
0	0	0.037699
1	0	0.037699
1	0	0.037699
1	0	0.037699
1	0	0.037699
1	-0.017	0.037699
1	-0.017	0.037699
0	-0.017	0.031415
0	-0.017	0.031415
0	-0.017	0.031415
0	-0.017	0.031415
0	-0.017	0.031415
0	-0.017	0.031415
0	-0.017	0.031415
0	-0.017	0.031415
0	0	0.031415
0	0	0.031415
0	0	0.031415
0	0	0.025132
0	0	0.025132
0	0	0.025132
0	0	0.025132
0	0	0.025132
0	0	0.025132
0	0	0.025132
0	0	0.025132
0	0	0.025132
0	0	0.025132
0	0	0.025132
0	0	0.025132
0	0	0.025132
0	0	0.025132
0	0	0.025132
0	0	0.025132
0	0	0.025132
0	0	0.025132
0	0	0.025132
0	0	0.025132
0	0	0.025132
0	0	0.025132
0	0	0.025132
0	0	0.025132
0	0	0.025132
0	0	0.025132
0	0	0.025132
0	0	0.025132
0	0	0.031415
0	0	0.031415
0	0	0.031415
0	0.017	0.031415
0	0.017	0.031415
0	0.017	0.031415
0	0.017	0.031415
0	0.017	0.031415
0	0.017	0.031415
0	0.017	0.031415
1	0.017	0.037699
1	0.017	0.037699
1	0	0.037699
1	0	0.037699
1	0	0.037699
1	0	0.037699
1	-0.017	0.037699
0	-0.017	0.031415
0	-0.017	0.031415
0	0	0.031415
0	0	0.031415
0	0	0.031415
0	0	0.031415
0	0	0.031415
0	0	0.031415
0	0	0.031415
0	0	0.031415
0	0	0.031415
0	0	0.031415
0	0	0.031415
0	0	0.031415
0	0	0.031415
0	0	0.031415
0	0	0.031415
0	0	0.031415
0	0	0.031415
0	0	0.031415
0	0	0.031415
0	0	0.031415
0	0	0.031415
0	0	0.031415
0	0	0.031415
0	0	0.031415
0	0	0.031415
0	0	0.031415
0	0	0.031415
0	0	0.031415
0	0	0.031415
1	0	0.031415
1	0	0.031415
1	0	0.031415
1	0	0.031415
1	0	0.031415
1	-0.017	0.031415
1	-0.017	0.031415
1	-0.034	0.031415
0	-0.034	0.031415
0	-0.034	0.031415
0	-0.034	0.025132
0	-0.017	0.025132
0	-0.017	0.025132
0	-0.017	0.025132
0	-0.017	0.025132
0	-0.017	0.025132
0	-0.017	0.018849
0	-0.017	0.018849
0	-0.017	0.018849
0	-0.017	0.018849
0	-0.017	0.018849
0	-0.017	0.018849
0	-0.017	0.018849
0	-0.017	0.018849
0	-0.017	0.012566
0	-0.017	0.012566
0	-0.017	0.012566
0	-0.017	0.012566
0	-0.017	0.012566
0	-0.017	0.012566
0	-0.017	0.012566
0	-0.017	0.012566
0	-0.017	0.012566
0	-0.017	0.012566
0	-0.017	0.0062831
0	-0.017	0.0062831
0	-0.017	0.0062831
2	-0.017	0.0062831
2	0	0.0062831
2	0	0.0062831
2	0	0.0062831
2	0.017	0.0062831
2	0.017	0.0062831
2	0.034	0.012566
0	0.034	0.012566
0	0.034	0.012566
0	0.034	0.012566
0	0.034	0.012566
0	0.034	0.012566
0	0.034	0.018849
0	0.034	0.018849
0	0.034	0.018849
0	0.034	0.018849
0	0.034	0.025132
0	0.034	0.025132
0	0.034	0.025132
0	0.034	0.025132
0	0.034	0.025132
0	0.034	0.031415
0	0.034	0.031415
0	0.051	0.031415
1	0.051	0.031415
1	0.034	0.037699
1	0.034	0.037699
1	0.017	0.037699
1	0.017	0.037699
1	0	0.037699
1	0	0.037699
1	0	0.037699
1	0	0.037699
[truncated: 5,162 more rows]
