# Supplementary material for: Skilled motor control of an inverted pendulum implies low entropy of states but high entropy of actions
Source: PLoS Comput Biol. 2023 Jan 6;19(1):e1010810. doi: 10.1371/journal.pcbi.1010810 (PMC9851554; doi:10.1371/journal.pcbi.1010810)
Supplement: S2 File — The dataset within the file contains the data collected during the experiment. Each CSV file named “FRI_p_l.csv” corresponds to a different trial, where “p” stands for an unique numerical participant’s identifier and “l” stands for pendulum length (where “2” corresponds to 0.2, “3” to 0.3 m, “4” to 0.4 m, etc.). In every file, rows correspond to subsequent time steps, sampled with a frequency of 0.017 s. For every recorded time step, each column contains: the action selected by the trial’s participant (“action”). The value 0 corresponds to a “no action”, the value 1 represents an action that pushes the pendulum towards the clockwise direction and the value 2 corresponds to an action that pushes the pendulum towards the anti-clockwise direction.the angular velocity of the pendulum at that time step (“ang. velocity”), measured in rad s−1.the angle of the pendulum at that time step (“angle”), measured in rad with values in the interval [0, 2π) rad. The angle 0 rad corresponds to the pendulum oriented in its upright position.the single utility value associated to the whole trial (“utility”). (ZIP) [file pcbi.1010810.s002.zip › ExperimentalData/FRI_32_3.csv]

action	angular vel.	angle	trial utility
0	0	3.2358	-18.6808
0	-0.017	3.2358
0	-0.017	3.2358
0	-0.034	3.2358
0	-0.034	3.2358
0	-0.051	3.2358
0	-0.068	3.2295
0	-0.068	3.2295
0	-0.085	3.2295
0	-0.085	3.2232
0	-0.102	3.2232
0	-0.102	3.217
0	-0.102	3.217
0	-0.119	3.2107
0	-0.119	3.2044
0	-0.136	3.2044
0	-0.136	3.1981
0	-0.136	3.1918
0	-0.153	3.1918
0	-0.153	3.1855
0	-0.153	3.1793
0	-0.153	3.173
0	-0.17	3.1667
0	-0.17	3.1667
0	-0.17	3.1604
0	-0.17	3.1541
0	-0.17	3.1478
0	-0.17	3.1416
0	-0.17	3.1353
0	-0.17	3.129
0	-0.17	3.129
0	-0.17	3.1227
0	-0.17	3.1164
0	-0.17	3.1101
0	-0.17	3.1038
0	-0.153	3.0976
0	-0.153	3.0976
0	-0.153	3.0913
0	-0.136	3.085
0	-0.136	3.0787
0	-0.136	3.0787
0	-0.119	3.0724
0	-0.119	3.0661
0	-0.119	3.0661
0	-0.102	3.0599
0	-0.102	3.0599
0	-0.085	3.0536
0	-0.085	3.0536
0	-0.068	3.0473
0	-0.068	3.0473
0	-0.051	3.0473
0	-0.051	3.041
0	-0.034	3.041
0	-0.017	3.041
0	-0.017	3.041
0	0	3.041
0	0	3.041
0	0	3.041
0	0	3.041
0	0.017	3.041
0	0.034	3.041
0	0.034	3.041
0	0.051	3.0473
0	0.051	3.0473
0	0.068	3.0473
0	0.068	3.0536
0	0.085	3.0536
0	0.085	3.0536
0	0.102	3.0599
0	0.102	3.0599
2	0.119	3.0661
2	0.153	3.0724
2	0.187	3.0724
2	0.221	3.0787
2	0.238	3.0913
2	0.272	3.0976
2	0.306	3.1038
2	0.34	3.1164
2	0.374	3.129
2	0.391	3.1353
2	0.425	3.1478
2	0.442	3.1667
2	0.476	3.1793
2	0.493	3.1918
2	0.51	3.2107
2	0.527	3.2232
2	0.544	3.2421
2	0.561	3.2546
2	0.578	3.2735
2	0.595	3.2923
2	0.595	3.3112
2	0.612	3.33
2	0.612	3.3489
2	0.629	3.3677
2	0.629	3.3866
2	0.629	3.4054
2	0.629	3.4243
2	0.629	3.4431
2	0.612	3.462
2	0.612	3.4808
2	0.612	3.4997
2	0.595	3.5185
2	0.578	3.5311
2	0.578	3.5499
2	0.561	3.5688
2	0.544	3.5877
2	0.527	3.6002
2	0.51	3.6191
2	0.493	3.6316
2	0.459	3.6505
2	0.442	3.6631
2	0.425	3.6756
2	0.391	3.6882
2	0.374	3.7008
2	0.34	3.707
2	0.306	3.7196
2	0.289	3.7259
2	0.255	3.7384
0	0.204	3.7447
0	0.136	3.751
0	0.085	3.751
0	0.034	3.7573
0	-0.017	3.7573
0	-0.068	3.751
0	-0.136	3.751
0	-0.187	3.7447
0	-0.238	3.7384
0	-0.306	3.7322
0	-0.357	3.7196
0	-0.408	3.707
0	-0.459	3.6945
0	-0.51	3.6819
0	-0.561	3.6631
0	-0.612	3.6442
0	-0.663	3.6254
0	-0.714	3.6065
0	-0.748	3.5814
0	-0.799	3.5625
0	-0.833	3.5374
0	-0.867	3.5122
0	-0.901	3.4808
0	-0.935	3.4557
0	-0.969	3.4243
0	-0.986	3.3992
0	-1.02	3.3677
0	-1.037	3.3363
0	-1.054	3.3049
0	-1.071	3.2735
0	-1.071	3.2421
0	-1.088	3.2044
0	-1.088	3.173
0	-1.088	3.1416
0	-1.088	3.1101
0	-1.088	3.0724
0	-1.071	3.041
0	-1.071	3.0096
0	-1.054	2.9782
0	-1.037	2.9468
0	-1.003	2.9154
0	-0.986	2.8839
0	-0.952	2.8525
0	-0.935	2.8274
0	-0.901	2.8023
0	-0.867	2.7708
0	-0.833	2.7457
0	-0.782	2.7206
0	-0.748	2.7017
0	-0.697	2.6766
0	-0.663	2.6578
0	-0.612	2.6389
0	-0.561	2.62
0	-0.51	2.6012
0	-0.459	2.5886
0	-0.408	2.5761
0	-0.34	2.5635
0	-0.289	2.5572
0	-0.238	2.5447
0	-0.187	2.5384
0	-0.119	2.5321
0	-0.068	2.5321
0	-0.017	2.5321
0	0.034	2.5321
0	0.085	2.5321
0	0.136	2.5384
2	0.204	2.5384
2	0.289	2.5509
2	0.357	2.5572
2	0.442	2.5698
2	0.527	2.5886
2	0.612	2.6012
2	0.68	2.62
2	0.748	2.6452
2	0.833	2.6703
2	0.901	2.6955
2	0.969	2.7206
2	1.037	2.752
2	1.088	2.7834
2	1.156	2.8211
2	1.207	2.8525
2	1.258	2.8902
2	1.309	2.9342
2	1.36	2.9719
2	1.394	3.0159
2	1.428	3.0536
2	1.462	3.0976
2	1.496	3.1416
2	1.513	3.1918
2	1.53	3.2358
2	1.547	3.2798
2	1.564	3.33
2	1.564	3.374
2	1.564	3.4243
2	1.564	3.4683
2	1.547	3.5185
2	1.547	3.5625
2	1.53	3.6128
2	1.496	3.6568
2	1.479	3.7008
2	1.445	3.7447
2	1.411	3.7887
2	1.377	3.8327
2	1.343	3.8704
2	1.292	3.9144
2	1.258	3.9521
2	1.207	3.9898
2	1.156	4.0212
2	1.105	4.0589
2	1.054	4.0903
2	0.986	4.1217
2	0.935	4.1531
0	0.85	4.1783
0	0.765	4.2034
0	0.68	4.2222
0	0.578	4.2411
0	0.493	4.2599
0	0.408	4.2725
0	0.306	4.2851
0	0.221	4.2914
0	0.136	4.2976
0	0.034	4.3039
0	-0.034	4.3039
0	-0.119	4.2976
0	-0.221	4.2914
0	-0.306	4.2851
0	-0.408	4.2725
0	-0.493	4.2599
0	-0.578	4.2474
0	-0.663	4.2222
0	-0.765	4.2034
0	-0.85	4.1783
0	-0.935	4.1531
0	-1.02	4.1217
0	-1.088	4.0903
0	-1.173	4.0589
0	-1.258	4.0212
0	-1.326	3.9835
0	-1.394	3.9395
0	-1.462	3.8955
0	-1.53	3.8515
0	-1.598	3.8076
0	-1.649	3.7573
0	-1.717	3.707
0	-1.768	3.6505
0	-1.802	3.6002
0	-1.853	3.5437
0	-1.887	3.4871
0	-1.921	3.4306
0	-1.938	3.374
0	-1.955	3.3112
0	-1.972	3.2546
0	-1.989	3.1918
0	-1.989	3.1353
0	-1.972	3.0724
0	-1.972	3.0159
0	-1.955	2.9531
0	-1.938	2.8965
0	-1.904	2.84
0	-1.87	2.7834
0	-1.836	2.7269
0	-1.785	2.6703
0	-1.734	2.62
0	-1.683	2.5698
0	-1.632	2.5195
0	-1.564	2.4693
0	-1.513	2.4253
0	-1.445	2.3813
0	-1.36	2.3373
0	-1.292	2.2933
0	-1.207	2.2556
0	-1.139	2.2242
0	-1.054	2.1865
0	-0.969	2.1614
0	-0.884	2.13
0	-0.799	2.1048
0	-0.714	2.0797
0	-0.629	2.0609
0	-0.544	2.042
0	-0.442	2.0294
0	-0.357	2.0169
0	-0.272	2.0043
0	-0.17	1.998
0	-0.085	1.998
0	0	1.9917
0	0.085	1.998
0	0.17	1.998
0	0.255	2.0043
0	0.357	2.0169
0	0.442	2.0294
0	0.527	2.042
0	0.612	2.0609
0	0.697	2.0797
0	0.782	2.1048
2	0.867	2.13
2	0.986	2.1551
2	1.088	2.1865
2	1.207	2.2242
2	1.309	2.2619
2	1.411	2.2996
2	1.513	2.3436
2	1.598	2.3939
2	1.7	2.4378
2	1.785	2.4944
2	1.87	2.5509
2	1.955	2.6075
2	2.023	2.664
2	2.091	2.7269
2	2.159	2.7897
2	2.21	2.8588
2	2.261	2.9216
2	2.312	2.9908
2	2.346	3.0661
2	2.363	3.1353
2	2.397	3.2044
2	2.414	3.2798
2	2.414	3.3489
2	2.414	3.4243
2	2.414	3.4934
2	2.397	3.5688
2	2.38	3.6379
2	2.363	3.7133
2	2.329	3.7824
2	2.295	3.8515
2	2.244	3.9207
2	2.193	3.9898
2	2.142	4.0526
2	2.091	4.1154
2	2.04	4.1783
2	1.972	4.2411
2	1.904	4.2976
2	1.836	4.3542
2	1.768	4.4107
0	1.683	4.461
0	1.581	4.5113
0	1.479	4.5553
0	1.377	4.5992
0	1.275	4.6369
0	1.173	4.6746
0	1.071	4.7123
0	0.969	4.7437
0	0.884	4.7689
0	0.782	4.794
0	0.68	4.8191
0	0.578	4.838
0	0.476	4.8506
0	0.374	4.8631
0	0.272	4.8757
0	0.187	4.882
0	0.085	4.8883
0	0	4.8883
0	-0.102	4.8883
0	-0.204	4.882
0	-0.289	4.8757
0	-0.391	4.8631
0	-0.493	4.8506
0	-0.595	4.8317
0	-0.697	4.8129
0	-0.782	4.7877
0	-0.884	4.7626
0	-0.986	4.7375
0	-1.088	4.706
0	-1.19	4.6683
0	-1.292	4.6306
0	-1.377	4.593
0	-1.479	4.549
0	-1.581	4.505
0	-1.683	4.4547
0	-1.768	4.4044
0	-1.87	4.3479
0	-1.955	4.2914
0	-2.04	4.2285
0	-2.125	4.1657
0	-2.21	4.1029
0	-2.295	4.0338
0	-2.363	3.9646
0	-2.448	3.8892
0	-2.499	3.8138
0	-2.567	3.7384
0	-2.618	3.6631
0	-2.652	3.5814
0	-2.703	3.4997
0	-2.72	3.418
0	-2.754	3.3363
0	-2.771	3.2546
0	-2.771	3.173
0	-2.771	3.0913
0	-2.754	3.0033
0	-2.737	2.9216
0	-2.72	2.84
0	-2.686	2.7583
0	-2.635	2.6766
0	-2.584	2.6012
0	-2.533	2.5258
0	-2.465	2.4504
0	-2.397	2.375
0	-2.329	2.3059
0	-2.244	2.2368
0	-2.176	2.1677
0	-2.091	2.1048
0	-1.989	2.042
0	-1.904	1.9855
0	-1.819	1.9289
0	-1.717	1.8724
0	-1.615	1.8221
0	-1.513	1.7781
0	-1.428	1.7341
0	-1.326	1.6902
0	-1.224	1.6525
0	-1.122	1.6148
0	-1.02	1.5833
0	-0.918	1.5519
0	-0.816	1.5268
0	-0.714	1.5079
0	-0.612	1.4828
0	-0.527	1.4703
0	-0.425	1.4514
0	-0.323	1.4388
0	-0.221	1.4325
0	-0.119	1.4263
0	-0.017	1.4263
0	0.051	1.4263
0	0.153	1.4263
0	0.255	1.4388
0	0.357	1.4451
0	0.459	1.4577
0	0.561	1.4703
0	0.646	1.4891
0	0.748	1.5142
0	0.85	1.5394
0	0.952	1.5645
0	1.054	1.5959
0	1.156	1.6273
2	1.241	1.665
2	1.377	1.7027
2	1.496	1.7467
2	1.632	1.797
2	1.751	1.8472
2	1.87	1.8975
2	1.989	1.9603
2	2.108	2.0169
2	2.227	2.086
2	2.329	2.1551
2	2.431	2.2242
2	2.533	2.2996
2	2.635	2.375
2	2.737	2.4567
2	2.822	2.5384
2	2.89	2.6263
2	2.958	2.7143
2	3.026	2.8085
2	3.077	2.8965
2	3.128	2.9908
2	3.162	3.085
2	3.179	3.1793
2	3.196	3.2798
2	3.213	3.374
2	3.213	3.4683
2	3.196	3.5688
2	3.179	3.6631
2	3.145	3.7573
2	3.111	3.8515
2	3.06	3.9458
2	3.009	4.0338
2	2.958	4.128
2	2.907	4.216
2	2.839	4.2976
2	2.771	4.3856
2	2.703	4.4673
2	2.635	4.549
2	2.55	4.6244
2	2.482	4.6998
2	2.397	4.7752
0	2.312	4.8443
0	2.21	4.9134
0	2.108	4.9762
0	2.006	5.039
0	1.921	5.1019
0	1.819	5.1584
0	1.734	5.2087
0	1.649	5.2589
0	1.564	5.3092
0	1.479	5.3532
0	1.394	5.3972
0	1.326	5.4412
0	1.258	5.4789
0	1.173	5.5166
0	1.105	5.548
0	1.037	5.5794
0	0.986	5.6108
0	0.918	5.6422
0	0.867	5.6674
0	0.799	5.6925
0	0.748	5.7176
0	0.697	5.7365
0	0.646	5.7616
0	0.595	5.7805
0	0.544	5.793
0	0.493	5.8119
0	0.459	5.8244
0	0.408	5.837
0	0.374	5.8496
0	0.323	5.8621
0	0.289	5.8747
0	0.255	5.881
0	0.204	5.8873
0	0.17	5.8936
0	0.136	5.8998
0	0.102	5.8998
0	0.068	5.9061
0	0.017	5.9061
0	0	5.9061
0	-0.034	5.9061
0	-0.068	5.9061
0	-0.102	5.8998
0	-0.136	5.8998
0	-0.187	5.8936
0	-0.221	5.8873
2	-0.255	5.881
2	-0.272	5.8684
2	-0.289	5.8621
2	-0.289	5.8559
2	-0.306	5.8433
2	-0.323	5.837
2	-0.34	5.8244
2	-0.357	5.8119
2	-0.374	5.7993
2	-0.391	5.793
2	-0.425	5.7805
2	-0.442	5.7679
2	-0.459	5.749
2	-0.476	5.7365
2	-0.51	5.7239
2	-0.544	5.705
2	-0.561	5.6862
2	-0.595	5.6736
2	-0.629	5.6548
2	-0.663	5.6359
2	-0.697	5.6108
2	-0.731	5.592
2	-0.765	5.5668
2	-0.799	5.548
2	-0.833	5.5228
2	-0.884	5.4914
2	-0.935	5.4663
2	-0.969	5.4349
2	-1.02	5.4097
2	-1.071	5.3783
2	-1.122	5.3406
2	-1.173	5.3092
2	-1.241	5.2715
2	-1.292	5.2338
2	-1.36	5.1961
2	-1.411	5.1521
2	-1.479	5.1082
2	-1.547	5.0642
2	-1.615	5.0139
2	-1.683	4.9637
2	-1.751	4.9134
0	-1.836	4.8631
0	-1.938	4.8003
0	-2.04	4.7437
0	-2.142	4.6809
0	-2.244	4.6118
0	-2.329	4.5427
0	-2.431	4.4736
0	-2.533	4.3982
0	-2.618	4.3228
0	-2.703	4.2411
0	-2.805	4.1594
0	-2.873	4.0714
0	-2.958	3.9835
0	-3.026	3.8955
0	-3.094	3.8013
0	-3.145	3.707
0	-3.196	3.6128
0	-3.23	3.5185
0	-3.264	3.418
0	-3.281	3.3238
0	-3.298	3.2232
0	-3.298	3.1227
0	-3.298	3.0222
0	-3.281	2.9279
0	-3.247	2.8274
0	-3.213	2.7269
0	-3.162	2.6326
0	-3.111	2.5384
0	-3.043	2.4441
0	-2.975	2.3562
0	-2.907	2.2682
0	-2.822	2.1802
0	-2.737	2.0986
0	-2.652	2.0169
0	-2.55	1.9415
0	-2.465	1.8661
0	-2.363	1.7907
0	-2.261	1.7216
0	-2.159	1.6525
0	-2.057	1.5896
0	-1.955	1.5268
0	-1.853	1.4703
0	-1.751	1.42
0	-1.666	1.3634
0	-1.564	1.3195
0	-1.462	1.2692
0	-1.377	1.2315
0	-1.275	1.1875
0	-1.19	1.1498
0	-1.088	1.1184
0	-1.003	1.087
0	-0.918	1.0556
0	-0.833	1.0304
0	-0.731	1.0053
0	-0.663	0.98645
0	-0.578	0.9676
0	-0.493	0.94875
0	-0.408	0.93618
0	-0.323	0.92362
0	-0.255	0.91733
0	-0.17	0.91105
0	-0.085	0.90477
0	-0.017	0.90477
0	0.051	0.90477
0	0.136	0.91105
0	0.204	0.91105
0	0.289	0.92362
0	0.374	0.9299
0	0.442	0.94246
0	0.527	0.96131
0	0.612	0.97388
0	0.697	0.99901
0	0.782	1.0179
0	0.867	1.043
0	0.952	1.0744
0	1.037	1.0995
0	1.139	1.1372
0	1.224	1.1687
0	1.309	1.2064
0	1.411	1.2503
0	1.496	1.2943
0	1.598	1.3383
0	1.7	1.3886
0	1.802	1.4451
0	1.887	1.4954
0	1.989	1.5582
0	2.091	1.6148
2	2.193	1.6839
2	2.312	1.753
2	2.431	1.8221
2	2.567	1.8975
2	2.686	1.9729
2	2.788	2.0609
2	2.907	2.1425
2	3.009	2.2305
2	3.111	2.3247
2	3.213	2.419
2	3.298	2.5195
2	3.383	2.62
2	3.451	2.7206
2	3.502	2.8274
2	3.553	2.9342
2	3.604	3.041
0	3.604	3.1478
0	3.587	3.2546
0	3.57	3.3615
0	3.553	3.4683
0	3.502	3.5751
0	3.451	3.6819
0	3.4	3.7824
0	3.332	3.883
0	3.264	3.9835
0	3.179	4.084
0	3.094	4.1783
0	3.009	4.2662
0	2.907	4.3542
0	2.822	4.4421
0	2.72	4.5238
0	2.618	4.6055
0	2.516	4.6809
0	2.414	4.7563
0	2.312	4.8317
0	2.21	4.8945
0	2.108	4.9637
0	2.023	5.0265
0	1.921	5.083
0	1.836	5.1396
0	1.734	5.1961
0	1.649	5.2464
0	1.564	5.2966
0	1.479	5.3406
0	1.411	5.3846
0	1.326	5.4223
0	1.258	5.4663
0	1.173	5.4977
0	1.105	5.5354
0	1.037	5.5668
0	0.969	5.5982
0	0.918	5.6297
0	0.85	5.6548
0	0.799	5.6799
0	0.748	5.6988
0	0.68	5.7239
0	0.629	5.7428
0	0.578	5.7616
0	0.527	5.7805
0	0.493	5.793
0	0.442	5.8056
0	0.391	5.8244
0	0.357	5.8307
0	0.306	5.8433
0	0.272	5.8496
0	0.221	5.8621
0	0.187	5.8684
0	0.136	5.8684
0	0.102	5.8747
2	0.068	5.881
2	0.051	5.881
2	0.034	5.881
2	0.034	5.881
2	0.017	5.881
2	0	5.8873
2	0	5.8873
2	0	5.8873
2	-0.017	5.8873
2	-0.017	5.881
2	-0.034	5.881
2	-0.051	5.881
2	-0.051	5.881
2	-0.068	5.8747
2	-0.085	5.8747
2	-0.102	5.8684
2	-0.102	5.8684
2	-0.119	5.8621
2	-0.136	5.8621
2	-0.153	5.8559
2	-0.17	5.8496
2	-0.17	5.8433
2	-0.187	5.837
2	-0.204	5.8307
2	-0.221	5.8244
2	-0.238	5.8182
2	-0.255	5.8119
2	-0.272	5.8056
2	-0.306	5.793
2	-0.323	5.7867
2	-0.34	5.7742
2	-0.357	5.7616
2	-0.391	5.7553
2	-0.408	5.7428
2	-0.425	5.7302
2	-0.459	5.7113
0	-0.51	5.6988
0	-0.561	5.6799
0	-0.629	5.6674
0	-0.68	5.6422
0	-0.748	5.6234
0	-0.799	5.5982
0	-0.867	5.5731
0	-0.935	5.548
0	-1.003	5.5166
0	-1.071	5.4851
0	-1.139	5.4537
0	-1.207	5.416
0	-1.292	5.3783
0	-1.377	5.3406
0	-1.445	5.2966
0	-1.53	5.2527
0	-1.615	5.2024
0	-1.717	5.1521
0	-1.802	5.1019
0	-1.887	5.0453
0	-1.989	4.9888
0	-2.074	4.926
0	-2.176	4.8631
0	-2.278	4.794
0	-2.38	4.7249
0	-2.482	4.6558
0	-2.567	4.5741
0	-2.669	4.4987
0	-2.771	4.417
0	-2.856	4.3291
0	-2.941	4.2411
0	-3.026	4.1531
0	-3.111	4.0589
0	-3.196	3.9646
0	-3.264	3.8704
0	-3.315	3.7699
0	-3.366	3.6693
0	-3.417	3.5688
0	-3.451	3.462
0	-3.485	3.3615
0	-3.502	3.2546
0	-3.502	3.1478
0	-3.485	3.0473
0	-3.485	2.9405
0	-3.451	2.8337
0	-3.417	2.7332
0	-3.366	2.6326
0	-3.315	2.5321
0	-3.247	2.4316
0	-3.179	2.3373
0	-3.111	2.2431
0	-3.026	2.1488
0	-2.941	2.0609
0	-2.839	1.9729
0	-2.754	1.8849
0	-2.652	1.8033
0	-2.55	1.7279
0	-2.448	1.6525
0	-2.346	1.5833
0	-2.244	1.5142
0	-2.142	1.4451
0	-2.04	1.3823
0	-1.955	1.3195
0	-1.853	1.2629
0	-1.751	1.2126
0	-1.666	1.1561
0	-1.564	1.1121
0	-1.479	1.0618
0	-1.394	1.0179
0	-1.309	0.98016
0	-1.224	0.94246
0	-1.139	0.90477
0	-1.071	0.87335
0	-0.986	0.84193
0	-0.918	0.81052
0	-0.85	0.78539
0	-0.782	0.76026
0	-0.714	0.73512
0	-0.646	0.71627
0	-0.578	0.69742
0	-0.51	0.68486
0	-0.442	0.66601
0	-0.391	0.65344
0	-0.323	0.64716
0	-0.255	0.63459
0	-0.204	0.62831
0	-0.153	0.62203
0	-0.085	0.61574
0	-0.034	0.61574
0	0.017	0.61574
0	0.068	0.61574
0	0.136	0.62203
0	0.187	0.62831
0	0.238	0.63459
0	0.306	0.64088
0	0.374	0.65344
0	0.425	0.66601
0	0.493	0.67858
0	0.561	0.69114
0	0.612	0.70999
0	0.68	0.72884
0	0.748	0.75397
0	0.816	0.7791
0	0.884	0.80424
0	0.969	0.82937
0	1.037	0.86079
0	1.122	0.8922
0	1.19	0.9299
0	1.275	0.9676
0	1.36	1.0053
0	1.445	1.0493
0	1.53	1.0933
0	1.615	1.1372
0	1.717	1.1875
0	1.802	1.2441
0	1.904	1.3006
0	1.989	1.3572
0	2.091	1.42
0	2.193	1.4828
0	2.295	1.5519
0	2.38	1.621
0	2.482	1.6964
0	2.584	1.7718
0	2.669	1.8472
0	2.771	1.9289
0	2.856	2.0169
0	2.941	2.1048
0	3.026	2.1928
0	3.111	2.287
0	3.179	2.3813
0	3.247	2.4755
2	3.298	2.5761
2	3.366	2.6766
2	3.434	2.7771
2	3.485	2.8839
2	3.536	2.9908
2	3.57	3.0976
2	3.604	3.2044
2	3.604	3.3112
2	3.621	3.418
2	3.604	3.5311
2	3.587	3.6379
2	3.553	3.7447
2	3.519	3.8515
2	3.485	3.9583
2	3.434	4.0589
2	3.366	4.1594
2	3.315	4.2599
2	3.247	4.3605
2	3.179	4.4547
2	3.094	4.549
2	3.026	4.6432
0	2.924	4.7312
0	2.822	4.8191
0	2.72	4.9008
0	2.618	4.9825
0	2.533	5.0642
0	2.431	5.1396
0	2.346	5.2087
0	2.261	5.2778
0	2.176	5.3469
0	2.091	5.4097
0	2.023	5.4726
0	1.955	5.5291
0	1.887	5.5857
0	1.819	5.6422
0	1.768	5.6988
0	1.7	5.749
0	1.649	5.7993
0	1.615	5.8496
0	1.564	5.8998
0	1.53	5.9438
0	1.513	5.9878
0	1.479	6.0381
0	1.462	6.082
0	1.428	6.126
0	1.428	6.1637
0	1.411	6.2077
0	1.411	6.2517
0	1.411	0.012566
0	1.411	0.056548
0	1.411	0.094246
1	1.428	0.13823
1	1.411	0.18221
1	1.411	0.22619
1	1.411	0.27017
1	1.411	0.30787
1	1.411	0.35185
1	1.428	0.39583
1	1.428	0.43982
1	1.445	0.4838
1	1.462	0.52778
1	1.496	0.57176
1	1.53	0.61574
1	1.547	0.65973
1	1.598	0.70999
1	1.632	0.76026
1	1.666	0.81052
1	1.717	0.86079
1	1.768	0.91105
1	1.819	0.9676
1	1.87	1.0241
1	1.938	1.0807
1	2.006	1.1372
1	2.057	1.2001
1	2.125	1.2629
1	2.193	1.3257
1	2.261	1.3948
1	2.346	1.464
0	2.431	1.5331
0	2.533	1.6085
0	2.635	1.6902
0	2.737	1.7718
0	2.822	1.8535
0	2.924	1.9415
0	3.009	2.0294
0	3.094	2.1174
0	3.179	2.2117
0	3.247	2.3122
0	3.315	2.4127
0	3.383	2.5132
0	3.434	2.6138
0	3.485	2.7143
0	3.519	2.8211
0	3.536	2.9279
0	3.553	3.0347
0	3.553	3.1416
0	3.553	3.2484
0	3.536	3.3552
0	3.502	3.462
0	3.468	3.5625
0	3.417	3.6693
0	3.349	3.7699
0	3.298	3.8704
0	3.213	3.9709
0	3.145	4.0652
0	3.06	4.1594
0	2.975	4.2474
0	2.873	4.3353
0	2.788	4.4233
0	2.686	4.505
0	2.584	4.5804
0	2.482	4.6621
0	2.38	4.7312
0	2.278	4.8003
0	2.176	4.8694
0	2.074	4.9322
0	1.989	4.9951
0	1.887	5.0516
0	1.785	5.1082
0	1.7	5.1584
0	1.615	5.2087
0	1.53	5.2589
0	1.445	5.3029
0	1.36	5.3469
0	1.275	5.3846
0	1.19	5.4223
0	1.122	5.46
0	1.054	5.4914
0	0.986	5.5228
1	0.918	5.548
1	0.816	5.5731
1	0.731	5.5982
1	0.646	5.6234
1	0.544	5.6359
1	0.459	5.6548
1	0.374	5.6674
1	0.289	5.6799
1	0.204	5.6862
1	0.136	5.6925
1	0.051	5.6925
1	-0.017	5.6925
1	-0.102	5.6925
1	-0.187	5.6862
1	-0.272	5.6799
1	-0.357	5.6674
1	-0.442	5.6611
0	-0.493	5.6422
0	-0.561	5.6297
0	-0.612	5.6108
0	-0.68	5.592
0	-0.748	5.5668
0	-0.816	5.548
0	-0.867	5.5228
0	-0.952	5.4914
0	-1.02	5.46
0	-1.088	5.4286
0	-1.173	5.3972
0	-1.241	5.3595
0	-1.326	5.3218
0	-1.411	5.2778
0	-1.496	5.2401
2	-1.581	5.1898
2	-1.632	5.1396
2	-1.7	5.0893
2	-1.768	5.039
0	-1.87	4.9825
0	-1.955	4.926
0	-2.057	4.8694
0	-2.159	4.8066
0	-2.261	4.7375
2	-2.346	4.6683
2	-2.431	4.5992
2	-2.499	4.5238
2	-2.567	4.4484
2	-2.635	4.3667
2	-2.686	4.2851
2	-2.754	4.2034
2	-2.805	4.1217
2	-2.873	4.0338
2	-2.907	3.9521
2	-2.958	3.8641
2	-2.992	3.7699
2	-3.009	3.6819
2	-3.026	3.5939
2	-3.043	3.4997
2	-3.043	3.4054
2	-3.043	3.3175
2	-3.026	3.2232
2	-3.009	3.1353
2	-2.975	3.0473
0	-2.958	2.9531
0	-2.924	2.8651
0	-2.89	2.7771
0	-2.856	2.6955
0	-2.805	2.6075
0	-2.754	2.5258
0	-2.686	2.4441
0	-2.618	2.3624
0	-2.55	2.287
0	-2.465	2.2117
0	-2.38	2.1362
0	-2.295	2.0671
0	-2.21	1.998
0	-2.108	1.9352
0	-2.023	1.8724
0	-1.921	1.8095
0	-1.819	1.753
0	-1.717	1.7027
0	-1.615	1.6525
0	-1.513	1.6022
0	-1.428	1.5582
0	-1.326	1.5142
0	-1.224	1.4765
0	-1.122	1.4451
0	-1.02	1.4137
0	-0.918	1.3823
0	-0.816	1.3572
0	-0.731	1.332
0	-0.629	1.3132
0	-0.527	1.2943
0	-0.442	1.2817
0	-0.34	1.2692
0	-0.238	1.2566
0	-0.153	1.2503
0	-0.051	1.2503
0	0.017	1.2503
0	0.119	1.2503
0	0.221	1.2566
0	0.306	1.2629
0	0.408	1.2755
0	0.51	1.288
0	0.595	1.3069
0	0.697	1.3257
0	0.799	1.3509
0	0.884	1.376
0	0.986	1.4011
0	1.088	1.4325
0	1.19	1.4703
0	1.275	1.5017
0	1.377	1.5456
2	1.479	1.5896
2	1.615	1.6336
2	1.734	1.6839
2	1.853	1.7404
2	1.989	1.797
2	2.108	1.8598
2	2.227	1.9226
2	2.346	1.9917
2	2.465	2.0671
2	2.567	2.1425
2	2.686	2.2179
2	2.788	2.2996
2	2.873	2.3876
2	2.975	2.4755
2	3.06	2.5635
2	3.128	2.6578
2	3.196	2.752
2	3.247	2.8525
2	3.298	2.9468
2	3.349	3.0473
2	3.366	3.1478
2	3.383	3.2484
2	3.4	3.3552
2	3.4	3.4557
2	3.383	3.5562
2	3.366	3.6568
2	3.332	3.7573
2	3.298	3.8578
2	3.264	3.9583
2	3.213	4.0589
2	3.145	4.1531
2	3.094	4.2474
2	3.026	4.3353
0	2.924	4.4296
0	2.822	4.5113
0	2.72	4.5992
0	2.635	4.6809
0	2.533	4.7563
0	2.431	4.8317
0	2.329	4.9008
0	2.227	4.9699
0	2.125	5.0328
0	2.04	5.0956
0	1.938	5.1584
0	1.853	5.215
0	1.768	5.2715
0	1.683	5.3218
0	1.598	5.372
0	1.53	5.416
0	1.445	5.4663
0	1.377	5.504
0	1.309	5.548
0	1.241	5.5857
0	1.173	5.6234
0	1.122	5.6548
0	1.054	5.6862
0	1.003	5.7176
0	0.952	5.749
0	0.901	5.7805
0	0.85	5.8056
0	0.816	5.8307
0	0.765	5.8559
0	0.731	5.8747
0	0.68	5.8998
0	0.646	5.9187
0	0.612	5.9375
0	0.578	5.9564
0	0.544	5.9752
0	0.527	5.9878
0	0.493	6.0066
0	0.459	6.0192
0	0.442	6.0318
0	0.425	6.0443
0	0.391	6.0569
0	0.374	6.0695
0	0.357	6.082
0	0.34	6.0946
0	0.306	6.1009
0	0.289	6.1135
0	0.272	6.1197
0	0.272	6.126
0	0.255	6.1386
0	0.238	6.1449
0	0.221	6.1512
0	0.204	6.1574
0	0.204	6.1637
0	0.187	6.17
0	0.17	6.1763
0	0.17	6.1826
0	0.153	6.1889
0	0.153	6.1889
0	0.136	6.1951
1	0.136	6.2014
1	0.102	6.2014
1	0.068	6.2077
1	0.034	6.2077
1	0	6.2077
1	-0.017	6.2077
1	-0.051	6.2077
1	-0.085	6.2014
1	-0.136	6.2014
1	-0.17	6.1951
1	-0.204	6.1889
1	-0.238	6.1826
1	-0.272	6.1763
1	-0.306	6.1637
0	-0.323	6.1574
0	-0.34	6.1449
0	-0.34	6.1386
0	-0.357	6.126
0	-0.374	6.1135
0	-0.391	6.1009
0	-0.408	6.0883
0	-0.425	6.0758
0	-0.459	6.0632
2	-0.476	6.0506
2	-0.476	6.0381
2	-0.476	6.0192
2	-0.459	6.0066
2	-0.476	5.9941
2	-0.476	5.9752
2	-0.476	5.9627
2	-0.476	5.9501
2	-0.476	5.9375
2	-0.493	5.9187
2	-0.493	5.9061
2	-0.51	5.8873
2	-0.527	5.8747
2	-0.527	5.8559
2	-0.544	5.8433
2	-0.561	5.8244
2	-0.578	5.8056
2	-0.595	5.7867
2	-0.629	5.7679
2	-0.646	5.749
2	-0.663	5.7302
2	-0.697	5.7113
2	-0.714	5.6862
2	-0.748	5.6674
2	-0.782	5.6422
2	-0.816	5.6171
2	-0.85	5.592
2	-0.884	5.5668
2	-0.918	5.5417
2	-0.969	5.5103
2	-1.003	5.4789
2	-1.054	5.4474
2	-1.105	5.416
2	-1.156	5.3846
2	-1.207	5.3469
2	-1.258	5.3092
2	-1.309	5.2715
2	-1.377	5.2338
2	-1.428	5.1898
2	-1.496	5.1459
2	-1.564	5.1019
2	-1.615	5.0516
2	-1.683	5.0014
2	-1.751	4.9511
2	-1.836	4.8945
2	-1.904	4.838
2	-1.972	4.7814
0	-2.074	4.7186
0	-2.176	4.6558
0	-2.261	4.5867
0	-2.363	4.5175
0	-2.465	4.4484
0	-2.55	4.373
0	-2.652	4.2914
0	-2.737	4.2097
0	-2.822	4.128
0	-2.907	4.04
0	-2.975	3.9521
0	-3.043	3.8641
0	-3.111	3.7699
0	-3.162	3.6756
0	-3.196	3.5814
0	-3.247	3.4871
0	-3.264	3.3866
0	-3.281	3.2861
0	-3.298	3.1918
0	-3.298	3.0913
0	-3.281	2.9908
0	-3.264	2.8965
0	-3.23	2.796
0	-3.196	2.7017
0	-3.145	2.6012
0	-3.077	2.5132
0	-3.026	2.419
0	-2.958	2.331
0	-2.873	2.2431
0	-2.788	2.1551
0	-2.703	2.0734
0	-2.618	1.9917
0	-2.516	1.9163
0	-2.431	1.841
0	-2.329	1.7718
0	-2.227	1.7027
0	-2.125	1.6336
0	-2.023	1.5708
0	-1.921	1.5142
0	-1.819	1.4577
0	-1.717	1.4011
0	-1.615	1.3509
0	-1.53	1.3069
0	-1.428	1.2629
0	-1.326	1.2189
0	-1.241	1.1812
0	-1.139	1.1435
0	-1.054	1.1121
0	-0.969	1.0807
0	-0.884	1.0556
0	-0.799	1.0304
0	-0.714	1.0053
0	-0.629	0.98645
0	-0.544	0.9676
0	-0.459	0.95503
0	-0.374	0.93618
0	-0.289	0.9299
0	-0.221	0.92362
0	-0.136	0.91733
0	-0.051	0.91105
0	0	0.91105
0	0.085	0.91105
0	0.17	0.91733
0	0.255	0.92362
0	0.323	0.9299
0	0.408	0.94246
0	0.493	0.95503
0	0.578	0.97388
0	0.646	0.99273
0	0.731	1.0116
0	0.816	1.0367
0	0.918	1.0618
0	1.003	1.0933
0	1.088	1.1247
0	1.173	1.1561
0	1.275	1.1938
0	1.36	1.2378
0	1.462	1.2755
0	1.547	1.3195
0	1.649	1.3697
0	1.751	1.42
0	1.853	1.4765
0	1.938	1.5331
0	2.04	1.5959
0	2.142	1.6587
0	2.244	1.7216
2	2.329	1.7907
2	2.465	1.8661
2	2.584	1.9415
2	2.703	2.0169
2	2.805	2.0986
2	2.924	2.1865
2	3.026	2.2745
2	3.128	2.3687
2	3.213	2.463
2	3.298	2.5635
2	3.366	2.664
2	3.434	2.7646
2	3.502	2.8714
2	3.536	2.9782
2	3.587	3.085
2	3.604	3.1918
2	3.621	3.2986
2	3.621	3.4054
2	3.621	3.5185
2	3.604	3.6254
0	3.553	3.7322
0	3.485	3.839
0	3.417	3.9458
0	3.332	4.0463
0	3.247	4.1406
0	3.162	4.2411
0	3.077	4.3353
0	2.975	4.4233
0	2.873	4.5113
0	2.771	4.5992
0	2.669	4.6809
0	2.584	4.7563
0	2.482	4.838
0	2.38	4.9071
0	2.278	4.9762
0	2.176	5.0453
0	2.091	5.1082
0	1.989	5.171
0	1.904	5.2275
0	1.819	5.2841
0	1.734	5.3406
0	1.649	5.3909
0	1.581	5.4412
0	1.513	5.4851
0	1.428	5.5291
0	1.36	5.5731
0	1.309	5.6108
0	1.241	5.6485
0	1.19	5.6862
0	1.122	5.7239
0	1.071	5.7553
0	1.02	5.7867
0	0.986	5.8182
0	0.935	5.8496
0	0.901	5.8747
0	0.85	5.8998
0	0.816	5.925
0	0.782	5.9501
0	0.765	5.9752
0	0.731	6.0004
0	0.697	6.0192
0	0.68	6.0381
0	0.646	6.0632
0	0.629	6.082
0	0.612	6.1009
0	0.595	6.1197
0	0.578	6.1323
0	0.561	6.1512
0	0.561	6.17
0	0.544	6.1889
0	0.527	6.2014
0	0.527	6.2203
0	0.527	6.2328
0	0.51	6.2517
0	0.51	6.2642
0	0.51	0
0	0.51	0.012566
0	0.51	0.031415
1	0.527	0.043982
1	0.493	0.062831
1	0.476	0.075397
1	0.459	0.087963
1	0.442	0.10681
1	0.425	0.11938
1	0.408	0.13195
1	0.408	0.14451
1	0.391	0.15708
1	0.374	0.16964
1	0.374	0.17593
1	0.357	0.18849
1	0.357	0.20106
1	0.34	0.21363
1	0.34	0.21991
1	0.34	0.23247
1	0.34	0.24504
1	0.323	0.25132
1	0.323	0.26389
1	0.323	0.27017
1	0.323	0.28274
1	0.323	0.29531
1	0.34	0.30159
1	0.34	0.31416
1	0.34	0.32672
1	0.34	0.333
1	0.357	0.34557
1	0.357	0.35814
1	0.374	0.36442
1	0.374	0.37699
1	0.391	0.38955
1	0.408	0.40212
1	0.408	0.41469
1	0.425	0.42725
1	0.442	0.43982
1	0.459	0.45238
1	0.476	0.47123
1	0.493	0.4838
1	0.51	0.49637
1	0.544	0.51521
1	0.561	0.53406
1	0.578	0.54663
1	0.612	0.56548
1	0.646	0.58433
1	0.663	0.60946
1	0.697	0.62831
0	0.765	0.64716
0	0.816	0.67229
0	0.884	0.69742
0	0.952	0.72884
0	1.02	0.75397
0	1.088	0.78539
0	1.156	0.82309
0	1.224	0.8545
0	1.309	0.89848
0	1.377	0.93618
0	1.462	0.98016
0	1.547	1.0241
0	1.632	1.0744
0	1.717	1.1247
0	1.819	1.1749
0	1.904	1.2315
0	2.006	1.2943
0	2.091	1.3509
0	2.193	1.42
0	2.295	1.4828
0	2.397	1.5582
0	2.482	1.6273
0	2.584	1.7027
0	2.686	1.7844
0	2.788	1.8661
0	2.873	1.954
0	2.958	2.042
0	3.043	2.13
0	3.128	2.2242
0	3.196	2.3185
0	3.264	2.419
0	3.332	2.5132
0	3.383	2.6138
0	3.434	2.7206
0	3.468	2.8211
0	3.485	2.9279
0	3.502	3.0347
0	3.502	3.1353
0	3.502	3.2421
0	3.485	3.3489
0	3.451	3.4494
0	3.417	3.5562
0	3.366	3.6568
0	3.315	3.7573
0	3.247	3.8578
0	3.179	3.9521
0	3.094	4.0463
0	3.026	4.1406
0	2.924	4.2285
0	2.839	4.3165
0	2.737	4.3982
0	2.652	4.4798
0	2.55	4.5615
0	2.448	4.6369
0	2.346	4.706
0	2.244	4.7752
0	2.142	4.8443
0	2.04	4.9071
0	1.938	4.9637
0	1.853	5.0202
0	1.751	5.0767
0	1.666	5.127
0	1.564	5.1773
0	1.479	5.2213
0	1.394	5.2652
0	1.309	5.3029
2	1.224	5.3469
2	1.173	5.3783
2	1.122	5.416
2	1.071	5.4474
2	1.02	5.4789
2	0.986	5.5103
2	0.935	5.5417
2	0.901	5.5668
2	0.867	5.592
2	0.833	5.6171
2	0.799	5.6422
2	0.765	5.6674
0	0.697	5.6925
0	0.646	5.7113
0	0.595	5.7302
0	0.544	5.749
0	0.493	5.7616
0	0.442	5.7742
0	0.391	5.7867
0	0.357	5.7993
0	0.306	5.8119
0	0.255	5.8182
2	0.221	5.8244
2	0.204	5.8307
2	0.187	5.837
2	0.17	5.8433
2	0.153	5.8496
2	0.136	5.8559
2	0.119	5.8559
2	0.102	5.8621
2	0.102	5.8684
0	0.051	5.8684
0	0.017	5.8684
0	0	5.8684
0	-0.051	5.8684
0	-0.085	5.8684
2	-0.136	5.8621
2	-0.136	5.8559
2	-0.153	5.8559
2	-0.17	5.8496
2	-0.187	5.8433
2	-0.204	5.837
2	-0.221	5.8307
2	-0.238	5.8244
0	-0.272	5.8182
0	-0.323	5.8056
0	-0.374	5.793
2	-0.408	5.7867
2	-0.442	5.7742
2	-0.459	5.7553
2	-0.476	5.7428
2	-0.51	5.7302
2	-0.527	5.7113
2	-0.561	5.6925
0	-0.612	5.6799
0	-0.68	5.6611
0	-0.731	5.6359
0	-0.799	5.6108
0	-0.85	5.592
0	-0.918	5.5605
0	-0.986	5.5354
0	-1.054	5.504
0	-1.122	5.4726
0	-1.19	5.4349
0	-1.275	5.3972
0	-1.343	5.3595
0	-1.428	5.3155
0	-1.513	5.2715
0	-1.598	5.2275
0	-1.683	5.1773
0	-1.768	5.1207
0	-1.87	5.0705
0	-1.955	5.0076
0	-2.057	4.9511
0	-2.159	4.8883
0	-2.244	4.8191
0	-2.346	4.75
0	-2.448	4.6809
0	-2.55	4.6055
0	-2.635	4.5238
0	-2.737	4.4484
0	-2.839	4.3605
0	-2.924	4.2725
0	-3.009	4.1845
0	-3.094	4.0966
0	-3.179	4.0023
0	-3.247	3.9018
0	-3.298	3.8076
0	-3.366	3.707
0	-3.417	3.6002
0	-3.451	3.4997
0	-3.485	3.3929
0	-3.502	3.2923
0	-3.502	3.1855
0	-3.502	3.0787
0	-3.485	2.9719
0	-3.468	2.8714
0	-3.434	2.7646
0	-3.383	2.664
0	-3.332	2.5635
0	-3.281	2.463
0	-3.213	2.3624
0	-3.128	2.2682
0	-3.06	2.174
0	-2.975	2.086
0	-2.873	1.998
0	-2.788	1.9101
0	-2.686	1.8284
0	-2.584	1.753
0	-2.482	1.6776
0	-2.38	1.6022
0	-2.278	1.5331
0	-2.193	1.464
0	-2.091	1.4011
0	-1.989	1.3383
0	-1.887	1.2817
0	-1.785	1.2252
0	-1.7	1.1687
0	-1.598	1.1247
0	-1.513	1.0744
0	-1.428	1.0304
0	-1.343	0.98645
0	-1.258	0.94875
0	-1.173	0.91105
0	-1.105	0.87963
0	-1.02	0.84822
0	-0.952	0.8168
0	-0.884	0.78539
0	-0.799	0.76026
0	-0.731	0.74141
0	-0.663	0.71627
0	-0.612	0.69742
0	-0.544	0.67858
0	-0.476	0.66601
0	-0.408	0.65344
0	-0.357	0.64088
0	-0.289	0.62831
0	-0.238	0.62203
0	-0.17	0.61574
0	-0.119	0.60946
0	-0.068	0.60946
0	0	0.60946
0	0.034	0.60946
0	0.085	0.60946
0	0.153	0.61574
0	0.204	0.62203
0	0.272	0.62831
0	0.323	0.63459
0	0.391	0.64716
0	0.442	0.65973
0	0.51	0.67229
0	0.578	0.69114
0	0.629	0.70999
0	0.697	0.72884
0	0.765	0.75397
0	0.833	0.77282
0	0.901	0.80424
0	0.986	0.82937
0	1.054	0.86079
0	1.139	0.8922
0	1.207	0.9299
0	1.292	0.9676
0	1.377	1.0053
0	1.462	1.0493
0	1.547	1.0933
0	1.632	1.1435
2	1.734	1.1938
2	1.853	1.2503
2	1.972	1.3069
2	2.091	1.3697
2	2.21	1.4325
2	2.346	1.5017
2	2.465	1.5708
2	2.601	1.6462
2	2.72	1.7279
2	2.839	1.8095
2	2.958	1.8975
2	3.077	1.9917
2	3.196	2.086
2	3.298	2.1802
2	3.417	2.287
2	3.502	2.3876
2	3.604	2.4944
2	3.672	2.6012
2	3.757	2.7143
2	3.808	2.8274
2	3.859	2.9468
2	3.893	3.0599
2	3.927	3.1793
2	3.944	3.2986
2	3.944	3.418
2	3.944	3.5374
2	3.91	3.6505
2	3.893	3.7699
2	3.842	3.8892
2	3.808	4.0023
0	3.723	4.1154
0	3.638	4.2222
0	3.536	4.3353
0	3.451	4.4359
0	3.349	4.5427
0	3.247	4.6369
0	3.145	4.7375
0	3.043	4.8254
0	2.941	4.9197
0	2.839	5.0076
0	2.754	5.0893
0	2.652	5.171
0	2.567	5.2464
0	2.482	5.3281
0	2.397	5.3972
0	2.329	5.4726
0	2.261	5.5417
0	2.193	5.6045
0	2.125	5.6736
0	2.074	5.7365
1	2.023	5.793
1	1.955	5.8559
1	1.887	5.9124
1	1.819	5.9689
1	1.768	6.0255
1	1.717	6.0758
1	1.666	6.126
1	1.632	6.1763
1	1.598	6.2265
1	1.564	6.2705
1	1.53	0.037699
1	1.513	0.08168
1	1.496	0.12566
1	1.479	0.16964
1	1.479	0.21363
1	1.479	0.25761
1	1.479	0.30787
1	1.479	0.35185
1	1.479	0.39583
1	1.496	0.43982
1	1.513	0.4838
1	1.53	0.52778
1	1.564	0.57805
1	1.598	0.62203
1	1.615	0.67229
1	1.666	0.72256
1	1.7	0.77282
1	1.751	0.82309
1	1.785	0.87963
1	1.836	0.9299
0	1.921	0.99273
0	2.006	1.0493
0	2.091	1.1121
0	2.193	1.1749
0	2.278	1.2441
0	2.38	1.3132
0	2.465	1.3823
0	2.567	1.4577
0	2.669	1.5394
0	2.771	1.621
0	2.856	1.7027
0	2.958	1.7907
0	3.06	1.8849
0	3.145	1.9792
0	3.23	2.0734
0	3.315	2.174
0	3.4	2.2745
0	3.468	2.375
0	3.536	2.4818
0	3.587	2.5886
0	3.621	2.6955
0	3.672	2.8085
0	3.689	2.9154
0	3.706	3.0284
0	3.706	3.1416
0	3.706	3.2484
0	3.689	3.3615
0	3.655	3.4745
0	3.621	3.5814
0	3.57	3.6882
0	3.502	3.795
0	3.434	3.9018
0	3.366	4.0023
0	3.281	4.1029
0	3.196	4.1971
0	3.111	4.2976
0	3.009	4.3856
0	2.907	4.4736
0	2.822	4.5615
0	2.72	4.6432
0	2.618	4.7249
0	2.516	4.8003
0	2.414	4.8757
0	2.312	4.9511
0	2.21	5.0139
0	2.125	5.083
0	2.023	5.1459
0	1.938	5.2024
0	1.853	5.2589
0	1.768	5.3155
0	1.683	5.3658
0	1.598	5.416
0	1.53	5.4663
0	1.462	5.5103
0	1.394	5.5543
0	1.326	5.592
0	1.258	5.6297
0	1.207	5.6674
0	1.139	5.705
0	1.088	5.7365
0	1.037	5.7679
0	0.986	5.7993
0	0.952	5.8307
0	0.901	5.8559
0	0.867	5.8873
0	0.833	5.9124
0	0.799	5.9375
0	0.765	5.9564
0	0.731	5.9815
0	0.697	6.0004
0	0.68	6.0255
2	0.646	6.0443
2	0.646	6.0632
2	0.663	6.082
2	0.663	6.1009
2	0.68	6.126
2	0.68	6.1449
2	0.697	6.1637
2	0.714	6.1889
2	0.731	6.2077
2	0.765	6.2328
0	0.748	6.258
0	0.748	6.2768
0	0.748	0.018849
0	0.748	0.037699
1	0.765	0.062831
1	0.748	0.087963
1	0.731	0.10681
1	0.714	0.13195
1	0.697	0.15079
1	0.68	0.16964
1	0.68	0.19478
1	0.663	0.21363
1	0.663	0.23247
1	0.663	0.25132
1	0.663	0.27646
1	0.663	0.29531
1	0.663	0.31416
1	0.663	0.333
1	0.68	0.35185
1	0.68	0.37699
1	0.697	0.39583
1	0.714	0.41469
1	0.714	0.43982
1	0.731	0.45867
1	0.748	0.4838
1	0.782	0.50893
1	0.799	0.53406
1	0.816	0.55291
1	0.85	0.58433
1	0.884	0.60946
1	0.918	0.63459
1	0.952	0.65973
1	0.986	0.69114
1	1.02	0.72256
1	1.054	0.75397
1	1.105	0.78539
1	1.139	0.8168
1	1.19	0.8545
1	1.241	0.8922
1	1.292	0.9299
1	1.343	0.9676
1	1.394	1.0116
0	1.479	1.0556
0	1.581	1.0995
0	1.666	1.1498
0	1.751	1.2001
0	1.853	1.2566
0	1.938	1.3132
0	2.04	1.3697
0	2.142	1.4325
0	2.227	1.5017
0	2.329	1.5708
0	2.431	1.6399
0	2.533	1.7153
0	2.635	1.7907
0	2.72	1.8724
0	2.822	1.9603
0	2.907	2.042
0	2.992	2.13
0	3.077	2.2242
0	3.145	2.3185
0	3.213	2.4127
0	3.281	2.5132
0	3.332	2.6075
0	3.366	2.708
0	3.4	2.8148
0	3.434	2.9154
0	3.451	3.0159
0	3.451	3.1227
0	3.451	3.2232
0	3.434	3.33
0	3.4	3.4306
0	3.366	3.5374
0	3.332	3.6379
0	3.281	3.7322
0	3.213	3.8327
0	3.145	3.9269
0	3.06	4.0212
0	2.992	4.1091
0	2.907	4.2034
0	2.805	4.2851
0	2.72	4.3667
0	2.618	4.4484
0	2.516	4.5301
0	2.414	4.5992
0	2.312	4.6746
0	2.21	4.7437
0	2.108	4.8066
0	2.023	4.8694
0	1.921	4.926
0	1.819	4.9825
0	1.717	5.039
0	1.632	5.0893
0	1.53	5.1333
[truncated: 5,162 more rows]
