# Supplementary material for: Skilled motor control of an inverted pendulum implies low entropy of states but high entropy of actions
Source: PLoS Comput Biol. 2023 Jan 6;19(1):e1010810. doi: 10.1371/journal.pcbi.1010810 (PMC9851554; doi:10.1371/journal.pcbi.1010810)
Supplement: S2 File — The dataset within the file contains the data collected during the experiment. Each CSV file named “FRI_p_l.csv” corresponds to a different trial, where “p” stands for an unique numerical participant’s identifier and “l” stands for pendulum length (where “2” corresponds to 0.2, “3” to 0.3 m, “4” to 0.4 m, etc.). In every file, rows correspond to subsequent time steps, sampled with a frequency of 0.017 s. For every recorded time step, each column contains: the action selected by the trial’s participant (“action”). The value 0 corresponds to a “no action”, the value 1 represents an action that pushes the pendulum towards the clockwise direction and the value 2 corresponds to an action that pushes the pendulum towards the anti-clockwise direction.the angular velocity of the pendulum at that time step (“ang. velocity”), measured in rad s−1.the angle of the pendulum at that time step (“angle”), measured in rad with values in the interval [0, 2π) rad. The angle 0 rad corresponds to the pendulum oriented in its upright position.the single utility value associated to the whole trial (“utility”). (ZIP) [file pcbi.1010810.s002.zip › ExperimentalData/FRI_14_2.csv]

action	angular vel.	angle	trial utility
1	0.561	6.1072	-19.7353
1	0	3.2358
1	-0.017	3.2358
1	-0.034	3.2358
1	-0.051	3.2358
1	-0.068	3.2358
1	-0.085	3.2295
1	-0.085	3.2295
1	-0.102	3.2232
1	-0.119	3.2232
1	-0.136	3.217
1	-0.136	3.2107
1	-0.153	3.2107
1	-0.17	3.2044
1	-0.17	3.1981
1	-0.187	3.1918
1	-0.187	3.1855
1	-0.187	3.1793
1	-0.204	3.173
1	-0.204	3.1667
1	-0.204	3.1604
1	-0.204	3.1541
1	-0.221	3.1478
1	-0.221	3.1416
1	-0.221	3.1353
1	-0.221	3.129
1	-0.204	3.1227
1	-0.204	3.1164
1	-0.204	3.1101
1	-0.204	3.1038
1	-0.187	3.0976
1	-0.187	3.0913
1	-0.17	3.085
1	-0.17	3.0787
1	-0.153	3.0724
1	-0.153	3.0661
1	-0.136	3.0661
1	-0.085	3.0599
1	-0.034	3.0599
1	0	3.0599
1	0.051	3.0599
1	0.102	3.0599
1	0.153	3.0661
1	0.204	3.0724
1	0.255	3.0787
1	0.306	3.085
1	0.357	3.0976
1	0.391	3.1101
1	0.442	3.1227
1	0.476	3.1353
1	0.527	3.1541
1	0.561	3.1667
1	0.595	3.1855
1	0.629	3.2044
1	0.663	3.2232
1	0.68	3.2421
1	0.697	3.2672
1	0.731	3.2861
1	0.748	3.3112
1	0.748	3.33
1	0.765	3.3552
1	0.765	3.3803
1	0.765	3.3992
1	0.765	3.4243
1	0.765	3.4494
1	0.765	3.4745
1	0.748	3.4934
1	0.731	3.5185
1	0.714	3.5374
1	0.697	3.5625
1	0.68	3.5814
1	0.646	3.6002
1	0.629	3.6191
1	0.595	3.6379
1	0.561	3.6568
1	0.527	3.6756
1	0.493	3.6882
1	0.442	3.7008
1	0.408	3.7133
1	0.357	3.7259
1	0.323	3.7384
1	0.272	3.7447
1	0.221	3.7573
1	0.187	3.7636
1	0.136	3.7699
1	0	3.7699
1	-0.068	3.7699
1	-0.153	3.7636
1	-0.238	3.7573
1	-0.323	3.751
1	-0.408	3.7384
1	-0.493	3.7259
1	-0.578	3.707
1	-0.663	3.6882
1	-0.731	3.6693
1	-0.816	3.6442
1	-0.884	3.6191
1	-0.952	3.5939
1	-1.003	3.5625
1	-1.071	3.5311
1	-1.122	3.4997
1	-1.173	3.462
1	-1.224	3.4243
1	-1.258	3.3866
1	-1.292	3.3489
1	-1.326	3.3112
1	-1.343	3.2735
1	-1.36	3.2295
1	-1.36	3.1918
1	-1.377	3.1478
1	-1.377	3.1038
1	-1.36	3.0661
1	-1.343	3.0222
1	-1.326	2.9845
1	-1.292	2.9468
1	-1.275	2.9091
1	-1.275	2.8651
1	-1.258	2.8274
1	-1.258	2.7897
1	-1.241	2.752
1	-1.224	2.7143
1	-1.207	2.6766
1	-1.173	2.6452
1	-1.139	2.6075
1	-1.105	2.5761
1	-1.054	2.5447
1	-1.02	2.5132
1	-0.969	2.4818
1	-0.901	2.4504
0	-0.816	2.4253
0	-0.714	2.4064
0	-0.612	2.3813
0	-0.51	2.3687
0	-0.408	2.3499
0	-0.289	2.3436
0	-0.187	2.3373
0	-0.085	2.331
0	0.017	2.331
0	0.119	2.331
0	0.238	2.3373
0	0.34	2.3436
0	0.442	2.3562
0	0.544	2.375
0	0.646	2.3939
0	0.748	2.4127
0	0.85	2.4378
2	0.952	2.463
2	1.071	2.4944
2	1.207	2.5258
2	1.326	2.5698
2	1.445	2.6075
2	1.564	2.6515
2	1.666	2.7017
2	1.768	2.752
2	1.853	2.8085
2	1.938	2.8651
2	2.023	2.9279
2	2.091	2.9908
2	2.142	3.0536
2	2.193	3.1164
2	2.227	3.1855
2	2.261	3.2484
2	2.278	3.3175
2	2.278	3.3866
2	2.278	3.4557
2	2.261	3.5248
2	2.244	3.5939
2	2.21	3.6568
2	2.176	3.7259
2	2.125	3.7887
2	2.074	3.8515
2	2.006	3.9144
2	1.938	3.9709
2	1.87	4.0338
2	1.785	4.084
2	1.7	4.1406
2	1.615	4.1908
2	1.513	4.2348
2	1.428	4.2788
2	1.326	4.3228
0	1.19	4.3605
0	1.037	4.3919
0	0.901	4.4233
0	0.748	4.4484
0	0.612	4.4673
0	0.459	4.4861
0	0.323	4.4987
0	0.17	4.505
0	0.017	4.505
0	-0.102	4.505
0	-0.255	4.4987
0	-0.408	4.4924
0	-0.544	4.4736
0	-0.697	4.4547
0	-0.833	4.4359
0	-0.986	4.4044
1	-1.122	4.373
1	-1.309	4.3353
1	-1.479	4.2976
1	-1.649	4.2474
1	-1.836	4.1971
1	-1.989	4.1406
1	-2.159	4.0777
1	-2.312	4.0086
1	-2.465	3.9395
1	-2.618	3.8578
1	-2.737	3.7824
1	-2.873	3.6945
1	-2.975	3.6065
1	-3.077	3.5185
1	-3.162	3.4243
1	-3.247	3.3238
1	-3.298	3.2295
1	-3.349	3.129
1	-3.383	3.0284
1	-3.4	2.9216
1	-3.383	2.8211
1	-3.383	2.7206
1	-3.349	2.62
1	-3.298	2.5195
1	-3.247	2.419
1	-3.179	2.3247
1	-3.111	2.2305
1	-3.026	2.1362
1	-2.941	2.0483
1	-2.839	1.9603
1	-2.737	1.8786
0	-2.584	1.797
0	-2.448	1.7216
0	-2.295	1.6462
0	-2.142	1.5833
0	-1.989	1.5205
0	-1.836	1.464
0	-1.7	1.4074
0	-1.547	1.3572
0	-1.394	1.3132
0	-1.258	1.2755
0	-1.105	1.2378
0	-0.969	1.2064
0	-0.833	1.1812
0	-0.68	1.1561
0	-0.544	1.1372
0	-0.408	1.1247
0	-0.272	1.1121
0	-0.136	1.1058
0	-0.017	1.1058
0	0.102	1.1058
0	0.238	1.1121
0	0.374	1.1184
0	0.51	1.1372
0	0.646	1.1498
0	0.782	1.1749
0	0.918	1.2001
0	1.071	1.2315
0	1.207	1.2629
0	1.343	1.3006
2	1.496	1.3446
2	1.683	1.3948
2	1.87	1.4451
2	2.057	1.5079
2	2.244	1.5708
2	2.431	1.6399
2	2.618	1.7153
2	2.805	1.797
2	2.992	1.8849
2	3.179	1.9792
2	3.349	2.0797
2	3.519	2.1802
2	3.672	2.287
2	3.808	2.4001
2	3.944	2.5195
2	4.063	2.6389
2	4.165	2.7646
2	4.25	2.8902
2	4.318	3.0159
2	4.369	3.1478
2	4.386	3.2798
2	4.403	3.4117
2	4.386	3.5437
2	4.352	3.6756
2	4.318	3.8076
2	4.25	3.9332
2	4.182	4.0589
0	4.046	4.1845
0	3.91	4.3039
0	3.774	4.4233
0	3.621	4.5301
0	3.468	4.6369
0	3.315	4.7375
0	3.162	4.838
0	3.026	4.9322
0	2.873	5.0202
0	2.737	5.1019
0	2.601	5.1836
0	2.465	5.2589
0	2.329	5.3343
0	2.21	5.4035
0	2.108	5.4663
0	1.989	5.5291
0	1.904	5.5857
0	1.802	5.6422
0	1.717	5.6925
0	1.632	5.7428
1	1.564	5.793
1	1.445	5.837
1	1.343	5.881
1	1.258	5.9187
1	1.156	5.9564
1	1.071	5.9941
1	1.003	6.0255
1	0.918	6.0506
1	0.85	6.0758
1	0.782	6.1009
1	0.714	6.126
1	0.646	6.1449
1	0.595	6.1637
1	0.527	6.1826
1	0.476	6.1951
1	0.425	6.214
1	0.374	6.2265
1	0.323	6.2328
1	0.289	6.2454
1	0.238	6.2517
1	0.187	6.258
1	0.153	6.2642
1	0.102	6.2705
1	0.068	6.2705
1	0.017	6.2705
1	0	6.2705
0	0	6.2705
0	0	6.2705
0	0	6.2705
0	-0.017	6.2705
2	-0.017	6.2705
2	0.017	6.2705
2	0.051	6.2705
2	0.085	6.2768
2	0.136	6.2768
2	0.17	0
2	0.204	0.0062831
2	0.255	0.012566
2	0.289	0.018849
2	0.34	0.031415
2	0.391	0.043982
2	0.442	0.056548
2	0.493	0.069114
0	0.493	0.08168
0	0.51	0.10053
0	0.527	0.1131
1	0.544	0.13195
1	0.527	0.14451
1	0.51	0.16336
1	0.493	0.17593
1	0.476	0.19478
1	0.476	0.20734
1	0.459	0.21991
1	0.459	0.23876
1	0.459	0.25132
1	0.442	0.26389
1	0.442	0.27646
1	0.459	0.28902
1	0.459	0.30787
1	0.459	0.32044
1	0.476	0.333
1	0.476	0.34557
1	0.493	0.36442
1	0.51	0.37699
1	0.527	0.39583
1	0.544	0.4084
1	0.561	0.42725
1	0.578	0.4461
1	0.612	0.45867
1	0.629	0.47752
1	0.663	0.50265
1	0.697	0.5215
1	0.731	0.54035
1	0.765	0.56548
1	0.816	0.59061
1	0.85	0.61574
1	0.901	0.64088
1	0.952	0.67229
1	1.003	0.69742
1	1.071	0.72884
1	1.122	0.76654
1	1.19	0.79795
1	1.258	0.83565
0	1.377	0.87335
0	1.496	0.91733
0	1.615	0.9676
0	1.734	1.0179
0	1.87	1.0681
0	2.006	1.131
0	2.142	1.1938
0	2.278	1.2566
0	2.414	1.3257
0	2.567	1.4011
0	2.72	1.4828
0	2.856	1.5645
2	3.009	1.6525
2	3.196	1.7467
2	3.383	1.8472
2	3.57	1.954
2	3.74	2.0609
2	3.91	2.174
2	4.063	2.2933
2	4.199	2.419
2	4.335	2.5509
2	4.454	2.6829
2	4.539	2.8148
0	4.573	2.9531
0	4.59	3.0913
0	4.59	3.2295
0	4.556	3.3677
0	4.522	3.4997
0	4.454	3.6379
0	4.369	3.7699
0	4.267	3.9018
0	4.165	4.0275
0	4.029	4.1468
0	3.893	4.2662
0	3.757	4.3856
0	3.621	4.4924
0	3.468	4.5992
0	3.315	4.706
0	3.162	4.8003
0	3.009	4.8945
0	2.856	4.9825
0	2.72	5.0642
0	2.584	5.1459
0	2.448	5.2213
0	2.312	5.2904
0	2.193	5.3595
0	2.074	5.4223
0	1.972	5.4851
0	1.853	5.5417
0	1.768	5.5982
0	1.666	5.6485
0	1.581	5.6988
0	1.496	5.7428
1	1.428	5.7867
1	1.326	5.8307
1	1.207	5.8684
1	1.122	5.9061
1	1.02	5.9375
1	0.935	5.9689
1	0.85	5.9941
1	0.765	6.0192
1	0.68	6.0381
1	0.612	6.0569
1	0.544	6.0758
1	0.476	6.0946
1	0.408	6.1072
1	0.34	6.1197
1	0.272	6.126
1	0.204	6.1323
1	0.153	6.1386
1	0.085	6.1449
1	0.034	6.1449
1	-0.017	6.1449
1	-0.085	6.1449
1	-0.136	6.1386
1	-0.204	6.1323
1	-0.255	6.126
1	-0.323	6.1197
0	-0.357	6.1072
0	-0.374	6.0946
0	-0.408	6.0883
0	-0.442	6.0695
0	-0.459	6.0569
0	-0.493	6.0443
0	-0.544	6.0255
2	-0.578	6.0129
2	-0.578	5.9941
2	-0.578	5.9752
2	-0.578	5.9564
2	-0.595	5.9438
2	-0.595	5.925
2	-0.612	5.9061
2	-0.629	5.8873
2	-0.646	5.8684
2	-0.663	5.8433
2	-0.697	5.8244
2	-0.714	5.8056
2	-0.748	5.7805
2	-0.782	5.7553
2	-0.816	5.7365
2	-0.85	5.7113
2	-0.901	5.6799
2	-0.935	5.6548
2	-0.986	5.6234
0	-1.088	5.592
0	-1.173	5.5605
0	-1.275	5.5228
0	-1.377	5.4851
0	-1.496	5.4412
0	-1.598	5.3909
0	-1.717	5.3406
0	-1.853	5.2904
0	-1.972	5.2338
0	-2.108	5.171
0	-2.244	5.1019
0	-2.38	5.0328
0	-2.516	4.9637
0	-2.669	4.882
0	-2.822	4.8003
0	-2.958	4.7123
0	-3.111	4.6244
0	-3.264	4.5238
1	-3.4	4.4233
1	-3.587	4.3228
1	-3.757	4.2097
1	-3.927	4.0966
1	-4.08	3.9772
1	-4.216	3.8515
1	-4.352	3.7196
1	-4.471	3.5877
1	-4.556	3.4557
1	-4.624	3.3175
1	-4.692	3.173
0	-4.675	3.0347
0	-4.658	2.8965
0	-4.607	2.7583
0	-4.539	2.62
0	-4.454	2.4818
0	-4.352	2.3499
0	-4.233	2.2242
0	-4.114	2.0986
0	-3.978	1.9729
0	-3.825	1.8598
0	-3.672	1.7467
0	-3.536	1.6336
0	-3.383	1.5331
0	-3.23	1.4325
0	-3.077	1.3383
0	-2.924	1.2503
0	-2.788	1.1624
0	-2.652	1.0807
0	-2.516	0.99901
0	-2.397	0.9299
0	-2.278	0.8545
0	-2.176	0.79167
0	-2.057	0.72884
0	-1.972	0.66601
0	-1.87	0.60946
0	-1.785	0.55291
0	-1.717	0.50265
0	-1.649	0.4461
0	-1.581	0.40212
0	-1.53	0.35185
2	-1.479	0.30787
2	-1.394	0.26389
2	-1.309	0.22619
2	-1.241	0.18221
2	-1.173	0.15079
2	-1.122	0.1131
2	-1.054	0.08168
2	-1.003	0.050265
2	-0.969	0.018849
2	-0.918	6.2768
2	-0.884	6.2454
0	-0.884	6.2203
0	-0.901	6.1951
0	-0.918	6.1637
0	-0.935	6.1386
0	-0.952	6.1135
0	-0.986	6.082
0	-1.003	6.0506
0	-1.054	6.0192
2	-1.088	5.9878
2	-1.088	5.9564
2	-1.105	5.9187
2	-1.122	5.8873
2	-1.139	5.8559
2	-1.156	5.8182
2	-1.19	5.7867
2	-1.224	5.749
2	-1.258	5.7113
2	-1.292	5.6736
2	-1.343	5.6297
2	-1.394	5.592
2	-1.445	5.548
2	-1.513	5.504
2	-1.581	5.46
0	-1.683	5.4097
0	-1.802	5.3532
0	-1.921	5.2966
0	-2.057	5.2401
0	-2.193	5.1773
0	-2.312	5.1082
0	-2.465	5.0328
0	-2.601	4.9574
0	-2.754	4.8757
0	-2.89	4.794
0	-3.043	4.706
0	-3.196	4.6118
0	-3.332	4.5113
0	-3.485	4.4107
0	-3.621	4.3039
0	-3.757	4.1908
0	-3.876	4.0777
0	-3.995	3.9583
0	-4.097	3.839
0	-4.182	3.7133
0	-4.25	3.5877
0	-4.301	3.4557
0	-4.335	3.33
0	-4.352	3.1981
0	-4.352	3.0661
0	-4.335	2.9342
0	-4.284	2.8085
0	-4.233	2.6766
0	-4.148	2.5509
0	-4.063	2.4316
0	-3.961	2.3059
0	-3.842	2.1928
0	-3.706	2.0797
0	-3.57	1.9666
0	-3.434	1.8661
0	-3.281	1.7593
0	-3.128	1.665
0	-2.975	1.5708
0	-2.822	1.4891
0	-2.686	1.4011
0	-2.533	1.3257
0	-2.38	1.2503
0	-2.244	1.1812
0	-2.108	1.1184
0	-1.972	1.0556
0	-1.836	0.99901
0	-1.717	0.94246
0	-1.598	0.8922
0	-1.479	0.84822
0	-1.377	0.80424
0	-1.258	0.76654
0	-1.156	0.72884
0	-1.054	0.69114
0	-0.969	0.66601
0	-0.867	0.63459
0	-0.782	0.60946
0	-0.697	0.59061
0	-0.612	0.56548
0	-0.544	0.55291
0	-0.459	0.53406
2	-0.391	0.5215
2	-0.272	0.51521
2	-0.153	0.50265
2	-0.034	0.50265
2	0.051	0.50265
2	0.17	0.50893
2	0.289	0.51521
0	0.357	0.5215
0	0.442	0.53406
0	0.51	0.54663
0	0.595	0.56548
0	0.68	0.58433
0	0.765	0.60946
0	0.85	0.63459
0	0.935	0.65973
0	1.02	0.69114
0	1.122	0.72256
0	1.224	0.75397
0	1.326	0.79167
0	1.445	0.83565
0	1.547	0.87963
0	1.666	0.9299
0	1.785	0.98016
0	1.921	1.0367
0	2.04	1.0995
0	2.176	1.1624
0	2.312	1.2315
0	2.465	1.3006
0	2.601	1.376
0	2.754	1.4577
2	2.907	1.5456
2	3.094	1.6336
2	3.281	1.7279
2	3.468	1.8284
2	3.638	1.9352
2	3.825	2.0483
2	3.995	2.1677
2	4.148	2.287
2	4.284	2.419
2	4.42	2.5447
2	4.539	2.6829
2	4.624	2.8211
2	4.709	2.9593
2	4.76	3.1038
2	4.794	3.2421
0	4.76	3.3866
0	4.709	3.5311
0	4.641	3.6693
0	4.556	3.8076
0	4.454	3.9458
0	4.335	4.0777
0	4.199	4.2034
0	4.063	4.3291
0	3.927	4.4484
0	3.774	4.5678
0	3.621	4.6809
0	3.468	4.7814
0	3.315	4.8883
0	3.179	4.9825
0	3.026	5.0767
0	2.89	5.1647
0	2.754	5.2527
0	2.635	5.3343
0	2.516	5.4097
0	2.397	5.4851
0	2.295	5.5543
0	2.193	5.6234
1	2.108	5.6862
1	1.989	5.749
1	1.87	5.8056
1	1.768	5.8621
1	1.666	5.9124
1	1.581	5.9627
1	1.496	6.0129
1	1.411	6.0569
1	1.343	6.0946
1	1.275	6.1386
1	1.224	6.1763
1	1.173	6.2077
1	1.122	6.2454
1	1.071	6.2768
1	1.037	0.025132
1	1.003	0.056548
1	0.969	0.087963
1	0.952	0.1131
1	0.918	0.14451
1	0.901	0.16964
1	0.901	0.20106
1	0.884	0.22619
1	0.884	0.25132
1	0.884	0.27646
1	0.884	0.30787
1	0.884	0.333
1	0.901	0.35814
1	0.918	0.38955
1	0.935	0.41469
1	0.952	0.4461
1	0.986	0.47123
1	1.003	0.50265
1	1.037	0.53406
1	1.071	0.56548
1	1.122	0.59689
1	1.173	0.63459
1	1.224	0.67229
1	1.275	0.70999
1	1.326	0.74769
1	1.394	0.78539
1	1.462	0.82937
1	1.53	0.87335
0	1.649	0.92362
0	1.768	0.97388
0	1.904	1.0304
0	2.023	1.087
0	2.159	1.1498
0	2.295	1.2189
0	2.448	1.288
0	2.584	1.3634
0	2.737	1.4451
0	2.873	1.5331
0	3.026	1.621
0	3.179	1.7153
0	3.315	1.8095
0	3.468	1.9101
0	3.604	2.0169
2	3.723	2.13
2	3.893	2.2431
2	4.046	2.3624
2	4.182	2.4881
2	4.301	2.6138
2	4.403	2.7457
2	4.488	2.8777
2	4.556	3.0159
0	4.556	3.1541
0	4.556	3.2861
0	4.522	3.4243
0	4.454	3.5625
0	4.386	3.6945
0	4.301	3.8201
0	4.199	3.9521
0	4.08	4.0777
0	3.944	4.1971
0	3.808	4.3102
0	3.672	4.4233
0	3.519	4.5364
0	3.366	4.6369
0	3.213	4.7375
0	3.06	4.8317
0	2.924	4.9197
0	2.771	5.0076
0	2.635	5.0893
0	2.499	5.1647
1	2.363	5.2401
1	2.193	5.3092
1	2.023	5.372
1	1.87	5.4286
1	1.717	5.4851
1	1.564	5.5291
1	1.428	5.5794
1	1.292	5.6171
1	1.156	5.6548
1	1.037	5.6862
1	0.918	5.7176
1	0.799	5.7428
1	0.68	5.7679
1	0.561	5.7867
1	0.459	5.7993
1	0.34	5.8119
1	0.238	5.8244
1	0.136	5.8307
1	0.034	5.8307
1	-0.068	5.8307
1	-0.17	5.8244
1	-0.272	5.8182
1	-0.374	5.8119
1	-0.493	5.7993
0	-0.561	5.7805
0	-0.629	5.7616
0	-0.714	5.7428
0	-0.782	5.7176
0	-0.867	5.6925
2	-0.952	5.6674
2	-1.003	5.6359
2	-1.054	5.6045
2	-1.105	5.5731
2	-1.156	5.5417
2	-1.224	5.504
2	-1.292	5.4663
2	-1.36	5.4286
2	-1.428	5.3846
2	-1.513	5.3406
2	-1.598	5.2904
2	-1.683	5.2464
2	-1.768	5.1898
2	-1.853	5.1396
2	-1.955	5.0767
0	-2.091	5.0202
0	-2.244	4.9511
0	-2.38	4.882
0	-2.533	4.8066
0	-2.686	4.7312
0	-2.839	4.6495
0	-2.975	4.5615
0	-3.128	4.4673
0	-3.264	4.373
0	-3.4	4.2725
0	-3.536	4.1657
0	-3.655	4.0589
0	-3.774	3.9458
0	-3.876	3.8327
0	-3.961	3.7133
0	-4.029	3.5939
0	-4.08	3.4745
0	-4.131	3.3489
0	-4.148	3.2232
0	-4.148	3.1038
0	-4.131	2.9782
0	-4.097	2.8525
0	-4.046	2.7332
0	-3.978	2.6075
0	-3.893	2.4944
0	-3.791	2.375
0	-3.672	2.2619
0	-3.553	2.1551
0	-3.417	2.0483
0	-3.281	1.9478
0	-3.145	1.8535
0	-2.992	1.7593
0	-2.839	1.6713
0	-2.703	1.5896
0	-2.55	1.5079
0	-2.397	1.4388
0	-2.244	1.3634
0	-2.091	1.3006
0	-1.955	1.2378
0	-1.819	1.1812
0	-1.666	1.131
0	-1.53	1.0807
0	-1.411	1.0367
0	-1.275	0.99901
0	-1.156	0.96131
0	-1.037	0.9299
0	-0.918	0.89848
0	-0.799	0.87335
0	-0.68	0.84822
0	-0.561	0.82937
0	-0.459	0.8168
0	-0.34	0.80424
0	-0.238	0.79167
0	-0.136	0.78539
0	-0.017	0.78539
0	0.068	0.78539
0	0.17	0.79167
0	0.272	0.79795
0	0.391	0.80424
0	0.493	0.82309
0	0.612	0.83565
0	0.714	0.8545
0	0.833	0.87963
0	0.952	0.91105
0	1.071	0.93618
0	1.19	0.97388
0	1.309	1.0116
0	1.445	1.0493
0	1.581	1.0995
0	1.717	1.1498
0	1.853	1.2001
0	1.989	1.2566
0	2.125	1.3195
0	2.278	1.3886
0	2.431	1.4577
0	2.567	1.5331
0	2.72	1.6148
1	2.873	1.6964
1	2.975	1.7844
1	3.077	1.8786
1	3.179	1.9666
1	3.264	2.0671
1	3.349	2.1677
1	3.434	2.2682
1	3.502	2.375
1	3.553	2.4755
1	3.604	2.5886
1	3.621	2.6955
1	3.638	2.8023
1	3.638	2.9154
1	3.621	3.0222
1	3.587	3.129
1	3.536	3.2358
1	3.485	3.3426
1	3.4	3.4494
0	3.349	3.5499
0	3.281	3.6505
0	3.196	3.7447
0	3.094	3.839
0	2.992	3.9332
0	2.89	4.0212
0	2.754	4.1091
0	2.635	4.1845
0	2.499	4.2662
0	2.363	4.3353
0	2.227	4.4044
0	2.074	4.4736
0	1.921	4.5301
0	1.768	4.5867
0	1.632	4.6369
0	1.479	4.6872
0	1.326	4.7249
0	1.173	4.7626
0	1.02	4.8003
0	0.867	4.8254
0	0.731	4.8506
0	0.578	4.8694
0	0.425	4.8883
0	0.289	4.9008
0	0.136	4.9071
0	0	4.9071
0	-0.136	4.9071
0	-0.289	4.8945
0	-0.442	4.8883
0	-0.578	4.8694
0	-0.731	4.8506
0	-0.884	4.8254
0	-1.037	4.8003
0	-1.173	4.7626
0	-1.326	4.7249
0	-1.479	4.6809
0	-1.632	4.6369
0	-1.768	4.5867
0	-1.921	4.5301
0	-2.074	4.4673
0	-2.21	4.4044
0	-2.346	4.3353
0	-2.482	4.2662
0	-2.618	4.1845
1	-2.754	4.1091
1	-2.907	4.0212
1	-3.06	3.9332
1	-3.196	3.839
1	-3.332	3.7384
1	-3.451	3.6379
1	-3.553	3.5311
1	-3.638	3.4243
1	-3.706	3.3112
1	-3.757	3.2044
1	-3.808	3.085
1	-3.825	2.9719
1	-3.825	2.8588
1	-3.825	2.7394
1	-3.791	2.6263
1	-3.757	2.5132
1	-3.689	2.4001
1	-3.621	2.2933
1	-3.553	2.1865
1	-3.468	2.0797
1	-3.366	1.9792
1	-3.264	1.8786
1	-3.162	1.7781
1	-3.043	1.6839
1	-2.941	1.5959
0	-2.788	1.5079
0	-2.635	1.4263
0	-2.482	1.3509
0	-2.346	1.2755
0	-2.193	1.2126
0	-2.057	1.1435
0	-1.921	1.087
0	-1.785	1.0304
0	-1.666	0.98016
0	-1.547	0.9299
0	-1.428	0.88592
0	-1.309	0.84193
0	-1.19	0.80424
0	-1.088	0.77282
0	-0.986	0.74141
0	-0.884	0.70999
1	-0.782	0.68486
1	-0.731	0.66601
1	-0.68	0.64088
1	-0.629	0.62203
1	-0.595	0.60318
1	-0.544	0.58433
1	-0.493	0.57176
1	-0.459	0.55291
1	-0.425	0.54035
1	-0.391	0.52778
1	-0.357	0.51521
1	-0.323	0.50893
1	-0.289	0.49637
1	-0.255	0.49008
1	-0.221	0.4838
1	-0.187	0.47752
1	-0.17	0.47123
1	-0.136	0.46495
1	-0.119	0.45867
1	-0.085	0.45867
1	-0.051	0.45867
1	-0.034	0.45238
1	0	0.45238
1	0	0.45238
1	0.034	0.45238
1	0.051	0.45867
1	0.085	0.45867
1	0.102	0.45867
1	0.136	0.46495
1	0.153	0.47123
1	0.187	0.47752
1	0.221	0.4838
1	0.255	0.49008
1	0.272	0.49637
1	0.306	0.50265
1	0.34	0.51521
1	0.374	0.52778
1	0.408	0.54035
1	0.442	0.55291
0	0.527	0.56548
0	0.612	0.58433
0	0.697	0.60318
0	0.782	0.62831
0	0.867	0.65344
0	0.969	0.67858
0	1.054	0.70999
0	1.156	0.74141
0	1.258	0.7791
0	1.377	0.8168
0	1.479	0.86079
0	1.598	0.91105
0	1.717	0.96131
0	1.836	1.0116
0	1.972	1.0681
0	2.108	1.131
0	2.244	1.1938
0	2.38	1.2629
0	2.516	1.3383
0	2.669	1.42
0	2.822	1.5017
0	2.958	1.5896
0	3.111	1.6776
0	3.264	1.7718
0	3.4	1.8724
0	3.536	1.9792
0	3.672	2.086
0	3.791	2.1991
0	3.91	2.3185
0	4.012	2.4378
0	4.097	2.5572
0	4.182	2.6829
0	4.233	2.8085
0	4.267	2.9342
0	4.284	3.0661
0	4.284	3.1918
0	4.267	3.3238
0	4.233	3.4494
0	4.165	3.5751
0	4.097	3.7008
0	4.012	3.8201
0	3.91	3.9395
0	3.791	4.0589
0	3.655	4.1657
0	3.519	4.2788
0	3.383	4.3793
0	3.247	4.4798
0	3.094	4.5741
0	2.941	4.6683
0	2.788	4.75
0	2.635	4.8317
0	2.482	4.9134
0	2.346	4.9825
0	2.193	5.0516
0	2.057	5.1144
0	1.921	5.1773
0	1.785	5.2338
0	1.666	5.2841
0	1.53	5.3343
0	1.411	5.3783
0	1.292	5.416
0	1.19	5.4537
0	1.071	5.4914
0	0.969	5.5228
0	0.867	5.548
0	0.765	5.5731
0	0.68	5.592
0	0.578	5.6108
0	0.493	5.6297
0	0.391	5.6422
0	0.306	5.6548
0	0.221	5.6611
0	0.136	5.6674
0	0.051	5.6736
0	-0.017	5.6736
0	-0.102	5.6674
0	-0.187	5.6674
0	-0.272	5.6548
0	-0.374	5.6485
0	-0.459	5.6359
0	-0.544	5.6171
0	-0.646	5.5982
0	-0.731	5.5794
0	-0.833	5.5543
0	-0.935	5.5291
0	-1.037	5.4977
0	-1.139	5.4663
0	-1.258	5.4286
0	-1.36	5.3909
0	-1.479	5.3469
0	-1.615	5.3029
0	-1.734	5.2527
0	-1.87	5.1961
0	-1.989	5.1396
0	-2.125	5.0767
0	-2.278	5.0076
0	-2.414	4.9385
0	-2.567	4.8631
0	-2.703	4.7877
0	-2.856	4.6998
0	-3.009	4.6118
0	-3.162	4.5238
0	-3.298	4.4233
1	-3.434	4.3228
1	-3.621	4.216
1	-3.774	4.1029
1	-3.944	3.9898
1	-4.08	3.8704
1	-4.216	3.7447
1	-4.335	3.6191
1	-4.42	3.4871
1	-4.505	3.3489
1	-4.573	3.2107
1	-4.607	3.0787
1	-4.624	2.9342
1	-4.624	2.796
1	-4.607	2.6578
1	-4.556	2.5195
1	-4.505	2.3876
1	-4.437	2.2494
1	-4.352	2.1174
0	-4.216	1.9917
0	-4.08	1.8661
0	-3.927	1.7467
0	-3.774	1.6273
0	-3.621	1.5205
0	-3.468	1.4137
0	-3.315	1.3069
0	-3.179	1.2126
0	-3.043	1.1184
0	-2.907	1.0304
0	-2.771	0.94246
0	-2.652	0.86079
0	-2.55	0.78539
0	-2.448	0.70999
0	-2.346	0.63459
0	-2.261	0.56548
0	-2.193	0.49637
0	-2.125	0.43353
0	-2.057	0.3707
2	-2.006	0.30787
2	-1.921	0.25132
2	-1.853	0.19478
2	-1.785	0.13823
2	-1.717	0.087963
2	-1.666	0.037699
2	-1.632	6.2705
2	-1.598	6.2203
2	-1.564	6.1763
2	-1.547	6.126
2	-1.53	6.082
2	-1.513	6.0381
2	-1.513	5.9878
2	-1.513	5.9438
2	-1.53	5.8998
2	-1.547	5.8496
2	-1.564	5.8056
2	-1.598	5.7553
2	-1.632	5.705
2	-1.683	5.6548
2	-1.734	5.6045
2	-1.785	5.5543
2	-1.853	5.4977
2	-1.921	5.4412
0	-2.023	5.3846
0	-2.142	5.3218
0	-2.278	5.2527
0	-2.397	5.1836
0	-2.533	5.1082
0	-2.669	5.0265
0	-2.822	4.9448
0	-2.958	4.8568
0	-3.111	4.7689
0	-3.264	4.6746
0	-3.4	4.5741
0	-3.553	4.4673
0	-3.689	4.3605
0	-3.825	4.2474
0	-3.961	4.128
0	-4.08	4.0086
0	-4.182	3.883
0	-4.284	3.7573
0	-4.352	3.6254
0	-4.42	3.4934
0	-4.454	3.3615
0	-4.471	3.2295
0	-4.471	3.0913
0	-4.454	2.9593
0	-4.42	2.8274
0	-4.352	2.6955
0	-4.284	2.5635
0	-4.199	2.4378
0	-4.08	2.3122
0	-3.961	2.1928
0	-3.842	2.0734
0	-3.706	1.9603
0	-3.553	1.8472
0	-3.417	1.7467
0	-3.264	1.6462
0	-3.111	1.5456
0	-2.958	1.4577
0	-2.805	1.3697
0	-2.669	1.288
0	-2.516	1.2126
0	-2.38	1.1372
0	-2.244	1.0681
0	-2.108	0.99901
0	-1.989	0.94246
0	-1.87	0.87963
0	-1.751	0.82937
0	-1.649	0.77282
0	-1.547	0.72884
0	-1.445	0.68486
0	-1.343	0.64088
0	-1.258	0.60318
0	-1.173	0.56548
2	-1.105	0.52778
2	-0.986	0.49637
2	-0.867	0.47123
2	-0.765	0.4461
2	-0.663	0.42097
2	-0.561	0.40212
2	-0.459	0.38955
0	-0.408	0.37699
0	-0.357	0.36442
0	-0.289	0.35185
0	-0.238	0.34557
0	-0.187	0.33929
0	-0.136	0.333
1	-0.085	0.333
1	-0.085	0.32672
1	-0.085	0.32672
1	-0.068	0.32044
1	-0.068	0.32044
1	-0.051	0.32044
1	-0.051	0.31416
1	-0.034	0.31416
1	-0.034	0.31416
1	-0.034	0.31416
1	-0.017	0.30787
1	-0.017	0.30787
1	-0.017	0.30787
1	0	0.30787
1	0	0.30787
1	0	0.30787
1	0	0.30787
1	0	0.30787
1	0	0.30787
1	0.017	0.30787
1	0.017	0.30787
1	0.017	0.30787
1	0.034	0.31416
1	0.034	0.31416
1	0.034	0.31416
1	0.051	0.31416
1	0.051	0.31416
1	0.051	0.32044
1	0.068	0.32044
1	0.068	0.32044
1	0.085	0.32672
1	0.085	0.32672
1	0.102	0.333
1	0.102	0.333
1	0.119	0.33929
1	0.119	0.33929
1	0.136	0.34557
1	0.153	0.35185
1	0.153	0.35814
1	0.17	0.35814
1	0.187	0.36442
1	0.204	0.3707
1	0.204	0.37699
1	0.221	0.38327
1	0.238	0.39583
1	0.255	0.40212
1	0.289	0.4084
1	0.306	0.42097
1	0.323	0.42725
1	0.34	0.43982
1	0.374	0.4461
1	0.391	0.45867
1	0.425	0.47123
1	0.459	0.4838
1	0.476	0.50265
1	0.51	0.51521
1	0.544	0.53406
1	0.578	0.54663
0	0.663	0.56548
0	0.748	0.59061
0	0.833	0.61574
0	0.918	0.64088
0	1.02	0.67229
0	1.105	0.70371
0	1.207	0.73512
0	1.309	0.77282
0	1.411	0.8168
0	1.53	0.86079
0	1.649	0.90477
0	1.768	0.96131
0	1.887	1.0116
0	2.006	1.0744
0	2.142	1.1372
0	2.278	1.2001
0	2.431	1.2755
0	2.567	1.3509
0	2.72	1.4263
0	2.856	1.5142
0	3.009	1.6022
0	3.162	1.6902
0	3.298	1.7907
0	3.451	1.8912
0	3.587	1.998
0	3.723	2.1048
0	3.842	2.2179
0	3.944	2.3373
0	4.046	2.4567
0	4.131	2.5823
0	4.199	2.708
0	4.25	2.8337
0	4.284	2.9593
0	4.301	3.0913
0	4.301	3.2232
0	4.284	3.3489
0	4.233	3.4745
0	4.165	3.6065
0	4.097	3.7259
0	3.995	3.8515
0	3.893	3.9709
0	3.774	4.084
0	3.655	4.1971
0	3.519	4.3039
0	3.366	4.4044
0	3.23	4.505
0	3.077	4.5992
0	2.924	4.6935
0	2.771	4.7752
0	2.618	4.8568
0	2.465	4.9322
0	2.329	5.0076
0	2.176	5.0767
0	2.04	5.1396
0	1.904	5.1961
0	1.785	5.2527
0	1.649	5.3029
0	1.53	5.3532
0	1.411	5.3972
0	1.292	5.4412
0	1.19	5.4789
0	1.071	5.5103
0	0.969	5.5417
0	0.867	5.5668
0	0.782	5.592
0	0.68	5.6171
0	0.595	5.6359
0	0.51	5.6548
0	0.408	5.6674
0	0.323	5.6799
0	0.238	5.6862
0	0.17	5.6925
0	0.085	5.6988
0	0	5.6988
0	-0.068	5.6988
0	-0.153	5.6925
0	-0.238	5.6862
0	-0.323	5.6799
0	-0.408	5.6674
0	-0.493	5.6548
0	-0.578	5.6359
0	-0.663	5.6171
0	-0.765	5.5982
0	-0.867	5.5731
0	-0.952	5.548
0	-1.054	5.5166
0	-1.156	5.4789
0	-1.275	5.4474
0	-1.377	5.4035
0	-1.496	5.3595
0	-1.615	5.3155
0	-1.751	5.2652
0	-1.87	5.2087
0	-2.006	5.1521
0	-2.142	5.0893
0	-2.278	5.0202
0	-2.431	4.9511
0	-2.567	4.8757
0	-2.72	4.794
0	-2.873	4.7123
0	-3.026	4.6244
0	-3.162	4.5301
0	-3.315	4.4296
0	-3.451	4.3291
0	-3.587	4.2222
0	-3.706	4.1154
0	-3.825	4.0023
0	-3.927	3.883
2	-4.029	3.7636
2	-4.063	3.6442
2	-4.08	3.5185
2	-4.097	3.3992
2	-4.08	3.2735
2	-4.046	3.1541
2	-3.995	3.0347
2	-3.927	2.9154
2	-3.842	2.796
2	-3.74	2.6829
2	-3.638	2.5698
0	-3.536	2.463
0	-3.434	2.3562
0	-3.332	2.2556
0	-3.213	2.1551
0	-3.077	2.0609
0	-2.941	1.9729
0	-2.805	1.8849
0	-2.652	1.8033
0	-2.499	1.7279
0	-2.346	1.6525
0	-2.21	1.5833
0	-2.057	1.5205
0	-1.904	1.464
0	-1.751	1.4074
0	-1.598	1.3572
0	-1.462	1.3069
0	-1.309	1.2692
0	-1.173	1.2315
0	-1.02	1.1938
0	-0.884	1.1687
0	-0.748	1.1435
0	-0.612	1.1247
0	-0.476	1.1058
0	-0.34	1.0933
0	-0.204	1.087
0	-0.085	1.0807
0	0.034	1.0807
0	0.17	1.0807
0	0.306	1.087
0	0.442	1.0995
0	0.561	1.1184
0	0.697	1.1372
0	0.833	1.1561
0	0.986	1.1875
0	1.122	1.2189
0	1.258	1.2566
0	1.411	1.2943
0	1.547	1.3383
0	1.7	1.3886
0	1.836	1.4388
0	1.989	1.5017
0	2.142	1.5582
0	2.295	1.6273
0	2.431	1.6964
0	2.584	1.7718
0	2.72	1.8535
0	2.873	1.9352
0	3.009	2.0232
0	3.128	2.1174
0	3.247	2.2117
0	3.366	2.3122
0	3.468	2.419
0	3.57	2.5195
0	3.638	2.6326
0	3.706	2.7394
0	3.757	2.8525
0	3.791	2.9656
0	3.808	3.0787
0	3.791	3.1981
0	3.774	3.3112
0	3.74	3.4243
0	3.689	3.5311
0	3.621	3.6442
0	3.536	3.751
0	3.451	3.8578
0	3.349	3.9583
0	3.23	4.0589
0	3.094	4.1531
0	2.975	4.2474
0	2.839	4.3291
0	2.686	4.417
0	2.55	4.4924
0	2.397	4.5678
0	2.244	4.6369
0	2.091	4.706
0	1.938	4.7626
0	1.785	4.8191
0	1.649	4.8694
0	1.496	4.9197
0	1.343	4.9637
0	1.207	5.0014
0	1.054	5.0328
0	0.918	5.0642
0	0.782	5.0893
0	0.629	5.1144
0	0.493	5.127
0	0.357	5.1396
0	0.221	5.1521
0	0.085	5.1584
0	-0.034	5.1584
0	-0.17	5.1521
0	-0.306	5.1459
0	-0.442	5.1333
0	-0.578	5.1207
0	-0.714	5.1019
0	-0.85	5.0767
0	-0.986	5.0516
0	-1.122	5.0202
0	-1.275	4.9825
0	-1.411	4.9385
0	-1.564	4.8945
0	-1.717	4.8443
0	-1.853	4.794
0	-2.006	4.7312
0	-2.159	4.6746
0	-2.312	4.6055
0	-2.448	4.5301
0	-2.601	4.4547
0	-2.737	4.3793
0	-2.873	4.2914
0	-3.009	4.2034
0	-3.145	4.1091
0	-3.247	4.0149
0	-3.366	3.9144
0	-3.468	3.8138
0	-3.553	3.707
0	-3.621	3.6002
0	-3.672	3.4871
0	-3.723	3.3803
0	-3.74	3.2672
0	-3.757	3.1541
0	-3.74	3.041
0	-3.723	2.9279
2	-3.672	2.8148
2	-3.587	2.708
2	-3.468	2.6012
2	-3.349	2.5007
2	-3.213	2.4001
2	-3.06	2.3059
2	-2.907	2.2179
2	-2.737	2.13
2	-2.567	2.0546
2	-2.38	1.9792
2	-2.21	1.9101
2	-2.023	1.8472
2	-1.836	1.7844
2	-1.649	1.7341
2	-1.462	1.6839
2	-1.275	1.6462
2	-1.071	1.6085
2	-0.884	1.5833
2	-0.697	1.5582
2	-0.51	1.5394
2	-0.306	1.5268
2	-0.119	1.5205
2	0.051	1.5205
2	0.238	1.5205
2	0.425	1.5331
2	0.629	1.5456
2	0.816	1.5708
2	1.003	1.5959
2	1.19	1.6336
2	1.377	1.6713
2	1.564	1.7153
2	1.751	1.7655
2	1.938	1.8221
2	2.125	1.8786
2	2.312	1.9478
2	2.482	2.0232
2	2.652	2.0986
2	2.822	2.1802
2	2.975	2.2682
2	3.128	2.3562
2	3.264	2.4567
2	3.4	2.5572
2	3.502	2.6578
2	3.604	2.7646
2	3.689	2.8777
2	3.757	2.9908
2	3.825	3.1038
2	3.859	3.217
2	3.876	3.3363
2	3.876	3.4494
2	3.859	3.5688
2	3.825	3.6819
2	3.774	3.795
2	3.723	3.9081
2	3.655	4.0212
2	3.57	4.128
2	3.468	4.2348
0	3.332	4.3353
0	3.196	4.4359
0	3.043	4.5301
0	2.89	4.6181
0	2.737	4.706
0	2.601	4.7814
0	2.448	4.8568
0	2.295	4.9322
0	2.142	4.9951
0	2.006	5.0579
0	1.87	5.1207
0	1.734	5.171
0	1.598	5.2213
0	1.462	5.2715
0	1.343	5.3092
0	1.224	5.3469
0	1.105	5.3846
0	0.986	5.416
0	0.867	5.4412
0	0.765	5.4663
0	0.646	5.4914
0	0.544	5.5103
0	0.442	5.5228
0	0.34	5.5354
0	0.238	5.5417
0	0.136	5.548
0	0.034	5.5543
0	-0.051	5.5543
0	-0.153	5.548
0	-0.255	5.5417
0	-0.357	5.5354
0	-0.459	5.5228
0	-0.561	5.504
0	-0.663	5.4851
0	-0.765	5.4663
0	-0.884	5.4412
0	-0.986	5.4097
0	-1.105	5.3783
0	-1.224	5.3469
0	-1.343	5.3092
0	-1.479	5.2652
0	-1.598	5.2213
0	-1.734	5.171
0	-1.87	5.1144
0	-2.006	5.0579
0	-2.142	4.9951
0	-2.295	4.926
0	-2.431	4.8568
0	-2.584	4.7814
0	-2.737	4.6998
0	-2.89	4.6118
0	-3.026	4.5238
0	-3.179	4.4296
0	-3.315	4.3353
0	-3.451	4.2348
0	-3.57	4.128
0	-3.689	4.0212
0	-3.808	3.9081
0	-3.893	3.7887
0	-3.978	3.6693
0	-4.046	3.5499
0	-4.097	3.4306
0	-4.131	3.3049
0	-4.148	3.1793
0	-4.131	3.0536
0	-4.114	2.9342
0	-4.08	2.8085
0	-4.012	2.6892
0	-3.944	2.5698
0	-3.842	2.4504
0	-3.74	2.3373
0	-3.621	2.2242
0	-3.502	2.1174
0	-3.366	2.0169
0	-3.23	1.9163
0	-3.094	1.8221
0	-2.941	1.7279
0	-2.788	1.6462
0	-2.635	1.5645
0	-2.482	1.4828
0	-2.329	1.4137
0	-2.193	1.3446
0	-2.04	1.2817
0	-1.904	1.2189
0	-1.751	1.1687
0	-1.615	1.1121
0	-1.479	1.0681
0	-1.36	1.0241
0	-1.224	0.98645
0	-1.105	0.94875
0	-0.986	0.91733
0	-0.867	0.8922
0	-0.748	0.86707
0	-0.629	0.84822
0	-0.527	0.82937
0	-0.408	0.8168
0	-0.306	0.80424
0	-0.187	0.79795
0	-0.085	0.79167
0	0	0.79167
0	0.119	0.79167
0	0.221	0.79795
0	0.323	0.80424
0	0.442	0.8168
0	0.544	0.83565
0	0.663	0.84822
0	0.765	0.87335
0	0.884	0.89848
0	1.003	0.92362
0	1.122	0.96131
0	1.258	0.99273
0	1.377	1.0367
0	1.513	1.0807
0	1.649	1.1247
0	1.785	1.1749
0	1.921	1.2315
2	2.057	1.2943
2	2.244	1.3572
2	2.431	1.4263
2	2.618	1.5017
2	2.805	1.5833
2	2.992	1.6713
2	3.179	1.7655
2	3.366	1.8661
2	3.553	1.9666
2	3.723	2.0797
2	3.893	2.1928
2	4.046	2.3122
2	4.182	2.4378
2	4.318	2.5635
2	4.42	2.6955
2	4.522	2.8274
2	4.59	2.9656
2	4.641	3.1038
2	4.675	3.2421
2	4.692	3.3866
2	4.675	3.5248
2	4.658	3.6693
2	4.607	3.8076
0	4.505	3.9458
0	4.386	4.0777
0	4.267	4.2034
0	4.114	4.3353
0	3.978	4.4547
0	3.825	4.5741
0	3.672	4.6872
0	3.519	4.794
0	3.383	4.8945
0	3.23	4.9951
0	3.077	5.0893
0	2.941	5.1836
0	2.822	5.2652
0	2.686	5.3532
0	2.567	5.4286
0	2.465	5.504
0	2.363	5.5794
0	2.261	5.6485
0	2.176	5.7176
1	2.108	5.7805
1	1.989	5.8433
1	1.887	5.8998
1	1.802	5.9564
1	1.717	6.0066
1	1.632	6.0569
1	1.564	6.1072
1	1.496	6.1512
1	1.445	6.1951
1	1.394	6.2391
1	1.343	0
1	1.309	0.037699
1	1.275	0.075397
1	1.258	0.11938
1	1.241	0.15708
1	1.224	0.18849
1	1.207	0.22619
1	1.207	0.26389
1	1.207	0.30159
1	1.207	0.33929
1	1.224	0.37699
1	1.241	0.41469
1	1.258	0.45238
1	1.292	0.49008
1	1.326	0.52778
1	1.36	0.56548
1	1.411	0.60946
1	1.445	0.65344
1	1.496	0.69742
1	1.564	0.74141
1	1.632	0.79167
1	1.7	0.84193
1	1.768	0.8922
1	1.836	0.94875
0	1.972	1.0053
0	2.091	1.0681
0	2.227	1.131
0	2.363	1.2001
0	2.499	1.2755
0	2.652	1.3509
0	2.788	1.4325
0	2.941	1.5205
0	3.094	1.6085
0	3.247	1.709
0	3.383	1.8033
0	3.536	1.9101
0	3.672	2.0169
0	3.791	2.13
0	3.91	2.2431
0	4.029	2.3624
0	4.114	2.4881
0	4.199	2.6138
0	4.267	2.7394
0	4.318	2.8714
0	4.335	2.997
2	4.352	3.129
2	4.386	3.2609
2	4.386	3.3929
2	4.386	3.5248
2	4.352	3.6568
0	4.267	3.7824
0	4.165	3.9144
0	4.063	4.0338
0	3.927	4.1531
0	3.791	4.2725
0	3.655	4.3856
0	3.519	4.4924
0	3.366	4.593
0	3.213	4.6935
0	3.06	4.7877
0	2.907	4.8757
0	2.754	4.9637
0	2.618	5.0453
0	2.482	5.1207
1	2.346	5.1961
1	2.159	5.2589
1	2.006	5.3218
1	1.836	5.3846
1	1.683	5.4349
1	1.53	5.4851
1	1.377	5.5291
1	1.241	5.5668
1	1.105	5.6045
1	0.969	5.6359
1	0.85	5.6611
1	0.714	5.6862
1	0.595	5.705
1	0.476	5.7239
1	0.357	5.7365
1	0.238	5.7428
1	0.119	5.749
1	0	5.749
1	-0.102	5.749
1	-0.221	5.7428
1	-0.323	5.7365
1	-0.442	5.7239
0	-0.527	5.7113
0	-0.612	5.6925
0	-0.697	5.6736
0	-0.782	5.6485
0	-0.867	5.6234
0	-0.969	5.5982
0	-1.054	5.5668
0	-1.156	5.5354
0	-1.258	5.4977
0	-1.36	5.46
2	-1.479	5.416
2	-1.547	5.3658
2	-1.632	5.3218
2	-1.717	5.2715
2	-1.802	5.215
2	-1.904	5.1584
2	-1.989	5.1019
2	-2.091	5.039
2	-2.193	4.9762
2	-2.295	4.9071
2	-2.397	4.838
2	-2.516	4.7626
2	-2.618	4.6872
2	-2.72	4.6055
2	-2.839	4.5238
0	-2.975	4.4359
0	-3.111	4.3416
0	-3.247	4.2474
0	-3.383	4.1468
0	-3.502	4.0463
0	-3.621	3.9395
0	-3.723	3.8264
0	-3.808	3.7133
0	-3.876	3.6002
0	-3.927	3.4808
0	-3.978	3.3615
0	-3.995	3.2421
0	-3.995	3.1227
0	-3.978	3.0033
0	-3.961	2.8839
0	-3.91	2.7646
0	-3.842	2.6515
0	-3.757	2.5321
0	-3.672	2.4253
0	-3.57	2.3122
0	-3.451	2.2054
0	-3.315	2.1048
0	-3.179	2.0106
0	-3.043	1.9163
0	-2.907	1.8284
0	-2.754	1.7404
0	-2.601	1.6587
0	-2.448	1.5833
0	-2.295	1.5142
0	-2.142	1.4451
0	-2.006	1.3823
0	-1.853	1.3257
0	-1.7	1.2692
0	-1.564	1.2189
0	-1.428	1.1749
0	-1.292	1.1372
0	-1.156	1.0995
0	-1.02	1.0681
0	-0.884	1.0367
0	-0.765	1.0116
0	-0.629	0.99273
0	-0.51	0.97388
0	-0.374	0.96131
0	-0.255	0.94875
0	-0.136	0.94246
0	-0.017	0.94246
0	0.085	0.94246
0	0.204	0.94875
0	0.34	0.95503
0	0.459	0.9676
0	0.578	0.98645
0	0.714	1.0053
0	0.833	1.0241
0	0.969	1.0556
0	1.088	1.087
0	1.224	1.1184
0	1.36	1.1561
0	1.496	1.2001
0	1.649	1.2503
0	1.785	1.3006
0	1.921	1.3572
0	2.074	1.42
0	2.227	1.4828
0	2.38	1.5519
0	2.516	1.6273
2	2.669	1.7027
2	2.856	1.7844
2	3.043	1.8724
2	3.213	1.9666
2	3.4	2.0671
2	3.553	2.174
2	3.723	2.2808
2	3.859	2.3939
2	3.995	2.5132
2	4.114	2.6389
2	4.216	2.7646
2	4.301	2.8902
[truncated: 5,162 more rows]
