# Supplementary material for: Skilled motor control of an inverted pendulum implies low entropy of states but high entropy of actions
Source: PLoS Comput Biol. 2023 Jan 6;19(1):e1010810. doi: 10.1371/journal.pcbi.1010810 (PMC9851554; doi:10.1371/journal.pcbi.1010810)
Supplement: S2 File — The dataset within the file contains the data collected during the experiment. Each CSV file named “FRI_p_l.csv” corresponds to a different trial, where “p” stands for an unique numerical participant’s identifier and “l” stands for pendulum length (where “2” corresponds to 0.2, “3” to 0.3 m, “4” to 0.4 m, etc.). In every file, rows correspond to subsequent time steps, sampled with a frequency of 0.017 s. For every recorded time step, each column contains: the action selected by the trial’s participant (“action”). The value 0 corresponds to a “no action”, the value 1 represents an action that pushes the pendulum towards the clockwise direction and the value 2 corresponds to an action that pushes the pendulum towards the anti-clockwise direction.the angular velocity of the pendulum at that time step (“ang. velocity”), measured in rad s−1.the angle of the pendulum at that time step (“angle”), measured in rad with values in the interval [0, 2π) rad. The angle 0 rad corresponds to the pendulum oriented in its upright position.the single utility value associated to the whole trial (“utility”). (ZIP) [file pcbi.1010810.s002.zip › ExperimentalData/FRI_2_6.csv]

action	angular vel.	angle	trial utility
0	0	3.2358	-15.574
0	0	3.2358
0	0	3.2358
0	-0.017	3.2358
0	-0.017	3.2358
0	-0.017	3.2358
0	-0.034	3.2358
0	-0.034	3.2358
0	-0.034	3.2295
0	-0.034	3.2295
0	-0.051	3.2295
0	-0.051	3.2295
0	-0.051	3.2232
0	-0.051	3.2232
0	-0.068	3.2232
0	-0.068	3.217
0	-0.068	3.217
0	-0.068	3.217
0	-0.085	3.2107
0	-0.085	3.2107
0	-0.085	3.2044
0	-0.085	3.2044
0	-0.085	3.2044
0	-0.102	3.1981
0	-0.102	3.1981
0	-0.102	3.1918
0	-0.102	3.1918
0	-0.102	3.1855
0	-0.102	3.1793
0	-0.102	3.1793
0	-0.119	3.173
0	-0.119	3.173
0	-0.119	3.1667
0	-0.119	3.1667
0	-0.119	3.1604
0	-0.119	3.1541
0	-0.119	3.1541
0	-0.119	3.1478
0	-0.119	3.1478
0	-0.119	3.1416
0	-0.119	3.1353
0	-0.119	3.1353
0	-0.119	3.129
0	-0.119	3.129
0	-0.119	3.1227
0	-0.119	3.1164
0	-0.119	3.1164
0	-0.119	3.1101
0	-0.119	3.1101
0	-0.119	3.1038
0	-0.102	3.0976
0	-0.102	3.0976
0	-0.102	3.0913
0	-0.102	3.0913
0	-0.102	3.085
0	-0.102	3.085
0	-0.102	3.0787
0	-0.085	3.0787
0	-0.085	3.0724
0	-0.085	3.0724
0	-0.085	3.0661
0	-0.085	3.0661
0	-0.068	3.0661
0	-0.068	3.0599
0	-0.068	3.0599
0	-0.068	3.0599
0	-0.051	3.0536
0	-0.051	3.0536
0	-0.051	3.0536
0	-0.051	3.0473
0	-0.034	3.0473
0	-0.034	3.0473
0	-0.034	3.0473
0	-0.034	3.041
0	-0.017	3.041
0	-0.017	3.041
0	-0.017	3.041
0	0	3.041
0	0	3.041
0	0	3.041
0	0	3.041
0	0	3.041
0	0	3.041
0	0	3.041
0	0.017	3.041
0	0.017	3.041
0	0.017	3.041
0	0.017	3.041
0	0.034	3.0473
0	0.034	3.0473
0	0.034	3.0473
0	0.051	3.0473
0	0.051	3.0536
0	0.051	3.0536
0	0.051	3.0536
0	0.068	3.0536
0	0.068	3.0599
0	0.068	3.0599
0	0.068	3.0599
0	0.068	3.0661
0	0.085	3.0661
0	0.085	3.0724
0	0.085	3.0724
0	0.085	3.0787
0	0.085	3.0787
0	0.102	3.085
0	0.102	3.085
0	0.102	3.0913
0	0.102	3.0913
0	0.102	3.0976
0	0.102	3.0976
0	0.102	3.1038
0	0.102	3.1038
0	0.119	3.1101
0	0.119	3.1101
0	0.119	3.1164
0	0.119	3.1227
0	0.119	3.1227
0	0.119	3.129
0	0.119	3.129
0	0.119	3.1353
0	0.119	3.1416
0	0.119	3.1416
0	0.119	3.1478
0	0.119	3.1478
0	0.119	3.1541
0	0.119	3.1604
0	0.119	3.1604
0	0.119	3.1667
0	0.102	3.1667
0	0.102	3.173
0	0.102	3.173
0	0.102	3.1793
0	0.102	3.1793
0	0.102	3.1855
0	0.102	3.1855
0	0.102	3.1918
0	0.085	3.1918
0	0.085	3.1981
0	0.085	3.1981
0	0.085	3.2044
0	0.085	3.2044
0	0.068	3.2107
0	0.068	3.2107
0	0.068	3.2107
0	0.068	3.217
0	0.068	3.217
0	0.051	3.2232
0	0.051	3.2232
0	0.051	3.2232
0	0.051	3.2232
0	0.034	3.2295
0	0.034	3.2295
0	0.034	3.2295
0	0.034	3.2295
0	0.017	3.2295
0	0.017	3.2295
0	0.017	3.2358
0	0	3.2358
0	0	3.2358
0	0	3.2358
0	0	3.2358
0	0	3.2358
0	0	3.2358
0	0	3.2358
0	-0.017	3.2358
0	-0.017	3.2358
0	-0.017	3.2295
0	-0.017	3.2295
0	-0.034	3.2295
0	-0.034	3.2295
0	-0.034	3.2295
0	-0.034	3.2295
0	-0.051	3.2232
0	-0.051	3.2232
0	-0.051	3.2232
0	-0.051	3.217
0	-0.068	3.217
0	-0.068	3.217
0	-0.068	3.2107
0	-0.068	3.2107
0	-0.085	3.2107
0	-0.085	3.2044
0	-0.085	3.2044
0	-0.085	3.1981
0	-0.085	3.1981
0	-0.085	3.1918
0	-0.102	3.1918
0	-0.102	3.1855
0	-0.102	3.1855
0	-0.102	3.1793
0	-0.102	3.1793
0	-0.102	3.173
0	-0.102	3.173
0	-0.102	3.1667
0	-0.102	3.1667
0	-0.119	3.1604
0	-0.119	3.1541
0	-0.119	3.1541
0	-0.119	3.1478
1	-0.119	3.1478
1	-0.136	3.1416
1	-0.136	3.1353
1	-0.153	3.1353
1	-0.17	3.129
1	-0.187	3.1227
1	-0.187	3.1164
1	-0.204	3.1101
1	-0.221	3.1038
1	-0.221	3.0976
1	-0.238	3.0913
1	-0.255	3.085
1	-0.255	3.0724
1	-0.272	3.0661
1	-0.272	3.0599
1	-0.289	3.0473
1	-0.306	3.041
1	-0.306	3.0284
1	-0.306	3.0222
1	-0.323	3.0096
1	-0.323	3.0033
1	-0.34	2.9908
1	-0.34	2.9782
1	-0.34	2.9719
1	-0.357	2.9593
1	-0.357	2.9468
1	-0.357	2.9405
1	-0.357	2.9279
1	-0.357	2.9154
1	-0.357	2.9028
1	-0.374	2.8902
1	-0.374	2.8839
1	-0.374	2.8714
1	-0.374	2.8588
1	-0.374	2.8462
1	-0.357	2.8337
1	-0.357	2.8274
1	-0.357	2.8148
1	-0.357	2.8023
1	-0.357	2.7897
1	-0.357	2.7834
1	-0.34	2.7708
1	-0.34	2.7583
0	-0.323	2.752
0	-0.306	2.7394
0	-0.289	2.7332
0	-0.272	2.7206
0	-0.238	2.7143
0	-0.221	2.708
0	-0.204	2.7017
0	-0.187	2.6955
0	-0.153	2.6892
0	-0.136	2.6829
0	-0.119	2.6829
0	-0.085	2.6766
0	-0.068	2.6766
0	-0.051	2.6703
0	-0.017	2.6703
0	0	2.6703
0	0	2.6703
0	0.034	2.6703
0	0.051	2.6703
0	0.068	2.6766
0	0.085	2.6766
0	0.119	2.6829
0	0.136	2.6829
0	0.153	2.6892
0	0.187	2.6955
0	0.204	2.7017
0	0.221	2.708
0	0.238	2.7143
0	0.255	2.7206
0	0.289	2.7332
0	0.306	2.7394
0	0.323	2.752
0	0.34	2.7583
0	0.357	2.7708
0	0.374	2.7834
0	0.391	2.796
0	0.408	2.8085
0	0.425	2.8211
0	0.442	2.8337
0	0.459	2.8462
0	0.476	2.8588
0	0.476	2.8714
0	0.493	2.8902
0	0.51	2.9028
0	0.51	2.9216
0	0.527	2.9342
0	0.544	2.9531
0	0.544	2.9656
0	0.544	2.9845
0	0.561	3.0033
0	0.561	3.0222
2	0.578	3.0347
2	0.595	3.0536
2	0.612	3.0724
2	0.629	3.0913
2	0.629	3.1101
2	0.646	3.129
2	0.663	3.1478
2	0.68	3.173
2	0.68	3.1918
2	0.697	3.2107
2	0.714	3.2358
2	0.714	3.2546
2	0.714	3.2735
2	0.731	3.2986
2	0.731	3.3175
2	0.731	3.3426
2	0.731	3.3677
2	0.731	3.3866
2	0.731	3.4117
2	0.731	3.4306
2	0.731	3.4557
2	0.731	3.4745
2	0.731	3.4997
2	0.731	3.5185
2	0.714	3.5437
2	0.714	3.5625
2	0.697	3.5877
2	0.697	3.6065
2	0.68	3.6254
2	0.68	3.6505
2	0.663	3.6693
2	0.646	3.6882
2	0.629	3.707
2	0.629	3.7259
2	0.612	3.7447
2	0.595	3.7636
2	0.578	3.7824
2	0.561	3.8013
2	0.544	3.8138
2	0.527	3.8327
2	0.51	3.8453
2	0.476	3.8641
2	0.459	3.8767
0	0.425	3.8892
0	0.391	3.9018
0	0.357	3.9144
0	0.323	3.9269
0	0.289	3.9332
0	0.255	3.9458
0	0.221	3.9521
0	0.17	3.9583
0	0.136	3.9646
0	0.102	3.9646
0	0.068	3.9709
0	0.034	3.9709
0	0	3.9709
0	-0.034	3.9709
0	-0.068	3.9709
0	-0.102	3.9646
0	-0.136	3.9646
0	-0.17	3.9583
0	-0.204	3.9521
0	-0.238	3.9458
0	-0.289	3.9332
0	-0.323	3.9269
0	-0.357	3.9144
0	-0.391	3.9081
0	-0.425	3.8955
0	-0.459	3.8767
0	-0.493	3.8641
0	-0.527	3.8515
0	-0.561	3.8327
0	-0.578	3.8138
0	-0.612	3.795
0	-0.646	3.7761
0	-0.68	3.7573
0	-0.697	3.7384
0	-0.731	3.7133
0	-0.748	3.6945
0	-0.782	3.6693
0	-0.799	3.6442
0	-0.833	3.6191
0	-0.85	3.5939
0	-0.867	3.5688
0	-0.901	3.5437
0	-0.918	3.5185
0	-0.935	3.4871
0	-0.952	3.462
0	-0.952	3.4306
0	-0.969	3.3992
0	-0.986	3.374
0	-1.003	3.3426
0	-1.003	3.3112
0	-1.003	3.2798
0	-1.02	3.2484
1	-1.02	3.217
1	-1.037	3.1855
1	-1.054	3.1541
1	-1.071	3.1227
1	-1.071	3.0913
1	-1.088	3.0599
1	-1.088	3.0284
1	-1.105	2.9908
1	-1.105	2.9593
1	-1.105	2.9279
1	-1.105	2.8965
1	-1.105	2.8588
1	-1.105	2.8274
1	-1.105	2.7897
1	-1.105	2.7583
1	-1.088	2.7269
1	-1.088	2.6955
1	-1.071	2.6578
1	-1.071	2.6263
1	-1.054	2.5949
1	-1.037	2.5635
1	-1.02	2.5321
1	-1.003	2.5007
1	-0.986	2.4693
1	-0.969	2.4441
1	-0.952	2.4127
1	-0.935	2.3813
1	-0.918	2.3562
1	-0.884	2.331
1	-0.867	2.2996
1	-0.85	2.2745
1	-0.816	2.2494
1	-0.799	2.2242
1	-0.765	2.2054
1	-0.731	2.1802
1	-0.714	2.1614
1	-0.68	2.1362
1	-0.646	2.1174
1	-0.629	2.0986
1	-0.595	2.0797
1	-0.561	2.0609
1	-0.527	2.0483
1	-0.493	2.0294
1	-0.459	2.0169
1	-0.442	2.0043
1	-0.408	1.9855
1	-0.374	1.9792
1	-0.34	1.9666
1	-0.306	1.954
1	-0.272	1.9478
1	-0.238	1.9415
1	-0.204	1.9352
1	-0.17	1.9289
1	-0.136	1.9226
1	-0.102	1.9163
1	-0.068	1.9163
1	-0.034	1.9101
1	0	1.9101
1	0.017	1.9101
1	0.051	1.9101
1	0.085	1.9163
1	0.119	1.9163
1	0.153	1.9226
1	0.187	1.9289
1	0.221	1.9352
1	0.238	1.9415
1	0.272	1.9478
1	0.306	1.9603
0	0.357	1.9666
0	0.408	1.9792
0	0.442	1.9917
0	0.493	2.0106
0	0.544	2.0232
0	0.578	2.042
0	0.629	2.0609
0	0.663	2.0797
0	0.714	2.0986
0	0.748	2.1237
0	0.799	2.1425
0	0.833	2.1677
0	0.884	2.1991
0	0.918	2.2242
0	0.952	2.2494
0	1.003	2.2808
0	1.037	2.3122
0	1.071	2.3436
0	1.105	2.375
0	1.139	2.4127
0	1.173	2.4441
0	1.207	2.4818
0	1.224	2.5195
0	1.258	2.5572
0	1.275	2.5949
0	1.309	2.6326
0	1.326	2.6703
2	1.343	2.7143
2	1.377	2.752
2	1.411	2.796
2	1.445	2.84
2	1.462	2.8839
2	1.496	2.9279
2	1.513	2.9719
2	1.53	3.0222
2	1.547	3.0661
2	1.564	3.1101
2	1.581	3.1604
2	1.598	3.2107
2	1.598	3.2546
2	1.598	3.3049
2	1.615	3.3552
2	1.615	3.3992
2	1.598	3.4494
2	1.598	3.4997
2	1.598	3.5437
2	1.581	3.5939
2	1.581	3.6442
2	1.564	3.6882
2	1.547	3.7384
2	1.53	3.7824
2	1.513	3.8264
2	1.496	3.8767
2	1.479	3.9207
2	1.445	3.9646
2	1.428	4.0086
2	1.394	4.0526
2	1.377	4.0903
2	1.343	4.1343
2	1.309	4.172
2	1.292	4.2097
2	1.258	4.2537
2	1.224	4.2851
2	1.19	4.3228
2	1.156	4.3605
2	1.122	4.3919
2	1.088	4.4296
2	1.054	4.461
2	1.02	4.4924
2	0.986	4.5238
2	0.935	4.549
2	0.901	4.5804
2	0.867	4.6055
2	0.833	4.6306
2	0.799	4.6558
2	0.765	4.6809
2	0.714	4.6998
2	0.68	4.7249
2	0.646	4.7437
2	0.612	4.7626
2	0.578	4.7814
2	0.544	4.794
2	0.493	4.8129
2	0.459	4.8254
2	0.425	4.8443
2	0.391	4.8568
2	0.357	4.8631
2	0.323	4.8757
2	0.289	4.8883
2	0.255	4.8945
2	0.204	4.9008
2	0.17	4.9071
2	0.136	4.9134
2	0.102	4.9134
2	0.068	4.9197
2	0.034	4.9197
2	0	4.9197
2	-0.017	4.9197
2	-0.051	4.9197
2	-0.085	4.9197
2	-0.119	4.9134
2	-0.153	4.9071
0	-0.204	4.9008
0	-0.255	4.8945
0	-0.306	4.8883
0	-0.357	4.8757
0	-0.408	4.8631
0	-0.459	4.8506
0	-0.51	4.838
0	-0.561	4.8191
0	-0.595	4.8066
0	-0.646	4.7877
0	-0.697	4.7626
0	-0.748	4.7437
0	-0.799	4.7186
0	-0.85	4.6935
0	-0.901	4.6683
0	-0.952	4.6369
0	-1.003	4.6118
0	-1.054	4.5804
0	-1.105	4.549
0	-1.139	4.5113
0	-1.19	4.4798
0	-1.241	4.4421
0	-1.292	4.4044
0	-1.343	4.3605
0	-1.377	4.3228
0	-1.428	4.2788
0	-1.479	4.2348
0	-1.513	4.1908
0	-1.564	4.1468
0	-1.598	4.0966
0	-1.632	4.0463
0	-1.683	3.996
0	-1.717	3.9458
0	-1.751	3.8955
0	-1.785	3.839
0	-1.802	3.7887
0	-1.836	3.7322
0	-1.87	3.6756
1	-1.887	3.6191
1	-1.921	3.5625
1	-1.955	3.506
1	-1.989	3.4431
1	-2.006	3.3866
1	-2.023	3.3238
1	-2.057	3.2609
1	-2.074	3.1981
1	-2.074	3.1353
1	-2.091	3.0724
1	-2.108	3.0096
1	-2.108	2.9468
1	-2.108	2.8839
1	-2.108	2.8211
1	-2.108	2.7583
1	-2.091	2.6955
1	-2.074	2.6326
1	-2.074	2.5698
1	-2.057	2.507
1	-2.04	2.4441
1	-2.023	2.3876
1	-1.989	2.3247
1	-1.972	2.2682
1	-1.938	2.2054
1	-1.904	2.1488
1	-1.887	2.0923
1	-1.853	2.0357
1	-1.819	1.9792
1	-1.785	1.9226
1	-1.751	1.8724
1	-1.717	1.8221
1	-1.683	1.7718
1	-1.649	1.7216
1	-1.598	1.6713
1	-1.564	1.621
1	-1.53	1.5771
1	-1.496	1.5268
1	-1.462	1.4828
1	-1.411	1.4388
1	-1.377	1.4011
1	-1.343	1.3572
1	-1.309	1.3195
1	-1.275	1.2817
1	-1.241	1.2441
1	-1.207	1.2064
1	-1.173	1.1687
1	-1.139	1.131
1	-1.105	1.0995
1	-1.071	1.0681
1	-1.054	1.0367
1	-1.02	1.0053
1	-0.986	0.97388
1	-0.952	0.94246
1	-0.935	0.91733
1	-0.901	0.88592
1	-0.884	0.86079
1	-0.85	0.83565
1	-0.833	0.81052
1	-0.816	0.78539
0	-0.782	0.76026
0	-0.748	0.73512
0	-0.714	0.71627
0	-0.68	0.69114
0	-0.646	0.67229
0	-0.612	0.65344
0	-0.578	0.63459
0	-0.544	0.62203
0	-0.527	0.60318
0	-0.493	0.58433
0	-0.459	0.57176
0	-0.442	0.5592
0	-0.408	0.54663
0	-0.391	0.53406
0	-0.357	0.5215
0	-0.34	0.50893
0	-0.306	0.50265
0	-0.289	0.49008
0	-0.255	0.4838
0	-0.238	0.47752
0	-0.221	0.47123
0	-0.187	0.46495
0	-0.17	0.45867
0	-0.153	0.45238
0	-0.119	0.4461
0	-0.102	0.4461
0	-0.085	0.43982
0	-0.068	0.43982
0	-0.034	0.43982
0	-0.017	0.43353
0	0	0.43353
0	0	0.43353
0	0.034	0.43353
0	0.051	0.43982
1	0.068	0.43982
1	0.085	0.43982
1	0.085	0.4461
1	0.102	0.4461
1	0.102	0.45238
1	0.119	0.45238
1	0.119	0.45867
1	0.136	0.46495
1	0.136	0.46495
1	0.153	0.47123
1	0.153	0.47752
1	0.17	0.4838
1	0.17	0.4838
1	0.187	0.49008
1	0.204	0.49637
1	0.204	0.50265
1	0.221	0.50893
1	0.238	0.5215
1	0.238	0.52778
1	0.255	0.53406
1	0.272	0.54035
1	0.272	0.55291
1	0.289	0.5592
1	0.306	0.56548
1	0.323	0.57805
1	0.323	0.58433
1	0.34	0.59689
1	0.357	0.60946
1	0.374	0.62203
1	0.391	0.63459
1	0.408	0.64088
1	0.425	0.65344
1	0.442	0.67229
1	0.459	0.68486
1	0.476	0.69742
1	0.493	0.70999
1	0.51	0.72884
1	0.527	0.74141
1	0.561	0.76026
1	0.578	0.7791
1	0.595	0.79795
1	0.629	0.8168
1	0.646	0.83565
1	0.663	0.8545
1	0.697	0.87335
1	0.714	0.89848
0	0.748	0.91733
0	0.799	0.94246
0	0.833	0.9676
0	0.884	0.99273
0	0.918	1.0179
0	0.969	1.0493
0	1.003	1.0744
0	1.054	1.1058
0	1.088	1.1435
0	1.139	1.1749
0	1.19	1.2064
0	1.224	1.2441
0	1.275	1.2817
0	1.326	1.3257
0	1.377	1.3634
0	1.428	1.4074
0	1.479	1.4514
0	1.513	1.4954
0	1.564	1.5394
0	1.615	1.5896
0	1.666	1.6399
0	1.717	1.6902
0	1.768	1.7404
0	1.819	1.797
0	1.853	1.8535
0	1.904	1.9101
0	1.955	1.9666
0	1.989	2.0232
0	2.04	2.086
0	2.074	2.1488
0	2.125	2.2117
0	2.159	2.2745
0	2.193	2.3436
0	2.227	2.4064
0	2.261	2.4755
0	2.295	2.5447
0	2.312	2.6138
0	2.329	2.6829
0	2.363	2.752
0	2.363	2.8274
0	2.38	2.8965
0	2.397	2.9719
0	2.397	3.041
0	2.397	3.1164
0	2.397	3.1855
0	2.397	3.2609
0	2.38	3.33
0	2.363	3.3992
0	2.363	3.4745
0	2.329	3.5437
0	2.312	3.6128
0	2.295	3.6819
0	2.261	3.751
0	2.227	3.8201
0	2.193	3.883
0	2.159	3.9521
0	2.125	4.0149
0	2.074	4.0777
2	2.04	4.1406
2	2.006	4.2034
2	1.972	4.2599
2	1.938	4.3228
2	1.904	4.3793
2	1.87	4.4359
2	1.836	4.4924
2	1.802	4.549
2	1.768	4.5992
2	1.717	4.6495
2	1.683	4.706
2	1.649	4.7563
2	1.615	4.8066
2	1.581	4.8506
2	1.547	4.9008
2	1.496	4.9448
2	1.462	4.9888
2	1.428	5.0328
2	1.394	5.0767
2	1.36	5.1144
2	1.326	5.1584
2	1.309	5.1961
2	1.275	5.2338
2	1.241	5.2778
2	1.207	5.3092
2	1.19	5.3469
2	1.156	5.3846
2	1.139	5.416
2	1.105	5.4537
2	1.088	5.4851
2	1.054	5.5166
2	1.037	5.548
2	1.02	5.5794
2	1.003	5.6108
0	0.969	5.6422
0	0.935	5.6674
0	0.918	5.6988
0	0.884	5.7239
0	0.867	5.749
0	0.833	5.7742
0	0.816	5.7993
0	0.782	5.8244
0	0.765	5.8496
0	0.748	5.8747
0	0.731	5.8936
0	0.714	5.9187
0	0.697	5.9375
0	0.68	5.9564
0	0.663	5.9815
1	0.646	6.0004
1	0.612	6.0192
1	0.595	6.0381
1	0.561	6.0506
1	0.544	6.0695
1	0.51	6.0883
1	0.493	6.1009
1	0.476	6.1135
1	0.442	6.1323
1	0.425	6.1449
1	0.408	6.1574
1	0.391	6.17
1	0.374	6.1826
1	0.357	6.1889
1	0.34	6.2014
1	0.323	6.214
1	0.306	6.2203
1	0.289	6.2328
1	0.272	6.2391
1	0.255	6.2454
1	0.238	6.2517
0	0.238	6.2642
0	0.238	6.2705
0	0.238	6.2768
0	0.238	0
0	0.238	0.0062831
0	0.238	0.012566
0	0.238	0.018849
0	0.238	0.031415
0	0.238	0.037699
1	0.238	0.043982
1	0.221	0.050265
1	0.221	0.056548
1	0.204	0.062831
1	0.204	0.069114
1	0.187	0.075397
1	0.17	0.08168
1	0.17	0.087963
1	0.153	0.094246
1	0.153	0.10053
1	0.136	0.10053
1	0.136	0.10681
1	0.119	0.1131
1	0.119	0.1131
1	0.119	0.11938
1	0.102	0.12566
1	0.102	0.12566
1	0.085	0.13195
1	0.085	0.13195
1	0.068	0.13195
1	0.068	0.13823
1	0.068	0.13823
1	0.051	0.13823
1	0.051	0.14451
1	0.051	0.14451
1	0.034	0.14451
1	0.034	0.14451
1	0.034	0.15079
1	0.017	0.15079
1	0.017	0.15079
1	0	0.15079
1	0	0.15079
1	0	0.15079
1	0	0.15079
1	0	0.15079
1	0	0.15079
1	-0.017	0.15079
1	-0.017	0.15079
1	-0.017	0.15079
1	-0.034	0.15079
1	-0.034	0.14451
1	-0.034	0.14451
1	-0.051	0.14451
1	-0.051	0.14451
1	-0.051	0.13823
1	-0.068	0.13823
1	-0.068	0.13823
1	-0.085	0.13195
1	-0.085	0.13195
1	-0.085	0.12566
1	-0.102	0.12566
1	-0.102	0.11938
1	-0.119	0.11938
1	-0.119	0.1131
1	-0.119	0.1131
1	-0.136	0.10681
1	-0.136	0.10053
1	-0.153	0.10053
0	-0.153	0.094246
0	-0.136	0.087963
0	-0.136	0.08168
0	-0.136	0.08168
0	-0.136	0.075397
0	-0.119	0.069114
2	-0.119	0.069114
2	-0.102	0.062831
2	-0.085	0.062831
2	-0.068	0.056548
2	-0.051	0.056548
2	-0.034	0.056548
2	-0.017	0.050265
2	0	0.050265
2	0	0.050265
2	0.017	0.050265
2	0.034	0.056548
2	0.051	0.056548
2	0.068	0.056548
2	0.085	0.056548
2	0.085	0.062831
0	0.102	0.062831
0	0.102	0.069114
0	0.102	0.069114
0	0.102	0.075397
0	0.119	0.075397
0	0.119	0.08168
0	0.119	0.087963
0	0.119	0.087963
1	0.136	0.094246
1	0.119	0.10053
1	0.119	0.10053
1	0.102	0.10681
1	0.102	0.10681
1	0.085	0.1131
1	0.085	0.1131
1	0.068	0.11938
1	0.068	0.11938
1	0.051	0.11938
1	0.051	0.12566
1	0.051	0.12566
1	0.034	0.12566
1	0.034	0.12566
1	0.017	0.12566
1	0.017	0.13195
1	0	0.13195
1	0	0.13195
1	0	0.13195
1	0	0.13195
1	0	0.13195
1	-0.017	0.13195
1	-0.017	0.12566
1	-0.017	0.12566
1	-0.034	0.12566
1	-0.034	0.12566
1	-0.051	0.12566
1	-0.051	0.11938
1	-0.051	0.11938
1	-0.068	0.11938
1	-0.068	0.1131
1	-0.085	0.1131
1	-0.085	0.1131
1	-0.102	0.10681
1	-0.102	0.10681
1	-0.119	0.10053
1	-0.119	0.094246
1	-0.136	0.094246
1	-0.136	0.087963
1	-0.153	0.08168
0	-0.136	0.08168
0	-0.136	0.075397
0	-0.136	0.069114
0	-0.136	0.069114
0	-0.136	0.062831
0	-0.119	0.056548
0	-0.119	0.056548
0	-0.119	0.050265
0	-0.119	0.043982
0	-0.119	0.043982
0	-0.119	0.037699
0	-0.102	0.037699
0	-0.102	0.031415
0	-0.102	0.025132
0	-0.102	0.025132
0	-0.102	0.018849
0	-0.102	0.018849
0	-0.102	0.012566
0	-0.102	0.012566
0	-0.102	0.0062831
0	-0.102	0.0062831
0	-0.102	0
0	-0.102	0
0	-0.102	6.2768
0	-0.102	6.2768
0	-0.102	6.2705
0	-0.102	6.2705
0	-0.102	6.2642
2	-0.102	6.2642
2	-0.085	6.258
2	-0.068	6.258
2	-0.068	6.2517
2	-0.051	6.2517
2	-0.034	6.2517
2	-0.034	6.2517
2	-0.017	6.2454
2	0	6.2454
0	0	6.2454
0	0	6.2454
0	0	6.2454
0	-0.017	6.2454
0	-0.017	6.2454
0	-0.017	6.2454
0	-0.017	6.2454
0	-0.017	6.2454
0	-0.017	6.2454
0	-0.017	6.2391
0	-0.017	6.2391
0	-0.017	6.2391
0	-0.034	6.2391
2	-0.034	6.2391
2	-0.017	6.2391
2	0	6.2391
2	0	6.2391
2	0	6.2391
2	0.017	6.2391
2	0.017	6.2391
2	0.034	6.2391
2	0.051	6.2391
0	0.051	6.2391
0	0.034	6.2454
0	0.034	6.2454
0	0.034	6.2454
0	0.034	6.2454
0	0.034	6.2517
0	0.034	6.2517
0	0.034	6.2517
0	0.034	6.2517
0	0.034	6.2517
0	0.034	6.2517
0	0.034	6.258
0	0.017	6.258
0	0.017	6.258
0	0.017	6.258
0	0.017	6.258
0	0.017	6.258
0	0.017	6.2642
0	0.017	6.2642
0	0.017	6.2642
0	0.017	6.2642
0	0.017	6.2642
0	0.017	6.2642
0	0.017	6.2642
0	0.017	6.2642
0	0.017	6.2642
0	0.017	6.2705
0	0.017	6.2705
0	0.017	6.2705
0	0.017	6.2705
0	0.017	6.2705
0	0.017	6.2705
0	0.017	6.2705
0	0.017	6.2705
0	0	6.2705
0	0	6.2705
0	0	6.2705
0	0	6.2768
0	0	6.2768
0	0	6.2768
0	0	6.2768
0	0	6.2768
0	0	6.2768
0	0	6.2768
0	0	6.2768
0	0	6.2768
0	0	6.2768
0	0	6.2768
0	0	6.2768
0	0	6.2768
0	0	6.2768
0	0	6.2768
0	0	0
0	0	0
0	0	0
0	0	0
0	0	0
0	0	0
0	0	0
0	0	0
0	0	0
0	0	0
0	0	0
0	0	0
0	0	0
0	0	0
0	0	0
0	0	0.0062831
0	0	0.0062831
0	0	0.0062831
0	0.017	0.0062831
0	0.017	0.0062831
0	0.017	0.0062831
0	0.017	0.0062831
0	0.017	0.0062831
0	0.017	0.0062831
0	0.017	0.0062831
0	0.017	0.0062831
0	0.017	0.012566
0	0.017	0.012566
0	0.017	0.012566
0	0.017	0.012566
0	0.017	0.012566
0	0.017	0.012566
0	0.017	0.012566
0	0.017	0.012566
0	0.017	0.012566
0	0.017	0.018849
0	0.017	0.018849
0	0.017	0.018849
0	0.017	0.018849
0	0.017	0.018849
0	0.017	0.018849
0	0.034	0.018849
0	0.034	0.025132
0	0.034	0.025132
0	0.034	0.025132
0	0.034	0.025132
0	0.034	0.025132
0	0.034	0.031415
0	0.034	0.031415
0	0.034	0.031415
0	0.034	0.031415
0	0.034	0.031415
0	0.051	0.037699
0	0.051	0.037699
0	0.051	0.037699
0	0.051	0.037699
0	0.051	0.043982
0	0.051	0.043982
0	0.051	0.043982
0	0.051	0.050265
0	0.068	0.050265
0	0.068	0.050265
0	0.068	0.056548
0	0.068	0.056548
1	0.068	0.056548
1	0.068	0.062831
1	0.051	0.062831
1	0.034	0.062831
1	0.034	0.069114
1	0.017	0.069114
1	0.017	0.069114
1	0	0.069114
1	0	0.069114
1	0	0.069114
1	-0.017	0.069114
1	-0.017	0.069114
1	-0.034	0.069114
1	-0.034	0.062831
1	-0.051	0.062831
1	-0.068	0.062831
1	-0.068	0.056548
1	-0.085	0.056548
1	-0.085	0.056548
1	-0.102	0.050265
1	-0.119	0.050265
1	-0.119	0.043982
1	-0.136	0.037699
0	-0.136	0.037699
0	-0.136	0.031415
0	-0.136	0.025132
0	-0.136	0.025132
0	-0.136	0.018849
0	-0.119	0.012566
0	-0.119	0.012566
0	-0.119	0.0062831
0	-0.119	0
0	-0.119	0
0	-0.119	6.2768
0	-0.119	6.2705
0	-0.119	6.2705
0	-0.119	6.2642
0	-0.119	6.258
0	-0.136	6.258
0	-0.136	6.2517
0	-0.136	6.2517
0	-0.136	6.2454
0	-0.136	6.2391
0	-0.136	6.2328
2	-0.136	6.2328
2	-0.119	6.2265
2	-0.119	6.2265
2	-0.102	6.2203
2	-0.102	6.214
2	-0.085	6.214
2	-0.068	6.214
2	-0.068	6.2077
2	-0.051	6.2077
2	-0.051	6.2077
2	-0.034	6.2014
2	-0.017	6.2014
2	-0.017	6.2014
2	0	6.2014
2	0	6.2014
2	0	6.2014
2	0	6.2014
2	0.017	6.2014
2	0.017	6.2014
2	0.034	6.2014
2	0.051	6.2077
2	0.051	6.2077
2	0.068	6.2077
2	0.068	6.2077
2	0.085	6.214
2	0.085	6.214
2	0.102	6.2203
2	0.119	6.2203
2	0.119	6.2265
2	0.136	6.2328
2	0.153	6.2328
2	0.153	6.2391
2	0.17	6.2454
0	0.17	6.2517
0	0.17	6.258
0	0.17	6.2642
0	0.17	6.2642
0	0.17	6.2705
0	0.17	6.2768
0	0.17	0
0	0.17	0.0062831
0	0.17	0.0062831
0	0.17	0.012566
0	0.17	0.018849
0	0.17	0.025132
0	0.17	0.031415
0	0.17	0.037699
0	0.17	0.037699
0	0.17	0.043982
0	0.17	0.050265
0	0.187	0.056548
0	0.187	0.062831
0	0.187	0.069114
0	0.187	0.075397
0	0.187	0.08168
0	0.204	0.087963
0	0.204	0.094246
0	0.204	0.10053
0	0.204	0.10681
0	0.221	0.1131
0	0.221	0.11938
1	0.238	0.12566
1	0.221	0.13195
1	0.221	0.13823
1	0.204	0.14451
1	0.204	0.15079
1	0.204	0.15708
1	0.187	0.16336
1	0.187	0.16964
1	0.187	0.17593
1	0.17	0.18221
1	0.17	0.18849
1	0.17	0.19478
1	0.17	0.20106
1	0.17	0.20734
1	0.153	0.20734
1	0.153	0.21363
1	0.153	0.21991
1	0.153	0.22619
1	0.153	0.23247
1	0.153	0.23247
1	0.153	0.23876
1	0.153	0.24504
1	0.136	0.24504
1	0.136	0.25132
1	0.136	0.25761
1	0.136	0.26389
1	0.136	0.26389
1	0.136	0.27017
1	0.136	0.27646
1	0.136	0.28274
1	0.136	0.28274
1	0.136	0.28902
1	0.136	0.29531
1	0.136	0.29531
1	0.153	0.30159
1	0.153	0.30787
1	0.153	0.31416
1	0.153	0.31416
1	0.153	0.32044
1	0.153	0.32672
1	0.153	0.333
1	0.153	0.333
1	0.17	0.33929
1	0.17	0.34557
1	0.17	0.35185
1	0.17	0.35814
1	0.187	0.36442
1	0.187	0.3707
1	0.187	0.37699
1	0.187	0.38327
1	0.204	0.38955
1	0.204	0.39583
1	0.204	0.40212
1	0.221	0.4084
1	0.221	0.41469
1	0.238	0.42097
1	0.238	0.42725
1	0.238	0.43353
1	0.255	0.43982
1	0.255	0.45238
0	0.289	0.45867
0	0.306	0.46495
0	0.323	0.47752
0	0.357	0.49008
0	0.374	0.49637
0	0.391	0.50893
0	0.425	0.5215
0	0.442	0.53406
0	0.476	0.55291
0	0.493	0.56548
0	0.527	0.57805
0	0.561	0.59689
0	0.578	0.61574
0	0.612	0.63459
0	0.646	0.65344
0	0.68	0.67229
0	0.697	0.69114
0	0.731	0.71627
0	0.765	0.73512
0	0.799	0.76026
0	0.833	0.78539
0	0.867	0.81052
0	0.901	0.84193
0	0.952	0.86707
0	0.986	0.89848
0	1.02	0.92362
0	1.071	0.95503
0	1.105	0.99273
0	1.139	1.0241
0	1.19	1.0618
0	1.224	1.0995
0	1.275	1.1372
0	1.326	1.1749
0	1.36	1.2126
0	1.411	1.2566
0	1.462	1.3006
0	1.513	1.3446
0	1.564	1.3886
0	1.598	1.4388
0	1.649	1.4891
0	1.7	1.5394
0	1.751	1.5896
0	1.802	1.6462
0	1.853	1.6964
0	1.904	1.753
0	1.955	1.8158
0	1.989	1.8724
0	2.04	1.9352
0	2.091	1.998
0	2.125	2.0609
0	2.176	2.1237
0	2.21	2.1928
0	2.244	2.2556
0	2.295	2.3247
0	2.329	2.3939
0	2.346	2.463
0	2.38	2.5384
0	2.414	2.6075
0	2.431	2.6829
0	2.448	2.752
0	2.465	2.8274
0	2.482	2.9028
0	2.482	2.9782
0	2.482	3.0536
0	2.499	3.129
0	2.482	3.2044
0	2.482	3.2798
0	2.465	3.3489
0	2.465	3.4243
0	2.448	3.4997
0	2.414	3.5751
0	2.397	3.6442
0	2.363	3.7196
0	2.346	3.7887
0	2.312	3.8578
0	2.278	3.9269
0	2.227	3.996
0	2.193	4.0589
0	2.159	4.128
0	2.108	4.1908
0	2.057	4.2537
0	2.023	4.3165
0	1.972	4.373
0	1.921	4.4359
0	1.87	4.4924
0	1.819	4.549
0	1.768	4.5992
0	1.717	4.6558
0	1.666	4.706
0	1.615	4.7563
0	1.564	4.8003
0	1.513	4.8506
0	1.462	4.8945
0	1.411	4.9385
0	1.36	4.9762
0	1.326	5.0202
0	1.275	5.0579
0	1.224	5.0956
0	1.173	5.1333
0	1.139	5.171
0	1.088	5.2024
0	1.037	5.2338
0	1.003	5.2652
0	0.952	5.2966
0	0.918	5.3218
0	0.867	5.3469
2	0.833	5.3783
2	0.816	5.3972
2	0.782	5.4223
2	0.765	5.4474
2	0.731	5.4726
2	0.714	5.4914
2	0.697	5.5166
2	0.663	5.5354
2	0.646	5.5543
2	0.629	5.5731
2	0.612	5.592
2	0.595	5.6108
2	0.578	5.6297
2	0.561	5.6485
2	0.544	5.6611
2	0.527	5.6799
2	0.51	5.6925
2	0.493	5.7113
2	0.476	5.7239
2	0.476	5.7428
2	0.459	5.7553
2	0.442	5.7679
2	0.442	5.7805
2	0.425	5.793
2	0.425	5.8056
2	0.408	5.8182
0	0.391	5.8307
0	0.357	5.8433
0	0.34	5.8559
0	0.323	5.8621
0	0.306	5.8747
0	0.289	5.881
0	0.255	5.8936
0	0.238	5.8998
0	0.221	5.9061
0	0.204	5.9124
0	0.187	5.9187
0	0.17	5.925
0	0.153	5.9313
0	0.136	5.9375
0	0.119	5.9375
0	0.102	5.9438
0	0.085	5.9438
0	0.068	5.9501
0	0.051	5.9501
0	0.034	5.9501
0	0.017	5.9564
0	0	5.9564
0	0	5.9564
0	0	5.9564
2	-0.017	5.9564
2	-0.034	5.9564
2	-0.034	5.9501
2	-0.034	5.9501
2	-0.034	5.9501
2	-0.034	5.9501
2	-0.034	5.9501
2	-0.034	5.9438
2	-0.051	5.9438
2	-0.051	5.9438
2	-0.051	5.9375
2	-0.051	5.9375
2	-0.051	5.9375
2	-0.068	5.9375
2	-0.068	5.9313
2	-0.068	5.9313
2	-0.068	5.925
2	-0.068	5.925
2	-0.085	5.925
2	-0.085	5.9187
2	-0.085	5.9187
2	-0.085	5.9124
2	-0.102	5.9124
2	-0.102	5.9061
2	-0.102	5.9061
2	-0.102	5.8998
2	-0.119	5.8998
2	-0.119	5.8936
2	-0.119	5.8873
2	-0.136	5.8873
2	-0.136	5.881
2	-0.136	5.8747
2	-0.153	5.8747
2	-0.153	5.8684
2	-0.17	5.8621
2	-0.17	5.8559
2	-0.17	5.8496
2	-0.187	5.8496
2	-0.187	5.8433
2	-0.204	5.837
2	-0.204	5.8307
0	-0.221	5.8244
0	-0.255	5.8119
0	-0.272	5.8056
0	-0.289	5.7993
0	-0.323	5.7867
0	-0.34	5.7805
0	-0.374	5.7679
0	-0.391	5.7553
0	-0.425	5.7428
0	-0.442	5.7302
0	-0.476	5.7176
0	-0.493	5.6988
0	-0.527	5.6862
0	-0.544	5.6674
0	-0.578	5.6548
0	-0.612	5.6359
0	-0.646	5.6171
0	-0.663	5.592
0	-0.697	5.5731
0	-0.731	5.5543
0	-0.765	5.5291
0	-0.799	5.504
0	-0.833	5.4789
0	-0.867	5.4537
0	-0.901	5.4286
0	-0.952	5.3972
0	-0.986	5.372
0	-1.02	5.3406
0	-1.071	5.3092
0	-1.105	5.2778
0	-1.156	5.2401
0	-1.19	5.2087
0	-1.241	5.171
0	-1.275	5.1333
0	-1.326	5.0956
0	-1.377	5.0516
0	-1.411	5.0076
0	-1.462	4.9637
0	-1.513	4.9197
0	-1.564	4.8757
0	-1.615	4.8254
0	-1.666	4.7752
0	-1.7	4.7249
0	-1.751	4.6746
0	-1.802	4.6244
0	-1.853	4.5678
0	-1.904	4.5113
0	-1.955	4.4547
0	-2.006	4.3919
0	-2.04	4.3291
0	-2.091	4.2662
0	-2.125	4.2034
0	-2.176	4.1406
0	-2.21	4.0714
0	-2.244	4.0086
0	-2.295	3.9395
0	-2.329	3.8704
0	-2.346	3.8013
0	-2.38	3.7259
0	-2.414	3.6568
0	-2.431	3.5814
0	-2.448	3.5122
0	-2.465	3.4369
0	-2.465	3.3615
0	-2.482	3.2861
0	-2.482	3.2107
0	-2.482	3.1353
0	-2.482	3.0599
0	-2.482	2.9908
0	-2.465	2.9154
0	-2.448	2.84
0	-2.431	2.7646
0	-2.414	2.6955
0	-2.38	2.62
0	-2.363	2.5509
0	-2.329	2.4818
0	-2.295	2.4064
0	-2.261	2.3373
0	-2.227	2.2745
0	-2.176	2.2054
0	-2.142	2.1425
0	-2.091	2.0797
0	-2.057	2.0169
0	-2.006	1.954
0	-1.955	1.8912
0	-1.904	1.8347
0	-1.853	1.7781
0	-1.802	1.7216
0	-1.751	1.6713
0	-1.7	1.6148
0	-1.649	1.5645
0	-1.598	1.5205
0	-1.547	1.4703
0	-1.513	1.4263
0	-1.462	1.3823
0	-1.411	1.3383
0	-1.36	1.2943
0	-1.309	1.2566
0	-1.258	1.2126
0	-1.207	1.1812
0	-1.173	1.1435
0	-1.122	1.1058
0	-1.071	1.0744
0	-1.037	1.043
0	-0.986	1.0116
0	-0.952	0.98016
0	-0.901	0.95503
0	-0.867	0.9299
0	-0.816	0.90477
1	-0.782	0.87963
1	-0.765	0.8545
1	-0.731	0.82937
1	-0.714	0.81052
1	-0.68	0.79167
1	-0.663	0.76654
1	-0.646	0.74769
1	-0.629	0.72884
1	-0.595	0.70999
1	-0.578	0.69114
1	-0.561	0.67229
1	-0.544	0.65973
1	-0.527	0.64088
1	-0.51	0.62831
1	-0.493	0.60946
1	-0.476	0.59689
1	-0.476	0.58433
1	-0.459	0.56548
1	-0.442	0.55291
1	-0.425	0.54035
1	-0.408	0.52778
0	-0.391	0.51521
0	-0.357	0.50265
0	-0.34	0.49008
0	-0.323	0.4838
0	-0.289	0.47123
0	-0.272	0.46495
0	-0.255	0.45867
0	-0.221	0.4461
0	-0.204	0.43982
0	-0.187	0.43353
0	-0.17	0.43353
0	-0.136	0.42725
0	-0.119	0.42097
0	-0.102	0.42097
1	-0.085	0.41469
1	-0.068	0.41469
1	-0.068	0.4084
1	-0.068	0.4084
1	-0.051	0.4084
1	-0.051	0.40212
1	-0.034	0.40212
1	-0.034	0.40212
1	-0.034	0.40212
1	-0.017	0.40212
1	-0.017	0.39583
1	-0.017	0.39583
0	0	0.39583
0	0.017	0.39583
0	0.034	0.39583
0	0.051	0.40212
0	0.068	0.40212
0	0.085	0.40212
0	0.102	0.4084
0	0.136	0.41469
0	0.153	0.41469
0	0.17	0.42097
0	0.187	0.42725
1	0.221	0.43353
1	0.221	0.43982
1	0.221	0.4461
1	0.238	0.45238
1	0.238	0.46495
1	0.255	0.47123
1	0.255	0.47752
1	0.272	0.4838
1	0.289	0.49637
1	0.289	0.50265
1	0.306	0.51521
1	0.323	0.5215
1	0.323	0.53406
1	0.34	0.54035
1	0.357	0.55291
1	0.357	0.56548
1	0.374	0.57805
1	0.391	0.58433
1	0.408	0.59689
1	0.425	0.60946
0	0.442	0.62831
0	0.476	0.64088
0	0.51	0.65344
0	0.544	0.67229
0	0.578	0.68486
0	0.595	0.70371
0	0.629	0.72256
0	0.663	0.74141
0	0.697	0.76654
0	0.731	0.78539
0	0.765	0.81052
0	0.816	0.83565
0	0.85	0.86079
0	0.884	0.88592
0	0.918	0.91105
0	0.969	0.94246
0	1.003	0.9676
0	1.037	0.99901
0	1.088	1.0367
0	1.122	1.0681
0	1.173	1.0995
0	1.224	1.1372
0	1.258	1.1749
0	1.309	1.2126
0	1.36	1.2566
0	1.411	1.2943
0	1.445	1.3383
0	1.496	1.3823
0	1.547	1.4325
0	1.598	1.4765
0	1.649	1.5268
0	1.7	1.5771
0	1.751	1.6273
0	1.785	1.6839
0	1.836	1.7341
0	1.887	1.7907
0	1.938	1.8472
0	1.989	1.9101
0	2.023	1.9666
0	2.074	2.0294
0	2.108	2.0923
0	2.159	2.1614
0	2.193	2.2242
0	2.227	2.2933
0	2.278	2.3562
0	2.295	2.4253
0	2.329	2.4944
0	2.363	2.5698
0	2.38	2.6389
0	2.397	2.7143
0	2.431	2.7834
0	2.431	2.8588
0	2.448	2.9279
0	2.448	3.0033
0	2.465	3.0787
0	2.465	3.1541
0	2.448	3.2295
0	2.448	3.2986
0	2.431	3.374
0	2.414	3.4494
0	2.397	3.5185
0	2.38	3.5939
0	2.363	3.6631
0	2.329	3.7322
0	2.295	3.8013
0	2.261	3.8704
0	2.227	3.9395
0	2.193	4.0086
0	2.159	4.0714
0	2.108	4.1343
0	2.074	4.1971
0	2.023	4.2599
0	1.972	4.3228
0	1.921	4.3793
0	1.87	4.4359
0	1.836	4.4924
0	1.785	4.549
0	1.734	4.5992
0	1.683	4.6495
0	1.632	4.6998
0	1.581	4.75
0	1.53	4.794
0	1.479	4.8443
0	1.428	4.8883
0	1.377	4.926
0	1.326	4.9699
0	1.275	5.0076
0	1.224	5.0453
0	1.173	5.083
0	1.139	5.1144
0	1.088	5.1521
0	1.037	5.1836
0	1.003	5.215
2	0.952	5.2401
2	0.918	5.2715
2	0.901	5.2966
2	0.867	5.3281
2	0.833	5.3532
2	0.816	5.3783
2	0.782	5.4035
2	0.765	5.4223
2	0.731	5.4474
2	0.714	5.4663
2	0.697	5.4914
2	0.663	5.5103
2	0.646	5.5291
2	0.629	5.548
2	0.612	5.5668
2	0.595	5.5857
2	0.578	5.6045
2	0.561	5.6234
2	0.544	5.6359
2	0.527	5.6548
2	0.51	5.6674
2	0.493	5.6862
2	0.476	5.6988
2	0.459	5.7113
2	0.442	5.7302
2	0.442	5.7428
2	0.425	5.7553
2	0.408	5.7679
2	0.408	5.7805
2	0.391	5.793
2	0.374	5.8056
2	0.374	5.8182
2	0.357	5.8244
2	0.357	5.837
2	0.34	5.8496
2	0.34	5.8559
2	0.323	5.8684
2	0.323	5.881
2	0.323	5.8873
2	0.306	5.8998
2	0.306	5.9061
2	0.306	5.9187
2	0.306	5.925
2	0.289	5.9375
2	0.289	5.9438
2	0.289	5.9564
2	0.289	5.9627
2	0.289	5.9752
2	0.289	5.9815
2	0.289	5.9878
2	0.289	6.0004
2	0.289	6.0066
2	0.289	6.0129
2	0.289	6.0255
2	0.289	6.0318
2	0.289	6.0443
2	0.289	6.0506
2	0.289	6.0569
2	0.289	6.0695
2	0.289	6.0758
2	0.306	6.0883
2	0.306	6.0946
2	0.306	6.1072
2	0.306	6.1135
2	0.323	6.126
0	0.306	6.1323
0	0.306	6.1449
0	0.289	6.1512
0	0.289	6.1637
0	0.289	6.17
0	0.272	6.1763
1	0.272	6.1889
1	0.255	6.1951
1	0.238	6.2014
1	0.221	6.2077
1	0.204	6.2203
1	0.187	6.2203
1	0.17	6.2265
1	0.153	6.2328
1	0.136	6.2391
1	0.119	6.2454
1	0.102	6.2454
1	0.085	6.2517
1	0.085	6.2517
1	0.068	6.258
1	0.051	6.258
1	0.034	6.258
1	0.017	6.258
1	0	6.258
1	0	6.258
1	-0.017	6.258
1	-0.017	6.258
1	-0.034	6.258
1	-0.051	6.258
1	-0.068	6.2517
1	-0.085	6.2517
1	-0.102	6.2517
0	-0.102	6.2454
0	-0.102	6.2454
0	-0.102	6.2391
0	-0.102	6.2328
0	-0.102	6.2328
0	-0.102	6.2265
0	-0.119	6.2265
0	-0.119	6.2203
0	-0.119	6.2203
0	-0.119	6.214
0	-0.119	6.2077
0	-0.119	6.2077
0	-0.136	6.2014
0	-0.136	6.1951
2	-0.136	6.1951
2	-0.136	6.1889
2	-0.119	6.1826
2	-0.119	6.1826
2	-0.102	6.1763
2	-0.102	6.1763
2	-0.085	6.17
2	-0.085	6.17
2	-0.068	6.1637
2	-0.068	6.1637
2	-0.051	6.1637
2	-0.051	6.1574
2	-0.034	6.1574
2	-0.034	6.1574
2	-0.017	6.1574
2	-0.017	6.1574
2	-0.017	6.1574
2	0	6.1512
2	0	6.1512
2	0	6.1512
2	0	6.1512
2	0	6.1574
2	0.017	6.1574
2	0.017	6.1574
0	0.017	6.1574
0	0.017	6.1574
0	0	6.1574
0	0	6.1574
0	0	6.1574
0	0	6.1574
0	0	6.1574
2	-0.017	6.1574
2	0	6.1574
2	0	6.1574
2	0	6.1574
2	0	6.1574
2	0.017	6.1574
2	0.017	6.1574
2	0.034	6.1574
2	0.034	6.1574
2	0.034	6.1637
2	0.051	6.1637
2	0.051	6.1637
2	0.068	6.17
2	0.068	6.17
2	0.085	6.17
2	0.085	6.1763
2	0.102	6.1763
0	0.085	6.1826
0	0.085	6.1826
0	0.085	6.1889
0	0.085	6.1889
0	0.068	6.1889
0	0.068	6.1951
0	0.068	6.1951
0	0.051	6.1951
0	0.051	6.2014
2	0.051	6.2014
2	0.068	6.2014
2	0.068	6.2077
2	0.085	6.2077
2	0.085	6.214
0	0.085	6.214
0	0.085	6.2203
0	0.085	6.2203
0	0.085	6.2203
0	0.068	6.2265
0	0.068	6.2265
0	0.068	6.2328
0	0.068	6.2328
0	0.068	6.2328
[truncated: 5,162 more rows]
