# Supplementary material for: Skilled motor control of an inverted pendulum implies low entropy of states but high entropy of actions
Source: PLoS Comput Biol. 2023 Jan 6;19(1):e1010810. doi: 10.1371/journal.pcbi.1010810 (PMC9851554; doi:10.1371/journal.pcbi.1010810)
Supplement: S2 File — The dataset within the file contains the data collected during the experiment. Each CSV file named “FRI_p_l.csv” corresponds to a different trial, where “p” stands for an unique numerical participant’s identifier and “l” stands for pendulum length (where “2” corresponds to 0.2, “3” to 0.3 m, “4” to 0.4 m, etc.). In every file, rows correspond to subsequent time steps, sampled with a frequency of 0.017 s. For every recorded time step, each column contains: the action selected by the trial’s participant (“action”). The value 0 corresponds to a “no action”, the value 1 represents an action that pushes the pendulum towards the clockwise direction and the value 2 corresponds to an action that pushes the pendulum towards the anti-clockwise direction.the angular velocity of the pendulum at that time step (“ang. velocity”), measured in rad s−1.the angle of the pendulum at that time step (“angle”), measured in rad with values in the interval [0, 2π) rad. The angle 0 rad corresponds to the pendulum oriented in its upright position.the single utility value associated to the whole trial (“utility”). (ZIP) [file pcbi.1010810.s002.zip › ExperimentalData/FRI_23_9.csv]

action	angular vel.	angle	trial utility
0	0	3.2358	-5.7177
0	0	3.2358
0	0	3.2358
0	0	3.2358
0	0	3.2358
0	-0.017	3.2358
0	-0.017	3.2358
0	-0.017	3.2358
0	-0.017	3.2358
0	-0.017	3.2358
0	-0.034	3.2295
0	-0.034	3.2295
0	-0.034	3.2295
0	-0.034	3.2295
0	-0.034	3.2295
0	-0.034	3.2232
0	-0.051	3.2232
0	-0.051	3.2232
0	-0.051	3.2232
0	-0.051	3.217
0	-0.051	3.217
0	-0.051	3.217
0	-0.068	3.2107
0	-0.068	3.2107
0	-0.068	3.2107
0	-0.068	3.2044
0	-0.068	3.2044
0	-0.068	3.2044
0	-0.068	3.1981
0	-0.068	3.1981
0	-0.085	3.1918
0	-0.085	3.1918
0	-0.085	3.1918
0	-0.085	3.1855
0	-0.085	3.1855
0	-0.085	3.1793
0	-0.085	3.1793
0	-0.085	3.173
0	-0.085	3.173
0	-0.085	3.1667
0	-0.085	3.1667
0	-0.085	3.1604
0	-0.085	3.1604
0	-0.102	3.1541
0	-0.102	3.1541
0	-0.102	3.1478
0	-0.102	3.1478
0	-0.102	3.1416
0	-0.102	3.1416
0	-0.102	3.1353
0	-0.102	3.1353
0	-0.102	3.129
0	-0.102	3.129
0	-0.102	3.129
0	-0.102	3.1227
0	-0.085	3.1227
0	-0.085	3.1164
0	-0.085	3.1164
0	-0.085	3.1101
0	-0.085	3.1101
0	-0.085	3.1038
0	-0.085	3.1038
0	-0.085	3.0976
0	-0.085	3.0976
0	-0.085	3.0913
0	-0.085	3.0913
0	-0.085	3.085
0	-0.085	3.085
0	-0.068	3.085
0	-0.068	3.0787
0	-0.068	3.0787
0	-0.068	3.0724
0	-0.068	3.0724
0	-0.068	3.0724
0	-0.068	3.0661
0	-0.068	3.0661
0	-0.051	3.0661
0	-0.051	3.0599
0	-0.051	3.0599
0	-0.051	3.0599
0	-0.051	3.0599
0	-0.051	3.0536
0	-0.051	3.0536
0	-0.034	3.0536
0	-0.034	3.0536
0	-0.034	3.0473
0	-0.034	3.0473
0	-0.034	3.0473
0	-0.017	3.0473
0	-0.017	3.0473
0	-0.017	3.0473
2	-0.017	3.041
2	0	3.041
2	0	3.041
2	0	3.041
2	0.017	3.041
2	0.034	3.0473
2	0.034	3.0473
2	0.051	3.0473
2	0.068	3.0473
2	0.068	3.0536
2	0.085	3.0536
2	0.102	3.0599
2	0.119	3.0599
2	0.119	3.0661
2	0.136	3.0661
2	0.153	3.0724
2	0.153	3.0787
2	0.17	3.085
2	0.17	3.0913
2	0.187	3.0976
2	0.204	3.0976
2	0.204	3.1038
2	0.221	3.1164
2	0.221	3.1227
2	0.238	3.129
2	0.255	3.1353
2	0.255	3.1416
2	0.272	3.1541
2	0.272	3.1604
2	0.272	3.1667
2	0.289	3.1793
2	0.289	3.1855
2	0.306	3.1981
2	0.306	3.2044
2	0.323	3.217
2	0.323	3.2232
2	0.323	3.2358
2	0.34	3.2421
2	0.34	3.2546
2	0.34	3.2672
2	0.34	3.2735
2	0.357	3.2861
2	0.357	3.2986
2	0.357	3.3112
2	0.357	3.3175
2	0.357	3.33
2	0.374	3.3426
2	0.374	3.3552
2	0.374	3.3615
2	0.374	3.374
2	0.374	3.3866
2	0.374	3.3992
2	0.374	3.4117
2	0.374	3.4243
2	0.374	3.4306
2	0.374	3.4431
2	0.374	3.4557
2	0.374	3.4683
2	0.374	3.4808
2	0.357	3.4871
2	0.357	3.4997
2	0.357	3.5122
2	0.357	3.5248
2	0.357	3.5311
2	0.34	3.5437
2	0.34	3.5562
2	0.34	3.5625
2	0.323	3.5751
2	0.323	3.5877
2	0.323	3.5939
2	0.306	3.6065
2	0.306	3.6128
2	0.306	3.6254
0	0.289	3.6316
0	0.272	3.6442
0	0.255	3.6505
0	0.238	3.6568
0	0.221	3.6631
0	0.204	3.6693
0	0.187	3.6756
0	0.17	3.6819
0	0.153	3.6882
0	0.136	3.6945
0	0.119	3.6945
0	0.102	3.7008
0	0.085	3.7008
0	0.068	3.707
0	0.051	3.707
0	0.034	3.707
1	0	3.707
1	0	3.707
1	-0.034	3.707
1	-0.051	3.707
1	-0.085	3.707
1	-0.102	3.7008
1	-0.136	3.6945
1	-0.17	3.6945
1	-0.187	3.6882
1	-0.221	3.6819
1	-0.238	3.6756
1	-0.272	3.6631
1	-0.289	3.6568
1	-0.323	3.6505
1	-0.34	3.6379
1	-0.374	3.6254
1	-0.391	3.6128
1	-0.408	3.6002
1	-0.442	3.5877
1	-0.459	3.5751
1	-0.476	3.5625
1	-0.51	3.5437
1	-0.527	3.5311
1	-0.544	3.5122
1	-0.578	3.4997
1	-0.595	3.4808
1	-0.612	3.462
1	-0.629	3.4431
1	-0.646	3.4243
1	-0.663	3.4054
1	-0.68	3.3803
1	-0.697	3.3615
1	-0.714	3.3426
1	-0.731	3.3175
1	-0.748	3.2986
1	-0.765	3.2735
1	-0.765	3.2484
1	-0.782	3.2295
1	-0.799	3.2044
1	-0.799	3.1793
1	-0.816	3.1541
1	-0.816	3.129
1	-0.833	3.1038
1	-0.833	3.0787
1	-0.85	3.0536
1	-0.85	3.0284
1	-0.85	3.0033
1	-0.85	2.9782
1	-0.85	2.9531
1	-0.867	2.9216
1	-0.867	2.8965
1	-0.867	2.8714
1	-0.867	2.8462
1	-0.867	2.8211
1	-0.85	2.796
1	-0.85	2.7708
1	-0.85	2.7394
1	-0.85	2.7143
1	-0.833	2.6892
1	-0.833	2.664
1	-0.833	2.6389
1	-0.816	2.6138
1	-0.816	2.5886
1	-0.799	2.5635
1	-0.799	2.5447
1	-0.782	2.5195
1	-0.765	2.4944
1	-0.765	2.4693
1	-0.748	2.4504
1	-0.731	2.4253
1	-0.714	2.4064
1	-0.714	2.3813
1	-0.697	2.3624
1	-0.68	2.3436
1	-0.663	2.3185
1	-0.646	2.2996
1	-0.629	2.2808
1	-0.612	2.2619
1	-0.595	2.2431
1	-0.578	2.2242
1	-0.561	2.2117
1	-0.544	2.1928
1	-0.527	2.174
1	-0.51	2.1614
1	-0.493	2.1425
1	-0.459	2.13
1	-0.442	2.1174
1	-0.425	2.1048
1	-0.408	2.0923
0	-0.374	2.0797
0	-0.34	2.0671
0	-0.323	2.0546
0	-0.289	2.0483
0	-0.255	2.0357
0	-0.238	2.0294
0	-0.204	2.0232
0	-0.17	2.0169
0	-0.136	2.0169
0	-0.102	2.0106
0	-0.085	2.0043
0	-0.051	2.0043
0	-0.017	2.0043
0	0	2.0043
0	0.017	2.0043
0	0.051	2.0043
0	0.085	2.0043
0	0.119	2.0106
2	0.153	2.0169
2	0.187	2.0169
2	0.221	2.0294
2	0.255	2.0357
2	0.306	2.042
2	0.34	2.0546
2	0.374	2.0609
2	0.408	2.0734
2	0.459	2.086
2	0.493	2.1048
2	0.527	2.1174
2	0.561	2.1362
2	0.595	2.1551
2	0.646	2.174
2	0.68	2.1928
2	0.714	2.2117
2	0.748	2.2368
2	0.782	2.2556
2	0.816	2.2808
2	0.85	2.3059
2	0.884	2.331
2	0.918	2.3624
2	0.935	2.3876
2	0.969	2.419
2	1.003	2.4504
2	1.037	2.4755
2	1.054	2.507
2	1.088	2.5447
2	1.122	2.5761
2	1.139	2.6075
2	1.173	2.6452
2	1.19	2.6829
2	1.207	2.7143
2	1.241	2.752
2	1.258	2.7897
2	1.275	2.8274
2	1.292	2.8651
2	1.309	2.9091
2	1.326	2.9468
2	1.343	2.9845
2	1.343	3.0284
2	1.36	3.0661
2	1.377	3.1101
2	1.377	3.1541
2	1.394	3.1918
2	1.394	3.2358
2	1.394	3.2798
2	1.394	3.3175
2	1.394	3.3615
2	1.394	3.4054
2	1.394	3.4494
2	1.394	3.4871
2	1.394	3.5311
2	1.394	3.5751
2	1.377	3.6128
2	1.377	3.6568
2	1.36	3.7008
2	1.36	3.7384
2	1.343	3.7824
2	1.326	3.8201
2	1.326	3.8578
2	1.309	3.9018
2	1.292	3.9395
2	1.275	3.9772
2	1.258	4.0149
2	1.241	4.0526
2	1.224	4.0903
2	1.207	4.128
2	1.19	4.1657
2	1.156	4.1971
2	1.139	4.2348
2	1.122	4.2662
2	1.105	4.3039
2	1.071	4.3353
2	1.054	4.3667
2	1.037	4.3982
2	1.003	4.4296
2	0.986	4.461
2	0.952	4.4861
2	0.935	4.5175
2	0.918	4.5427
2	0.884	4.5741
2	0.867	4.5992
2	0.833	4.6244
2	0.816	4.6495
2	0.782	4.6746
2	0.765	4.6998
2	0.731	4.7186
2	0.714	4.7437
2	0.697	4.7626
2	0.663	4.7877
2	0.646	4.8066
2	0.612	4.8254
2	0.595	4.8443
2	0.561	4.8568
2	0.544	4.8757
2	0.527	4.8945
2	0.493	4.9071
2	0.476	4.926
2	0.442	4.9385
2	0.425	4.9511
2	0.408	4.9637
2	0.374	4.9762
2	0.357	4.9888
2	0.323	4.9951
2	0.306	5.0076
2	0.289	5.0139
2	0.255	5.0265
0	0.238	5.0328
0	0.204	5.039
0	0.17	5.0453
0	0.136	5.0516
0	0.102	5.0516
0	0.068	5.0579
0	0.034	5.0579
0	0.017	5.0579
0	0	5.0579
0	-0.034	5.0579
0	-0.068	5.0579
0	-0.102	5.0516
1	-0.136	5.0516
1	-0.17	5.0453
1	-0.204	5.039
1	-0.255	5.0328
1	-0.289	5.0202
1	-0.34	5.0139
1	-0.374	5.0014
1	-0.408	4.9888
1	-0.459	4.9762
1	-0.493	4.9637
1	-0.544	4.9448
1	-0.578	4.9322
1	-0.612	4.9134
1	-0.663	4.8945
1	-0.697	4.8694
1	-0.748	4.8506
1	-0.782	4.8254
1	-0.833	4.8003
1	-0.867	4.7752
1	-0.918	4.75
1	-0.952	4.7186
1	-1.003	4.6935
1	-1.037	4.6621
1	-1.071	4.6306
1	-1.122	4.593
1	-1.156	4.5615
1	-1.207	4.5238
1	-1.241	4.4861
1	-1.292	4.4484
1	-1.326	4.4107
1	-1.36	4.373
1	-1.411	4.3291
1	-1.445	4.2851
1	-1.479	4.2411
1	-1.513	4.1971
1	-1.564	4.1468
1	-1.598	4.1029
1	-1.632	4.0526
1	-1.666	4.0023
1	-1.7	3.9521
1	-1.734	3.9018
1	-1.751	3.8515
1	-1.785	3.795
1	-1.819	3.7447
1	-1.836	3.6882
1	-1.87	3.6316
1	-1.887	3.5751
1	-1.904	3.5185
1	-1.921	3.462
1	-1.938	3.3992
1	-1.955	3.3426
1	-1.972	3.2798
1	-1.989	3.2232
1	-1.989	3.1604
1	-2.006	3.1038
1	-2.006	3.041
1	-2.023	2.9845
1	-2.023	2.9216
1	-2.023	2.8588
1	-2.006	2.8023
1	-2.006	2.7394
1	-2.006	2.6766
1	-1.989	2.62
1	-1.989	2.5572
1	-1.972	2.5007
1	-1.955	2.4378
1	-1.955	2.3813
1	-1.938	2.3185
1	-1.921	2.2619
1	-1.904	2.2054
1	-1.887	2.1488
1	-1.853	2.0923
1	-1.836	2.0357
1	-1.819	1.9792
1	-1.785	1.9289
1	-1.768	1.8724
1	-1.751	1.8221
1	-1.717	1.7655
1	-1.7	1.7153
1	-1.666	1.665
1	-1.649	1.6148
1	-1.615	1.5645
1	-1.598	1.5205
1	-1.564	1.4703
1	-1.547	1.4263
1	-1.53	1.376
1	-1.496	1.332
1	-1.479	1.288
1	-1.445	1.2441
1	-1.428	1.2001
1	-1.411	1.1561
1	-1.377	1.1121
1	-1.36	1.0744
1	-1.343	1.0304
1	-1.326	0.99273
0	-1.292	0.95503
0	-1.258	0.91733
0	-1.241	0.87963
0	-1.207	0.84193
0	-1.19	0.80424
0	-1.156	0.76654
0	-1.139	0.73512
0	-1.122	0.69742
0	-1.088	0.66601
0	-1.071	0.63459
0	-1.054	0.60318
0	-1.037	0.57176
2	-1.02	0.54035
2	-0.986	0.50893
2	-0.969	0.47752
2	-0.935	0.4461
2	-0.918	0.42097
2	-0.901	0.39583
2	-0.867	0.36442
2	-0.85	0.33929
2	-0.833	0.31416
2	-0.816	0.28902
2	-0.799	0.26389
2	-0.782	0.24504
2	-0.765	0.21991
2	-0.748	0.19478
2	-0.731	0.17593
2	-0.714	0.15079
2	-0.697	0.13195
2	-0.68	0.10681
2	-0.663	0.087963
2	-0.663	0.069114
2	-0.646	0.050265
2	-0.629	0.031415
2	-0.629	0.012566
2	-0.612	6.2768
2	-0.612	6.258
2	-0.595	6.2391
2	-0.595	6.2203
2	-0.578	6.2014
2	-0.578	6.1826
2	-0.578	6.1637
2	-0.561	6.1512
2	-0.561	6.1323
2	-0.561	6.1135
2	-0.561	6.0946
2	-0.561	6.082
2	-0.544	6.0632
2	-0.544	6.0443
2	-0.544	6.0318
2	-0.544	6.0129
2	-0.544	5.9941
2	-0.544	5.9815
2	-0.544	5.9627
2	-0.544	5.9438
2	-0.544	5.9313
2	-0.561	5.9124
2	-0.561	5.8936
2	-0.561	5.881
2	-0.561	5.8621
2	-0.561	5.8433
2	-0.578	5.8244
2	-0.578	5.8119
2	-0.578	5.793
2	-0.595	5.7742
2	-0.595	5.7553
2	-0.612	5.7365
2	-0.612	5.7176
2	-0.629	5.6988
0	-0.646	5.6799
0	-0.663	5.6611
0	-0.68	5.6422
0	-0.697	5.6171
0	-0.714	5.5982
0	-0.748	5.5794
0	-0.765	5.5543
0	-0.782	5.5291
0	-0.799	5.504
0	-0.833	5.4789
0	-0.85	5.4537
0	-0.884	5.4286
0	-0.901	5.4035
0	-0.935	5.372
0	-0.952	5.3469
0	-0.986	5.3155
0	-1.003	5.2841
0	-1.037	5.2589
0	-1.071	5.2213
0	-1.088	5.1898
0	-1.122	5.1584
0	-1.156	5.1207
0	-1.19	5.0893
0	-1.207	5.0516
0	-1.241	5.0139
0	-1.275	4.9762
0	-1.309	4.9385
0	-1.343	4.9008
0	-1.377	4.8568
0	-1.411	4.8129
0	-1.428	4.7752
0	-1.462	4.7312
0	-1.496	4.6872
0	-1.53	4.6369
0	-1.564	4.593
0	-1.598	4.5427
0	-1.632	4.4987
0	-1.666	4.4484
0	-1.7	4.3982
0	-1.717	4.3416
0	-1.751	4.2914
0	-1.785	4.2411
0	-1.802	4.1845
2	-1.836	4.128
2	-1.853	4.0714
2	-1.87	4.0149
2	-1.887	3.9583
2	-1.904	3.9018
2	-1.921	3.8453
2	-1.921	3.7887
2	-1.938	3.7322
2	-1.938	3.6693
2	-1.955	3.6128
2	-1.955	3.5562
2	-1.955	3.4934
2	-1.955	3.4369
2	-1.955	3.3803
2	-1.955	3.3175
2	-1.938	3.2609
2	-1.938	3.2044
2	-1.938	3.1416
2	-1.921	3.085
2	-1.904	3.0284
2	-1.887	2.9719
2	-1.87	2.9154
2	-1.853	2.8588
2	-1.836	2.8023
2	-1.819	2.7457
2	-1.785	2.6955
2	-1.768	2.6389
2	-1.734	2.5886
2	-1.717	2.5321
2	-1.683	2.4818
2	-1.649	2.4316
2	-1.615	2.3813
2	-1.581	2.3373
2	-1.547	2.287
2	-1.513	2.2431
2	-1.479	2.1928
2	-1.445	2.1488
2	-1.411	2.1111
2	-1.36	2.0671
2	-1.326	2.0232
2	-1.292	1.9855
2	-1.241	1.9478
2	-1.207	1.9101
2	-1.173	1.8724
2	-1.122	1.841
2	-1.088	1.8095
2	-1.037	1.7781
2	-1.003	1.7467
2	-0.952	1.7153
2	-0.918	1.6839
2	-0.867	1.6587
2	-0.833	1.6336
2	-0.782	1.6085
2	-0.748	1.5833
2	-0.697	1.5645
2	-0.663	1.5456
2	-0.612	1.5268
2	-0.578	1.5079
2	-0.527	1.4891
2	-0.493	1.4765
2	-0.442	1.4577
2	-0.408	1.4451
2	-0.357	1.4325
2	-0.323	1.4263
2	-0.272	1.4137
2	-0.238	1.4074
2	-0.187	1.4011
2	-0.153	1.3948
2	-0.102	1.3886
2	-0.068	1.3886
2	-0.017	1.3886
2	0	1.3886
2	0.034	1.3886
2	0.085	1.3886
2	0.119	1.3948
2	0.17	1.3948
2	0.204	1.4011
2	0.255	1.4137
2	0.289	1.42
2	0.34	1.4263
2	0.374	1.4388
2	0.425	1.4514
2	0.459	1.464
2	0.51	1.4828
2	0.544	1.4954
2	0.578	1.5142
2	0.629	1.5331
2	0.663	1.5519
2	0.714	1.5708
2	0.748	1.5959
2	0.799	1.621
2	0.833	1.6399
2	0.884	1.6713
2	0.918	1.6964
2	0.969	1.7216
2	1.003	1.753
2	1.037	1.7844
2	1.088	1.8158
2	1.122	1.8535
2	1.173	1.8849
2	1.207	1.9226
2	1.241	1.9603
2	1.292	1.998
2	1.326	2.0357
2	1.36	2.0797
2	1.394	2.1174
2	1.428	2.1614
2	1.462	2.2054
2	1.513	2.2494
2	1.547	2.2933
2	1.564	2.3436
2	1.598	2.3876
2	1.632	2.4378
2	1.666	2.4881
2	1.683	2.5384
2	1.717	2.5886
2	1.734	2.6452
2	1.768	2.6955
2	1.785	2.752
2	1.802	2.8023
2	1.819	2.8588
2	1.836	2.9154
2	1.853	2.9719
2	1.87	3.0222
2	1.87	3.0787
2	1.887	3.1353
2	1.887	3.1981
2	1.904	3.2546
2	1.904	3.3112
2	1.904	3.3677
2	1.904	3.4243
2	1.904	3.4808
2	1.904	3.5374
2	1.887	3.5939
2	1.887	3.6505
2	1.87	3.707
2	1.87	3.7636
2	1.853	3.8201
2	1.836	3.8767
2	1.819	3.9332
2	1.802	3.9898
2	1.785	4.04
2	1.768	4.0966
2	1.751	4.1468
2	1.734	4.2034
2	1.717	4.2537
2	1.683	4.3039
2	1.666	4.3542
2	1.649	4.4044
2	1.615	4.4547
2	1.598	4.505
2	1.564	4.549
2	1.547	4.5992
2	1.513	4.6432
2	1.496	4.6872
2	1.462	4.7312
2	1.445	4.7752
2	1.411	4.8191
2	1.394	4.8631
2	1.377	4.9071
2	1.343	4.9448
2	1.326	4.9825
2	1.292	5.0265
2	1.275	5.0642
2	1.258	5.1019
2	1.224	5.1396
2	1.207	5.1773
2	1.19	5.215
2	1.173	5.2464
2	1.139	5.2841
2	1.122	5.3155
2	1.105	5.3532
2	1.088	5.3846
2	1.071	5.416
2	1.054	5.4474
0	1.037	5.4789
0	1.003	5.5103
0	0.986	5.5417
0	0.969	5.5731
1	0.935	5.5982
1	0.918	5.6297
1	0.884	5.6548
1	0.85	5.6799
1	0.833	5.705
1	0.799	5.7302
1	0.765	5.7553
1	0.748	5.7805
1	0.714	5.7993
1	0.697	5.8244
1	0.68	5.8433
1	0.646	5.8621
1	0.629	5.881
1	0.612	5.8998
1	0.578	5.9187
1	0.561	5.9375
1	0.544	5.9564
1	0.527	5.9689
1	0.51	5.9878
1	0.493	6.0004
1	0.459	6.0129
1	0.442	6.0318
1	0.425	6.0443
1	0.408	6.0569
1	0.391	6.0695
1	0.374	6.082
1	0.374	6.0883
0	0.357	6.1009
0	0.357	6.1135
0	0.357	6.126
0	0.34	6.1323
0	0.34	6.1449
0	0.34	6.1574
0	0.323	6.1637
0	0.323	6.1763
0	0.323	6.1889
1	0.323	6.1951
1	0.306	6.2077
1	0.289	6.214
1	0.289	6.2265
1	0.272	6.2328
1	0.272	6.2391
1	0.255	6.2517
1	0.238	6.258
1	0.238	6.2642
1	0.221	6.2705
1	0.221	6.2768
1	0.204	0
1	0.204	0.0062831
1	0.187	0.012566
1	0.187	0.018849
1	0.17	0.025132
1	0.17	0.031415
1	0.153	0.037699
1	0.153	0.037699
1	0.136	0.043982
1	0.136	0.050265
1	0.119	0.050265
1	0.119	0.056548
1	0.119	0.062831
1	0.102	0.062831
1	0.102	0.069114
1	0.085	0.069114
1	0.085	0.075397
1	0.085	0.075397
1	0.068	0.075397
1	0.068	0.08168
1	0.051	0.08168
1	0.051	0.08168
1	0.051	0.087963
1	0.034	0.087963
1	0.034	0.087963
1	0.034	0.087963
1	0.017	0.094246
1	0.017	0.094246
1	0.017	0.094246
1	0	0.094246
1	0	0.094246
1	0	0.094246
1	0	0.094246
1	0	0.094246
1	0	0.094246
1	-0.017	0.094246
1	-0.017	0.094246
1	-0.017	0.094246
1	-0.034	0.087963
1	-0.034	0.087963
1	-0.034	0.087963
1	-0.051	0.087963
1	-0.051	0.08168
1	-0.068	0.08168
1	-0.068	0.08168
1	-0.068	0.075397
1	-0.085	0.075397
1	-0.085	0.075397
1	-0.085	0.069114
0	-0.085	0.069114
0	-0.085	0.062831
0	-0.085	0.062831
0	-0.085	0.056548
0	-0.085	0.056548
0	-0.085	0.050265
0	-0.068	0.050265
0	-0.068	0.050265
0	-0.068	0.043982
0	-0.068	0.043982
0	-0.068	0.037699
0	-0.068	0.037699
0	-0.068	0.037699
0	-0.068	0.031415
0	-0.068	0.031415
0	-0.068	0.031415
0	-0.068	0.025132
0	-0.068	0.025132
0	-0.068	0.025132
0	-0.051	0.018849
0	-0.051	0.018849
0	-0.051	0.018849
0	-0.051	0.012566
0	-0.051	0.012566
0	-0.051	0.012566
0	-0.051	0.012566
0	-0.051	0.0062831
0	-0.051	0.0062831
0	-0.051	0.0062831
0	-0.051	0
0	-0.051	0
0	-0.051	0
0	-0.051	6.2768
0	-0.051	6.2768
0	-0.051	6.2768
0	-0.051	6.2768
0	-0.051	6.2705
0	-0.051	6.2705
0	-0.051	6.2705
0	-0.051	6.2642
0	-0.051	6.2642
2	-0.051	6.2642
2	-0.051	6.258
2	-0.034	6.258
2	-0.034	6.258
2	-0.017	6.258
2	-0.017	6.258
2	0	6.258
2	0	6.258
2	0	6.258
2	0	6.258
2	0.017	6.258
2	0.017	6.258
2	0.034	6.258
2	0.034	6.258
2	0.034	6.258
2	0.051	6.2642
2	0.051	6.2642
2	0.068	6.2642
0	0.068	6.2705
0	0.068	6.2705
0	0.068	6.2705
0	0.068	6.2768
0	0.068	6.2768
0	0.068	6.2768
0	0.068	0
0	0.068	0
0	0.068	0
0	0.068	0.0062831
1	0.068	0.0062831
1	0.051	0.0062831
1	0.051	0.012566
1	0.034	0.012566
1	0.034	0.012566
1	0.017	0.012566
1	0.017	0.018849
1	0	0.018849
1	0	0.018849
1	0	0.018849
1	0	0.018849
1	-0.017	0.018849
1	-0.017	0.012566
1	-0.034	0.012566
1	-0.034	0.012566
1	-0.051	0.012566
1	-0.051	0.012566
1	-0.068	0.0062831
1	-0.068	0.0062831
1	-0.085	0.0062831
1	-0.085	0
0	-0.085	0
0	-0.085	6.2768
0	-0.085	6.2768
0	-0.085	6.2705
0	-0.085	6.2705
0	-0.085	6.2642
0	-0.085	6.2642
0	-0.085	6.2642
0	-0.085	6.258
0	-0.085	6.258
0	-0.085	6.2517
0	-0.085	6.2517
2	-0.085	6.2454
2	-0.085	6.2454
2	-0.068	6.2391
2	-0.068	6.2391
2	-0.068	6.2391
2	-0.051	6.2328
2	-0.051	6.2328
2	-0.034	6.2328
2	-0.034	6.2328
2	-0.017	6.2265
2	-0.017	6.2265
2	-0.017	6.2265
2	0	6.2265
2	0	6.2265
0	0	6.2265
0	0	6.2265
0	0	6.2265
0	0	6.2265
0	0	6.2265
0	0	6.2265
0	0	6.2265
0	-0.017	6.2265
0	-0.017	6.2265
0	-0.017	6.2265
0	-0.017	6.2203
0	-0.017	6.2203
0	-0.017	6.2203
0	-0.017	6.2203
2	-0.017	6.2203
2	-0.017	6.2203
2	0	6.2203
2	0	6.2203
2	0	6.2203
2	0	6.2203
2	0	6.2203
2	0.017	6.2203
2	0.017	6.2203
2	0.017	6.2203
2	0.034	6.2203
2	0.034	6.2203
2	0.051	6.2265
2	0.051	6.2265
2	0.051	6.2265
2	0.068	6.2265
2	0.068	6.2328
2	0.085	6.2328
2	0.085	6.2391
2	0.102	6.2391
2	0.102	6.2454
0	0.102	6.2454
0	0.102	6.2517
0	0.102	6.2517
0	0.102	6.258
0	0.102	6.258
0	0.102	6.2642
0	0.102	6.2642
1	0.102	6.2705
1	0.085	6.2705
1	0.085	6.2768
1	0.068	6.2768
1	0.068	6.2768
1	0.051	0
1	0.034	0
1	0.034	0
1	0.017	0
1	0.017	0.0062831
1	0	0.0062831
1	0	0.0062831
1	0	0.0062831
1	0	0.0062831
1	-0.017	0.0062831
1	-0.017	0
1	-0.034	0
1	-0.034	0
1	-0.051	0
1	-0.051	0
1	-0.068	6.2768
1	-0.068	6.2768
1	-0.085	6.2768
1	-0.085	6.2705
1	-0.102	6.2705
0	-0.102	6.2642
0	-0.102	6.2642
0	-0.102	6.258
0	-0.102	6.2517
0	-0.102	6.2517
0	-0.102	6.2454
0	-0.102	6.2454
0	-0.102	6.2391
0	-0.102	6.2391
0	-0.102	6.2328
2	-0.119	6.2328
2	-0.102	6.2265
2	-0.102	6.2265
2	-0.085	6.2203
2	-0.085	6.2203
2	-0.068	6.214
2	-0.068	6.214
2	-0.068	6.2077
2	-0.051	6.2077
2	-0.051	6.2077
2	-0.051	6.2077
2	-0.034	6.2014
2	-0.034	6.2014
2	-0.017	6.2014
2	-0.017	6.2014
2	-0.017	6.2014
2	0	6.2014
2	0	6.2014
2	0	6.2014
2	0	6.2014
2	0	6.2014
2	0.017	6.2014
2	0.017	6.2014
2	0.017	6.2014
2	0.034	6.2014
2	0.034	6.2014
2	0.034	6.2014
2	0.051	6.2077
0	0.051	6.2077
0	0.051	6.2077
0	0.034	6.214
0	0.034	6.214
0	0.034	6.214
0	0.034	6.214
0	0.034	6.214
0	0.034	6.2203
0	0.034	6.2203
0	0.034	6.2203
0	0.017	6.2203
0	0.017	6.2203
0	0.017	6.2203
2	0.017	6.2265
2	0.017	6.2265
2	0.034	6.2265
2	0.034	6.2265
2	0.051	6.2265
2	0.051	6.2328
2	0.068	6.2328
2	0.068	6.2328
2	0.068	6.2391
0	0.068	6.2391
0	0.068	6.2391
0	0.068	6.2454
0	0.068	6.2454
0	0.068	6.2517
0	0.068	6.2517
0	0.068	6.2517
0	0.068	6.258
0	0.068	6.258
0	0.068	6.258
0	0.068	6.2642
0	0.068	6.2642
0	0.068	6.2642
0	0.068	6.2705
1	0.068	6.2705
1	0.051	6.2705
1	0.051	6.2768
1	0.034	6.2768
1	0.034	6.2768
1	0.017	6.2768
1	0	6.2768
1	0	6.2768
1	0	6.2768
1	0	6.2768
1	-0.017	6.2768
1	-0.017	6.2768
1	-0.034	6.2768
1	-0.034	6.2768
0	-0.034	6.2768
0	-0.034	6.2705
0	-0.034	6.2705
0	-0.034	6.2705
0	-0.034	6.2705
0	-0.034	6.2705
0	-0.034	6.2642
0	-0.034	6.2642
0	-0.034	6.2642
0	-0.034	6.2642
0	-0.034	6.258
0	-0.051	6.258
0	-0.051	6.258
0	-0.051	6.258
0	-0.051	6.2517
2	-0.051	6.2517
2	-0.034	6.2517
2	-0.034	6.2517
2	-0.017	6.2454
2	-0.017	6.2454
2	0	6.2454
2	0	6.2454
2	0	6.2454
2	0	6.2454
2	0.017	6.2454
2	0.017	6.2454
2	0.017	6.2517
0	0.017	6.2517
0	0.017	6.2517
0	0.017	6.2517
0	0.017	6.2517
0	0.017	6.2517
0	0.017	6.2517
0	0.017	6.258
0	0.017	6.258
0	0.017	6.258
0	0.017	6.258
0	0.017	6.258
0	0.017	6.258
0	0.017	6.258
0	0.017	6.258
0	0.017	6.258
0	0.017	6.258
0	0.017	6.2642
0	0.017	6.2642
0	0.017	6.2642
0	0.017	6.2642
0	0	6.2642
0	0	6.2642
0	0	6.2642
0	0	6.2642
0	0	6.2642
0	0	6.2642
0	0	6.2642
0	0	6.2642
0	0	6.2642
0	0	6.2705
0	0	6.2705
0	0	6.2705
0	0	6.2705
0	0	6.2705
0	0	6.2705
0	0	6.2705
0	0	6.2705
0	0	6.2705
0	0	6.2705
0	0	6.2705
0	0	6.2705
0	0	6.2705
0	0	6.2705
0	0	6.2705
0	0	6.2705
0	0	6.2705
0	0	6.2705
0	0	6.2705
0	0	6.2705
0	0	6.2705
0	0	6.2705
0	0	6.2705
0	0	6.2705
0	0	6.2705
0	0	6.2705
0	0	6.2768
0	0	6.2768
0	0	6.2768
0	0	6.2768
0	0	6.2768
0	0	6.2768
0	0	6.2768
0	0	6.2768
0	0	6.2768
0	0	6.2768
0	0	6.2768
0	0	6.2768
0	0	6.2768
0	0	6.2768
0	0	6.2768
0	0	6.2768
0	0	6.2768
0	0	6.2768
0	0	6.2768
0	0	6.2768
0	0	6.2768
0	0	6.2768
0	0	6.2768
0	0	6.2768
0	0	6.2768
0	0	6.2768
0	0	6.2768
0	0	6.2768
0	0	6.2768
0	0	6.2768
0	0	6.2768
0	0	6.2768
0	0	6.2768
0	0	6.2768
0	0	6.2768
0	0	6.2768
0	0	6.2768
0	0	6.2768
0	0	6.2768
0	0	6.2768
0	0	6.2768
0	0	6.2768
0	0	6.2768
0	0	6.2768
0	0	6.2768
0	0	6.2768
0	0	6.2768
0	0	6.2768
0	0	6.2768
0	0	6.2768
0	0	6.2768
0	0	6.2768
0	0	6.2705
0	0	6.2705
0	0	6.2705
0	0	6.2705
0	0	6.2705
0	0	6.2705
0	0	6.2705
0	0	6.2705
0	0	6.2705
0	0	6.2705
0	0	6.2705
0	0	6.2705
0	0	6.2705
0	0	6.2705
0	0	6.2705
0	0	6.2705
0	0	6.2705
0	0	6.2705
0	0	6.2705
0	0	6.2705
0	0	6.2705
0	0	6.2705
0	0	6.2705
0	0	6.2705
0	0	6.2705
0	0	6.2705
0	0	6.2642
0	0	6.2642
0	0	6.2642
0	0	6.2642
0	0	6.2642
0	0	6.2642
0	0	6.2642
0	0	6.2642
0	0	6.2642
0	0	6.2642
0	-0.017	6.2642
0	-0.017	6.2642
0	-0.017	6.2642
0	-0.017	6.2642
0	-0.017	6.258
0	-0.017	6.258
0	-0.017	6.258
0	-0.017	6.258
0	-0.017	6.258
0	-0.017	6.258
0	-0.017	6.258
0	-0.017	6.258
0	-0.017	6.258
0	-0.017	6.2517
0	-0.017	6.2517
0	-0.017	6.2517
0	-0.017	6.2517
2	-0.017	6.2517
2	-0.017	6.2517
2	0	6.2517
2	0	6.2517
2	0	6.2517
2	0	6.2517
2	0.017	6.2517
2	0.017	6.2517
2	0.034	6.2517
0	0.017	6.2517
0	0.017	6.2517
0	0.017	6.2517
0	0.017	6.258
0	0.017	6.258
0	0.017	6.258
0	0.017	6.258
0	0.017	6.258
0	0.017	6.258
0	0.017	6.258
0	0.017	6.2642
0	0.017	6.2642
0	0.017	6.2642
0	0.017	6.2642
0	0.017	6.2642
0	0.017	6.2642
0	0.017	6.2642
0	0.017	6.2642
0	0.017	6.2642
0	0.017	6.2705
0	0.017	6.2705
0	0.017	6.2705
0	0.017	6.2705
0	0.017	6.2705
0	0.017	6.2705
0	0.017	6.2705
0	0.017	6.2705
0	0.017	6.2705
0	0.017	6.2705
0	0.017	6.2705
0	0.017	6.2705
0	0	6.2768
0	0	6.2768
0	0	6.2768
0	0	6.2768
0	0	6.2768
0	0	6.2768
0	0	6.2768
0	0	6.2768
0	0	6.2768
0	0	6.2768
0	0	6.2768
0	0	6.2768
0	0	6.2768
0	0	0
0	0	0
0	0	0
0	0	0
0	0	0
0	0	0
0	0	0
0	0	0
0	0	0
0	0	0
0	0	0
0	0	0
0	0	0
0	0	0.0062831
0	0.017	0.0062831
0	0.017	0.0062831
0	0.017	0.0062831
0	0.017	0.0062831
0	0.017	0.0062831
0	0.017	0.0062831
0	0.017	0.0062831
0	0.017	0.0062831
0	0.017	0.0062831
0	0.017	0.0062831
0	0.017	0.012566
0	0.017	0.012566
0	0.017	0.012566
0	0.017	0.012566
0	0.017	0.012566
1	0.017	0.012566
1	0	0.012566
1	0	0.012566
1	0	0.012566
1	0	0.012566
1	-0.017	0.012566
1	-0.017	0.012566
1	-0.034	0.012566
0	-0.034	0.012566
0	-0.034	0.0062831
0	-0.034	0.0062831
0	-0.034	0.0062831
0	-0.034	0.0062831
0	-0.034	0.0062831
0	-0.017	0.0062831
0	-0.017	0
0	-0.017	0
0	-0.017	0
0	-0.017	0
0	-0.017	0
0	-0.017	0
0	-0.017	0
0	-0.017	6.2768
0	-0.017	6.2768
0	-0.017	6.2768
0	-0.017	6.2768
0	-0.017	6.2768
0	-0.017	6.2768
2	-0.017	6.2705
2	-0.017	6.2705
2	0	6.2705
2	0	6.2705
2	0	6.2705
2	0	6.2705
2	0.017	6.2705
2	0.017	6.2705
2	0.034	6.2705
2	0.034	6.2768
2	0.051	6.2768
2	0.051	6.2768
2	0.068	6.2768
0	0.068	0
0	0.068	0
0	0.068	0
0	0.068	0.0062831
0	0.068	0.0062831
0	0.068	0.012566
0	0.068	0.012566
0	0.068	0.012566
0	0.068	0.018849
0	0.068	0.018849
0	0.068	0.018849
1	0.068	0.025132
1	0.051	0.025132
1	0.051	0.025132
1	0.051	0.031415
1	0.034	0.031415
1	0.034	0.031415
1	0.017	0.031415
1	0.017	0.031415
1	0	0.031415
1	0	0.031415
1	0	0.031415
1	0	0.031415
1	-0.017	0.031415
0	-0.017	0.031415
0	0	0.031415
0	0	0.031415
0	0	0.031415
0	0	0.031415
0	0	0.031415
0	0	0.031415
0	0	0.031415
0	0	0.031415
0	0	0.031415
0	0	0.031415
0	0	0.031415
0	0	0.031415
0	0	0.031415
1	0	0.031415
1	0	0.031415
1	-0.017	0.025132
1	-0.017	0.025132
1	-0.017	0.025132
1	-0.034	0.025132
1	-0.034	0.025132
1	-0.051	0.025132
0	-0.051	0.018849
0	-0.051	0.018849
0	-0.051	0.018849
0	-0.051	0.012566
0	-0.051	0.012566
0	-0.051	0.012566
0	-0.051	0.012566
0	-0.051	0.0062831
0	-0.051	0.0062831
0	-0.051	0.0062831
0	-0.051	0.0062831
0	-0.051	0
0	-0.051	0
0	-0.034	0
0	-0.034	0
0	-0.034	6.2831
0	-0.034	6.2768
0	-0.034	6.2768
0	-0.051	6.2768
0	-0.051	6.2768
2	-0.051	6.2705
2	-0.034	6.2705
2	-0.017	6.2705
2	-0.017	6.2705
2	0	6.2705
2	0	6.2705
2	0	6.2705
2	0	6.2705
2	0.017	6.2705
2	0.017	6.2705
2	0.034	6.2705
0	0.034	6.2705
0	0.034	6.2705
0	0.034	6.2705
0	0.017	6.2768
0	0.017	6.2768
0	0.017	6.2768
0	0.017	6.2768
0	0.017	6.2768
0	0.017	6.2768
0	0.017	6.2831
0	0.017	0
0	0.017	0
0	0.017	0
0	0.017	0
0	0.017	0
0	0.017	0
0	0.017	0.0062831
0	0.017	0.0062831
0	0.034	0.0062831
1	0.034	0.0062831
1	0.017	0.0062831
1	0.017	0.0062831
1	0	0.0062831
1	0	0.0062831
1	0	0.0062831
1	-0.017	0.0062831
1	-0.017	0.0062831
0	-0.017	0.0062831
0	-0.017	0.0062831
0	-0.017	0.0062831
0	-0.017	0.0062831
0	-0.017	0.0062831
0	-0.017	0.0062831
0	-0.017	0
0	-0.017	0
0	-0.017	0
0	-0.017	0
0	-0.017	0
0	-0.017	0
0	-0.017	0
0	-0.017	0
0	-0.017	0
0	-0.017	6.2768
1	-0.017	6.2768
1	-0.017	6.2768
1	-0.017	6.2768
1	0	6.2768
1	0	6.2768
1	0	6.2768
1	0	6.2768
1	0.017	6.2768
1	0.017	6.2768
1	0.034	6.2768
1	0.034	0
1	0.051	0
1	0.051	0
1	0.068	0
1	0.068	0.0062831
1	0.085	0.0062831
1	0.102	0.012566
1	0.102	0.012566
1	0.119	0.018849
1	0.119	0.018849
1	0.119	0.025132
1	0.119	0.031415
1	0.119	0.031415
1	0.119	0.037699
1	0.136	0.043982
1	0.136	0.043982
1	0.136	0.050265
1	0.136	0.056548
1	0.136	0.056548
1	0.136	0.062831
1	0.136	0.069114
1	0.136	0.069114
1	0.153	0.075397
1	0.136	0.08168
1	0.136	0.08168
1	0.119	0.087963
1	0.119	0.094246
1	0.119	0.094246
1	0.102	0.10053
1	0.102	0.10053
1	0.102	0.10681
1	0.085	0.1131
1	0.085	0.1131
1	0.085	0.1131
1	0.085	0.11938
1	0.068	0.11938
1	0.068	0.12566
1	0.068	0.12566
1	0.051	0.12566
1	0.051	0.13195
1	0.051	0.13195
1	0.051	0.13195
1	0.034	0.13195
1	0.034	0.13823
1	0.034	0.13823
1	0.034	0.13823
1	0.017	0.13823
1	0.017	0.13823
1	0.017	0.13823
1	0.017	0.13823
1	0	0.14451
1	0	0.14451
1	0	0.14451
1	0	0.14451
1	0	0.14451
1	0	0.14451
1	0	0.14451
1	0	0.13823
1	-0.017	0.13823
1	-0.017	0.13823
1	-0.017	0.13823
1	-0.017	0.13823
1	-0.034	0.13823
1	-0.034	0.13823
1	-0.034	0.13195
1	-0.034	0.13195
1	-0.051	0.13195
1	-0.051	0.13195
1	-0.051	0.12566
1	-0.068	0.12566
1	-0.068	0.12566
1	-0.068	0.11938
1	-0.068	0.11938
1	-0.085	0.11938
1	-0.085	0.1131
1	-0.085	0.1131
1	-0.102	0.10681
1	-0.102	0.10681
0	-0.102	0.10053
0	-0.085	0.10053
0	-0.085	0.094246
0	-0.085	0.094246
0	-0.085	0.087963
0	-0.085	0.087963
0	-0.085	0.08168
0	-0.068	0.08168
0	-0.068	0.08168
0	-0.068	0.075397
0	-0.068	0.075397
0	-0.068	0.075397
0	-0.068	0.069114
0	-0.051	0.069114
0	-0.051	0.069114
0	-0.051	0.062831
0	-0.051	0.062831
0	-0.051	0.062831
0	-0.051	0.062831
0	-0.051	0.056548
0	-0.051	0.056548
1	-0.034	0.056548
1	-0.051	0.056548
1	-0.051	0.050265
1	-0.068	0.050265
1	-0.068	0.050265
1	-0.085	0.043982
1	-0.085	0.043982
1	-0.085	0.037699
1	-0.102	0.037699
1	-0.102	0.031415
0	-0.102	0.031415
0	-0.102	0.025132
0	-0.102	0.025132
0	-0.102	0.018849
0	-0.102	0.018849
0	-0.102	0.012566
0	-0.102	0.012566
0	-0.102	0.0062831
0	-0.102	0
0	-0.102	0
0	-0.102	6.2768
0	-0.102	6.2768
0	-0.102	6.2705
0	-0.102	6.2705
0	-0.102	6.2642
0	-0.102	6.2642
0	-0.102	6.258
0	-0.102	6.258
0	-0.102	6.2517
0	-0.102	6.2517
0	-0.102	6.2454
2	-0.102	6.2454
2	-0.102	6.2391
2	-0.085	6.2391
2	-0.085	6.2328
2	-0.068	6.2328
2	-0.068	6.2265
2	-0.068	6.2265
2	-0.051	6.2265
2	-0.051	6.2203
2	-0.034	6.2203
2	-0.034	6.2203
2	-0.017	6.2203
2	-0.017	6.2203
2	-0.017	6.2203
2	0	6.2203
2	0	6.214
2	0	6.214
0	0	6.214
0	0	6.214
0	0	6.214
0	0	6.214
0	0	6.214
0	0	6.214
0	0	6.214
0	0	6.214
0	-0.017	6.214
0	-0.017	6.214
2	-0.017	6.214
2	0	6.214
2	0	6.214
2	0	6.214
2	0	6.214
2	0	6.214
2	0.017	6.214
2	0.017	6.214
2	0.017	6.214
2	0.034	6.214
2	0.034	6.214
0	0.034	6.2203
0	0.034	6.2203
0	0.034	6.2203
0	0.034	6.2203
0	0.034	6.2203
0	0.017	6.2265
0	0.017	6.2265
0	0.017	6.2265
0	0.017	6.2265
0	0.017	6.2265
0	0.017	6.2265
0	0.017	6.2265
0	0.017	6.2265
0	0.017	6.2328
0	0.017	6.2328
0	0	6.2328
0	0	6.2328
0	0	6.2328
0	0	6.2328
0	0	6.2328
0	0	6.2328
0	0	6.2328
0	0	6.2328
2	0	6.2328
2	0	6.2328
2	0.017	6.2328
2	0.017	6.2328
2	0.017	6.2328
2	0.034	6.2391
0	0.034	6.2391
0	0.034	6.2391
0	0.034	6.2391
0	0.034	6.2391
0	0.017	6.2391
0	0.017	6.2454
0	0.017	6.2454
0	0.017	6.2454
0	0.017	6.2454
0	0.017	6.2454
0	0.017	6.2454
0	0.017	6.2454
0	0.017	6.2517
0	0.017	6.2517
0	0.017	6.2517
0	0.017	6.2517
0	0.017	6.2517
0	0.017	6.2517
0	0.017	6.2517
0	0.017	6.2517
0	0	6.2517
0	0	6.2517
0	0	6.258
0	0	6.258
0	0	6.258
0	0	6.258
0	0	6.258
0	0	6.258
0	0	6.258
0	0	6.258
0	0	6.258
0	0	6.258
0	0	6.258
0	0	6.258
0	0	6.258
0	0	6.258
0	0	6.258
0	0	6.258
0	0	6.258
0	0	6.258
0	0	6.258
0	0	6.258
0	0	6.258
0	0	6.258
0	0	6.258
0	0	6.258
0	0	6.258
0	0	6.258
0	0	6.258
0	0	6.258
0	0	6.258
1	0	6.258
1	0	6.258
1	-0.017	6.258
1	-0.034	6.258
1	-0.034	6.258
0	-0.034	6.2517
0	-0.034	6.2517
0	-0.034	6.2517
0	-0.034	6.2517
0	-0.034	6.2517
0	-0.034	6.2454
0	-0.051	6.2454
0	-0.051	6.2454
2	-0.051	6.2454
2	-0.034	6.2391
2	-0.034	6.2391
2	-0.017	6.2391
2	-0.017	6.2391
2	0	6.2391
0	0	6.2391
0	-0.017	6.2391
0	-0.017	6.2328
0	-0.017	6.2328
1	-0.017	6.2328
1	-0.017	6.2328
1	-0.034	6.2328
1	-0.051	6.2328
1	-0.051	6.2265
0	-0.051	6.2265
2	-0.068	6.2265
2	-0.051	6.2203
2	-0.051	6.2203
2	-0.034	6.2203
2	-0.034	6.2203
2	-0.017	6.2203
2	-0.017	6.214
2	-0.017	6.214
2	0	6.214
2	0	6.214
2	0	6.214
2	0	6.214
2	0	6.214
2	0.017	6.214
2	0.017	6.214
2	0.034	6.2203
2	0.034	6.2203
2	0.034	6.2203
2	0.051	6.2203
2	0.051	6.2265
2	0.068	6.2265
2	0.068	6.2265
2	0.085	6.2328
2	0.085	6.2328
2	0.085	6.2391
2	0.102	6.2391
2	0.102	6.2454
2	0.119	6.2454
2	0.119	6.2517
2	0.136	6.2517
2	0.136	6.258
2	0.153	6.2642
2	0.153	6.2705
2	0.17	6.2705
2	0.17	6.2768
0	0.17	0
0	0.17	0.0062831
0	0.17	0.012566
1	0.17	0.018849
1	0.17	0.018849
1	0.153	0.025132
1	0.153	0.031415
1	0.136	0.037699
1	0.136	0.037699
1	0.119	0.043982
1	0.119	0.050265
1	0.119	0.050265
1	0.102	0.056548
1	0.102	0.056548
1	0.085	0.062831
1	0.085	0.062831
1	0.068	0.069114
1	0.068	0.069114
1	0.068	0.069114
1	0.051	0.075397
1	0.051	0.075397
1	0.051	0.075397
1	0.034	0.08168
1	0.034	0.08168
1	0.017	0.08168
1	0.017	0.08168
1	0.017	0.08168
1	0	0.08168
1	0	0.08168
1	0	0.08168
1	0	0.08168
1	0	0.08168
0	0	0.08168
0	0	0.08168
0	0	0.08168
0	0	0.08168
0	0	0.08168
0	0	0.08168
0	0	0.08168
0	0	0.08168
1	0	0.08168
1	0	0.087963
1	0	0.087963
1	0	0.087963
1	0	0.087963
1	0	0.087963
1	-0.017	0.08168
1	-0.017	0.08168
1	-0.017	0.08168
1	-0.034	0.08168
1	-0.034	0.08168
1	-0.034	0.08168
1	-0.051	0.075397
1	-0.051	0.075397
1	-0.068	0.075397
1	-0.068	0.069114
1	-0.068	0.069114
1	-0.085	0.069114
1	-0.085	0.062831
0	-0.085	0.062831
0	-0.085	0.056548
0	-0.085	0.056548
0	-0.085	0.050265
0	-0.085	0.050265
0	-0.068	0.050265
0	-0.068	0.043982
0	-0.068	0.043982
0	-0.068	0.037699
0	-0.068	0.037699
0	-0.068	0.037699
0	-0.068	0.031415
0	-0.068	0.031415
0	-0.068	0.031415
0	-0.068	0.025132
0	-0.068	0.025132
0	-0.068	0.025132
0	-0.068	0.018849
0	-0.068	0.018849
0	-0.051	0.018849
0	-0.051	0.012566
0	-0.051	0.012566
0	-0.051	0.012566
0	-0.051	0.0062831
0	-0.051	0.0062831
0	-0.051	0.0062831
0	-0.051	0
0	-0.051	0
[truncated: 5,162 more rows]
