# Supplementary material for: Skilled motor control of an inverted pendulum implies low entropy of states but high entropy of actions
Source: PLoS Comput Biol. 2023 Jan 6;19(1):e1010810. doi: 10.1371/journal.pcbi.1010810 (PMC9851554; doi:10.1371/journal.pcbi.1010810)
Supplement: S2 File — The dataset within the file contains the data collected during the experiment. Each CSV file named “FRI_p_l.csv” corresponds to a different trial, where “p” stands for an unique numerical participant’s identifier and “l” stands for pendulum length (where “2” corresponds to 0.2, “3” to 0.3 m, “4” to 0.4 m, etc.). In every file, rows correspond to subsequent time steps, sampled with a frequency of 0.017 s. For every recorded time step, each column contains: the action selected by the trial’s participant (“action”). The value 0 corresponds to a “no action”, the value 1 represents an action that pushes the pendulum towards the clockwise direction and the value 2 corresponds to an action that pushes the pendulum towards the anti-clockwise direction.the angular velocity of the pendulum at that time step (“ang. velocity”), measured in rad s−1.the angle of the pendulum at that time step (“angle”), measured in rad with values in the interval [0, 2π) rad. The angle 0 rad corresponds to the pendulum oriented in its upright position.the single utility value associated to the whole trial (“utility”). (ZIP) [file pcbi.1010810.s002.zip › ExperimentalData/FRI_30_3.csv]

action	angular vel.	angle	trial utility
0	0	3.2358	-19.6449
0	-0.017	3.2358
0	-0.017	3.2358
0	-0.034	3.2358
0	-0.034	3.2358
0	-0.051	3.2358
0	-0.068	3.2295
0	-0.068	3.2295
0	-0.085	3.2295
2	-0.085	3.2232
2	-0.068	3.2232
2	-0.051	3.217
2	-0.034	3.217
2	-0.017	3.217
0	-0.017	3.217
0	-0.034	3.217
0	-0.034	3.217
0	-0.034	3.2107
0	-0.051	3.2107
0	-0.051	3.2107
0	-0.068	3.2044
0	-0.068	3.2044
0	-0.068	3.2044
0	-0.085	3.1981
0	-0.085	3.1981
0	-0.102	3.1918
0	-0.102	3.1918
0	-0.102	3.1855
2	-0.102	3.1855
2	-0.085	3.1793
2	-0.068	3.1793
2	-0.034	3.1793
2	-0.017	3.173
2	0	3.173
2	0.017	3.173
2	0.034	3.1793
2	0.051	3.1793
2	0.085	3.1793
2	0.102	3.1855
2	0.119	3.1855
2	0.153	3.1918
2	0.17	3.1981
2	0.187	3.2044
2	0.204	3.2107
2	0.238	3.217
2	0.255	3.2232
2	0.272	3.2295
2	0.289	3.2421
2	0.306	3.2484
2	0.323	3.2609
2	0.323	3.2672
2	0.34	3.2798
2	0.357	3.2861
2	0.374	3.2986
2	0.374	3.3112
2	0.391	3.3238
2	0.391	3.3363
2	0.408	3.3489
2	0.408	3.3615
2	0.408	3.374
2	0.408	3.3866
2	0.408	3.3992
2	0.408	3.4117
2	0.408	3.4243
2	0.408	3.4369
2	0.408	3.4494
2	0.408	3.462
2	0.408	3.4745
2	0.391	3.4871
2	0.391	3.4997
2	0.374	3.5122
2	0.374	3.5185
2	0.357	3.5311
2	0.34	3.5437
2	0.323	3.5499
2	0.323	3.5625
2	0.306	3.5751
2	0.289	3.5814
2	0.272	3.5877
2	0.255	3.6002
2	0.238	3.6065
2	0.221	3.6128
2	0.204	3.6191
2	0.17	3.6254
2	0.153	3.6316
2	0.136	3.6379
2	0.119	3.6379
2	0.102	3.6442
2	0.068	3.6442
2	0.051	3.6505
2	0.034	3.6505
2	0.017	3.6505
2	0	3.6505
2	-0.017	3.6505
2	-0.034	3.6505
2	-0.068	3.6442
2	-0.085	3.6442
2	-0.102	3.6442
2	-0.119	3.6379
2	-0.153	3.6316
2	-0.17	3.6254
2	-0.187	3.6254
2	-0.204	3.6191
2	-0.221	3.6128
2	-0.238	3.6002
2	-0.255	3.5939
2	-0.272	3.5877
2	-0.289	3.5751
2	-0.306	3.5688
2	-0.323	3.5562
2	-0.34	3.5499
2	-0.34	3.5374
0	-0.391	3.5248
0	-0.425	3.5122
0	-0.459	3.4997
0	-0.493	3.4871
0	-0.527	3.4745
0	-0.561	3.4557
0	-0.595	3.4369
0	-0.612	3.418
0	-0.646	3.3992
0	-0.663	3.3803
2	-0.697	3.3615
2	-0.68	3.3363
2	-0.68	3.3175
2	-0.663	3.2986
2	-0.646	3.2798
2	-0.629	3.2609
2	-0.629	3.2421
2	-0.595	3.2232
2	-0.578	3.2044
2	-0.561	3.1855
2	-0.544	3.1667
2	-0.51	3.1541
2	-0.493	3.1353
2	-0.459	3.1227
2	-0.425	3.1101
2	-0.391	3.0976
2	-0.357	3.085
2	-0.34	3.0724
2	-0.306	3.0661
2	-0.255	3.0536
2	-0.221	3.0473
2	-0.187	3.041
2	-0.153	3.0347
2	-0.119	3.0347
2	-0.085	3.0284
2	-0.034	3.0284
2	0	3.0284
2	0.017	3.0284
2	0.051	3.0284
2	0.102	3.0284
2	0.136	3.0347
2	0.17	3.041
2	0.204	3.041
2	0.238	3.0536
2	0.272	3.0599
2	0.306	3.0661
2	0.34	3.0787
2	0.374	3.0913
2	0.408	3.1038
2	0.442	3.1164
0	0.442	3.129
0	0.442	3.1416
0	0.442	3.1541
0	0.442	3.1667
0	0.425	3.1793
0	0.425	3.1918
0	0.425	3.2107
0	0.408	3.2232
0	0.408	3.2358
2	0.391	3.2484
2	0.408	3.2546
2	0.425	3.2735
2	0.442	3.2861
2	0.442	3.2986
2	0.459	3.3112
2	0.476	3.3238
2	0.476	3.3363
2	0.476	3.3552
2	0.493	3.3677
2	0.493	3.3866
2	0.493	3.3992
2	0.493	3.4117
2	0.493	3.4306
2	0.493	3.4431
2	0.476	3.4557
2	0.476	3.4745
2	0.476	3.4871
2	0.459	3.4997
2	0.459	3.5185
2	0.442	3.5311
2	0.425	3.5437
2	0.425	3.5562
2	0.408	3.5688
2	0.391	3.5814
2	0.374	3.5939
2	0.357	3.6065
2	0.34	3.6128
2	0.323	3.6254
2	0.289	3.6316
2	0.272	3.6442
2	0.255	3.6505
2	0.238	3.6568
2	0.204	3.6631
2	0.187	3.6693
2	0.153	3.6756
2	0.136	3.6819
2	0.119	3.6882
2	0.085	3.6882
2	0.068	3.6882
2	0.034	3.6945
2	0.017	3.6945
2	0	3.6945
2	-0.034	3.6945
2	-0.051	3.6945
2	-0.085	3.6882
2	-0.102	3.6882
2	-0.119	3.6819
2	-0.153	3.6756
2	-0.17	3.6756
2	-0.204	3.6693
2	-0.221	3.6631
2	-0.238	3.6505
2	-0.272	3.6442
2	-0.289	3.6379
0	-0.34	3.6254
0	-0.374	3.6191
0	-0.425	3.6065
0	-0.476	3.5877
0	-0.51	3.5751
0	-0.561	3.5562
0	-0.595	3.5437
0	-0.629	3.5248
0	-0.663	3.506
0	-0.697	3.4808
0	-0.731	3.462
0	-0.765	3.4369
0	-0.799	3.4117
0	-0.816	3.3929
0	-0.85	3.3615
0	-0.867	3.3363
0	-0.884	3.3112
0	-0.901	3.2861
0	-0.901	3.2609
0	-0.918	3.2295
0	-0.935	3.2044
0	-0.935	3.173
0	-0.935	3.1478
0	-0.935	3.1164
0	-0.935	3.0913
0	-0.918	3.0599
0	-0.918	3.0347
0	-0.901	3.0033
0	-0.884	2.9782
0	-0.867	2.9531
0	-0.85	2.9279
0	-0.816	2.9028
0	-0.799	2.8777
0	-0.765	2.8525
0	-0.748	2.8274
0	-0.714	2.8085
0	-0.68	2.7897
0	-0.646	2.7646
0	-0.595	2.7457
0	-0.561	2.7332
0	-0.527	2.7143
0	-0.476	2.6955
0	-0.442	2.6829
0	-0.391	2.6703
0	-0.34	2.6578
0	-0.306	2.6515
0	-0.255	2.6389
0	-0.204	2.6326
0	-0.153	2.6263
0	-0.102	2.6263
0	-0.051	2.62
0	-0.017	2.62
0	0.017	2.62
0	0.068	2.62
0	0.119	2.6263
0	0.17	2.6326
0	0.221	2.6389
2	0.272	2.6452
2	0.34	2.6515
2	0.408	2.664
2	0.493	2.6766
2	0.561	2.6955
2	0.629	2.7143
2	0.697	2.7332
2	0.765	2.752
2	0.816	2.7771
2	0.884	2.8023
2	0.935	2.8337
2	0.986	2.8588
2	1.054	2.8902
2	1.088	2.9216
2	1.139	2.9593
2	1.19	2.9908
2	1.224	3.0284
2	1.258	3.0661
2	1.292	3.1038
2	1.326	3.1478
2	1.343	3.1855
2	1.36	3.2232
2	1.377	3.2672
2	1.394	3.3112
2	1.394	3.3489
2	1.394	3.3929
2	1.394	3.4369
2	1.394	3.4745
2	1.377	3.5185
2	1.377	3.5625
2	1.36	3.6002
2	1.343	3.6442
2	1.309	3.6819
2	1.292	3.7196
2	1.258	3.7636
2	1.224	3.795
2	1.19	3.8327
2	1.139	3.8704
2	1.105	3.9018
2	1.054	3.9332
2	1.02	3.9646
2	0.969	3.996
2	0.918	4.0275
2	0.867	4.0526
2	0.816	4.0777
2	0.748	4.1029
2	0.697	4.1217
2	0.646	4.1468
2	0.578	4.1657
2	0.527	4.1783
2	0.459	4.1971
2	0.408	4.2097
2	0.34	4.2222
2	0.289	4.2285
2	0.221	4.2348
2	0.153	4.2411
2	0.102	4.2474
2	0.034	4.2474
2	-0.017	4.2474
2	-0.085	4.2474
2	-0.136	4.2474
2	-0.204	4.2411
2	-0.255	4.2285
2	-0.323	4.2222
2	-0.391	4.2097
2	-0.442	4.1971
2	-0.51	4.1845
2	-0.561	4.1657
2	-0.629	4.1531
2	-0.68	4.128
2	-0.731	4.1091
2	-0.782	4.084
0	-0.867	4.0589
0	-0.952	4.0338
0	-1.02	4.0023
0	-1.105	3.9709
0	-1.173	3.9395
0	-1.241	3.9018
0	-1.309	3.8641
0	-1.377	3.8201
0	-1.428	3.7761
0	-1.496	3.7322
0	-1.547	3.6882
0	-1.598	3.6442
0	-1.632	3.5939
0	-1.683	3.5437
0	-1.717	3.4934
0	-1.751	3.4369
0	-1.768	3.3866
0	-1.802	3.33
0	-1.802	3.2798
0	-1.819	3.2232
0	-1.819	3.1667
0	-1.819	3.1164
0	-1.819	3.0599
0	-1.802	3.0033
0	-1.785	2.9531
0	-1.768	2.8965
0	-1.734	2.8462
0	-1.7	2.7897
0	-1.666	2.7394
0	-1.632	2.6892
0	-1.581	2.6452
0	-1.53	2.5949
0	-1.479	2.5509
0	-1.428	2.507
0	-1.36	2.463
0	-1.292	2.4253
0	-1.224	2.3876
0	-1.156	2.3499
0	-1.088	2.3185
0	-1.003	2.287
0	-0.935	2.2556
0	-0.85	2.2305
0	-0.765	2.2054
0	-0.697	2.1802
0	-0.612	2.1614
0	-0.527	2.1425
0	-0.442	2.13
0	-0.357	2.1174
0	-0.272	2.1048
0	-0.187	2.0986
0	-0.102	2.0986
0	-0.017	2.0923
0	0.051	2.0923
0	0.153	2.0986
0	0.238	2.1048
0	0.323	2.1111
0	0.408	2.1237
0	0.493	2.1362
0	0.561	2.1551
0	0.646	2.174
0	0.731	2.1928
0	0.816	2.2179
2	0.884	2.2431
2	1.003	2.2682
2	1.105	2.2996
2	1.19	2.3373
2	1.292	2.375
2	1.394	2.4127
2	1.479	2.4567
2	1.564	2.507
2	1.649	2.5509
2	1.734	2.6012
2	1.802	2.6578
2	1.87	2.7143
2	1.938	2.7708
2	2.006	2.8274
2	2.057	2.8902
2	2.091	2.9531
2	2.142	3.0159
2	2.176	3.0787
2	2.21	3.1478
2	2.227	3.217
2	2.244	3.2798
2	2.244	3.3489
2	2.244	3.418
2	2.244	3.4871
2	2.227	3.5499
2	2.21	3.6191
2	2.193	3.6882
2	2.159	3.751
2	2.125	3.8138
2	2.091	3.8767
2	2.04	3.9395
2	2.006	4.0023
2	1.955	4.0652
2	1.887	4.1217
2	1.836	4.1783
2	1.768	4.2285
2	1.717	4.2851
2	1.649	4.3353
2	1.581	4.3793
2	1.513	4.4296
2	1.428	4.4736
2	1.36	4.5175
2	1.292	4.5553
2	1.224	4.593
2	1.139	4.6306
2	1.071	4.6621
2	1.003	4.6935
2	0.918	4.7249
2	0.85	4.75
2	0.782	4.7752
2	0.714	4.8003
2	0.629	4.8191
2	0.561	4.838
2	0.493	4.8506
2	0.425	4.8631
2	0.34	4.8757
2	0.272	4.8883
2	0.204	4.8945
2	0.136	4.9008
2	0.051	4.9008
2	0	4.9008
2	-0.068	4.9008
2	-0.136	4.9008
2	-0.204	4.8945
2	-0.272	4.8883
0	-0.374	4.8757
0	-0.476	4.8631
0	-0.578	4.8443
0	-0.68	4.8254
0	-0.765	4.8066
0	-0.867	4.7814
0	-0.969	4.7563
0	-1.071	4.7249
0	-1.173	4.6872
0	-1.275	4.6495
0	-1.377	4.6118
0	-1.462	4.5678
0	-1.564	4.5238
0	-1.666	4.4736
0	-1.751	4.4233
0	-1.853	4.3667
0	-1.938	4.3102
0	-2.04	4.2537
0	-2.125	4.1908
0	-2.21	4.1217
0	-2.278	4.0589
0	-2.363	3.9835
0	-2.431	3.9144
0	-2.499	3.839
0	-2.567	3.7636
0	-2.618	3.6882
0	-2.669	3.6065
0	-2.703	3.5248
0	-2.737	3.4431
0	-2.754	3.3615
0	-2.771	3.2798
0	-2.788	3.1918
0	-2.788	3.1101
0	-2.771	3.0284
0	-2.754	2.9405
0	-2.737	2.8588
0	-2.703	2.7771
0	-2.669	2.6955
0	-2.618	2.62
0	-2.567	2.5384
0	-2.499	2.463
0	-2.431	2.3876
0	-2.363	2.3185
0	-2.278	2.2494
0	-2.21	2.1802
0	-2.125	2.1174
0	-2.023	2.0546
0	-1.938	1.9917
0	-1.853	1.9352
0	-1.751	1.8849
0	-1.649	1.8284
0	-1.564	1.7844
0	-1.462	1.7341
0	-1.36	1.6964
0	-1.258	1.6525
0	-1.156	1.621
0	-1.054	1.5833
0	-0.952	1.5519
0	-0.85	1.5268
0	-0.765	1.5017
0	-0.663	1.4828
0	-0.561	1.464
0	-0.459	1.4451
0	-0.357	1.4325
0	-0.255	1.4263
0	-0.153	1.42
0	-0.068	1.4137
0	0.017	1.4137
0	0.119	1.4137
0	0.221	1.42
0	0.323	1.4325
2	0.425	1.4388
2	0.544	1.4577
2	0.663	1.4765
2	0.799	1.4954
2	0.918	1.5205
2	1.054	1.5519
2	1.173	1.5833
2	1.309	1.621
2	1.428	1.665
2	1.547	1.709
2	1.683	1.7593
2	1.802	1.8095
2	1.921	1.8661
2	2.04	1.9289
2	2.159	1.9917
2	2.278	2.0546
2	2.397	2.1237
2	2.499	2.1991
2	2.601	2.2745
2	2.703	2.3562
2	2.788	2.4378
2	2.89	2.5258
2	2.958	2.6138
2	3.026	2.7017
2	3.094	2.796
2	3.145	2.8902
2	3.196	2.9845
2	3.23	3.0787
2	3.264	3.1793
2	3.281	3.2798
2	3.281	3.374
2	3.281	3.4745
2	3.264	3.5751
2	3.247	3.6693
2	3.213	3.7699
2	3.179	3.8641
2	3.128	3.9583
2	3.077	4.0526
2	3.026	4.1468
2	2.958	4.2348
2	2.907	4.3228
2	2.839	4.4107
2	2.754	4.4924
2	2.686	4.5741
2	2.618	4.6558
2	2.533	4.7312
2	2.465	4.8066
2	2.397	4.882
0	2.295	4.9511
0	2.193	5.0202
0	2.108	5.083
0	2.006	5.1459
0	1.921	5.2087
0	1.836	5.2652
0	1.751	5.3155
0	1.666	5.3658
0	1.581	5.416
0	1.513	5.4663
0	1.445	5.5103
0	1.377	5.548
0	1.309	5.592
0	1.241	5.6297
0	1.19	5.6674
0	1.122	5.6988
0	1.071	5.7365
0	1.02	5.7679
0	0.969	5.793
0	0.918	5.8244
0	0.884	5.8496
0	0.85	5.881
0	0.799	5.8998
0	0.765	5.925
0	0.731	5.9501
0	0.697	5.9689
0	0.68	5.9941
0	0.646	6.0129
0	0.612	6.0318
0	0.595	6.0506
0	0.578	6.0695
0	0.544	6.082
0	0.527	6.1009
0	0.51	6.1197
0	0.493	6.1323
0	0.493	6.1449
0	0.476	6.1637
0	0.459	6.1763
0	0.459	6.1889
0	0.442	6.2014
0	0.442	6.2203
0	0.425	6.2328
0	0.425	6.2454
1	0.425	6.258
1	0.391	6.2705
1	0.374	0
1	0.34	0.0062831
1	0.306	0.018849
1	0.289	0.025132
1	0.272	0.037699
1	0.238	0.043982
1	0.221	0.050265
1	0.204	0.056548
1	0.187	0.062831
1	0.153	0.069114
1	0.136	0.075397
1	0.119	0.08168
1	0.102	0.08168
1	0.085	0.087963
1	0.068	0.087963
1	0.051	0.087963
1	0.034	0.094246
1	0.017	0.094246
1	0	0.094246
1	0	0.094246
1	-0.017	0.094246
1	-0.034	0.087963
1	-0.051	0.087963
1	-0.068	0.087963
1	-0.102	0.08168
1	-0.119	0.08168
1	-0.136	0.075397
1	-0.153	0.069114
1	-0.17	0.069114
1	-0.187	0.062831
1	-0.204	0.056548
1	-0.238	0.050265
1	-0.255	0.037699
1	-0.272	0.031415
1	-0.306	0.025132
1	-0.323	0.012566
1	-0.357	0.0062831
1	-0.374	6.2768
1	-0.408	6.2642
1	-0.442	6.2517
0	-0.442	6.2391
0	-0.442	6.2265
0	-0.442	6.2077
2	-0.459	6.1951
2	-0.442	6.1826
2	-0.425	6.17
2	-0.408	6.1574
2	-0.391	6.1449
2	-0.374	6.1323
2	-0.374	6.1197
2	-0.357	6.1072
2	-0.34	6.1009
2	-0.34	6.0883
2	-0.323	6.0758
2	-0.323	6.0695
2	-0.323	6.0569
2	-0.306	6.0506
2	-0.306	6.0381
2	-0.306	6.0318
2	-0.306	6.0192
2	-0.306	6.0129
2	-0.306	6.0004
2	-0.306	5.9941
2	-0.306	5.9815
2	-0.306	5.9752
2	-0.306	5.9627
2	-0.323	5.9564
2	-0.323	5.9438
2	-0.323	5.9313
2	-0.34	5.925
2	-0.34	5.9124
2	-0.357	5.8998
2	-0.357	5.8936
2	-0.374	5.881
2	-0.391	5.8684
2	-0.408	5.8559
2	-0.408	5.8433
2	-0.425	5.8307
2	-0.442	5.8182
2	-0.459	5.8056
2	-0.476	5.7867
2	-0.51	5.7742
2	-0.527	5.7553
2	-0.544	5.7428
2	-0.578	5.7239
2	-0.595	5.705
2	-0.629	5.6862
2	-0.663	5.6674
2	-0.697	5.6485
2	-0.714	5.6297
2	-0.748	5.6045
2	-0.799	5.5794
2	-0.833	5.5543
2	-0.867	5.5291
2	-0.918	5.504
2	-0.952	5.4726
2	-1.003	5.4474
2	-1.054	5.416
2	-1.105	5.3846
2	-1.156	5.3469
2	-1.207	5.3155
2	-1.258	5.2778
2	-1.309	5.2401
2	-1.377	5.1961
2	-1.445	5.1521
2	-1.496	5.1082
2	-1.564	5.0642
2	-1.632	5.0139
2	-1.7	4.9637
2	-1.768	4.9134
0	-1.87	4.8568
0	-1.972	4.8003
0	-2.057	4.7375
0	-2.159	4.6746
0	-2.261	4.6118
0	-2.363	4.5427
0	-2.465	4.4673
0	-2.55	4.3919
0	-2.652	4.3165
0	-2.737	4.2348
0	-2.822	4.1468
0	-2.907	4.0652
0	-2.975	3.9772
0	-3.043	3.883
0	-3.111	3.795
0	-3.162	3.6945
0	-3.213	3.6002
0	-3.247	3.506
0	-3.281	3.4054
0	-3.298	3.3049
0	-3.315	3.2107
0	-3.315	3.1101
0	-3.298	3.0096
0	-3.281	2.9091
0	-3.247	2.8085
0	-3.213	2.7143
0	-3.162	2.62
0	-3.111	2.5258
0	-3.043	2.4316
0	-2.975	2.3436
0	-2.907	2.2494
0	-2.822	2.1677
0	-2.737	2.0797
0	-2.652	2.0043
0	-2.55	1.9226
0	-2.448	1.8472
0	-2.363	1.7781
0	-2.261	1.709
0	-2.159	1.6399
0	-2.057	1.5771
0	-1.955	1.5142
0	-1.853	1.4577
0	-1.751	1.4011
0	-1.649	1.3509
0	-1.564	1.3069
0	-1.462	1.2566
0	-1.36	1.2189
0	-1.275	1.1749
0	-1.173	1.1372
0	-1.088	1.1058
0	-1.003	1.0744
0	-0.918	1.043
0	-0.816	1.0179
0	-0.731	0.99273
0	-0.663	0.97388
0	-0.578	0.95503
0	-0.493	0.93618
0	-0.408	0.92362
0	-0.323	0.91105
0	-0.255	0.90477
0	-0.17	0.89848
0	-0.102	0.8922
0	-0.017	0.8922
0	0.051	0.8922
0	0.119	0.8922
0	0.204	0.89848
0	0.272	0.90477
0	0.357	0.91733
0	0.442	0.9299
0	0.527	0.94246
0	0.595	0.96131
0	0.68	0.98016
0	0.765	0.99901
0	0.85	1.0241
0	0.935	1.0556
0	1.02	1.0807
0	1.105	1.1184
0	1.207	1.1498
0	1.292	1.1875
0	1.394	1.2315
0	1.479	1.2692
2	1.581	1.3195
2	1.7	1.3697
2	1.819	1.42
2	1.955	1.4765
2	2.074	1.5394
2	2.21	1.6022
2	2.329	1.6713
2	2.448	1.7404
2	2.584	1.8158
2	2.703	1.8975
2	2.822	1.9792
2	2.924	2.0671
2	3.043	2.1551
2	3.145	2.2494
2	3.247	2.3436
2	3.349	2.4441
2	3.434	2.5447
2	3.502	2.6515
2	3.57	2.7583
2	3.621	2.8651
2	3.672	2.9782
2	3.706	3.085
2	3.74	3.1981
2	3.757	3.3112
2	3.757	3.4243
2	3.74	3.5374
0	3.706	3.6505
0	3.638	3.7573
0	3.57	3.8704
0	3.502	3.9709
0	3.434	4.0777
0	3.349	4.1783
0	3.247	4.2788
0	3.162	4.373
0	3.06	4.4673
0	2.958	4.5615
0	2.856	4.6495
0	2.754	4.7312
0	2.652	4.8129
0	2.55	4.8945
0	2.465	4.9699
0	2.363	5.039
0	2.261	5.1082
0	2.176	5.1773
0	2.091	5.2401
0	2.006	5.3029
0	1.921	5.3595
0	1.836	5.416
0	1.768	5.4726
0	1.7	5.5228
0	1.632	5.5731
0	1.564	5.6234
0	1.496	5.6674
0	1.445	5.7113
0	1.394	5.7553
0	1.343	5.7993
0	1.292	5.837
0	1.258	5.8747
0	1.224	5.9124
0	1.19	5.9501
0	1.156	5.9815
0	1.122	6.0192
0	1.105	6.0506
0	1.071	6.082
0	1.054	6.1197
0	1.037	6.1512
0	1.037	6.1826
0	1.02	6.2077
0	1.02	6.2391
1	1.02	6.2705
1	0.986	0.018849
1	0.969	0.050265
1	0.935	0.075397
1	0.918	0.10681
1	0.901	0.13195
1	0.901	0.16336
1	0.884	0.18849
1	0.884	0.21363
1	0.867	0.23876
1	0.867	0.27017
1	0.867	0.29531
1	0.867	0.32044
1	0.884	0.34557
1	0.884	0.3707
1	0.901	0.40212
1	0.918	0.42725
1	0.935	0.45867
1	0.952	0.4838
1	0.969	0.51521
1	0.986	0.54035
1	1.02	0.57176
1	1.037	0.60318
1	1.071	0.63459
1	1.105	0.67229
1	1.139	0.70371
1	1.19	0.74141
1	1.224	0.77282
1	1.275	0.81052
1	1.309	0.8545
1	1.36	0.8922
1	1.411	0.93618
1	1.462	0.98016
1	1.53	1.0241
1	1.581	1.0681
1	1.649	1.1184
1	1.717	1.1687
1	1.768	1.2189
1	1.836	1.2755
1	1.904	1.332
1	1.972	1.3886
1	2.057	1.4514
1	2.125	1.5142
1	2.193	1.5771
1	2.261	1.6462
1	2.329	1.7153
1	2.414	1.7844
0	2.499	1.8598
0	2.601	1.9352
0	2.686	2.0169
0	2.771	2.0986
0	2.856	2.1865
0	2.941	2.2682
0	3.009	2.3624
0	3.077	2.4504
0	3.128	2.5447
0	3.179	2.6389
0	3.213	2.7332
0	3.247	2.8337
0	3.281	2.9342
0	3.298	3.0284
0	3.298	3.129
0	3.298	3.2295
0	3.281	3.33
0	3.247	3.4243
0	3.213	3.5248
0	3.179	3.6191
0	3.128	3.7133
2	3.06	3.8076
2	3.026	3.8955
2	2.975	3.9898
2	2.924	4.0777
2	2.856	4.1657
2	2.805	4.2474
2	2.737	4.3353
2	2.669	4.417
2	2.601	4.4924
2	2.516	4.5678
2	2.448	4.6432
2	2.38	4.7186
2	2.295	4.7877
0	2.193	4.8568
0	2.108	4.9197
0	2.006	4.9825
0	1.904	5.039
0	1.819	5.0956
0	1.717	5.1521
0	1.632	5.2024
0	1.547	5.2464
0	1.462	5.2966
0	1.377	5.3343
0	1.292	5.3783
0	1.224	5.416
0	1.139	5.4537
0	1.071	5.4851
0	1.003	5.5166
0	0.935	5.5417
0	0.867	5.5731
0	0.799	5.5982
1	0.731	5.6171
1	0.646	5.6422
1	0.561	5.6611
1	0.476	5.6736
1	0.391	5.6862
1	0.306	5.6988
1	0.221	5.705
1	0.153	5.7113
1	0.068	5.7176
0	0.017	5.7176
0	-0.017	5.7176
0	-0.085	5.7176
0	-0.136	5.7113
0	-0.187	5.705
0	-0.238	5.6988
0	-0.289	5.6925
0	-0.357	5.6862
0	-0.408	5.6736
0	-0.459	5.6611
0	-0.527	5.6422
0	-0.578	5.6297
0	-0.646	5.6108
2	-0.697	5.5857
2	-0.748	5.5668
2	-0.782	5.5417
2	-0.816	5.5166
2	-0.867	5.4914
2	-0.901	5.4663
2	-0.952	5.4349
2	-1.003	5.4097
2	-1.054	5.3783
2	-1.105	5.3469
2	-1.156	5.3092
2	-1.207	5.2715
2	-1.275	5.2338
2	-1.326	5.1961
2	-1.394	5.1584
2	-1.462	5.1144
2	-1.53	5.0705
2	-1.598	5.0202
2	-1.666	4.9699
2	-1.734	4.9197
2	-1.802	4.8694
2	-1.87	4.8129
2	-1.938	4.7563
2	-2.006	4.6935
2	-2.091	4.6369
2	-2.159	4.5678
2	-2.227	4.505
0	-2.329	4.4359
0	-2.414	4.3667
0	-2.516	4.2914
0	-2.601	4.216
0	-2.686	4.1343
0	-2.754	4.0526
0	-2.839	3.9709
0	-2.907	3.883
0	-2.975	3.795
0	-3.026	3.7008
0	-3.077	3.6128
0	-3.111	3.5185
0	-3.145	3.4243
0	-3.162	3.33
0	-3.179	3.2358
0	-3.179	3.1416
0	-3.179	3.041
0	-3.162	2.9468
0	-3.128	2.8525
0	-3.094	2.7583
0	-3.06	2.664
0	-3.009	2.5761
0	-2.941	2.4881
0	-2.89	2.4001
0	-2.805	2.3122
0	-2.737	2.2305
0	-2.652	2.1488
0	-2.567	2.0671
0	-2.465	1.9917
0	-2.38	1.9226
0	-2.278	1.8472
0	-2.176	1.7844
0	-2.091	1.7216
0	-1.989	1.6587
0	-1.887	1.6022
0	-1.785	1.5456
0	-1.683	1.4891
0	-1.581	1.4451
0	-1.479	1.3948
0	-1.377	1.3509
0	-1.292	1.3132
0	-1.19	1.2755
0	-1.088	1.2378
0	-1.003	1.2064
0	-0.901	1.1812
0	-0.816	1.1561
0	-0.714	1.131
0	-0.629	1.1121
0	-0.544	1.0933
0	-0.459	1.0744
0	-0.357	1.0681
0	-0.272	1.0556
0	-0.187	1.0493
0	-0.102	1.043
0	-0.017	1.043
0	0.051	1.043
0	0.136	1.043
0	0.221	1.0493
0	0.306	1.0618
0	0.408	1.0681
0	0.493	1.0807
2	0.578	1.0995
2	0.697	1.1184
2	0.816	1.1435
2	0.935	1.1687
2	1.054	1.2001
2	1.173	1.2315
2	1.292	1.2692
2	1.411	1.3069
2	1.53	1.3572
2	1.666	1.4011
2	1.785	1.4514
2	1.904	1.5079
2	2.04	1.5708
2	2.159	1.6336
2	2.295	1.7027
2	2.414	1.7718
2	2.533	1.8472
2	2.652	1.9226
2	2.771	2.0043
2	2.89	2.0923
2	2.992	2.1802
2	3.111	2.2682
2	3.196	2.3624
2	3.298	2.463
2	3.383	2.5635
2	3.451	2.664
2	3.519	2.7708
2	3.57	2.8777
2	3.621	2.9845
2	3.655	3.0976
2	3.672	3.2044
2	3.689	3.3175
2	3.689	3.4306
0	3.655	3.5374
0	3.621	3.6505
0	3.553	3.7573
0	3.502	3.8641
0	3.417	3.9646
0	3.349	4.0652
0	3.264	4.1657
0	3.162	4.2662
0	3.077	4.3605
0	2.975	4.4484
0	2.873	4.5364
0	2.788	4.6244
0	2.686	4.706
0	2.584	4.7814
0	2.482	4.8568
0	2.38	4.9322
0	2.278	5.0014
0	2.176	5.0705
0	2.091	5.1333
0	2.006	5.1961
0	1.904	5.2527
0	1.819	5.3092
0	1.751	5.3658
0	1.666	5.416
0	1.598	5.4663
0	1.513	5.5103
0	1.445	5.5605
0	1.394	5.5982
0	1.326	5.6422
0	1.258	5.6799
0	1.207	5.7176
0	1.156	5.7553
0	1.105	5.7867
0	1.054	5.8182
0	1.02	5.8496
1	0.986	5.881
1	0.918	5.9124
1	0.85	5.9375
1	0.799	5.9627
1	0.731	5.9878
1	0.68	6.0066
1	0.629	6.0255
1	0.578	6.0443
1	0.527	6.0632
1	0.476	6.0758
1	0.425	6.0883
1	0.391	6.1009
1	0.34	6.1135
1	0.289	6.126
1	0.255	6.1323
1	0.204	6.1386
1	0.17	6.1449
1	0.136	6.1512
1	0.085	6.1512
1	0.051	6.1574
1	0.017	6.1574
1	-0.017	6.1574
1	-0.051	6.1574
1	-0.085	6.1512
1	-0.136	6.1512
1	-0.17	6.1449
1	-0.204	6.1386
1	-0.255	6.1323
1	-0.289	6.126
1	-0.34	6.1135
1	-0.374	6.1009
1	-0.425	6.0946
1	-0.476	6.0758
1	-0.51	6.0632
1	-0.561	6.0443
1	-0.612	6.0255
1	-0.663	6.0066
1	-0.731	5.9878
1	-0.782	5.9627
1	-0.833	5.9375
1	-0.901	5.9124
1	-0.969	5.8873
1	-1.037	5.8559
1	-1.105	5.8244
0	-1.139	5.7867
0	-1.19	5.7553
0	-1.241	5.7176
0	-1.292	5.6799
0	-1.36	5.6422
0	-1.411	5.5982
0	-1.479	5.5543
0	-1.547	5.5103
0	-1.615	5.46
0	-1.7	5.4097
0	-1.768	5.3595
0	-1.853	5.3029
0	-1.938	5.2464
0	-2.023	5.1898
0	-2.108	5.127
0	-2.193	5.0579
0	-2.295	4.9951
0	-2.397	4.9197
0	-2.482	4.8506
0	-2.584	4.7752
0	-2.686	4.6935
0	-2.788	4.6118
0	-2.873	4.5238
0	-2.975	4.4359
0	-3.077	4.3479
0	-3.162	4.2537
0	-3.247	4.1594
0	-3.332	4.0589
0	-3.4	3.9583
0	-3.468	3.8515
0	-3.536	3.751
0	-3.587	3.6442
0	-3.621	3.5311
0	-3.655	3.4243
0	-3.672	3.3112
0	-3.689	3.2044
0	-3.689	3.0913
0	-3.672	2.9845
0	-3.655	2.8714
0	-3.621	2.7646
0	-3.57	2.6515
0	-3.519	2.5509
0	-3.451	2.4441
0	-3.383	2.3373
0	-3.315	2.2368
0	-3.23	2.1425
0	-3.145	2.0483
0	-3.043	1.954
0	-2.958	1.8598
0	-2.856	1.7718
0	-2.754	1.6902
0	-2.652	1.6085
0	-2.55	1.5331
0	-2.448	1.4577
0	-2.346	1.3823
0	-2.244	1.3132
0	-2.159	1.2503
0	-2.057	1.1812
0	-1.972	1.1247
0	-1.87	1.0681
0	-1.785	1.0116
0	-1.7	0.95503
0	-1.632	0.90477
0	-1.547	0.86079
0	-1.462	0.8168
0	-1.394	0.77282
0	-1.326	0.72884
0	-1.258	0.69114
0	-1.207	0.65344
0	-1.139	0.61574
0	-1.088	0.58433
0	-1.02	0.55291
0	-0.969	0.5215
0	-0.918	0.49637
0	-0.884	0.46495
0	-0.833	0.43982
0	-0.799	0.41469
0	-0.748	0.38955
0	-0.714	0.3707
0	-0.68	0.34557
0	-0.646	0.32672
0	-0.612	0.30787
0	-0.578	0.28902
0	-0.561	0.27646
0	-0.527	0.25761
0	-0.51	0.23876
0	-0.476	0.22619
0	-0.459	0.21363
0	-0.442	0.20106
0	-0.408	0.18849
0	-0.391	0.17593
0	-0.374	0.16336
0	-0.357	0.15079
0	-0.357	0.13823
0	-0.34	0.12566
0	-0.323	0.11938
0	-0.306	0.10681
0	-0.306	0.10053
0	-0.289	0.087963
0	-0.289	0.08168
0	-0.272	0.069114
0	-0.272	0.062831
0	-0.255	0.056548
0	-0.255	0.050265
0	-0.255	0.037699
0	-0.238	0.031415
0	-0.238	0.025132
0	-0.238	0.018849
0	-0.238	0.012566
0	-0.238	0
0	-0.238	6.2768
0	-0.238	6.2705
0	-0.238	6.2642
0	-0.238	6.258
0	-0.238	6.2454
0	-0.255	6.2391
0	-0.255	6.2328
0	-0.255	6.2265
0	-0.255	6.214
0	-0.272	6.2077
0	-0.272	6.2014
0	-0.289	6.1889
0	-0.289	6.1826
0	-0.306	6.1763
0	-0.306	6.1637
0	-0.323	6.1512
0	-0.34	6.1449
0	-0.357	6.1323
0	-0.374	6.1197
0	-0.391	6.1135
0	-0.408	6.1009
0	-0.425	6.0883
0	-0.442	6.0758
0	-0.459	6.0569
0	-0.476	6.0443
0	-0.51	6.0318
0	-0.527	6.0129
0	-0.561	6.0004
0	-0.595	5.9815
0	-0.612	5.9627
0	-0.646	5.9438
0	-0.68	5.925
0	-0.714	5.8998
0	-0.748	5.881
0	-0.799	5.8559
0	-0.833	5.8307
0	-0.884	5.8056
0	-0.935	5.7742
0	-0.969	5.749
0	-1.02	5.7176
0	-1.088	5.6862
0	-1.139	5.6548
0	-1.207	5.6171
0	-1.258	5.5794
0	-1.326	5.5417
0	-1.394	5.4977
0	-1.462	5.46
0	-1.547	5.4097
0	-1.615	5.3658
0	-1.7	5.3155
0	-1.785	5.2589
0	-1.87	5.2087
0	-1.955	5.1521
0	-2.04	5.0893
0	-2.142	5.0265
0	-2.227	4.9637
0	-2.329	4.8945
0	-2.431	4.8191
0	-2.516	4.7437
0	-2.618	4.6683
0	-2.72	4.5867
0	-2.822	4.505
0	-2.907	4.417
0	-3.009	4.3291
0	-3.094	4.2348
0	-3.179	4.1406
0	-3.264	4.0463
0	-3.332	3.9458
0	-3.4	3.8453
0	-3.468	3.7447
0	-3.519	3.6379
0	-3.553	3.5311
0	-3.587	3.4243
0	-3.604	3.3175
0	-3.621	3.2044
0	-3.621	3.0976
0	-3.604	2.9908
0	-3.587	2.8839
0	-3.553	2.7771
0	-3.502	2.6703
0	-3.451	2.5635
0	-3.4	2.463
0	-3.332	2.3562
0	-3.247	2.2619
0	-3.179	2.1614
0	-3.094	2.0671
0	-2.992	1.9792
0	-2.907	1.8912
0	-2.805	1.8033
0	-2.703	1.7216
0	-2.601	1.6399
0	-2.499	1.5645
0	-2.397	1.4891
0	-2.295	1.42
0	-2.193	1.3509
0	-2.108	1.288
0	-2.006	1.2252
0	-1.904	1.1687
0	-1.819	1.1121
0	-1.734	1.0556
0	-1.649	1.0053
0	-1.564	0.95503
0	-1.479	0.91105
0	-1.394	0.86707
0	-1.326	0.82937
0	-1.258	0.78539
0	-1.173	0.75397
0	-1.105	0.71627
0	-1.054	0.68486
0	-0.986	0.65344
0	-0.918	0.62203
0	-0.867	0.59689
0	-0.816	0.57176
0	-0.748	0.54663
0	-0.697	0.52778
0	-0.646	0.50265
0	-0.612	0.4838
0	-0.561	0.47123
0	-0.51	0.45238
0	-0.476	0.43982
0	-0.425	0.42097
0	-0.391	0.4084
0	-0.34	0.40212
0	-0.306	0.38955
0	-0.272	0.37699
0	-0.238	0.3707
0	-0.204	0.36442
0	-0.17	0.35814
0	-0.119	0.35814
0	-0.085	0.35185
0	-0.051	0.35185
0	-0.017	0.34557
0	0	0.34557
0	0.034	0.34557
0	0.068	0.35185
0	0.102	0.35185
0	0.136	0.35814
0	0.17	0.35814
0	0.204	0.36442
0	0.238	0.3707
0	0.272	0.38327
1	0.323	0.38955
1	0.323	0.40212
1	0.34	0.4084
1	0.357	0.42097
1	0.374	0.43353
1	0.391	0.4461
1	0.408	0.45867
1	0.425	0.47123
1	0.442	0.4838
1	0.459	0.49637
1	0.476	0.50893
1	0.493	0.5215
1	0.527	0.54035
1	0.544	0.5592
1	0.578	0.57176
1	0.595	0.59061
1	0.629	0.60946
1	0.663	0.62831
1	0.697	0.65344
1	0.731	0.67229
1	0.765	0.69742
1	0.799	0.71627
1	0.85	0.74141
1	0.884	0.76654
1	0.935	0.79795
1	0.969	0.82309
1	1.02	0.8545
1	1.071	0.88592
1	1.122	0.92362
1	1.173	0.95503
1	1.224	0.99273
1	1.292	1.0304
1	1.343	1.0681
1	1.411	1.1121
1	1.462	1.1561
1	1.53	1.2001
1	1.598	1.2441
1	1.666	1.2943
1	1.734	1.3446
1	1.802	1.4011
1	1.887	1.4577
1	1.955	1.5142
1	2.023	1.5771
0	2.125	1.6336
0	2.227	1.7027
0	2.312	1.7718
0	2.414	1.841
0	2.516	1.9163
0	2.601	1.9917
0	2.686	2.0734
0	2.771	2.1551
0	2.856	2.2368
0	2.924	2.3247
0	2.992	2.4127
0	3.06	2.507
0	3.111	2.6012
0	3.162	2.6955
0	3.196	2.7897
0	3.213	2.8839
0	3.23	2.9845
0	3.247	3.0787
0	3.247	3.1793
0	3.23	3.2735
0	3.213	3.374
0	3.179	3.4683
0	3.145	3.5625
0	3.094	3.6568
0	3.043	3.751
0	2.992	3.839
0	2.907	3.9269
0	2.839	4.0149
0	2.754	4.1029
0	2.669	4.1845
2	2.584	4.2599
2	2.516	4.3353
2	2.448	4.4107
2	2.38	4.4861
2	2.312	4.5553
2	2.227	4.6244
2	2.159	4.6872
2	2.091	4.7563
2	2.006	4.8129
2	1.938	4.8757
2	1.87	4.9322
2	1.802	4.9888
2	1.717	5.039
2	1.666	5.0893
2	1.598	5.1396
2	1.53	5.1898
2	1.462	5.2338
2	1.411	5.2778
2	1.343	5.3155
0	1.275	5.3595
0	1.19	5.3972
0	1.105	5.4286
0	1.037	5.46
0	0.969	5.4914
0	0.901	5.5228
0	0.833	5.548
0	0.765	5.5731
0	0.697	5.592
0	0.629	5.6108
0	0.578	5.6297
0	0.51	5.6485
0	0.459	5.6611
0	0.391	5.6736
0	0.34	5.6862
0	0.289	5.6988
0	0.221	5.705
0	0.17	5.7113
0	0.119	5.7176
0	0.068	5.7176
0	0.017	5.7176
0	-0.017	5.7176
2	-0.068	5.7176
2	-0.102	5.7176
2	-0.136	5.7113
2	-0.153	5.705
2	-0.187	5.705
2	-0.204	5.6988
2	-0.238	5.6862
2	-0.272	5.6799
2	-0.289	5.6736
2	-0.323	5.6611
2	-0.357	5.6548
2	-0.391	5.6422
2	-0.425	5.6297
2	-0.459	5.6171
2	-0.493	5.5982
2	-0.527	5.5857
2	-0.561	5.5668
2	-0.612	5.548
2	-0.646	5.5291
2	-0.68	5.5103
2	-0.731	5.4914
2	-0.765	5.4663
2	-0.816	5.4412
2	-0.867	5.416
2	-0.918	5.3909
2	-0.969	5.3595
2	-1.02	5.3343
2	-1.071	5.3029
2	-1.122	5.2652
2	-1.19	5.2338
2	-1.241	5.1961
2	-1.309	5.1584
2	-1.377	5.1144
2	-1.445	5.0767
2	-1.513	5.0265
2	-1.564	4.9825
0	-1.666	4.9322
0	-1.768	4.882
0	-1.87	4.8254
0	-1.955	4.7689
0	-2.057	4.7123
0	-2.159	4.6432
0	-2.261	4.5804
0	-2.363	4.5113
0	-2.448	4.4359
0	-2.55	4.3605
0	-2.635	4.2851
0	-2.72	4.2034
0	-2.805	4.1217
0	-2.89	4.0338
0	-2.958	3.9458
0	-3.026	3.8578
0	-3.094	3.7636
0	-3.145	3.6693
0	-3.196	3.5751
0	-3.23	3.4808
0	-3.247	3.3803
0	-3.264	3.2861
0	-3.281	3.1855
0	-3.281	3.085
0	-3.264	2.9908
0	-3.247	2.8902
0	-3.213	2.796
0	-3.179	2.6955
0	-3.128	2.6012
0	-3.06	2.507
0	-3.009	2.419
0	-2.941	2.331
0	-2.856	2.2431
0	-2.771	2.1551
0	-2.686	2.0734
0	-2.601	1.9917
0	-2.499	1.9163
0	-2.414	1.841
0	-2.312	1.7718
0	-2.21	1.7027
0	-2.108	1.6399
0	-2.006	1.5771
0	-1.904	1.5205
0	-1.802	1.464
0	-1.7	1.4074
0	-1.615	1.3572
0	-1.513	1.3132
0	-1.411	1.2692
0	-1.309	1.2252
0	-1.224	1.1875
0	-1.122	1.1561
0	-1.037	1.1184
0	-0.952	1.0933
0	-0.867	1.0618
0	-0.765	1.0367
0	-0.68	1.0179
0	-0.595	0.99901
0	-0.51	0.98016
0	-0.425	0.9676
0	-0.357	0.95503
0	-0.272	0.94246
0	-0.187	0.93618
0	-0.102	0.9299
0	-0.034	0.9299
0	0.034	0.9299
0	0.119	0.9299
0	0.204	0.93618
0	0.272	0.94246
0	0.357	0.95503
0	0.442	0.9676
0	0.527	0.98016
0	0.612	0.99901
0	0.697	1.0179
0	0.782	1.043
0	0.867	1.0681
0	0.952	1.0933
0	1.037	1.1247
0	1.139	1.1561
0	1.224	1.1938
0	1.309	1.2315
0	1.411	1.2692
0	1.513	1.3132
0	1.598	1.3634
0	1.7	1.4137
0	1.802	1.464
0	1.904	1.5205
0	1.989	1.5771
0	2.091	1.6399
0	2.193	1.709
0	2.295	1.7718
0	2.38	1.841
0	2.482	1.9163
0	2.567	1.9917
0	2.669	2.0734
0	2.737	2.1551
0	2.822	2.2368
0	2.907	2.3247
2	2.975	2.4127
2	3.06	2.5007
2	3.145	2.5949
2	3.213	2.6892
2	3.281	2.7897
2	3.332	2.8902
2	3.366	2.9908
2	3.417	3.0913
2	3.434	3.1918
2	3.451	3.2986
2	3.451	3.3992
2	3.451	3.506
2	3.434	3.6065
2	3.4	3.7133
2	3.383	3.8138
2	3.332	3.9144
2	3.281	4.0149
2	3.23	4.1091
2	3.179	4.2097
2	3.111	4.3039
2	3.043	4.3919
2	2.975	4.4861
2	2.89	4.5741
2	2.822	4.6621
2	2.754	4.7437
0	2.652	4.8254
0	2.55	4.9008
0	2.448	4.9762
0	2.346	5.0516
0	2.261	5.1207
0	2.159	5.1836
0	2.074	5.2527
0	1.989	5.3092
0	1.904	5.372
0	1.836	5.4286
0	1.751	5.4789
0	1.683	5.5354
0	1.615	5.5794
0	1.564	5.6297
0	1.496	5.6736
0	1.445	5.7176
0	1.394	5.7616
0	1.343	5.8056
0	1.292	5.8433
0	1.258	5.881
0	1.224	5.9187
0	1.19	5.9564
0	1.156	5.9941
0	1.122	6.0255
0	1.105	6.0632
0	1.088	6.0946
0	1.071	6.126
0	1.054	6.1574
0	1.037	6.1889
0	1.037	6.2203
0	1.02	6.2517
0	1.02	0
0	1.02	0.031415
0	1.037	0.062831
0	1.037	0.094246
0	1.054	0.12566
0	1.054	0.15708
1	1.071	0.18849
1	1.071	0.21991
1	1.071	0.25132
1	1.071	0.28274
1	1.071	0.32044
1	1.071	0.35185
1	1.088	0.38327
1	1.088	0.41469
1	1.105	0.4461
1	1.122	0.4838
1	1.156	0.51521
1	1.173	0.55291
1	1.19	0.59061
1	1.224	0.62203
1	1.258	0.65973
1	1.292	0.70371
1	1.326	0.74141
1	1.377	0.7791
1	1.428	0.82309
1	1.462	0.86707
1	1.513	0.91105
1	1.564	0.96131
1	1.632	1.0053
1	1.683	1.0556
1	1.751	1.1058
1	1.802	1.1624
1	1.87	1.2189
1	1.938	1.2755
1	2.006	1.332
0	2.108	1.3948
0	2.21	1.464
0	2.295	1.5268
0	2.397	1.6022
0	2.499	1.6713
0	2.601	1.7467
0	2.686	1.8284
0	2.788	1.9101
0	2.873	1.998
0	2.958	2.086
0	3.043	2.174
0	3.128	2.2682
0	3.196	2.3624
0	3.264	2.463
0	3.315	2.5572
0	3.366	2.6578
0	3.4	2.7646
0	3.434	2.8651
0	3.451	2.9656
0	3.468	3.0724
0	3.468	3.1793
0	3.451	3.2798
0	3.434	3.3866
0	3.4	3.4871
2	3.366	3.5877
2	3.349	3.6882
2	3.315	3.7887
2	3.264	3.8892
2	3.23	3.9898
2	3.179	4.084
2	3.111	4.1783
0	3.026	4.2725
0	2.924	4.3605
0	2.839	4.4484
0	2.737	4.5301
0	2.635	4.6118
0	2.533	4.6872
0	2.431	4.7626
0	2.329	4.838
0	2.227	4.9071
0	2.125	4.9699
0	2.04	5.0328
0	1.938	5.0956
0	1.853	5.1521
0	1.751	5.2024
0	1.666	5.2589
1	1.581	5.3029
1	1.479	5.3532
1	1.377	5.3972
1	1.275	5.4349
1	1.173	5.4726
1	1.071	5.504
1	0.969	5.5354
1	0.884	5.5668
1	0.782	5.592
1	0.697	5.6108
1	0.612	5.6297
1	0.527	5.6485
1	0.425	5.6611
1	0.357	5.6736
1	0.272	5.6862
1	0.187	5.6925
1	0.102	5.6988
1	0.017	5.6988
1	-0.051	5.6988
1	-0.136	5.6925
1	-0.204	5.6925
1	-0.289	5.6799
1	-0.374	5.6736
0	-0.442	5.6611
0	-0.493	5.6422
0	-0.561	5.6297
0	-0.612	5.6108
0	-0.68	5.592
0	-0.748	5.5731
0	-0.799	5.548
0	-0.867	5.5228
0	-0.935	5.4914
0	-1.02	5.4663
0	-1.088	5.4349
0	-1.156	5.3972
0	-1.241	5.3595
0	-1.326	5.3218
0	-1.411	5.2841
0	-1.496	5.2401
0	-1.581	5.1898
0	-1.666	5.1459
0	-1.751	5.0893
0	-1.853	5.039
0	-1.938	4.9825
0	-2.04	4.9197
0	-2.142	4.8568
0	-2.227	4.794
0	-2.329	4.7249
0	-2.431	4.6495
0	-2.533	4.5804
0	-2.618	4.4987
0	-2.72	4.417
0	-2.822	4.3353
0	-2.907	4.2474
0	-2.992	4.1594
0	-3.077	4.0714
0	-3.145	3.9772
0	-3.213	3.883
0	-3.281	3.7824
0	-3.332	3.6819
0	-3.383	3.5814
0	-3.417	3.4808
0	-3.451	3.3803
0	-3.468	3.2735
0	-3.468	3.1667
0	-3.468	3.0661
0	-3.451	2.9593
0	-3.417	2.8588
0	-3.383	2.752
0	-3.349	2.6515
0	-3.298	2.5509
0	-3.23	2.4567
0	-3.162	2.3624
0	-3.094	2.2682
0	-3.009	2.174
0	-2.924	2.086
0	-2.839	1.998
0	-2.737	1.9163
0	-2.635	1.8347
0	-2.55	1.753
0	-2.448	1.6776
0	-2.346	1.6085
0	-2.244	1.5394
0	-2.142	1.4703
0	-2.04	1.4074
0	-1.938	1.3509
0	-1.836	1.2943
0	-1.751	1.2378
0	-1.649	1.1875
0	-1.564	1.1372
0	-1.462	1.0933
0	-1.377	1.0493
0	-1.292	1.0116
0	-1.207	0.97388
0	-1.122	0.93618
0	-1.054	0.90477
0	-0.969	0.87335
0	-0.884	0.84822
0	-0.816	0.8168
0	-0.748	0.79795
0	-0.68	0.77282
0	-0.595	0.75397
0	-0.527	0.73512
0	-0.459	0.72256
0	-0.408	0.70999
0	-0.34	0.69742
0	-0.272	0.69114
0	-0.204	0.67858
0	-0.153	0.67229
0	-0.085	0.67229
0	-0.017	0.67229
0	0.017	0.67229
0	0.085	0.67229
0	0.153	0.67858
0	0.221	0.67858
0	0.272	0.69114
0	0.34	0.69742
0	0.408	0.70999
0	0.476	0.72256
0	0.544	0.74141
0	0.612	0.75397
0	0.68	0.77282
0	0.748	0.79795
0	0.816	0.82309
0	0.884	0.84822
0	0.969	0.87335
0	1.037	0.90477
0	1.122	0.93618
0	1.207	0.97388
0	1.292	1.0116
0	1.377	1.0493
0	1.462	1.0933
0	1.547	1.1372
0	1.649	1.1875
0	1.734	1.2378
0	1.836	1.2943
0	1.921	1.3509
[truncated: 5,162 more rows]
