# Supplementary material for: Skilled motor control of an inverted pendulum implies low entropy of states but high entropy of actions
Source: PLoS Comput Biol. 2023 Jan 6;19(1):e1010810. doi: 10.1371/journal.pcbi.1010810 (PMC9851554; doi:10.1371/journal.pcbi.1010810)
Supplement: S2 File — The dataset within the file contains the data collected during the experiment. Each CSV file named “FRI_p_l.csv” corresponds to a different trial, where “p” stands for an unique numerical participant’s identifier and “l” stands for pendulum length (where “2” corresponds to 0.2, “3” to 0.3 m, “4” to 0.4 m, etc.). In every file, rows correspond to subsequent time steps, sampled with a frequency of 0.017 s. For every recorded time step, each column contains: the action selected by the trial’s participant (“action”). The value 0 corresponds to a “no action”, the value 1 represents an action that pushes the pendulum towards the clockwise direction and the value 2 corresponds to an action that pushes the pendulum towards the anti-clockwise direction.the angular velocity of the pendulum at that time step (“ang. velocity”), measured in rad s−1.the angle of the pendulum at that time step (“angle”), measured in rad with values in the interval [0, 2π) rad. The angle 0 rad corresponds to the pendulum oriented in its upright position.the single utility value associated to the whole trial (“utility”). (ZIP) [file pcbi.1010810.s002.zip › ExperimentalData/FRI_36_5.csv]

action	angular vel.	angle	trial utility
0	0	3.2358	-10.3354
0	0	3.2358
0	-0.017	3.2358
0	-0.017	3.2358
0	-0.017	3.2358
0	-0.034	3.2358
0	-0.034	3.2358
0	-0.034	3.2358
0	-0.051	3.2295
0	-0.051	3.2295
0	-0.051	3.2295
0	-0.068	3.2232
0	-0.068	3.2232
0	-0.068	3.2232
0	-0.068	3.217
0	-0.085	3.217
0	-0.085	3.2107
0	-0.085	3.2107
0	-0.085	3.2107
0	-0.102	3.2044
0	-0.102	3.2044
0	-0.102	3.1981
0	-0.102	3.1918
0	-0.119	3.1918
0	-0.119	3.1855
0	-0.119	3.1855
0	-0.119	3.1793
0	-0.119	3.1793
0	-0.119	3.173
0	-0.119	3.1667
0	-0.119	3.1667
0	-0.136	3.1604
0	-0.136	3.1541
0	-0.136	3.1541
0	-0.136	3.1478
0	-0.136	3.1416
0	-0.136	3.1416
0	-0.136	3.1353
0	-0.136	3.129
0	-0.136	3.129
0	-0.136	3.1227
0	-0.136	3.1164
0	-0.119	3.1164
0	-0.119	3.1101
0	-0.119	3.1038
0	-0.119	3.1038
0	-0.119	3.0976
0	-0.119	3.0976
0	-0.119	3.0913
0	-0.119	3.085
0	-0.102	3.085
0	-0.102	3.0787
0	-0.102	3.0787
0	-0.102	3.0724
0	-0.085	3.0724
0	-0.085	3.0661
0	-0.085	3.0661
0	-0.085	3.0599
0	-0.068	3.0599
0	-0.068	3.0599
0	-0.068	3.0536
0	-0.068	3.0536
0	-0.051	3.0536
0	-0.051	3.0473
0	-0.051	3.0473
0	-0.034	3.0473
0	-0.034	3.0473
0	-0.034	3.041
0	-0.017	3.041
0	-0.017	3.041
0	-0.017	3.041
0	0	3.041
0	0	3.041
0	0	3.041
0	0	3.041
0	0	3.041
0	0.017	3.041
0	0.017	3.041
0	0.017	3.041
0	0.034	3.041
0	0.034	3.0473
0	0.034	3.0473
0	0.051	3.0473
0	0.051	3.0473
0	0.051	3.0536
1	0.051	3.0536
1	0.051	3.0536
1	0.034	3.0536
1	0.017	3.0599
1	0.017	3.0599
1	0	3.0599
1	0	3.0599
1	0	3.0599
1	-0.017	3.0599
1	-0.034	3.0599
1	-0.034	3.0536
1	-0.051	3.0536
1	-0.068	3.0536
1	-0.068	3.0473
1	-0.085	3.0473
1	-0.085	3.0473
1	-0.102	3.041
1	-0.119	3.0347
1	-0.119	3.0347
1	-0.136	3.0284
1	-0.136	3.0284
1	-0.153	3.0222
1	-0.153	3.0159
1	-0.17	3.0096
1	-0.17	3.0033
1	-0.187	2.997
1	-0.187	2.9908
1	-0.204	2.9908
1	-0.204	2.9782
1	-0.221	2.9719
1	-0.221	2.9656
1	-0.221	2.9593
1	-0.238	2.9531
1	-0.238	2.9468
1	-0.238	2.9405
1	-0.238	2.9342
1	-0.255	2.9216
1	-0.255	2.9154
1	-0.255	2.9091
1	-0.255	2.9028
1	-0.255	2.8902
1	-0.255	2.8839
1	-0.255	2.8777
1	-0.255	2.8714
1	-0.255	2.8588
1	-0.255	2.8525
1	-0.255	2.8462
1	-0.255	2.8337
1	-0.255	2.8274
1	-0.255	2.8211
1	-0.255	2.8148
1	-0.238	2.8085
1	-0.238	2.796
1	-0.238	2.7897
1	-0.238	2.7834
1	-0.221	2.7771
1	-0.221	2.7708
1	-0.221	2.7646
1	-0.204	2.7583
0	-0.187	2.752
0	-0.17	2.7457
0	-0.136	2.7394
0	-0.119	2.7332
0	-0.102	2.7332
2	-0.068	2.7269
2	-0.034	2.7269
2	0	2.7269
2	0.034	2.7269
2	0.068	2.7269
2	0.119	2.7332
2	0.153	2.7332
2	0.187	2.7394
2	0.238	2.7457
2	0.272	2.7583
2	0.306	2.7646
2	0.34	2.7771
2	0.391	2.7834
2	0.425	2.796
2	0.459	2.8085
2	0.493	2.8274
2	0.527	2.84
2	0.561	2.8588
2	0.595	2.8777
2	0.612	2.8965
2	0.646	2.9154
2	0.68	2.9342
2	0.714	2.9531
2	0.731	2.9782
2	0.765	2.997
2	0.782	3.0222
2	0.799	3.0473
2	0.816	3.0724
2	0.85	3.0976
2	0.867	3.1227
2	0.884	3.1478
2	0.884	3.173
2	0.901	3.2044
2	0.918	3.2295
2	0.918	3.2546
2	0.935	3.2861
2	0.935	3.3112
2	0.935	3.3426
2	0.952	3.3677
2	0.952	3.3992
2	0.952	3.4306
2	0.935	3.4557
2	0.935	3.4871
2	0.935	3.5122
2	0.935	3.5437
2	0.918	3.5688
2	0.901	3.5939
2	0.901	3.6254
2	0.884	3.6505
2	0.867	3.6756
2	0.85	3.707
2	0.833	3.7322
2	0.816	3.7573
2	0.799	3.7761
2	0.782	3.8013
2	0.748	3.8264
2	0.731	3.8515
2	0.714	3.8704
2	0.68	3.8892
2	0.663	3.9144
2	0.629	3.9332
2	0.612	3.9521
2	0.578	3.9709
2	0.544	3.9835
2	0.527	4.0023
2	0.493	4.0149
2	0.459	4.0338
2	0.425	4.0463
2	0.391	4.0589
2	0.357	4.0714
2	0.34	4.0777
2	0.306	4.0903
2	0.272	4.0966
2	0.238	4.1091
2	0.204	4.1154
2	0.17	4.1217
2	0.136	4.1217
2	0.102	4.128
0	0.051	4.128
0	0	4.1343
0	-0.034	4.128
0	-0.085	4.128
0	-0.136	4.128
1	-0.187	4.1217
1	-0.255	4.1154
1	-0.323	4.1029
1	-0.374	4.0966
1	-0.442	4.084
1	-0.51	4.0652
1	-0.578	4.0526
1	-0.646	4.0338
1	-0.697	4.0086
1	-0.765	3.9898
1	-0.816	3.9646
1	-0.884	3.9395
1	-0.935	3.9144
1	-1.003	3.883
1	-1.054	3.8515
1	-1.105	3.8201
1	-1.156	3.7824
1	-1.207	3.751
1	-1.258	3.7133
1	-1.309	3.6756
1	-1.343	3.6316
1	-1.394	3.5939
1	-1.428	3.5499
1	-1.479	3.506
1	-1.513	3.462
1	-1.547	3.4117
1	-1.564	3.3677
1	-1.598	3.3175
1	-1.632	3.2672
1	-1.649	3.2232
1	-1.666	3.173
1	-1.683	3.1227
1	-1.7	3.0724
1	-1.7	3.0159
1	-1.717	2.9656
1	-1.717	2.9154
1	-1.717	2.8651
1	-1.717	2.8148
1	-1.7	2.7583
1	-1.7	2.708
1	-1.683	2.6578
1	-1.666	2.6075
1	-1.649	2.5572
1	-1.632	2.507
1	-1.615	2.4567
1	-1.598	2.4127
1	-1.564	2.3624
1	-1.547	2.3185
1	-1.513	2.2682
1	-1.479	2.2242
1	-1.445	2.1802
1	-1.411	2.1362
1	-1.377	2.0923
1	-1.343	2.0546
1	-1.309	2.0169
1	-1.258	1.9729
1	-1.224	1.9352
1	-1.19	1.9038
1	-1.139	1.8661
1	-1.105	1.8347
1	-1.054	1.797
1	-1.02	1.7655
1	-0.969	1.7404
1	-0.935	1.709
1	-0.884	1.6839
1	-0.833	1.6587
1	-0.799	1.6336
0	-0.731	1.6085
0	-0.68	1.5896
0	-0.612	1.5645
0	-0.561	1.5519
0	-0.493	1.5331
0	-0.425	1.5205
0	-0.374	1.5079
0	-0.306	1.4954
0	-0.255	1.4891
2	-0.187	1.4828
2	-0.119	1.4765
2	-0.034	1.4703
2	0.017	1.4703
2	0.102	1.4765
2	0.17	1.4765
2	0.238	1.4828
2	0.323	1.4954
2	0.391	1.5079
2	0.476	1.5205
2	0.544	1.5331
2	0.629	1.5519
2	0.697	1.5708
2	0.782	1.5959
2	0.85	1.621
2	0.935	1.6462
2	1.003	1.6776
2	1.071	1.709
2	1.156	1.7404
2	1.224	1.7781
2	1.309	1.8158
2	1.377	1.8535
2	1.445	1.8975
2	1.513	1.9415
2	1.598	1.9917
2	1.666	2.0357
2	1.734	2.0923
2	1.802	2.1425
2	1.853	2.1991
2	1.921	2.2556
2	1.989	2.3122
2	2.04	2.375
2	2.091	2.4378
2	2.142	2.5007
2	2.193	2.5635
2	2.244	2.6326
2	2.278	2.7017
2	2.329	2.7708
2	2.363	2.84
2	2.397	2.9091
2	2.414	2.9845
2	2.431	3.0599
2	2.448	3.129
2	2.465	3.2044
2	2.482	3.2798
2	2.482	3.3552
2	2.482	3.4306
2	2.482	3.506
2	2.465	3.5814
2	2.465	3.6505
2	2.448	3.7259
2	2.414	3.8013
2	2.397	3.8704
2	2.363	3.9458
2	2.346	4.0149
2	2.312	4.084
2	2.278	4.1531
2	2.244	4.2222
2	2.193	4.2851
2	2.159	4.3542
2	2.108	4.417
2	2.074	4.4798
2	2.023	4.5427
2	1.989	4.6055
2	1.938	4.6621
2	1.887	4.7186
2	1.853	4.7752
2	1.802	4.8317
2	1.768	4.8883
2	1.717	4.9385
2	1.683	4.9888
2	1.632	5.039
2	1.598	5.0893
2	1.547	5.1333
2	1.513	5.1836
2	1.479	5.2275
2	1.445	5.2715
2	1.411	5.3155
2	1.377	5.3532
2	1.343	5.3972
2	1.309	5.4349
2	1.292	5.4789
2	1.258	5.5166
2	1.224	5.5543
2	1.207	5.592
2	1.19	5.6234
2	1.173	5.6611
2	1.156	5.6925
2	1.139	5.7302
2	1.122	5.7616
2	1.105	5.7993
2	1.088	5.8307
2	1.088	5.8621
2	1.071	5.8936
2	1.071	5.9313
2	1.071	5.9627
2	1.054	5.9941
2	1.054	6.0255
2	1.071	6.0569
2	1.037	6.0883
2	1.003	6.1197
2	0.986	6.1512
2	0.952	6.1763
2	0.935	6.2077
2	0.918	6.2328
2	0.901	6.2642
2	0.884	0.0062831
2	0.867	0.031415
2	0.85	0.056548
2	0.833	0.087963
2	0.833	0.1131
2	0.816	0.13823
2	0.816	0.15708
2	0.799	0.18221
2	0.799	0.20734
2	0.799	0.23247
2	0.799	0.25761
2	0.799	0.28274
2	0.799	0.30787
2	0.799	0.333
2	0.799	0.35185
2	0.816	0.37699
2	0.816	0.40212
2	0.816	0.42725
2	0.833	0.45238
2	0.85	0.47752
2	0.85	0.50265
2	0.867	0.52778
2	0.884	0.5592
2	0.901	0.58433
2	0.918	0.60946
2	0.935	0.64088
2	0.952	0.66601
2	0.969	0.69742
2	1.003	0.72884
2	1.02	0.75397
2	1.054	0.78539
2	1.071	0.82309
2	1.105	0.8545
2	1.139	0.88592
2	1.19	0.92362
2	1.241	0.96131
2	1.292	0.99901
2	1.343	1.0367
2	1.394	1.0807
2	1.445	1.1184
2	1.496	1.1624
2	1.547	1.2126
2	1.615	1.2566
2	1.666	1.3069
2	1.717	1.3572
2	1.785	1.4137
2	1.836	1.464
2	1.904	1.5205
2	1.955	1.5833
2	2.023	1.6399
2	2.074	1.7027
2	2.142	1.7655
2	2.193	1.8284
2	2.244	1.8975
2	2.295	1.9666
2	2.363	2.0357
2	2.414	2.1111
2	2.448	2.1802
2	2.499	2.2556
2	2.55	2.331
2	2.584	2.4127
2	2.618	2.4881
2	2.652	2.5698
2	2.686	2.6452
2	2.703	2.7269
2	2.737	2.8085
2	2.754	2.8965
2	2.754	2.9782
2	2.771	3.0599
2	2.771	3.1416
2	2.754	3.2232
2	2.754	3.3112
2	2.737	3.3929
2	2.72	3.4745
2	2.703	3.5562
2	2.669	3.6379
2	2.635	3.7133
2	2.601	3.795
2	2.567	3.8704
2	2.516	3.9458
2	2.465	4.0212
2	2.414	4.0966
2	2.363	4.1657
2	2.312	4.2411
2	2.261	4.3102
2	2.21	4.373
2	2.142	4.4421
2	2.091	4.505
2	2.023	4.5678
2	1.972	4.6244
2	1.904	4.6872
2	1.836	4.7437
2	1.785	4.794
2	1.717	4.8506
2	1.666	4.9008
2	1.598	4.9511
2	1.547	4.9951
2	1.479	5.0453
2	1.428	5.0893
2	1.377	5.127
2	1.326	5.171
2	1.258	5.2087
2	1.207	5.2464
2	1.156	5.2841
2	1.105	5.3155
2	1.054	5.3469
2	1.003	5.3783
2	0.969	5.4097
2	0.918	5.4412
2	0.867	5.4663
2	0.833	5.4914
2	0.782	5.5166
2	0.748	5.5417
2	0.714	5.5605
2	0.663	5.5794
2	0.629	5.6045
2	0.595	5.6171
2	0.561	5.6359
2	0.51	5.6548
2	0.476	5.6674
2	0.442	5.6862
2	0.408	5.6988
2	0.374	5.7113
2	0.357	5.7176
2	0.323	5.7302
2	0.289	5.7428
2	0.255	5.749
2	0.221	5.7553
2	0.204	5.7616
2	0.17	5.7679
2	0.136	5.7742
2	0.102	5.7742
2	0.085	5.7805
2	0.051	5.7805
2	0.017	5.7805
2	0.017	5.7867
2	0	5.7867
2	0	5.7867
2	-0.017	5.7867
2	-0.017	5.7805
2	-0.034	5.7805
2	-0.051	5.7805
2	-0.068	5.7805
2	-0.068	5.7742
2	-0.085	5.7742
2	-0.102	5.7679
2	-0.119	5.7679
2	-0.119	5.7616
2	-0.136	5.7616
2	-0.153	5.7553
2	-0.17	5.749
2	-0.187	5.7428
2	-0.187	5.7365
2	-0.204	5.7302
2	-0.221	5.7239
2	-0.238	5.7176
2	-0.255	5.7113
2	-0.272	5.6988
2	-0.289	5.6925
2	-0.306	5.6862
2	-0.323	5.6736
2	-0.34	5.6611
2	-0.357	5.6548
2	-0.374	5.6422
2	-0.391	5.6297
2	-0.425	5.6171
2	-0.442	5.6045
2	-0.459	5.592
2	-0.476	5.5731
2	-0.51	5.5605
0	-0.544	5.548
0	-0.578	5.5291
0	-0.629	5.5103
0	-0.663	5.4914
0	-0.714	5.4663
0	-0.748	5.4474
0	-0.799	5.4223
0	-0.85	5.3972
0	-0.884	5.372
0	-0.935	5.3406
0	-0.986	5.3155
0	-1.037	5.2841
0	-1.088	5.2527
0	-1.139	5.2213
0	-1.19	5.1836
0	-1.241	5.1459
0	-1.292	5.1082
0	-1.36	5.0705
0	-1.411	5.0265
0	-1.462	4.9825
0	-1.53	4.9385
0	-1.581	4.8883
0	-1.632	4.8443
0	-1.7	4.794
0	-1.751	4.7375
0	-1.819	4.6872
0	-1.87	4.6306
0	-1.938	4.5741
0	-1.989	4.5113
0	-2.057	4.4547
0	-2.108	4.3919
0	-2.159	4.3291
0	-2.21	4.2599
0	-2.261	4.1908
0	-2.312	4.1217
0	-2.363	4.0526
0	-2.414	3.9835
0	-2.448	3.9081
0	-2.499	3.8327
0	-2.533	3.7573
0	-2.55	3.6819
0	-2.584	3.6065
0	-2.618	3.5248
0	-2.635	3.4494
1	-2.635	3.3677
1	-2.669	3.2861
1	-2.686	3.2044
1	-2.703	3.129
1	-2.72	3.041
1	-2.72	2.9593
1	-2.72	2.8777
1	-2.72	2.796
1	-2.72	2.7143
1	-2.703	2.6326
1	-2.686	2.5509
1	-2.669	2.4755
1	-2.652	2.3939
1	-2.618	2.3122
1	-2.584	2.2368
1	-2.55	2.1551
1	-2.516	2.0797
1	-2.482	2.0043
1	-2.431	1.9352
1	-2.397	1.8598
1	-2.346	1.7907
1	-2.312	1.7153
1	-2.261	1.6462
1	-2.227	1.5833
1	-2.176	1.5142
1	-2.125	1.4514
1	-2.091	1.3886
1	-2.04	1.3257
1	-2.006	1.2629
1	-1.955	1.2064
0	-1.904	1.1435
0	-1.853	1.087
0	-1.802	1.0367
0	-1.751	0.98016
0	-1.7	0.9299
0	-1.649	0.87963
0	-1.598	0.82937
0	-1.547	0.78539
0	-1.513	0.73512
0	-1.479	0.69114
0	-1.428	0.64716
0	-1.394	0.60318
0	-1.36	0.56548
0	-1.326	0.5215
0	-1.309	0.4838
0	-1.275	0.4461
2	-1.241	0.4084
2	-1.207	0.3707
2	-1.173	0.333
2	-1.139	0.29531
2	-1.105	0.26389
2	-1.071	0.23247
2	-1.037	0.20106
2	-1.02	0.16964
2	-0.986	0.13823
2	-0.969	0.10681
2	-0.935	0.08168
2	-0.918	0.050265
2	-0.901	0.025132
2	-0.884	6.2768
2	-0.867	6.2517
2	-0.85	6.2265
2	-0.833	6.2014
2	-0.833	6.1763
2	-0.816	6.1512
2	-0.816	6.126
2	-0.799	6.1009
2	-0.799	6.0758
2	-0.799	6.0506
2	-0.799	6.0318
2	-0.799	6.0066
2	-0.799	5.9815
2	-0.799	5.9564
2	-0.799	5.9313
2	-0.799	5.9061
2	-0.816	5.881
2	-0.816	5.8559
2	-0.833	5.837
2	-0.833	5.8119
2	-0.85	5.7805
2	-0.867	5.7553
2	-0.867	5.7302
2	-0.884	5.705
2	-0.901	5.6799
2	-0.918	5.6485
2	-0.935	5.6234
2	-0.969	5.592
2	-0.986	5.5605
2	-1.003	5.5354
2	-1.037	5.504
2	-1.054	5.4726
2	-1.088	5.4412
2	-1.122	5.4035
2	-1.139	5.372
2	-1.173	5.3343
2	-1.207	5.3029
0	-1.258	5.2652
0	-1.309	5.2213
0	-1.36	5.1836
0	-1.411	5.1396
0	-1.462	5.0956
0	-1.53	5.0516
0	-1.581	5.0076
0	-1.632	4.9574
0	-1.7	4.9071
0	-1.751	4.8568
0	-1.819	4.8003
0	-1.87	4.7437
0	-1.921	4.6872
0	-1.989	4.6306
0	-2.04	4.5678
0	-2.108	4.505
0	-2.159	4.4421
0	-2.227	4.3793
0	-2.278	4.3102
0	-2.329	4.2411
0	-2.38	4.172
0	-2.431	4.0966
0	-2.482	4.0212
0	-2.516	3.9458
0	-2.55	3.8704
0	-2.601	3.795
0	-2.635	3.7133
0	-2.652	3.6379
0	-2.686	3.5562
0	-2.703	3.4745
0	-2.72	3.3929
0	-2.737	3.3112
0	-2.737	3.2295
0	-2.737	3.1478
0	-2.737	3.0661
0	-2.72	2.9782
1	-2.72	2.8965
1	-2.72	2.8148
1	-2.703	2.7332
1	-2.703	2.6578
1	-2.686	2.5761
1	-2.669	2.4944
1	-2.635	2.4127
1	-2.618	2.3373
1	-2.584	2.2556
1	-2.55	2.1802
1	-2.516	2.1048
1	-2.482	2.0294
1	-2.431	1.954
1	-2.397	1.8786
1	-2.346	1.8095
1	-2.312	1.7404
1	-2.261	1.6713
1	-2.227	1.6022
1	-2.176	1.5394
1	-2.125	1.4703
1	-2.091	1.4074
1	-2.04	1.3446
1	-2.006	1.288
1	-1.955	1.2252
1	-1.921	1.1687
1	-1.87	1.1121
1	-1.836	1.0556
0	-1.785	0.99901
0	-1.734	0.94875
0	-1.683	0.89848
0	-1.632	0.84822
0	-1.598	0.79795
0	-1.547	0.74769
2	-1.513	0.70371
2	-1.462	0.65973
2	-1.411	0.61574
2	-1.36	0.57176
2	-1.309	0.53406
2	-1.258	0.49637
2	-1.207	0.45867
2	-1.173	0.42097
2	-1.139	0.38327
2	-1.088	0.35185
2	-1.054	0.32044
2	-1.02	0.28902
2	-0.986	0.25761
2	-0.952	0.22619
2	-0.935	0.20106
2	-0.901	0.17593
2	-0.867	0.14451
2	-0.85	0.11938
2	-0.816	0.094246
2	-0.799	0.069114
2	-0.782	0.043982
2	-0.765	0.025132
2	-0.748	0
2	-0.731	6.258
2	-0.714	6.2391
2	-0.697	6.214
2	-0.697	6.1951
2	-0.68	6.1763
2	-0.663	6.1574
2	-0.663	6.1323
2	-0.646	6.1135
2	-0.646	6.0946
2	-0.646	6.0758
2	-0.646	6.0569
2	-0.629	6.0381
2	-0.629	6.0192
2	-0.629	6.0004
2	-0.629	5.9752
2	-0.629	5.9564
2	-0.646	5.9375
2	-0.646	5.9187
2	-0.646	5.8998
2	-0.663	5.881
2	-0.663	5.8621
2	-0.663	5.8433
2	-0.68	5.8182
2	-0.697	5.7993
2	-0.697	5.7805
2	-0.714	5.7553
2	-0.731	5.7365
2	-0.748	5.7113
2	-0.765	5.6862
2	-0.782	5.6674
2	-0.799	5.6422
2	-0.816	5.6171
2	-0.833	5.592
2	-0.867	5.5668
2	-0.884	5.5417
2	-0.901	5.5103
2	-0.935	5.4851
2	-0.952	5.4537
0	-1.003	5.4286
0	-1.054	5.3972
0	-1.088	5.3658
0	-1.139	5.3281
0	-1.19	5.2966
0	-1.241	5.2589
0	-1.292	5.2213
0	-1.343	5.1773
0	-1.394	5.1396
0	-1.445	5.0956
0	-1.513	5.0516
0	-1.564	5.0014
0	-1.615	4.9574
0	-1.683	4.9071
0	-1.734	4.8568
0	-1.802	4.8003
0	-1.853	4.7437
0	-1.921	4.6872
0	-1.972	4.6306
0	-2.04	4.5678
1	-2.091	4.5113
1	-2.159	4.4421
1	-2.244	4.3793
1	-2.312	4.3102
1	-2.38	4.2411
1	-2.448	4.1657
1	-2.516	4.0903
1	-2.567	4.0149
1	-2.635	3.9395
1	-2.686	3.8578
1	-2.737	3.7761
1	-2.788	3.6945
1	-2.839	3.6065
0	-2.856	3.5248
0	-2.873	3.4369
0	-2.89	3.3489
0	-2.89	3.2609
0	-2.907	3.173
0	-2.907	3.085
0	-2.89	3.0033
2	-2.873	2.9154
2	-2.839	2.8274
2	-2.805	2.7457
2	-2.771	2.6578
2	-2.72	2.5761
2	-2.669	2.4944
2	-2.618	2.419
2	-2.55	2.3373
2	-2.482	2.2619
0	-2.448	2.1865
0	-2.397	2.1174
0	-2.329	2.042
0	-2.278	1.9729
0	-2.227	1.9101
0	-2.159	1.841
0	-2.108	1.7781
0	-2.04	1.7153
0	-1.989	1.6525
0	-1.921	1.5959
0	-1.87	1.5394
0	-1.802	1.4828
0	-1.734	1.4263
0	-1.683	1.376
0	-1.615	1.3257
0	-1.564	1.2817
0	-1.513	1.2315
0	-1.445	1.1875
0	-1.394	1.1435
0	-1.343	1.1058
0	-1.292	1.0618
0	-1.224	1.0241
0	-1.173	0.99273
0	-1.122	0.95503
0	-1.088	0.92362
0	-1.037	0.8922
0	-0.986	0.86079
0	-0.935	0.82937
0	-0.901	0.80424
0	-0.85	0.77282
0	-0.816	0.74769
0	-0.765	0.72884
0	-0.731	0.70371
0	-0.697	0.68486
0	-0.646	0.65973
0	-0.612	0.64088
0	-0.578	0.62203
0	-0.544	0.60946
0	-0.51	0.59061
0	-0.476	0.57805
0	-0.442	0.5592
0	-0.408	0.54663
0	-0.374	0.53406
0	-0.357	0.52778
0	-0.323	0.51521
0	-0.289	0.50265
0	-0.255	0.49637
0	-0.238	0.49008
1	-0.204	0.4838
1	-0.187	0.47752
1	-0.187	0.47123
1	-0.17	0.46495
1	-0.153	0.45867
1	-0.153	0.45238
1	-0.136	0.45238
1	-0.136	0.4461
1	-0.119	0.43982
1	-0.119	0.43982
1	-0.102	0.43353
1	-0.085	0.43353
1	-0.085	0.42725
1	-0.068	0.42725
1	-0.068	0.42097
1	-0.051	0.42097
1	-0.051	0.42097
1	-0.034	0.41469
1	-0.034	0.41469
1	-0.017	0.41469
1	-0.017	0.41469
1	0	0.41469
1	0	0.41469
1	0	0.41469
1	0	0.41469
1	0	0.41469
1	0.017	0.41469
1	0.017	0.41469
1	0.034	0.41469
1	0.034	0.41469
1	0.051	0.42097
1	0.051	0.42097
1	0.068	0.42097
1	0.068	0.42725
1	0.085	0.42725
1	0.085	0.43353
1	0.102	0.43353
1	0.102	0.43982
1	0.119	0.43982
1	0.136	0.4461
1	0.136	0.4461
1	0.153	0.45238
1	0.153	0.45867
1	0.17	0.46495
1	0.187	0.47123
1	0.187	0.47752
1	0.204	0.4838
1	0.221	0.49008
1	0.221	0.49637
1	0.238	0.50265
1	0.255	0.50893
1	0.272	0.51521
0	0.289	0.52778
0	0.323	0.53406
0	0.357	0.54663
0	0.391	0.5592
0	0.425	0.57176
0	0.459	0.58433
0	0.493	0.59689
0	0.527	0.61574
0	0.561	0.62831
0	0.595	0.64716
0	0.629	0.66601
0	0.663	0.68486
0	0.697	0.70371
2	0.748	0.72884
2	0.799	0.75397
2	0.85	0.7791
2	0.918	0.80424
2	0.969	0.82937
2	1.037	0.86079
2	1.105	0.8922
2	1.156	0.9299
2	1.224	0.9676
2	1.292	1.0053
2	1.36	1.043
2	1.428	1.087
2	1.496	1.131
2	1.564	1.1749
2	1.632	1.2252
2	1.7	1.2755
2	1.785	1.3257
2	1.853	1.3823
2	1.938	1.4388
2	2.006	1.4954
2	2.074	1.5582
2	2.159	1.621
2	2.227	1.6902
2	2.312	1.7593
2	2.38	1.8284
2	2.448	1.8975
2	2.516	1.9729
2	2.584	2.0483
2	2.652	2.13
2	2.72	2.2117
2	2.788	2.2933
2	2.839	2.3813
2	2.89	2.463
2	2.941	2.5509
2	2.992	2.6389
2	3.026	2.7332
2	3.06	2.8211
2	3.094	2.9154
2	3.128	3.0096
2	3.145	3.1038
2	3.162	3.1981
2	3.162	3.2923
2	3.162	3.3929
2	3.162	3.4871
2	3.162	3.5814
0	3.128	3.6756
0	3.094	3.7699
0	3.06	3.8578
0	3.009	3.9521
0	2.958	4.04
0	2.907	4.128
0	2.856	4.216
0	2.805	4.3039
0	2.754	4.3856
0	2.686	4.4673
0	2.635	4.549
0	2.567	4.6244
0	2.499	4.6998
1	2.448	4.7752
1	2.363	4.8506
1	2.295	4.9197
1	2.21	4.9888
1	2.142	5.0516
1	2.074	5.1144
1	1.989	5.1773
1	1.921	5.2338
1	1.853	5.2904
1	1.785	5.3469
1	1.734	5.4035
1	1.666	5.4537
1	1.598	5.504
1	1.547	5.548
1	1.496	5.592
1	1.428	5.6359
1	1.377	5.6799
1	1.343	5.7239
1	1.292	5.7616
1	1.241	5.7993
1	1.19	5.837
1	1.156	5.8747
1	1.122	5.9061
1	1.071	5.9375
1	1.037	5.9689
1	1.003	6.0004
1	0.969	6.0318
1	0.952	6.0632
1	0.918	6.0883
1	0.884	6.1197
1	0.867	6.1449
1	0.833	6.17
1	0.816	6.1951
1	0.799	6.2203
1	0.782	6.2454
1	0.765	6.2642
1	0.748	0.0062831
1	0.731	0.031415
1	0.714	0.050265
1	0.697	0.069114
1	0.697	0.094246
1	0.68	0.1131
1	0.663	0.13195
1	0.663	0.15708
1	0.663	0.17593
1	0.646	0.19478
1	0.646	0.21363
1	0.646	0.23247
1	0.646	0.25132
1	0.646	0.27017
1	0.646	0.29531
1	0.646	0.31416
1	0.646	0.333
1	0.646	0.35185
1	0.663	0.3707
1	0.663	0.38955
1	0.663	0.4084
1	0.68	0.43353
1	0.68	0.45238
1	0.697	0.47123
1	0.714	0.49637
1	0.714	0.51521
1	0.731	0.54035
1	0.748	0.5592
1	0.765	0.58433
1	0.782	0.60946
0	0.816	0.63459
0	0.85	0.65973
0	0.884	0.68486
0	0.935	0.70999
0	0.969	0.74141
0	1.003	0.76654
0	1.054	0.79795
0	1.088	0.83565
0	1.139	0.86707
0	1.19	0.89848
0	1.224	0.93618
0	1.275	0.97388
0	1.326	1.0179
0	1.377	1.0556
0	1.428	1.0995
0	1.479	1.1435
0	1.547	1.1875
0	1.598	1.2378
0	1.649	1.2817
0	1.717	1.332
0	1.768	1.3886
0	1.819	1.4388
0	1.887	1.4954
0	1.938	1.5519
0	2.006	1.6148
0	2.057	1.6776
0	2.125	1.7404
0	2.176	1.8033
0	2.227	1.8724
0	2.295	1.9352
0	2.346	2.0043
0	2.397	2.0797
0	2.448	2.1488
0	2.499	2.2242
0	2.533	2.2996
2	2.584	2.3813
2	2.635	2.4567
2	2.686	2.5384
2	2.737	2.62
2	2.771	2.7017
2	2.805	2.7834
2	2.839	2.8714
2	2.873	2.9593
2	2.89	3.041
2	2.907	3.129
2	2.924	3.217
2	2.941	3.3049
2	2.941	3.3929
2	2.941	3.4808
0	2.907	3.5688
0	2.873	3.6568
0	2.839	3.7447
0	2.805	3.8327
0	2.771	3.9144
0	2.72	3.996
0	2.669	4.0777
0	2.618	4.1594
0	2.567	4.2348
0	2.516	4.3102
0	2.448	4.3856
0	2.397	4.461
0	2.329	4.5301
0	2.278	4.5992
0	2.21	4.6683
0	2.159	4.7312
0	2.091	4.8003
0	2.04	4.8568
0	1.972	4.9197
0	1.921	4.9762
0	1.853	5.0328
0	1.802	5.0893
0	1.751	5.1459
0	1.683	5.1961
0	1.632	5.2464
0	1.581	5.2966
0	1.53	5.3406
0	1.479	5.3846
0	1.445	5.4286
0	1.394	5.4726
0	1.343	5.5166
0	1.309	5.5543
0	1.275	5.592
0	1.224	5.6297
0	1.19	5.6674
0	1.156	5.705
0	1.122	5.7365
0	1.105	5.7742
0	1.071	5.8056
0	1.037	5.837
0	1.02	5.8684
0	0.986	5.8998
0	0.969	5.9313
0	0.952	5.9564
0	0.935	5.9878
0	0.918	6.0129
0	0.901	6.0443
1	0.884	6.0695
1	0.85	6.0946
1	0.833	6.1197
1	0.799	6.1449
1	0.782	6.17
1	0.765	6.1951
1	0.731	6.214
1	0.714	6.2391
1	0.697	6.258
1	0.68	0
1	0.663	0.018849
1	0.646	0.037699
1	0.646	0.056548
1	0.629	0.075397
1	0.612	0.094246
1	0.612	0.1131
1	0.595	0.13195
1	0.595	0.15079
1	0.578	0.16964
1	0.578	0.18849
1	0.578	0.20106
1	0.561	0.21991
1	0.561	0.23876
1	0.561	0.25761
1	0.561	0.27017
1	0.561	0.28902
1	0.561	0.30787
1	0.561	0.32044
1	0.561	0.33929
1	0.578	0.35814
1	0.578	0.37699
1	0.578	0.39583
1	0.595	0.4084
1	0.595	0.42725
1	0.612	0.4461
1	0.612	0.46495
1	0.629	0.4838
1	0.646	0.50265
1	0.663	0.5215
1	0.663	0.54663
1	0.68	0.56548
0	0.714	0.58433
0	0.748	0.60946
0	0.782	0.63459
0	0.816	0.65344
0	0.85	0.67858
0	0.901	0.70999
0	0.935	0.73512
0	0.969	0.76654
0	1.02	0.79167
0	1.054	0.82937
0	1.105	0.86079
0	1.156	0.8922
0	1.19	0.9299
0	1.241	0.9676
0	1.292	1.0053
0	1.343	1.043
0	1.394	1.087
0	1.445	1.131
0	1.513	1.1749
0	1.564	1.2189
0	1.615	1.2692
0	1.666	1.3132
0	1.734	1.3697
0	1.785	1.42
0	1.853	1.4765
0	1.904	1.5331
0	1.972	1.5896
0	2.023	1.6525
0	2.091	1.7153
0	2.142	1.7781
0	2.193	1.841
0	2.261	1.9101
0	2.312	1.9792
0	2.363	2.0483
0	2.414	2.1174
0	2.465	2.1928
0	2.516	2.2682
0	2.55	2.3436
0	2.584	2.419
0	2.635	2.5007
0	2.652	2.5761
0	2.686	2.6578
0	2.72	2.7394
0	2.737	2.8211
0	2.754	2.9028
0	2.754	2.9908
0	2.754	3.0724
0	2.754	3.1541
0	2.754	3.2358
0	2.754	3.3175
0	2.737	3.4054
0	2.72	3.4871
0	2.686	3.5625
0	2.669	3.6442
0	2.635	3.7259
0	2.584	3.8013
0	2.55	3.883
0	2.516	3.9583
0	2.465	4.0338
0	2.414	4.1091
0	2.363	4.1783
0	2.312	4.2474
0	2.244	4.3165
0	2.193	4.3856
0	2.142	4.4484
0	2.074	4.5113
0	2.023	4.5741
0	1.955	4.6369
2	1.887	4.6935
2	1.853	4.75
2	1.802	4.8066
2	1.768	4.8568
2	1.717	4.9071
2	1.666	4.9637
2	1.632	5.0076
0	1.581	5.0579
0	1.513	5.1082
0	1.462	5.1521
0	1.411	5.1961
0	1.36	5.2338
0	1.309	5.2778
1	1.258	5.3155
1	1.19	5.3532
1	1.122	5.3846
1	1.054	5.416
1	1.003	5.4474
1	0.935	5.4789
1	0.884	5.504
1	0.816	5.5354
0	0.782	5.5543
0	0.748	5.5794
0	0.697	5.6045
0	0.663	5.6234
0	0.629	5.6422
0	0.595	5.6611
1	0.561	5.6799
1	0.51	5.6925
1	0.459	5.7113
1	0.408	5.7239
1	0.357	5.7365
1	0.306	5.7428
1	0.272	5.7553
0	0.238	5.7616
0	0.204	5.7679
0	0.17	5.7742
0	0.153	5.7805
0	0.119	5.7867
0	0.085	5.7867
0	0.068	5.7867
0	0.034	5.793
0	0	5.793
0	0	5.793
0	-0.034	5.793
0	-0.068	5.793
0	-0.085	5.7867
0	-0.119	5.7867
0	-0.153	5.7805
0	-0.17	5.7742
0	-0.204	5.7679
2	-0.238	5.7616
2	-0.238	5.7553
2	-0.255	5.749
2	-0.272	5.7365
2	-0.289	5.7302
2	-0.306	5.7176
2	-0.323	5.7113
2	-0.34	5.6988
2	-0.357	5.6925
2	-0.374	5.6799
2	-0.391	5.6674
2	-0.408	5.6548
2	-0.425	5.6422
2	-0.442	5.6297
2	-0.459	5.6171
2	-0.493	5.5982
2	-0.51	5.5857
2	-0.527	5.5668
2	-0.561	5.5543
2	-0.578	5.5354
2	-0.595	5.5166
2	-0.629	5.4977
2	-0.646	5.4789
2	-0.68	5.46
2	-0.714	5.4412
2	-0.731	5.416
2	-0.765	5.3972
2	-0.799	5.372
2	-0.833	5.3469
2	-0.867	5.3218
2	-0.884	5.2966
2	-0.918	5.2652
2	-0.969	5.2401
2	-1.003	5.2087
0	-1.054	5.1773
0	-1.105	5.1459
1	-1.156	5.1082
1	-1.224	5.0767
1	-1.292	5.039
1	-1.377	4.9951
1	-1.445	4.9511
1	-1.513	4.9071
1	-1.598	4.8631
1	-1.666	4.8129
1	-1.751	4.7626
1	-1.819	4.706
1	-1.887	4.6495
1	-1.972	4.593
1	-2.04	4.5301
1	-2.125	4.4673
1	-2.193	4.4044
1	-2.261	4.3353
1	-2.329	4.2662
1	-2.397	4.1971
1	-2.465	4.1217
1	-2.533	4.0463
1	-2.584	3.9709
1	-2.652	3.8955
1	-2.703	3.8138
1	-2.754	3.7322
1	-2.805	3.6442
1	-2.839	3.5625
1	-2.873	3.4745
1	-2.907	3.3866
1	-2.941	3.2986
1	-2.958	3.2107
1	-2.975	3.1227
1	-2.992	3.0347
1	-2.992	2.9405
1	-2.992	2.8525
1	-2.992	2.7646
1	-2.975	2.6703
1	-2.958	2.5823
1	-2.941	2.4944
1	-2.924	2.4064
1	-2.89	2.3185
1	-2.873	2.2305
1	-2.839	2.1488
1	-2.788	2.0609
1	-2.754	1.9792
1	-2.72	1.8975
1	-2.669	1.8158
1	-2.635	1.7341
1	-2.584	1.6587
1	-2.533	1.5771
1	-2.499	1.5017
1	-2.448	1.4325
1	-2.397	1.3572
0	-2.346	1.288
0	-2.278	1.2126
0	-2.227	1.1498
0	-2.176	1.0807
0	-2.125	1.0179
0	-2.074	0.95503
0	-2.023	0.8922
0	-1.972	0.82937
0	-1.938	0.77282
0	-1.887	0.71627
0	-1.853	0.65973
0	-1.819	0.60318
0	-1.785	0.54663
0	-1.751	0.49637
0	-1.717	0.4461
0	-1.7	0.38955
0	-1.666	0.33929
2	-1.649	0.28902
2	-1.615	0.24504
2	-1.581	0.19478
2	-1.564	0.14451
2	-1.53	0.10053
2	-1.513	0.056548
2	-1.496	0.0062831
2	-1.479	6.2454
2	-1.462	6.2014
2	-1.462	6.1574
2	-1.445	6.1135
2	-1.445	6.0695
2	-1.445	6.0255
2	-1.445	5.9815
2	-1.445	5.9375
2	-1.445	5.8998
2	-1.445	5.8559
2	-1.462	5.8119
2	-1.479	5.7679
2	-1.479	5.7176
2	-1.496	5.6736
2	-1.513	5.6297
2	-1.547	5.5857
2	-1.564	5.5354
2	-1.581	5.4914
2	-1.615	5.4412
2	-1.649	5.3909
2	-1.666	5.3406
2	-1.7	5.2904
2	-1.734	5.2401
0	-1.785	5.1836
0	-1.836	5.1333
0	-1.904	5.0767
0	-1.955	5.0202
0	-2.006	4.9574
0	-2.074	4.8945
0	-2.125	4.8317
0	-2.176	4.7689
0	-2.244	4.6998
0	-2.295	4.6306
0	-2.363	4.5615
0	-2.414	4.4924
0	-2.482	4.417
0	-2.533	4.3416
0	-2.584	4.2662
0	-2.635	4.1845
0	-2.686	4.1091
0	-2.737	4.0275
0	-2.771	3.9395
0	-2.822	3.8578
0	-2.856	3.7699
0	-2.89	3.6882
0	-2.907	3.6002
0	-2.941	3.5122
0	-2.958	3.4243
0	-2.958	3.3363
0	-2.975	3.2421
0	-2.975	3.1541
0	-2.975	3.0661
0	-2.958	2.9782
0	-2.941	2.8839
0	-2.924	2.796
0	-2.907	2.708
0	-2.873	2.6263
0	-2.839	2.5384
0	-2.805	2.4504
0	-2.771	2.3687
0	-2.72	2.287
0	-2.669	2.2054
0	-2.618	2.1237
2	-2.567	2.0483
2	-2.499	1.9729
2	-2.431	1.8975
2	-2.346	1.8221
2	-2.278	1.753
0	-2.21	1.6902
0	-2.159	1.621
0	-2.091	1.5582
0	-2.023	1.4954
0	-1.972	1.4325
0	-1.904	1.376
0	-1.853	1.3195
0	-1.785	1.2629
0	-1.734	1.2126
0	-1.683	1.1624
0	-1.615	1.1121
0	-1.564	1.0618
0	-1.513	1.0179
0	-1.462	0.97388
0	-1.411	0.9299
0	-1.36	0.88592
0	-1.326	0.84822
0	-1.275	0.80424
0	-1.224	0.76654
0	-1.19	0.73512
0	-1.156	0.69742
2	-1.105	0.66601
2	-1.054	0.62831
2	-1.003	0.59689
2	-0.952	0.57176
2	-0.901	0.54035
0	-0.884	0.51521
0	-0.85	0.49008
0	-0.816	0.46495
0	-0.799	0.43982
0	-0.765	0.41469
0	-0.748	0.38955
0	-0.714	0.3707
0	-0.697	0.34557
0	-0.68	0.32672
0	-0.663	0.30787
0	-0.646	0.28902
0	-0.629	0.27017
0	-0.612	0.25132
0	-0.595	0.23247
0	-0.578	0.21363
0	-0.561	0.19478
0	-0.561	0.17593
0	-0.544	0.16336
0	-0.527	0.14451
0	-0.527	0.13195
0	-0.51	0.1131
0	-0.51	0.10053
0	-0.51	0.08168
0	-0.493	0.069114
0	-0.493	0.050265
0	-0.493	0.037699
0	-0.493	0.018849
0	-0.493	0.0062831
0	-0.493	6.2768
0	-0.493	6.258
0	-0.493	6.2454
1	-0.493	6.2328
1	-0.51	6.214
1	-0.527	6.2014
1	-0.561	6.1826
1	-0.578	6.1637
1	-0.595	6.1449
1	-0.629	6.126
0	-0.629	6.1072
0	-0.646	6.0883
0	-0.663	6.0695
0	-0.663	6.0506
0	-0.68	6.0318
0	-0.697	6.0066
0	-0.714	5.9878
0	-0.731	5.9627
0	-0.748	5.9438
0	-0.765	5.9187
0	-0.799	5.8936
0	-0.816	5.8747
0	-0.833	5.8496
0	-0.867	5.8182
0	-0.884	5.793
0	-0.918	5.7679
0	-0.952	5.7365
0	-0.986	5.7113
0	-1.02	5.6799
0	-1.054	5.6485
0	-1.088	5.6171
0	-1.122	5.5857
0	-1.156	5.548
0	-1.19	5.5103
0	-1.241	5.4789
0	-1.275	5.4412
0	-1.326	5.3972
0	-1.377	5.3595
0	-1.428	5.3155
0	-1.479	5.2715
0	-1.53	5.2275
0	-1.581	5.1773
0	-1.632	5.1333
0	-1.683	5.083
0	-1.734	5.0328
0	-1.802	4.9762
0	-1.853	4.9197
0	-1.904	4.8631
0	-1.972	4.8066
0	-2.023	4.75
0	-2.091	4.6872
0	-2.142	4.6244
1	-2.21	4.5553
1	-2.278	4.4861
1	-2.346	4.417
1	-2.414	4.3479
1	-2.499	4.2725
1	-2.567	4.1971
1	-2.635	4.1217
0	-2.669	4.04
0	-2.72	3.9583
0	-2.754	3.8767
1	-2.788	3.795
1	-2.839	3.707
1	-2.89	3.6191
1	-2.924	3.5311
1	-2.958	3.4431
0	-2.975	3.3552
0	-2.992	3.2672
0	-2.992	3.173
0	-2.992	3.085
0	-2.975	2.997
0	-2.975	2.9091
0	-2.958	2.8148
2	-2.924	2.7269
2	-2.89	2.6389
2	-2.839	2.5572
2	-2.788	2.4693
2	-2.72	2.3876
2	-2.669	2.3059
2	-2.601	2.2242
0	-2.55	2.1488
0	-2.499	2.0734
0	-2.448	1.998
0	-2.397	1.9226
0	-2.329	1.8535
0	-2.278	1.7844
0	-2.21	1.7153
0	-2.159	1.6525
0	-2.091	1.5896
0	-2.023	1.5268
0	-1.972	1.464
0	-1.904	1.4074
0	-1.853	1.3509
0	-1.785	1.2943
0	-1.734	1.2441
0	-1.666	1.1938
0	-1.615	1.1435
0	-1.564	1.0933
0	-1.513	1.0493
0	-1.462	1.0053
0	-1.411	0.96131
0	-1.36	0.91733
0	-1.309	0.87963
0	-1.258	0.84193
0	-1.224	0.80424
0	-1.173	0.76654
0	-1.139	0.72884
0	-1.088	0.69742
0	-1.054	0.66601
0	-1.02	0.63459
0	-0.986	0.60318
0	-0.952	0.57176
0	-0.918	0.54663
0	-0.884	0.51521
0	-0.85	0.49008
0	-0.833	0.46495
0	-0.799	0.43982
0	-0.782	0.41469
0	-0.748	0.39583
2	-0.731	0.3707
2	-0.697	0.35185
2	-0.646	0.32672
2	-0.612	0.30787
2	-0.578	0.28902
2	-0.544	0.27646
2	-0.51	0.25761
2	-0.493	0.24504
2	-0.459	0.22619
2	-0.425	0.21363
2	-0.391	0.20106
2	-0.374	0.18849
2	-0.34	0.18221
2	-0.306	0.16964
2	-0.289	0.16336
2	-0.255	0.15079
2	-0.238	0.14451
2	-0.204	0.13823
2	-0.187	0.13195
2	-0.17	0.12566
2	-0.136	0.11938
2	-0.119	0.11938
2	-0.085	0.1131
2	-0.068	0.1131
2	-0.051	0.10681
2	-0.017	0.10681
2	0	0.10681
2	0	0.10681
2	0.034	0.10681
2	0.017	0.10681
2	0.017	0.10681
2	0	0.10681
2	0	0.10681
2	0	0.10681
2	-0.017	0.10681
2	-0.017	0.10681
2	-0.034	0.10681
2	-0.034	0.10681
2	-0.051	0.10681
2	-0.068	0.10053
2	-0.068	0.10053
2	-0.085	0.094246
2	-0.085	0.094246
2	-0.102	0.094246
2	-0.119	0.087963
2	-0.119	0.08168
2	-0.136	0.08168
2	-0.153	0.075397
2	-0.153	0.069114
2	-0.17	0.062831
2	-0.187	0.062831
2	-0.187	0.056548
2	-0.204	0.050265
2	-0.221	0.043982
2	-0.238	0.031415
2	-0.238	0.025132
2	-0.255	0.018849
2	-0.272	0.012566
2	-0.289	0
2	-0.306	6.2768
2	-0.323	6.2642
2	-0.34	6.258
2	-0.34	6.2454
2	-0.34	6.2328
2	-0.34	6.2265
2	-0.34	6.214
2	-0.323	6.2014
2	-0.306	6.1951
2	-0.306	6.1826
2	-0.289	6.1763
2	-0.272	6.1637
2	-0.272	6.1574
2	-0.255	6.1512
2	-0.255	6.1449
2	-0.238	6.1323
2	-0.238	6.126
2	-0.238	6.1197
2	-0.221	6.1135
2	-0.221	6.1072
2	-0.221	6.1009
2	-0.204	6.0946
2	-0.204	6.0883
2	-0.204	6.082
2	-0.187	6.0758
2	-0.187	6.0695
2	-0.187	6.0632
2	-0.187	6.0569
2	-0.187	6.0506
2	-0.187	6.0443
2	-0.17	6.0381
2	-0.17	6.0318
2	-0.17	6.0255
2	-0.17	6.0192
2	-0.17	6.0192
2	-0.17	6.0129
2	-0.17	6.0066
2	-0.17	6.0004
2	-0.17	5.9941
2	-0.17	5.9878
2	-0.17	5.9815
2	-0.17	5.9752
2	-0.17	5.9752
2	-0.187	5.9689
2	-0.187	5.9627
2	-0.187	5.9564
2	-0.187	5.9501
2	-0.187	5.9438
2	-0.187	5.9375
2	-0.204	5.9313
2	-0.204	5.925
2	-0.204	5.9187
2	-0.204	5.9124
2	-0.221	5.9061
2	-0.221	5.8998
2	-0.221	5.8936
2	-0.238	5.8873
2	-0.238	5.8747
2	-0.255	5.8684
2	-0.255	5.8621
2	-0.272	5.8559
2	-0.272	5.8433
2	-0.289	5.837
2	-0.289	5.8307
2	-0.306	5.8182
2	-0.306	5.8119
2	-0.323	5.7993
2	-0.34	5.7867
2	-0.357	5.7805
2	-0.357	5.7679
2	-0.374	5.7553
2	-0.391	5.7428
2	-0.442	5.7302
2	-0.476	5.7176
2	-0.527	5.705
2	-0.578	5.6862
2	-0.629	5.6674
2	-0.68	5.6485
2	-0.731	5.6234
2	-0.765	5.6045
2	-0.816	5.5794
2	-0.85	5.5543
2	-0.884	5.5291
2	-0.935	5.4977
2	-0.969	5.4726
2	-1.02	5.4412
2	-1.054	5.4097
2	-1.105	5.3783
2	-1.156	5.3406
2	-1.207	5.3092
2	-1.241	5.2715
2	-1.292	5.2338
2	-1.36	5.1898
2	-1.411	5.1521
2	-1.462	5.1082
2	-1.513	5.0642
2	-1.564	5.0139
2	-1.632	4.9699
2	-1.683	4.9197
2	-1.751	4.8694
2	-1.802	4.8129
2	-1.853	4.7563
2	-1.921	4.6998
2	-1.972	4.6432
2	-2.04	4.5804
2	-2.091	4.5175
2	-2.159	4.4547
2	-2.21	4.3919
2	-2.261	4.3228
2	-2.329	4.2537
2	-2.397	4.1845
2	-2.465	4.1091
2	-2.533	4.0338
2	-2.584	3.9583
2	-2.652	3.8767
2	-2.703	3.795
2	-2.754	3.7133
2	-2.788	3.6316
2	-2.839	3.5499
2	-2.873	3.462
2	-2.89	3.374
2	-2.907	3.2861
2	-2.907	3.1981
2	-2.907	3.1101
2	-2.89	3.0284
2	-2.89	2.9405
2	-2.873	2.8525
2	-2.856	2.7646
2	-2.822	2.6829
2	-2.788	2.5949
2	-2.754	2.5132
2	-2.703	2.4316
2	-2.652	2.3499
2	-2.584	2.2682
2	-2.516	2.1928
2	-2.448	2.1174
2	-2.38	2.0483
2	-2.312	1.9729
0	-2.261	1.9038
0	-2.193	1.841
0	-2.142	1.7718
0	-2.074	1.709
0	-2.023	1.6462
0	-1.955	1.5896
0	-1.887	1.5331
0	-1.836	1.4765
0	-1.768	1.42
0	-1.717	1.3697
0	-1.649	1.3195
0	-1.598	1.2692
0	-1.53	1.2189
0	-1.479	1.1749
0	-1.428	1.131
0	-1.377	1.087
2	-1.309	1.0493
2	-1.241	1.0116
2	-1.19	0.97388
2	-1.122	0.93618
2	-1.054	0.90477
2	-0.986	0.87335
2	-0.918	0.84822
2	-0.867	0.8168
2	-0.799	0.79167
2	-0.748	0.77282
2	-0.68	0.74769
0	-0.646	0.72884
0	-0.612	0.70999
0	-0.561	0.69114
0	-0.527	0.67229
0	-0.493	0.65973
0	-0.459	0.64716
0	-0.425	0.62831
0	-0.391	0.61574
0	-0.357	0.60946
0	-0.306	0.59689
0	-0.272	0.59061
0	-0.255	0.57805
0	-0.221	0.57176
1	-0.187	0.56548
1	-0.17	0.5592
1	-0.153	0.5592
1	-0.136	0.55291
1	-0.119	0.54663
1	-0.102	0.54663
1	-0.085	0.54035
1	-0.068	0.54035
1	-0.051	0.53406
1	-0.051	0.53406
1	-0.034	0.53406
1	-0.017	0.53406
[truncated: 5,162 more rows]
