# Supplementary material for: Skilled motor control of an inverted pendulum implies low entropy of states but high entropy of actions
Source: PLoS Comput Biol. 2023 Jan 6;19(1):e1010810. doi: 10.1371/journal.pcbi.1010810 (PMC9851554; doi:10.1371/journal.pcbi.1010810)
Supplement: S2 File — The dataset within the file contains the data collected during the experiment. Each CSV file named “FRI_p_l.csv” corresponds to a different trial, where “p” stands for an unique numerical participant’s identifier and “l” stands for pendulum length (where “2” corresponds to 0.2, “3” to 0.3 m, “4” to 0.4 m, etc.). In every file, rows correspond to subsequent time steps, sampled with a frequency of 0.017 s. For every recorded time step, each column contains: the action selected by the trial’s participant (“action”). The value 0 corresponds to a “no action”, the value 1 represents an action that pushes the pendulum towards the clockwise direction and the value 2 corresponds to an action that pushes the pendulum towards the anti-clockwise direction.the angular velocity of the pendulum at that time step (“ang. velocity”), measured in rad s−1.the angle of the pendulum at that time step (“angle”), measured in rad with values in the interval [0, 2π) rad. The angle 0 rad corresponds to the pendulum oriented in its upright position.the single utility value associated to the whole trial (“utility”). (ZIP) [file pcbi.1010810.s002.zip › ExperimentalData/FRI_10_6.csv]

action	angular vel.	angle	trial utility
0	0	3.2358	-6.8417
0	0	3.2358
0	0	3.2358
0	-0.017	3.2358
0	-0.017	3.2358
0	-0.017	3.2358
0	-0.034	3.2358
0	-0.034	3.2358
0	-0.034	3.2295
0	-0.034	3.2295
0	-0.051	3.2295
0	-0.051	3.2295
0	-0.051	3.2232
0	-0.051	3.2232
0	-0.068	3.2232
0	-0.068	3.217
0	-0.068	3.217
0	-0.068	3.217
0	-0.085	3.2107
0	-0.085	3.2107
0	-0.085	3.2044
0	-0.085	3.2044
0	-0.085	3.2044
0	-0.102	3.1981
0	-0.102	3.1981
0	-0.102	3.1918
0	-0.102	3.1918
0	-0.102	3.1855
0	-0.102	3.1793
0	-0.102	3.1793
0	-0.119	3.173
0	-0.119	3.173
0	-0.119	3.1667
0	-0.119	3.1667
0	-0.119	3.1604
0	-0.119	3.1541
0	-0.119	3.1541
0	-0.119	3.1478
0	-0.119	3.1478
0	-0.119	3.1416
0	-0.119	3.1353
0	-0.119	3.1353
0	-0.119	3.129
2	-0.119	3.129
2	-0.102	3.1227
2	-0.085	3.1164
2	-0.068	3.1164
2	-0.068	3.1164
2	-0.051	3.1101
2	-0.034	3.1101
2	-0.017	3.1101
2	0	3.1101
2	0	3.1101
2	0.017	3.1101
2	0.034	3.1101
2	0.034	3.1101
2	0.051	3.1164
2	0.068	3.1164
2	0.085	3.1164
2	0.102	3.1227
2	0.119	3.1227
2	0.136	3.129
2	0.136	3.1353
2	0.153	3.1353
2	0.17	3.1416
2	0.187	3.1478
2	0.187	3.1541
2	0.204	3.1604
2	0.221	3.1667
2	0.238	3.173
2	0.238	3.1793
2	0.255	3.1918
2	0.272	3.1981
2	0.272	3.2044
2	0.289	3.217
2	0.289	3.2232
2	0.306	3.2358
2	0.306	3.2421
2	0.323	3.2546
2	0.323	3.2609
2	0.34	3.2735
2	0.34	3.2798
2	0.34	3.2923
2	0.357	3.3049
2	0.357	3.3175
2	0.357	3.3238
2	0.357	3.3363
2	0.374	3.3489
2	0.374	3.3615
2	0.374	3.3677
2	0.374	3.3803
2	0.374	3.3929
2	0.374	3.4054
2	0.374	3.418
2	0.374	3.4306
2	0.374	3.4369
2	0.374	3.4494
2	0.374	3.462
2	0.374	3.4745
2	0.357	3.4871
2	0.357	3.4934
0	0.34	3.506
1	0.323	3.5185
1	0.289	3.5248
1	0.255	3.5374
1	0.221	3.5437
1	0.187	3.5499
1	0.153	3.5562
1	0.119	3.5562
1	0.085	3.5625
1	0.051	3.5625
1	0.017	3.5625
1	0	3.5688
1	-0.034	3.5625
1	-0.068	3.5625
1	-0.102	3.5625
1	-0.136	3.5562
1	-0.17	3.5499
1	-0.204	3.5437
1	-0.238	3.5374
1	-0.272	3.5311
1	-0.306	3.5248
1	-0.323	3.5122
1	-0.357	3.506
1	-0.391	3.4934
1	-0.425	3.4808
1	-0.459	3.4683
1	-0.476	3.4494
1	-0.51	3.4369
1	-0.544	3.418
1	-0.561	3.4054
1	-0.595	3.3866
1	-0.612	3.3677
1	-0.646	3.3489
1	-0.663	3.33
1	-0.68	3.3112
1	-0.697	3.2861
1	-0.731	3.2672
1	-0.748	3.2421
1	-0.765	3.2232
1	-0.782	3.1981
1	-0.799	3.173
1	-0.816	3.1478
1	-0.816	3.1227
1	-0.833	3.0976
1	-0.85	3.0724
1	-0.85	3.0473
1	-0.867	3.0222
1	-0.867	2.997
1	-0.867	2.9719
1	-0.884	2.9405
1	-0.884	2.9154
1	-0.884	2.8902
1	-0.884	2.8651
1	-0.884	2.8337
1	-0.884	2.8085
1	-0.867	2.7834
1	-0.867	2.7583
1	-0.867	2.7332
1	-0.85	2.708
1	-0.85	2.6766
1	-0.833	2.6515
1	-0.833	2.6263
1	-0.816	2.6012
1	-0.799	2.5761
1	-0.782	2.5572
0	-0.765	2.5321
0	-0.731	2.507
0	-0.697	2.4881
0	-0.663	2.4693
0	-0.629	2.4441
0	-0.612	2.4253
0	-0.578	2.4127
0	-0.544	2.3939
0	-0.51	2.375
0	-0.459	2.3624
0	-0.425	2.3499
0	-0.391	2.3373
0	-0.357	2.3247
2	-0.323	2.3122
2	-0.272	2.3059
2	-0.221	2.2996
2	-0.17	2.2933
2	-0.119	2.287
2	-0.068	2.2808
2	-0.017	2.2808
2	0.017	2.2808
2	0.068	2.2808
2	0.119	2.287
2	0.17	2.2933
2	0.221	2.2996
2	0.272	2.3059
2	0.323	2.3122
2	0.374	2.3247
2	0.425	2.3373
2	0.476	2.3499
2	0.527	2.3624
2	0.561	2.3813
2	0.612	2.4001
2	0.663	2.419
2	0.714	2.4378
2	0.748	2.463
2	0.799	2.4881
2	0.833	2.5132
2	0.884	2.5384
2	0.918	2.5635
2	0.952	2.5949
2	1.003	2.62
2	1.037	2.6515
2	1.071	2.6829
2	1.105	2.7143
2	1.139	2.752
2	1.173	2.7834
2	1.207	2.8211
2	1.224	2.8588
2	1.258	2.8965
2	1.275	2.9342
2	1.292	2.9719
2	1.326	3.0096
2	1.343	3.0536
2	1.36	3.0913
2	1.36	3.1353
2	1.377	3.173
2	1.394	3.217
2	1.394	3.2609
2	1.394	3.2986
2	1.411	3.3426
2	1.411	3.3866
2	1.411	3.4306
2	1.411	3.4683
2	1.394	3.5122
2	1.394	3.5562
2	1.377	3.6002
2	1.377	3.6379
2	1.36	3.6819
2	1.343	3.7196
2	1.326	3.7636
2	1.309	3.8013
2	1.292	3.839
2	1.275	3.883
2	1.258	3.9207
2	1.224	3.9583
2	1.207	3.996
2	1.19	4.0275
2	1.156	4.0652
2	1.122	4.0966
2	1.105	4.1343
2	1.071	4.1657
2	1.037	4.1971
2	1.003	4.2285
2	0.986	4.2599
2	0.952	4.2851
2	0.918	4.3165
0	0.867	4.3416
0	0.816	4.3667
0	0.765	4.3919
0	0.731	4.417
0	0.68	4.4359
0	0.629	4.4547
0	0.578	4.4736
0	0.527	4.4924
0	0.476	4.505
0	0.425	4.5175
1	0.374	4.5301
1	0.323	4.5427
1	0.255	4.5553
1	0.187	4.5615
1	0.136	4.5615
1	0.068	4.5678
1	0	4.5678
1	-0.051	4.5678
1	-0.102	4.5678
1	-0.17	4.5615
1	-0.238	4.5553
1	-0.289	4.549
1	-0.357	4.5364
1	-0.425	4.5238
1	-0.476	4.5113
1	-0.544	4.4924
1	-0.612	4.4798
1	-0.663	4.461
1	-0.731	4.4359
1	-0.799	4.417
1	-0.85	4.3919
1	-0.918	4.3605
1	-0.969	4.3353
1	-1.037	4.3039
1	-1.088	4.2725
1	-1.156	4.2348
1	-1.207	4.2034
1	-1.258	4.1657
1	-1.309	4.128
1	-1.377	4.084
1	-1.428	4.0463
1	-1.479	4.0023
1	-1.53	3.9521
1	-1.581	3.9081
1	-1.615	3.8578
1	-1.666	3.8076
1	-1.7	3.7573
1	-1.751	3.707
1	-1.785	3.6568
1	-1.819	3.6002
1	-1.853	3.5437
1	-1.887	3.4871
1	-1.921	3.4306
1	-1.938	3.374
1	-1.955	3.3112
1	-1.989	3.2546
1	-2.006	3.1918
1	-2.006	3.1353
1	-2.023	3.0724
1	-2.04	3.0096
1	-2.04	2.9531
1	-2.04	2.8902
1	-2.04	2.8274
1	-2.04	2.7646
1	-2.023	2.708
1	-2.023	2.6452
1	-2.006	2.5823
1	-1.989	2.5258
1	-1.972	2.463
1	-1.955	2.4064
1	-1.921	2.3436
1	-1.904	2.287
1	-1.887	2.2305
1	-1.853	2.174
1	-1.819	2.1174
1	-1.785	2.0671
1	-1.751	2.0106
1	-1.734	1.9603
1	-1.7	1.9101
1	-1.649	1.8598
1	-1.615	1.8095
1	-1.581	1.7593
1	-1.547	1.7153
1	-1.513	1.665
1	-1.479	1.621
1	-1.445	1.5771
1	-1.394	1.5331
1	-1.36	1.4954
1	-1.326	1.4514
0	-1.275	1.4137
0	-1.224	1.376
0	-1.173	1.3383
0	-1.122	1.3069
0	-1.071	1.2692
0	-1.037	1.2378
0	-0.986	1.2064
0	-0.935	1.1812
0	-0.884	1.1498
0	-0.85	1.1247
0	-0.799	1.0995
0	-0.748	1.0744
0	-0.714	1.0556
0	-0.663	1.0304
0	-0.629	1.0116
0	-0.578	0.99273
0	-0.544	0.98016
0	-0.493	0.96131
0	-0.459	0.94875
0	-0.408	0.93618
0	-0.374	0.92362
0	-0.34	0.91105
0	-0.289	0.90477
0	-0.255	0.8922
0	-0.221	0.88592
0	-0.17	0.87963
0	-0.136	0.87335
0	-0.102	0.87335
0	-0.068	0.86707
0	-0.017	0.86707
0	0	0.86707
0	0.034	0.86707
0	0.068	0.86707
0	0.119	0.87335
2	0.153	0.87335
2	0.204	0.87963
2	0.255	0.88592
2	0.306	0.89848
2	0.357	0.90477
2	0.408	0.91733
2	0.459	0.9299
2	0.527	0.94875
2	0.578	0.9676
2	0.629	0.98016
2	0.68	1.0053
2	0.731	1.0241
2	0.799	1.0493
2	0.85	1.0744
2	0.901	1.0995
2	0.969	1.1247
2	1.02	1.1561
2	1.088	1.1875
2	1.139	1.2252
2	1.207	1.2566
2	1.258	1.2943
2	1.326	1.3383
2	1.394	1.376
2	1.445	1.42
2	1.513	1.464
2	1.581	1.5079
2	1.632	1.5582
2	1.7	1.6085
2	1.768	1.6587
2	1.819	1.7153
2	1.887	1.7718
2	1.955	1.8284
2	2.006	1.8912
2	2.074	1.9478
2	2.125	2.0106
2	2.176	2.0797
2	2.244	2.1425
2	2.295	2.2117
0	2.329	2.2808
0	2.363	2.3562
0	2.397	2.4253
0	2.431	2.5007
0	2.448	2.5698
0	2.482	2.6452
0	2.499	2.7206
0	2.516	2.796
0	2.533	2.8714
0	2.533	2.9468
0	2.55	3.0222
0	2.55	3.1038
0	2.55	3.1793
0	2.55	3.2546
0	2.533	3.33
0	2.516	3.4054
0	2.499	3.4808
0	2.482	3.5562
0	2.465	3.6316
0	2.431	3.707
0	2.414	3.7824
0	2.38	3.8515
0	2.346	3.9207
0	2.295	3.9898
0	2.261	4.0589
0	2.227	4.128
0	2.176	4.1971
0	2.125	4.2599
0	2.091	4.3228
0	2.04	4.3856
0	1.989	4.4484
0	1.938	4.505
0	1.887	4.5615
0	1.836	4.6181
0	1.785	4.6746
0	1.734	4.7249
0	1.683	4.7752
0	1.632	4.8254
0	1.581	4.8757
0	1.53	4.926
0	1.479	4.9699
0	1.428	5.0139
0	1.394	5.0579
0	1.343	5.0956
0	1.292	5.1333
0	1.241	5.1773
0	1.207	5.2087
0	1.156	5.2464
0	1.122	5.2841
0	1.071	5.3155
0	1.037	5.3469
0	0.986	5.3783
0	0.952	5.4035
0	0.918	5.4349
0	0.884	5.46
0	0.833	5.4851
0	0.799	5.5103
2	0.765	5.5354
2	0.748	5.5605
2	0.731	5.5794
2	0.714	5.6045
2	0.697	5.6234
2	0.68	5.6485
2	0.663	5.6674
0	0.629	5.6862
0	0.612	5.705
0	0.578	5.7239
0	0.544	5.7365
0	0.527	5.7553
0	0.493	5.7742
0	0.476	5.7867
0	0.459	5.7993
0	0.425	5.8119
0	0.408	5.8244
0	0.391	5.837
0	0.357	5.8496
2	0.34	5.8621
2	0.34	5.8747
2	0.323	5.881
2	0.323	5.8936
2	0.323	5.8998
2	0.306	5.9124
2	0.306	5.9187
0	0.289	5.9313
0	0.272	5.9375
0	0.255	5.9501
0	0.238	5.9564
0	0.221	5.9627
0	0.204	5.9689
0	0.187	5.9752
0	0.187	5.9815
0	0.17	5.9878
0	0.153	5.9941
0	0.136	5.9941
0	0.119	6.0004
0	0.102	6.0066
0	0.102	6.0066
2	0.085	6.0129
2	0.085	6.0129
2	0.085	6.0129
2	0.085	6.0192
2	0.085	6.0192
2	0.085	6.0255
2	0.085	6.0255
2	0.085	6.0318
2	0.085	6.0318
2	0.085	6.0381
2	0.085	6.0381
2	0.085	6.0381
2	0.085	6.0443
2	0.102	6.0443
2	0.102	6.0506
2	0.102	6.0506
2	0.102	6.0569
2	0.102	6.0569
2	0.102	6.0632
2	0.102	6.0695
2	0.119	6.0695
2	0.119	6.0758
2	0.119	6.0758
2	0.119	6.082
2	0.119	6.0883
2	0.136	6.0883
0	0.119	6.0946
0	0.102	6.0946
0	0.102	6.1009
0	0.085	6.1009
0	0.085	6.1072
0	0.068	6.1072
0	0.068	6.1135
0	0.051	6.1135
0	0.051	6.1135
0	0.034	6.1197
0	0.034	6.1197
0	0.034	6.1197
0	0.017	6.1197
0	0.017	6.1197
0	0	6.1197
0	0	6.1197
0	0	6.1197
0	0	6.1197
0	-0.017	6.1197
0	-0.017	6.1197
0	-0.034	6.1197
0	-0.034	6.1197
0	-0.051	6.1197
0	-0.051	6.1135
2	-0.068	6.1135
2	-0.051	6.1135
2	-0.051	6.1072
2	-0.051	6.1072
2	-0.034	6.1072
2	-0.034	6.1072
2	-0.034	6.1009
2	-0.034	6.1009
2	-0.017	6.1009
2	-0.017	6.1009
2	-0.017	6.1009
2	0	6.1009
2	0	6.1009
2	0	6.1009
2	0	6.1009
2	0	6.1009
2	0	6.1009
2	0	6.1009
2	0	6.1009
2	0.017	6.1009
2	0.017	6.1009
2	0.017	6.1009
2	0.017	6.1009
2	0.034	6.1009
2	0.034	6.1072
2	0.034	6.1072
2	0.051	6.1072
2	0.051	6.1072
2	0.051	6.1135
2	0.051	6.1135
2	0.068	6.1135
2	0.068	6.1197
2	0.068	6.1197
2	0.085	6.1197
2	0.085	6.126
2	0.085	6.126
2	0.102	6.1323
2	0.102	6.1323
2	0.102	6.1386
2	0.119	6.1386
2	0.119	6.1449
2	0.136	6.1512
2	0.136	6.1512
2	0.136	6.1574
2	0.153	6.1637
2	0.153	6.1637
2	0.17	6.17
2	0.17	6.1763
2	0.187	6.1826
0	0.17	6.1889
0	0.17	6.1951
0	0.17	6.2014
0	0.17	6.2077
0	0.17	6.2077
0	0.153	6.214
0	0.153	6.2203
0	0.153	6.2265
0	0.153	6.2265
0	0.153	6.2328
0	0.153	6.2391
0	0.136	6.2454
1	0.136	6.2454
1	0.119	6.2517
1	0.119	6.258
1	0.102	6.258
1	0.085	6.2642
1	0.068	6.2642
1	0.051	6.2642
1	0.034	6.2705
1	0.017	6.2705
1	0.017	6.2705
1	0	6.2705
1	0	6.2705
1	-0.017	6.2705
1	-0.034	6.2705
1	-0.034	6.2705
1	-0.051	6.2642
1	-0.068	6.2642
1	-0.085	6.2642
1	-0.102	6.258
1	-0.119	6.258
1	-0.136	6.2517
0	-0.136	6.2454
0	-0.136	6.2454
0	-0.136	6.2391
0	-0.136	6.2328
2	-0.136	6.2328
2	-0.119	6.2265
2	-0.119	6.2203
2	-0.102	6.2203
2	-0.102	6.214
2	-0.085	6.214
2	-0.068	6.2077
2	-0.068	6.2077
2	-0.051	6.2077
2	-0.051	6.2014
2	-0.034	6.2014
2	-0.034	6.2014
2	-0.017	6.2014
2	0	6.2014
2	0	6.2014
2	0	6.2014
2	0	6.2014
2	0.017	6.2014
2	0.017	6.2014
2	0.034	6.2014
2	0.034	6.2014
2	0.051	6.2014
2	0.068	6.2077
2	0.068	6.2077
2	0.085	6.214
2	0.085	6.214
2	0.102	6.2203
2	0.119	6.2203
2	0.119	6.2265
2	0.136	6.2265
2	0.136	6.2328
2	0.153	6.2391
2	0.17	6.2454
2	0.187	6.2454
2	0.187	6.2517
2	0.204	6.258
2	0.221	6.2642
2	0.221	6.2705
2	0.238	0
0	0.238	0.0062831
1	0.238	0.012566
1	0.221	0.018849
1	0.221	0.025132
1	0.204	0.031415
1	0.187	0.037699
1	0.187	0.043982
1	0.17	0.050265
1	0.153	0.056548
1	0.153	0.062831
1	0.136	0.069114
1	0.136	0.069114
1	0.119	0.075397
1	0.102	0.075397
1	0.102	0.08168
1	0.085	0.08168
1	0.085	0.087963
1	0.068	0.087963
1	0.068	0.094246
1	0.051	0.094246
1	0.051	0.094246
1	0.034	0.10053
1	0.034	0.10053
1	0.017	0.10053
1	0.017	0.10053
1	0	0.10053
1	0	0.10053
1	0	0.10053
1	0	0.10053
1	-0.017	0.10053
1	-0.017	0.10053
1	-0.034	0.10053
1	-0.034	0.10053
1	-0.051	0.094246
1	-0.051	0.094246
1	-0.068	0.094246
1	-0.068	0.094246
1	-0.085	0.087963
1	-0.085	0.087963
1	-0.102	0.08168
1	-0.102	0.08168
1	-0.119	0.075397
1	-0.119	0.075397
1	-0.136	0.069114
1	-0.136	0.062831
1	-0.153	0.056548
1	-0.17	0.056548
1	-0.17	0.050265
1	-0.187	0.043982
0	-0.187	0.037699
0	-0.187	0.031415
2	-0.187	0.025132
2	-0.17	0.018849
2	-0.153	0.012566
2	-0.136	0.012566
2	-0.119	0.0062831
2	-0.102	0
2	-0.102	0
2	-0.085	6.2768
2	-0.068	6.2768
2	-0.051	6.2768
2	-0.034	6.2705
2	-0.034	6.2705
2	-0.017	6.2705
2	0	6.2705
2	0	6.2705
2	0	6.2705
2	0.017	6.2705
2	0.034	6.2705
2	0.051	6.2768
2	0.051	6.2768
2	0.068	6.2768
2	0.085	0
2	0.102	0
2	0.119	0.0062831
2	0.119	0.0062831
2	0.136	0.012566
2	0.153	0.018849
2	0.17	0.018849
2	0.153	0.025132
2	0.153	0.031415
2	0.136	0.037699
2	0.119	0.037699
2	0.119	0.043982
2	0.102	0.050265
2	0.085	0.050265
2	0.085	0.056548
2	0.068	0.056548
2	0.051	0.056548
2	0.051	0.062831
2	0.034	0.062831
2	0.034	0.062831
2	0.017	0.062831
2	0	0.062831
2	0	0.062831
2	0	0.062831
2	0	0.062831
2	-0.017	0.062831
2	-0.034	0.062831
2	-0.034	0.062831
2	-0.051	0.062831
2	-0.051	0.056548
2	-0.068	0.056548
2	-0.085	0.050265
2	-0.085	0.050265
2	-0.102	0.050265
2	-0.119	0.043982
2	-0.119	0.037699
2	-0.136	0.037699
2	-0.136	0.031415
2	-0.136	0.025132
2	-0.136	0.025132
2	-0.136	0.018849
2	-0.119	0.012566
2	-0.119	0.012566
2	-0.119	0.0062831
2	-0.102	0.0062831
2	-0.085	0
2	-0.068	0
2	-0.051	6.2768
2	-0.051	6.2768
2	-0.034	6.2768
2	-0.017	6.2768
2	0	6.2768
2	0	6.2768
2	0	6.2768
2	0.017	6.2768
2	0.034	6.2768
2	0.051	6.2768
2	0.051	6.2768
2	0.068	0
0	0.068	0
1	0.068	0.0062831
1	0.068	0.0062831
1	0.051	0.0062831
1	0.034	0.0062831
1	0.017	0.012566
1	0	0.012566
1	0	0.012566
1	0	0.012566
1	-0.017	0.012566
1	-0.034	0.012566
1	-0.034	0.0062831
1	-0.051	0.0062831
1	-0.068	0.0062831
1	-0.085	0
1	-0.085	0
1	-0.102	6.2831
1	-0.119	6.2768
1	-0.136	6.2705
1	-0.153	6.2705
1	-0.153	6.2642
1	-0.17	6.258
1	-0.187	6.2517
1	-0.204	6.2454
0	-0.204	6.2391
0	-0.204	6.2328
0	-0.204	6.2265
0	-0.221	6.2203
2	-0.221	6.214
2	-0.204	6.2077
2	-0.204	6.2014
2	-0.187	6.1951
2	-0.17	6.1889
2	-0.17	6.1826
2	-0.153	6.1763
2	-0.153	6.1763
2	-0.136	6.17
2	-0.136	6.1637
2	-0.119	6.1574
2	-0.119	6.1574
2	-0.119	6.1512
2	-0.102	6.1512
2	-0.102	6.1449
2	-0.085	6.1449
2	-0.085	6.1386
2	-0.085	6.1386
2	-0.068	6.1323
2	-0.068	6.1323
2	-0.068	6.1323
2	-0.051	6.126
2	-0.051	6.126
2	-0.034	6.126
2	-0.034	6.126
2	-0.034	6.1197
2	-0.017	6.1197
2	-0.017	6.1197
2	-0.017	6.1197
2	-0.017	6.1197
2	0	6.1197
2	0	6.1197
2	0	6.1197
2	0	6.1197
2	0	6.1197
2	0	6.1197
2	0.017	6.1197
2	0.017	6.1197
2	0.017	6.1197
2	0.034	6.1197
2	0.034	6.1197
2	0.034	6.126
2	0.051	6.126
2	0.051	6.126
2	0.051	6.126
2	0.068	6.1323
2	0.068	6.1323
2	0.068	6.1386
2	0.085	6.1386
2	0.085	6.1386
2	0.102	6.1449
2	0.102	6.1449
2	0.102	6.1512
2	0.119	6.1574
0	0.102	6.1574
1	0.102	6.1637
1	0.085	6.1637
1	0.068	6.17
1	0.051	6.17
1	0.034	6.17
1	0	6.17
1	0	6.17
1	-0.017	6.17
1	-0.034	6.17
1	-0.051	6.17
1	-0.068	6.17
1	-0.085	6.1637
1	-0.102	6.1637
1	-0.119	6.1574
1	-0.153	6.1512
1	-0.17	6.1512
1	-0.187	6.1449
1	-0.204	6.1386
0	-0.221	6.1323
2	-0.221	6.126
2	-0.221	6.1135
2	-0.204	6.1072
2	-0.204	6.1009
2	-0.204	6.0946
2	-0.204	6.0883
2	-0.187	6.082
2	-0.187	6.0758
2	-0.187	6.0695
2	-0.187	6.0695
2	-0.187	6.0632
2	-0.17	6.0569
2	-0.17	6.0506
2	-0.17	6.0443
2	-0.17	6.0381
2	-0.17	6.0318
2	-0.17	6.0255
2	-0.17	6.0255
2	-0.17	6.0192
2	-0.17	6.0129
2	-0.17	6.0066
2	-0.17	6.0004
2	-0.17	5.9941
2	-0.17	5.9941
2	-0.17	5.9878
2	-0.17	5.9815
2	-0.17	5.9752
2	-0.17	5.9689
2	-0.17	5.9627
2	-0.17	5.9564
2	-0.17	5.9564
2	-0.187	5.9501
2	-0.187	5.9438
2	-0.187	5.9375
2	-0.187	5.9313
2	-0.187	5.925
2	-0.204	5.9187
2	-0.204	5.9124
2	-0.204	5.9061
2	-0.204	5.8998
2	-0.221	5.8936
2	-0.221	5.8873
2	-0.221	5.881
2	-0.238	5.8747
2	-0.238	5.8621
2	-0.238	5.8559
2	-0.255	5.8496
2	-0.255	5.8433
2	-0.272	5.8307
2	-0.272	5.8244
2	-0.289	5.8182
2	-0.289	5.8056
2	-0.306	5.7993
2	-0.306	5.7867
2	-0.323	5.7805
2	-0.34	5.7679
2	-0.34	5.7553
2	-0.357	5.749
2	-0.374	5.7365
2	-0.374	5.7239
0	-0.408	5.7113
0	-0.442	5.6988
0	-0.459	5.6862
0	-0.493	5.6736
0	-0.527	5.6548
0	-0.544	5.6422
0	-0.578	5.6234
0	-0.612	5.6045
0	-0.646	5.5857
0	-0.68	5.5668
0	-0.697	5.5417
0	-0.731	5.5228
0	-0.765	5.4977
0	-0.816	5.4726
0	-0.85	5.4474
0	-0.884	5.4223
0	-0.918	5.3972
0	-0.952	5.3658
0	-1.003	5.3406
0	-1.037	5.3092
0	-1.071	5.2778
0	-1.122	5.2401
0	-1.156	5.2087
0	-1.207	5.171
0	-1.258	5.1333
0	-1.292	5.0956
0	-1.343	5.0579
0	-1.394	5.0139
0	-1.445	4.9762
0	-1.479	4.9322
0	-1.53	4.882
2	-1.581	4.838
2	-1.615	4.7877
2	-1.649	4.7375
2	-1.683	4.6872
2	-1.717	4.6369
2	-1.751	4.5867
2	-1.802	4.5301
2	-1.836	4.4798
2	-1.87	4.4233
2	-1.904	4.3667
2	-1.921	4.3102
2	-1.955	4.2474
2	-1.989	4.1908
2	-2.023	4.128
2	-2.04	4.0652
2	-2.074	4.0086
2	-2.091	3.9458
0	-2.125	3.8767
0	-2.159	3.8138
0	-2.176	3.751
0	-2.21	3.6819
0	-2.227	3.6191
0	-2.261	3.5499
0	-2.278	3.4808
0	-2.278	3.4117
0	-2.295	3.3426
0	-2.312	3.2735
0	-2.312	3.2044
0	-2.312	3.1353
0	-2.312	3.0661
0	-2.295	2.997
0	-2.295	2.9279
0	-2.278	2.8588
0	-2.261	2.7897
0	-2.244	2.7206
0	-2.21	2.6578
0	-2.193	2.5886
0	-2.159	2.5258
0	-2.125	2.4567
0	-2.091	2.3939
0	-2.057	2.331
0	-2.023	2.2682
0	-1.989	2.2117
0	-1.938	2.1488
0	-1.904	2.0923
0	-1.853	2.0357
0	-1.802	1.9792
0	-1.751	1.9289
0	-1.717	1.8786
0	-1.666	1.8284
0	-1.615	1.7781
0	-1.564	1.7279
0	-1.513	1.6839
0	-1.462	1.6399
0	-1.411	1.5959
0	-1.36	1.5519
0	-1.309	1.5142
0	-1.258	1.4703
0	-1.207	1.4325
0	-1.156	1.4011
0	-1.105	1.3634
0	-1.054	1.332
0	-1.003	1.3006
0	-0.969	1.2692
0	-0.918	1.2441
0	-0.867	1.2126
0	-0.816	1.1875
0	-0.765	1.1687
0	-0.731	1.1435
0	-0.68	1.1247
0	-0.629	1.0995
0	-0.595	1.0807
0	-0.544	1.0681
0	-0.51	1.0493
2	-0.459	1.0367
2	-0.408	1.0241
2	-0.34	1.0116
2	-0.289	0.99901
2	-0.238	0.99273
2	-0.187	0.98645
2	-0.119	0.98016
2	-0.068	0.98016
2	-0.017	0.97388
2	0.017	0.97388
2	0.085	0.98016
2	0.136	0.98016
2	0.187	0.98645
2	0.238	0.99273
2	0.306	0.99901
2	0.357	1.0116
2	0.408	1.0241
2	0.459	1.0367
2	0.527	1.0493
2	0.578	1.0681
2	0.646	1.087
2	0.697	1.1058
2	0.748	1.131
2	0.816	1.1561
2	0.867	1.1812
2	0.935	1.2064
2	0.986	1.2378
2	1.054	1.2692
2	1.105	1.3006
2	1.173	1.332
2	1.241	1.3697
2	1.292	1.4074
2	1.36	1.4514
2	1.428	1.4891
2	1.479	1.5331
2	1.547	1.5771
2	1.615	1.6273
2	1.666	1.6776
2	1.734	1.7279
2	1.802	1.7844
2	1.853	1.8347
2	1.921	1.8912
2	1.972	1.954
2	2.04	2.0106
2	2.091	2.0734
2	2.142	2.1362
2	2.21	2.2054
2	2.261	2.2745
0	2.295	2.3373
0	2.329	2.4064
0	2.346	2.4818
0	2.38	2.5509
0	2.414	2.6263
0	2.431	2.6955
0	2.448	2.7708
0	2.465	2.8462
0	2.482	2.9154
0	2.482	2.9908
0	2.482	3.0661
0	2.482	3.1416
0	2.482	3.217
0	2.482	3.2923
0	2.465	3.3677
0	2.448	3.4369
0	2.431	3.5122
0	2.414	3.5877
0	2.38	3.6568
0	2.363	3.7322
0	2.329	3.8013
0	2.295	3.8704
0	2.261	3.9395
0	2.227	4.0086
0	2.176	4.0714
0	2.142	4.1406
0	2.091	4.2034
2	2.057	4.2662
2	2.023	4.3228
2	1.989	4.3856
2	1.955	4.4421
2	1.904	4.505
2	1.87	4.5615
2	1.836	4.6181
0	1.785	4.6683
0	1.734	4.7249
0	1.683	4.7752
0	1.632	4.8254
0	1.581	4.8757
0	1.53	4.9197
0	1.479	4.9637
0	1.428	5.0076
0	1.394	5.0516
0	1.343	5.0956
0	1.292	5.1333
0	1.241	5.171
0	1.207	5.2087
0	1.156	5.2464
0	1.122	5.2778
0	1.071	5.3155
0	1.037	5.3469
0	0.986	5.3783
0	0.952	5.4035
0	0.918	5.4349
0	0.884	5.46
0	0.833	5.4851
2	0.799	5.5103
2	0.782	5.5354
2	0.765	5.5605
2	0.748	5.5794
2	0.731	5.6045
2	0.714	5.6234
2	0.697	5.6485
2	0.68	5.6674
2	0.663	5.6862
2	0.646	5.705
0	0.612	5.7302
0	0.595	5.7428
0	0.561	5.7616
0	0.544	5.7805
0	0.527	5.7993
0	0.493	5.8119
0	0.476	5.8244
0	0.459	5.8433
0	0.425	5.8559
0	0.408	5.8684
0	0.391	5.881
0	0.374	5.8936
0	0.357	5.8998
0	0.34	5.9124
0	0.323	5.925
0	0.306	5.9313
0	0.289	5.9438
0	0.272	5.9501
0	0.255	5.9564
2	0.238	5.9627
2	0.238	5.9689
2	0.221	5.9815
2	0.221	5.9878
2	0.221	5.9941
2	0.221	6.0004
2	0.221	6.0066
2	0.221	6.0129
2	0.221	6.0192
2	0.221	6.0255
2	0.221	6.0381
2	0.221	6.0443
2	0.238	6.0506
2	0.238	6.0569
2	0.238	6.0632
2	0.238	6.0695
0	0.221	6.082
0	0.221	6.0883
0	0.204	6.0946
0	0.204	6.1009
0	0.187	6.1072
0	0.187	6.1135
0	0.17	6.1135
0	0.17	6.1197
0	0.153	6.126
0	0.153	6.1323
0	0.136	6.1386
0	0.136	6.1386
0	0.136	6.1449
0	0.119	6.1512
0	0.119	6.1512
0	0.102	6.1574
0	0.102	6.1574
0	0.102	6.1637
0	0.085	6.1637
0	0.085	6.17
0	0.085	6.17
1	0.068	6.1763
1	0.051	6.1763
1	0.034	6.1763
1	0.017	6.1826
1	0	6.1826
1	0	6.1826
1	-0.017	6.1826
1	-0.034	6.1763
1	-0.051	6.1763
1	-0.068	6.1763
1	-0.102	6.17
1	-0.119	6.17
0	-0.119	6.1637
0	-0.119	6.1637
0	-0.136	6.1574
0	-0.136	6.1512
0	-0.136	6.1449
2	-0.153	6.1449
2	-0.136	6.1386
2	-0.136	6.1323
2	-0.136	6.1323
2	-0.119	6.126
2	-0.119	6.1197
2	-0.119	6.1197
2	-0.102	6.1135
2	-0.102	6.1135
2	-0.102	6.1072
2	-0.085	6.1072
2	-0.085	6.1009
2	-0.085	6.1009
2	-0.085	6.0946
2	-0.068	6.0946
2	-0.068	6.0883
2	-0.068	6.0883
2	-0.068	6.0883
2	-0.051	6.082
2	-0.051	6.082
2	-0.051	6.082
2	-0.051	6.082
2	-0.051	6.0758
2	-0.034	6.0758
2	-0.034	6.0758
2	-0.034	6.0758
2	-0.034	6.0695
2	-0.034	6.0695
2	-0.017	6.0695
2	-0.017	6.0695
2	-0.017	6.0695
2	-0.017	6.0695
2	-0.017	6.0695
2	-0.017	6.0695
2	0	6.0632
2	0	6.0632
2	0	6.0632
2	0	6.0632
2	0	6.0632
2	0	6.0632
2	0	6.0632
2	0	6.0632
2	0	6.0632
2	0	6.0632
2	0	6.0632
2	0.017	6.0695
2	0.017	6.0695
2	0.017	6.0695
2	0.017	6.0695
2	0.017	6.0695
2	0.017	6.0695
2	0.034	6.0695
2	0.034	6.0695
2	0.034	6.0758
2	0.034	6.0758
2	0.034	6.0758
2	0.051	6.0758
2	0.051	6.082
2	0.051	6.082
2	0.051	6.082
2	0.051	6.082
2	0.068	6.0883
2	0.068	6.0883
2	0.068	6.0883
2	0.068	6.0946
2	0.085	6.0946
2	0.085	6.1009
2	0.085	6.1009
2	0.085	6.1072
2	0.102	6.1072
2	0.102	6.1135
2	0.102	6.1135
2	0.119	6.1197
2	0.119	6.1197
2	0.119	6.126
2	0.136	6.1323
2	0.136	6.1323
2	0.136	6.1386
2	0.153	6.1449
2	0.153	6.1449
2	0.153	6.1512
2	0.17	6.1574
2	0.17	6.1637
2	0.187	6.17
2	0.187	6.1763
2	0.204	6.1826
2	0.204	6.1889
2	0.221	6.1951
2	0.221	6.2014
2	0.238	6.2077
0	0.238	6.214
0	0.221	6.2203
0	0.221	6.2265
0	0.221	6.2391
0	0.221	6.2454
1	0.221	6.2517
1	0.204	6.258
1	0.187	6.2642
1	0.17	6.2705
1	0.17	6.2768
1	0.153	6.2768
1	0.136	0
1	0.119	0.0062831
1	0.102	0.0062831
1	0.102	0.012566
1	0.085	0.012566
1	0.068	0.018849
1	0.051	0.018849
1	0.051	0.018849
1	0.034	0.018849
1	0.017	0.025132
1	0	0.025132
1	0	0.025132
1	0	0.025132
1	-0.017	0.025132
1	-0.017	0.025132
0	-0.017	0.018849
0	-0.017	0.018849
0	-0.017	0.018849
0	-0.017	0.018849
0	-0.017	0.018849
0	-0.017	0.018849
0	-0.017	0.018849
0	-0.017	0.018849
0	-0.017	0.012566
0	-0.017	0.012566
0	-0.017	0.012566
0	-0.017	0.012566
0	-0.017	0.012566
0	-0.017	0.012566
0	0	0.012566
0	0	0.012566
0	0	0.012566
0	0	0.012566
0	0	0.012566
0	0	0.012566
0	0	0.012566
0	0	0.0062831
0	0	0.0062831
0	0	0.0062831
0	0	0.0062831
0	0	0.0062831
0	0	0.0062831
0	0	0.0062831
0	0	0.0062831
0	0	0.0062831
0	0	0.0062831
0	0	0.0062831
0	0	0.0062831
0	0	0.0062831
0	0	0.0062831
0	0	0.0062831
0	0	0.0062831
0	0	0.0062831
0	0	0.0062831
0	0	0.0062831
0	0	0.0062831
0	0	0.0062831
0	0	0.0062831
0	0	0.0062831
0	0	0.0062831
0	0	0.0062831
0	0	0.0062831
0	0	0.0062831
0	0	0.0062831
0	0	0.0062831
0	0	0.0062831
0	0	0.0062831
0	0	0.0062831
0	0	0.0062831
0	0	0.0062831
0	0	0.0062831
0	0	0.0062831
0	0	0.0062831
0	0	0.0062831
0	0	0.0062831
0	0	0.0062831
0	0	0.0062831
0	0	0.0062831
0	0	0.0062831
0	0	0.0062831
0	0	0.0062831
0	0	0.0062831
0	0	0.0062831
0	0	0.0062831
0	0	0.0062831
0	0	0.0062831
0	0	0.0062831
0	0	0.012566
0	0	0.012566
0	0	0.012566
0	0	0.012566
0	0	0.012566
0	0	0.012566
0	0	0.012566
0	0.017	0.012566
0	0.017	0.012566
0	0.017	0.012566
0	0.017	0.012566
0	0.017	0.012566
0	0.017	0.018849
0	0.017	0.018849
0	0.017	0.018849
0	0.017	0.018849
0	0.017	0.018849
0	0.017	0.018849
0	0.017	0.018849
0	0.017	0.018849
0	0.017	0.025132
0	0.017	0.025132
0	0.017	0.025132
0	0.034	0.025132
0	0.034	0.025132
0	0.034	0.025132
0	0.034	0.031415
0	0.034	0.031415
0	0.034	0.031415
0	0.034	0.031415
0	0.034	0.031415
0	0.034	0.037699
0	0.034	0.037699
0	0.051	0.037699
0	0.051	0.037699
1	0.051	0.043982
1	0.034	0.043982
1	0.017	0.043982
1	0.017	0.043982
1	0	0.043982
1	0	0.043982
1	0	0.043982
1	-0.017	0.043982
1	-0.017	0.043982
1	-0.034	0.043982
1	-0.051	0.043982
1	-0.051	0.037699
1	-0.068	0.037699
1	-0.085	0.031415
1	-0.085	0.031415
1	-0.102	0.031415
1	-0.119	0.025132
1	-0.136	0.018849
1	-0.136	0.018849
1	-0.153	0.012566
1	-0.17	0.0062831
1	-0.187	0
1	-0.187	6.2768
0	-0.187	6.2705
0	-0.187	6.2642
0	-0.187	6.258
0	-0.204	6.2517
0	-0.204	6.2454
0	-0.204	6.2391
0	-0.204	6.2328
0	-0.204	6.2265
0	-0.204	6.2203
0	-0.204	6.214
0	-0.204	6.2077
2	-0.221	6.2014
2	-0.204	6.1951
2	-0.204	6.1889
2	-0.187	6.1826
2	-0.17	6.1763
2	-0.17	6.1763
2	-0.17	6.17
2	-0.153	6.1637
2	-0.153	6.1574
2	-0.136	6.1512
2	-0.136	6.1512
2	-0.119	6.1449
2	-0.119	6.1386
2	-0.119	6.1386
2	-0.102	6.1323
2	-0.102	6.1323
2	-0.085	6.126
2	-0.085	6.126
2	-0.085	6.1197
2	-0.068	6.1197
2	-0.068	6.1197
2	-0.068	6.1135
2	-0.051	6.1135
2	-0.051	6.1135
2	-0.051	6.1072
2	-0.051	6.1072
2	-0.034	6.1072
2	-0.034	6.1072
2	-0.034	6.1009
2	-0.017	6.1009
2	-0.017	6.1009
2	-0.017	6.1009
2	-0.017	6.1009
2	0	6.1009
2	0	6.1009
2	0	6.1009
2	0	6.1009
2	0	6.1009
2	0	6.1009
2	0	6.1009
2	0	6.1009
2	0.017	6.1009
2	0.017	6.1009
2	0.017	6.1009
2	0.034	6.1009
2	0.034	6.1009
2	0.034	6.1072
2	0.034	6.1072
2	0.051	6.1072
2	0.051	6.1072
2	0.051	6.1135
2	0.068	6.1135
2	0.068	6.1135
2	0.068	6.1197
2	0.068	6.1197
2	0.085	6.1197
2	0.085	6.126
2	0.085	6.126
2	0.102	6.1323
2	0.102	6.1323
2	0.119	6.1386
2	0.119	6.1449
2	0.119	6.1449
2	0.136	6.1512
2	0.136	6.1512
0	0.136	6.1574
0	0.119	6.1637
0	0.119	6.1637
0	0.119	6.17
0	0.102	6.1763
0	0.102	6.1763
0	0.102	6.1826
0	0.102	6.1826
0	0.085	6.1889
0	0.085	6.1889
0	0.085	6.1951
0	0.068	6.1951
0	0.068	6.1951
0	0.068	6.2014
0	0.068	6.2014
0	0.051	6.2014
0	0.051	6.2077
0	0.051	6.2077
0	0.051	6.2077
0	0.051	6.214
0	0.034	6.214
0	0.034	6.214
0	0.034	6.214
0	0.034	6.214
0	0.034	6.2203
0	0.017	6.2203
0	0.017	6.2203
0	0.017	6.2203
0	0.017	6.2203
0	0.017	6.2203
0	0.017	6.2203
0	0	6.2203
2	0	6.2265
2	0.017	6.2265
2	0.034	6.2265
2	0.034	6.2265
2	0.051	6.2265
2	0.051	6.2265
2	0.068	6.2328
2	0.085	6.2328
2	0.085	6.2391
2	0.102	6.2391
0	0.102	6.2454
0	0.102	6.2454
0	0.102	6.2517
0	0.102	6.2517
0	0.102	6.258
0	0.102	6.258
0	0.085	6.2642
0	0.085	6.2642
0	0.085	6.2705
0	0.085	6.2705
0	0.085	6.2768
0	0.085	6.2768
0	0.085	0
0	0.085	0
0	0.085	0
0	0.085	0.0062831
0	0.085	0.0062831
1	0.085	0.012566
1	0.085	0.012566
1	0.068	0.018849
1	0.051	0.018849
1	0.034	0.018849
1	0.034	0.025132
1	0.017	0.025132
1	0	0.025132
1	0	0.025132
1	0	0.025132
1	-0.017	0.025132
1	-0.034	0.025132
1	-0.034	0.018849
1	-0.051	0.018849
1	-0.068	0.018849
0	-0.068	0.012566
0	-0.068	0.012566
0	-0.068	0.012566
0	-0.068	0.0062831
0	-0.068	0.0062831
0	-0.051	0.0062831
0	-0.051	0.0062831
0	-0.051	0
0	-0.051	0
0	-0.051	0
0	-0.051	6.2768
0	-0.051	6.2768
0	-0.051	6.2768
0	-0.051	6.2705
2	-0.051	6.2705
2	-0.051	6.2705
2	-0.034	6.2642
2	-0.017	6.2642
2	0	6.2642
2	0	6.2642
2	0	6.2642
2	0.017	6.2642
2	0.034	6.2642
2	0.034	6.2705
2	0.051	6.2705
2	0.068	6.2705
2	0.085	6.2768
2	0.085	6.2768
2	0.102	6.2768
2	0.119	0
2	0.136	0.0062831
0	0.136	0.0062831
0	0.136	0.012566
0	0.136	0.018849
0	0.136	0.018849
0	0.136	0.025132
0	0.136	0.031415
0	0.136	0.031415
0	0.136	0.037699
0	0.136	0.043982
0	0.153	0.050265
1	0.153	0.050265
1	0.136	0.056548
1	0.119	0.062831
1	0.119	0.062831
1	0.102	0.069114
1	0.102	0.069114
1	0.085	0.075397
1	0.085	0.075397
1	0.068	0.08168
1	0.051	0.08168
1	0.051	0.08168
1	0.034	0.087963
1	0.034	0.087963
1	0.017	0.087963
1	0.017	0.087963
1	0	0.087963
1	0	0.087963
1	0	0.087963
1	0	0.087963
1	-0.017	0.087963
1	-0.017	0.087963
1	-0.034	0.087963
1	-0.034	0.087963
1	-0.051	0.08168
1	-0.051	0.08168
1	-0.068	0.08168
1	-0.085	0.075397
1	-0.085	0.075397
1	-0.102	0.069114
1	-0.102	0.069114
1	-0.119	0.062831
1	-0.119	0.062831
1	-0.136	0.056548
0	-0.136	0.050265
0	-0.136	0.050265
0	-0.136	0.043982
0	-0.119	0.037699
0	-0.119	0.037699
0	-0.119	0.031415
0	-0.119	0.031415
0	-0.119	0.025132
0	-0.119	0.018849
2	-0.119	0.018849
2	-0.102	0.012566
2	-0.085	0.012566
2	-0.068	0.0062831
2	-0.051	0.0062831
2	-0.051	0.0062831
2	-0.034	0
2	-0.017	0
2	0	0
2	0	0
2	0	0
2	0.017	0
0	0.017	0
0	0.017	0.0062831
0	0.017	0.0062831
0	0.017	0.0062831
0	0.017	0.0062831
0	0.017	0.0062831
0	0.017	0.0062831
0	0.017	0.0062831
0	0.017	0.012566
0	0.017	0.012566
0	0.017	0.012566
0	0.034	0.012566
1	0.034	0.012566
1	0.017	0.012566
1	0	0.012566
1	0	0.012566
1	0	0.012566
1	-0.017	0.012566
1	-0.034	0.012566
1	-0.051	0.012566
1	-0.051	0.012566
1	-0.068	0.0062831
1	-0.085	0.0062831
0	-0.085	0
0	-0.085	0
0	-0.085	0
0	-0.085	6.2768
0	-0.085	6.2768
0	-0.085	6.2705
0	-0.085	6.2705
0	-0.085	6.2642
0	-0.085	6.2642
0	-0.085	6.258
0	-0.085	6.258
0	-0.085	6.258
0	-0.085	6.2517
2	-0.085	6.2517
2	-0.085	6.2454
2	-0.068	6.2454
2	-0.051	6.2391
2	-0.051	6.2391
2	-0.034	6.2391
2	-0.017	6.2391
2	-0.017	6.2391
2	0	6.2391
2	0	6.2391
2	0	6.2391
2	0.017	6.2391
2	0.034	6.2391
2	0.034	6.2391
2	0.051	6.2391
2	0.068	6.2454
2	0.085	6.2454
2	0.085	6.2517
2	0.102	6.2517
2	0.119	6.258
2	0.119	6.258
2	0.136	6.2642
2	0.153	6.2705
2	0.17	6.2705
2	0.17	6.2768
0	0.17	0
0	0.17	0.0062831
0	0.17	0.012566
0	0.17	0.018849
0	0.187	0.025132
0	0.187	0.031415
0	0.187	0.031415
0	0.187	0.037699
0	0.187	0.043982
1	0.187	0.050265
1	0.17	0.056548
1	0.17	0.062831
1	0.153	0.069114
1	0.153	0.075397
1	0.136	0.075397
1	0.136	0.08168
1	0.119	0.087963
1	0.102	0.087963
0	0.119	0.094246
0	0.119	0.094246
0	0.119	0.10053
0	0.136	0.10681
0	0.136	0.10681
0	0.136	0.1131
0	0.153	0.11938
0	0.153	0.12566
0	0.153	0.12566
0	0.17	0.13195
0	0.17	0.13823
0	0.187	0.14451
0	0.187	0.15079
1	0.187	0.15708
1	0.187	0.16336
1	0.187	0.16964
1	0.187	0.17593
1	0.17	0.17593
1	0.17	0.18221
1	0.17	0.18849
1	0.17	0.19478
1	0.153	0.20106
1	0.153	0.20734
1	0.153	0.20734
1	0.153	0.21363
1	0.153	0.21991
1	0.136	0.22619
1	0.136	0.22619
1	0.136	0.23247
1	0.136	0.23876
1	0.136	0.23876
1	0.136	0.24504
1	0.136	0.25132
1	0.136	0.25132
1	0.136	0.25761
1	0.136	0.26389
1	0.136	0.26389
1	0.136	0.27017
1	0.136	0.27646
1	0.136	0.27646
1	0.136	0.28274
1	0.136	0.28902
1	0.136	0.28902
1	0.136	0.29531
1	0.136	0.30159
1	0.136	0.30159
1	0.136	0.30787
1	0.136	0.31416
1	0.136	0.32044
1	0.153	0.32044
1	0.153	0.32672
1	0.153	0.333
1	0.153	0.33929
1	0.153	0.33929
1	0.153	0.34557
1	0.17	0.35185
1	0.17	0.35814
1	0.17	0.36442
1	0.17	0.3707
1	0.187	0.3707
1	0.187	0.37699
1	0.187	0.38327
1	0.204	0.38955
1	0.204	0.39583
1	0.204	0.40212
1	0.221	0.4084
1	0.221	0.41469
1	0.221	0.42097
1	0.238	0.43353
1	0.238	0.43982
1	0.255	0.4461
1	0.255	0.45238
0	0.289	0.46495
0	0.306	0.47123
0	0.323	0.4838
0	0.357	0.49008
0	0.374	0.50265
0	0.391	0.51521
0	0.425	0.52778
0	0.442	0.54035
0	0.476	0.55291
0	0.493	0.57176
0	0.527	0.58433
0	0.561	0.60318
0	0.578	0.61574
0	0.612	0.63459
0	0.646	0.65344
0	0.68	0.67858
0	0.697	0.69742
0	0.731	0.71627
0	0.765	0.74141
0	0.799	0.76654
2	0.833	0.79167
2	0.884	0.8168
2	0.935	0.84193
2	0.986	0.87335
2	1.037	0.90477
2	1.088	0.93618
2	1.156	0.9676
2	1.207	1.0053
2	1.258	1.043
2	1.309	1.0807
2	1.377	1.1247
2	1.428	1.1624
2	1.496	1.2064
2	1.547	1.2566
2	1.615	1.3006
2	1.666	1.3509
2	1.734	1.4011
2	1.802	1.4577
2	1.853	1.5079
2	1.921	1.5708
2	1.989	1.6273
2	2.04	1.6902
2	2.108	1.7467
2	2.176	1.8158
2	2.227	1.8786
2	2.295	1.9478
0	2.329	2.0169
0	2.38	2.086
0	2.414	2.1614
0	2.448	2.2368
0	2.499	2.3059
0	2.533	2.3813
0	2.567	2.463
0	2.584	2.5384
0	2.618	2.6138
0	2.635	2.6955
0	2.652	2.7771
0	2.669	2.8525
0	2.686	2.9342
0	2.686	3.0159
0	2.686	3.0976
0	2.686	3.1793
0	2.686	3.2609
0	2.669	3.3363
0	2.652	3.418
0	2.635	3.4997
0	2.618	3.5814
0	2.601	3.6568
0	2.567	3.7322
0	2.533	3.8138
0	2.499	3.8892
0	2.465	3.9646
0	2.431	4.0338
0	2.38	4.1091
0	2.346	4.1783
0	2.295	4.2474
0	2.244	4.3165
0	2.21	4.3856
0	2.159	4.4484
0	2.108	4.5175
2	2.057	4.5804
2	2.023	4.6369
2	1.972	4.6998
2	1.938	4.7563
2	1.904	4.8191
2	1.87	4.8757
[truncated: 5,162 more rows]
