# Supplementary material for: Skilled motor control of an inverted pendulum implies low entropy of states but high entropy of actions
Source: PLoS Comput Biol. 2023 Jan 6;19(1):e1010810. doi: 10.1371/journal.pcbi.1010810 (PMC9851554; doi:10.1371/journal.pcbi.1010810)
Supplement: S2 File — The dataset within the file contains the data collected during the experiment. Each CSV file named “FRI_p_l.csv” corresponds to a different trial, where “p” stands for an unique numerical participant’s identifier and “l” stands for pendulum length (where “2” corresponds to 0.2, “3” to 0.3 m, “4” to 0.4 m, etc.). In every file, rows correspond to subsequent time steps, sampled with a frequency of 0.017 s. For every recorded time step, each column contains: the action selected by the trial’s participant (“action”). The value 0 corresponds to a “no action”, the value 1 represents an action that pushes the pendulum towards the clockwise direction and the value 2 corresponds to an action that pushes the pendulum towards the anti-clockwise direction.the angular velocity of the pendulum at that time step (“ang. velocity”), measured in rad s−1.the angle of the pendulum at that time step (“angle”), measured in rad with values in the interval [0, 2π) rad. The angle 0 rad corresponds to the pendulum oriented in its upright position.the single utility value associated to the whole trial (“utility”). (ZIP) [file pcbi.1010810.s002.zip › ExperimentalData/FRI_6_2.csv]

action	angular vel.	angle	trial utility
0	0	3.2358	-19.4264
0	-0.017	3.2358
0	-0.034	3.2358
0	-0.051	3.2358
0	-0.068	3.2358
0	-0.085	3.2295
0	-0.085	3.2295
0	-0.102	3.2232
0	-0.119	3.2232
0	-0.136	3.217
0	-0.136	3.2107
0	-0.153	3.2107
0	-0.17	3.2044
0	-0.17	3.1981
0	-0.187	3.1918
0	-0.187	3.1855
0	-0.187	3.1793
0	-0.204	3.173
0	-0.204	3.1667
0	-0.204	3.1604
0	-0.204	3.1541
0	-0.221	3.1478
0	-0.221	3.1416
0	-0.221	3.1353
0	-0.221	3.129
0	-0.204	3.1227
0	-0.204	3.1164
0	-0.204	3.1101
0	-0.204	3.1038
0	-0.187	3.0976
0	-0.187	3.0913
0	-0.17	3.085
0	-0.17	3.0787
0	-0.153	3.0724
0	-0.153	3.0661
0	-0.136	3.0661
0	-0.136	3.0599
0	-0.119	3.0536
0	-0.102	3.0536
0	-0.085	3.0473
0	-0.068	3.0473
0	-0.068	3.0473
0	-0.051	3.041
0	-0.034	3.041
0	-0.017	3.041
0	0	3.041
0	0	3.041
2	0	3.041
2	0.068	3.041
2	0.119	3.041
2	0.17	3.0473
2	0.221	3.0536
2	0.272	3.0599
2	0.323	3.0724
2	0.374	3.085
2	0.425	3.0976
2	0.476	3.1101
2	0.51	3.1227
2	0.561	3.1416
2	0.595	3.1604
2	0.629	3.1793
2	0.663	3.1981
2	0.697	3.217
2	0.714	3.2358
2	0.748	3.2609
2	0.765	3.2861
2	0.782	3.3049
2	0.799	3.33
2	0.799	3.3552
2	0.816	3.3803
2	0.816	3.4054
2	0.816	3.4306
2	0.799	3.4557
2	0.799	3.4808
2	0.782	3.4997
2	0.765	3.5248
2	0.748	3.5499
2	0.731	3.5688
2	0.714	3.5939
2	0.68	3.6128
2	0.646	3.6316
2	0.612	3.6568
2	0.578	3.6693
2	0.544	3.6882
2	0.51	3.707
2	0.459	3.7196
2	0.425	3.7322
2	0.374	3.7447
2	0.34	3.7573
2	0.289	3.7699
2	0.238	3.7761
2	0.187	3.7824
2	0.136	3.7887
2	0.085	3.7887
2	0.034	3.795
2	0	3.795
2	-0.051	3.795
2	-0.102	3.7887
2	-0.153	3.7887
2	-0.204	3.7824
2	-0.323	3.7699
2	-0.459	3.7636
2	-0.578	3.7447
2	-0.714	3.7259
2	-0.782	3.7008
2	-0.867	3.6756
2	-0.935	3.6505
2	-1.02	3.6191
2	-1.088	3.5877
2	-1.139	3.5562
2	-1.207	3.5185
2	-1.258	3.4808
2	-1.292	3.4431
2	-1.343	3.4054
2	-1.377	3.3615
2	-1.411	3.3238
2	-1.428	3.2798
2	-1.445	3.2358
2	-1.462	3.1918
2	-1.462	3.1478
2	-1.462	3.1038
2	-1.445	3.0599
2	-1.428	3.0159
2	-1.411	2.9719
2	-1.377	2.9279
2	-1.343	2.8902
2	-1.309	2.8462
2	-1.258	2.8085
2	-1.207	2.7708
2	-1.156	2.7394
2	-1.088	2.7017
2	-1.02	2.6703
2	-0.952	2.6389
2	-0.884	2.6138
2	-0.85	2.5886
2	-0.799	2.5635
2	-0.765	2.5384
2	-0.714	2.5132
2	-0.663	2.4944
2	-0.612	2.4755
2	-0.561	2.4567
2	-0.51	2.4441
2	-0.459	2.4253
2	-0.391	2.4127
2	-0.34	2.4001
2	-0.272	2.3939
2	-0.204	2.3876
2	-0.153	2.3813
2	-0.085	2.375
2	-0.017	2.375
2	0.017	2.375
2	0.136	2.375
2	0.238	2.3813
2	0.34	2.3939
2	0.442	2.4001
2	0.578	2.419
2	0.714	2.4378
2	0.85	2.463
2	0.986	2.4881
2	1.105	2.5195
2	1.241	2.5572
2	1.36	2.5949
2	1.462	2.6389
2	1.581	2.6829
2	1.683	2.7332
2	1.768	2.7834
2	1.87	2.84
2	1.938	2.8965
2	2.006	2.9593
2	2.074	3.0159
2	2.125	3.085
2	2.176	3.1478
2	2.21	3.2107
2	2.227	3.2798
2	2.244	3.3489
2	2.244	3.4117
2	2.244	3.4808
2	2.227	3.5499
2	2.193	3.6128
2	2.159	3.6819
2	2.125	3.7447
2	2.074	3.8076
2	2.006	3.8704
2	1.955	3.9332
2	1.887	3.9898
2	1.802	4.0463
2	1.717	4.0966
2	1.632	4.1468
2	1.547	4.1971
2	1.462	4.2411
2	1.36	4.2851
2	1.258	4.3228
2	1.156	4.3605
2	1.054	4.3919
2	0.952	4.4233
2	0.85	4.4484
2	0.748	4.4736
2	0.646	4.4987
2	0.527	4.5175
2	0.425	4.5301
2	0.323	4.5427
2	0.221	4.549
2	0.102	4.5553
2	0	4.5553
2	-0.085	4.5553
2	-0.204	4.549
2	-0.306	4.5427
2	-0.408	4.5301
2	-0.527	4.5175
2	-0.629	4.4987
2	-0.731	4.4798
2	-0.833	4.4547
2	-0.935	4.4296
2	-1.037	4.3982
2	-1.139	4.3667
2	-1.241	4.3291
2	-1.428	4.2914
2	-1.564	4.2411
2	-1.683	4.1971
2	-1.819	4.1406
2	-1.938	4.084
2	-2.057	4.0275
2	-2.176	3.9583
2	-2.278	3.8955
2	-2.38	3.8264
2	-2.465	3.751
2	-2.55	3.6756
2	-2.618	3.6002
2	-2.669	3.5185
2	-2.72	3.4369
2	-2.754	3.3552
2	-2.788	3.2735
2	-2.805	3.1855
2	-2.805	3.1038
2	-2.788	3.0222
2	-2.754	2.9342
2	-2.72	2.8525
2	-2.669	2.7708
2	-2.618	2.6955
2	-2.533	2.6138
2	-2.465	2.5384
2	-2.363	2.4693
2	-2.278	2.4001
2	-2.159	2.331
2	-2.057	2.2682
2	-1.938	2.2054
2	-1.802	2.1488
2	-1.717	2.0986
2	-1.632	2.0483
2	-1.53	1.998
2	-1.445	1.954
2	-1.343	1.9101
2	-1.241	1.8724
2	-1.139	1.8347
2	-1.02	1.8033
2	-0.918	1.7781
2	-0.816	1.7467
2	-0.697	1.7279
2	-0.595	1.709
2	-0.493	1.6902
2	-0.374	1.6776
2	-0.272	1.665
2	-0.17	1.6587
2	-0.051	1.6587
2	0.034	1.6587
2	0.153	1.6587
2	0.255	1.665
2	0.357	1.6776
2	0.51	1.6902
2	0.663	1.709
2	0.816	1.7279
2	0.952	1.753
2	1.105	1.7844
2	1.258	1.8221
2	1.394	1.8598
2	1.53	1.9038
2	1.717	1.954
2	1.887	2.0106
2	2.057	2.0671
2	2.227	2.1362
2	2.397	2.2054
2	2.55	2.2808
2	2.703	2.3562
2	2.839	2.4378
2	2.975	2.5258
2	3.094	2.62
2	3.196	2.7143
2	3.298	2.8148
2	3.366	2.9091
2	3.434	3.0159
2	3.485	3.1164
2	3.519	3.2232
2	3.536	3.33
2	3.536	3.4369
2	3.536	3.5437
2	3.502	3.6505
2	3.468	3.751
2	3.4	3.8578
2	3.349	3.9583
2	3.264	4.0589
2	3.179	4.1531
2	3.094	4.2474
2	2.992	4.3416
2	2.89	4.4296
2	2.788	4.5175
2	2.669	4.5992
2	2.567	4.6746
2	2.448	4.75
2	2.346	4.8254
2	2.227	4.8945
2	2.125	4.9574
2	2.023	5.0202
2	1.921	5.0767
2	1.819	5.1333
2	1.717	5.1898
2	1.632	5.2401
2	1.547	5.2904
2	1.462	5.3343
2	1.377	5.3783
2	1.309	5.416
2	1.224	5.4537
2	1.156	5.4914
0	1.054	5.5228
0	0.952	5.5543
0	0.85	5.5794
0	0.765	5.6045
0	0.663	5.6297
0	0.578	5.6485
0	0.493	5.6611
0	0.408	5.6799
0	0.323	5.6862
0	0.238	5.6988
0	0.153	5.705
0	0.068	5.705
0	0	5.7113
0	-0.068	5.705
0	-0.153	5.705
0	-0.238	5.6988
0	-0.323	5.6862
0	-0.408	5.6799
0	-0.493	5.6674
0	-0.578	5.6485
0	-0.663	5.6297
0	-0.748	5.6108
0	-0.85	5.5857
0	-0.952	5.5543
0	-1.054	5.5291
0	-1.156	5.4914
1	-1.258	5.4537
1	-1.411	5.416
1	-1.564	5.372
1	-1.734	5.3218
1	-1.887	5.2652
1	-2.057	5.2087
1	-2.227	5.1459
1	-2.414	5.0705
1	-2.584	4.9951
1	-2.771	4.9197
1	-2.958	4.8317
1	-3.145	4.7375
1	-3.349	4.6432
1	-3.536	4.5364
1	-3.706	4.4296
1	-3.893	4.3165
1	-4.063	4.1971
1	-4.233	4.0714
1	-4.386	3.9395
1	-4.522	3.8076
1	-4.641	3.6693
1	-4.743	3.5311
1	-4.828	3.3866
1	-4.896	3.2358
1	-4.947	3.0913
0	-4.913	2.9405
0	-4.879	2.796
0	-4.811	2.6515
0	-4.726	2.507
0	-4.641	2.3624
0	-4.522	2.2242
0	-4.386	2.0923
0	-4.25	1.9603
0	-4.114	1.8347
0	-3.961	1.7153
0	-3.808	1.5959
0	-3.655	1.4828
0	-3.519	1.376
0	-3.366	1.2755
0	-3.213	1.1749
0	-3.077	1.0807
0	-2.958	0.99273
0	-2.822	0.90477
0	-2.72	0.8168
0	-2.601	0.74141
0	-2.516	0.65973
0	-2.414	0.59061
0	-2.346	0.51521
0	-2.261	0.4461
0	-2.21	0.38327
0	-2.159	0.31416
0	-2.108	0.25132
0	-2.074	0.18849
0	-2.057	0.12566
0	-2.04	0.062831
0	-2.023	0
0	-2.023	6.2265
0	-2.04	6.1637
0	-2.057	6.1009
2	-2.091	6.0381
2	-2.091	5.9752
2	-2.108	5.9124
2	-2.125	5.8496
2	-2.142	5.7867
2	-2.176	5.7176
2	-2.227	5.6548
2	-2.261	5.5857
2	-2.329	5.5166
2	-2.397	5.4474
2	-2.465	5.372
2	-2.55	5.2966
2	-2.635	5.2213
2	-2.72	5.1396
2	-2.822	5.0579
2	-2.924	4.9699
2	-3.026	4.882
2	-3.128	4.7877
2	-3.247	4.6935
2	-3.349	4.593
0	-3.502	4.4924
1	-3.638	4.3856
1	-3.808	4.2725
1	-3.978	4.1531
1	-4.148	4.0338
1	-4.301	3.9018
1	-4.437	3.7761
1	-4.556	3.6379
1	-4.641	3.4997
1	-4.726	3.3615
1	-4.794	3.217
1	-4.828	3.0724
1	-4.845	2.9279
1	-4.845	2.7771
0	-4.777	2.6326
0	-4.692	2.4944
0	-4.59	2.3562
0	-4.471	2.2179
0	-4.352	2.086
0	-4.216	1.954
0	-4.063	1.8284
0	-3.927	1.709
0	-3.774	1.5959
0	-3.621	1.4828
0	-3.468	1.376
0	-3.315	1.2755
0	-3.179	1.1749
0	-3.043	1.087
0	-2.907	0.99273
0	-2.788	0.91105
0	-2.669	0.82937
0	-2.567	0.74769
0	-2.465	0.67229
0	-2.38	0.59689
0	-2.295	0.52778
2	-2.21	0.45867
2	-2.108	0.39583
2	-2.023	0.333
2	-1.938	0.27646
2	-1.853	0.21991
2	-1.785	0.16336
2	-1.717	0.1131
2	-1.666	0.056548
2	-1.615	0.012566
2	-1.581	6.2454
2	-1.547	6.1951
2	-1.513	6.1512
2	-1.496	6.1072
2	-1.496	6.0632
2	-1.479	6.0192
2	-1.479	5.9689
2	-1.496	5.925
2	-1.513	5.881
2	-1.53	5.837
2	-1.547	5.7867
2	-1.581	5.7428
2	-1.615	5.6925
2	-1.666	5.6422
2	-1.717	5.592
2	-1.768	5.5417
2	-1.836	5.4851
2	-1.904	5.4286
2	-1.972	5.372
2	-2.057	5.3092
2	-2.142	5.2464
2	-2.227	5.1836
2	-2.329	5.1144
2	-2.431	5.039
2	-2.533	4.9637
2	-2.635	4.8883
2	-2.737	4.8066
2	-2.856	4.7249
2	-2.958	4.6369
2	-3.06	4.549
2	-3.162	4.4547
2	-3.264	4.3542
2	-3.366	4.2537
2	-3.451	4.1531
2	-3.536	4.0463
2	-3.604	3.9395
2	-3.672	3.8327
2	-3.706	3.7196
2	-3.74	3.6065
0	-3.808	3.4934
0	-3.842	3.3803
0	-3.876	3.2609
0	-3.876	3.1478
0	-3.876	3.0284
0	-3.842	2.9154
0	-3.791	2.8023
0	-3.74	2.6892
0	-3.672	2.5761
0	-3.57	2.4693
0	-3.468	2.3624
0	-3.366	2.2556
0	-3.247	2.1551
0	-3.111	2.0609
0	-2.975	1.9729
0	-2.839	1.8849
0	-2.686	1.8033
0	-2.533	1.7216
0	-2.38	1.6462
0	-2.244	1.5771
0	-2.091	1.5142
0	-1.938	1.4514
0	-1.785	1.3948
0	-1.632	1.3446
0	-1.496	1.2943
0	-1.343	1.2566
0	-1.207	1.2126
0	-1.071	1.1812
0	-0.935	1.1498
0	-0.782	1.1247
0	-0.663	1.1058
0	-0.527	1.087
0	-0.391	1.0744
0	-0.255	1.0618
0	-0.119	1.0556
0	0	1.0556
0	0.119	1.0556
0	0.255	1.0618
0	0.374	1.0681
0	0.51	1.087
0	0.646	1.0995
0	0.782	1.1247
0	0.918	1.1498
0	1.054	1.1812
0	1.19	1.2126
0	1.326	1.2503
0	1.479	1.2943
0	1.615	1.3383
0	1.768	1.3886
0	1.921	1.4451
0	2.057	1.5079
0	2.21	1.5708
0	2.363	1.6399
1	2.516	1.7153
1	2.618	1.7907
1	2.72	1.8724
1	2.822	1.954
1	2.907	2.042
1	2.992	2.13
1	3.077	2.2179
1	3.145	2.3122
1	3.213	2.4064
1	3.264	2.507
1	3.315	2.6075
1	3.332	2.708
1	3.349	2.8085
0	3.383	2.9091
0	3.417	3.0096
0	3.417	3.1101
0	3.417	3.217
0	3.4	3.3175
0	3.366	3.418
0	3.315	3.5185
0	3.247	3.6191
0	3.162	3.7133
0	3.077	3.8076
0	2.975	3.9018
0	2.873	3.9898
0	2.754	4.0714
0	2.635	4.1531
0	2.499	4.2348
0	2.363	4.3039
0	2.21	4.373
0	2.074	4.4421
0	1.921	4.4987
0	1.785	4.5553
0	1.632	4.6055
0	1.479	4.6558
0	1.326	4.6935
0	1.173	4.7312
0	1.02	4.7689
0	0.884	4.794
2	0.731	4.8191
2	0.612	4.838
2	0.51	4.8568
2	0.408	4.8694
2	0.289	4.882
2	0.187	4.8883
2	0.085	4.8945
2	-0.017	4.8945
2	-0.119	4.8945
2	-0.221	4.8883
2	-0.323	4.882
2	-0.442	4.8694
2	-0.544	4.8506
2	-0.646	4.8317
2	-0.765	4.8129
2	-0.867	4.7877
2	-0.986	4.7626
2	-1.088	4.7312
2	-1.19	4.6935
2	-1.309	4.6558
2	-1.411	4.6181
2	-1.513	4.5741
2	-1.632	4.5238
2	-1.734	4.4736
2	-1.836	4.417
2	-1.938	4.3605
2	-2.04	4.3039
2	-2.125	4.2411
2	-2.227	4.172
2	-2.312	4.1091
2	-2.38	4.0338
2	-2.448	3.9646
2	-2.516	3.8892
2	-2.584	3.8138
2	-2.618	3.7322
2	-2.669	3.6568
2	-2.686	3.5751
2	-2.703	3.4934
2	-2.703	3.4117
0	-2.737	3.33
0	-2.754	3.2484
0	-2.771	3.1604
0	-2.771	3.0787
0	-2.754	2.997
0	-2.72	2.9154
0	-2.686	2.8337
0	-2.635	2.752
0	-2.567	2.6766
0	-2.499	2.6012
0	-2.414	2.5258
0	-2.312	2.4504
0	-2.21	2.3876
0	-2.108	2.3185
0	-1.989	2.2556
0	-1.87	2.1991
0	-1.751	2.1425
0	-1.632	2.0923
0	-1.496	2.0483
0	-1.36	2.0043
0	-1.224	1.9666
0	-1.071	1.9289
0	-0.935	1.8975
0	-0.799	1.8724
2	-0.646	1.8535
2	-0.459	1.8347
2	-0.272	1.8221
2	-0.102	1.8158
2	0.068	1.8158
2	0.255	1.8221
2	0.442	1.8347
2	0.629	1.8472
2	0.816	1.8724
2	1.003	1.8975
2	1.173	1.9289
2	1.36	1.9666
2	1.53	2.0106
2	1.7	2.0609
2	1.87	2.1174
2	2.04	2.174
2	2.21	2.2368
2	2.363	2.3059
2	2.499	2.3813
2	2.635	2.4567
2	2.771	2.5384
2	2.89	2.6263
2	2.992	2.7143
2	3.094	2.8023
2	3.162	2.8965
2	3.23	2.997
2	3.298	3.0913
2	3.332	3.1918
2	3.349	3.2923
2	3.366	3.3929
2	3.349	3.4934
2	3.332	3.5939
2	3.298	3.6945
2	3.247	3.795
2	3.196	3.8892
0	3.094	3.9835
0	2.975	4.0777
0	2.839	4.1657
0	2.703	4.2474
0	2.567	4.3291
0	2.431	4.4044
0	2.278	4.4736
0	2.142	4.5427
0	1.989	4.5992
0	1.836	4.6621
0	1.683	4.7123
0	1.53	4.7626
0	1.377	4.8066
0	1.241	4.8443
0	1.088	4.882
0	0.935	4.9134
0	0.782	4.9385
0	0.646	4.9574
0	0.493	4.9762
0	0.357	4.9888
0	0.204	4.9951
0	0.068	5.0014
0	-0.068	5.0014
0	-0.204	4.9951
0	-0.357	4.9888
0	-0.493	4.9762
0	-0.646	4.9574
0	-0.782	4.9385
0	-0.935	4.9134
0	-1.071	4.882
0	-1.224	4.8443
0	-1.377	4.8066
0	-1.513	4.7626
1	-1.666	4.7186
1	-1.853	4.6621
1	-2.057	4.6055
1	-2.244	4.5364
1	-2.431	4.4673
1	-2.601	4.3919
1	-2.788	4.3102
1	-2.958	4.2285
1	-3.128	4.1343
1	-3.298	4.04
1	-3.434	3.9332
1	-3.587	3.8327
1	-3.706	3.7196
1	-3.825	3.6065
1	-3.927	3.4934
1	-4.012	3.374
1	-4.063	3.2484
1	-4.114	3.129
1	-4.148	3.0033
1	-4.148	2.8777
1	-4.148	2.752
1	-4.114	2.6326
0	-4.029	2.507
0	-3.944	2.3876
0	-3.825	2.2682
0	-3.706	2.1551
0	-3.57	2.0483
0	-3.434	1.9415
0	-3.298	1.841
0	-3.145	1.7467
0	-2.992	1.6525
0	-2.839	1.5645
0	-2.686	1.4828
0	-2.533	1.4011
0	-2.397	1.3257
0	-2.244	1.2566
0	-2.108	1.1938
0	-1.972	1.131
0	-1.836	1.0744
0	-1.7	1.0179
0	-1.581	0.97388
0	-1.445	0.92362
0	-1.326	0.88592
0	-1.224	0.84822
0	-1.105	0.81052
0	-1.003	0.7791
0	-0.884	0.74769
0	-0.799	0.72256
0	-0.697	0.70371
0	-0.595	0.68486
0	-0.493	0.66601
0	-0.408	0.65344
0	-0.323	0.64088
0	-0.221	0.63459
0	-0.136	0.62831
0	-0.051	0.62203
0	0.017	0.62203
0	0.102	0.62203
0	0.204	0.62831
0	0.289	0.63459
0	0.374	0.64716
0	0.459	0.65973
0	0.561	0.67858
0	0.646	0.69114
0	0.748	0.71627
0	0.85	0.74141
0	0.952	0.76654
2	1.054	0.79795
2	1.207	0.82937
2	1.36	0.87335
2	1.513	0.91105
2	1.683	0.96131
2	1.836	1.0179
2	2.006	1.0744
2	2.193	1.1372
2	2.363	1.2064
2	2.55	1.2817
2	2.737	1.3572
2	2.924	1.4451
2	3.111	1.5331
2	3.298	1.6273
2	3.485	1.7341
2	3.672	1.841
2	3.842	1.954
2	4.029	2.0734
2	4.182	2.1928
2	4.335	2.3247
2	4.488	2.4567
2	4.607	2.5886
2	4.709	2.7332
2	4.794	2.8714
2	4.862	3.0222
2	4.913	3.1667
0	4.896	3.3112
0	4.862	3.462
0	4.794	3.6065
0	4.709	3.751
0	4.624	3.8892
0	4.505	4.0275
0	4.386	4.1594
0	4.25	4.2914
0	4.114	4.417
0	3.961	4.5364
0	3.808	4.6558
0	3.655	4.7689
0	3.502	4.8757
0	3.349	4.9762
0	3.213	5.0767
0	3.077	5.171
0	2.941	5.2589
0	2.822	5.3469
0	2.703	5.4286
0	2.584	5.5103
0	2.482	5.5857
0	2.397	5.6611
0	2.312	5.7302
0	2.227	5.7993
0	2.176	5.8621
0	2.108	5.9313
0	2.057	5.9941
0	2.023	6.0506
0	1.989	6.1135
0	1.972	6.1763
0	1.955	6.2328
1	1.955	0.0062831
1	1.921	0.069114
1	1.887	0.12566
1	1.87	0.18221
1	1.87	0.23876
1	1.87	0.29531
1	1.87	0.35185
1	1.887	0.4084
1	1.904	0.46495
1	1.938	0.5215
1	1.972	0.57805
1	2.023	0.64088
1	2.074	0.70371
1	2.125	0.76654
1	2.193	0.82937
1	2.278	0.89848
1	2.346	0.9676
1	2.431	1.043
1	2.533	1.1121
1	2.618	1.1938
1	2.72	1.2692
0	2.856	1.3572
0	3.009	1.4451
0	3.162	1.5394
0	3.298	1.6336
2	3.451	1.7341
2	3.638	1.841
2	3.825	1.954
2	3.995	2.0734
2	4.165	2.1928
2	4.318	2.3247
2	4.454	2.4567
2	4.573	2.5886
2	4.692	2.7269
2	4.777	2.8714
2	4.845	3.0159
2	4.879	3.1604
2	4.913	3.3112
0	4.879	3.4557
0	4.811	3.6002
0	4.726	3.7447
0	4.641	3.883
0	4.522	4.0212
0	4.403	4.1594
0	4.267	4.2851
0	4.131	4.417
0	3.978	4.5364
0	3.825	4.6558
0	3.672	4.7689
0	3.519	4.8757
0	3.366	4.9762
0	3.23	5.0767
0	3.094	5.171
0	2.958	5.2652
0	2.839	5.3532
0	2.72	5.4349
1	2.601	5.5166
1	2.465	5.592
1	2.329	5.6611
1	2.21	5.7302
1	2.091	5.793
1	1.989	5.8559
1	1.887	5.9187
1	1.802	5.9689
1	1.717	6.0255
1	1.632	6.0758
1	1.564	6.1197
1	1.513	6.17
1	1.445	6.214
1	1.411	6.258
1	1.36	0.012566
1	1.326	0.056548
1	1.292	0.094246
1	1.275	0.13195
1	1.258	0.16964
1	1.241	0.20734
1	1.241	0.24504
1	1.241	0.28274
1	1.241	0.32044
1	1.258	0.35814
1	1.258	0.39583
1	1.292	0.43353
1	1.309	0.47752
1	1.343	0.51521
1	1.377	0.5592
1	1.411	0.59689
1	1.462	0.64088
1	1.513	0.68486
1	1.564	0.73512
1	1.632	0.7791
1	1.7	0.82937
1	1.768	0.88592
1	1.853	0.93618
1	1.938	0.99901
1	2.023	1.0556
1	2.108	1.1184
1	2.21	1.1812
1	2.312	1.2503
1	2.414	1.3195
0	2.55	1.3948
0	2.703	1.4765
0	2.856	1.5582
2	2.992	1.6462
2	3.179	1.7404
2	3.366	1.841
2	3.553	1.9415
2	3.723	2.0546
2	3.893	2.1677
2	4.046	2.287
2	4.199	2.4127
2	4.335	2.5384
2	4.437	2.6703
2	4.539	2.8023
2	4.624	2.9405
0	4.641	3.085
0	4.624	3.2232
0	4.607	3.3615
0	4.556	3.4997
0	4.488	3.6316
0	4.42	3.7699
0	4.318	3.9018
0	4.199	4.0275
0	4.08	4.1531
0	3.944	4.2725
0	3.808	4.3919
0	3.655	4.4987
0	3.502	4.6118
0	3.349	4.7123
0	3.196	4.8129
0	3.06	4.9071
0	2.907	4.9951
0	2.771	5.0767
0	2.618	5.1584
0	2.499	5.2401
0	2.363	5.3092
0	2.244	5.3783
1	2.125	5.4474
1	1.972	5.5103
1	1.836	5.5668
1	1.7	5.6171
1	1.564	5.6674
1	1.445	5.7113
1	1.326	5.7553
1	1.207	5.793
1	1.105	5.8307
1	1.003	5.8621
1	0.901	5.8873
1	0.799	5.9124
1	0.714	5.9375
1	0.612	5.9564
1	0.527	5.9752
1	0.442	5.9878
1	0.357	6.0004
1	0.272	6.0129
1	0.204	6.0192
1	0.119	6.0255
1	0.051	6.0255
1	-0.017	6.0255
1	-0.102	6.0255
1	-0.17	6.0192
1	-0.255	6.0129
1	-0.34	6.0066
1	-0.425	5.9941
0	-0.459	5.9815
0	-0.51	5.9627
0	-0.561	5.9501
0	-0.595	5.9313
0	-0.646	5.9124
2	-0.714	5.8936
2	-0.731	5.8684
2	-0.748	5.8496
2	-0.765	5.8244
2	-0.799	5.7993
2	-0.833	5.7742
2	-0.867	5.749
2	-0.901	5.7239
2	-0.935	5.6988
2	-0.986	5.6674
2	-1.02	5.6359
2	-1.071	5.6045
2	-1.139	5.5731
2	-1.19	5.5354
2	-1.258	5.4977
2	-1.326	5.46
2	-1.394	5.4223
2	-1.462	5.3783
2	-1.547	5.3343
2	-1.632	5.2841
2	-1.717	5.2338
2	-1.802	5.1773
2	-1.904	5.127
2	-1.989	5.0642
2	-2.091	5.0014
2	-2.193	4.9385
2	-2.312	4.8694
0	-2.448	4.8003
0	-2.601	4.7249
0	-2.754	4.6432
0	-2.89	4.5615
0	-3.043	4.4673
0	-3.179	4.373
1	-3.315	4.2788
1	-3.502	4.1783
1	-3.655	4.0652
1	-3.808	3.9583
1	-3.961	3.839
1	-4.08	3.7196
1	-4.199	3.5939
1	-4.284	3.4683
1	-4.369	3.3363
1	-4.42	3.2044
1	-4.471	3.0724
1	-4.488	2.9342
1	-4.488	2.8023
1	-4.454	2.664
1	-4.42	2.5321
1	-4.369	2.4001
1	-4.301	2.2682
1	-4.216	2.1425
1	-4.114	2.0169
1	-4.029	1.8975
1	-3.91	1.7781
0	-3.774	1.6587
0	-3.621	1.5519
0	-3.468	1.4451
0	-3.315	1.3383
0	-3.162	1.2441
0	-3.026	1.1498
0	-2.89	1.0618
0	-2.754	0.97388
0	-2.635	0.8922
0	-2.516	0.8168
0	-2.414	0.74141
0	-2.312	0.67229
0	-2.227	0.60318
0	-2.142	0.54035
2	-2.074	0.47123
2	-1.972	0.41469
2	-1.87	0.35814
2	-1.768	0.30159
2	-1.7	0.25132
2	-1.615	0.20106
2	-1.547	0.15079
2	-1.496	0.10681
2	-1.428	0.062831
2	-1.394	0.018849
2	-1.343	6.258
2	-1.309	6.2203
2	-1.275	6.1826
2	-1.258	6.1449
2	-1.241	6.1072
2	-1.224	6.0695
2	-1.224	6.0318
2	-1.224	5.9941
2	-1.224	5.9564
2	-1.224	5.9187
2	-1.241	5.881
2	-1.258	5.8433
2	-1.292	5.8056
2	-1.326	5.7679
2	-1.36	5.7239
2	-1.394	5.6862
2	-1.445	5.6422
2	-1.496	5.5982
2	-1.547	5.5543
2	-1.615	5.504
2	-1.683	5.4537
2	-1.751	5.4035
2	-1.819	5.3469
2	-1.904	5.2966
2	-1.989	5.2338
2	-2.074	5.171
2	-2.176	5.1082
2	-2.278	5.0453
2	-2.38	4.9699
2	-2.482	4.9008
2	-2.584	4.8254
2	-2.686	4.7437
2	-2.805	4.6621
2	-2.907	4.5741
2	-3.009	4.4861
2	-3.111	4.3919
2	-3.213	4.2976
2	-3.315	4.2034
2	-3.4	4.1029
2	-3.468	3.996
2	-3.536	3.8892
2	-3.587	3.7824
2	-3.638	3.6756
2	-3.655	3.5688
2	-3.757	3.4557
2	-3.825	3.3426
2	-3.893	3.2232
2	-3.893	3.1101
2	-3.876	2.9908
2	-3.842	2.8777
2	-3.791	2.7583
2	-3.723	2.6452
2	-3.655	2.5384
2	-3.553	2.4253
2	-3.451	2.3247
2	-3.332	2.2179
2	-3.213	2.1237
2	-3.077	2.0294
2	-2.941	1.9352
2	-2.788	1.8472
2	-2.652	1.7655
2	-2.499	1.6902
2	-2.346	1.621
2	-2.193	1.5519
2	-2.04	1.4828
2	-1.904	1.4263
2	-1.751	1.3697
2	-1.598	1.3195
2	-1.462	1.2755
2	-1.309	1.2315
2	-1.173	1.1938
2	-1.037	1.1624
2	-0.901	1.131
2	-0.765	1.1058
2	-0.629	1.087
2	-0.493	1.0681
2	-0.357	1.0556
2	-0.221	1.0493
2	-0.102	1.043
2	0.051	1.043
2	0.221	1.0493
2	0.391	1.0556
2	0.561	1.0681
2	0.748	1.0933
2	0.918	1.1184
2	1.088	1.1435
2	1.275	1.1812
2	1.445	1.2252
2	1.632	1.2692
0	1.768	1.3195
0	1.921	1.376
0	2.074	1.4388
0	2.21	1.5017
0	2.363	1.5708
0	2.516	1.6399
0	2.652	1.7216
0	2.805	1.8033
0	2.941	1.8912
0	3.094	1.9792
0	3.213	2.0734
0	3.349	2.174
0	3.468	2.2745
0	3.57	2.3813
0	3.672	2.4881
0	3.74	2.6012
0	3.808	2.7143
0	3.859	2.8337
0	3.893	2.9468
0	3.91	3.0661
0	3.91	3.1855
2	3.893	3.2986
2	3.91	3.418
2	3.893	3.5374
2	3.876	3.6505
2	3.825	3.7699
2	3.774	3.883
2	3.706	3.996
2	3.621	4.1029
2	3.536	4.2097
2	3.434	4.3165
2	3.332	4.417
2	3.23	4.5175
2	3.111	4.6118
0	2.958	4.706
0	2.822	4.794
0	2.669	4.8757
0	2.516	4.9511
0	2.363	5.0265
0	2.227	5.0956
0	2.091	5.1584
0	1.955	5.2213
0	1.819	5.2778
0	1.7	5.3281
0	1.581	5.3783
0	1.462	5.4286
0	1.36	5.4663
0	1.241	5.5103
0	1.139	5.5417
0	1.037	5.5794
0	0.952	5.6045
0	0.85	5.6359
0	0.765	5.6611
0	0.68	5.6799
0	0.595	5.6988
0	0.51	5.7176
0	0.442	5.7302
0	0.357	5.7428
0	0.289	5.7553
0	0.204	5.7616
0	0.136	5.7679
0	0.051	5.7679
0	0	5.7679
0	-0.068	5.7679
0	-0.136	5.7679
0	-0.221	5.7616
0	-0.289	5.7553
0	-0.374	5.7428
0	-0.442	5.7302
1	-0.527	5.7176
1	-0.646	5.6988
1	-0.765	5.6736
1	-0.901	5.6485
1	-1.02	5.6234
1	-1.156	5.5857
1	-1.292	5.5543
1	-1.445	5.5103
1	-1.581	5.4663
1	-1.734	5.416
1	-1.887	5.3595
1	-2.057	5.3029
1	-2.227	5.2338
1	-2.397	5.1647
1	-2.567	5.0893
1	-2.754	5.0139
1	-2.941	4.926
1	-3.128	4.838
1	-3.315	4.7375
1	-3.502	4.6369
1	-3.689	4.5301
1	-3.876	4.417
1	-4.046	4.2976
1	-4.216	4.172
1	-4.386	4.04
0	-4.488	3.9081
0	-4.59	3.7699
0	-4.658	3.6316
0	-4.726	3.4934
0	-4.76	3.3489
0	-4.777	3.2044
0	-4.777	3.0599
0	-4.76	2.9154
0	-4.709	2.7771
0	-4.641	2.6326
0	-4.556	2.4944
0	-4.454	2.3624
0	-4.352	2.2305
0	-4.216	2.0986
0	-4.08	1.9729
0	-3.944	1.8535
0	-3.791	1.7404
0	-3.638	1.6273
0	-3.485	1.5205
0	-3.349	1.4137
0	-3.196	1.3195
0	-3.043	1.2252
0	-2.907	1.1372
0	-2.771	1.0493
0	-2.652	0.9676
0	-2.516	0.8922
0	-2.414	0.8168
0	-2.295	0.74769
0	-2.193	0.67858
0	-2.108	0.60946
0	-2.023	0.55291
0	-1.955	0.49008
0	-1.887	0.43353
0	-1.819	0.37699
0	-1.768	0.32044
0	-1.717	0.27017
0	-1.683	0.21991
2	-1.649	0.16964
2	-1.598	0.11938
2	-1.53	0.069114
2	-1.479	0.025132
2	-1.445	6.2642
2	-1.411	6.2203
2	-1.377	6.1826
2	-1.36	6.1386
2	-1.343	6.1009
2	-1.326	6.0569
2	-1.326	6.0192
2	-1.326	5.9752
2	-1.326	5.9375
2	-1.343	5.8998
2	-1.36	5.8559
2	-1.377	5.8182
2	-1.411	5.7742
2	-1.445	5.7302
2	-1.479	5.6862
2	-1.53	5.6422
2	-1.581	5.592
2	-1.632	5.548
2	-1.7	5.4977
2	-1.768	5.4412
2	-1.836	5.3909
2	-1.921	5.3343
2	-2.006	5.2715
2	-2.091	5.215
2	-2.176	5.1459
2	-2.278	5.083
2	-2.38	5.0139
2	-2.482	4.9385
2	-2.584	4.8631
2	-2.686	4.7814
2	-2.805	4.6998
1	-2.941	4.6118
1	-3.128	4.5238
1	-3.315	4.4233
1	-3.502	4.3228
1	-3.672	4.216
1	-3.842	4.1029
1	-3.995	3.9835
1	-4.148	3.8641
1	-4.267	3.7322
1	-4.386	3.6065
1	-4.488	3.4745
0	-4.522	3.3363
0	-4.539	3.1981
0	-4.539	3.0661
0	-4.505	2.9279
0	-4.471	2.7897
0	-4.403	2.6578
0	-4.318	2.5258
0	-4.233	2.4001
0	-4.114	2.2745
0	-3.995	2.1488
0	-3.859	2.0357
0	-3.723	1.9163
0	-3.587	1.8095
0	-3.434	1.7027
0	-3.281	1.6022
0	-3.128	1.5079
0	-2.975	1.4137
0	-2.822	1.3257
0	-2.686	1.2441
0	-2.55	1.1687
0	-2.414	1.0933
0	-2.278	1.0179
0	-2.142	0.95503
0	-2.023	0.8922
0	-1.904	0.82937
0	-1.802	0.77282
0	-1.7	0.72256
0	-1.598	0.67229
0	-1.513	0.62831
0	-1.428	0.58433
0	-1.343	0.54035
2	-1.275	0.50265
2	-1.156	0.46495
2	-1.054	0.43353
2	-0.952	0.40212
2	-0.85	0.3707
2	-0.748	0.35185
2	-0.663	0.32672
2	-0.578	0.30787
2	-0.493	0.29531
2	-0.408	0.27646
2	-0.323	0.27017
2	-0.238	0.25761
2	-0.17	0.25132
2	-0.085	0.25132
2	-0.017	0.24504
2	0.051	0.24504
2	0.136	0.25132
2	0.204	0.25761
2	0.289	0.26389
2	0.374	0.27017
2	0.442	0.28274
2	0.527	0.30159
2	0.612	0.32044
2	0.714	0.33929
0	0.765	0.35814
0	0.816	0.38327
0	0.867	0.4084
0	0.935	0.43353
1	1.003	0.46495
1	1.02	0.49637
1	1.054	0.52778
1	1.088	0.5592
1	1.139	0.59689
1	1.19	0.62831
1	1.241	0.66601
1	1.292	0.70371
1	1.343	0.74141
1	1.411	0.78539
1	1.479	0.82937
1	1.547	0.87335
1	1.615	0.92362
1	1.7	0.97388
1	1.785	1.0241
1	1.87	1.0807
1	1.972	1.1372
1	2.074	1.2001
1	2.176	1.2629
1	2.278	1.332
1	2.38	1.4011
1	2.482	1.4703
1	2.584	1.5456
1	2.703	1.6273
1	2.805	1.709
1	2.907	1.797
1	3.009	1.8849
1	3.111	1.9792
0	3.247	2.0734
0	3.366	2.174
0	3.485	2.2745
0	3.587	2.3813
0	3.689	2.4944
0	3.774	2.6075
0	3.842	2.7206
0	3.893	2.8337
2	3.927	2.9531
2	3.978	3.0724
2	4.012	3.1918
2	4.046	3.3112
2	4.046	3.4369
2	4.029	3.5562
2	3.995	3.6756
2	3.961	3.795
2	3.893	3.9144
2	3.825	4.0338
2	3.74	4.1468
2	3.655	4.2537
2	3.553	4.3667
2	3.451	4.4673
2	3.332	4.5741
2	3.23	4.6683
2	3.111	4.7626
2	3.009	4.8568
2	2.89	4.9448
2	2.788	5.0328
2	2.686	5.1144
2	2.601	5.1961
2	2.499	5.2715
0	2.38	5.3406
0	2.261	5.416
0	2.142	5.4789
0	2.04	5.5417
0	1.938	5.6045
0	1.853	5.6611
0	1.768	5.7113
0	1.683	5.7679
0	1.615	5.8182
0	1.547	5.8621
1	1.496	5.9124
1	1.394	5.9564
1	1.309	5.9941
1	1.241	6.0318
1	1.156	6.0695
1	1.088	6.1009
1	1.02	6.1323
1	0.969	6.1637
1	0.901	6.1951
1	0.85	6.2203
1	0.799	6.2454
1	0.765	6.2705
1	0.714	0.0062831
1	0.68	0.031415
1	0.646	0.050265
1	0.612	0.069114
1	0.595	0.087963
1	0.561	0.10681
1	0.544	0.11938
1	0.527	0.13823
1	0.493	0.15079
1	0.476	0.16964
1	0.476	0.18221
1	0.459	0.19478
1	0.442	0.21363
1	0.442	0.22619
1	0.442	0.23876
1	0.425	0.25132
1	0.425	0.26389
1	0.425	0.27646
1	0.425	0.28902
1	0.425	0.30159
1	0.442	0.31416
1	0.442	0.333
1	0.459	0.34557
1	0.459	0.35814
1	0.476	0.3707
1	0.493	0.38955
1	0.51	0.40212
1	0.527	0.42097
1	0.561	0.43353
1	0.578	0.45238
1	0.595	0.47123
1	0.629	0.49008
1	0.663	0.50893
1	0.697	0.52778
1	0.731	0.55291
1	0.782	0.57176
1	0.816	0.59689
1	0.867	0.62203
1	0.918	0.64716
1	0.969	0.67858
1	1.02	0.70999
1	1.071	0.74141
1	1.139	0.77282
1	1.207	0.81052
1	1.275	0.84822
1	1.343	0.88592
1	1.428	0.9299
1	1.513	0.97388
1	1.581	1.0179
1	1.683	1.0681
1	1.768	1.1184
1	1.87	1.1749
1	1.972	1.2315
0	2.108	1.2943
0	2.244	1.3572
0	2.397	1.4263
0	2.55	1.5017
0	2.686	1.5833
2	2.839	1.665
2	3.026	1.753
2	3.213	1.8472
2	3.4	1.9478
2	3.57	2.0483
2	3.74	2.1614
2	3.893	2.2745
2	4.046	2.3939
2	4.182	2.5195
2	4.284	2.6452
2	4.386	2.7771
2	4.471	2.9091
2	4.539	3.0473
2	4.573	3.1793
2	4.607	3.3175
2	4.607	3.4557
2	4.59	3.5939
0	4.505	3.7322
0	4.403	3.8704
0	4.301	3.996
0	4.182	4.128
0	4.046	4.2474
0	3.91	4.3667
0	3.757	4.4861
0	3.621	4.593
0	3.468	4.6998
0	3.315	4.8066
0	3.162	4.9008
0	3.009	4.9951
0	2.873	5.083
0	2.737	5.1647
0	2.601	5.2464
0	2.465	5.3218
0	2.346	5.3972
0	2.244	5.4663
0	2.125	5.5291
1	2.023	5.592
1	1.904	5.6548
1	1.768	5.705
1	1.649	5.7616
1	1.547	5.8056
1	1.428	5.8496
1	1.326	5.8936
1	1.241	5.9313
1	1.139	5.9689
1	1.054	6.0004
1	0.986	6.0318
1	0.901	6.0632
1	0.833	6.0883
1	0.765	6.1135
1	0.697	6.1323
1	0.646	6.1574
1	0.578	6.1763
1	0.527	6.1889
1	0.476	6.2077
1	0.425	6.2203
1	0.374	6.2328
1	0.323	6.2454
1	0.289	6.2517
1	0.238	6.258
1	0.204	6.2642
1	0.153	6.2705
1	0.119	6.2768
1	0.068	0
1	0.034	0
1	0	0
1	-0.034	0
1	-0.068	0
1	-0.119	6.2768
1	-0.153	6.2705
1	-0.187	6.2705
1	-0.238	6.258
1	-0.289	6.2517
1	-0.323	6.2454
1	-0.374	6.2328
1	-0.425	6.2203
1	-0.476	6.2077
1	-0.527	6.1889
0	-0.544	6.1763
0	-0.561	6.1574
0	-0.578	6.1386
2	-0.595	6.126
2	-0.578	6.1072
2	-0.561	6.0883
2	-0.561	6.0695
2	-0.544	6.0569
2	-0.544	6.0381
2	-0.544	6.0192
2	-0.544	6.0066
2	-0.544	5.9878
2	-0.544	5.9752
2	-0.544	5.9564
2	-0.561	5.9375
2	-0.561	5.925
2	-0.578	5.9061
2	-0.595	5.8873
2	-0.612	5.8684
2	-0.629	5.8496
2	-0.663	5.8307
2	-0.68	5.8119
2	-0.714	5.7867
2	-0.748	5.7679
2	-0.782	5.7428
2	-0.816	5.7176
2	-0.85	5.6925
2	-0.901	5.6674
2	-0.935	5.6422
2	-0.986	5.6108
2	-1.054	5.5794
2	-1.105	5.548
2	-1.173	5.5166
2	-1.224	5.4789
2	-1.292	5.4412
2	-1.377	5.3972
2	-1.445	5.3595
2	-1.53	5.3092
2	-1.615	5.2652
2	-1.7	5.215
2	-1.785	5.1647
2	-1.887	5.1082
2	-1.989	5.0453
2	-2.091	4.9888
2	-2.193	4.9197
2	-2.295	4.8568
2	-2.397	4.7814
2	-2.516	4.7123
2	-2.618	4.6306
2	-2.72	4.5553
2	-2.839	4.4673
2	-2.941	4.3793
2	-3.026	4.2914
2	-3.128	4.1971
2	-3.213	4.1029
2	-3.366	4.0023
2	-3.519	3.9018
2	-3.655	3.795
2	-3.774	3.6819
2	-3.876	3.5688
2	-3.978	3.4494
2	-4.046	3.33
2	-4.114	3.2044
2	-4.148	3.0787
2	-4.165	2.9531
2	-4.165	2.8337
2	-4.165	2.708
2	-4.131	2.5823
2	-4.08	2.4567
2	-4.012	2.3373
2	-3.944	2.2179
2	-3.859	2.0986
2	-3.757	1.9855
2	-3.655	1.8724
2	-3.553	1.7655
2	-3.434	1.6587
2	-3.332	1.5582
2	-3.213	1.4577
2	-3.111	1.3634
2	-2.958	1.2755
2	-2.822	1.1875
2	-2.686	1.1058
2	-2.55	1.0241
2	-2.414	0.94875
2	-2.295	0.87963
2	-2.193	0.81052
2	-2.074	0.74769
2	-1.972	0.68486
2	-1.887	0.62831
2	-1.802	0.57176
2	-1.683	0.5215
2	-1.564	0.47123
2	-1.462	0.42725
2	-1.36	0.38327
2	-1.258	0.34557
2	-1.173	0.30787
2	-1.088	0.27017
2	-1.02	0.23876
2	-0.935	0.20734
2	-0.867	0.18221
2	-0.799	0.15708
2	-0.731	0.13195
2	-0.68	0.1131
2	-0.629	0.094246
2	-0.561	0.075397
2	-0.51	0.056548
2	-0.459	0.043982
2	-0.425	0.031415
2	-0.374	0.018849
2	-0.34	0.0062831
2	-0.289	0
2	-0.255	6.2705
2	-0.204	6.2642
2	-0.17	6.258
2	-0.136	6.2517
2	-0.102	6.2517
2	-0.068	6.2454
2	-0.034	6.2454
2	0	6.2454
2	0.017	6.2454
2	0.068	6.2454
2	0.102	6.2517
2	0.136	6.2517
2	0.17	6.258
2	0.204	6.2642
2	0.238	6.2705
2	0.289	6.2768
2	0.323	0.0062831
2	0.374	0.018849
2	0.408	0.031415
2	0.459	0.043982
2	0.51	0.056548
0	0.51	0.069114
0	0.527	0.087963
0	0.544	0.10681
1	0.561	0.11938
1	0.544	0.13823
1	0.527	0.15079
1	0.51	0.16964
1	0.493	0.18221
1	0.476	0.20106
1	0.476	0.21363
1	0.459	0.22619
1	0.459	0.24504
1	0.459	0.25761
1	0.459	0.27017
1	0.459	0.28274
1	0.459	0.29531
1	0.459	0.31416
1	0.459	0.32672
1	0.476	0.33929
1	0.493	0.35185
1	0.493	0.3707
1	0.51	0.38327
1	0.527	0.40212
1	0.544	0.41469
1	0.578	0.43353
1	0.595	0.45238
1	0.629	0.47123
1	0.646	0.49008
1	0.68	0.50893
1	0.714	0.53406
1	0.748	0.55291
1	0.799	0.57805
1	0.833	0.60318
1	0.884	0.62831
1	0.935	0.65344
1	0.986	0.68486
1	1.037	0.71627
1	1.105	0.74769
1	1.156	0.7791
1	1.224	0.8168
1	1.292	0.8545
1	1.377	0.89848
1	1.445	0.93618
1	1.53	0.98016
1	1.615	1.0304
1	1.7	1.0807
1	1.802	1.131
1	1.904	1.1875
1	1.989	1.2503
0	2.142	1.3132
0	2.278	1.376
0	2.431	1.4451
0	2.584	1.5205
0	2.72	1.6022
0	2.873	1.6902
0	3.026	1.7781
2	3.162	1.8661
2	3.349	1.9666
2	3.519	2.0671
2	3.689	2.1802
2	3.842	2.2933
2	3.995	2.4064
2	4.114	2.5321
2	4.233	2.6578
2	4.335	2.7834
2	4.42	2.9154
2	4.471	3.0536
2	4.522	3.1855
2	4.539	3.3238
2	4.539	3.4557
2	4.522	3.5939
0	4.437	3.7322
0	4.352	3.8641
0	4.25	3.9898
0	4.114	4.1154
0	3.995	4.2411
0	3.842	4.3542
0	3.706	4.4673
0	3.553	4.5804
0	3.4	4.6872
0	3.247	4.7814
0	3.111	4.882
0	2.958	4.9699
0	2.805	5.0579
0	2.669	5.1396
0	2.533	5.2213
0	2.414	5.2904
0	2.278	5.3658
0	2.159	5.4286
0	2.057	5.4914
0	1.955	5.5543
0	1.853	5.6108
0	1.768	5.6674
0	1.683	5.7176
0	1.598	5.7679
0	1.53	5.8119
1	1.462	5.8621
1	1.36	5.8998
1	1.275	5.9438
1	1.19	5.9815
1	1.105	6.0129
1	1.02	6.0443
1	0.952	6.0758
1	0.884	6.1072
1	0.816	6.1323
1	0.748	6.1512
1	0.697	6.1763
1	0.646	6.1951
1	0.595	6.214
1	0.544	6.2328
1	0.493	6.2454
1	0.442	6.2642
1	0.408	6.2768
1	0.357	0.0062831
1	0.323	0.012566
1	0.289	0.025132
1	0.255	0.031415
1	0.221	0.037699
1	0.187	0.043982
1	0.153	0.050265
1	0.119	0.056548
1	0.085	0.056548
1	0.051	0.062831
1	0.017	0.062831
1	0	0.062831
0	0	0.062831
0	0.017	0.062831
0	0.017	0.062831
0	0.034	0.062831
0	0.051	0.069114
0	0.051	0.069114
0	0.068	0.069114
0	0.085	0.075397
0	0.085	0.075397
0	0.102	0.08168
0	0.119	0.08168
0	0.119	0.087963
0	0.136	0.087963
0	0.153	0.094246
0	0.17	0.10053
0	0.187	0.10681
0	0.204	0.1131
0	0.221	0.11938
0	0.238	0.12566
0	0.255	0.13195
0	0.272	0.14451
0	0.306	0.15079
1	0.323	0.16336
1	0.306	0.16964
1	0.289	0.18221
1	0.289	0.18849
1	0.272	0.19478
1	0.255	0.20734
1	0.255	0.21363
1	0.238	0.21991
1	0.238	0.22619
1	0.238	0.23876
1	0.221	0.24504
1	0.221	0.25132
1	0.221	0.25761
1	0.221	0.26389
1	0.221	0.27017
1	0.221	0.27646
1	0.221	0.28274
1	0.221	0.28902
1	0.221	0.29531
1	0.238	0.30787
1	0.238	0.31416
1	0.238	0.32044
1	0.255	0.32672
1	0.255	0.333
1	0.272	0.34557
1	0.272	0.35185
1	0.289	0.35814
1	0.306	0.3707
1	0.323	0.37699
1	0.34	0.38955
1	0.357	0.40212
1	0.374	0.41469
1	0.391	0.42097
1	0.408	0.43353
1	0.442	0.4461
1	0.459	0.46495
1	0.493	0.47752
1	0.527	0.49008
1	0.561	0.50893
1	0.595	0.52778
1	0.629	0.54663
1	0.663	0.56548
1	0.697	0.58433
1	0.748	0.60946
1	0.799	0.62831
1	0.85	0.65344
1	0.901	0.67858
1	0.952	0.70999
0	1.054	0.74141
0	1.156	0.77282
0	1.258	0.81052
0	1.36	0.84822
2	1.479	0.8922
2	1.649	0.93618
2	1.802	0.99273
2	1.972	1.0493
2	2.142	1.1121
2	2.312	1.1749
2	2.499	1.2503
2	2.686	1.3257
2	2.873	1.4137
2	3.06	1.5017
2	3.247	1.5959
2	3.434	1.6964
2	3.621	1.8033
2	3.808	1.9101
2	3.978	2.0294
2	4.148	2.1488
2	4.301	2.2808
0	4.403	2.4127
0	4.505	2.5447
0	4.573	2.6829
0	4.624	2.8211
0	4.658	2.9593
0	4.675	3.0976
[truncated: 5,162 more rows]
