# Supplementary material for: Skilled motor control of an inverted pendulum implies low entropy of states but high entropy of actions
Source: PLoS Comput Biol. 2023 Jan 6;19(1):e1010810. doi: 10.1371/journal.pcbi.1010810 (PMC9851554; doi:10.1371/journal.pcbi.1010810)
Supplement: S2 File — The dataset within the file contains the data collected during the experiment. Each CSV file named “FRI_p_l.csv” corresponds to a different trial, where “p” stands for an unique numerical participant’s identifier and “l” stands for pendulum length (where “2” corresponds to 0.2, “3” to 0.3 m, “4” to 0.4 m, etc.). In every file, rows correspond to subsequent time steps, sampled with a frequency of 0.017 s. For every recorded time step, each column contains: the action selected by the trial’s participant (“action”). The value 0 corresponds to a “no action”, the value 1 represents an action that pushes the pendulum towards the clockwise direction and the value 2 corresponds to an action that pushes the pendulum towards the anti-clockwise direction.the angular velocity of the pendulum at that time step (“ang. velocity”), measured in rad s−1.the angle of the pendulum at that time step (“angle”), measured in rad with values in the interval [0, 2π) rad. The angle 0 rad corresponds to the pendulum oriented in its upright position.the single utility value associated to the whole trial (“utility”). (ZIP) [file pcbi.1010810.s002.zip › ExperimentalData/FRI_34_7.csv]

action	angular vel.	angle	trial utility
0	0	3.2358	-3.8438
0	0	3.2358
0	0	3.2358
0	-0.017	3.2358
0	-0.017	3.2358
0	-0.017	3.2358
0	-0.017	3.2358
0	-0.017	3.2358
0	-0.034	3.2358
0	-0.034	3.2295
0	-0.034	3.2295
0	-0.034	3.2295
0	-0.051	3.2295
0	-0.051	3.2232
0	-0.051	3.2232
0	-0.051	3.2232
0	-0.068	3.2232
0	-0.068	3.217
0	-0.068	3.217
0	-0.068	3.217
0	-0.068	3.2107
0	-0.068	3.2107
0	-0.085	3.2044
0	-0.085	3.2044
0	-0.085	3.1981
0	-0.085	3.1981
0	-0.085	3.1981
0	-0.085	3.1918
0	-0.102	3.1918
0	-0.102	3.1855
0	-0.102	3.1855
0	-0.102	3.1793
0	-0.102	3.1793
0	-0.102	3.173
0	-0.102	3.173
0	-0.102	3.1667
0	-0.102	3.1604
0	-0.102	3.1604
0	-0.102	3.1541
0	-0.102	3.1541
0	-0.102	3.1478
0	-0.102	3.1478
0	-0.102	3.1416
0	-0.102	3.1416
0	-0.102	3.1353
0	-0.102	3.129
0	-0.102	3.129
0	-0.102	3.1227
0	-0.102	3.1227
0	-0.102	3.1164
0	-0.102	3.1164
0	-0.102	3.1101
0	-0.102	3.1101
0	-0.102	3.1038
0	-0.102	3.0976
0	-0.102	3.0976
0	-0.102	3.0913
0	-0.102	3.0913
0	-0.085	3.085
0	-0.085	3.085
0	-0.085	3.085
0	-0.085	3.0787
0	-0.085	3.0787
0	-0.085	3.0724
0	-0.085	3.0724
0	-0.068	3.0661
0	-0.068	3.0661
0	-0.068	3.0661
0	-0.068	3.0599
0	-0.068	3.0599
0	-0.051	3.0599
0	-0.051	3.0536
0	-0.051	3.0536
0	-0.051	3.0536
0	-0.051	3.0536
0	-0.034	3.0473
0	-0.034	3.0473
0	-0.034	3.0473
0	-0.034	3.0473
0	-0.017	3.0473
0	-0.017	3.041
0	-0.017	3.041
0	-0.017	3.041
0	0	3.041
0	0	3.041
0	0	3.041
0	0	3.041
0	0	3.041
0	0	3.041
0	0	3.041
0	0	3.041
0	0.017	3.041
0	0.017	3.041
0	0.017	3.041
0	0.017	3.041
0	0.034	3.0473
0	0.034	3.0473
0	0.034	3.0473
0	0.034	3.0473
0	0.034	3.0473
0	0.051	3.0536
0	0.051	3.0536
0	0.051	3.0536
0	0.051	3.0599
0	0.051	3.0599
0	0.068	3.0599
0	0.068	3.0661
0	0.068	3.0661
0	0.068	3.0661
0	0.068	3.0724
0	0.085	3.0724
0	0.085	3.0724
0	0.085	3.0787
0	0.085	3.0787
0	0.085	3.085
0	0.085	3.085
0	0.085	3.0913
0	0.102	3.0913
0	0.102	3.0976
0	0.102	3.0976
0	0.102	3.1038
0	0.102	3.1038
0	0.102	3.1101
2	0.102	3.1101
2	0.119	3.1164
2	0.136	3.1164
2	0.136	3.1227
2	0.153	3.129
2	0.17	3.1353
2	0.17	3.1416
2	0.187	3.1416
2	0.204	3.1478
2	0.204	3.1541
2	0.221	3.1667
2	0.238	3.173
2	0.238	3.1793
2	0.255	3.1855
2	0.255	3.1918
2	0.272	3.2044
0	0.272	3.2107
0	0.255	3.217
0	0.255	3.2232
0	0.255	3.2358
0	0.255	3.2421
0	0.238	3.2484
0	0.238	3.2546
0	0.238	3.2672
0	0.221	3.2735
0	0.221	3.2798
0	0.221	3.2861
0	0.204	3.2923
0	0.204	3.2986
0	0.204	3.3049
0	0.187	3.3112
0	0.187	3.3175
0	0.17	3.3238
0	0.17	3.33
0	0.153	3.33
0	0.153	3.3363
0	0.136	3.3426
0	0.136	3.3489
0	0.119	3.3489
0	0.119	3.3552
0	0.102	3.3552
0	0.102	3.3615
0	0.085	3.3615
0	0.068	3.3677
0	0.068	3.3677
1	0.051	3.3677
1	0.034	3.374
1	0.017	3.374
1	0	3.374
1	0	3.374
1	0	3.374
1	0	3.374
1	0	3.374
1	0	3.374
1	0	3.374
1	0	3.374
1	0	3.374
1	0	3.374
1	0	3.374
1	0	3.374
1	0.017	3.374
1	0.017	3.374
1	0.017	3.3803
1	0.017	3.3803
1	0.017	3.3803
1	0.017	3.3803
1	0.017	3.3803
1	0.017	3.3803
1	0.017	3.3803
1	0.017	3.3803
1	0.017	3.3866
1	0.017	3.3866
1	0.017	3.3866
1	0.034	3.3866
1	0.034	3.3866
1	0.034	3.3866
1	0.017	3.3929
1	0	3.3929
0	0	3.3929
0	0	3.3929
0	-0.017	3.3929
0	-0.017	3.3929
0	-0.034	3.3866
0	-0.034	3.3866
0	-0.051	3.3866
0	-0.068	3.3866
0	-0.068	3.3803
0	-0.085	3.3803
0	-0.085	3.374
0	-0.102	3.374
0	-0.119	3.3677
0	-0.119	3.3677
0	-0.136	3.3615
0	-0.136	3.3552
0	-0.153	3.3552
1	-0.153	3.3489
1	-0.187	3.3426
1	-0.204	3.3363
1	-0.204	3.33
1	-0.187	3.3238
1	-0.187	3.3175
1	-0.187	3.3112
1	-0.187	3.3049
1	-0.17	3.2986
1	-0.17	3.2986
1	-0.17	3.2923
1	-0.153	3.2861
1	-0.153	3.2798
1	-0.153	3.2735
1	-0.136	3.2735
1	-0.136	3.2672
1	-0.136	3.2609
1	-0.153	3.2546
1	-0.153	3.2546
0	-0.153	3.2484
0	-0.153	3.2421
0	-0.17	3.2358
0	-0.17	3.2295
0	-0.17	3.2295
0	-0.17	3.2232
0	-0.187	3.217
0	-0.187	3.2107
0	-0.187	3.2044
0	-0.187	3.1981
0	-0.187	3.1918
0	-0.187	3.1855
0	-0.187	3.1793
0	-0.204	3.173
0	-0.204	3.1667
0	-0.204	3.1604
0	-0.204	3.1541
0	-0.204	3.1478
0	-0.204	3.1416
0	-0.204	3.1353
0	-0.204	3.129
1	-0.204	3.1227
1	-0.204	3.1164
1	-0.221	3.1101
1	-0.238	3.1038
1	-0.238	3.0976
1	-0.255	3.0913
1	-0.255	3.0787
1	-0.272	3.0724
1	-0.272	3.0661
1	-0.289	3.0536
1	-0.289	3.0473
1	-0.306	3.041
0	-0.289	3.0284
0	-0.289	3.0222
0	-0.289	3.0096
0	-0.272	3.0033
0	-0.272	2.9908
0	-0.272	2.9845
0	-0.255	2.9782
0	-0.255	2.9719
0	-0.238	2.9593
0	-0.238	2.9531
0	-0.221	2.9468
0	-0.221	2.9405
1	-0.204	2.9342
1	-0.221	2.9279
1	-0.221	2.9216
1	-0.221	2.9154
1	-0.221	2.9091
1	-0.221	2.8965
1	-0.221	2.8902
1	-0.221	2.8839
1	-0.221	2.8777
1	-0.221	2.8714
1	-0.221	2.8651
1	-0.221	2.8588
1	-0.221	2.8525
1	-0.221	2.8462
1	-0.221	2.8337
1	-0.221	2.8274
1	-0.221	2.8211
1	-0.221	2.8148
1	-0.221	2.8085
1	-0.204	2.8023
0	-0.204	2.796
0	-0.187	2.7897
0	-0.17	2.7834
0	-0.153	2.7771
0	-0.136	2.7771
0	-0.119	2.7708
0	-0.102	2.7646
0	-0.085	2.7646
0	-0.068	2.7583
0	-0.068	2.7583
0	-0.051	2.7583
2	-0.034	2.7583
2	0	2.752
2	0.017	2.7583
2	0.034	2.7583
2	0.068	2.7583
2	0.085	2.7583
2	0.119	2.7646
2	0.153	2.7708
2	0.17	2.7708
2	0.204	2.7771
2	0.221	2.7834
2	0.255	2.796
2	0.272	2.8023
2	0.306	2.8085
2	0.323	2.8211
2	0.357	2.8337
2	0.374	2.84
2	0.408	2.8525
2	0.425	2.8651
2	0.442	2.8777
2	0.476	2.8965
2	0.493	2.9091
2	0.51	2.9216
2	0.527	2.9405
2	0.544	2.9593
2	0.578	2.9719
2	0.595	2.9908
2	0.612	3.0096
2	0.629	3.0284
2	0.629	3.0473
2	0.646	3.0661
2	0.663	3.085
2	0.68	3.1101
2	0.697	3.129
2	0.697	3.1478
2	0.714	3.173
2	0.714	3.1918
2	0.731	3.217
2	0.731	3.2358
2	0.748	3.2609
2	0.748	3.2798
2	0.748	3.3049
2	0.765	3.33
2	0.765	3.3489
2	0.765	3.374
2	0.765	3.3992
2	0.765	3.418
2	0.765	3.4431
2	0.765	3.4683
2	0.748	3.4871
2	0.748	3.5122
2	0.748	3.5374
2	0.748	3.5562
2	0.731	3.5814
2	0.731	3.6002
2	0.714	3.6254
2	0.714	3.6442
2	0.697	3.6693
2	0.697	3.6882
2	0.68	3.707
2	0.663	3.7322
2	0.646	3.751
2	0.646	3.7699
2	0.629	3.7887
2	0.612	3.8076
2	0.595	3.8264
2	0.578	3.8453
0	0.544	3.8578
0	0.527	3.8767
0	0.493	3.8892
0	0.459	3.9081
0	0.425	3.9207
0	0.408	3.9332
0	0.374	3.9458
0	0.34	3.9583
0	0.306	3.9646
1	0.272	3.9772
1	0.238	3.9835
1	0.187	3.9898
1	0.136	3.996
1	0.102	3.996
1	0.051	4.0023
1	0.017	4.0023
1	-0.017	4.0023
1	-0.068	4.0023
1	-0.102	3.996
1	-0.153	3.996
1	-0.187	3.9898
1	-0.238	3.9835
1	-0.272	3.9709
1	-0.323	3.9646
1	-0.357	3.9521
1	-0.408	3.9395
1	-0.442	3.9269
1	-0.493	3.9144
1	-0.527	3.9018
1	-0.578	3.883
1	-0.612	3.8641
1	-0.646	3.8453
1	-0.697	3.8264
1	-0.731	3.8013
1	-0.765	3.7824
1	-0.799	3.7573
1	-0.833	3.7322
1	-0.867	3.707
1	-0.901	3.6819
1	-0.935	3.6505
1	-0.969	3.6191
1	-1.003	3.5939
1	-1.037	3.5625
1	-1.054	3.5311
1	-1.088	3.4997
1	-1.105	3.462
1	-1.139	3.4306
1	-1.156	3.3929
1	-1.173	3.3615
1	-1.19	3.3238
1	-1.224	3.2861
1	-1.224	3.2484
1	-1.241	3.217
1	-1.258	3.173
1	-1.275	3.1353
1	-1.275	3.0976
1	-1.292	3.0599
1	-1.292	3.0222
1	-1.309	2.9845
1	-1.309	2.9405
1	-1.309	2.9028
1	-1.309	2.8651
1	-1.309	2.8211
1	-1.309	2.7834
1	-1.292	2.7457
1	-1.292	2.708
1	-1.292	2.6703
1	-1.275	2.6263
1	-1.258	2.5886
1	-1.258	2.5509
1	-1.241	2.5132
1	-1.224	2.4755
1	-1.207	2.4378
1	-1.19	2.4064
1	-1.173	2.3687
1	-1.156	2.331
1	-1.139	2.2996
1	-1.105	2.2682
1	-1.088	2.2305
1	-1.071	2.1991
1	-1.037	2.1677
1	-1.02	2.1362
1	-0.986	2.1048
1	-0.969	2.0734
1	-0.935	2.0483
1	-0.918	2.0169
1	-0.884	1.9917
1	-0.85	1.9666
1	-0.833	1.9415
1	-0.799	1.9163
1	-0.765	1.8912
1	-0.748	1.8661
1	-0.714	1.8472
1	-0.68	1.8284
1	-0.646	1.8033
1	-0.612	1.7844
1	-0.595	1.7655
1	-0.561	1.753
1	-0.527	1.7341
1	-0.493	1.7153
1	-0.459	1.7027
1	-0.442	1.6902
1	-0.408	1.6776
1	-0.374	1.665
1	-0.34	1.6525
1	-0.306	1.6462
1	-0.272	1.6336
1	-0.238	1.6273
1	-0.221	1.621
1	-0.187	1.6148
1	-0.153	1.6085
1	-0.119	1.6022
1	-0.085	1.6022
1	-0.051	1.5959
1	-0.034	1.5959
1	0	1.5959
1	0.017	1.5959
1	0.051	1.5959
1	0.085	1.6022
1	0.119	1.6022
1	0.136	1.6085
1	0.17	1.6148
0	0.221	1.6148
0	0.255	1.6273
0	0.306	1.6336
0	0.34	1.6462
0	0.391	1.6525
0	0.425	1.665
0	0.476	1.6839
0	0.51	1.6964
0	0.561	1.7153
0	0.595	1.7279
0	0.646	1.7467
0	0.68	1.7718
0	0.731	1.7907
0	0.765	1.8158
0	0.799	1.8347
0	0.85	1.8598
0	0.884	1.8912
0	0.935	1.9163
0	0.969	1.9415
0	1.003	1.9729
0	1.037	2.0043
0	1.088	2.0357
0	1.122	2.0734
0	1.156	2.1048
0	1.19	2.1425
0	1.224	2.1802
0	1.258	2.2179
0	1.292	2.2556
0	1.326	2.2933
0	1.36	2.331
0	1.394	2.375
0	1.411	2.419
0	1.445	2.463
2	1.462	2.507
2	1.496	2.5509
2	1.53	2.5949
2	1.564	2.6389
2	1.598	2.6892
2	1.632	2.7394
2	1.649	2.7897
2	1.683	2.84
2	1.7	2.8902
2	1.717	2.9405
2	1.734	2.9908
2	1.751	3.0473
2	1.768	3.0976
2	1.785	3.1541
2	1.785	3.2044
2	1.802	3.2609
2	1.802	3.3112
2	1.802	3.3677
2	1.802	3.4243
2	1.802	3.4745
2	1.802	3.5311
2	1.785	3.5877
2	1.785	3.6379
2	1.768	3.6945
2	1.751	3.7447
2	1.734	3.8013
2	1.717	3.8515
2	1.7	3.9018
2	1.683	3.9521
2	1.666	4.0023
2	1.649	4.0526
2	1.615	4.1029
2	1.598	4.1531
2	1.564	4.1971
2	1.547	4.2474
2	1.513	4.2914
2	1.479	4.3353
2	1.462	4.3793
2	1.428	4.4233
2	1.394	4.4673
2	1.36	4.5113
2	1.326	4.549
2	1.292	4.5867
2	1.275	4.6306
2	1.241	4.6683
2	1.207	4.706
2	1.173	4.7375
2	1.139	4.7752
2	1.105	4.8066
2	1.071	4.838
2	1.054	4.8757
2	1.02	4.9071
2	0.986	4.9322
2	0.952	4.9637
2	0.918	4.9951
2	0.901	5.0202
2	0.867	5.0453
2	0.833	5.0705
2	0.799	5.0956
2	0.782	5.1207
2	0.748	5.1459
2	0.731	5.1647
2	0.697	5.1898
2	0.663	5.2087
2	0.646	5.2275
2	0.612	5.2464
2	0.595	5.2652
2	0.561	5.2841
2	0.544	5.3029
2	0.527	5.3155
2	0.493	5.3343
2	0.476	5.3469
2	0.442	5.3595
2	0.425	5.372
2	0.408	5.3846
2	0.374	5.3972
2	0.357	5.4097
2	0.34	5.4223
2	0.323	5.4349
2	0.306	5.4412
2	0.272	5.4474
2	0.255	5.46
2	0.238	5.4663
0	0.204	5.4726
0	0.17	5.4789
0	0.153	5.4851
0	0.119	5.4914
0	0.085	5.4914
0	0.051	5.4914
0	0.017	5.4977
0	0	5.4977
0	-0.017	5.4977
0	-0.051	5.4914
0	-0.085	5.4914
0	-0.119	5.4914
0	-0.136	5.4851
0	-0.17	5.4789
0	-0.204	5.4726
0	-0.238	5.4663
0	-0.272	5.46
0	-0.289	5.4537
0	-0.323	5.4412
0	-0.357	5.4286
0	-0.391	5.416
0	-0.425	5.4035
0	-0.459	5.3909
0	-0.493	5.3783
0	-0.527	5.3658
0	-0.561	5.3469
0	-0.595	5.3281
0	-0.629	5.3092
0	-0.663	5.2904
0	-0.697	5.2715
0	-0.731	5.2464
0	-0.765	5.2275
0	-0.816	5.2024
0	-0.85	5.1773
1	-0.884	5.1521
1	-0.935	5.1207
1	-0.986	5.0956
1	-1.037	5.0642
1	-1.088	5.0328
1	-1.139	4.9951
1	-1.19	4.9637
1	-1.241	4.926
1	-1.292	4.8883
1	-1.343	4.8506
1	-1.411	4.8066
1	-1.462	4.7626
1	-1.513	4.7186
1	-1.564	4.6746
1	-1.615	4.6244
1	-1.666	4.5741
1	-1.717	4.5238
1	-1.785	4.4673
0	-1.819	4.417
0	-1.853	4.3605
0	-1.904	4.3039
0	-1.938	4.2474
0	-1.972	4.1908
0	-2.006	4.128
0	-2.04	4.0652
0	-2.074	4.0023
0	-2.108	3.9395
0	-2.125	3.8767
0	-2.159	3.8138
0	-2.176	3.751
0	-2.21	3.6819
0	-2.227	3.6128
0	-2.244	3.5499
0	-2.261	3.4808
0	-2.261	3.4117
0	-2.278	3.3426
0	-2.278	3.2735
0	-2.295	3.2044
0	-2.295	3.1353
0	-2.278	3.0661
0	-2.278	2.997
0	-2.278	2.9342
0	-2.261	2.8651
0	-2.244	2.796
0	-2.227	2.7269
0	-2.21	2.6578
0	-2.193	2.5949
0	-2.159	2.5321
0	-2.142	2.463
0	-2.108	2.4001
0	-2.074	2.3373
0	-2.04	2.2745
0	-2.006	2.2117
0	-1.972	2.1551
0	-1.938	2.0986
0	-1.904	2.0357
0	-1.853	1.9792
0	-1.819	1.9226
0	-1.768	1.8724
0	-1.734	1.8158
0	-1.683	1.7655
0	-1.649	1.7153
0	-1.598	1.665
0	-1.564	1.621
0	-1.513	1.5708
0	-1.479	1.5268
0	-1.428	1.4828
0	-1.394	1.4388
0	-1.343	1.4011
0	-1.309	1.3634
0	-1.258	1.3195
0	-1.224	1.2817
0	-1.173	1.2503
0	-1.139	1.2126
0	-1.088	1.1812
0	-1.054	1.1498
1	-1.02	1.1184
1	-0.986	1.087
1	-0.969	1.0556
1	-0.935	1.0304
1	-0.901	0.99901
1	-0.884	0.97388
1	-0.867	0.94875
1	-0.833	0.92362
1	-0.816	0.89848
0	-0.782	0.87335
0	-0.748	0.84822
0	-0.714	0.82309
0	-0.68	0.80424
0	-0.646	0.78539
0	-0.629	0.76654
0	-0.595	0.74769
0	-0.561	0.72884
0	-0.527	0.70999
0	-0.51	0.69742
0	-0.476	0.67858
0	-0.459	0.66601
0	-0.425	0.65344
0	-0.391	0.64088
0	-0.374	0.62831
1	-0.34	0.61574
1	-0.34	0.60946
1	-0.323	0.59689
1	-0.306	0.59061
1	-0.289	0.57805
1	-0.289	0.57176
1	-0.272	0.5592
1	-0.255	0.55291
1	-0.255	0.54663
1	-0.238	0.53406
1	-0.238	0.52778
1	-0.221	0.5215
1	-0.204	0.51521
1	-0.204	0.50893
1	-0.187	0.50265
1	-0.187	0.49637
1	-0.17	0.49008
1	-0.17	0.4838
1	-0.153	0.4838
1	-0.153	0.47752
1	-0.136	0.47123
1	-0.136	0.46495
1	-0.119	0.46495
1	-0.119	0.45867
1	-0.102	0.45867
1	-0.102	0.45238
1	-0.085	0.45238
1	-0.085	0.4461
1	-0.085	0.4461
1	-0.068	0.43982
1	-0.068	0.43982
1	-0.051	0.43982
1	-0.051	0.43353
1	-0.051	0.43353
1	-0.034	0.43353
1	-0.034	0.43353
1	-0.017	0.42725
1	-0.017	0.42725
1	-0.017	0.42725
1	0	0.42725
1	0	0.42725
1	0	0.42725
1	0	0.42725
1	0	0.42725
1	0.017	0.42725
1	0.017	0.42725
1	0.017	0.42725
1	0.034	0.43353
1	0.034	0.43353
1	0.034	0.43353
1	0.051	0.43353
1	0.051	0.43353
1	0.068	0.43982
1	0.068	0.43982
1	0.068	0.4461
0	0.085	0.4461
0	0.119	0.45238
0	0.136	0.45238
0	0.153	0.45867
0	0.17	0.46495
0	0.187	0.47123
0	0.204	0.47123
0	0.221	0.4838
0	0.255	0.49008
0	0.272	0.49637
0	0.289	0.50265
0	0.306	0.51521
0	0.323	0.5215
0	0.357	0.53406
0	0.374	0.54663
2	0.391	0.5592
2	0.425	0.57176
2	0.459	0.58433
2	0.493	0.59689
2	0.544	0.61574
2	0.578	0.62831
2	0.612	0.64716
2	0.646	0.66601
2	0.68	0.69114
2	0.731	0.70999
2	0.765	0.73512
2	0.799	0.75397
2	0.85	0.7791
2	0.884	0.80424
2	0.935	0.83565
2	0.969	0.86079
2	1.02	0.8922
2	1.054	0.92362
2	1.105	0.95503
2	1.156	0.99273
2	1.207	1.0304
2	1.241	1.0618
2	1.292	1.1058
2	1.343	1.1435
2	1.394	1.1812
2	1.445	1.2252
2	1.496	1.2692
2	1.547	1.3195
2	1.598	1.3634
2	1.666	1.4137
2	1.717	1.464
2	1.768	1.5205
2	1.819	1.5708
0	1.853	1.6273
0	1.904	1.6839
0	1.938	1.7404
0	1.989	1.8033
0	2.023	1.8598
0	2.057	1.9226
0	2.108	1.9855
0	2.142	2.0483
0	2.176	2.1174
0	2.21	2.1802
0	2.244	2.2494
0	2.278	2.3185
0	2.312	2.3876
0	2.329	2.4567
0	2.363	2.5258
0	2.38	2.5949
0	2.397	2.6703
0	2.414	2.7394
0	2.431	2.8148
0	2.448	2.8839
0	2.448	2.9593
0	2.448	3.0347
0	2.448	3.1101
0	2.448	3.1793
0	2.448	3.2546
0	2.448	3.33
0	2.431	3.4054
0	2.414	3.4745
0	2.397	3.5499
0	2.38	3.6191
0	2.363	3.6945
0	2.329	3.7636
0	2.312	3.8327
0	2.278	3.9018
0	2.244	3.9709
0	2.21	4.0338
0	2.176	4.1029
0	2.142	4.1657
0	2.091	4.2285
0	2.057	4.2914
0	2.023	4.3542
0	1.972	4.417
0	1.938	4.4736
0	1.887	4.5301
0	1.853	4.5867
0	1.802	4.6432
0	1.768	4.6998
0	1.717	4.75
0	1.666	4.8003
0	1.632	4.8506
0	1.581	4.9008
0	1.547	4.9448
0	1.496	4.9888
0	1.462	5.039
0	1.411	5.083
0	1.377	5.1207
0	1.343	5.1647
0	1.309	5.2024
0	1.258	5.2401
0	1.224	5.2778
0	1.19	5.3155
0	1.156	5.3532
0	1.122	5.3846
0	1.088	5.416
0	1.054	5.4537
0	1.02	5.4851
0	0.986	5.5103
0	0.969	5.5417
0	0.935	5.5731
0	0.901	5.5982
0	0.884	5.6234
0	0.85	5.6548
0	0.833	5.6799
0	0.799	5.705
0	0.782	5.7239
0	0.748	5.749
0	0.731	5.7742
0	0.714	5.793
0	0.697	5.8182
0	0.68	5.837
0	0.663	5.8559
0	0.646	5.8747
0	0.629	5.8936
0	0.612	5.9124
0	0.595	5.9313
0	0.578	5.9501
0	0.561	5.9689
0	0.544	5.9815
0	0.544	6.0004
0	0.527	6.0192
0	0.51	6.0318
0	0.51	6.0506
0	0.493	6.0632
0	0.493	6.0758
0	0.476	6.0946
0	0.476	6.1072
0	0.459	6.1197
0	0.459	6.1386
0	0.442	6.1512
0	0.442	6.1637
0	0.442	6.1763
0	0.442	6.1889
1	0.425	6.2014
1	0.408	6.214
1	0.408	6.2265
1	0.391	6.2391
1	0.374	6.2517
1	0.357	6.2642
1	0.357	6.2768
1	0.34	0
1	0.323	0.012566
1	0.323	0.025132
1	0.306	0.031415
1	0.289	0.043982
1	0.289	0.050265
1	0.272	0.056548
1	0.272	0.069114
1	0.255	0.075397
1	0.255	0.08168
1	0.238	0.087963
1	0.238	0.10053
1	0.221	0.10681
1	0.221	0.1131
1	0.221	0.11938
1	0.204	0.12566
1	0.204	0.13195
1	0.204	0.13823
1	0.187	0.14451
1	0.187	0.15079
1	0.187	0.15708
1	0.17	0.16336
1	0.17	0.16964
1	0.17	0.16964
1	0.17	0.17593
1	0.153	0.18221
1	0.153	0.18849
1	0.153	0.19478
1	0.153	0.19478
1	0.153	0.20106
1	0.136	0.20734
1	0.136	0.21363
1	0.136	0.21363
1	0.136	0.21991
1	0.136	0.22619
1	0.136	0.22619
1	0.136	0.23247
1	0.136	0.23876
1	0.119	0.23876
1	0.119	0.24504
1	0.119	0.25132
1	0.119	0.25132
1	0.119	0.25761
1	0.119	0.25761
1	0.119	0.26389
1	0.119	0.27017
1	0.119	0.27017
1	0.119	0.27646
1	0.119	0.28274
1	0.119	0.28274
1	0.119	0.28902
1	0.119	0.28902
1	0.119	0.29531
1	0.119	0.30159
1	0.119	0.30159
1	0.136	0.30787
1	0.136	0.31416
1	0.136	0.31416
1	0.136	0.32044
1	0.136	0.32672
1	0.136	0.32672
1	0.136	0.333
1	0.136	0.33929
1	0.153	0.34557
1	0.153	0.34557
1	0.153	0.35185
1	0.153	0.35814
1	0.153	0.36442
1	0.17	0.36442
1	0.17	0.3707
1	0.17	0.37699
1	0.17	0.38327
1	0.187	0.38955
1	0.187	0.39583
1	0.187	0.40212
1	0.187	0.4084
1	0.204	0.41469
1	0.204	0.42097
1	0.221	0.42725
1	0.221	0.43353
0	0.238	0.43982
0	0.255	0.4461
0	0.272	0.45238
0	0.289	0.46495
0	0.306	0.47123
0	0.34	0.4838
0	0.357	0.49637
0	0.374	0.50265
0	0.391	0.51521
0	0.408	0.52778
0	0.442	0.54035
0	0.459	0.55291
0	0.476	0.57176
0	0.51	0.58433
0	0.527	0.60318
0	0.561	0.61574
0	0.578	0.63459
0	0.595	0.65344
0	0.629	0.67229
0	0.663	0.69114
0	0.68	0.70999
0	0.714	0.73512
0	0.748	0.75397
0	0.765	0.7791
0	0.799	0.79795
0	0.833	0.82309
0	0.867	0.8545
0	0.901	0.87963
0	0.935	0.90477
0	0.969	0.93618
0	1.003	0.96131
0	1.037	0.99273
0	1.071	1.0241
0	1.105	1.0618
2	1.139	1.0933
2	1.19	1.131
2	1.241	1.1624
2	1.292	1.2001
2	1.343	1.2441
2	1.394	1.2817
2	1.445	1.3257
2	1.496	1.3697
0	1.547	1.42
0	1.581	1.464
0	1.615	1.5142
0	1.666	1.5645
0	1.7	1.6148
0	1.751	1.665
0	1.785	1.7153
0	1.836	1.7718
0	1.87	1.8284
0	1.921	1.8849
0	1.955	1.9415
0	1.989	2.0043
0	2.023	2.0609
0	2.057	2.1237
0	2.091	2.1865
0	2.125	2.2494
0	2.159	2.3185
0	2.193	2.3813
0	2.227	2.4504
0	2.244	2.5132
0	2.261	2.5823
0	2.295	2.6515
0	2.312	2.7206
0	2.312	2.7897
0	2.329	2.8588
0	2.346	2.9342
0	2.346	3.0033
0	2.346	3.0724
0	2.346	3.1416
0	2.346	3.217
0	2.346	3.2861
0	2.329	3.3552
0	2.329	3.4243
0	2.312	3.4934
0	2.295	3.5625
0	2.261	3.6316
0	2.244	3.7008
0	2.227	3.7699
0	2.193	3.8327
0	2.159	3.9018
0	2.125	3.9646
0	2.091	4.0275
0	2.057	4.0903
0	2.023	4.1531
0	1.989	4.216
0	1.955	4.2725
0	1.904	4.3291
0	1.87	4.3856
0	1.819	4.4421
0	1.785	4.4987
0	1.734	4.549
0	1.7	4.6055
0	1.649	4.6558
0	1.615	4.6998
0	1.564	4.75
0	1.53	4.794
0	1.479	4.8443
0	1.428	4.8883
0	1.394	4.926
0	1.343	4.9699
0	1.309	5.0076
0	1.275	5.0516
0	1.224	5.0893
0	1.19	5.1207
0	1.156	5.1584
0	1.105	5.1898
0	1.071	5.2275
0	1.037	5.2589
0	1.003	5.2904
0	0.952	5.3155
0	0.918	5.3469
0	0.884	5.372
0	0.85	5.4035
0	0.816	5.4286
0	0.799	5.4474
0	0.765	5.4726
0	0.731	5.4977
0	0.697	5.5166
0	0.663	5.5417
0	0.646	5.5605
0	0.612	5.5794
0	0.578	5.5982
0	0.561	5.6108
0	0.527	5.6297
0	0.51	5.6485
0	0.476	5.6611
0	0.459	5.6736
0	0.425	5.6862
0	0.408	5.6988
0	0.374	5.7113
0	0.357	5.7239
0	0.34	5.7365
0	0.306	5.7428
0	0.289	5.7553
0	0.272	5.7616
0	0.255	5.7742
0	0.221	5.7805
0	0.204	5.7867
2	0.187	5.793
2	0.187	5.7993
2	0.17	5.8056
2	0.17	5.8056
2	0.153	5.8119
2	0.153	5.8182
2	0.136	5.8244
2	0.136	5.8244
2	0.119	5.8307
2	0.119	5.837
2	0.119	5.837
2	0.102	5.8433
2	0.102	5.8433
2	0.085	5.8496
2	0.085	5.8496
2	0.085	5.8559
2	0.068	5.8559
2	0.068	5.8621
2	0.068	5.8621
2	0.051	5.8621
2	0.051	5.8684
2	0.051	5.8684
2	0.034	5.8684
2	0.034	5.8684
2	0.034	5.8747
2	0.017	5.8747
2	0.017	5.8747
2	0.017	5.8747
2	0	5.8747
2	0	5.8747
2	0	5.8747
2	0	5.8747
2	0	5.8747
2	0	5.8747
2	-0.017	5.8747
2	-0.017	5.8747
2	-0.017	5.8747
2	-0.017	5.8747
2	-0.034	5.8684
2	-0.034	5.8684
2	-0.034	5.8684
2	-0.051	5.8684
2	-0.051	5.8621
2	-0.051	5.8621
2	-0.068	5.8621
2	-0.068	5.8559
2	-0.068	5.8559
0	-0.085	5.8559
0	-0.119	5.8496
0	-0.136	5.8496
0	-0.153	5.8433
0	-0.17	5.837
1	-0.187	5.8307
1	-0.221	5.8244
1	-0.238	5.8182
1	-0.272	5.8119
1	-0.306	5.7993
1	-0.34	5.793
1	-0.374	5.7805
1	-0.408	5.7679
1	-0.425	5.7553
1	-0.459	5.7428
1	-0.493	5.7302
1	-0.527	5.7113
1	-0.561	5.6925
1	-0.612	5.6799
1	-0.646	5.6611
1	-0.68	5.6359
1	-0.714	5.6171
1	-0.748	5.592
1	-0.782	5.5731
1	-0.833	5.548
1	-0.867	5.5228
1	-0.918	5.4914
1	-0.952	5.4663
1	-1.003	5.4349
1	-1.037	5.4035
1	-1.088	5.372
1	-1.122	5.3406
1	-1.173	5.3029
1	-1.224	5.2715
1	-1.275	5.2338
1	-1.309	5.1898
1	-1.36	5.1521
0	-1.411	5.1082
0	-1.445	5.0705
0	-1.479	5.0202
0	-1.53	4.9762
0	-1.564	4.9322
0	-1.598	4.882
0	-1.649	4.8317
0	-1.683	4.7814
0	-1.734	4.7312
0	-1.768	4.6809
0	-1.819	4.6244
0	-1.853	4.5678
0	-1.904	4.5113
0	-1.938	4.4547
0	-1.972	4.3982
0	-2.023	4.3353
0	-2.057	4.2725
0	-2.091	4.2097
0	-2.125	4.1468
0	-2.159	4.084
0	-2.193	4.0212
0	-2.227	3.9521
0	-2.261	3.883
0	-2.278	3.8138
0	-2.312	3.7447
0	-2.329	3.6756
0	-2.346	3.6065
0	-2.363	3.5374
0	-2.38	3.462
0	-2.397	3.3929
0	-2.397	3.3175
0	-2.414	3.2484
0	-2.414	3.173
0	-2.414	3.1038
0	-2.397	3.0284
0	-2.397	2.9593
0	-2.38	2.8839
0	-2.363	2.8148
0	-2.363	2.7457
0	-2.329	2.6703
0	-2.312	2.6012
0	-2.295	2.5321
0	-2.261	2.463
0	-2.227	2.4001
0	-2.21	2.331
0	-2.176	2.2619
0	-2.142	2.1991
0	-2.091	2.1362
0	-2.057	2.0734
0	-2.023	2.0106
0	-1.989	1.954
0	-1.938	1.8912
0	-1.904	1.8347
0	-1.853	1.7781
0	-1.819	1.7216
0	-1.768	1.6713
0	-1.734	1.6148
0	-1.683	1.5645
0	-1.632	1.5142
0	-1.598	1.464
0	-1.547	1.42
0	-1.513	1.3697
0	-1.462	1.3257
0	-1.428	1.2817
0	-1.377	1.2441
0	-1.343	1.2001
0	-1.309	1.1624
0	-1.258	1.1247
0	-1.224	1.087
0	-1.19	1.0493
0	-1.139	1.0116
0	-1.105	0.98016
0	-1.071	0.94246
0	-1.037	0.91105
0	-1.003	0.87963
0	-0.969	0.8545
0	-0.935	0.82309
0	-0.901	0.79795
0	-0.884	0.76654
0	-0.85	0.74141
0	-0.816	0.71627
0	-0.782	0.69114
0	-0.765	0.67229
1	-0.731	0.64716
1	-0.714	0.62203
1	-0.714	0.60318
1	-0.697	0.58433
1	-0.68	0.5592
1	-0.68	0.54035
1	-0.663	0.5215
1	-0.646	0.50265
0	-0.629	0.47752
0	-0.612	0.45867
0	-0.595	0.4461
0	-0.578	0.42725
0	-0.561	0.4084
0	-0.544	0.38955
0	-0.527	0.37699
0	-0.51	0.35814
0	-0.493	0.34557
0	-0.476	0.32672
0	-0.459	0.31416
0	-0.442	0.30159
0	-0.442	0.28902
0	-0.425	0.27646
0	-0.408	0.26389
0	-0.408	0.25132
0	-0.391	0.23876
0	-0.374	0.22619
0	-0.374	0.21363
2	-0.357	0.20106
2	-0.34	0.19478
2	-0.323	0.18221
2	-0.306	0.16964
2	-0.289	0.16336
2	-0.272	0.15708
2	-0.238	0.14451
2	-0.221	0.13823
2	-0.204	0.13195
2	-0.187	0.12566
2	-0.17	0.11938
2	-0.153	0.1131
2	-0.136	0.1131
0	-0.136	0.10681
0	-0.136	0.10053
0	-0.136	0.10053
0	-0.119	0.094246
0	-0.119	0.087963
2	-0.119	0.087963
2	-0.102	0.08168
2	-0.085	0.08168
0	-0.085	0.075397
0	-0.085	0.075397
0	-0.068	0.069114
0	-0.068	0.069114
0	-0.068	0.069114
0	-0.068	0.062831
0	-0.068	0.062831
0	-0.068	0.062831
0	-0.051	0.056548
0	-0.051	0.056548
0	-0.051	0.056548
0	-0.051	0.050265
0	-0.051	0.050265
0	-0.051	0.050265
0	-0.051	0.050265
0	-0.034	0.043982
0	-0.034	0.043982
0	-0.034	0.043982
0	-0.034	0.043982
0	-0.034	0.037699
0	-0.034	0.037699
0	-0.034	0.037699
0	-0.034	0.037699
0	-0.034	0.037699
0	-0.017	0.031415
0	-0.017	0.031415
2	-0.017	0.031415
2	0	0.031415
2	0	0.031415
2	0	0.031415
0	0	0.031415
0	0	0.031415
0	0	0.031415
0	0	0.031415
0	0	0.031415
0	0.017	0.031415
0	0.017	0.037699
0	0.017	0.037699
0	0.017	0.037699
0	0.017	0.037699
0	0.017	0.037699
0	0.017	0.037699
0	0.017	0.037699
0	0.017	0.037699
0	0.034	0.043982
0	0.034	0.043982
0	0.034	0.043982
0	0.034	0.043982
1	0.034	0.043982
1	0.017	0.043982
1	0.017	0.050265
1	0	0.050265
1	0	0.050265
1	0	0.050265
1	0	0.050265
1	-0.017	0.050265
1	-0.017	0.043982
1	-0.034	0.043982
1	-0.051	0.043982
1	-0.051	0.043982
1	-0.068	0.037699
1	-0.068	0.037699
1	-0.085	0.037699
1	-0.085	0.031415
1	-0.102	0.031415
0	-0.102	0.025132
0	-0.102	0.025132
0	-0.102	0.018849
0	-0.102	0.018849
0	-0.102	0.012566
0	-0.102	0.012566
0	-0.102	0.0062831
0	-0.102	0.0062831
0	-0.102	0
0	-0.102	0
0	-0.102	6.2768
0	-0.102	6.2768
0	-0.102	6.2705
2	-0.102	6.2705
2	-0.085	6.2642
2	-0.068	6.2642
2	-0.068	6.258
2	-0.051	6.258
2	-0.034	6.258
2	-0.034	6.258
2	-0.017	6.258
2	-0.017	6.2517
2	0	6.2517
2	0	6.2517
0	0	6.2517
0	0	6.2517
0	0	6.2517
0	0	6.2517
0	0	6.2517
0	0	6.2517
0	0	6.2517
0	0	6.2517
0	0	6.2517
0	0	6.2517
0	0	6.2517
2	0	6.2517
2	0	6.2517
2	0	6.2517
2	0.017	6.2517
2	0.017	6.2517
2	0.034	6.2517
2	0.051	6.258
0	0.034	6.258
0	0.034	6.258
0	0.034	6.258
0	0.034	6.2642
0	0.034	6.2642
0	0.034	6.2642
0	0.034	6.2642
0	0.034	6.2705
0	0.034	6.2705
0	0.034	6.2705
0	0.034	6.2705
0	0.034	6.2705
0	0.034	6.2768
0	0.034	6.2768
0	0.034	6.2768
0	0.034	6.2768
0	0.034	6.2768
0	0.034	0
0	0.034	0
0	0.034	0
0	0.034	0
0	0.034	0
0	0.034	0.0062831
0	0.034	0.0062831
0	0.034	0.0062831
0	0.034	0.0062831
0	0.034	0.0062831
0	0.034	0.012566
0	0.034	0.012566
0	0.034	0.012566
0	0.034	0.012566
0	0.034	0.018849
0	0.034	0.018849
0	0.034	0.018849
0	0.034	0.018849
0	0.051	0.025132
0	0.051	0.025132
0	0.051	0.025132
0	0.051	0.025132
1	0.051	0.031415
1	0.034	0.031415
1	0.034	0.031415
1	0.017	0.031415
1	0	0.031415
1	0	0.031415
1	0	0.031415
1	0	0.031415
1	-0.017	0.031415
1	-0.017	0.031415
1	-0.034	0.031415
0	-0.034	0.031415
0	-0.034	0.025132
0	-0.034	0.025132
0	-0.034	0.025132
0	-0.034	0.025132
0	-0.034	0.025132
0	-0.034	0.025132
0	-0.017	0.018849
0	-0.017	0.018849
0	-0.017	0.018849
0	-0.017	0.018849
0	-0.017	0.018849
0	-0.017	0.018849
0	-0.017	0.018849
0	-0.017	0.012566
0	-0.017	0.012566
0	-0.017	0.012566
0	-0.017	0.012566
0	-0.017	0.012566
0	-0.017	0.012566
0	-0.017	0.012566
0	-0.017	0.012566
0	-0.017	0.0062831
0	-0.017	0.0062831
0	-0.017	0.0062831
0	-0.017	0.0062831
0	-0.017	0.0062831
0	-0.017	0.0062831
0	-0.017	0.0062831
0	-0.017	0.0062831
0	-0.017	0.0062831
0	-0.017	0.0062831
0	-0.017	0.0062831
0	-0.017	0
0	-0.017	0
0	0	0
0	0	0
0	0	0
0	0	0
0	0	0
0	0	0
0	0	0
0	0	0
0	0	0
0	0	0
0	0	0
0	0	6.2768
0	0	6.2768
0	0	6.2768
0	0	6.2768
0	0	6.2768
0	0	6.2768
0	0	6.2768
0	0	6.2768
0	0	6.2768
0	0	6.2768
0	0	6.2768
0	-0.017	6.2768
0	-0.017	6.2768
0	-0.017	6.2705
0	-0.017	6.2705
0	-0.017	6.2705
0	-0.017	6.2705
0	-0.017	6.2705
0	-0.017	6.2705
0	-0.017	6.2705
0	-0.017	6.2705
0	-0.017	6.2705
0	-0.017	6.2705
0	-0.017	6.2705
0	-0.017	6.2642
0	-0.017	6.2642
0	-0.017	6.2642
0	-0.017	6.2642
0	-0.017	6.2642
0	-0.017	6.2642
0	-0.017	6.2642
0	-0.017	6.2642
0	-0.017	6.258
0	-0.017	6.258
0	-0.017	6.258
0	-0.017	6.258
0	-0.017	6.258
0	-0.017	6.258
0	-0.017	6.258
2	-0.017	6.2517
2	-0.017	6.2517
2	0	6.2517
2	0	6.2517
2	0	6.2517
2	0.017	6.2517
2	0.017	6.2517
2	0.034	6.258
0	0.034	6.258
0	0.034	6.258
0	0.034	6.258
0	0.034	6.258
0	0.034	6.258
0	0.017	6.2642
0	0.017	6.2642
0	0.017	6.2642
0	0.017	6.2642
0	0.017	6.2642
0	0.017	6.2642
0	0.017	6.2642
0	0.017	6.2705
0	0.017	6.2705
0	0.017	6.2705
0	0.017	6.2705
0	0.017	6.2705
0	0.017	6.2705
0	0.017	6.2705
0	0.017	6.2768
0	0.017	6.2768
0	0.017	6.2768
0	0.017	6.2768
0	0.017	6.2768
0	0.017	6.2768
0	0.017	6.2768
0	0.017	6.2768
0	0.017	6.2768
0	0.017	0
0	0.017	0
0	0.017	0
0	0.017	0
0	0.017	0
0	0.017	0
0	0.017	0
0	0.017	0
0	0.017	0.0062831
0	0.017	0.0062831
0	0.017	0.0062831
0	0.017	0.0062831
0	0.017	0.0062831
0	0.017	0.0062831
0	0.017	0.0062831
0	0.017	0.0062831
0	0.017	0.012566
0	0.017	0.012566
0	0.017	0.012566
0	0.017	0.012566
0	0.017	0.012566
0	0.017	0.012566
0	0.017	0.012566
1	0.017	0.018849
1	0.017	0.018849
1	0	0.018849
1	0	0.018849
0	0	0.018849
0	0	0.018849
0	0	0.018849
0	0	0.018849
0	0	0.018849
0	0	0.018849
0	0	0.018849
0	0	0.018849
0	0	0.018849
0	0	0.018849
0	0	0.018849
0	0	0.018849
0	0	0.018849
0	0	0.018849
0	0	0.025132
0	0.017	0.025132
0	0.017	0.025132
0	0.017	0.025132
0	0.017	0.025132
0	0.017	0.025132
0	0.017	0.025132
1	0.017	0.025132
1	0	0.025132
1	0	0.025132
1	0	0.025132
1	0	0.025132
1	-0.017	0.025132
0	-0.017	0.025132
0	-0.017	0.025132
0	-0.017	0.025132
0	-0.017	0.025132
0	-0.017	0.025132
0	-0.017	0.018849
0	-0.017	0.018849
0	-0.017	0.018849
0	0	0.018849
0	0	0.018849
0	0	0.018849
0	0	0.018849
0	0	0.018849
0	0	0.018849
0	0	0.018849
0	0	0.018849
0	0	0.018849
0	0	0.018849
0	0	0.018849
0	0	0.018849
0	0	0.018849
0	0	0.018849
0	0	0.018849
0	0	0.018849
0	0	0.012566
0	0	0.012566
0	0	0.012566
0	0	0.012566
0	0	0.012566
0	0	0.012566
0	0	0.012566
0	0	0.012566
0	0	0.018849
0	0	0.018849
0	0	0.018849
0	0	0.018849
0	0	0.018849
0	0	0.018849
0	0	0.018849
0	0	0.018849
0	0	0.018849
0	0	0.018849
0	0	0.018849
0	0	0.018849
0	0	0.018849
0	0	0.018849
0	0	0.018849
0	0	0.018849
0	0.017	0.018849
0	0.017	0.018849
0	0.017	0.018849
0	0.017	0.025132
0	0.017	0.025132
0	0.017	0.025132
0	0.017	0.025132
0	0.017	0.025132
0	0.017	0.025132
0	0.017	0.025132
0	0.017	0.025132
0	0.017	0.031415
0	0.017	0.031415
0	0.017	0.031415
0	0.034	0.031415
0	0.034	0.031415
0	0.034	0.031415
1	0.034	0.037699
1	0.017	0.037699
1	0.017	0.037699
1	0	0.037699
1	0	0.037699
1	0	0.037699
1	-0.017	0.037699
1	-0.017	0.037699
1	-0.034	0.037699
1	-0.034	0.031415
0	-0.034	0.031415
0	-0.034	0.031415
0	-0.034	0.031415
0	-0.034	0.031415
0	-0.034	0.025132
0	-0.034	0.025132
0	-0.034	0.025132
0	-0.034	0.025132
0	-0.034	0.025132
0	-0.034	0.018849
0	-0.034	0.018849
0	-0.017	0.018849
0	-0.017	0.018849
0	-0.017	0.018849
0	-0.017	0.018849
0	-0.017	0.012566
0	-0.017	0.012566
0	-0.017	0.012566
0	-0.017	0.012566
0	-0.017	0.012566
0	-0.017	0.012566
0	-0.017	0.012566
0	-0.017	0.0062831
0	-0.017	0.0062831
0	-0.017	0.0062831
0	-0.017	0.0062831
0	-0.017	0.0062831
0	-0.017	0.0062831
0	-0.017	0.0062831
0	-0.017	0.0062831
0	-0.017	0.0062831
0	-0.017	0
0	-0.017	0
0	-0.017	0
0	-0.017	0
0	-0.017	0
0	-0.017	0
0	-0.017	0
0	-0.017	0
0	-0.017	0
0	-0.017	0
0	-0.017	6.2768
0	-0.017	6.2768
0	-0.017	6.2768
0	-0.017	6.2768
0	-0.017	6.2768
0	-0.017	6.2768
0	-0.017	6.2768
0	-0.017	6.2768
0	-0.017	6.2768
0	-0.017	6.2768
0	-0.017	6.2705
0	-0.017	6.2705
0	-0.017	6.2705
0	-0.017	6.2705
0	-0.017	6.2705
0	-0.017	6.2705
0	-0.017	6.2705
0	-0.017	6.2705
0	-0.017	6.2705
0	-0.017	6.2642
0	-0.017	6.2642
0	-0.017	6.2642
0	-0.017	6.2642
0	-0.017	6.2642
0	-0.017	6.2642
0	-0.017	6.2642
0	-0.017	6.2642
0	-0.017	6.258
0	-0.017	6.258
0	-0.017	6.258
0	-0.017	6.258
0	-0.034	6.258
0	-0.034	6.258
0	-0.034	6.2517
0	-0.034	6.2517
0	-0.034	6.2517
2	-0.034	6.2517
2	-0.017	6.2517
2	-0.017	6.2517
2	0	6.2517
2	0	6.2517
2	0	6.2517
2	0.017	6.2517
0	0.017	6.2517
0	0.017	6.2517
0	0.017	6.2517
0	0	6.2517
0	0	6.2517
0	0	6.2517
0	0	6.2517
0	0	6.2517
0	0	6.2517
0	0	6.2517
0	0	6.2517
0	0	6.2517
0	0	6.2517
0	0	6.258
0	0	6.258
0	0	6.258
0	0	6.258
0	0	6.258
0	0	6.258
0	0	6.258
0	0	6.258
0	0	6.258
0	0	6.258
0	0	6.2517
0	0	6.2517
0	0	6.2517
0	0	6.2517
0	0	6.2517
0	0	6.2517
0	0	6.2517
2	0	6.2517
2	0	6.2517
2	0	6.2517
2	0.017	6.2517
2	0.017	6.2517
0	0.017	6.2517
0	0.017	6.258
0	0.017	6.258
0	0.017	6.258
0	0.017	6.258
0	0.017	6.258
0	0.017	6.258
0	0.017	6.258
0	0.017	6.258
0	0.017	6.258
0	0.017	6.258
0	0	6.2642
0	0	6.2642
0	0	6.2642
0	0	6.2642
0	0	6.2642
0	0	6.2642
0	0	6.2642
0	0	6.2642
0	0	6.2642
0	0	6.2642
0	0	6.2642
0	0	6.2642
0	0	6.2642
0	0	6.2642
0	0	6.2642
0	0	6.2642
0	0	6.2642
0	0	6.2642
0	0	6.2642
0	0	6.2642
0	0	6.2642
0	0	6.2705
0	0	6.2705
0	0	6.2705
0	0	6.2705
0	0	6.2705
0	0	6.2705
0	0	6.2705
0	0	6.2705
0	0	6.2705
0	0	6.2705
0	0	6.2705
0	0	6.2705
0	0	6.2642
0	0	6.2642
0	0	6.2642
0	0	6.2642
0	0	6.2642
0	0	6.2642
0	0	6.2642
0	0	6.2642
0	0	6.2642
0	0	6.2642
0	0	6.2642
0	0	6.2642
0	0	6.2642
0	0	6.2642
0	0	6.2642
0	0	6.2642
2	0	6.2642
2	0	6.2642
2	0	6.2642
2	0.017	6.2642
2	0.017	6.2642
2	0.034	6.2642
0	0.034	6.2642
0	0.034	6.2705
0	0.034	6.2705
0	0.034	6.2705
0	0.034	6.2705
0	0.034	6.2705
0	0.034	6.2768
0	0.034	6.2768
[truncated: 5,162 more rows]
