# Supplementary material for: Skilled motor control of an inverted pendulum implies low entropy of states but high entropy of actions
Source: PLoS Comput Biol. 2023 Jan 6;19(1):e1010810. doi: 10.1371/journal.pcbi.1010810 (PMC9851554; doi:10.1371/journal.pcbi.1010810)
Supplement: S2 File — The dataset within the file contains the data collected during the experiment. Each CSV file named “FRI_p_l.csv” corresponds to a different trial, where “p” stands for an unique numerical participant’s identifier and “l” stands for pendulum length (where “2” corresponds to 0.2, “3” to 0.3 m, “4” to 0.4 m, etc.). In every file, rows correspond to subsequent time steps, sampled with a frequency of 0.017 s. For every recorded time step, each column contains: the action selected by the trial’s participant (“action”). The value 0 corresponds to a “no action”, the value 1 represents an action that pushes the pendulum towards the clockwise direction and the value 2 corresponds to an action that pushes the pendulum towards the anti-clockwise direction.the angular velocity of the pendulum at that time step (“ang. velocity”), measured in rad s−1.the angle of the pendulum at that time step (“angle”), measured in rad with values in the interval [0, 2π) rad. The angle 0 rad corresponds to the pendulum oriented in its upright position.the single utility value associated to the whole trial (“utility”). (ZIP) [file pcbi.1010810.s002.zip › ExperimentalData/FRI_12_4.csv]

action	angular vel.	angle	trial utility
0	0	3.2358	-7.75
0	0	3.2358
0	-0.017	3.2358
0	-0.017	3.2358
0	-0.034	3.2358
0	-0.034	3.2358
0	-0.051	3.2358
0	-0.051	3.2295
0	-0.051	3.2295
0	-0.068	3.2295
0	-0.068	3.2232
0	-0.068	3.2232
0	-0.085	3.2232
0	-0.085	3.217
0	-0.102	3.217
0	-0.102	3.2107
0	-0.102	3.2107
0	-0.102	3.2044
0	-0.119	3.1981
0	-0.119	3.1981
0	-0.119	3.1918
0	-0.119	3.1918
0	-0.136	3.1855
0	-0.136	3.1793
0	-0.136	3.1793
0	-0.136	3.173
0	-0.136	3.1667
0	-0.136	3.1604
0	-0.153	3.1604
0	-0.153	3.1541
0	-0.153	3.1478
0	-0.153	3.1416
0	-0.153	3.1416
0	-0.153	3.1353
0	-0.153	3.129
0	-0.153	3.1227
1	-0.153	3.1227
1	-0.17	3.1164
1	-0.187	3.1101
1	-0.204	3.1038
1	-0.221	3.0976
1	-0.238	3.0913
1	-0.255	3.085
1	-0.272	3.0724
1	-0.289	3.0661
1	-0.289	3.0599
1	-0.306	3.0473
1	-0.323	3.041
1	-0.34	3.0284
1	-0.34	3.0159
1	-0.357	3.0096
1	-0.374	2.997
1	-0.374	2.9845
1	-0.391	2.9719
1	-0.391	2.9593
1	-0.391	2.9468
1	-0.408	2.9342
1	-0.408	2.9216
1	-0.408	2.9091
1	-0.408	2.8965
1	-0.408	2.8839
1	-0.425	2.8714
1	-0.425	2.8588
1	-0.408	2.8462
1	-0.408	2.8337
1	-0.408	2.8211
1	-0.408	2.8085
1	-0.408	2.796
1	-0.391	2.7834
1	-0.391	2.7708
1	-0.391	2.7646
1	-0.374	2.752
1	-0.374	2.7394
1	-0.357	2.7269
1	-0.34	2.7143
1	-0.34	2.708
1	-0.323	2.6955
1	-0.306	2.6892
1	-0.306	2.6766
1	-0.289	2.6703
1	-0.272	2.6578
1	-0.255	2.6515
1	-0.238	2.6452
1	-0.221	2.6326
1	-0.204	2.6263
1	-0.187	2.62
1	-0.17	2.6138
1	-0.153	2.6138
1	-0.136	2.6075
1	-0.119	2.6012
1	-0.102	2.6012
1	-0.085	2.5949
1	-0.068	2.5949
1	-0.051	2.5886
1	-0.034	2.5886
1	-0.017	2.5886
0	0.017	2.5886
2	0.051	2.5886
2	0.102	2.5949
2	0.17	2.5949
2	0.221	2.6012
2	0.289	2.6138
2	0.34	2.62
2	0.391	2.6326
2	0.459	2.6452
2	0.51	2.6578
2	0.561	2.6766
2	0.612	2.6955
2	0.663	2.7143
2	0.714	2.7332
2	0.765	2.7583
2	0.816	2.7834
2	0.867	2.8085
2	0.901	2.8337
2	0.952	2.8588
2	0.986	2.8902
2	1.02	2.9216
2	1.054	2.9531
2	1.088	2.9845
2	1.122	3.0159
2	1.139	3.0536
2	1.173	3.085
2	1.19	3.1227
2	1.207	3.1604
2	1.224	3.1981
2	1.241	3.2358
2	1.258	3.2735
2	1.258	3.3112
2	1.275	3.3489
2	1.275	3.3866
2	1.275	3.4243
2	1.275	3.462
2	1.258	3.4997
2	1.258	3.5374
2	1.241	3.5751
2	1.224	3.6128
2	1.207	3.6505
2	1.19	3.6882
2	1.173	3.7196
2	1.156	3.7573
2	1.122	3.7887
2	1.105	3.8264
2	1.071	3.8578
2	1.037	3.8892
2	1.003	3.9207
2	0.969	3.9521
2	0.935	3.9772
2	0.901	4.0086
2	0.867	4.0338
2	0.816	4.0589
2	0.782	4.084
2	0.748	4.1091
2	0.697	4.128
2	0.663	4.1531
2	0.612	4.172
2	0.561	4.1845
2	0.527	4.2034
2	0.476	4.2222
2	0.425	4.2348
2	0.391	4.2474
2	0.34	4.2599
2	0.289	4.2662
2	0.238	4.2725
2	0.187	4.2788
2	0.153	4.2851
2	0.102	4.2914
2	0.051	4.2914
2	0	4.2914
2	-0.034	4.2914
2	-0.085	4.2914
2	-0.136	4.2914
2	-0.17	4.2851
2	-0.221	4.2788
2	-0.306	4.2662
2	-0.408	4.2599
2	-0.459	4.2474
2	-0.527	4.2285
2	-0.595	4.2097
2	-0.663	4.1908
2	-0.731	4.172
2	-0.799	4.1468
2	-0.85	4.1217
2	-0.918	4.0966
2	-0.969	4.0714
2	-1.037	4.04
2	-1.088	4.0086
2	-1.156	3.9709
2	-1.207	3.9332
2	-1.258	3.9018
2	-1.309	3.8578
2	-1.36	3.8201
2	-1.394	3.7761
2	-1.445	3.7384
2	-1.479	3.6945
2	-1.513	3.6442
2	-1.547	3.6002
2	-1.581	3.5499
2	-1.615	3.506
2	-1.632	3.4557
2	-1.649	3.4054
2	-1.666	3.3552
2	-1.683	3.3049
2	-1.7	3.2546
2	-1.7	3.2044
2	-1.7	3.1541
2	-1.717	3.0976
2	-1.734	3.0473
2	-1.751	2.997
2	-1.751	2.9405
2	-1.751	2.8902
2	-1.751	2.8337
2	-1.751	2.7834
2	-1.751	2.7332
2	-1.734	2.6766
2	-1.717	2.6263
2	-1.7	2.5761
2	-1.683	2.5258
2	-1.649	2.4755
2	-1.615	2.4253
2	-1.598	2.375
2	-1.564	2.331
2	-1.513	2.2808
2	-1.479	2.2368
2	-1.445	2.1928
2	-1.394	2.1488
2	-1.36	2.1048
2	-1.309	2.0671
2	-1.258	2.0294
2	-1.224	1.9917
2	-1.173	1.954
2	-1.122	1.9226
2	-1.071	1.8849
2	-1.02	1.8535
2	-0.969	1.8284
2	-0.901	1.797
2	-0.85	1.7718
2	-0.799	1.7467
2	-0.748	1.7216
2	-0.697	1.7027
2	-0.646	1.6839
2	-0.578	1.665
2	-0.527	1.6462
2	-0.476	1.6273
2	-0.425	1.6148
2	-0.357	1.6022
2	-0.306	1.5959
2	-0.255	1.5833
2	-0.204	1.5771
2	-0.136	1.5708
2	-0.085	1.5708
2	-0.034	1.5645
2	0	1.5645
2	0.051	1.5708
2	0.119	1.5708
2	0.187	1.5771
2	0.255	1.5833
2	0.34	1.5896
2	0.408	1.6022
2	0.51	1.6148
2	0.595	1.6336
2	0.697	1.6525
2	0.799	1.6776
2	0.884	1.7027
2	0.986	1.7279
2	1.071	1.7593
2	1.173	1.797
2	1.258	1.8284
2	1.343	1.8724
2	1.445	1.9101
2	1.53	1.9603
2	1.615	2.0043
2	1.7	2.0546
2	1.785	2.1048
2	1.87	2.1614
2	1.955	2.2179
2	2.023	2.2808
2	2.108	2.3436
2	2.176	2.4064
2	2.244	2.4755
2	2.312	2.5447
2	2.363	2.6138
2	2.414	2.6829
2	2.465	2.7583
2	2.516	2.8337
2	2.55	2.9091
2	2.584	2.9845
2	2.618	3.0661
2	2.635	3.1416
2	2.652	3.2232
2	2.652	3.3049
2	2.669	3.3803
2	2.652	3.462
2	2.652	3.5437
2	2.635	3.6254
2	2.618	3.7008
2	2.601	3.7824
2	2.567	3.8578
2	2.533	3.9332
2	2.499	4.0086
2	2.465	4.084
2	2.414	4.1594
2	2.363	4.2285
2	2.329	4.3039
2	2.278	4.373
2	2.21	4.4359
2	2.159	4.505
2	2.108	4.5678
2	2.057	4.6306
2	2.006	4.6935
2	1.938	4.75
2	1.887	4.8129
2	1.836	4.8631
2	1.785	4.9197
2	1.717	4.9762
2	1.666	5.0265
2	1.615	5.0767
2	1.564	5.1207
2	1.53	5.171
2	1.479	5.215
2	1.428	5.2589
2	1.394	5.3029
2	1.343	5.3406
2	1.309	5.3846
2	1.258	5.4223
2	1.224	5.46
2	1.19	5.4977
2	1.156	5.5291
2	1.139	5.5668
2	1.105	5.5982
2	1.071	5.6297
2	1.054	5.6674
2	1.037	5.6988
2	1.003	5.7239
2	0.986	5.7553
2	0.969	5.7867
2	0.952	5.8182
2	0.952	5.8433
2	0.935	5.8747
2	0.935	5.8998
2	0.918	5.9313
2	0.918	5.9564
2	0.918	5.9878
2	0.918	6.0129
0	0.884	6.0381
0	0.867	6.0695
0	0.867	6.0946
0	0.85	6.1197
0	0.833	6.1449
0	0.833	6.17
0	0.816	6.1951
1	0.816	6.2203
1	0.782	6.2454
1	0.765	6.2642
1	0.748	0.0062831
1	0.731	0.031415
1	0.714	0.050265
1	0.697	0.069114
1	0.68	0.094246
1	0.663	0.1131
1	0.646	0.13195
1	0.646	0.15079
1	0.629	0.16964
1	0.629	0.18849
1	0.629	0.20734
1	0.612	0.22619
1	0.612	0.24504
1	0.612	0.26389
1	0.612	0.28274
1	0.612	0.30159
1	0.612	0.32044
1	0.629	0.33929
1	0.629	0.35814
1	0.629	0.37699
1	0.646	0.39583
1	0.646	0.42097
1	0.663	0.43982
1	0.68	0.45867
1	0.697	0.47752
1	0.697	0.50265
1	0.714	0.5215
1	0.731	0.54663
1	0.765	0.56548
1	0.782	0.59061
1	0.799	0.61574
1	0.816	0.64088
1	0.85	0.66601
1	0.867	0.69114
1	0.901	0.71627
0	0.952	0.74769
0	1.003	0.77282
0	1.054	0.80424
0	1.105	0.83565
0	1.173	0.87335
0	1.224	0.91105
0	1.292	0.94875
0	1.343	0.98645
0	1.411	1.0304
0	1.479	1.0744
0	1.547	1.1184
0	1.598	1.1624
0	1.683	1.2126
0	1.751	1.2629
0	1.819	1.3195
0	1.887	1.376
0	1.955	1.4325
0	2.04	1.4954
0	2.108	1.5582
0	2.176	1.621
0	2.261	1.6839
0	2.329	1.753
0	2.397	1.8284
0	2.465	1.8975
0	2.533	1.9729
0	2.601	2.0546
0	2.669	2.13
0	2.737	2.2117
0	2.788	2.2996
0	2.839	2.3813
0	2.89	2.4693
0	2.924	2.5572
0	2.975	2.6452
0	2.992	2.7332
0	3.026	2.8274
0	3.043	2.9154
0	3.06	3.0096
0	3.06	3.0976
0	3.06	3.1918
0	3.043	3.2861
0	3.026	3.374
0	3.009	3.4683
0	2.975	3.5562
0	2.941	3.6442
0	2.907	3.7322
0	2.856	3.8201
0	2.805	3.9018
0	2.754	3.9898
0	2.686	4.0714
0	2.635	4.1531
0	2.567	4.2285
0	2.499	4.3039
0	2.431	4.3793
0	2.346	4.4484
0	2.278	4.5175
0	2.193	4.5867
0	2.125	4.6558
0	2.04	4.7186
0	1.972	4.7752
0	1.904	4.8317
0	1.819	4.8883
0	1.751	4.9448
0	1.666	4.9951
0	1.598	5.0453
0	1.53	5.0956
0	1.462	5.1396
0	1.394	5.1836
0	1.326	5.2213
0	1.258	5.2589
0	1.19	5.2966
0	1.139	5.3343
0	1.071	5.3658
0	1.02	5.3972
0	0.952	5.4286
0	0.901	5.4537
0	0.85	5.4851
0	0.799	5.5103
0	0.748	5.5291
0	0.697	5.5543
2	0.646	5.5731
2	0.612	5.592
2	0.578	5.6108
2	0.561	5.6297
2	0.527	5.6422
2	0.51	5.6611
2	0.493	5.6736
2	0.459	5.6925
2	0.442	5.705
2	0.425	5.7176
2	0.408	5.7302
2	0.391	5.7428
2	0.374	5.7553
2	0.357	5.7616
2	0.34	5.7742
2	0.323	5.7867
2	0.306	5.793
2	0.289	5.8056
2	0.272	5.8119
2	0.255	5.8182
2	0.255	5.8307
2	0.238	5.837
2	0.221	5.8433
2	0.204	5.8496
2	0.204	5.8559
2	0.187	5.8621
2	0.187	5.8684
2	0.17	5.8747
2	0.153	5.881
2	0.153	5.881
2	0.136	5.8873
2	0.136	5.8936
2	0.119	5.8936
2	0.119	5.8998
2	0.119	5.9061
2	0.102	5.9061
2	0.102	5.9124
2	0.085	5.9124
2	0.085	5.9187
2	0.085	5.9187
2	0.068	5.925
2	0.068	5.925
2	0.051	5.925
2	0.051	5.9313
2	0.051	5.9313
2	0.051	5.9313
2	0.034	5.9313
2	0.034	5.9375
2	0.034	5.9375
2	0.017	5.9375
2	0.017	5.9375
2	0.017	5.9375
2	0	5.9375
2	0	5.9375
2	0	5.9375
2	0	5.9375
2	0	5.9375
2	0	5.9375
2	0	5.9375
2	-0.017	5.9375
2	-0.017	5.9375
2	-0.017	5.9375
2	-0.017	5.9375
2	-0.034	5.9375
2	-0.034	5.9313
2	-0.034	5.9313
2	-0.051	5.9313
2	-0.051	5.9313
2	-0.051	5.925
2	-0.068	5.925
2	-0.068	5.925
2	-0.068	5.9187
2	-0.085	5.9187
2	-0.085	5.9187
2	-0.085	5.9124
2	-0.102	5.9124
0	-0.119	5.9061
0	-0.153	5.8998
0	-0.187	5.8936
0	-0.204	5.8873
0	-0.238	5.881
0	-0.272	5.8747
0	-0.289	5.8684
0	-0.323	5.8559
0	-0.357	5.8496
0	-0.391	5.837
0	-0.425	5.8244
0	-0.459	5.8119
0	-0.493	5.793
0	-0.527	5.7805
0	-0.561	5.7616
0	-0.595	5.7428
0	-0.646	5.7239
0	-0.68	5.705
0	-0.714	5.6862
0	-0.765	5.6611
0	-0.799	5.6359
0	-0.85	5.6108
0	-0.901	5.5857
0	-0.952	5.5605
0	-1.003	5.5291
0	-1.054	5.4977
0	-1.105	5.4663
0	-1.156	5.4349
0	-1.207	5.3972
0	-1.275	5.3595
0	-1.326	5.3218
0	-1.394	5.2778
0	-1.445	5.2338
0	-1.513	5.1898
0	-1.581	5.1459
0	-1.649	5.0956
0	-1.717	5.0453
0	-1.785	4.9951
0	-1.87	4.9385
0	-1.938	4.882
0	-2.006	4.8191
0	-2.091	4.7563
0	-2.159	4.6935
0	-2.227	4.6306
0	-2.312	4.5615
0	-2.38	4.4924
0	-2.448	4.417
0	-2.516	4.3416
0	-2.584	4.2662
0	-2.652	4.1845
0	-2.72	4.1091
0	-2.771	4.0212
0	-2.822	3.9395
0	-2.873	3.8515
0	-2.924	3.7699
0	-2.958	3.6756
0	-2.992	3.5877
0	-3.026	3.4997
0	-3.043	3.4054
0	-3.06	3.3175
0	-3.077	3.2232
0	-3.077	3.129
0	-3.06	3.041
0	-3.06	2.9468
0	-3.026	2.8525
0	-3.009	2.7646
0	-2.975	2.6766
0	-2.941	2.5823
0	-2.89	2.4944
0	-2.839	2.4127
0	-2.788	2.3247
0	-2.737	2.2431
0	-2.669	2.1614
0	-2.601	2.0797
0	-2.533	2.0043
0	-2.465	1.9289
0	-2.397	1.8535
0	-2.329	1.7844
0	-2.244	1.7153
0	-2.176	1.6525
0	-2.091	1.5833
0	-2.023	1.5205
0	-1.938	1.464
0	-1.87	1.4074
0	-1.802	1.3509
0	-1.717	1.3006
0	-1.649	1.2441
0	-1.581	1.2001
0	-1.513	1.1498
0	-1.445	1.1058
0	-1.377	1.0681
0	-1.309	1.0241
0	-1.241	0.98645
0	-1.173	0.94875
1	-1.122	0.91733
1	-1.071	0.87963
1	-1.037	0.84822
1	-1.003	0.8168
1	-0.969	0.79167
1	-0.935	0.76026
1	-0.901	0.73512
1	-0.884	0.70371
1	-0.85	0.67858
1	-0.816	0.65344
1	-0.799	0.62831
1	-0.765	0.60318
1	-0.748	0.58433
1	-0.731	0.5592
1	-0.714	0.54035
1	-0.697	0.51521
1	-0.68	0.49637
1	-0.663	0.47752
1	-0.646	0.45867
1	-0.629	0.43982
1	-0.629	0.41469
1	-0.612	0.39583
1	-0.595	0.38327
1	-0.595	0.36442
1	-0.595	0.34557
1	-0.578	0.32672
1	-0.578	0.30787
1	-0.578	0.28902
1	-0.578	0.27646
0	-0.561	0.25761
0	-0.544	0.23876
0	-0.527	0.22619
0	-0.51	0.20734
0	-0.493	0.19478
0	-0.476	0.17593
0	-0.459	0.16336
0	-0.442	0.15079
0	-0.442	0.13823
0	-0.425	0.12566
0	-0.425	0.1131
0	-0.408	0.10053
2	-0.408	0.087963
2	-0.374	0.075397
2	-0.357	0.062831
2	-0.323	0.050265
2	-0.306	0.043982
2	-0.272	0.031415
2	-0.255	0.025132
2	-0.238	0.018849
2	-0.204	0.012566
2	-0.187	0.0062831
2	-0.17	0
2	-0.153	6.2768
2	-0.136	6.2705
2	-0.102	6.2705
0	-0.102	6.2642
0	-0.119	6.2642
0	-0.119	6.258
0	-0.119	6.2517
0	-0.119	6.2517
0	-0.119	6.2454
1	-0.119	6.2454
1	-0.136	6.2391
1	-0.17	6.2328
0	-0.17	6.2265
2	-0.17	6.2203
2	-0.153	6.2203
2	-0.136	6.214
2	-0.136	6.2077
2	-0.119	6.2077
2	-0.102	6.2014
2	-0.085	6.1951
2	-0.068	6.1951
2	-0.051	6.1951
2	-0.051	6.1889
2	-0.034	6.1889
2	-0.017	6.1889
2	0	6.1889
2	0	6.1889
2	0	6.1889
2	0.017	6.1889
2	0.034	6.1889
2	0.051	6.1951
2	0.068	6.1951
2	0.068	6.1951
2	0.085	6.2014
2	0.102	6.2014
2	0.119	6.2077
2	0.136	6.2077
2	0.153	6.214
2	0.17	6.2203
2	0.187	6.2265
2	0.187	6.2328
2	0.204	6.2391
2	0.221	6.2454
2	0.255	6.2517
2	0.272	6.258
1	0.272	6.2642
1	0.238	6.2768
1	0.221	0
1	0.204	0.0062831
1	0.187	0.012566
1	0.17	0.018849
1	0.153	0.025132
1	0.119	0.025132
1	0.102	0.031415
0	0.119	0.031415
0	0.119	0.037699
0	0.119	0.043982
0	0.119	0.043982
0	0.119	0.050265
0	0.136	0.050265
0	0.136	0.056548
0	0.136	0.062831
0	0.136	0.069114
0	0.153	0.069114
0	0.153	0.075397
1	0.153	0.08168
1	0.153	0.087963
1	0.136	0.087963
1	0.119	0.094246
1	0.102	0.10053
1	0.102	0.10053
1	0.085	0.10053
1	0.068	0.10681
1	0.051	0.10681
1	0.051	0.1131
1	0.034	0.1131
1	0.017	0.1131
1	0.017	0.1131
1	0	0.1131
1	0	0.1131
1	0	0.1131
1	-0.017	0.1131
1	-0.034	0.1131
1	-0.034	0.1131
1	-0.051	0.10681
1	-0.068	0.10681
1	-0.085	0.10681
1	-0.085	0.10053
1	-0.102	0.10053
1	-0.119	0.094246
0	-0.102	0.094246
0	-0.102	0.087963
0	-0.102	0.08168
0	-0.085	0.08168
0	-0.085	0.08168
0	-0.068	0.075397
0	-0.068	0.075397
0	-0.068	0.069114
0	-0.051	0.069114
0	-0.051	0.069114
0	-0.051	0.062831
0	-0.051	0.062831
0	-0.034	0.062831
0	-0.034	0.062831
0	-0.034	0.062831
0	-0.017	0.056548
0	-0.017	0.056548
0	-0.017	0.056548
0	-0.017	0.056548
0	0	0.056548
0	0	0.056548
0	0	0.056548
0	0	0.056548
0	0	0.056548
0	0	0.056548
1	0	0.056548
1	0	0.056548
1	-0.017	0.056548
1	-0.017	0.056548
1	-0.034	0.056548
1	-0.051	0.050265
1	-0.068	0.050265
0	-0.068	0.050265
0	-0.068	0.043982
0	-0.068	0.043982
0	-0.051	0.043982
0	-0.051	0.037699
0	-0.051	0.037699
0	-0.051	0.037699
0	-0.051	0.031415
0	-0.051	0.031415
0	-0.034	0.031415
0	-0.034	0.031415
0	-0.034	0.031415
0	-0.034	0.025132
0	-0.034	0.025132
0	-0.034	0.025132
0	-0.034	0.025132
0	-0.017	0.025132
0	-0.017	0.018849
0	-0.017	0.018849
0	-0.017	0.018849
0	-0.017	0.018849
0	-0.017	0.018849
0	-0.017	0.018849
0	-0.017	0.018849
0	-0.017	0.018849
0	-0.017	0.018849
0	0	0.012566
0	0	0.012566
0	0	0.012566
0	0	0.012566
0	0	0.012566
0	0	0.012566
0	0	0.012566
0	0	0.012566
0	0	0.012566
0	0	0.012566
0	0	0.012566
0	0	0.012566
0	0	0.012566
0	0	0.012566
0	0	0.012566
0	0	0.012566
0	0	0.012566
0	0	0.012566
0	0	0.012566
0	0	0.012566
0	0	0.012566
0	0	0.012566
0	0	0.012566
0	0	0.012566
0	0	0.012566
1	0	0.012566
1	0	0.012566
1	-0.017	0.012566
1	-0.034	0.012566
1	-0.051	0.012566
0	-0.051	0.0062831
0	-0.051	0.0062831
0	-0.051	0.0062831
0	-0.051	0.0062831
0	-0.051	0
0	-0.051	0
0	-0.051	0
0	-0.051	6.2768
0	-0.051	6.2768
0	-0.051	6.2768
0	-0.051	6.2768
0	-0.051	6.2705
0	-0.051	6.2705
0	-0.051	6.2705
0	-0.051	6.2642
2	-0.051	6.2642
2	-0.034	6.2642
2	-0.017	6.2642
2	0	6.2642
2	0	6.2642
2	0.017	6.2642
2	0.034	6.2642
2	0.068	6.2642
0	0.068	6.2705
0	0.051	6.2705
0	0.051	6.2705
0	0.051	6.2768
0	0.051	6.2768
0	0.051	6.2768
0	0.051	6.2768
0	0.051	0
0	0.051	0
0	0.051	0
0	0.051	0.0062831
0	0.051	0.0062831
0	0.051	0.0062831
0	0.068	0.012566
0	0.068	0.012566
1	0.068	0.012566
1	0.051	0.018849
1	0.017	0.018849
1	0	0.018849
1	0	0.018849
1	-0.017	0.018849
1	-0.034	0.018849
0	-0.034	0.018849
0	-0.034	0.012566
0	-0.034	0.012566
0	-0.034	0.012566
0	-0.034	0.012566
0	-0.017	0.012566
0	-0.017	0.0062831
0	-0.017	0.0062831
0	-0.017	0.0062831
0	-0.017	0.0062831
0	-0.017	0.0062831
0	-0.017	0.0062831
0	-0.017	0.0062831
0	-0.017	0
0	-0.017	0
0	-0.017	0
0	-0.017	0
0	-0.017	0
0	-0.017	0
0	-0.017	0
0	-0.017	0
0	-0.017	6.2768
0	-0.017	6.2768
0	-0.017	6.2768
0	-0.017	6.2768
0	-0.017	6.2768
0	-0.017	6.2768
0	-0.017	6.2768
0	-0.017	6.2768
0	-0.017	6.2705
0	-0.017	6.2705
0	-0.017	6.2705
0	-0.017	6.2705
0	-0.017	6.2705
0	-0.017	6.2705
0	-0.017	6.2705
0	-0.017	6.2642
0	-0.034	6.2642
0	-0.034	6.2642
0	-0.034	6.2642
0	-0.034	6.2642
0	-0.034	6.2642
0	-0.034	6.258
2	-0.034	6.258
2	-0.017	6.258
2	0	6.258
2	0	6.258
2	0.017	6.258
0	0.017	6.258
0	0.017	6.258
0	0.017	6.2642
0	0.017	6.2642
0	0.017	6.2642
0	0.017	6.2642
0	0.017	6.2642
0	0.017	6.2642
0	0.017	6.2642
0	0.017	6.2642
0	0.017	6.2642
0	0.017	6.2642
0	0	6.2705
0	0	6.2705
0	0	6.2705
0	0	6.2705
0	0	6.2705
0	0	6.2705
0	0	6.2705
0	0	6.2705
0	0	6.2705
0	0	6.2705
0	0	6.2705
0	0	6.2705
0	0	6.2705
0	0	6.2705
0	0	6.2705
0	0	6.2705
0	0	6.2705
0	0	6.2705
0	0	6.2705
0	0	6.2705
0	0	6.2705
0	0	6.2705
0	0	6.2705
0	0	6.2705
0	0	6.2705
0	0	6.2705
0	0	6.2705
0	0	6.2705
0	0	6.2705
0	0	6.2705
0	0	6.2705
0	0	6.2705
0	0	6.2705
0	0	6.2705
0	0	6.2705
0	0	6.2705
0	0	6.2705
0	0	6.2705
0	0	6.2705
0	0	6.2705
0	0	6.2705
0	0	6.2705
0	0	6.2705
0	0	6.2705
0	0	6.2705
0	0	6.2705
0	0	6.2705
0	0	6.2705
0	0	6.2705
0	0	6.2705
0	0	6.2705
0	0	6.2705
0	0	6.2705
0	0	6.2705
0	-0.017	6.2642
0	-0.017	6.2642
0	-0.017	6.2642
0	-0.017	6.2642
0	-0.017	6.2642
0	-0.017	6.2642
2	-0.017	6.2642
2	0	6.2642
2	0	6.2642
2	0.017	6.2642
2	0.051	6.2642
2	0.068	6.2642
0	0.068	6.2705
0	0.068	6.2705
0	0.068	6.2705
0	0.068	6.2768
0	0.051	6.2768
0	0.051	6.2768
0	0.051	0
0	0.051	0
0	0.068	0
0	0.068	0.0062831
0	0.068	0.0062831
0	0.068	0.0062831
0	0.068	0.012566
0	0.068	0.012566
0	0.068	0.012566
1	0.068	0.018849
1	0.051	0.018849
1	0.034	0.018849
1	0.017	0.018849
1	0	0.018849
1	-0.017	0.018849
0	0	0.018849
0	0	0.018849
0	0	0.018849
0	0	0.018849
0	0	0.018849
0	0	0.018849
0	0	0.018849
0	0	0.018849
0	0	0.018849
0	0	0.018849
0	0	0.018849
0	0	0.018849
0	0	0.018849
0	0	0.018849
0	0	0.018849
0	0	0.018849
0	0	0.018849
0	0	0.018849
0	0	0.018849
0	0	0.018849
0	0.017	0.018849
0	0.017	0.025132
0	0.017	0.025132
0	0.017	0.025132
1	0.017	0.025132
1	0	0.025132
1	0	0.025132
1	-0.017	0.025132
1	-0.034	0.025132
1	-0.051	0.018849
1	-0.068	0.018849
1	-0.102	0.018849
0	-0.085	0.012566
0	-0.085	0.012566
0	-0.085	0.0062831
0	-0.085	0.0062831
0	-0.085	0
0	-0.085	0
0	-0.085	6.2768
0	-0.085	6.2768
0	-0.085	6.2705
0	-0.085	6.2705
0	-0.085	6.2642
0	-0.085	6.2642
0	-0.085	6.258
0	-0.102	6.258
0	-0.102	6.2517
0	-0.102	6.2517
0	-0.102	6.2454
0	-0.102	6.2454
0	-0.102	6.2391
0	-0.102	6.2391
0	-0.119	6.2328
0	-0.119	6.2328
0	-0.119	6.2265
2	-0.119	6.2203
2	-0.102	6.2203
2	-0.085	6.214
2	-0.085	6.214
2	-0.068	6.214
2	-0.051	6.2077
2	-0.034	6.2077
0	-0.034	6.2077
0	-0.051	6.2077
0	-0.051	6.2014
0	-0.051	6.2014
0	-0.068	6.2014
0	-0.068	6.1951
0	-0.068	6.1951
0	-0.085	6.1951
0	-0.085	6.1889
0	-0.085	6.1889
0	-0.102	6.1826
0	-0.102	6.1826
0	-0.119	6.1763
0	-0.119	6.17
2	-0.136	6.17
2	-0.119	6.1637
2	-0.102	6.1637
2	-0.102	6.1574
2	-0.085	6.1574
2	-0.068	6.1512
2	-0.068	6.1512
2	-0.051	6.1512
2	-0.034	6.1449
2	-0.034	6.1449
2	-0.017	6.1449
2	-0.017	6.1449
2	0	6.1449
2	0	6.1449
2	0	6.1449
2	0.017	6.1449
2	0.017	6.1449
2	0.034	6.1449
2	0.034	6.1449
2	0.051	6.1512
2	0.068	6.1512
2	0.068	6.1512
2	0.085	6.1574
2	0.102	6.1574
2	0.102	6.1637
2	0.119	6.1637
0	0.102	6.17
0	0.102	6.17
0	0.085	6.1763
0	0.085	6.1763
0	0.085	6.1826
0	0.068	6.1826
0	0.068	6.1826
0	0.051	6.1889
0	0.051	6.1889
0	0.034	6.1889
0	0.034	6.1951
0	0.034	6.1951
0	0.017	6.1951
0	0.017	6.1951
0	0.017	6.1951
0	0	6.1951
0	0	6.1951
0	0	6.1951
0	0	6.1951
0	0	6.1951
0	-0.017	6.1951
0	-0.017	6.1951
0	-0.017	6.1951
0	-0.034	6.1951
0	-0.034	6.1951
0	-0.034	6.1889
0	-0.051	6.1889
0	-0.051	6.1889
2	-0.068	6.1889
2	-0.051	6.1826
2	-0.034	6.1826
2	-0.017	6.1826
2	-0.017	6.1826
2	0	6.1826
2	0	6.1826
2	0.017	6.1826
2	0.017	6.1826
2	0.034	6.1826
2	0.051	6.1826
2	0.068	6.1826
2	0.068	6.1889
2	0.085	6.1889
2	0.102	6.1951
2	0.119	6.1951
2	0.136	6.2014
2	0.153	6.2077
0	0.136	6.2077
0	0.136	6.214
0	0.136	6.2203
0	0.119	6.2203
0	0.119	6.2265
0	0.119	6.2328
0	0.119	6.2328
0	0.102	6.2391
0	0.102	6.2391
0	0.102	6.2454
0	0.102	6.2454
0	0.102	6.2517
0	0.102	6.2517
0	0.102	6.258
0	0.085	6.258
0	0.085	6.2642
0	0.085	6.2642
0	0.085	6.2705
1	0.085	6.2705
1	0.068	6.2768
1	0.051	6.2768
1	0.034	6.2768
1	0	6.2768
1	0	6.2768
1	-0.017	6.2768
1	-0.034	6.2768
0	-0.034	6.2768
0	-0.034	6.2768
0	-0.034	6.2768
0	-0.034	6.2705
0	-0.034	6.2705
0	-0.034	6.2705
0	-0.034	6.2705
0	-0.034	6.2642
0	-0.034	6.2642
0	-0.051	6.2642
0	-0.051	6.2642
0	-0.051	6.258
0	-0.051	6.258
0	-0.051	6.258
2	-0.051	6.258
2	-0.034	6.2517
2	-0.017	6.2517
2	0	6.2517
2	0	6.2517
2	0.017	6.2517
2	0.034	6.2517
2	0.068	6.258
2	0.085	6.258
2	0.102	6.2642
2	0.119	6.2642
2	0.136	6.2705
2	0.153	6.2768
2	0.17	6.2768
0	0.17	0
0	0.17	0.0062831
0	0.17	0.012566
0	0.17	0.018849
0	0.187	0.025132
1	0.187	0.031415
1	0.17	0.037699
1	0.153	0.037699
1	0.136	0.043982
1	0.119	0.050265
1	0.102	0.050265
1	0.085	0.056548
1	0.068	0.056548
1	0.051	0.056548
1	0.034	0.062831
1	0.017	0.062831
1	0	0.062831
1	0	0.062831
1	-0.017	0.062831
1	-0.034	0.062831
1	-0.034	0.056548
0	-0.034	0.056548
0	-0.034	0.056548
0	-0.034	0.056548
0	-0.017	0.056548
0	-0.017	0.056548
0	-0.017	0.050265
0	-0.017	0.050265
0	0	0.050265
0	0	0.050265
0	0	0.050265
0	0	0.050265
0	0	0.050265
0	0	0.050265
0	0	0.050265
0	0	0.050265
0	0	0.050265
0	0.017	0.050265
0	0.017	0.050265
0	0.017	0.056548
0	0.017	0.056548
0	0.034	0.056548
0	0.034	0.056548
0	0.034	0.056548
0	0.051	0.056548
0	0.051	0.062831
0	0.051	0.062831
0	0.051	0.062831
0	0.068	0.069114
0	0.068	0.069114
1	0.068	0.069114
1	0.051	0.075397
1	0.051	0.075397
1	0.034	0.075397
1	0.017	0.075397
1	0	0.075397
1	0	0.075397
1	-0.017	0.075397
1	-0.017	0.075397
1	-0.034	0.075397
1	-0.051	0.075397
1	-0.068	0.069114
1	-0.085	0.069114
1	-0.102	0.069114
0	-0.085	0.062831
0	-0.085	0.062831
0	-0.085	0.056548
0	-0.085	0.056548
0	-0.068	0.050265
0	-0.068	0.050265
0	-0.068	0.050265
0	-0.068	0.043982
0	-0.051	0.043982
0	-0.051	0.043982
0	-0.051	0.037699
0	-0.051	0.037699
0	-0.051	0.037699
0	-0.034	0.037699
0	-0.034	0.031415
0	-0.034	0.031415
0	-0.034	0.031415
0	-0.034	0.031415
0	-0.034	0.031415
0	-0.034	0.025132
0	-0.017	0.025132
0	-0.017	0.025132
0	-0.017	0.025132
0	-0.017	0.025132
0	-0.017	0.025132
0	-0.017	0.025132
0	-0.017	0.025132
0	-0.017	0.018849
0	0	0.018849
0	0	0.018849
0	0	0.018849
0	0	0.018849
0	0	0.018849
0	0	0.018849
0	0	0.018849
0	0	0.018849
0	0	0.018849
0	0	0.018849
0	0	0.018849
0	0	0.018849
0	0	0.018849
0	0	0.018849
0	0	0.018849
0	0	0.018849
0	0	0.018849
0	0	0.018849
0	0	0.018849
0	0	0.018849
0	0.017	0.018849
0	0.017	0.025132
1	0.017	0.025132
1	0	0.025132
1	0	0.025132
1	-0.017	0.025132
1	-0.051	0.018849
0	-0.034	0.018849
0	-0.034	0.018849
0	-0.034	0.018849
0	-0.034	0.012566
0	-0.034	0.012566
0	-0.034	0.012566
0	-0.034	0.012566
0	-0.034	0.012566
0	-0.034	0.0062831
0	-0.034	0.0062831
0	-0.034	0.0062831
0	-0.034	0.0062831
0	-0.034	0.0062831
0	-0.034	0.0062831
0	-0.034	0
0	-0.034	0
0	-0.034	0
0	-0.017	0
0	-0.017	0
0	-0.017	0
0	-0.017	6.2768
0	-0.017	6.2768
0	-0.017	6.2768
0	-0.034	6.2768
0	-0.034	6.2768
0	-0.034	6.2768
0	-0.034	6.2705
2	-0.034	6.2705
2	0	6.2705
2	0	6.2705
2	0.017	6.2705
2	0.034	6.2705
0	0.034	6.2768
0	0.034	6.2768
0	0.034	6.2768
0	0.034	6.2768
0	0.034	6.2768
0	0.034	0
0	0.034	0
0	0.034	0
0	0.034	0
0	0.034	0
0	0.034	0.0062831
0	0.034	0.0062831
0	0.034	0.0062831
0	0.034	0.0062831
0	0.034	0.0062831
0	0.034	0.012566
0	0.034	0.012566
0	0.034	0.012566
1	0.034	0.012566
1	0.017	0.012566
1	0	0.018849
1	0	0.018849
1	-0.017	0.012566
1	-0.034	0.012566
1	-0.051	0.012566
0	-0.051	0.012566
0	-0.051	0.0062831
0	-0.051	0.0062831
0	-0.051	0.0062831
0	-0.051	0.0062831
0	-0.051	0
0	-0.051	0
0	-0.051	0
0	-0.051	6.2768
0	-0.051	6.2768
0	-0.051	6.2768
0	-0.051	6.2768
0	-0.051	6.2705
0	-0.051	6.2705
0	-0.051	6.2705
0	-0.051	6.2642
0	-0.051	6.2642
0	-0.051	6.2642
0	-0.051	6.258
0	-0.051	6.258
0	-0.068	6.258
0	-0.068	6.258
0	-0.068	6.2517
0	-0.068	6.2517
0	-0.068	6.2454
0	-0.068	6.2454
2	-0.068	6.2454
2	-0.051	6.2391
2	-0.034	6.2391
2	-0.017	6.2391
2	0	6.2391
2	0	6.2391
2	0.017	6.2391
2	0.034	6.2391
2	0.051	6.2391
0	0.051	6.2391
0	0.034	6.2454
0	0.034	6.2454
0	0.034	6.2454
0	0.034	6.2454
0	0.034	6.2517
0	0.034	6.2517
0	0.034	6.2517
0	0.017	6.2517
0	0.017	6.2517
0	0.017	6.2517
0	0.017	6.2517
0	0.017	6.258
0	0.017	6.258
0	0.017	6.258
0	0.017	6.258
0	0.017	6.258
0	0	6.258
0	0	6.258
0	0	6.258
0	0	6.258
0	0	6.258
0	0	6.258
0	0	6.258
0	0	6.258
2	0	6.258
2	0.017	6.258
2	0.034	6.2642
2	0.051	6.2642
0	0.051	6.2642
0	0.051	6.2642
0	0.051	6.2705
0	0.051	6.2705
0	0.051	6.2705
0	0.051	6.2705
0	0.051	6.2768
0	0.051	6.2768
0	0.051	6.2768
0	0.051	0
0	0.051	0
0	0.051	0
0	0.051	0
0	0.051	0.0062831
0	0.051	0.0062831
1	0.051	0.0062831
1	0.034	0.0062831
1	0	0.0062831
1	0	0.0062831
1	-0.017	0.0062831
1	-0.034	0.0062831
1	-0.051	0.0062831
1	-0.068	0.0062831
0	-0.068	0
0	-0.068	0
0	-0.068	0
0	-0.068	6.2768
0	-0.068	6.2768
0	-0.068	6.2705
0	-0.068	6.2705
0	-0.068	6.2705
0	-0.068	6.2642
0	-0.068	6.2642
0	-0.068	6.258
0	-0.085	6.258
0	-0.085	6.258
0	-0.085	6.2517
0	-0.085	6.2517
0	-0.085	6.2454
0	-0.085	6.2454
0	-0.085	6.2391
0	-0.102	6.2391
2	-0.102	6.2328
2	-0.085	6.2328
2	-0.068	6.2328
2	-0.051	6.2265
2	-0.034	6.2265
2	-0.017	6.2265
2	0	6.2265
2	0	6.2265
0	0	6.2265
0	0	6.2265
0	0	6.2265
0	0	6.2265
0	0	6.2265
0	0	6.2265
0	-0.017	6.2265
0	-0.017	6.2265
0	-0.017	6.2203
0	-0.017	6.2203
0	-0.034	6.2203
0	-0.034	6.2203
0	-0.034	6.2203
0	-0.034	6.2203
0	-0.051	6.214
2	-0.051	6.214
2	-0.034	6.214
2	-0.017	6.214
2	0	6.2077
2	0	6.2077
2	0	6.2077
0	0	6.214
0	0	6.214
0	0	6.214
0	0	6.214
0	0	6.214
0	0	6.2077
0	-0.017	6.2077
0	-0.017	6.2077
0	-0.017	6.2077
0	-0.034	6.2077
0	-0.034	6.2077
0	-0.034	6.2077
2	-0.051	6.2014
2	-0.034	6.2014
2	-0.017	6.2014
2	0	6.2014
2	0	6.2014
2	0.017	6.2014
2	0.017	6.2014
2	0.034	6.2014
2	0.051	6.2014
2	0.068	6.2077
2	0.085	6.2077
0	0.085	6.214
0	0.068	6.214
0	0.068	6.214
0	0.068	6.2203
0	0.051	6.2203
0	0.051	6.2203
0	0.051	6.2265
0	0.051	6.2265
0	0.034	6.2265
0	0.034	6.2265
0	0.034	6.2328
0	0.034	6.2328
0	0.034	6.2328
0	0.017	6.2328
0	0.017	6.2328
0	0.017	6.2328
0	0.017	6.2391
0	0.017	6.2391
0	0	6.2391
0	0	6.2391
0	0	6.2391
0	0	6.2391
0	0	6.2391
0	0	6.2391
0	0	6.2391
0	0	6.2391
0	0	6.2391
0	0	6.2391
0	0	6.2391
0	-0.017	6.2391
0	-0.017	6.2391
0	-0.017	6.2328
0	-0.017	6.2328
0	-0.017	6.2328
0	-0.034	6.2328
0	-0.034	6.2328
0	-0.034	6.2328
0	-0.034	6.2265
0	-0.034	6.2265
0	-0.051	6.2265
2	-0.051	6.2265
2	-0.034	6.2203
2	-0.017	6.2203
2	0	6.2203
2	0	6.2203
0	0	6.2203
0	0	6.2203
0	0	6.2203
0	0	6.2203
0	0	6.2203
0	-0.017	6.2203
0	-0.017	6.2203
0	-0.017	6.2203
0	-0.034	6.2203
0	-0.034	6.214
0	-0.034	6.214
0	-0.034	6.214
0	-0.051	6.214
0	-0.051	6.2077
0	-0.051	6.2077
0	-0.068	6.2077
0	-0.068	6.2014
2	-0.068	6.2014
2	-0.051	6.2014
2	-0.051	6.1951
2	-0.034	6.1951
2	-0.017	6.1951
2	0	6.1951
2	0	6.1951
2	0	6.1951
2	0.017	6.1951
2	0.034	6.1951
2	0.051	6.2014
2	0.068	6.2014
2	0.085	6.2014
0	0.068	6.2077
0	0.068	6.2077
0	0.068	6.2077
0	0.051	6.214
0	0.051	6.214
0	0.051	6.214
0	0.034	6.214
0	0.034	6.2203
2	0.034	6.2203
2	0.051	6.2203
2	0.068	6.2203
2	0.085	6.2265
2	0.102	6.2265
2	0.119	6.2328
0	0.102	6.2328
0	0.102	6.2391
0	0.102	6.2454
0	0.102	6.2454
0	0.102	6.2517
0	0.102	6.2517
0	0.085	6.258
0	0.085	6.258
0	0.085	6.2642
0	0.085	6.2642
0	0.085	6.2642
0	0.085	6.2705
0	0.085	6.2705
0	0.085	6.2768
1	0.085	6.2768
1	0.068	0
1	0.051	0
1	0.017	0
1	0	0
1	0	0
1	-0.017	0
1	-0.034	0
1	-0.051	0
1	-0.085	6.2768
1	-0.102	6.2768
0	-0.102	6.2705
0	-0.102	6.2705
0	-0.102	6.2642
0	-0.102	6.2642
0	-0.102	6.258
0	-0.102	6.258
0	-0.102	6.2517
0	-0.102	6.2517
0	-0.102	6.2454
0	-0.119	6.2454
0	-0.119	6.2391
0	-0.119	6.2328
0	-0.119	6.2328
0	-0.119	6.2265
2	-0.136	6.2203
2	-0.119	6.2203
2	-0.102	6.214
2	-0.085	6.214
2	-0.068	6.2077
2	-0.051	6.2077
2	-0.034	6.2077
2	-0.017	6.2077
2	-0.017	6.2077
2	0	6.2014
2	0	6.2014
2	0.017	6.2077
2	0.034	6.2077
2	0.051	6.2077
2	0.068	6.2077
2	0.085	6.214
2	0.085	6.214
2	0.102	6.2203
2	0.119	6.2203
2	0.136	6.2265
2	0.153	6.2328
2	0.17	6.2328
2	0.187	6.2391
0	0.187	6.2454
0	0.187	6.2517
0	0.187	6.258
0	0.187	6.2642
0	0.187	6.2705
0	0.187	6.2768
0	0.187	0
0	0.187	0.0062831
1	0.187	0.0062831
1	0.153	0.012566
1	0.136	0.018849
1	0.119	0.025132
1	0.102	0.025132
1	0.085	0.031415
1	0.068	0.031415
1	0.051	0.037699
1	0.034	0.037699
1	0.017	0.037699
1	0	0.037699
0	0	0.037699
0	0	0.037699
0	0.017	0.037699
0	0.017	0.037699
0	0.017	0.037699
0	0.017	0.043982
0	0.017	0.043982
0	0.034	0.043982
0	0.034	0.043982
0	0.034	0.043982
0	0.034	0.043982
0	0.034	0.050265
0	0.051	0.050265
0	0.051	0.050265
0	0.051	0.056548
0	0.051	0.056548
0	0.068	0.056548
0	0.068	0.056548
0	0.068	0.062831
0	0.068	0.062831
0	0.085	0.069114
0	0.085	0.069114
0	0.085	0.075397
1	0.102	0.075397
1	0.085	0.08168
1	0.068	0.08168
1	0.051	0.08168
1	0.034	0.087963
1	0.034	0.087963
1	0.017	0.087963
1	0	0.087963
1	0	0.087963
1	-0.017	0.087963
1	-0.017	0.087963
1	-0.034	0.087963
1	-0.051	0.08168
0	-0.051	0.08168
0	-0.034	0.08168
0	-0.034	0.08168
0	-0.017	0.08168
0	-0.017	0.075397
0	-0.017	0.075397
0	0	0.075397
0	0	0.075397
0	0	0.075397
0	0	0.075397
0	0	0.075397
0	0	0.075397
1	0.017	0.075397
1	0	0.075397
1	0	0.075397
1	-0.017	0.075397
1	-0.034	0.075397
1	-0.034	0.075397
1	-0.051	0.075397
1	-0.068	0.069114
1	-0.085	0.069114
1	-0.102	0.062831
1	-0.119	0.062831
0	-0.119	0.056548
0	-0.102	0.056548
0	-0.102	0.050265
0	-0.102	0.050265
0	-0.102	0.043982
0	-0.085	0.043982
0	-0.085	0.037699
0	-0.085	0.037699
0	-0.085	0.031415
0	-0.085	0.031415
0	-0.068	0.025132
0	-0.068	0.025132
0	-0.068	0.025132
0	-0.068	0.018849
0	-0.068	0.018849
0	-0.068	0.018849
0	-0.068	0.012566
2	-0.068	0.012566
2	-0.034	0.012566
2	-0.017	0.0062831
2	0	0.0062831
2	0	0.0062831
0	0	0.0062831
0	0	0.0062831
0	0	0.012566
0	0	0.012566
0	0.017	0.012566
0	0.017	0.012566
0	0.017	0.012566
0	0.017	0.012566
0	0.017	0.012566
0	0.017	0.012566
0	0.017	0.012566
0	0.017	0.012566
0	0.017	0.018849
0	0.017	0.018849
0	0.017	0.018849
0	0.017	0.018849
1	0.017	0.018849
1	0	0.018849
1	0	0.018849
1	-0.017	0.018849
1	-0.034	0.018849
1	-0.051	0.018849
1	-0.068	0.012566
1	-0.085	0.012566
1	-0.102	0.0062831
0	-0.102	0.0062831
0	-0.102	0
0	-0.102	0
0	-0.102	6.2768
0	-0.102	6.2768
0	-0.102	6.2705
0	-0.102	6.2705
0	-0.102	6.2642
0	-0.102	6.2642
0	-0.119	6.258
0	-0.119	6.2517
0	-0.119	6.2517
0	-0.119	6.2454
0	-0.119	6.2454
0	-0.119	6.2391
0	-0.119	6.2328
0	-0.136	6.2328
0	-0.136	6.2265
0	-0.136	6.2203
2	-0.136	6.2203
2	-0.119	6.214
2	-0.119	6.2077
2	-0.102	6.2077
2	-0.085	6.2014
2	-0.068	6.2014
2	-0.051	6.2014
2	-0.034	6.1951
2	-0.017	6.1951
2	-0.017	6.1951
2	0	6.1951
2	0	6.1951
2	0.017	6.1951
2	0.034	6.1951
2	0.034	6.1951
2	0.051	6.2014
2	0.068	6.2014
2	0.085	6.2014
2	0.102	6.2077
2	0.119	6.214
2	0.136	6.214
2	0.153	6.2203
2	0.153	6.2265
2	0.17	6.2265
2	0.187	6.2328
2	0.204	6.2391
2	0.221	6.2454
2	0.238	6.258
0	0.238	6.2642
0	0.238	6.2705
0	0.238	6.2768
0	0.238	0
0	0.238	0.012566
1	0.238	0.018849
1	0.221	0.025132
1	0.204	0.031415
1	0.187	0.037699
1	0.17	0.043982
1	0.153	0.050265
1	0.136	0.056548
1	0.119	0.056548
1	0.102	0.062831
1	0.102	0.062831
1	0.085	0.069114
1	0.068	0.069114
1	0.051	0.075397
1	0.034	0.075397
1	0.017	0.075397
1	0	0.075397
1	0	0.075397
1	0	0.075397
1	-0.017	0.075397
1	-0.034	0.075397
1	-0.051	0.075397
0	-0.051	0.069114
0	-0.034	0.069114
0	-0.034	0.069114
0	-0.034	0.069114
0	-0.017	0.062831
0	-0.017	0.062831
0	-0.017	0.062831
0	0	0.062831
0	0	0.062831
1	0	0.062831
1	-0.017	0.062831
1	-0.034	0.062831
1	-0.034	0.062831
0	-0.034	0.056548
0	-0.034	0.056548
0	-0.034	0.056548
0	-0.017	0.056548
0	-0.017	0.056548
0	-0.017	0.056548
0	-0.017	0.056548
0	0	0.050265
0	0	0.050265
0	0	0.050265
0	0	0.050265
0	0	0.050265
0	0	0.050265
0	0	0.050265
0	0	0.050265
0	0.017	0.050265
0	0.017	0.056548
0	0.017	0.056548
1	0.017	0.056548
1	0	0.056548
1	0	0.056548
1	0	0.056548
1	-0.017	0.056548
0	-0.017	0.056548
0	-0.017	0.056548
0	-0.017	0.050265
0	0	0.050265
0	0	0.050265
0	0	0.050265
0	0	0.050265
0	0	0.050265
0	0	0.050265
0	0	0.050265
0	0	0.050265
0	0.017	0.050265
1	0.017	0.056548
1	0	0.056548
1	0	0.056548
1	-0.017	0.050265
1	-0.034	0.050265
1	-0.051	0.050265
1	-0.068	0.050265
[truncated: 5,162 more rows]
