# Supplementary material for: Skilled motor control of an inverted pendulum implies low entropy of states but high entropy of actions
Source: PLoS Comput Biol. 2023 Jan 6;19(1):e1010810. doi: 10.1371/journal.pcbi.1010810 (PMC9851554; doi:10.1371/journal.pcbi.1010810)
Supplement: S2 File — The dataset within the file contains the data collected during the experiment. Each CSV file named “FRI_p_l.csv” corresponds to a different trial, where “p” stands for an unique numerical participant’s identifier and “l” stands for pendulum length (where “2” corresponds to 0.2, “3” to 0.3 m, “4” to 0.4 m, etc.). In every file, rows correspond to subsequent time steps, sampled with a frequency of 0.017 s. For every recorded time step, each column contains: the action selected by the trial’s participant (“action”). The value 0 corresponds to a “no action”, the value 1 represents an action that pushes the pendulum towards the clockwise direction and the value 2 corresponds to an action that pushes the pendulum towards the anti-clockwise direction.the angular velocity of the pendulum at that time step (“ang. velocity”), measured in rad s−1.the angle of the pendulum at that time step (“angle”), measured in rad with values in the interval [0, 2π) rad. The angle 0 rad corresponds to the pendulum oriented in its upright position.the single utility value associated to the whole trial (“utility”). (ZIP) [file pcbi.1010810.s002.zip › ExperimentalData/FRI_29_2.csv]

action	angular vel.	angle	trial utility
0	0	3.2358	-19.7833
0	-0.017	3.2358
0	-0.034	3.2358
0	-0.051	3.2358
0	-0.068	3.2358
0	-0.085	3.2295
0	-0.085	3.2295
0	-0.102	3.2232
0	-0.119	3.2232
0	-0.136	3.217
0	-0.136	3.2107
0	-0.153	3.2107
0	-0.17	3.2044
0	-0.17	3.1981
0	-0.187	3.1918
0	-0.187	3.1855
0	-0.187	3.1793
0	-0.204	3.173
0	-0.204	3.1667
0	-0.204	3.1604
0	-0.204	3.1541
0	-0.221	3.1478
0	-0.221	3.1416
0	-0.221	3.1353
0	-0.221	3.129
0	-0.204	3.1227
0	-0.204	3.1164
0	-0.204	3.1101
0	-0.204	3.1038
0	-0.187	3.0976
0	-0.187	3.0913
0	-0.17	3.085
0	-0.17	3.0787
0	-0.153	3.0724
0	-0.153	3.0661
0	-0.136	3.0661
2	-0.136	3.0599
2	-0.068	3.0599
2	-0.017	3.0536
2	0.017	3.0536
2	0.068	3.0536
2	0.119	3.0599
2	0.17	3.0661
2	0.221	3.0724
2	0.272	3.0787
2	0.323	3.085
2	0.374	3.0976
2	0.408	3.1101
2	0.459	3.1227
2	0.493	3.1353
2	0.544	3.1541
2	0.578	3.173
2	0.612	3.1855
2	0.646	3.2044
2	0.663	3.2295
2	0.697	3.2484
2	0.714	3.2672
2	0.731	3.2923
2	0.748	3.3112
2	0.765	3.3363
2	0.765	3.3615
2	0.782	3.3866
2	0.782	3.4054
2	0.782	3.4306
2	0.765	3.4557
2	0.765	3.4808
2	0.748	3.4997
2	0.731	3.5248
2	0.714	3.5437
2	0.697	3.5688
2	0.68	3.5877
2	0.646	3.6065
2	0.629	3.6254
2	0.595	3.6442
2	0.561	3.6631
2	0.527	3.6819
2	0.476	3.6945
2	0.442	3.707
2	0.408	3.7196
2	0.357	3.7322
2	0.306	3.7447
2	0.272	3.751
2	0.221	3.7636
2	0.17	3.7636
2	0.119	3.7699
2	0.068	3.7761
2	0.034	3.7761
2	0	3.7761
2	-0.051	3.7761
2	-0.102	3.7761
2	-0.153	3.7699
2	-0.204	3.7636
0	-0.289	3.7573
0	-0.374	3.7447
0	-0.459	3.7322
0	-0.544	3.7196
0	-0.612	3.7008
0	-0.697	3.6819
0	-0.765	3.6568
0	-0.85	3.6316
1	-0.918	3.6065
1	-1.02	3.5751
1	-1.122	3.5437
1	-1.224	3.5122
1	-1.309	3.4745
1	-1.394	3.4306
1	-1.479	3.3866
1	-1.547	3.3426
1	-1.615	3.2923
1	-1.683	3.2421
1	-1.734	3.1918
1	-1.768	3.1416
1	-1.802	3.085
1	-1.836	3.0284
1	-1.853	2.9782
1	-1.87	2.9216
1	-1.87	2.8651
1	-1.87	2.8085
1	-1.853	2.752
1	-1.836	2.6955
1	-1.802	2.6389
1	-1.768	2.5886
1	-1.717	2.5321
1	-1.683	2.4818
0	-1.581	2.4316
0	-1.479	2.3876
0	-1.377	2.3436
0	-1.258	2.3059
0	-1.156	2.2682
0	-1.037	2.2368
0	-0.918	2.2054
0	-0.799	2.1802
0	-0.663	2.1551
0	-0.544	2.1362
0	-0.408	2.1237
0	-0.289	2.1111
0	-0.153	2.1048
0	-0.034	2.1048
0	0.085	2.1048
0	0.204	2.1111
0	0.34	2.1174
0	0.459	2.13
0	0.595	2.1488
0	0.714	2.1677
0	0.833	2.1865
0	0.952	2.2179
0	1.071	2.2494
0	1.19	2.2808
0	1.309	2.3185
0	1.411	2.3624
0	1.513	2.4064
0	1.615	2.4504
0	1.7	2.5007
0	1.785	2.5509
2	1.87	2.6075
2	1.972	2.664
2	2.074	2.7269
2	2.176	2.7897
2	2.261	2.8588
2	2.329	2.9279
2	2.397	2.997
2	2.448	3.0724
2	2.499	3.1478
2	2.533	3.2232
2	2.55	3.2986
2	2.567	3.374
2	2.567	3.4557
2	2.55	3.5311
2	2.533	3.6065
2	2.499	3.6819
2	2.448	3.7573
2	2.397	3.8264
2	2.329	3.9018
2	2.261	3.9709
2	2.193	4.04
2	2.108	4.1029
2	2.023	4.1657
2	1.938	4.2222
2	1.836	4.2788
2	1.751	4.3353
2	1.649	4.3856
2	1.53	4.4359
2	1.428	4.4798
2	1.326	4.5175
0	1.173	4.5553
0	1.02	4.593
0	0.884	4.6181
0	0.731	4.6432
0	0.578	4.6621
0	0.425	4.6809
0	0.272	4.6935
0	0.136	4.6998
0	0	4.6998
0	-0.153	4.6935
0	-0.306	4.6872
0	-0.459	4.6746
0	-0.612	4.6621
0	-0.748	4.6432
0	-0.901	4.6181
0	-1.054	4.5867
0	-1.207	4.5553
0	-1.343	4.5113
0	-1.496	4.4736
0	-1.632	4.4233
0	-1.785	4.373
0	-1.921	4.3165
0	-2.057	4.2599
1	-2.193	4.1908
1	-2.346	4.1217
1	-2.516	4.0526
1	-2.669	3.9709
1	-2.822	3.8892
1	-2.958	3.8013
1	-3.077	3.7133
1	-3.196	3.6191
1	-3.298	3.5185
1	-3.383	3.4243
1	-3.451	3.3175
1	-3.519	3.2107
1	-3.553	3.1101
1	-3.587	2.997
1	-3.587	2.8902
1	-3.587	2.7834
1	-3.57	2.6766
1	-3.536	2.5698
1	-3.485	2.463
1	-3.417	2.3624
1	-3.349	2.2556
1	-3.264	2.1614
1	-3.179	2.0609
1	-3.077	1.9666
1	-2.975	1.8786
1	-2.873	1.7907
1	-2.771	1.7027
1	-2.652	1.621
1	-2.55	1.5456
1	-2.431	1.4703
1	-2.329	1.3948
1	-2.21	1.3257
1	-2.108	1.2629
1	-2.006	1.2001
1	-1.904	1.1435
1	-1.819	1.087
0	-1.683	1.0304
0	-1.564	0.98645
0	-1.428	0.94246
0	-1.309	0.89848
0	-1.19	0.86079
0	-1.088	0.82309
0	-0.969	0.79167
0	-0.867	0.76654
0	-0.765	0.74141
0	-0.663	0.72256
0	-0.561	0.70371
0	-0.476	0.68486
0	-0.374	0.67229
0	-0.272	0.66601
0	-0.187	0.65344
0	-0.102	0.65344
0	0	0.64716
0	0.068	0.64716
0	0.153	0.65344
0	0.255	0.65973
0	0.34	0.67229
0	0.442	0.67858
0	0.527	0.69742
0	0.629	0.71627
0	0.731	0.73512
0	0.833	0.76026
0	0.935	0.78539
0	1.037	0.8168
0	1.156	0.84822
0	1.275	0.88592
0	1.394	0.92362
0	1.513	0.9676
0	1.632	1.0179
0	1.768	1.0681
0	1.887	1.1247
0	2.023	1.1812
0	2.176	1.2441
2	2.312	1.3132
2	2.499	1.3823
2	2.686	1.464
2	2.873	1.5456
2	3.06	1.6336
2	3.247	1.7279
2	3.434	1.8284
2	3.621	1.9352
2	3.791	2.0483
2	3.961	2.1677
2	4.114	2.287
2	4.267	2.4127
0	4.352	2.5447
0	4.42	2.6766
0	4.488	2.8085
0	4.522	2.9468
0	4.539	3.0787
0	4.539	3.217
0	4.505	3.3552
0	4.471	3.4871
0	4.403	3.6191
0	4.318	3.751
0	4.233	3.883
0	4.114	4.0086
0	3.995	4.128
0	3.859	4.2474
0	3.723	4.3605
0	3.57	4.4673
0	3.434	4.5741
0	3.281	4.6746
0	3.128	4.7752
0	2.975	4.8631
0	2.822	4.9511
0	2.686	5.0328
0	2.533	5.1144
0	2.397	5.1898
0	2.278	5.2589
0	2.142	5.3218
0	2.023	5.3846
0	1.904	5.4474
0	1.802	5.504
0	1.7	5.5543
0	1.598	5.6045
0	1.513	5.6485
0	1.428	5.6925
1	1.343	5.7365
1	1.224	5.7742
1	1.105	5.8119
1	1.003	5.8433
1	0.901	5.8747
1	0.799	5.8998
1	0.714	5.9187
1	0.612	5.9375
1	0.527	5.9564
1	0.442	5.9752
1	0.357	5.9878
1	0.272	5.9941
1	0.187	6.0004
1	0.102	6.0066
1	0.034	6.0066
1	-0.034	6.0066
1	-0.119	6.0066
1	-0.204	6.0004
1	-0.289	5.9941
1	-0.357	5.9815
1	-0.442	5.9689
1	-0.544	5.9564
1	-0.629	5.9375
1	-0.714	5.9187
1	-0.816	5.8936
1	-0.918	5.8684
1	-1.02	5.8433
0	-1.071	5.8056
0	-1.139	5.7742
0	-1.224	5.7365
0	-1.292	5.6988
2	-1.377	5.6611
2	-1.428	5.6171
2	-1.479	5.5731
2	-1.547	5.5291
2	-1.615	5.4789
2	-1.683	5.4286
2	-1.751	5.3783
2	-1.836	5.3281
2	-1.904	5.2715
2	-2.006	5.2087
2	-2.091	5.1521
2	-2.193	5.083
2	-2.295	5.0202
0	-2.431	4.9448
0	-2.584	4.8694
0	-2.72	4.794
0	-2.873	4.706
0	-3.026	4.6181
0	-3.162	4.5238
0	-3.315	4.4296
0	-3.451	4.3291
0	-3.587	4.2222
0	-3.706	4.1091
0	-3.825	3.996
0	-3.944	3.883
0	-4.029	3.7636
0	-4.114	3.6379
0	-4.165	3.5122
0	-4.216	3.3866
0	-4.233	3.2609
0	-4.25	3.1353
0	-4.233	3.0033
0	-4.199	2.8777
0	-4.148	2.752
0	-4.08	2.6326
0	-3.995	2.507
0	-3.91	2.3876
0	-3.791	2.2745
0	-3.672	2.1614
0	-3.536	2.0546
0	-3.4	1.9478
0	-3.264	1.8472
0	-3.111	1.753
0	-2.958	1.6587
0	-2.805	1.5708
0	-2.669	1.4891
0	-2.516	1.4137
0	-2.363	1.3383
0	-2.21	1.2692
0	-2.074	1.2064
0	-1.938	1.1435
0	-1.802	1.087
0	-1.666	1.0367
0	-1.53	0.98645
0	-1.411	0.94246
2	-1.292	0.90477
2	-1.139	0.86707
2	-0.986	0.83565
2	-0.833	0.81052
2	-0.68	0.78539
2	-0.527	0.76654
2	-0.391	0.75397
2	-0.255	0.74141
2	-0.102	0.73512
2	0.017	0.73512
2	0.153	0.74141
0	0.255	0.74769
0	0.357	0.75397
0	0.476	0.76654
0	0.578	0.78539
0	0.68	0.80424
0	0.782	0.82309
0	0.901	0.84822
0	1.02	0.87963
0	1.122	0.91105
0	1.258	0.94875
0	1.377	0.98645
0	1.496	1.0304
0	1.632	1.0744
0	1.768	1.131
0	1.904	1.1812
2	2.04	1.2441
2	2.227	1.3069
2	2.414	1.376
2	2.601	1.4514
2	2.788	1.5331
2	2.975	1.621
2	3.162	1.709
2	3.349	1.8095
2	3.536	1.9101
2	3.706	2.0232
2	3.876	2.1362
2	4.029	2.2556
2	4.182	2.375
2	4.318	2.507
2	4.437	2.6389
2	4.539	2.7708
2	4.624	2.9091
2	4.675	3.0473
2	4.726	3.1918
2	4.743	3.3363
0	4.709	3.4745
0	4.641	3.6128
0	4.556	3.751
0	4.471	3.8892
0	4.352	4.0212
0	4.233	4.1531
0	4.097	4.2788
0	3.944	4.3982
0	3.808	4.5113
0	3.655	4.6244
0	3.502	4.7312
0	3.349	4.838
0	3.196	4.9385
0	3.06	5.0328
0	2.907	5.1207
0	2.771	5.2024
0	2.652	5.2841
0	2.533	5.3658
0	2.414	5.4412
0	2.295	5.5103
0	2.193	5.5794
0	2.108	5.6422
0	2.023	5.705
0	1.938	5.7616
0	1.87	5.8182
0	1.802	5.8747
1	1.751	5.9313
1	1.649	5.9815
1	1.581	6.0318
1	1.496	6.0758
1	1.428	6.1197
1	1.377	6.1637
1	1.309	6.2014
1	1.258	6.2454
1	1.224	6.2768
0	1.224	0.031415
0	1.224	0.069114
0	1.241	0.10681
0	1.258	0.14451
0	1.292	0.18221
1	1.309	0.22619
1	1.309	0.26389
1	1.309	0.30159
1	1.326	0.34557
1	1.326	0.38327
1	1.343	0.42097
1	1.377	0.46495
1	1.411	0.50893
1	1.445	0.54663
1	1.479	0.59061
1	1.53	0.64088
1	1.581	0.68486
1	1.632	0.73512
1	1.7	0.78539
1	1.768	0.83565
1	1.836	0.8922
1	1.921	0.94875
1	1.989	1.0053
1	2.091	1.0681
1	2.176	1.131
1	2.278	1.2001
1	2.38	1.2692
1	2.482	1.3383
1	2.584	1.4137
1	2.686	1.4954
1	2.788	1.5771
1	2.907	1.665
1	3.009	1.753
1	3.111	1.8472
1	3.213	1.9415
1	3.315	2.0357
1	3.4	2.1362
1	3.468	2.2431
1	3.553	2.3499
1	3.604	2.4567
1	3.655	2.5635
1	3.689	2.6766
1	3.706	2.7834
1	3.706	2.8965
1	3.689	3.0096
1	3.655	3.1164
1	3.604	3.2295
1	3.536	3.3363
1	3.468	3.4431
1	3.366	3.5437
1	3.264	3.6442
1	3.145	3.7384
1	3.009	3.8327
1	2.873	3.9207
1	2.72	4.0023
1	2.55	4.084
1	2.38	4.1594
1	2.21	4.2285
1	2.04	4.2914
1	1.853	4.3479
1	1.683	4.4044
1	1.496	4.4547
1	1.309	4.4924
1	1.122	4.5301
1	0.918	4.5615
1	0.731	4.5867
1	0.544	4.6055
1	0.357	4.6181
1	0.17	4.6306
1	0	4.6306
1	-0.204	4.6306
1	-0.391	4.6181
1	-0.578	4.6055
1	-0.765	4.5867
1	-0.952	4.5553
1	-1.139	4.5238
1	-1.326	4.4861
1	-1.513	4.4484
1	-1.7	4.3982
1	-1.87	4.3416
1	-2.057	4.2851
1	-2.227	4.2222
1	-2.397	4.1531
1	-2.567	4.0777
1	-2.72	3.996
1	-2.873	3.9144
1	-3.009	3.8264
1	-3.128	3.7322
1	-3.247	3.6379
1	-3.349	3.5374
1	-3.451	3.4306
1	-3.519	3.33
1	-3.587	3.2232
1	-3.621	3.1164
1	-3.655	3.0033
1	-3.655	2.8965
1	-3.655	2.7834
1	-3.638	2.6766
1	-3.604	2.5635
1	-3.553	2.4567
0	-3.451	2.3499
0	-3.332	2.2494
0	-3.213	2.1551
0	-3.077	2.0609
0	-2.941	1.9666
0	-2.805	1.8786
0	-2.652	1.797
0	-2.516	1.7216
0	-2.363	1.6462
0	-2.21	1.5771
0	-2.057	1.5142
0	-1.904	1.4577
0	-1.751	1.4011
0	-1.615	1.3509
0	-1.462	1.3006
0	-1.309	1.2629
0	-1.173	1.2252
0	-1.037	1.1875
0	-0.901	1.1624
0	-0.765	1.1372
0	-0.629	1.1121
1	-0.493	1.0995
1	-0.391	1.087
1	-0.306	1.0744
1	-0.204	1.0681
1	-0.119	1.0618
1	-0.034	1.0556
1	0.051	1.0556
1	0.136	1.0618
1	0.221	1.0681
1	0.323	1.0744
1	0.408	1.087
1	0.493	1.0995
1	0.595	1.1184
0	0.731	1.1372
0	0.867	1.1624
0	1.003	1.1875
1	1.139	1.2189
1	1.241	1.2566
1	1.343	1.2943
1	1.445	1.3383
1	1.564	1.3823
1	1.666	1.4325
1	1.768	1.4828
1	1.887	1.5394
1	1.989	1.5959
1	2.091	1.6587
0	2.244	1.7279
0	2.397	1.797
0	2.533	1.8661
0	2.669	1.9478
0	2.805	2.0294
0	2.941	2.1174
0	3.06	2.2054
0	3.179	2.2996
0	3.281	2.4001
0	3.383	2.5007
0	3.451	2.6012
0	3.519	2.708
0	3.587	2.8148
0	3.621	2.9216
0	3.638	3.0284
0	3.655	3.1416
0	3.638	3.2484
0	3.604	3.3552
0	3.57	3.4683
0	3.519	3.5751
0	3.434	3.6756
0	3.349	3.7824
0	3.264	3.8767
0	3.145	3.9772
0	3.026	4.0714
0	2.907	4.1594
0	2.771	4.2411
0	2.635	4.3228
0	2.499	4.4044
0	2.346	4.4736
0	2.193	4.5427
0	2.057	4.6055
0	1.904	4.6683
0	1.751	4.7249
0	1.598	4.7752
0	1.445	4.8191
0	1.292	4.8568
1	1.156	4.8945
1	0.969	4.926
1	0.782	4.9574
1	0.595	4.9762
1	0.408	4.9888
1	0.221	5.0014
1	0.034	5.0076
1	-0.136	5.0014
1	-0.323	4.9951
1	-0.493	4.9825
1	-0.68	4.9637
1	-0.867	4.9448
1	-1.054	4.9134
1	-1.241	4.8757
1	-1.428	4.838
1	-1.615	4.794
1	-1.819	4.7375
1	-2.006	4.6809
1	-2.193	4.6181
1	-2.38	4.549
1	-2.567	4.4736
1	-2.754	4.3982
1	-2.924	4.3102
1	-3.094	4.2222
1	-3.264	4.128
1	-3.434	4.0212
1	-3.587	3.9207
1	-3.723	3.8076
1	-3.842	3.6945
1	-3.961	3.5751
1	-4.046	3.4557
1	-4.131	3.3363
1	-4.182	3.2107
1	-4.216	3.085
1	-4.25	2.9593
1	-4.25	2.8274
1	-4.233	2.7017
1	-4.199	2.5761
1	-4.148	2.4504
1	-4.08	2.3247
1	-4.012	2.2054
1	-3.927	2.086
1	-3.825	1.9666
1	-3.723	1.8535
1	-3.621	1.7467
1	-3.502	1.6399
1	-3.4	1.5331
1	-3.281	1.4325
1	-3.179	1.3383
1	-3.06	1.2441
1	-2.975	1.1498
1	-2.873	1.0618
0	-2.737	0.98016
0	-2.618	0.89848
0	-2.499	0.82309
0	-2.397	0.74769
0	-2.295	0.67858
0	-2.21	0.60946
0	-2.125	0.54663
0	-2.04	0.4838
0	-1.972	0.42097
0	-1.921	0.36442
0	-1.87	0.30787
2	-1.836	0.25132
2	-1.751	0.19478
2	-1.683	0.14451
2	-1.632	0.094246
2	-1.581	0.043982
2	-1.53	0
2	-1.496	6.2391
2	-1.462	6.1951
2	-1.428	6.1512
0	-1.462	6.1072
0	-1.479	6.0632
2	-1.513	6.0129
2	-1.513	5.9689
2	-1.53	5.925
2	-1.547	5.8747
2	-1.564	5.8307
2	-1.598	5.7805
2	-1.632	5.7365
2	-1.666	5.6862
2	-1.717	5.6359
2	-1.768	5.5794
2	-1.819	5.5291
2	-1.887	5.4726
2	-1.955	5.416
2	-2.023	5.3532
2	-2.108	5.2904
2	-2.193	5.2275
2	-2.295	5.1584
2	-2.38	5.0893
2	-2.482	5.0139
2	-2.584	4.9385
2	-2.686	4.8568
2	-2.805	4.7752
2	-2.907	4.6935
2	-3.009	4.6055
2	-3.128	4.5113
2	-3.23	4.417
2	-3.315	4.3165
2	-3.417	4.216
2	-3.502	4.1091
2	-3.587	4.0023
2	-3.638	3.8955
2	-3.706	3.7824
2	-3.74	3.6756
2	-3.774	3.5625
2	-3.774	3.4494
2	-3.774	3.3363
2	-3.757	3.2232
2	-3.706	3.1101
2	-3.655	2.997
2	-3.587	2.8902
2	-3.502	2.7834
2	-3.4	2.6766
2	-3.281	2.5761
2	-3.162	2.4818
2	-3.009	2.3876
2	-2.873	2.2996
2	-2.703	2.2117
2	-2.55	2.1362
2	-2.38	2.0609
2	-2.193	1.9917
2	-2.023	1.9289
2	-1.836	1.8724
2	-1.649	1.8158
2	-1.462	1.7718
2	-1.275	1.7279
2	-1.088	1.6964
2	-0.901	1.665
2	-0.697	1.6399
2	-0.51	1.621
2	-0.323	1.6085
2	-0.136	1.6022
2	0.051	1.6022
2	0.238	1.6085
2	0.425	1.6148
2	0.612	1.6336
2	0.799	1.6525
2	0.986	1.6776
2	1.173	1.7153
2	1.377	1.753
2	1.547	1.797
2	1.734	1.8472
2	1.921	1.8975
2	2.108	1.9603
2	2.278	2.0294
2	2.448	2.0986
2	2.618	2.174
2	2.771	2.2556
2	2.924	2.3436
2	3.06	2.4316
2	3.196	2.5258
2	3.315	2.6263
2	3.417	2.7269
2	3.519	2.8274
2	3.587	2.9342
2	3.655	3.0473
2	3.706	3.1541
2	3.723	3.2672
2	3.74	3.3803
2	3.723	3.4934
2	3.706	3.6065
2	3.672	3.7133
2	3.621	3.8264
2	3.57	3.9332
2	3.485	4.04
2	3.4	4.1406
2	3.315	4.2411
2	3.128	4.3416
2	2.958	4.4296
2	2.771	4.5175
2	2.567	4.5992
2	2.38	4.6746
2	2.193	4.7437
2	2.006	4.8066
2	1.802	4.8631
2	1.615	4.9134
2	1.428	4.9574
2	1.241	5.0014
2	1.054	5.0328
2	0.884	5.0642
2	0.697	5.0893
2	0.527	5.1082
2	0.34	5.1207
2	0.17	5.127
2	0	5.1333
2	-0.17	5.127
2	-0.357	5.1207
2	-0.527	5.1082
2	-0.714	5.0893
2	-0.884	5.0642
2	-1.071	5.0328
2	-1.258	5.0014
2	-1.445	4.9574
2	-1.632	4.9134
2	-1.819	4.8568
2	-2.006	4.8003
2	-2.193	4.7375
2	-2.38	4.6683
2	-2.567	4.5992
2	-2.754	4.5175
2	-2.907	4.4296
2	-3.043	4.3416
2	-3.179	4.2474
2	-3.298	4.1531
2	-3.434	4.0526
2	-3.502	3.9458
2	-3.553	3.839
2	-3.604	3.7322
2	-3.638	3.6254
2	-3.655	3.5122
2	-3.672	3.4054
2	-3.655	3.2923
2	-3.621	3.1855
2	-3.587	3.0724
2	-3.519	2.9656
2	-3.451	2.8651
2	-3.366	2.7583
0	-3.298	2.6578
0	-3.213	2.5635
0	-3.128	2.4693
0	-3.026	2.375
0	-2.924	2.287
0	-2.805	2.1991
0	-2.669	2.1174
0	-2.533	2.0357
0	-2.397	1.9603
0	-2.261	1.8912
0	-2.125	1.8284
0	-1.972	1.7655
0	-1.819	1.709
0	-1.666	1.6525
0	-1.53	1.6085
0	-1.377	1.5645
0	-1.224	1.5268
0	-1.071	1.4891
0	-0.918	1.4577
0	-0.765	1.4325
0	-0.629	1.4137
0	-0.476	1.3948
0	-0.323	1.3823
0	-0.17	1.376
0	-0.034	1.3697
0	0.102	1.376
0	0.238	1.3823
0	0.391	1.3886
0	0.544	1.4011
0	0.697	1.42
0	0.833	1.4451
0	0.986	1.4703
0	1.139	1.5017
0	1.292	1.5394
0	1.428	1.5833
0	1.581	1.6273
0	1.734	1.6776
0	1.887	1.7341
0	2.023	1.7907
0	2.176	1.8535
0	2.312	1.9226
2	2.448	1.9917
2	2.618	2.0671
2	2.788	2.1488
2	2.958	2.2368
2	3.094	2.331
2	3.247	2.4253
2	3.383	2.5258
2	3.502	2.6263
2	3.604	2.7332
2	3.689	2.84
2	3.757	2.9531
2	3.825	3.0661
2	3.859	3.1855
2	3.893	3.2986
2	3.893	3.418
2	3.876	3.5374
2	3.859	3.6505
2	3.808	3.7636
2	3.757	3.883
2	3.689	3.9898
2	3.604	4.1029
2	3.519	4.2097
2	3.417	4.3165
2	3.315	4.417
2	3.213	4.5113
2	3.111	4.6055
2	2.992	4.6998
2	2.89	4.7877
2	2.771	4.8757
2	2.669	4.9574
2	2.567	5.0328
2	2.465	5.1082
2	2.363	5.1836
2	2.278	5.2527
2	2.176	5.3155
2	2.108	5.3846
2	2.023	5.4474
2	1.955	5.504
2	1.904	5.5605
2	1.836	5.6171
2	1.785	5.6736
2	1.751	5.7302
2	1.717	5.7805
2	1.683	5.8307
2	1.666	5.881
2	1.649	5.9313
2	1.649	5.9815
2	1.632	6.0318
2	1.649	6.082
0	1.615	6.1323
1	1.598	6.1763
1	1.547	6.2265
1	1.496	6.2705
1	1.462	0.031415
1	1.428	0.075397
1	1.411	0.11938
1	1.377	0.16336
1	1.377	0.20106
1	1.36	0.24504
1	1.36	0.28274
1	1.36	0.32672
1	1.377	0.3707
1	1.394	0.4084
1	1.411	0.45238
1	1.445	0.49637
1	1.479	0.54035
1	1.513	0.58433
1	1.564	0.62831
1	1.615	0.67858
1	1.666	0.72884
1	1.717	0.7791
1	1.785	0.82937
1	1.87	0.88592
1	1.938	0.94246
1	2.023	1.0053
1	2.108	1.0681
1	2.21	1.131
1	2.295	1.2001
1	2.397	1.2692
1	2.499	1.3446
1	2.601	1.42
1	2.72	1.5017
1	2.822	1.5833
1	2.924	1.6713
1	3.043	1.7593
1	3.145	1.8535
1	3.247	1.9478
1	3.332	2.0483
1	3.417	2.1488
1	3.502	2.2556
1	3.57	2.3624
1	3.621	2.4693
1	3.672	2.5761
1	3.706	2.6892
1	3.723	2.8023
1	3.723	2.9091
1	3.706	3.0222
1	3.672	3.1353
1	3.621	3.2421
1	3.553	3.3489
1	3.468	3.4557
1	3.366	3.5625
1	3.264	3.6631
1	3.145	3.7573
1	3.009	3.8515
1	2.856	3.9395
1	2.703	4.0212
1	2.55	4.1029
1	2.38	4.172
1	2.21	4.2411
1	2.023	4.3039
1	1.853	4.3667
1	1.666	4.417
1	1.479	4.4673
1	1.292	4.505
1	1.105	4.5427
1	0.918	4.5741
1	0.714	4.5992
1	0.527	4.6181
1	0.34	4.6306
1	0.153	4.6369
1	-0.017	4.6432
1	-0.221	4.6369
1	-0.408	4.6244
1	-0.595	4.6118
1	-0.782	4.593
1	-0.969	4.5678
1	-1.156	4.5301
1	-1.343	4.4924
1	-1.53	4.4547
1	-1.717	4.4044
1	-1.904	4.3479
1	-2.074	4.2914
1	-2.244	4.2222
1	-2.414	4.1531
1	-2.584	4.0777
1	-2.737	3.996
1	-2.89	3.9144
1	-3.026	3.8264
1	-3.162	3.7322
1	-3.264	3.6316
1	-3.383	3.5374
1	-3.468	3.4306
1	-3.536	3.3238
1	-3.604	3.217
1	-3.638	3.1101
1	-3.672	3.0033
1	-3.672	2.8902
1	-3.672	2.7771
1	-3.655	2.6703
1	-3.621	2.5572
1	-3.57	2.4504
1	-3.502	2.3436
1	-3.434	2.2431
1	-3.349	2.1425
1	-3.247	2.042
1	-3.162	1.9415
1	-3.06	1.8535
0	-2.907	1.7593
2	-2.754	1.6776
2	-2.567	1.5959
2	-2.38	1.5205
2	-2.176	1.4514
2	-1.989	1.3886
2	-1.802	1.332
2	-1.615	1.2817
2	-1.428	1.2378
2	-1.258	1.1938
2	-1.071	1.1624
2	-0.901	1.131
2	-0.714	1.1058
2	-0.544	1.087
2	-0.374	1.0744
2	-0.204	1.0618
2	-0.034	1.0618
2	0.136	1.0618
2	0.306	1.0681
2	0.476	1.0807
2	0.646	1.0933
2	0.816	1.1184
2	1.003	1.1435
2	1.173	1.1812
2	1.36	1.2189
2	1.53	1.2629
2	1.717	1.3069
2	1.904	1.3634
2	2.091	1.4263
2	2.278	1.4891
2	2.465	1.5645
2	2.652	1.6399
0	2.805	1.7216
0	2.958	1.8095
0	3.094	1.8975
0	3.23	1.9917
0	3.366	2.0923
0	3.485	2.1928
0	3.604	2.2996
0	3.706	2.4127
0	3.791	2.5258
0	3.876	2.6389
0	3.944	2.7583
0	3.978	2.8777
0	4.012	2.997
0	4.012	3.1164
0	4.012	3.2358
0	3.978	3.3615
0	3.944	3.4808
0	3.876	3.5939
0	3.808	3.7133
0	3.723	3.8264
0	3.621	3.9332
0	3.502	4.04
0	3.383	4.1468
0	3.247	4.2474
0	3.111	4.3416
0	2.958	4.4296
0	2.822	4.5175
0	2.669	4.5992
0	2.516	4.6809
0	2.363	4.75
0	2.21	4.8191
0	2.057	4.8883
0	1.921	4.9448
0	1.768	5.0014
0	1.632	5.0516
0	1.479	5.1019
0	1.343	5.1396
0	1.207	5.1836
0	1.071	5.215
0	0.952	5.2464
0	0.816	5.2715
0	0.697	5.2966
0	0.561	5.3155
0	0.442	5.3281
0	0.323	5.3406
0	0.204	5.3469
0	0.085	5.3532
0	-0.017	5.3532
0	-0.136	5.3532
0	-0.255	5.3469
0	-0.374	5.3343
0	-0.51	5.3218
0	-0.629	5.3029
0	-0.748	5.2841
0	-0.884	5.2589
0	-1.003	5.2338
0	-1.139	5.2024
0	-1.275	5.1647
0	-1.411	5.1207
0	-1.547	5.0767
0	-1.683	5.0328
0	-1.819	4.9762
0	-1.972	4.9197
0	-2.108	4.8568
0	-2.261	4.794
0	-2.414	4.7249
0	-2.567	4.6495
0	-2.703	4.5678
0	-2.856	4.4861
0	-2.992	4.3982
0	-3.145	4.3039
0	-3.264	4.2097
0	-3.4	4.1091
0	-3.519	4.0023
0	-3.621	3.8955
2	-3.723	3.7887
2	-3.757	3.6756
2	-3.791	3.5625
2	-3.791	3.4431
2	-3.791	3.33
2	-3.774	3.217
2	-3.723	3.1038
2	-3.672	2.997
2	-3.604	2.8839
2	-3.519	2.7771
2	-3.417	2.6766
2	-3.298	2.5698
2	-3.162	2.4755
2	-3.026	2.3813
2	-2.873	2.2933
2	-2.72	2.2117
2	-2.55	2.13
2	-2.38	2.0546
2	-2.21	1.9855
0	-2.074	1.9226
0	-1.921	1.8598
0	-1.785	1.8033
0	-1.632	1.753
0	-1.479	1.709
0	-1.326	1.665
0	-1.19	1.6273
0	-1.037	1.5959
0	-0.884	1.5645
0	-0.731	1.5394
0	-0.578	1.5205
0	-0.425	1.5017
0	-0.272	1.4954
0	-0.136	1.4891
0	0	1.4828
0	0.153	1.4891
0	0.306	1.4954
0	0.442	1.5079
0	0.595	1.5205
0	0.748	1.5456
0	0.901	1.5708
0	1.054	1.5959
0	1.19	1.6336
0	1.343	1.6713
0	1.496	1.7153
0	1.649	1.7593
0	1.785	1.8095
2	1.938	1.8661
2	2.108	1.9289
2	2.295	1.9917
2	2.465	2.0671
2	2.635	2.1425
2	2.788	2.2242
2	2.941	2.3122
2	3.094	2.4001
2	3.23	2.4944
2	3.349	2.5949
2	3.451	2.6955
2	3.553	2.8023
2	3.638	2.9091
2	3.706	3.0222
2	3.74	3.1353
2	3.774	3.2484
2	3.791	3.3615
2	3.791	3.4745
2	3.774	3.5877
2	3.74	3.7008
0	3.655	3.8138
0	3.553	3.9207
0	3.434	4.0275
0	3.315	4.128
0	3.179	4.2222
0	3.043	4.3165
0	2.907	4.4107
0	2.754	4.4924
0	2.601	4.5741
0	2.448	4.6495
0	2.295	4.7186
0	2.159	4.7877
0	2.006	4.8506
0	1.853	4.9071
0	1.7	4.9637
0	1.564	5.0139
0	1.411	5.0579
0	1.275	5.0956
0	1.139	5.1333
0	1.003	5.1647
0	0.867	5.1961
0	0.731	5.2213
0	0.612	5.2401
0	0.476	5.2589
0	0.357	5.2715
0	0.221	5.2778
0	0.102	5.2841
0	-0.017	5.2841
0	-0.136	5.2841
0	-0.272	5.2778
0	-0.391	5.2652
0	-0.527	5.2527
0	-0.646	5.2338
0	-0.782	5.215
0	-0.918	5.1836
0	-1.037	5.1584
0	-1.173	5.1207
0	-1.309	5.083
0	-1.462	5.0453
0	-1.598	4.9951
0	-1.751	4.9448
0	-1.887	4.8945
0	-2.04	4.8317
0	-2.176	4.7689
0	-2.329	4.6998
0	-2.482	4.6306
0	-2.635	4.5553
0	-2.771	4.4736
0	-2.924	4.3856
0	-3.06	4.2976
0	-3.196	4.2034
0	-3.315	4.1029
0	-3.434	4.0023
0	-3.536	3.8955
0	-3.638	3.7887
0	-3.723	3.6819
0	-3.791	3.5688
0	-3.842	3.4494
0	-3.876	3.3363
0	-3.893	3.217
0	-3.893	3.1038
0	-3.876	2.9845
0	-3.842	2.8714
0	-3.791	2.752
0	-3.723	2.6389
0	-3.655	2.5321
0	-3.553	2.419
0	-3.451	2.3185
0	-3.332	2.2117
0	-3.213	2.1174
0	-3.077	2.0232
0	-2.941	1.9289
0	-2.788	1.8472
0	-2.652	1.7655
0	-2.499	1.6839
0	-2.346	1.6148
0	-2.193	1.5456
0	-2.04	1.4828
0	-1.887	1.42
0	-1.751	1.3697
0	-1.598	1.3195
0	-1.445	1.2692
2	-1.309	1.2315
2	-1.122	1.1938
2	-0.952	1.1624
2	-0.765	1.1372
2	-0.595	1.1121
2	-0.425	1.0995
2	-0.238	1.087
2	-0.068	1.0807
2	0.085	1.0807
2	0.255	1.087
2	0.442	1.0995
2	0.612	1.1184
2	0.782	1.1372
2	0.969	1.1624
2	1.139	1.1938
2	1.326	1.2315
2	1.496	1.2755
2	1.683	1.3257
2	1.87	1.376
2	2.057	1.4325
2	2.244	1.5017
2	2.431	1.5708
2	2.635	1.6462
2	2.822	1.7279
2	3.009	1.8158
2	3.179	1.9101
2	3.366	2.0106
2	3.536	2.1111
2	3.689	2.2179
2	3.842	2.331
2	3.995	2.4504
2	4.114	2.5761
2	4.233	2.7017
2	4.318	2.8274
2	4.386	2.9593
2	4.454	3.0913
2	4.488	3.2232
2	4.505	3.3615
2	4.488	3.4934
2	4.471	3.6316
0	4.386	3.7636
0	4.301	3.8955
0	4.182	4.0212
0	4.063	4.1468
0	3.927	4.2662
0	3.791	4.3793
0	3.638	4.4924
0	3.485	4.5992
0	3.332	4.6998
0	3.179	4.8003
0	3.026	4.8945
0	2.89	4.9825
0	2.737	5.0705
0	2.601	5.1459
0	2.465	5.2275
0	2.346	5.2966
0	2.21	5.3658
0	2.108	5.4286
0	1.989	5.4914
0	1.887	5.548
0	1.785	5.6045
0	1.7	5.6611
0	1.615	5.7113
0	1.53	5.7553
0	1.462	5.7993
0	1.394	5.8433
0	1.326	5.8873
0	1.275	5.925
0	1.224	5.9627
0	1.173	6.0004
0	1.139	6.0318
0	1.105	6.0695
0	1.071	6.1009
0	1.054	6.1323
0	1.037	6.1637
0	1.02	6.1951
0	1.003	6.2265
0	1.003	6.258
1	1.003	0.0062831
1	0.952	0.031415
1	0.918	0.062831
1	0.901	0.087963
1	0.867	0.1131
1	0.85	0.14451
1	0.833	0.16964
1	0.816	0.19478
1	0.816	0.21991
1	0.799	0.24504
1	0.799	0.26389
1	0.799	0.28902
1	0.799	0.31416
1	0.816	0.33929
1	0.833	0.36442
1	0.833	0.38955
1	0.85	0.41469
1	0.884	0.43982
1	0.901	0.47123
1	0.935	0.49637
1	0.969	0.52778
1	1.003	0.55291
1	1.037	0.58433
1	1.088	0.61574
1	1.139	0.65344
1	1.19	0.68486
1	1.241	0.72256
1	1.309	0.76026
1	1.377	0.80424
1	1.445	0.84193
1	1.513	0.8922
1	1.598	0.93618
1	1.666	0.98645
1	1.751	1.0367
1	1.853	1.0933
1	1.938	1.1498
1	2.04	1.2064
1	2.142	1.2692
1	2.244	1.3383
1	2.346	1.4074
1	2.448	1.4765
1	2.567	1.5519
1	2.669	1.6336
1	2.771	1.7153
1	2.89	1.797
1	2.992	1.8912
1	3.077	1.9792
1	3.179	2.0734
1	3.264	2.1677
1	3.332	2.2682
0	3.451	2.375
0	3.536	2.4755
0	3.621	2.5823
0	3.689	2.6955
0	3.757	2.8085
0	3.791	2.9216
0	3.808	3.0347
0	3.825	3.1478
0	3.808	3.2672
0	3.774	3.3803
0	3.723	3.4934
0	3.672	3.6002
0	3.587	3.7133
0	3.502	3.8201
0	3.4	3.9207
0	3.298	4.0212
0	3.162	4.1217
0	3.043	4.216
0	2.907	4.3039
0	2.754	4.3856
0	2.618	4.4673
0	2.465	4.5427
0	2.312	4.6181
0	2.159	4.6872
0	2.006	4.75
0	1.87	4.8066
0	1.717	4.8631
0	1.564	4.9071
0	1.411	4.9574
0	1.275	4.9951
0	1.122	5.0328
0	0.986	5.0642
0	0.85	5.0893
0	0.714	5.1144
0	0.578	5.1333
0	0.442	5.1521
0	0.306	5.1584
0	0.17	5.171
0	0.034	5.171
2	-0.085	5.171
2	-0.187	5.1647
2	-0.272	5.1584
2	-0.374	5.1521
2	-0.459	5.1396
2	-0.561	5.1207
2	-0.663	5.1019
2	-0.765	5.083
2	-0.85	5.0579
2	-0.952	5.0265
2	-1.054	5.0014
2	-1.156	4.9637
2	-1.275	4.926
2	-1.377	4.8883
2	-1.479	4.8443
2	-1.581	4.8003
2	-1.7	4.75
2	-1.802	4.6998
2	-1.921	4.6432
2	-2.023	4.5804
2	-2.125	4.5175
2	-2.227	4.4547
2	-2.329	4.3856
2	-2.431	4.3102
2	-2.533	4.2411
2	-2.618	4.1594
2	-2.703	4.0777
2	-2.771	3.996
2	-2.839	3.9144
2	-2.907	3.8264
2	-2.958	3.7384
2	-2.992	3.6505
2	-3.009	3.5625
0	-3.06	3.4683
0	-3.111	3.374
0	-3.128	3.2798
0	-3.145	3.1855
0	-3.145	3.0913
0	-3.128	2.997
0	-3.094	2.9028
0	-3.06	2.8085
0	-3.009	2.7206
0	-2.941	2.6326
0	-2.856	2.5447
0	-2.754	2.4567
0	-2.669	2.375
0	-2.55	2.2996
0	-2.431	2.2242
0	-2.312	2.1551
0	-2.193	2.086
0	-2.057	2.0232
0	-1.921	1.9603
0	-1.768	1.9038
0	-1.632	1.8535
0	-1.479	1.8095
0	-1.343	1.7655
0	-1.19	1.7279
0	-1.037	1.6902
0	-0.884	1.665
0	-0.731	1.6399
2	-0.595	1.621
2	-0.391	1.6022
2	-0.204	1.5959
2	-0.017	1.5896
2	0.153	1.5959
2	0.34	1.6022
2	0.544	1.6148
2	0.731	1.6336
2	0.918	1.6587
2	1.105	1.6902
2	1.292	1.7279
2	1.479	1.7655
2	1.666	1.8158
2	1.853	1.8661
2	2.04	1.9289
2	2.21	1.9917
2	2.38	2.0609
2	2.55	2.1362
2	2.72	2.2117
2	2.873	2.2996
2	3.026	2.3876
2	3.162	2.4755
2	3.281	2.5761
2	3.4	2.6766
2	3.485	2.7771
2	3.57	2.8839
2	3.638	2.9908
2	3.689	3.1038
2	3.723	3.217
2	3.757	3.33
2	3.757	3.4431
2	3.74	3.5562
2	3.706	3.6631
2	3.672	3.7761
2	3.604	3.883
1	3.502	3.9898
1	3.332	4.0966
1	3.162	4.1908
1	2.992	4.2851
1	2.805	4.373
1	2.635	4.4547
1	2.431	4.5301
1	2.244	4.6055
1	2.057	4.6683
1	1.87	4.7249
1	1.683	4.7814
1	1.479	4.8254
1	1.292	4.8694
1	1.105	4.9071
1	0.918	4.9385
1	0.731	4.9637
1	0.544	4.9825
1	0.357	4.9951
1	0.17	5.0014
1	0	5.0076
1	-0.17	5.0014
1	-0.357	4.9951
1	-0.544	4.9825
1	-0.731	4.9637
1	-0.918	4.9385
1	-1.105	4.9071
1	-1.292	4.8694
1	-1.479	4.8317
1	-1.666	4.7814
1	-1.853	4.7312
1	-2.04	4.6683
1	-2.227	4.6055
1	-2.414	4.5364
1	-2.601	4.461
0	-2.754	4.3793
0	-2.89	4.2976
0	-3.026	4.2034
0	-3.145	4.1154
0	-3.264	4.0149
0	-3.366	3.9144
0	-3.468	3.8138
0	-3.553	3.707
0	-3.638	3.6002
0	-3.689	3.4871
0	-3.723	3.3803
0	-3.757	3.2672
0	-3.757	3.1541
0	-3.757	3.041
0	-3.723	2.9279
0	-3.689	2.8148
0	-3.638	2.708
0	-3.553	2.5949
0	-3.468	2.4944
0	-3.383	2.3876
0	-3.264	2.287
0	-3.145	2.1928
0	-3.026	2.0986
0	-2.89	2.0106
0	-2.754	1.9226
0	-2.601	1.8472
0	-2.465	1.7655
0	-2.312	1.6964
0	-2.159	1.6273
0	-2.006	1.5645
0	-1.853	1.5079
2	-1.7	1.4577
2	-1.513	1.4074
2	-1.326	1.3634
2	-1.139	1.3257
2	-0.952	1.2943
2	-0.765	1.2692
2	-0.578	1.2503
2	-0.408	1.2315
2	-0.221	1.2252
2	-0.034	1.2189
2	0.119	1.2189
2	0.306	1.2252
2	0.493	1.2378
2	0.68	1.2566
2	0.85	1.2817
2	1.037	1.3069
2	1.224	1.3446
2	1.411	1.3823
2	1.598	1.4263
2	1.785	1.4765
2	1.972	1.5331
2	2.176	1.5959
2	2.363	1.665
2	2.55	1.7404
2	2.737	1.8221
2	2.907	1.9038
2	3.094	1.9917
2	3.264	2.0923
2	3.434	2.1928
2	3.587	2.2933
2	3.723	2.4064
2	3.859	2.5195
2	3.978	2.6389
2	4.08	2.7583
2	4.165	2.8839
2	4.233	3.0096
2	4.284	3.1353
2	4.318	3.2672
2	4.318	3.3992
2	4.318	3.5248
2	4.284	3.6568
2	4.233	3.7824
2	4.182	3.9081
2	4.114	4.0338
2	4.029	4.1594
2	3.927	4.2788
0	3.791	4.3919
0	3.638	4.505
0	3.485	4.6118
0	3.349	4.7123
0	3.196	4.8129
0	3.043	4.9071
1	2.89	4.9951
1	2.703	5.083
1	2.533	5.1584
1	2.363	5.2338
1	2.193	5.3029
1	2.023	5.3658
1	1.87	5.4223
1	1.717	5.4789
1	1.564	5.5291
1	1.428	5.5731
1	1.292	5.6108
1	1.156	5.6485
1	1.037	5.6862
1	0.901	5.7113
1	0.782	5.7365
1	0.663	5.7616
1	0.561	5.7805
1	0.442	5.793
1	0.34	5.8056
1	0.221	5.8182
1	0.119	5.8182
1	0.017	5.8244
1	-0.085	5.8244
1	-0.187	5.8182
1	-0.289	5.8119
1	-0.408	5.7993
1	-0.51	5.7867
1	-0.629	5.7679
1	-0.731	5.749
1	-0.85	5.7239
1	-0.969	5.6988
1	-1.105	5.6674
1	-1.224	5.6297
1	-1.36	5.592
1	-1.496	5.548
1	-1.649	5.4977
1	-1.785	5.4474
1	-1.938	5.3909
1	-2.108	5.3343
1	-2.261	5.2652
1	-2.431	5.1961
1	-2.601	5.1207
1	-2.788	5.039
0	-2.924	4.9511
0	-3.077	4.8631
0	-3.23	4.7689
0	-3.366	4.6683
0	-3.519	4.5615
0	-3.672	4.4547
0	-3.808	4.3416
0	-3.944	4.2285
0	-4.063	4.1091
0	-4.182	3.9835
0	-4.284	3.8578
0	-4.369	3.7259
0	-4.454	3.5939
0	-4.505	3.4557
0	-4.539	3.3238
0	-4.556	3.1855
0	-4.539	3.0473
0	-4.522	2.9154
0	-4.471	2.7771
0	-4.42	2.6452
0	-4.335	2.5132
0	-4.233	2.3813
0	-4.114	2.2556
0	-3.995	2.1362
0	-3.859	2.0169
0	-3.723	1.9038
0	-3.587	1.7907
0	-3.434	1.6902
0	-3.281	1.5896
0	-3.128	1.4891
0	-2.975	1.4011
0	-2.822	1.3132
0	-2.686	1.2315
0	-2.55	1.1498
2	-2.414	1.0744
2	-2.227	1.0053
2	-2.074	0.94246
2	-1.904	0.87963
2	-1.751	0.82309
2	-1.598	0.77282
2	-1.462	0.72884
2	-1.326	0.68486
2	-1.19	0.64716
2	-1.054	0.61574
2	-0.935	0.58433
2	-0.816	0.5592
2	-0.697	0.53406
2	-0.578	0.51521
2	-0.459	0.50265
2	-0.34	0.49008
2	-0.238	0.47752
2	-0.119	0.47123
2	-0.017	0.47123
2	0.068	0.47123
2	0.187	0.47752
2	0.289	0.4838
2	0.408	0.49637
2	0.51	0.50893
2	0.629	0.52778
2	0.748	0.54663
2	0.867	0.57176
2	0.986	0.59689
2	1.122	0.63459
2	1.258	0.66601
2	1.394	0.70999
2	1.53	0.75397
2	1.666	0.79795
2	1.819	0.8545
2	1.972	0.91105
2	2.142	0.97388
2	2.312	1.0367
2	2.482	1.1121
2	2.652	1.1875
2	2.839	1.2692
2	3.009	1.3572
2	3.196	1.4514
2	3.4	1.5519
2	3.587	1.6525
2	3.774	1.7655
2	3.944	1.8786
2	4.131	2.0043
2	4.301	2.13
2	4.454	2.2619
2	4.607	2.4001
2	4.743	2.5384
2	4.845	2.6829
2	4.947	2.8274
2	5.015	2.9782
2	5.066	3.129
2	5.1	3.2861
2	5.015	3.4369
2	4.93	3.5877
2	4.811	3.7322
2	4.709	3.8767
2	4.607	4.0149
2	4.471	4.1531
2	4.335	4.2851
2	4.199	4.4107
2	4.046	4.5364
2	3.91	4.6558
2	3.757	4.7689
2	3.604	4.882
2	3.451	4.9888
2	3.315	5.0893
2	3.162	5.1836
2	3.043	5.2778
2	2.907	5.372
2	2.805	5.4537
2	2.686	5.5354
2	2.601	5.6171
2	2.499	5.6925
2	2.431	5.7679
2	2.346	5.837
2	2.295	5.9124
2	2.244	5.9752
2	2.21	6.0443
2	2.176	6.1135
2	2.142	6.1763
2	2.142	6.2391
2	2.142	0.018849
2	2.142	0.087963
2	2.159	0.15079
2	2.193	0.21363
2	2.176	0.28274
2	2.193	0.34557
2	2.21	0.41469
2	2.227	0.4838
2	2.261	0.54663
2	2.295	0.61574
2	2.346	0.68486
2	2.414	0.76026
2	2.465	0.82937
2	2.55	0.90477
2	2.618	0.98645
2	2.72	1.0681
2	2.805	1.1498
2	2.907	1.2315
2	3.009	1.3257
2	3.111	1.4137
2	3.213	1.5079
2	3.332	1.6085
2	3.434	1.709
2	3.536	1.8158
2	3.638	1.9226
2	3.74	2.0357
2	3.825	2.1488
2	3.893	2.2619
2	3.961	2.3813
2	4.012	2.5007
2	4.063	2.62
2	4.08	2.7457
2	4.08	2.8651
2	4.08	2.9908
2	4.046	3.1101
2	3.995	3.2358
2	3.927	3.3552
2	3.859	3.4683
2	3.757	3.5877
2	3.638	3.6945
2	3.502	3.8013
2	3.366	3.9081
2	3.213	4.0086
2	3.06	4.1029
2	2.89	4.1908
2	2.72	4.2725
2	2.533	4.3542
2	2.346	4.4233
2	2.159	4.4924
2	1.972	4.5553
2	1.785	4.6118
2	1.598	4.6621
2	1.394	4.706
2	1.207	4.75
2	1.02	4.7814
2	0.833	4.8129
2	0.629	4.8317
2	0.442	4.8506
2	0.255	4.8568
2	0.068	4.8631
2	-0.102	4.8631
2	-0.289	4.8568
2	-0.476	4.8443
2	-0.663	4.8317
2	-0.85	4.8066
2	-1.054	4.7752
2	-1.241	4.7437
2	-1.428	4.6998
2	-1.615	4.6558
2	-1.802	4.6055
2	-1.989	4.549
2	-2.176	4.4861
2	-2.363	4.417
2	-2.55	4.3416
2	-2.72	4.2662
2	-2.89	4.1783
2	-3.06	4.0903
2	-3.213	3.996
2	-3.366	3.8955
2	-3.502	3.795
2	-3.621	3.6882
2	-3.74	3.5751
2	-3.825	3.462
2	-3.91	3.3426
2	-3.961	3.2295
2	-4.012	3.1038
2	-4.029	2.9845
2	-4.046	2.8651
2	-4.029	2.7457
2	-3.995	2.62
2	-3.961	2.5007
2	-3.91	2.3813
2	-3.825	2.2682
2	-3.757	2.1551
2	-3.655	2.042
2	-3.553	1.9352
2	-3.451	1.8284
2	-3.349	1.7279
2	-3.196	1.6273
2	-3.009	1.5331
2	-2.822	1.4451
2	-2.618	1.3634
2	-2.431	1.288
2	-2.261	1.2189
2	-2.074	1.1498
2	-1.904	1.0933
2	-1.717	1.0367
2	-1.547	0.98645
[truncated: 5,162 more rows]
