# Supplementary material for: Skilled motor control of an inverted pendulum implies low entropy of states but high entropy of actions
Source: PLoS Comput Biol. 2023 Jan 6;19(1):e1010810. doi: 10.1371/journal.pcbi.1010810 (PMC9851554; doi:10.1371/journal.pcbi.1010810)
Supplement: S2 File — The dataset within the file contains the data collected during the experiment. Each CSV file named “FRI_p_l.csv” corresponds to a different trial, where “p” stands for an unique numerical participant’s identifier and “l” stands for pendulum length (where “2” corresponds to 0.2, “3” to 0.3 m, “4” to 0.4 m, etc.). In every file, rows correspond to subsequent time steps, sampled with a frequency of 0.017 s. For every recorded time step, each column contains: the action selected by the trial’s participant (“action”). The value 0 corresponds to a “no action”, the value 1 represents an action that pushes the pendulum towards the clockwise direction and the value 2 corresponds to an action that pushes the pendulum towards the anti-clockwise direction.the angular velocity of the pendulum at that time step (“ang. velocity”), measured in rad s−1.the angle of the pendulum at that time step (“angle”), measured in rad with values in the interval [0, 2π) rad. The angle 0 rad corresponds to the pendulum oriented in its upright position.the single utility value associated to the whole trial (“utility”). (ZIP) [file pcbi.1010810.s002.zip › ExperimentalData/FRI_29_3.csv]

action	angular vel.	angle	trial utility
0	0	3.2358	-19.6072
0	-0.017	3.2358
0	-0.017	3.2358
0	-0.034	3.2358
0	-0.034	3.2358
0	-0.051	3.2358
0	-0.068	3.2295
0	-0.068	3.2295
0	-0.085	3.2295
0	-0.085	3.2232
0	-0.102	3.2232
0	-0.102	3.217
0	-0.102	3.217
0	-0.119	3.2107
0	-0.119	3.2044
0	-0.136	3.2044
0	-0.136	3.1981
0	-0.136	3.1918
0	-0.153	3.1918
0	-0.153	3.1855
0	-0.153	3.1793
0	-0.153	3.173
0	-0.17	3.1667
0	-0.17	3.1667
0	-0.17	3.1604
0	-0.17	3.1541
0	-0.17	3.1478
0	-0.17	3.1416
0	-0.17	3.1353
0	-0.17	3.129
0	-0.17	3.129
0	-0.17	3.1227
0	-0.17	3.1164
0	-0.17	3.1101
0	-0.17	3.1038
0	-0.153	3.0976
0	-0.153	3.0976
0	-0.153	3.0913
0	-0.136	3.085
0	-0.136	3.0787
0	-0.136	3.0787
0	-0.119	3.0724
0	-0.119	3.0661
0	-0.119	3.0661
0	-0.102	3.0599
0	-0.102	3.0599
0	-0.085	3.0536
0	-0.085	3.0536
0	-0.068	3.0473
0	-0.068	3.0473
0	-0.051	3.0473
0	-0.051	3.041
0	-0.034	3.041
0	-0.017	3.041
0	-0.017	3.041
0	0	3.041
0	0	3.041
0	0	3.041
1	0	3.041
1	0	3.041
1	-0.017	3.041
1	-0.034	3.041
1	-0.051	3.041
1	-0.068	3.0347
1	-0.085	3.0347
1	-0.102	3.0284
1	-0.102	3.0284
1	-0.119	3.0222
1	-0.136	3.0222
1	-0.153	3.0159
1	-0.17	3.0096
1	-0.187	3.0033
1	-0.204	2.997
1	-0.204	2.9908
1	-0.221	2.9845
1	-0.238	2.9782
1	-0.238	2.9719
1	-0.255	2.9656
1	-0.255	2.9531
1	-0.272	2.9468
1	-0.272	2.9405
1	-0.289	2.9279
1	-0.289	2.9216
1	-0.289	2.9091
1	-0.306	2.9028
1	-0.306	2.8902
1	-0.306	2.8839
1	-0.306	2.8714
1	-0.306	2.8651
1	-0.306	2.8525
1	-0.306	2.8462
1	-0.306	2.8337
1	-0.306	2.8274
1	-0.289	2.8211
1	-0.289	2.8085
1	-0.289	2.8023
1	-0.272	2.7897
1	-0.272	2.7834
1	-0.255	2.7771
1	-0.255	2.7646
1	-0.238	2.7583
1	-0.238	2.752
1	-0.221	2.7457
1	-0.204	2.7394
1	-0.204	2.7332
1	-0.187	2.7269
1	-0.17	2.7206
1	-0.153	2.7143
1	-0.136	2.708
0	-0.102	2.708
0	-0.051	2.7017
0	-0.017	2.7017
0	0.017	2.7017
0	0.051	2.7017
2	0.102	2.708
2	0.17	2.708
2	0.238	2.7143
2	0.306	2.7269
2	0.357	2.7332
2	0.425	2.7457
2	0.493	2.7646
2	0.561	2.7771
2	0.612	2.796
2	0.68	2.8148
2	0.731	2.8337
2	0.782	2.8588
2	0.85	2.8839
2	0.901	2.9091
2	0.935	2.9405
2	0.986	2.9656
2	1.02	2.997
2	1.071	3.0284
2	1.105	3.0599
2	1.139	3.0976
2	1.156	3.129
2	1.19	3.1667
2	1.207	3.2044
2	1.224	3.2421
2	1.241	3.2798
2	1.258	3.3175
2	1.258	3.3552
2	1.258	3.3929
2	1.258	3.4306
2	1.258	3.4683
2	1.258	3.506
2	1.241	3.5437
2	1.224	3.5814
2	1.207	3.6191
2	1.19	3.6505
2	1.156	3.6882
2	1.139	3.7259
2	1.105	3.7573
2	1.071	3.7887
2	1.037	3.8201
2	1.003	3.8515
2	0.952	3.883
2	0.918	3.9081
2	0.867	3.9395
2	0.833	3.9646
0	0.748	3.9898
0	0.68	4.0086
0	0.595	4.0275
0	0.527	4.0463
0	0.442	4.0589
0	0.357	4.0714
0	0.272	4.084
0	0.204	4.0903
0	0.119	4.0966
0	0.034	4.0966
0	-0.034	4.0966
0	-0.119	4.0966
0	-0.187	4.0903
0	-0.272	4.084
0	-0.357	4.0714
0	-0.442	4.0589
0	-0.51	4.0463
0	-0.595	4.0275
0	-0.663	4.0086
0	-0.748	3.9898
1	-0.816	3.9646
1	-0.918	3.9395
1	-1.02	3.9081
1	-1.105	3.8767
1	-1.207	3.8453
1	-1.292	3.8076
1	-1.377	3.7636
1	-1.462	3.7196
1	-1.547	3.6756
1	-1.615	3.6316
1	-1.683	3.5814
1	-1.751	3.5248
1	-1.819	3.4745
1	-1.87	3.418
1	-1.921	3.3615
1	-1.972	3.2986
1	-2.006	3.2421
1	-2.04	3.1793
1	-2.074	3.1164
1	-2.091	3.0536
1	-2.108	2.9908
1	-2.108	2.9279
1	-2.108	2.8651
1	-2.108	2.8023
1	-2.108	2.7394
1	-2.091	2.6766
1	-2.057	2.6138
1	-2.04	2.5509
1	-2.006	2.4881
1	-1.972	2.4316
1	-1.921	2.3687
1	-1.887	2.3122
1	-1.836	2.2556
1	-1.785	2.2054
1	-1.717	2.1488
1	-1.666	2.0986
1	-1.598	2.0483
1	-1.547	2.0043
1	-1.479	1.9603
1	-1.411	1.9163
1	-1.343	1.8724
1	-1.275	1.8347
1	-1.207	1.797
1	-1.122	1.7593
1	-1.054	1.7279
1	-0.986	1.6964
1	-0.918	1.665
1	-0.833	1.6399
0	-0.731	1.6148
0	-0.646	1.5959
0	-0.544	1.5771
0	-0.442	1.5645
0	-0.34	1.5519
0	-0.238	1.5456
0	-0.136	1.5394
0	-0.034	1.5331
0	0.051	1.5331
0	0.153	1.5394
0	0.238	1.5456
0	0.34	1.5519
0	0.442	1.5645
0	0.544	1.5771
0	0.646	1.5959
0	0.748	1.621
0	0.85	1.6462
0	0.935	1.6713
0	1.037	1.7027
0	1.139	1.7341
2	1.241	1.7718
2	1.36	1.8095
2	1.479	1.8535
2	1.598	1.8975
2	1.734	1.9478
2	1.836	2.0043
2	1.955	2.0609
2	2.074	2.1174
2	2.176	2.1865
2	2.295	2.2494
2	2.38	2.3185
2	2.482	2.3939
2	2.567	2.4693
2	2.652	2.5509
2	2.737	2.6326
2	2.805	2.7143
2	2.873	2.8023
2	2.924	2.8839
2	2.975	2.9782
2	3.009	3.0661
2	3.043	3.1541
2	3.06	3.2484
2	3.06	3.3426
2	3.06	3.4306
2	3.06	3.5248
2	3.043	3.6191
2	3.026	3.707
2	2.992	3.8013
2	2.941	3.8892
2	2.907	3.9772
2	2.856	4.0652
2	2.788	4.1468
2	2.737	4.2285
2	2.669	4.3102
2	2.601	4.3919
2	2.533	4.4673
2	2.465	4.5427
2	2.38	4.6181
2	2.312	4.6872
2	2.227	4.7563
0	2.142	4.8191
0	2.04	4.882
0	1.938	4.9448
0	1.836	5.0014
0	1.734	5.0516
0	1.649	5.1082
0	1.564	5.1521
0	1.462	5.1961
0	1.377	5.2401
0	1.292	5.2841
0	1.207	5.3218
0	1.122	5.3532
0	1.054	5.3909
0	0.969	5.416
0	0.901	5.4474
0	0.816	5.4726
0	0.748	5.4977
0	0.68	5.5166
0	0.612	5.5354
0	0.544	5.5543
0	0.476	5.5731
0	0.408	5.5857
0	0.357	5.5982
0	0.289	5.6045
0	0.221	5.6171
0	0.17	5.6234
0	0.102	5.6234
0	0.034	5.6297
0	0	5.6297
0	-0.068	5.6297
0	-0.119	5.6234
0	-0.187	5.6171
0	-0.255	5.6108
0	-0.306	5.6045
0	-0.374	5.592
0	-0.442	5.5794
0	-0.493	5.5668
0	-0.561	5.548
0	-0.629	5.5291
0	-0.697	5.5103
0	-0.765	5.4914
0	-0.85	5.4663
0	-0.918	5.4412
0	-0.986	5.4097
0	-1.071	5.3783
0	-1.139	5.3469
0	-1.224	5.3092
0	-1.309	5.2715
0	-1.394	5.2275
0	-1.479	5.1836
0	-1.564	5.1396
0	-1.666	5.0893
0	-1.751	5.039
0	-1.853	4.9825
1	-1.955	4.926
1	-2.074	4.8694
1	-2.193	4.8066
1	-2.329	4.7375
1	-2.448	4.6621
1	-2.567	4.5867
1	-2.703	4.5113
1	-2.822	4.4233
1	-2.941	4.3416
1	-3.06	4.2474
1	-3.162	4.1531
1	-3.281	4.0589
1	-3.383	3.9583
1	-3.468	3.8578
1	-3.553	3.751
1	-3.638	3.6442
1	-3.706	3.5311
1	-3.774	3.418
1	-3.808	3.3049
1	-3.842	3.1918
1	-3.876	3.0724
1	-3.893	2.9593
1	-3.893	2.84
1	-3.876	2.7206
1	-3.859	2.6075
1	-3.825	2.4881
1	-3.791	2.375
1	-3.74	2.2619
1	-3.689	2.1488
1	-3.621	2.042
1	-3.553	1.9352
1	-3.485	1.8284
1	-3.417	1.7216
0	-3.315	1.621
0	-3.213	1.5268
0	-3.111	1.4325
0	-3.009	1.3383
0	-2.907	1.2503
0	-2.822	1.1624
0	-2.72	1.0807
0	-2.635	0.99901
0	-2.55	0.91733
0	-2.482	0.84193
0	-2.397	0.77282
0	-2.329	0.69742
0	-2.278	0.62831
0	-2.21	0.5592
2	-2.159	0.49637
2	-2.091	0.43353
2	-2.023	0.3707
2	-1.955	0.30787
2	-1.904	0.25132
2	-1.853	0.19478
2	-1.802	0.13823
2	-1.768	0.087963
2	-1.734	0.031415
2	-1.7	6.2642
2	-1.683	6.214
2	-1.666	6.1637
2	-1.649	6.1135
2	-1.649	6.0632
2	-1.632	6.0129
2	-1.632	5.9627
2	-1.649	5.9124
2	-1.649	5.8684
2	-1.666	5.8182
2	-1.683	5.7679
2	-1.717	5.7113
2	-1.734	5.6611
2	-1.768	5.6108
2	-1.802	5.5543
2	-1.853	5.4977
2	-1.887	5.4412
2	-1.938	5.3846
2	-1.989	5.3281
2	-2.04	5.2652
2	-2.108	5.2024
2	-2.176	5.1396
2	-2.227	5.0705
2	-2.295	5.0014
2	-2.363	4.9322
2	-2.431	4.8631
2	-2.516	4.7877
2	-2.584	4.7123
2	-2.652	4.6306
2	-2.72	4.549
2	-2.788	4.4673
2	-2.856	4.3856
2	-2.924	4.2976
2	-2.992	4.2097
2	-3.043	4.1154
2	-3.094	4.0275
2	-3.145	3.9332
2	-3.179	3.8327
1	-3.23	3.7384
1	-3.315	3.6379
1	-3.383	3.5374
1	-3.451	3.4369
1	-3.502	3.33
1	-3.536	3.2295
1	-3.57	3.1227
1	-3.587	3.0159
1	-3.587	2.9028
1	-3.587	2.796
1	-3.57	2.6892
1	-3.553	2.5823
0	-3.485	2.4755
0	-3.417	2.375
0	-3.349	2.2682
0	-3.264	2.174
0	-3.179	2.0734
0	-3.094	1.9792
0	-2.992	1.8912
0	-2.89	1.797
0	-2.805	1.7153
0	-2.703	1.6336
0	-2.601	1.5519
0	-2.499	1.4765
0	-2.397	1.4011
0	-2.295	1.332
0	-2.193	1.2629
0	-2.108	1.2001
0	-2.006	1.1372
0	-1.921	1.0807
0	-1.836	1.0241
0	-1.751	0.9676
2	-1.666	0.91733
2	-1.564	0.86707
2	-1.462	0.82309
2	-1.36	0.7791
2	-1.258	0.74141
2	-1.156	0.70371
2	-1.071	0.67229
2	-0.986	0.64088
2	-0.901	0.60946
2	-0.816	0.58433
0	-0.765	0.5592
0	-0.714	0.54035
0	-0.663	0.51521
2	-0.612	0.49637
2	-0.527	0.4838
2	-0.459	0.46495
2	-0.391	0.45238
2	-0.323	0.43982
2	-0.255	0.43353
2	-0.17	0.42725
0	-0.136	0.42097
0	-0.102	0.42097
0	-0.051	0.41469
0	-0.017	0.41469
2	0.017	0.41469
2	0.085	0.41469
2	0.153	0.42097
2	0.221	0.42725
2	0.289	0.43353
2	0.357	0.43982
0	0.391	0.45238
0	0.442	0.46495
0	0.493	0.47752
0	0.527	0.49637
0	0.578	0.51521
0	0.629	0.53406
2	0.68	0.55291
2	0.765	0.57176
2	0.85	0.59689
2	0.935	0.62203
2	1.02	0.65344
0	1.071	0.68486
0	1.139	0.71627
0	1.207	0.75397
0	1.275	0.79167
0	1.343	0.82937
2	1.428	0.87335
2	1.53	0.91733
2	1.632	0.9676
2	1.751	1.0179
2	1.853	1.0681
2	1.972	1.131
2	2.091	1.1875
2	2.21	1.2566
2	2.329	1.3195
2	2.448	1.3948
2	2.584	1.4703
2	2.703	1.5519
2	2.839	1.6336
2	2.958	1.7216
2	3.077	1.8095
2	3.196	1.9038
2	3.315	2.0043
2	3.434	2.1048
2	3.536	2.2117
2	3.638	2.3185
2	3.74	2.4316
2	3.825	2.5447
2	3.893	2.6578
2	3.961	2.7771
2	4.029	2.8965
2	4.063	3.0159
2	4.097	3.1416
2	4.114	3.2672
2	4.114	3.3866
2	4.114	3.5122
2	4.097	3.6379
2	4.063	3.7573
2	4.029	3.883
2	3.978	4.0023
2	3.927	4.1217
2	3.876	4.2348
2	3.808	4.3542
2	3.723	4.4673
0	3.638	4.5741
0	3.536	4.6809
0	3.434	4.7877
0	3.332	4.8883
1	3.23	4.9888
1	3.111	5.083
1	2.992	5.1773
1	2.873	5.2652
1	2.754	5.3469
1	2.652	5.4286
1	2.55	5.5103
1	2.448	5.5857
1	2.363	5.6548
1	2.278	5.7239
0	2.227	5.793
0	2.193	5.8621
0	2.142	5.925
0	2.108	5.9878
0	2.091	6.0506
1	2.074	6.1135
1	2.023	6.1763
1	1.989	6.2391
1	1.955	0.012566
1	1.938	0.075397
1	1.921	0.13195
1	1.904	0.18849
1	1.904	0.24504
1	1.904	0.30159
1	1.904	0.36442
1	1.921	0.42097
1	1.938	0.47752
1	1.955	0.53406
1	1.989	0.59689
1	2.006	0.65344
1	2.04	0.71627
1	2.091	0.7791
1	2.125	0.84193
1	2.176	0.90477
1	2.227	0.97388
1	2.295	1.043
1	2.346	1.1121
1	2.414	1.1812
1	2.482	1.2566
1	2.55	1.332
0	2.652	1.4137
0	2.737	1.4954
0	2.839	1.5771
0	2.941	1.665
0	3.043	1.753
0	3.128	1.8472
0	3.23	1.9415
0	3.315	2.042
1	3.4	2.1425
1	3.451	2.2431
1	3.502	2.3499
1	3.536	2.4567
1	3.57	2.5635
1	3.587	2.6703
1	3.604	2.7771
1	3.604	2.8839
1	3.587	2.9908
0	3.604	3.1038
0	3.604	3.2107
0	3.587	3.3175
0	3.553	3.4243
0	3.519	3.5311
0	3.485	3.6379
0	3.417	3.7384
0	3.366	3.8453
0	3.298	3.9458
0	3.213	4.04
0	3.128	4.1343
2	3.043	4.2285
2	2.975	4.3228
2	2.907	4.4107
2	2.839	4.4924
2	2.771	4.5804
2	2.686	4.6621
2	2.618	4.7437
2	2.55	4.8191
2	2.465	4.8945
2	2.397	4.9699
0	2.295	5.039
0	2.21	5.1082
0	2.108	5.171
0	2.023	5.2338
0	1.938	5.2966
0	1.853	5.3532
0	1.785	5.4035
0	1.7	5.46
0	1.632	5.5103
0	1.564	5.5543
0	1.496	5.6045
0	1.428	5.6485
0	1.377	5.6862
0	1.326	5.7302
0	1.275	5.7679
0	1.224	5.8056
0	1.173	5.8433
0	1.139	5.8747
0	1.105	5.9124
0	1.071	5.9438
0	1.037	5.9752
0	1.003	6.0066
0	0.969	6.0381
0	0.952	6.0632
1	0.935	6.0946
1	0.884	6.1197
1	0.85	6.1449
1	0.799	6.17
1	0.765	6.1951
1	0.731	6.2203
1	0.697	6.2391
1	0.68	6.2642
1	0.646	0
1	0.612	0.018849
1	0.595	0.037699
1	0.578	0.056548
1	0.544	0.069114
1	0.527	0.087963
1	0.51	0.10681
1	0.493	0.11938
1	0.476	0.13195
1	0.476	0.15079
1	0.459	0.16336
1	0.442	0.17593
1	0.442	0.18849
1	0.442	0.20734
1	0.425	0.21991
1	0.425	0.23247
1	0.425	0.24504
1	0.425	0.25761
1	0.425	0.27017
1	0.425	0.28274
1	0.425	0.29531
1	0.425	0.30787
1	0.425	0.32044
1	0.425	0.333
1	0.442	0.34557
1	0.442	0.35814
1	0.459	0.37699
1	0.459	0.38955
1	0.476	0.40212
1	0.493	0.41469
1	0.51	0.43353
1	0.51	0.4461
1	0.527	0.46495
1	0.561	0.47752
1	0.578	0.49637
1	0.595	0.51521
1	0.612	0.53406
1	0.646	0.55291
1	0.663	0.57176
1	0.697	0.59061
1	0.731	0.61574
1	0.765	0.63459
1	0.799	0.65973
1	0.833	0.68486
1	0.867	0.70999
1	0.901	0.73512
1	0.952	0.76654
1	0.986	0.79795
1	1.037	0.82309
1	1.071	0.8545
1	1.122	0.8922
1	1.173	0.92362
0	1.258	0.96131
0	1.343	0.99901
0	1.428	1.043
2	1.513	1.087
2	1.632	1.1372
2	1.751	1.1875
2	1.87	1.2378
2	1.989	1.3006
2	2.108	1.3634
2	2.244	1.4263
2	2.363	1.4954
0	2.465	1.5708
0	2.567	1.6462
0	2.652	1.7216
2	2.754	1.8033
2	2.873	1.8912
2	2.992	1.9792
2	3.111	2.0671
2	3.23	2.1614
2	3.332	2.2619
2	3.434	2.3624
0	3.485	2.4693
0	3.553	2.5761
0	3.587	2.6829
0	3.638	2.7897
0	3.655	2.8965
0	3.672	3.0096
0	3.672	3.1227
0	3.672	3.2295
0	3.655	3.3426
0	3.638	3.4494
0	3.587	3.5562
0	3.553	3.6693
0	3.485	3.7699
1	3.417	3.8767
1	3.332	3.9772
1	3.213	4.0777
1	3.111	4.172
1	2.992	4.2662
1	2.873	4.3542
1	2.754	4.4359
1	2.618	4.5175
1	2.499	4.593
1	2.363	4.6683
1	2.244	4.7375
1	2.108	4.8003
1	1.989	4.8631
1	1.853	4.9197
1	1.734	4.9762
1	1.615	5.0265
1	1.479	5.0705
1	1.36	5.1144
1	1.241	5.1521
1	1.122	5.1898
1	1.02	5.2213
1	0.901	5.2527
1	0.782	5.2778
1	0.68	5.3029
1	0.561	5.3218
1	0.459	5.3343
1	0.357	5.3469
1	0.238	5.3532
1	0.136	5.3595
1	0.034	5.3658
1	-0.051	5.3658
1	-0.17	5.3595
1	-0.272	5.3532
1	-0.374	5.3469
1	-0.493	5.3281
1	-0.595	5.3155
1	-0.697	5.2966
1	-0.816	5.2715
1	-0.935	5.2464
1	-1.037	5.215
1	-1.156	5.1836
1	-1.275	5.1459
1	-1.394	5.1082
1	-1.513	5.0642
1	-1.632	5.0139
1	-1.751	4.9637
1	-1.87	4.9071
1	-2.006	4.8506
1	-2.125	4.7877
1	-2.244	4.7249
1	-2.38	4.6558
1	-2.499	4.5804
1	-2.618	4.505
1	-2.754	4.4233
1	-2.873	4.3353
1	-2.992	4.2474
1	-3.094	4.1594
1	-3.213	4.0652
1	-3.315	3.9646
1	-3.4	3.8641
1	-3.485	3.7573
1	-3.57	3.6505
1	-3.638	3.5437
1	-3.706	3.4369
1	-3.757	3.3238
1	-3.791	3.2107
0	-3.791	3.0976
0	-3.774	2.9845
0	-3.757	2.8714
0	-3.723	2.7583
0	-3.672	2.6452
0	-3.621	2.5321
0	-3.553	2.4253
0	-3.485	2.3185
0	-3.4	2.2179
0	-3.332	2.1174
0	-3.23	2.0169
0	-3.145	1.9226
0	-3.043	1.8284
0	-2.941	1.7404
0	-2.839	1.6525
0	-2.737	1.5645
0	-2.635	1.4891
0	-2.533	1.4074
0	-2.448	1.332
0	-2.346	1.2629
0	-2.244	1.1938
0	-2.159	1.1247
0	-2.074	1.0618
0	-1.972	0.99901
0	-1.904	0.94246
0	-1.819	0.88592
0	-1.734	0.83565
0	-1.666	0.7791
0	-1.598	0.73512
0	-1.53	0.68486
0	-1.462	0.64088
0	-1.411	0.59689
0	-1.36	0.55291
0	-1.292	0.51521
0	-1.258	0.47752
0	-1.207	0.43982
0	-1.173	0.40212
0	-1.122	0.3707
0	-1.088	0.333
0	-1.054	0.30159
0	-1.037	0.27017
0	-1.003	0.23876
0	-0.986	0.21363
0	-0.952	0.18221
0	-0.935	0.15079
0	-0.935	0.12566
2	-0.918	0.094246
2	-0.884	0.069114
2	-0.85	0.043982
2	-0.816	0.018849
2	-0.782	6.2768
2	-0.765	6.2517
2	-0.731	6.2328
2	-0.714	6.2077
2	-0.697	6.1889
2	-0.68	6.1637
2	-0.663	6.1449
2	-0.646	6.126
2	-0.646	6.1072
2	-0.629	6.0883
2	-0.629	6.0695
2	-0.612	6.0506
2	-0.612	6.0318
2	-0.612	6.0129
2	-0.612	5.9941
2	-0.612	5.9752
2	-0.612	5.9564
2	-0.629	5.9375
2	-0.629	5.9187
2	-0.646	5.8998
2	-0.646	5.881
2	-0.663	5.8559
2	-0.68	5.837
2	-0.697	5.8182
2	-0.714	5.793
2	-0.731	5.7742
2	-0.748	5.749
2	-0.782	5.7302
2	-0.799	5.705
2	-0.833	5.6799
2	-0.867	5.6548
2	-0.901	5.6297
2	-0.935	5.5982
2	-0.969	5.5731
2	-1.003	5.5417
2	-1.054	5.5103
2	-1.088	5.4789
2	-1.139	5.4412
2	-1.19	5.4097
2	-1.241	5.372
2	-1.292	5.3343
2	-1.343	5.2966
2	-1.394	5.2527
2	-1.462	5.2087
2	-1.513	5.1647
2	-1.581	5.1207
2	-1.649	5.0705
1	-1.734	5.0202
1	-1.87	4.9637
1	-1.989	4.9071
1	-2.108	4.8443
1	-2.227	4.7814
1	-2.363	4.7123
1	-2.482	4.6369
1	-2.618	4.5615
1	-2.737	4.4798
1	-2.856	4.3982
0	-2.958	4.3102
0	-3.043	4.216
0	-3.128	4.128
0	-3.196	4.0275
0	-3.281	3.9332
0	-3.349	3.8327
0	-3.4	3.7322
0	-3.451	3.6316
0	-3.485	3.5248
0	-3.519	3.418
0	-3.536	3.3112
0	-3.553	3.2044
1	-3.553	3.0976
1	-3.57	2.9908
1	-3.57	2.8839
1	-3.57	2.7771
1	-3.553	2.6703
1	-3.536	2.5635
1	-3.502	2.4567
1	-3.451	2.3562
1	-3.4	2.2494
1	-3.349	2.1488
0	-3.264	2.0483
0	-3.162	1.954
0	-3.077	1.8598
0	-2.975	1.7655
0	-2.873	1.6776
0	-2.771	1.5959
0	-2.669	1.5142
0	-2.567	1.4325
0	-2.465	1.3572
0	-2.38	1.288
0	-2.278	1.2126
0	-2.176	1.1498
0	-2.091	1.0807
0	-2.006	1.0241
0	-1.921	0.96131
0	-1.836	0.90477
0	-1.768	0.8545
0	-1.683	0.79795
0	-1.615	0.74769
0	-1.547	0.70371
0	-1.479	0.65344
0	-1.428	0.60946
0	-1.36	0.57176
0	-1.309	0.52778
0	-1.258	0.49008
0	-1.224	0.45238
0	-1.173	0.41469
0	-1.139	0.38327
0	-1.105	0.35185
0	-1.071	0.31416
2	-1.037	0.28274
2	-0.986	0.25132
2	-0.935	0.22619
2	-0.884	0.19478
2	-0.833	0.16964
2	-0.782	0.14451
2	-0.748	0.12566
2	-0.714	0.10053
2	-0.68	0.08168
2	-0.646	0.062831
2	-0.612	0.043982
2	-0.578	0.025132
2	-0.544	0.0062831
2	-0.51	6.2768
2	-0.493	6.258
2	-0.476	6.2454
2	-0.442	6.2328
2	-0.425	6.214
2	-0.408	6.2014
2	-0.391	6.1889
2	-0.374	6.1826
2	-0.357	6.17
2	-0.34	6.1574
2	-0.323	6.1512
2	-0.306	6.1386
2	-0.289	6.1323
2	-0.289	6.1197
2	-0.272	6.1135
2	-0.255	6.1072
2	-0.255	6.0946
2	-0.238	6.0883
2	-0.238	6.082
2	-0.221	6.0758
2	-0.221	6.0695
2	-0.221	6.0632
2	-0.204	6.0506
2	-0.204	6.0443
2	-0.204	6.0381
2	-0.204	6.0318
2	-0.204	6.0255
2	-0.187	6.0192
2	-0.187	6.0192
2	-0.187	6.0129
2	-0.187	6.0066
2	-0.187	6.0004
2	-0.187	5.9941
2	-0.204	5.9878
2	-0.204	5.9815
2	-0.204	5.9752
2	-0.204	5.9689
2	-0.204	5.9627
2	-0.221	5.9564
2	-0.221	5.9501
2	-0.221	5.9375
2	-0.238	5.9313
2	-0.238	5.925
2	-0.238	5.9187
2	-0.255	5.9124
2	-0.255	5.9061
2	-0.272	5.8936
2	-0.289	5.8873
2	-0.289	5.8747
2	-0.306	5.8684
2	-0.323	5.8559
2	-0.34	5.8496
2	-0.357	5.837
2	-0.374	5.8244
2	-0.391	5.8119
2	-0.408	5.8056
2	-0.425	5.793
2	-0.442	5.7742
2	-0.459	5.7616
2	-0.493	5.749
2	-0.51	5.7365
2	-0.544	5.7176
2	-0.561	5.6988
2	-0.595	5.6862
2	-0.612	5.6674
2	-0.697	5.6422
2	-0.799	5.6234
2	-0.884	5.5982
2	-0.952	5.5668
2	-1.003	5.5417
2	-1.071	5.5103
2	-1.156	5.4726
2	-1.224	5.4412
2	-1.292	5.4035
2	-1.377	5.3595
2	-1.462	5.3155
2	-1.53	5.2715
2	-1.615	5.2275
2	-1.717	5.1773
2	-1.802	5.1207
2	-1.887	5.0642
2	-1.989	5.0076
2	-2.074	4.9448
2	-2.176	4.882
2	-2.278	4.8129
2	-2.38	4.7437
2	-2.465	4.6746
2	-2.567	4.5992
2	-2.669	4.5175
2	-2.771	4.4359
2	-2.856	4.3542
2	-2.941	4.2662
2	-3.043	4.172
2	-3.111	4.084
2	-3.196	3.9898
2	-3.264	3.8892
2	-3.332	3.7887
2	-3.383	3.6882
2	-3.434	3.5877
2	-3.468	3.4808
2	-3.485	3.3803
2	-3.502	3.2735
2	-3.519	3.1667
2	-3.519	3.0599
2	-3.502	2.9593
2	-3.468	2.8525
2	-3.434	2.7457
2	-3.4	2.6452
2	-3.332	2.5447
2	-3.281	2.4441
2	-3.213	2.3499
2	-3.128	2.2494
2	-3.043	2.1614
2	-2.958	2.0671
2	-2.873	1.9792
2	-2.771	1.8975
2	-2.686	1.8158
2	-2.584	1.7341
2	-2.482	1.6587
2	-2.38	1.5833
2	-2.278	1.5142
2	-2.176	1.4451
2	-2.074	1.3823
2	-1.972	1.3195
2	-1.887	1.2629
2	-1.785	1.2064
2	-1.7	1.1561
2	-1.598	1.1058
2	-1.513	1.0618
2	-1.428	1.0179
2	-1.343	0.97388
2	-1.258	0.93618
2	-1.173	0.89848
2	-1.105	0.86079
2	-1.02	0.82937
2	-0.952	0.79795
2	-0.884	0.77282
2	-0.816	0.74769
2	-0.748	0.72256
2	-0.68	0.70371
2	-0.612	0.68486
2	-0.544	0.66601
2	-0.493	0.64716
2	-0.425	0.63459
2	-0.374	0.62203
2	-0.306	0.61574
2	-0.255	0.60318
2	-0.187	0.59689
2	-0.136	0.59061
2	-0.085	0.59061
2	-0.034	0.58433
2	0.017	0.58433
2	0.068	0.58433
2	0.119	0.59061
2	0.187	0.59689
2	0.238	0.60318
2	0.289	0.60946
2	0.357	0.62203
2	0.408	0.62831
2	0.476	0.64716
2	0.527	0.65973
2	0.595	0.67858
2	0.646	0.69742
2	0.714	0.71627
2	0.782	0.74141
2	0.85	0.76654
2	0.918	0.79167
2	1.003	0.82309
2	1.071	0.8545
2	1.139	0.88592
2	1.224	0.92362
2	1.309	0.96131
2	1.394	0.99901
2	1.462	1.043
2	1.581	1.087
2	1.7	1.1372
2	1.819	1.1938
2	1.938	1.2503
2	2.057	1.3069
2	2.176	1.3697
2	2.312	1.4388
2	2.431	1.5079
2	2.567	1.5833
2	2.686	1.665
2	2.805	1.7467
2	2.924	1.8347
2	3.06	1.9226
2	3.162	2.0169
2	3.281	2.1111
2	3.4	2.2117
2	3.485	2.3185
2	3.587	2.4253
2	3.672	2.5321
2	3.757	2.6452
2	3.825	2.7583
2	3.876	2.8777
2	3.927	2.9908
2	3.961	3.1101
2	3.978	3.2295
2	3.995	3.3489
2	3.978	3.4683
2	3.978	3.5877
2	3.944	3.707
2	3.91	3.8264
2	3.876	3.9458
2	3.825	4.0589
2	3.757	4.172
2	3.706	4.2851
2	3.638	4.3982
2	3.553	4.505
2	3.485	4.6118
2	3.417	4.7123
2	3.332	4.8129
0	3.23	4.9134
0	3.145	5.0076
0	3.043	5.1019
0	2.958	5.1961
0	2.856	5.2778
0	2.788	5.3658
0	2.703	5.4474
0	2.635	5.5291
0	2.567	5.6045
0	2.499	5.6799
1	2.448	5.7553
1	2.38	5.8307
1	2.312	5.8998
1	2.244	5.9689
1	2.193	6.0381
1	2.142	6.1009
1	2.091	6.1637
1	2.057	6.2265
1	2.023	0.0062831
1	2.006	0.062831
1	1.989	0.12566
1	1.972	0.18849
1	1.972	0.24504
1	1.972	0.30159
1	1.972	0.36442
1	1.989	0.42097
1	2.006	0.4838
1	2.023	0.54663
1	2.04	0.60318
1	2.074	0.66601
1	2.108	0.72884
1	2.159	0.79167
1	2.21	0.86079
1	2.244	0.9299
1	2.312	0.99273
1	2.363	1.0681
1	2.431	1.1372
1	2.482	1.2126
1	2.55	1.288
1	2.618	1.3634
1	2.686	1.4451
1	2.771	1.5268
1	2.839	1.6148
1	2.907	1.6964
1	2.975	1.7844
1	3.043	1.8786
1	3.111	1.9729
1	3.179	2.0671
1	3.23	2.1614
1	3.281	2.2619
1	3.332	2.3562
1	3.366	2.4567
1	3.4	2.5635
1	3.417	2.664
1	3.434	2.7646
1	3.434	2.8714
1	3.417	2.9719
1	3.4	3.0724
1	3.383	3.1793
1	3.349	3.2798
1	3.298	3.3803
1	3.23	3.4745
1	3.179	3.5751
1	3.094	3.6693
1	3.009	3.7573
1	2.924	3.8515
1	2.822	3.9332
1	2.72	4.0212
1	2.618	4.0966
1	2.499	4.1783
1	2.38	4.2474
1	2.261	4.3228
1	2.142	4.3856
1	2.023	4.4484
1	1.904	4.505
1	1.768	4.5615
1	1.649	4.6118
1	1.513	4.6621
1	1.394	4.706
1	1.258	4.7437
1	1.139	4.7814
1	1.003	4.8129
1	0.884	4.8443
1	0.748	4.8694
1	0.629	4.8883
1	0.51	4.9071
1	0.374	4.9197
1	0.255	4.9322
1	0.119	4.9385
1	0	4.9385
1	-0.102	4.9385
1	-0.221	4.9322
1	-0.357	4.9197
1	-0.476	4.9071
1	-0.595	4.8945
1	-0.731	4.8757
1	-0.85	4.8506
1	-0.986	4.8191
1	-1.105	4.7877
1	-1.224	4.7563
1	-1.36	4.7123
1	-1.479	4.6746
1	-1.615	4.6244
1	-1.734	4.5741
1	-1.853	4.5238
1	-1.989	4.461
1	-2.108	4.3982
1	-2.227	4.3353
1	-2.346	4.2662
1	-2.465	4.1971
1	-2.567	4.1217
1	-2.669	4.04
1	-2.771	3.9583
1	-2.873	3.8704
1	-2.958	3.7824
1	-3.043	3.6945
1	-3.128	3.6002
1	-3.179	3.506
1	-3.247	3.4117
1	-3.298	3.3112
1	-3.332	3.2107
1	-3.349	3.1101
1	-3.366	3.0096
1	-3.383	2.9091
1	-3.383	2.8085
1	-3.366	2.708
1	-3.349	2.6075
1	-3.315	2.507
0	-3.247	2.4064
0	-3.179	2.3122
0	-3.094	2.2179
0	-3.009	2.1237
0	-2.924	2.0357
0	-2.839	1.9478
0	-2.737	1.8661
0	-2.635	1.7844
0	-2.55	1.7027
0	-2.448	1.6273
0	-2.346	1.5582
0	-2.244	1.4891
0	-2.142	1.42
0	-2.04	1.3572
0	-1.938	1.3006
0	-1.853	1.2441
0	-1.751	1.1875
0	-1.649	1.1372
0	-1.564	1.087
0	-1.479	1.043
0	-1.394	0.99901
0	-1.309	0.95503
0	-1.224	0.91733
0	-1.156	0.88592
0	-1.071	0.84822
0	-1.003	0.8168
0	-0.918	0.79167
0	-0.85	0.76026
0	-0.782	0.73512
0	-0.714	0.71627
0	-0.646	0.69742
0	-0.595	0.67858
1	-0.527	0.65973
1	-0.493	0.64088
1	-0.459	0.62831
1	-0.425	0.61574
1	-0.391	0.60318
1	-0.374	0.59061
1	-0.34	0.57805
1	-0.306	0.57176
1	-0.289	0.5592
1	-0.255	0.55291
1	-0.238	0.54663
1	-0.204	0.54035
1	-0.187	0.53406
1	-0.153	0.52778
1	-0.136	0.5215
1	-0.119	0.5215
1	-0.085	0.51521
1	-0.068	0.51521
1	-0.051	0.50893
1	-0.017	0.50893
1	0	0.50893
1	0	0.50893
1	0.034	0.50893
1	0.051	0.50893
1	0.068	0.51521
1	0.102	0.51521
1	0.119	0.5215
1	0.136	0.5215
1	0.17	0.52778
1	0.187	0.53406
1	0.204	0.54035
0	0.272	0.54663
0	0.323	0.5592
0	0.374	0.56548
0	0.425	0.57805
0	0.476	0.59061
0	0.544	0.60946
0	0.595	0.62831
0	0.646	0.64716
0	0.714	0.66601
0	0.782	0.69114
0	0.833	0.70999
0	0.901	0.74141
0	0.969	0.76654
0	1.054	0.79795
0	1.122	0.82937
0	1.19	0.86707
0	1.275	0.90477
0	1.343	0.94246
0	1.428	0.98645
0	1.513	1.0304
0	1.598	1.0744
0	1.683	1.1247
0	1.785	1.1749
0	1.87	1.2315
0	1.972	1.288
0	2.057	1.3509
0	2.159	1.4137
0	2.261	1.4828
0	2.363	1.5519
0	2.448	1.621
0	2.55	1.6964
0	2.652	1.7781
0	2.754	1.8598
0	2.839	1.9415
0	2.924	2.0294
0	3.009	2.1174
0	3.094	2.2117
0	3.179	2.3059
0	3.247	2.4001
0	3.298	2.5007
0	3.349	2.6012
0	3.4	2.7017
2	3.434	2.8023
2	3.485	2.9091
2	3.536	3.0159
2	3.57	3.1227
2	3.587	3.2295
2	3.604	3.3363
2	3.604	3.4431
0	3.57	3.5499
0	3.519	3.6568
0	3.468	3.7636
0	3.4	3.8704
0	3.315	3.9709
0	3.247	4.0652
0	3.162	4.1657
0	3.077	4.2599
0	2.975	4.3479
0	2.873	4.4359
0	2.788	4.5238
0	2.686	4.6055
0	2.584	4.6809
0	2.482	4.7563
0	2.38	4.8317
0	2.278	4.9008
0	2.176	4.9699
0	2.091	5.0328
0	1.989	5.0956
0	1.904	5.1521
0	1.802	5.2087
1	1.717	5.2652
1	1.615	5.3155
1	1.496	5.3595
1	1.394	5.4035
1	1.292	5.4412
1	1.19	5.4789
1	1.088	5.5166
1	1.003	5.548
1	0.901	5.5794
1	0.816	5.6045
1	0.714	5.6234
1	0.629	5.6485
1	0.544	5.6674
1	0.459	5.6799
1	0.374	5.6925
1	0.306	5.705
1	0.221	5.7113
1	0.136	5.7176
1	0.051	5.7176
1	0	5.7176
1	-0.085	5.7176
1	-0.17	5.7176
1	-0.255	5.7113
1	-0.323	5.6988
1	-0.408	5.6862
1	-0.493	5.6736
1	-0.578	5.6611
1	-0.663	5.6422
1	-0.748	5.6171
1	-0.833	5.592
1	-0.935	5.5668
1	-1.02	5.5354
1	-1.122	5.504
1	-1.224	5.4726
1	-1.309	5.4349
1	-1.411	5.3909
1	-1.53	5.3469
1	-1.632	5.2966
1	-1.751	5.2464
1	-1.853	5.1961
1	-1.972	5.1333
1	-2.091	5.0767
1	-2.21	5.0076
1	-2.329	4.9385
1	-2.465	4.8694
1	-2.584	4.794
1	-2.703	4.7123
1	-2.839	4.6306
1	-2.958	4.5427
1	-3.077	4.4547
1	-3.196	4.3605
1	-3.315	4.2599
1	-3.434	4.1594
1	-3.536	4.0526
1	-3.638	3.9458
1	-3.74	3.8327
1	-3.825	3.7196
1	-3.893	3.6065
1	-3.961	3.4871
1	-4.012	3.3677
1	-4.063	3.2484
0	-4.063	3.1227
0	-4.046	3.0033
0	-4.029	2.8839
0	-3.995	2.7583
0	-3.944	2.6389
0	-3.893	2.5258
0	-3.825	2.4064
0	-3.757	2.2933
0	-3.672	2.1802
0	-3.587	2.0734
0	-3.502	1.9666
0	-3.4	1.8598
0	-3.298	1.7593
0	-3.196	1.665
0	-3.094	1.5708
0	-3.009	1.4765
0	-2.907	1.3886
0	-2.805	1.3006
0	-2.703	1.2189
0	-2.618	1.1372
0	-2.516	1.0618
0	-2.431	0.98645
0	-2.346	0.91733
0	-2.278	0.84193
0	-2.193	0.7791
2	-2.125	0.70999
2	-2.04	0.64716
2	-1.955	0.59061
2	-1.87	0.53406
2	-1.802	0.47752
2	-1.717	0.42097
2	-1.649	0.3707
2	-1.598	0.32672
2	-1.53	0.27646
2	-1.479	0.23247
2	-1.428	0.18849
2	-1.394	0.14451
2	-1.343	0.10053
2	-1.309	0.062831
2	-1.275	0.025132
2	-1.258	6.2705
2	-1.224	6.2328
2	-1.207	6.1951
2	-1.19	6.1574
2	-1.173	6.126
2	-1.156	6.0883
2	-1.156	6.0506
2	-1.156	6.0192
2	-1.156	5.9815
2	-1.156	5.9501
2	-1.156	5.9124
2	-1.173	5.8747
2	-1.19	5.8433
2	-1.207	5.8056
2	-1.224	5.7679
2	-1.241	5.7302
2	-1.275	5.6925
2	-1.309	5.6548
2	-1.326	5.6171
2	-1.377	5.5731
2	-1.411	5.5354
2	-1.445	5.4914
2	-1.496	5.4474
2	-1.547	5.3972
2	-1.598	5.3532
2	-1.649	5.3029
2	-1.7	5.2527
2	-1.768	5.2024
2	-1.819	5.1459
2	-1.887	5.0893
2	-1.955	5.0328
2	-2.023	4.9762
2	-2.091	4.9134
2	-2.159	4.8443
2	-2.227	4.7814
2	-2.295	4.7123
2	-2.38	4.6432
2	-2.448	4.5678
2	-2.516	4.4924
0	-2.618	4.417
0	-2.703	4.3353
0	-2.788	4.2537
1	-2.89	4.172
1	-2.992	4.084
1	-3.094	3.9898
1	-3.196	3.8955
1	-3.281	3.795
1	-3.366	3.7008
1	-3.434	3.5939
1	-3.502	3.4934
1	-3.553	3.3866
1	-3.604	3.2798
1	-3.638	3.1667
1	-3.655	3.0599
1	-3.672	2.9468
0	-3.638	2.84
0	-3.604	2.7269
0	-3.57	2.62
0	-3.502	2.5132
0	-3.451	2.4127
0	-3.366	2.3059
0	-3.298	2.2054
0	-3.213	2.1111
0	-3.111	2.0169
0	-3.026	1.9226
0	-2.924	1.8347
0	-2.822	1.7467
0	-2.72	1.665
0	-2.635	1.5833
0	-2.533	1.5017
0	-2.431	1.4325
0	-2.329	1.3572
0	-2.227	1.288
0	-2.125	1.2252
0	-2.04	1.1624
0	-1.938	1.0995
2	-1.853	1.043
2	-1.751	0.99273
2	-1.632	0.93618
2	-1.53	0.8922
2	-1.428	0.84822
2	-1.326	0.80424
2	-1.224	0.76654
2	-1.122	0.72884
2	-1.037	0.69742
2	-0.935	0.67229
0	-0.884	0.64088
0	-0.816	0.61574
0	-0.765	0.59061
2	-0.714	0.57176
2	-0.629	0.54663
2	-0.544	0.53406
2	-0.476	0.51521
2	-0.391	0.50265
2	-0.323	0.49008
2	-0.238	0.4838
2	-0.17	0.47752
0	-0.119	0.47123
0	-0.085	0.47123
0	-0.034	0.46495
0	0	0.46495
0	0.034	0.46495
0	0.085	0.47123
0	0.136	0.47123
2	0.17	0.47752
2	0.255	0.4838
2	0.323	0.49008
2	0.391	0.50265
2	0.476	0.51521
2	0.544	0.53406
2	0.629	0.55291
2	0.714	0.57176
2	0.799	0.59689
2	0.884	0.62203
2	0.969	0.64716
2	1.054	0.67858
2	1.139	0.70999
2	1.241	0.74769
2	1.326	0.78539
2	1.428	0.82937
2	1.53	0.87335
2	1.632	0.91733
2	1.751	0.9676
2	1.853	1.0241
2	1.972	1.0807
2	2.074	1.1435
2	2.193	1.2064
2	2.312	1.2755
2	2.448	1.3446
2	2.567	1.42
2	2.686	1.5017
2	2.822	1.5833
2	2.941	1.6713
2	3.06	1.7593
2	3.196	1.8535
2	3.315	1.954
2	3.434	2.0546
2	3.536	2.1614
2	3.638	2.2682
2	3.74	2.3813
2	3.825	2.4944
2	3.91	2.6075
2	3.978	2.7269
2	4.046	2.8462
2	4.08	2.9719
2	4.131	3.0913
2	4.148	3.217
2	4.165	3.3426
2	4.148	3.4683
2	4.148	3.5939
2	4.114	3.7133
0	4.063	3.839
0	3.978	3.9583
0	3.91	4.0777
0	3.825	4.1971
0	3.723	4.3102
0	3.638	4.417
1	3.536	4.5301
1	3.4	4.6306
1	3.281	4.7312
1	3.145	4.8317
1	3.026	4.9197
1	2.89	5.0076
1	2.771	5.0956
1	2.652	5.1773
1	2.533	5.2589
1	2.431	5.3281
1	2.329	5.4035
1	2.21	5.4726
1	2.125	5.5354
1	2.023	5.5982
1	1.938	5.6611
1	1.853	5.7176
1	1.768	5.7679
1	1.7	5.8244
1	1.632	5.8747
1	1.564	5.9187
1	1.513	5.9689
1	1.445	6.0129
1	1.394	6.0569
1	1.343	6.0946
1	1.309	6.1386
1	1.258	6.1763
1	1.224	6.214
1	1.19	6.2517
1	1.173	0
1	1.139	0.037699
1	1.122	0.069114
1	1.105	0.10681
1	1.088	0.13823
1	1.071	0.16964
1	1.071	0.20106
1	1.054	0.23247
1	1.054	0.26389
1	1.054	0.29531
1	1.054	0.333
1	1.071	0.36442
1	1.071	0.39583
1	1.088	0.42725
1	1.105	0.45867
1	1.122	0.49637
1	1.139	0.52778
1	1.173	0.56548
1	1.207	0.59689
1	1.224	0.63459
1	1.258	0.67229
1	1.292	0.70999
1	1.343	0.75397
1	1.377	0.79167
1	1.428	0.83565
1	1.479	0.87963
1	1.53	0.92362
1	1.581	0.97388
1	1.632	1.0179
1	1.7	1.0681
1	1.751	1.1247
1	1.819	1.1749
1	1.887	1.2315
1	1.955	1.288
1	2.023	1.3509
1	2.091	1.4137
1	2.159	1.4765
1	2.227	1.5394
1	2.312	1.6085
2	2.397	1.6839
2	2.533	1.753
2	2.652	1.8347
2	2.771	1.9163
2	2.89	1.998
2	3.009	2.086
2	3.111	2.1802
2	3.213	2.2745
2	3.315	2.375
0	3.383	2.4755
0	3.434	2.5761
0	3.485	2.6829
0	3.519	2.7897
0	3.553	2.8902
0	3.57	3.0033
0	3.57	3.1101
0	3.57	3.217
0	3.553	3.3238
0	3.536	3.4306
0	3.502	3.5374
0	3.451	3.6379
0	3.4	3.7447
0	3.332	3.8453
0	3.264	3.9395
1	3.179	4.04
1	3.077	4.1343
1	2.958	4.2222
1	2.839	4.3102
1	2.72	4.3982
1	2.601	4.4736
1	2.465	4.549
1	2.346	4.6244
1	2.21	4.6935
1	2.091	4.7563
1	1.955	4.8191
1	1.836	4.8757
1	1.7	4.926
1	1.581	4.9762
1	1.462	5.0265
1	1.326	5.0642
1	1.207	5.1019
1	1.088	5.1396
1	0.969	5.171
1	0.867	5.1961
0	0.765	5.2213
0	0.68	5.2464
0	0.595	5.2652
0	0.51	5.2841
0	0.425	5.2966
0	0.34	5.3092
0	0.272	5.3155
0	0.187	5.3281
0	0.102	5.3281
0	0.017	5.3343
0	-0.051	5.3343
0	-0.119	5.3281
0	-0.204	5.3218
0	-0.289	5.3155
0	-0.374	5.3029
0	-0.459	5.2904
0	-0.544	5.2778
0	-0.629	5.2589
0	-0.714	5.2401
0	-0.799	5.215
0	-0.884	5.1898
0	-0.969	5.1647
0	-1.054	5.1333
0	-1.156	5.1019
0	-1.241	5.0642
1	-1.343	5.0265
1	-1.462	4.9825
1	-1.581	4.9385
1	-1.7	4.8883
1	-1.836	4.8317
1	-1.955	4.7752
1	-2.074	4.7186
1	-2.21	4.6495
1	-2.329	4.5804
1	-2.465	4.5113
1	-2.584	4.4359
1	-2.703	4.3542
1	-2.822	4.2725
1	-2.941	4.1845
1	-3.043	4.0966
1	-3.145	4.0023
1	-3.247	3.9081
1	-3.332	3.8076
1	-3.417	3.707
1	-3.502	3.6002
1	-3.553	3.4934
1	-3.621	3.3866
1	-3.655	3.2798
1	-3.689	3.1667
1	-3.723	3.0599
1	-3.723	2.9468
1	-3.723	2.8337
1	-3.723	2.7206
1	-3.706	2.6075
1	-3.672	2.5007
1	-3.638	2.3876
1	-3.587	2.2808
1	-3.536	2.174
1	-3.468	2.0671
1	-3.4	1.9666
1	-3.332	1.8661
1	-3.264	1.7655
1	-3.196	1.665
1	-3.111	1.5708
1	-3.043	1.4765
1	-2.975	1.3886
1	-2.89	1.3006
1	-2.822	1.2126
1	-2.754	1.131
1	-2.703	1.0493
1	-2.635	0.9676
1	-2.584	0.8922
1	-2.533	0.81052
1	-2.482	0.73512
1	-2.448	0.65973
1	-2.414	0.59061
1	-2.397	0.51521
1	-2.363	0.4461
1	-2.363	0.37699
0	-2.312	0.30159
0	-2.295	0.23247
0	-2.278	0.16336
0	-2.261	0.10053
2	-2.244	0.031415
2	-2.227	6.2454
2	-2.193	6.1763
2	-2.193	6.1135
2	-2.176	6.0443
2	-2.176	5.9815
2	-2.176	5.9187
2	-2.193	5.8496
2	-2.21	5.7867
2	-2.227	5.7176
2	-2.261	5.6485
2	-2.295	5.5794
2	-2.329	5.5103
2	-2.38	5.4412
2	-2.414	5.372
2	-2.465	5.2966
2	-2.533	5.2213
2	-2.584	5.1459
2	-2.652	5.0642
2	-2.72	4.9825
2	-2.788	4.9008
2	-2.856	4.8129
2	-2.924	4.7312
2	-3.009	4.6369
2	-3.077	4.549
2	-3.145	4.4547
2	-3.213	4.3605
2	-3.281	4.2599
2	-3.332	4.1594
2	-3.383	4.0589
2	-3.434	3.9583
2	-3.468	3.8515
2	-3.502	3.751
2	-3.536	3.6442
2	-3.553	3.5374
2	-3.553	3.4306
2	-3.553	3.3238
2	-3.536	3.217
2	-3.502	3.1101
2	-3.468	3.0033
2	-3.417	2.9028
2	-3.366	2.8023
2	-3.298	2.7017
2	-3.23	2.6012
2	-3.145	2.507
2	-3.043	2.4127
2	-2.958	2.3247
2	-2.839	2.2368
2	-2.737	2.1488
2	-2.618	2.0734
2	-2.499	1.9917
2	-2.38	1.9226
2	-2.261	1.8472
2	-2.142	1.7844
2	-2.006	1.7216
2	-1.887	1.665
2	-1.751	1.6085
2	-1.632	1.5582
2	-1.496	1.5079
2	-1.377	1.464
2	-1.241	1.4263
2	-1.122	1.3886
2	-0.986	1.3572
2	-0.867	1.332
2	-0.748	1.3069
2	-0.612	1.288
2	-0.493	1.2692
2	-0.374	1.2566
2	-0.255	1.2441
2	-0.136	1.2378
2	-0.017	1.2378
2	0.102	1.2378
2	0.221	1.2441
2	0.34	1.2503
2	0.459	1.2629
2	0.578	1.2817
2	0.714	1.3006
2	0.833	1.3257
2	0.952	1.3509
2	1.071	1.3823
2	1.207	1.4137
2	1.326	1.4514
2	1.462	1.4954
2	1.581	1.5394
[truncated: 5,162 more rows]
