# Supplementary material for: Skilled motor control of an inverted pendulum implies low entropy of states but high entropy of actions
Source: PLoS Comput Biol. 2023 Jan 6;19(1):e1010810. doi: 10.1371/journal.pcbi.1010810 (PMC9851554; doi:10.1371/journal.pcbi.1010810)
Supplement: S2 File — The dataset within the file contains the data collected during the experiment. Each CSV file named “FRI_p_l.csv” corresponds to a different trial, where “p” stands for an unique numerical participant’s identifier and “l” stands for pendulum length (where “2” corresponds to 0.2, “3” to 0.3 m, “4” to 0.4 m, etc.). In every file, rows correspond to subsequent time steps, sampled with a frequency of 0.017 s. For every recorded time step, each column contains: the action selected by the trial’s participant (“action”). The value 0 corresponds to a “no action”, the value 1 represents an action that pushes the pendulum towards the clockwise direction and the value 2 corresponds to an action that pushes the pendulum towards the anti-clockwise direction.the angular velocity of the pendulum at that time step (“ang. velocity”), measured in rad s−1.the angle of the pendulum at that time step (“angle”), measured in rad with values in the interval [0, 2π) rad. The angle 0 rad corresponds to the pendulum oriented in its upright position.the single utility value associated to the whole trial (“utility”). (ZIP) [file pcbi.1010810.s002.zip › ExperimentalData/FRI_12_5.csv]

action	angular vel.	angle	trial utility
0	0	3.2358	-3.2215
0	0	3.2358
0	-0.017	3.2358
0	-0.017	3.2358
0	-0.017	3.2358
0	-0.034	3.2358
0	-0.034	3.2358
0	-0.034	3.2358
0	-0.051	3.2295
0	-0.051	3.2295
0	-0.051	3.2295
0	-0.068	3.2232
0	-0.068	3.2232
0	-0.068	3.2232
0	-0.068	3.217
0	-0.085	3.217
0	-0.085	3.2107
0	-0.085	3.2107
0	-0.085	3.2107
0	-0.102	3.2044
0	-0.102	3.2044
0	-0.102	3.1981
0	-0.102	3.1918
0	-0.119	3.1918
0	-0.119	3.1855
0	-0.119	3.1855
0	-0.119	3.1793
0	-0.119	3.1793
0	-0.119	3.173
0	-0.119	3.1667
0	-0.119	3.1667
0	-0.136	3.1604
0	-0.136	3.1541
0	-0.136	3.1541
0	-0.136	3.1478
0	-0.136	3.1416
0	-0.136	3.1416
0	-0.136	3.1353
0	-0.136	3.129
0	-0.136	3.129
0	-0.136	3.1227
0	-0.136	3.1164
0	-0.119	3.1164
0	-0.119	3.1101
0	-0.119	3.1038
0	-0.119	3.1038
0	-0.119	3.0976
0	-0.119	3.0976
0	-0.119	3.0913
0	-0.119	3.085
0	-0.102	3.085
0	-0.102	3.0787
0	-0.102	3.0787
0	-0.102	3.0724
2	-0.085	3.0724
2	-0.068	3.0661
2	-0.051	3.0661
2	-0.034	3.0661
2	-0.017	3.0661
2	0	3.0661
2	0.017	3.0661
2	0.034	3.0661
2	0.051	3.0661
2	0.068	3.0661
2	0.102	3.0724
2	0.119	3.0724
2	0.136	3.0787
2	0.153	3.085
2	0.17	3.0913
2	0.187	3.0913
2	0.204	3.1038
2	0.238	3.1101
2	0.255	3.1164
2	0.272	3.1227
2	0.289	3.129
2	0.306	3.1416
2	0.306	3.1478
2	0.323	3.1604
2	0.34	3.173
2	0.357	3.1793
2	0.374	3.1918
2	0.391	3.2044
2	0.391	3.217
2	0.408	3.2295
2	0.408	3.2421
2	0.425	3.2546
2	0.442	3.2672
2	0.442	3.2798
2	0.442	3.2923
2	0.459	3.3049
2	0.459	3.3238
2	0.459	3.3363
2	0.476	3.3489
2	0.476	3.3615
2	0.476	3.3803
2	0.476	3.3929
2	0.476	3.4054
2	0.476	3.4243
2	0.476	3.4369
2	0.476	3.4494
2	0.476	3.4683
2	0.459	3.4808
2	0.459	3.4934
2	0.459	3.506
2	0.442	3.5248
2	0.442	3.5374
2	0.442	3.5499
2	0.425	3.5625
2	0.425	3.5751
2	0.408	3.5877
2	0.391	3.6002
2	0.391	3.6128
2	0.374	3.6254
2	0.357	3.6379
2	0.357	3.6442
2	0.34	3.6568
2	0.323	3.6693
2	0.306	3.6756
2	0.289	3.6882
2	0.272	3.6945
2	0.255	3.7008
2	0.238	3.7133
2	0.221	3.7196
2	0.204	3.7259
2	0.187	3.7322
2	0.17	3.7384
2	0.153	3.7447
2	0.136	3.7447
2	0.119	3.751
2	0.102	3.7573
2	0.085	3.7573
2	0.068	3.7636
2	0.051	3.7636
2	0.034	3.7636
2	0.017	3.7636
2	0	3.7636
2	-0.017	3.7636
2	-0.034	3.7636
2	-0.051	3.7636
2	-0.068	3.7636
2	-0.119	3.7573
2	-0.17	3.751
2	-0.221	3.7447
2	-0.272	3.7384
2	-0.306	3.7322
2	-0.34	3.7196
2	-0.374	3.7133
2	-0.408	3.7008
2	-0.425	3.6882
2	-0.459	3.6693
2	-0.493	3.6568
2	-0.527	3.6442
2	-0.544	3.6254
2	-0.578	3.6065
2	-0.612	3.5877
2	-0.629	3.5688
2	-0.646	3.5499
2	-0.68	3.5311
2	-0.697	3.5122
2	-0.714	3.4871
2	-0.748	3.4683
2	-0.765	3.4431
2	-0.782	3.4243
2	-0.799	3.3992
2	-0.799	3.374
2	-0.816	3.3489
2	-0.833	3.3238
2	-0.833	3.2986
2	-0.85	3.2735
2	-0.85	3.2484
2	-0.867	3.2232
2	-0.867	3.1981
2	-0.867	3.1667
2	-0.867	3.1416
2	-0.884	3.1164
2	-0.901	3.0913
2	-0.901	3.0599
2	-0.918	3.0347
2	-0.918	3.0096
2	-0.935	2.9782
2	-0.935	2.9531
2	-0.935	2.9216
2	-0.952	2.8902
2	-0.952	2.8651
2	-0.935	2.8337
2	-0.935	2.8085
2	-0.935	2.7771
2	-0.935	2.752
2	-0.918	2.7206
2	-0.918	2.6955
2	-0.901	2.6703
2	-0.884	2.6389
2	-0.884	2.6138
2	-0.867	2.5886
2	-0.85	2.5635
2	-0.833	2.5384
2	-0.816	2.5132
2	-0.782	2.4881
2	-0.765	2.463
2	-0.748	2.4378
2	-0.714	2.419
2	-0.697	2.3939
2	-0.68	2.375
2	-0.646	2.3562
2	-0.612	2.3373
2	-0.595	2.3185
2	-0.561	2.2996
2	-0.527	2.2808
2	-0.51	2.2682
2	-0.476	2.2556
2	-0.442	2.2368
2	-0.408	2.2242
2	-0.374	2.2117
2	-0.357	2.2054
2	-0.323	2.1928
2	-0.289	2.1802
2	-0.255	2.174
2	-0.221	2.1677
2	-0.187	2.1614
2	-0.153	2.1551
2	-0.102	2.1488
2	-0.051	2.1488
2	0	2.1488
2	0.034	2.1488
2	0.085	2.1488
2	0.153	2.1551
2	0.221	2.1614
2	0.289	2.1677
2	0.34	2.1802
2	0.408	2.1865
2	0.476	2.2054
2	0.544	2.2179
2	0.595	2.2368
2	0.663	2.2556
2	0.731	2.2745
2	0.782	2.2996
2	0.85	2.3247
2	0.901	2.3499
2	0.969	2.3813
2	1.02	2.4064
2	1.071	2.4378
2	1.122	2.4755
2	1.19	2.507
2	1.224	2.5447
2	1.275	2.5823
2	1.326	2.62
2	1.377	2.664
2	1.411	2.708
2	1.445	2.7457
2	1.496	2.796
2	1.53	2.84
2	1.547	2.8839
2	1.581	2.9342
2	1.615	2.9782
2	1.632	3.0284
2	1.649	3.0787
2	1.666	3.129
2	1.683	3.1793
2	1.7	3.2295
2	1.7	3.2798
2	1.717	3.3363
2	1.717	3.3866
2	1.717	3.4369
2	1.717	3.4871
2	1.7	3.5374
2	1.7	3.5939
2	1.683	3.6442
2	1.666	3.6945
2	1.649	3.7447
2	1.632	3.7887
2	1.598	3.839
2	1.581	3.8892
2	1.547	3.9332
2	1.53	3.9835
2	1.496	4.0275
2	1.462	4.0714
2	1.428	4.1154
2	1.394	4.1594
2	1.36	4.2034
2	1.326	4.2411
2	1.292	4.2788
2	1.241	4.3165
2	1.207	4.3542
2	1.156	4.3919
2	1.122	4.4233
2	1.071	4.461
2	1.037	4.4924
2	0.986	4.5238
2	0.952	4.549
2	0.901	4.5804
2	0.867	4.6055
2	0.816	4.6306
2	0.782	4.6558
2	0.731	4.6809
2	0.68	4.6998
2	0.646	4.7186
2	0.595	4.7375
2	0.561	4.7563
2	0.51	4.7752
2	0.459	4.7877
2	0.425	4.8003
2	0.374	4.8129
2	0.34	4.8254
2	0.289	4.8317
2	0.255	4.8443
2	0.204	4.8506
2	0.153	4.8568
2	0.119	4.8568
2	0.068	4.8631
2	0.034	4.8631
2	0	4.8631
2	-0.034	4.8631
2	-0.085	4.8631
2	-0.119	4.8568
2	-0.17	4.8568
2	-0.204	4.8506
2	-0.255	4.8443
0	-0.306	4.8317
0	-0.374	4.8191
0	-0.425	4.8129
0	-0.493	4.794
0	-0.544	4.7814
0	-0.612	4.7626
0	-0.663	4.7437
0	-0.731	4.7186
0	-0.782	4.6998
0	-0.85	4.6746
0	-0.901	4.6495
0	-0.969	4.6181
0	-1.02	4.5867
0	-1.088	4.5553
0	-1.139	4.5238
0	-1.207	4.4861
0	-1.258	4.4484
0	-1.309	4.4107
0	-1.377	4.373
0	-1.428	4.3291
0	-1.479	4.2851
0	-1.53	4.2411
0	-1.581	4.1908
0	-1.632	4.1406
0	-1.683	4.0903
0	-1.734	4.04
0	-1.785	3.9898
0	-1.819	3.9332
0	-1.87	3.8767
0	-1.904	3.8201
0	-1.938	3.7636
0	-1.972	3.707
0	-2.006	3.6442
0	-2.023	3.5877
0	-2.057	3.5248
0	-2.074	3.462
0	-2.091	3.3992
0	-2.091	3.3363
0	-2.108	3.2735
0	-2.108	3.2107
0	-2.108	3.1478
0	-2.108	3.0787
0	-2.108	3.0159
0	-2.091	2.9531
0	-2.074	2.8902
0	-2.057	2.8274
0	-2.04	2.7646
0	-2.023	2.708
0	-1.989	2.6452
0	-1.955	2.5886
0	-1.921	2.5258
0	-1.887	2.4693
0	-1.853	2.4127
0	-1.802	2.3562
0	-1.768	2.3059
0	-1.717	2.2494
0	-1.666	2.1991
1	-1.615	2.1488
1	-1.581	2.1048
1	-1.547	2.0546
1	-1.513	2.0106
1	-1.462	1.9666
1	-1.428	1.9226
1	-1.394	1.8786
1	-1.343	1.841
1	-1.309	1.797
1	-1.258	1.7593
1	-1.224	1.7216
1	-1.173	1.6839
1	-1.122	1.6525
1	-1.088	1.6148
1	-1.037	1.5833
1	-1.003	1.5519
1	-0.952	1.5268
1	-0.901	1.4954
1	-0.867	1.4703
1	-0.816	1.4451
1	-0.782	1.42
1	-0.731	1.3948
1	-0.697	1.376
1	-0.646	1.3572
1	-0.595	1.3383
1	-0.561	1.3195
1	-0.527	1.3006
1	-0.476	1.288
1	-0.442	1.2755
1	-0.391	1.2629
1	-0.357	1.2503
1	-0.306	1.2378
1	-0.272	1.2315
1	-0.238	1.2252
1	-0.187	1.2126
1	-0.153	1.2126
1	-0.119	1.2064
1	-0.068	1.2001
1	-0.034	1.2001
1	0	1.2001
1	0.034	1.2001
1	0.068	1.2001
1	0.119	1.2064
1	0.153	1.2126
1	0.187	1.2126
1	0.238	1.2252
1	0.272	1.2315
1	0.306	1.2378
1	0.357	1.2503
1	0.391	1.2629
0	0.442	1.2755
0	0.51	1.288
0	0.561	1.3069
0	0.629	1.3195
0	0.68	1.3446
0	0.731	1.3634
0	0.799	1.3886
0	0.85	1.4137
0	0.918	1.4388
0	0.969	1.4703
0	1.037	1.4954
0	1.088	1.5331
0	1.156	1.5645
0	1.207	1.6022
0	1.275	1.6399
0	1.326	1.6776
0	1.394	1.7153
0	1.445	1.7593
0	1.513	1.8033
0	1.564	1.8535
0	1.615	1.8975
0	1.666	1.9478
0	1.734	1.998
0	1.785	2.0546
0	1.836	2.1048
0	1.887	2.1614
0	1.938	2.2179
0	1.972	2.2808
0	2.023	2.3373
0	2.057	2.4001
0	2.091	2.463
0	2.125	2.5258
0	2.159	2.5949
0	2.193	2.6578
2	2.21	2.7269
2	2.261	2.7897
2	2.295	2.8588
2	2.312	2.9279
2	2.346	2.997
2	2.363	3.0724
2	2.38	3.1416
2	2.397	3.217
2	2.397	3.2861
2	2.414	3.3615
2	2.414	3.4306
2	2.397	3.506
2	2.397	3.5751
2	2.38	3.6505
2	2.363	3.7196
2	2.346	3.7887
2	2.329	3.8578
2	2.295	3.9269
2	2.261	3.996
2	2.244	4.0652
2	2.21	4.1343
2	2.159	4.1971
2	2.125	4.2662
2	2.091	4.3291
2	2.04	4.3919
2	2.006	4.4484
2	1.955	4.5113
2	1.921	4.5678
2	1.87	4.6244
2	1.836	4.6809
2	1.785	4.7375
2	1.734	4.7877
2	1.7	4.838
2	1.649	4.8883
2	1.615	4.9385
2	1.564	4.9888
2	1.53	5.0328
2	1.479	5.083
2	1.445	5.127
2	1.411	5.1647
2	1.36	5.2087
2	1.326	5.2464
2	1.292	5.2904
2	1.258	5.3281
2	1.224	5.3658
2	1.19	5.4035
2	1.173	5.4349
2	1.139	5.4726
2	1.105	5.504
0	1.071	5.5417
0	1.02	5.5731
0	0.986	5.5982
0	0.952	5.6297
0	0.918	5.6611
0	0.884	5.6862
0	0.85	5.7113
0	0.816	5.7365
0	0.782	5.7616
0	0.748	5.7867
0	0.731	5.8056
0	0.697	5.8307
0	0.68	5.8496
0	0.646	5.8684
0	0.629	5.8873
0	0.595	5.9061
0	0.578	5.925
0	0.561	5.9438
0	0.544	5.9627
0	0.527	5.9752
0	0.51	5.9941
0	0.493	6.0066
0	0.476	6.0192
0	0.459	6.0381
0	0.442	6.0506
0	0.425	6.0632
0	0.408	6.0758
0	0.408	6.0883
0	0.391	6.1009
0	0.374	6.1135
0	0.374	6.126
0	0.357	6.1323
1	0.357	6.1449
1	0.323	6.1574
1	0.306	6.1637
1	0.289	6.1763
1	0.255	6.1826
1	0.238	6.1889
1	0.221	6.2014
1	0.204	6.2077
1	0.17	6.214
1	0.153	6.214
0	0.153	6.2203
0	0.153	6.2265
0	0.153	6.2328
0	0.136	6.2328
0	0.136	6.2391
0	0.136	6.2454
0	0.136	6.2517
0	0.136	6.2517
0	0.136	6.258
0	0.136	6.2642
0	0.136	6.2642
0	0.136	6.2705
0	0.136	6.2768
0	0.136	6.2768
0	0.136	0
0	0.136	0.0062831
1	0.136	0.0062831
1	0.119	0.012566
1	0.102	0.012566
1	0.085	0.018849
1	0.068	0.018849
1	0.051	0.025132
1	0.034	0.025132
1	0.017	0.025132
1	0.017	0.025132
1	0	0.025132
1	0	0.025132
1	-0.017	0.025132
1	-0.034	0.025132
1	-0.051	0.025132
1	-0.068	0.018849
1	-0.068	0.018849
0	-0.068	0.018849
0	-0.068	0.012566
0	-0.068	0.012566
0	-0.068	0.012566
0	-0.068	0.0062831
0	-0.068	0.0062831
0	-0.068	0
0	-0.068	0
0	-0.068	0
0	-0.068	6.2768
0	-0.068	6.2768
0	-0.068	6.2768
0	-0.068	6.2705
0	-0.068	6.2705
0	-0.068	6.2705
0	-0.068	6.2642
0	-0.068	6.2642
0	-0.068	6.258
0	-0.068	6.258
0	-0.068	6.258
0	-0.068	6.2517
0	-0.085	6.2517
0	-0.085	6.2454
0	-0.085	6.2454
0	-0.085	6.2391
0	-0.085	6.2391
0	-0.085	6.2391
0	-0.085	6.2328
0	-0.102	6.2328
0	-0.102	6.2265
0	-0.102	6.2265
0	-0.102	6.2203
0	-0.102	6.2203
0	-0.119	6.214
2	-0.119	6.2077
2	-0.102	6.2077
2	-0.085	6.2014
2	-0.085	6.2014
2	-0.068	6.1951
2	-0.051	6.1951
2	-0.051	6.1951
2	-0.034	6.1951
2	-0.017	6.1889
2	-0.017	6.1889
2	0	6.1889
2	0	6.1889
0	0	6.1889
0	0	6.1889
0	0	6.1889
0	-0.017	6.1889
0	-0.017	6.1889
0	-0.017	6.1889
0	-0.034	6.1889
0	-0.034	6.1826
2	-0.034	6.1826
2	-0.034	6.1826
2	-0.017	6.1826
2	-0.017	6.1826
2	0	6.1826
2	0	6.1826
2	0	6.1826
2	0.017	6.1826
0	0	6.1826
0	0	6.1826
0	0	6.1826
0	0	6.1826
0	0	6.1826
0	0	6.1826
0	-0.017	6.1826
0	-0.017	6.1826
0	-0.017	6.1826
0	-0.034	6.1763
0	-0.034	6.1763
2	-0.034	6.1763
2	-0.034	6.1763
2	-0.017	6.1763
2	-0.017	6.17
2	0	6.17
2	0	6.17
2	0	6.17
2	0.017	6.17
2	0.017	6.1763
2	0.034	6.1763
0	0.017	6.1763
0	0.017	6.1763
0	0.017	6.1763
0	0	6.1763
0	0	6.1763
0	0	6.1763
2	0	6.1763
2	0	6.1763
2	0	6.1763
2	0.017	6.1763
2	0.034	6.1826
2	0.034	6.1826
2	0.051	6.1826
2	0.051	6.1826
2	0.068	6.1889
0	0.068	6.1889
0	0.051	6.1889
0	0.051	6.1951
0	0.051	6.1951
0	0.051	6.1951
0	0.034	6.1951
0	0.034	6.2014
0	0.034	6.2014
0	0.017	6.2014
0	0.017	6.2014
0	0.017	6.2014
0	0.017	6.2014
0	0	6.2014
0	0	6.2077
0	0	6.2077
0	0	6.2077
0	0	6.2077
0	0	6.2077
0	0	6.2014
0	-0.017	6.2014
0	-0.017	6.2014
0	-0.017	6.2014
0	-0.017	6.2014
0	-0.034	6.2014
0	-0.034	6.2014
0	-0.034	6.1951
0	-0.051	6.1951
0	-0.051	6.1951
0	-0.051	6.1951
0	-0.051	6.1889
0	-0.068	6.1889
0	-0.068	6.1889
0	-0.068	6.1826
0	-0.085	6.1826
2	-0.085	6.1826
2	-0.068	6.1763
2	-0.068	6.1763
2	-0.051	6.17
2	-0.051	6.17
2	-0.034	6.17
2	-0.034	6.17
2	-0.017	6.1637
2	0	6.1637
2	0	6.1637
2	0	6.1637
2	0	6.1637
2	0.017	6.1637
2	0.017	6.17
2	0.034	6.17
2	0.034	6.17
2	0.051	6.17
2	0.068	6.1763
0	0.051	6.1763
0	0.051	6.1763
0	0.034	6.1763
0	0.034	6.1826
0	0.034	6.1826
0	0.017	6.1826
0	0.017	6.1826
0	0.017	6.1826
0	0	6.1826
0	0	6.1826
2	0	6.1826
2	0	6.1826
2	0.017	6.1826
2	0.034	6.1889
2	0.034	6.1889
2	0.051	6.1889
2	0.051	6.1889
2	0.068	6.1951
2	0.085	6.1951
2	0.085	6.2014
2	0.102	6.2014
2	0.119	6.2077
2	0.119	6.2077
0	0.119	6.214
0	0.119	6.214
0	0.119	6.2203
0	0.102	6.2265
0	0.102	6.2265
0	0.102	6.2328
0	0.102	6.2328
0	0.102	6.2391
0	0.102	6.2391
0	0.085	6.2454
0	0.085	6.2454
0	0.085	6.2517
0	0.085	6.2517
0	0.085	6.258
0	0.085	6.258
0	0.085	6.258
0	0.085	6.2642
1	0.085	6.2642
1	0.068	6.2705
1	0.051	6.2705
1	0.034	6.2705
1	0.017	6.2705
1	0	6.2705
1	0	6.2705
1	-0.017	6.2705
0	-0.017	6.2705
0	-0.017	6.2705
0	-0.017	6.2705
0	-0.017	6.2705
0	-0.017	6.2705
0	-0.017	6.2705
0	-0.017	6.2642
0	-0.017	6.2642
0	-0.017	6.2642
0	-0.034	6.2642
0	-0.034	6.2642
0	-0.034	6.2642
0	-0.034	6.258
0	-0.034	6.258
0	-0.034	6.258
0	-0.034	6.258
0	-0.034	6.258
0	-0.034	6.2517
0	-0.034	6.2517
0	-0.034	6.2517
0	-0.034	6.2517
0	-0.034	6.2517
0	-0.051	6.2454
0	-0.051	6.2454
0	-0.051	6.2454
2	-0.051	6.2391
2	-0.034	6.2391
2	-0.017	6.2391
2	-0.017	6.2391
2	0	6.2391
2	0	6.2391
2	0.017	6.2391
2	0.034	6.2391
0	0.034	6.2391
0	0.017	6.2391
0	0.017	6.2454
0	0.017	6.2454
0	0.017	6.2454
0	0.017	6.2454
0	0.017	6.2454
0	0.017	6.2454
0	0.017	6.2454
0	0	6.2454
0	0	6.2454
0	0	6.2517
0	0	6.2517
0	0	6.2517
0	0	6.2517
0	0	6.2517
0	0	6.2517
0	0	6.2517
0	0	6.2517
0	0	6.2517
0	0	6.2517
0	0	6.2517
0	0	6.2517
0	0	6.2517
0	0	6.2517
0	0	6.2517
0	0	6.2454
0	-0.017	6.2454
0	-0.017	6.2454
0	-0.017	6.2454
0	-0.017	6.2454
0	-0.017	6.2454
0	-0.017	6.2454
0	-0.017	6.2454
0	-0.017	6.2454
0	-0.017	6.2391
0	-0.034	6.2391
0	-0.034	6.2391
0	-0.034	6.2391
0	-0.034	6.2391
2	-0.034	6.2328
2	-0.017	6.2328
2	-0.017	6.2328
2	0	6.2328
2	0	6.2328
2	0.017	6.2328
2	0.034	6.2328
0	0.017	6.2328
0	0.017	6.2391
0	0.017	6.2391
0	0.017	6.2391
0	0.017	6.2391
0	0.017	6.2391
0	0	6.2391
0	0	6.2391
0	0	6.2391
0	0	6.2391
0	0	6.2391
0	0	6.2391
0	0	6.2391
0	0	6.2391
0	0	6.2391
0	0	6.2391
0	0	6.2391
0	0	6.2391
0	0	6.2391
0	0	6.2391
0	0	6.2391
0	-0.017	6.2391
0	-0.017	6.2391
0	-0.017	6.2391
0	-0.017	6.2391
0	-0.017	6.2391
0	-0.017	6.2391
0	-0.017	6.2328
0	-0.034	6.2328
0	-0.034	6.2328
2	-0.034	6.2328
2	-0.017	6.2328
2	0	6.2328
2	0	6.2328
2	0	6.2328
2	0.017	6.2328
0	0.017	6.2328
0	0.017	6.2328
0	0	6.2328
0	0	6.2328
0	0	6.2328
0	0	6.2328
0	0	6.2328
0	0	6.2328
0	0	6.2328
0	0	6.2328
0	0	6.2328
0	0	6.2328
0	0	6.2328
0	0	6.2328
0	-0.017	6.2328
0	-0.017	6.2328
0	-0.017	6.2328
0	-0.017	6.2328
0	-0.017	6.2265
0	-0.017	6.2265
0	-0.034	6.2265
0	-0.034	6.2265
0	-0.034	6.2265
0	-0.034	6.2265
0	-0.034	6.2203
0	-0.051	6.2203
0	-0.051	6.2203
0	-0.051	6.2203
2	-0.051	6.214
2	-0.034	6.214
2	-0.034	6.214
2	-0.017	6.214
2	0	6.214
2	0	6.214
2	0	6.214
2	0.017	6.214
2	0.034	6.214
2	0.034	6.214
0	0.034	6.214
0	0.034	6.214
0	0.034	6.2203
0	0.017	6.2203
0	0.017	6.2203
0	0.017	6.2203
0	0.017	6.2203
0	0	6.2203
0	0	6.2203
0	0	6.2203
0	0	6.2203
0	0	6.2203
0	0	6.2203
0	0	6.2203
0	0	6.2203
0	0	6.2203
0	0	6.2203
0	-0.017	6.2203
0	-0.017	6.2203
0	-0.017	6.2203
0	-0.017	6.2203
0	-0.017	6.2203
2	-0.034	6.214
2	-0.017	6.214
2	0	6.214
2	0	6.214
2	0	6.214
2	0.017	6.214
2	0.034	6.214
2	0.034	6.2203
2	0.051	6.2203
2	0.068	6.2203
2	0.085	6.2265
2	0.085	6.2265
0	0.085	6.2265
0	0.085	6.2328
0	0.085	6.2328
0	0.085	6.2391
0	0.085	6.2391
0	0.068	6.2454
0	0.068	6.2454
0	0.068	6.2454
0	0.068	6.2517
0	0.068	6.2517
0	0.068	6.2517
0	0.068	6.258
0	0.068	6.258
0	0.068	6.258
0	0.068	6.2642
0	0.051	6.2642
0	0.051	6.2642
0	0.051	6.2705
0	0.051	6.2705
0	0.051	6.2705
0	0.051	6.2768
0	0.051	6.2768
0	0.051	6.2768
0	0.051	0
0	0.051	0
1	0.051	0
1	0.034	0
1	0.017	0.0062831
1	0	0.0062831
1	0	0.0062831
1	0	0.0062831
1	-0.017	0.0062831
0	-0.017	0.0062831
0	-0.017	0
0	-0.017	0
0	-0.017	0
0	-0.017	0
0	-0.017	0
0	-0.017	0
0	-0.017	0
0	-0.017	6.2768
0	-0.017	6.2768
0	-0.017	6.2768
0	-0.017	6.2768
0	-0.017	6.2768
0	-0.017	6.2768
0	-0.017	6.2768
0	-0.017	6.2705
0	-0.017	6.2705
0	-0.017	6.2705
0	-0.017	6.2705
0	-0.017	6.2705
0	-0.017	6.2705
0	-0.017	6.2705
0	-0.034	6.2642
0	-0.034	6.2642
0	-0.034	6.2642
0	-0.034	6.2642
0	-0.034	6.2642
0	-0.034	6.258
2	-0.034	6.258
2	-0.017	6.258
2	0	6.258
2	0	6.258
2	0.017	6.258
2	0.034	6.258
2	0.034	6.258
2	0.051	6.2642
2	0.068	6.2642
0	0.068	6.2642
0	0.068	6.2705
0	0.068	6.2705
0	0.068	6.2768
0	0.068	6.2768
0	0.068	6.2768
0	0.068	0
0	0.068	0
0	0.068	0
0	0.068	0.0062831
0	0.068	0.0062831
0	0.068	0.0062831
0	0.068	0.012566
0	0.068	0.012566
0	0.068	0.018849
0	0.068	0.018849
0	0.068	0.018849
0	0.068	0.025132
0	0.085	0.025132
1	0.085	0.031415
1	0.068	0.031415
1	0.051	0.031415
1	0.034	0.037699
1	0.017	0.037699
1	0.017	0.037699
1	0	0.037699
1	0	0.037699
0	0	0.037699
0	0	0.037699
0	0	0.037699
0	0	0.037699
0	0	0.037699
0	0	0.037699
0	0	0.037699
0	0	0.037699
0	0	0.037699
0	0	0.037699
0	0.017	0.037699
0	0.017	0.037699
0	0.017	0.037699
0	0.017	0.037699
0	0.017	0.043982
0	0.017	0.043982
1	0.017	0.043982
1	0.017	0.043982
1	0	0.043982
1	0	0.043982
1	-0.017	0.043982
1	-0.034	0.043982
1	-0.034	0.043982
1	-0.051	0.037699
1	-0.068	0.037699
0	-0.068	0.037699
0	-0.068	0.031415
0	-0.068	0.031415
0	-0.051	0.031415
0	-0.051	0.025132
0	-0.051	0.025132
0	-0.051	0.025132
0	-0.051	0.018849
0	-0.051	0.018849
0	-0.051	0.018849
0	-0.051	0.018849
0	-0.051	0.012566
0	-0.051	0.012566
0	-0.051	0.012566
0	-0.034	0.012566
0	-0.034	0.0062831
0	-0.034	0.0062831
0	-0.034	0.0062831
0	-0.034	0.0062831
0	-0.034	0
0	-0.034	0
0	-0.034	0
0	-0.034	0
0	-0.034	0
0	-0.034	6.2768
2	-0.034	6.2768
2	-0.017	6.2768
2	0	6.2768
2	0	6.2768
2	0.017	6.2768
2	0.017	6.2768
0	0.017	6.2768
0	0.017	6.2768
0	0.017	6.2768
0	0.017	0
0	0.017	0
0	0.017	0
0	0.017	0
0	0.017	0
0	0.017	0
0	0.017	0.0062831
0	0.034	0.0062831
0	0.034	0.0062831
0	0.034	0.0062831
0	0.034	0.0062831
0	0.034	0.0062831
0	0.034	0.012566
0	0.034	0.012566
0	0.034	0.012566
0	0.034	0.012566
1	0.034	0.012566
1	0.017	0.012566
1	0	0.018849
1	0	0.018849
1	-0.017	0.012566
1	-0.034	0.012566
1	-0.034	0.012566
1	-0.051	0.012566
0	-0.051	0.012566
0	-0.051	0.0062831
0	-0.051	0.0062831
0	-0.051	0.0062831
0	-0.051	0
0	-0.051	0
0	-0.051	0
0	-0.051	6.2831
0	-0.051	6.2768
0	-0.051	6.2768
0	-0.051	6.2768
0	-0.051	6.2705
0	-0.051	6.2705
0	-0.051	6.2705
0	-0.051	6.2642
0	-0.051	6.2642
0	-0.051	6.2642
0	-0.051	6.2642
2	-0.051	6.258
2	-0.051	6.258
2	-0.034	6.258
2	-0.017	6.258
2	0	6.2517
2	0	6.2517
2	0.017	6.258
2	0.034	6.258
0	0.034	6.258
0	0.017	6.258
0	0.017	6.258
0	0.017	6.258
0	0.017	6.258
0	0.017	6.2642
0	0.017	6.2642
0	0.017	6.2642
0	0.017	6.2642
0	0.017	6.2642
0	0.017	6.2642
0	0.017	6.2642
0	0.017	6.2642
0	0.017	6.2642
0	0.017	6.2705
0	0.017	6.2705
2	0.017	6.2705
2	0.017	6.2705
2	0.034	6.2705
2	0.051	6.2705
2	0.068	6.2768
2	0.085	6.2768
2	0.102	0
0	0.102	0
0	0.102	0.0062831
0	0.102	0.0062831
0	0.102	0.012566
0	0.102	0.012566
0	0.102	0.018849
0	0.102	0.018849
0	0.119	0.025132
0	0.119	0.031415
0	0.119	0.031415
0	0.119	0.037699
0	0.119	0.037699
0	0.119	0.043982
0	0.119	0.050265
0	0.119	0.050265
0	0.136	0.056548
0	0.136	0.062831
1	0.136	0.062831
1	0.119	0.069114
1	0.119	0.075397
1	0.102	0.075397
1	0.085	0.08168
1	0.085	0.08168
1	0.068	0.08168
1	0.051	0.087963
1	0.051	0.087963
1	0.034	0.087963
1	0.034	0.087963
0	0.034	0.094246
0	0.034	0.094246
0	0.051	0.094246
0	0.051	0.094246
0	0.051	0.10053
0	0.068	0.10053
0	0.068	0.10053
0	0.068	0.10681
0	0.085	0.10681
1	0.085	0.1131
1	0.085	0.1131
1	0.068	0.1131
1	0.051	0.11938
1	0.051	0.11938
1	0.034	0.11938
1	0.034	0.11938
1	0.017	0.12566
1	0.017	0.12566
1	0	0.12566
1	0	0.12566
1	0	0.12566
1	0	0.12566
1	-0.017	0.12566
1	-0.017	0.12566
1	-0.034	0.12566
1	-0.034	0.11938
1	-0.051	0.11938
1	-0.051	0.11938
1	-0.068	0.11938
1	-0.068	0.1131
1	-0.085	0.1131
1	-0.085	0.10681
0	-0.085	0.10681
0	-0.085	0.10053
0	-0.068	0.10053
0	-0.068	0.10053
0	-0.051	0.094246
0	-0.051	0.094246
0	-0.051	0.094246
0	-0.034	0.087963
0	-0.034	0.087963
0	-0.034	0.087963
0	-0.017	0.087963
0	-0.017	0.087963
0	-0.017	0.087963
0	-0.017	0.08168
0	0	0.08168
0	0	0.08168
0	0	0.08168
0	0	0.08168
0	0	0.08168
0	0	0.08168
0	0.017	0.08168
0	0.017	0.087963
0	0.017	0.087963
0	0.034	0.087963
0	0.034	0.087963
0	0.034	0.087963
1	0.051	0.087963
1	0.034	0.094246
1	0.017	0.094246
1	0.017	0.094246
1	0	0.094246
1	0	0.094246
0	0	0.094246
0	0	0.094246
0	0	0.094246
0	0.017	0.094246
0	0.017	0.094246
0	0.034	0.10053
0	0.034	0.10053
0	0.034	0.10053
0	0.051	0.10053
0	0.051	0.10053
0	0.051	0.10681
0	0.068	0.10681
0	0.068	0.10681
0	0.085	0.1131
1	0.085	0.1131
1	0.068	0.11938
1	0.068	0.11938
1	0.051	0.11938
1	0.051	0.12566
1	0.034	0.12566
1	0.034	0.12566
1	0.017	0.12566
1	0.017	0.12566
1	0	0.13195
1	0	0.13195
1	0	0.13195
1	0	0.13195
1	-0.017	0.13195
1	-0.017	0.12566
1	-0.034	0.12566
1	-0.034	0.12566
1	-0.051	0.12566
1	-0.051	0.12566
1	-0.068	0.11938
0	-0.051	0.11938
0	-0.051	0.11938
0	-0.034	0.1131
0	-0.034	0.1131
0	-0.017	0.1131
0	-0.017	0.1131
0	-0.017	0.1131
0	0	0.1131
0	0	0.1131
0	0	0.1131
0	0	0.1131
0	0	0.1131
0	0.017	0.1131
0	0.017	0.1131
0	0.034	0.1131
0	0.034	0.1131
1	0.034	0.11938
1	0.034	0.11938
1	0.017	0.11938
1	0.017	0.11938
1	0	0.11938
1	0	0.11938
1	0	0.11938
1	0	0.11938
1	-0.017	0.11938
1	-0.017	0.11938
1	-0.034	0.11938
1	-0.034	0.11938
1	-0.051	0.11938
1	-0.051	0.1131
1	-0.068	0.1131
1	-0.068	0.1131
0	-0.068	0.10681
0	-0.068	0.10681
0	-0.051	0.10053
0	-0.051	0.10053
0	-0.034	0.10053
0	-0.034	0.10053
0	-0.034	0.10053
0	-0.017	0.094246
0	-0.017	0.094246
0	-0.017	0.094246
0	0	0.094246
0	0	0.094246
0	0	0.094246
0	0	0.094246
0	0	0.094246
0	0	0.094246
0	0.017	0.094246
0	0.017	0.094246
0	0.017	0.094246
0	0.034	0.10053
0	0.034	0.10053
0	0.034	0.10053
0	0.051	0.10053
1	0.051	0.10053
1	0.051	0.10681
1	0.034	0.10681
1	0.034	0.10681
1	0.017	0.10681
1	0	0.10681
1	0	0.10681
1	0	0.10681
1	0	0.10681
1	-0.017	0.10681
1	-0.017	0.10681
1	-0.034	0.10681
1	-0.051	0.10681
1	-0.051	0.10681
1	-0.068	0.10053
1	-0.068	0.10053
0	-0.068	0.10053
0	-0.068	0.094246
0	-0.051	0.094246
0	-0.051	0.094246
0	-0.051	0.087963
0	-0.034	0.087963
0	-0.034	0.087963
0	-0.034	0.087963
0	-0.017	0.087963
0	-0.017	0.08168
0	-0.017	0.08168
0	0	0.08168
0	0	0.08168
0	0	0.08168
0	0	0.08168
0	0	0.08168
0	0	0.08168
0	0	0.08168
0	0.017	0.08168
0	0.017	0.08168
0	0.017	0.087963
1	0.034	0.087963
1	0.017	0.087963
1	0	0.087963
1	0	0.087963
1	0	0.087963
1	0	0.087963
1	-0.017	0.087963
1	-0.034	0.087963
1	-0.034	0.087963
1	-0.051	0.08168
1	-0.068	0.08168
0	-0.051	0.08168
0	-0.051	0.075397
0	-0.051	0.075397
0	-0.034	0.075397
0	-0.034	0.075397
0	-0.034	0.069114
0	-0.034	0.069114
0	-0.017	0.069114
0	-0.017	0.069114
0	-0.017	0.069114
0	-0.017	0.069114
0	0	0.069114
0	0	0.069114
0	0	0.069114
0	0	0.062831
0	0	0.062831
0	0	0.062831
0	0	0.069114
0	0	0.069114
0	0.017	0.069114
0	0.017	0.069114
0	0.017	0.069114
0	0.017	0.069114
0	0.034	0.069114
1	0.034	0.069114
1	0.017	0.069114
1	0	0.075397
1	0	0.075397
1	0	0.075397
1	-0.017	0.075397
1	-0.017	0.069114
1	-0.034	0.069114
1	-0.051	0.069114
1	-0.051	0.069114
0	-0.051	0.062831
0	-0.051	0.062831
0	-0.051	0.062831
0	-0.034	0.062831
0	-0.034	0.056548
0	-0.034	0.056548
0	-0.034	0.056548
0	-0.034	0.056548
0	-0.017	0.056548
0	-0.017	0.056548
0	-0.017	0.050265
0	-0.017	0.050265
0	-0.017	0.050265
0	0	0.050265
0	0	0.050265
0	0	0.050265
0	0	0.050265
0	0	0.050265
0	0	0.050265
0	0	0.050265
0	0	0.050265
0	0	0.050265
0	0	0.050265
0	0.017	0.050265
1	0.017	0.050265
1	0	0.050265
1	0	0.050265
1	-0.017	0.050265
1	-0.017	0.050265
1	-0.034	0.050265
1	-0.051	0.050265
1	-0.068	0.050265
0	-0.051	0.043982
0	-0.051	0.043982
0	-0.051	0.043982
0	-0.051	0.037699
0	-0.051	0.037699
0	-0.051	0.037699
0	-0.034	0.037699
0	-0.034	0.031415
0	-0.034	0.031415
0	-0.034	0.031415
0	-0.034	0.031415
0	-0.034	0.025132
0	-0.034	0.025132
0	-0.034	0.025132
0	-0.034	0.025132
0	-0.017	0.025132
0	-0.017	0.025132
0	-0.017	0.018849
0	-0.017	0.018849
0	-0.017	0.018849
0	-0.017	0.018849
2	-0.017	0.018849
2	0	0.018849
2	0	0.018849
2	0.017	0.018849
2	0.034	0.018849
2	0.051	0.018849
2	0.068	0.025132
2	0.085	0.025132
0	0.085	0.031415
0	0.085	0.031415
0	0.102	0.037699
0	0.102	0.037699
0	0.102	0.043982
0	0.102	0.043982
0	0.102	0.050265
0	0.102	0.050265
0	0.119	0.056548
0	0.119	0.056548
1	0.119	0.062831
1	0.102	0.069114
1	0.102	0.069114
1	0.085	0.075397
1	0.068	0.075397
1	0.068	0.075397
1	0.051	0.08168
1	0.034	0.08168
1	0.034	0.08168
1	0.017	0.08168
1	0	0.08168
1	0	0.08168
1	0	0.08168
1	-0.017	0.08168
1	-0.017	0.08168
1	-0.034	0.08168
1	-0.051	0.08168
1	-0.051	0.075397
1	-0.068	0.075397
1	-0.085	0.075397
1	-0.085	0.069114
0	-0.085	0.069114
0	-0.085	0.062831
0	-0.085	0.062831
0	-0.068	0.062831
0	-0.068	0.056548
0	-0.068	0.056548
0	-0.068	0.050265
0	-0.051	0.050265
0	-0.051	0.050265
0	-0.051	0.050265
0	-0.051	0.043982
0	-0.051	0.043982
0	-0.051	0.043982
0	-0.034	0.037699
0	-0.034	0.037699
0	-0.034	0.037699
0	-0.034	0.037699
0	-0.034	0.037699
0	-0.034	0.031415
0	-0.034	0.031415
0	-0.017	0.031415
0	-0.017	0.031415
0	-0.017	0.031415
0	-0.017	0.031415
0	-0.017	0.031415
0	-0.017	0.025132
0	-0.017	0.025132
0	-0.017	0.025132
0	-0.017	0.025132
0	0	0.025132
0	0	0.025132
0	0	0.025132
0	0	0.025132
0	0	0.025132
0	0	0.025132
0	0	0.025132
0	0	0.025132
0	0	0.025132
0	0	0.025132
0	0	0.025132
0	0	0.025132
0	0	0.025132
0	0	0.025132
0	0	0.025132
0	0	0.025132
0	0	0.025132
0	0	0.025132
0	0	0.025132
0	0	0.025132
0	0	0.025132
0	0.017	0.025132
0	0.017	0.025132
0	0.017	0.025132
0	0.017	0.031415
0	0.017	0.031415
0	0.017	0.031415
1	0.017	0.031415
1	0	0.031415
1	0	0.031415
1	0	0.031415
1	-0.017	0.031415
1	-0.034	0.031415
0	-0.034	0.031415
0	-0.034	0.025132
0	-0.034	0.025132
0	-0.017	0.025132
0	-0.017	0.025132
0	-0.017	0.025132
0	-0.017	0.025132
0	-0.017	0.018849
0	-0.017	0.018849
0	-0.017	0.018849
0	-0.017	0.018849
0	-0.017	0.018849
0	-0.017	0.018849
0	-0.017	0.018849
0	-0.017	0.018849
0	0	0.018849
0	0	0.018849
0	0	0.018849
0	0	0.012566
0	0	0.012566
0	0	0.012566
0	0	0.012566
0	0	0.012566
0	0	0.012566
0	0	0.012566
0	0	0.012566
0	0	0.012566
0	0	0.012566
0	0	0.012566
0	0	0.012566
0	0	0.012566
0	0	0.012566
0	0	0.012566
0	0	0.012566
0	0	0.012566
0	0	0.012566
0	0	0.012566
0	0	0.012566
0	0	0.012566
0	0	0.012566
0	0	0.012566
0	0	0.012566
0	0	0.012566
0	0	0.012566
0	0	0.018849
0	0	0.018849
0	0	0.018849
0	0.017	0.018849
0	0.017	0.018849
1	0.017	0.018849
1	0	0.018849
1	0	0.018849
1	-0.017	0.018849
1	-0.034	0.018849
1	-0.051	0.018849
0	-0.051	0.012566
0	-0.051	0.012566
0	-0.051	0.012566
0	-0.034	0.012566
0	-0.034	0.0062831
0	-0.034	0.0062831
0	-0.034	0.0062831
0	-0.034	0.0062831
0	-0.034	0
0	-0.034	0
0	-0.034	0
0	-0.034	0
0	-0.034	6.2831
0	-0.034	6.2768
0	-0.034	6.2768
0	-0.034	6.2768
0	-0.034	6.2768
0	-0.034	6.2705
0	-0.034	6.2705
0	-0.034	6.2705
0	-0.034	6.2705
0	-0.034	6.2642
0	-0.034	6.2642
0	-0.051	6.2642
0	-0.051	6.2642
2	-0.051	6.258
2	-0.034	6.258
2	-0.017	6.258
2	0	6.258
2	0	6.258
2	0.017	6.258
2	0.034	6.258
0	0.034	6.258
0	0.017	6.2642
0	0.017	6.2642
0	0.017	6.2642
0	0.017	6.2642
0	0.017	6.2642
0	0.017	6.2642
0	0.017	6.2642
0	0.017	6.2705
0	0.017	6.2705
0	0.017	6.2705
0	0.017	6.2705
0	0.017	6.2705
0	0.017	6.2705
0	0.017	6.2705
0	0.017	6.2705
0	0.017	6.2705
0	0.017	6.2768
0	0.017	6.2768
2	0.017	6.2768
2	0.034	6.2768
0	0.034	6.2768
0	0.034	6.2768
0	0.034	6.2768
0	0.034	0
0	0.034	0
0	0.034	0
0	0.034	0
0	0.034	0
0	0.034	0.0062831
0	0.034	0.0062831
0	0.034	0.0062831
0	0.034	0.0062831
1	0.034	0.0062831
1	0.017	0.0062831
1	0	0.012566
1	0	0.012566
1	-0.017	0.0062831
1	-0.034	0.0062831
1	-0.051	0.0062831
1	-0.068	0.0062831
1	-0.068	0
0	-0.068	0
0	-0.068	0
0	-0.068	6.2768
0	-0.068	6.2768
0	-0.068	6.2705
0	-0.068	6.2705
0	-0.068	6.2705
0	-0.085	6.2642
0	-0.085	6.2642
0	-0.085	6.258
0	-0.085	6.258
0	-0.085	6.258
0	-0.085	6.2517
0	-0.085	6.2517
0	-0.085	6.2454
0	-0.085	6.2454
0	-0.085	6.2391
0	-0.085	6.2391
2	-0.102	6.2328
2	-0.085	6.2328
2	-0.068	6.2265
2	-0.051	6.2265
2	-0.051	6.2265
2	-0.034	6.2265
2	-0.017	6.2265
2	0	6.2203
2	0	6.2203
0	0	6.2203
0	0	6.2203
0	0	6.2203
0	0	6.2203
0	-0.017	6.2203
0	-0.017	6.2203
0	-0.017	6.2203
0	-0.017	6.2203
0	-0.017	6.2203
0	-0.034	6.2203
0	-0.034	6.214
0	-0.034	6.214
2	-0.034	6.214
2	-0.034	6.214
2	-0.017	6.214
2	0	6.214
2	0	6.214
2	0	6.214
2	0.017	6.214
2	0.034	6.214
2	0.034	6.214
2	0.051	6.214
2	0.068	6.2203
0	0.068	6.2203
0	0.051	6.2203
0	0.051	6.2265
0	0.051	6.2265
0	0.051	6.2265
0	0.051	6.2265
0	0.051	6.2328
0	0.034	6.2328
0	0.034	6.2328
0	0.034	6.2328
0	0.034	6.2391
0	0.034	6.2391
0	0.034	6.2391
0	0.017	6.2391
0	0.017	6.2391
0	0.017	6.2391
0	0.017	6.2454
0	0.017	6.2454
0	0.017	6.2454
0	0.017	6.2454
0	0.017	6.2454
0	0	6.2454
0	0	6.2454
0	0	6.2454
0	0	6.2454
0	0	6.2454
0	0	6.2454
0	0	6.2454
0	0	6.2454
0	0	6.2454
0	0	6.2454
0	0	6.2454
0	0	6.2454
0	0	6.2454
0	0	6.2454
0	0	6.2454
0	0	6.2454
0	-0.017	6.2454
0	-0.017	6.2454
0	-0.017	6.2454
0	-0.017	6.2454
0	-0.017	6.2454
2	-0.017	6.2391
2	0	6.2391
2	0	6.2391
2	0	6.2391
2	0.017	6.2391
2	0.034	6.2454
0	0.034	6.2454
0	0.034	6.2454
0	0.034	6.2454
0	0.017	6.2454
0	0.017	6.2454
0	0.017	6.2517
0	0.017	6.2517
0	0.017	6.2517
0	0.017	6.2517
0	0.017	6.2517
0	0.017	6.2517
0	0.017	6.2517
0	0	6.2517
0	0	6.2517
0	0	6.2517
0	0	6.258
0	0	6.258
0	0	6.258
0	0	6.258
0	0	6.258
0	0	6.258
0	0	6.258
0	0	6.258
0	0	6.258
0	0	6.258
0	0	6.258
0	0	6.258
0	0	6.258
0	0	6.258
0	0	6.258
0	0	6.258
0	0	6.258
0	0	6.258
0	0	6.2517
0	0	6.2517
0	-0.017	6.2517
0	-0.017	6.2517
0	-0.017	6.2517
0	-0.017	6.2517
0	-0.017	6.2517
0	-0.017	6.2517
0	-0.017	6.2517
0	-0.017	6.2517
0	-0.017	6.2454
0	-0.017	6.2454
0	-0.034	6.2454
0	-0.034	6.2454
0	-0.034	6.2454
2	-0.034	6.2454
2	-0.017	6.2391
2	0	6.2391
2	0	6.2391
2	0	6.2391
2	0.017	6.2391
2	0.034	6.2454
0	0.034	6.2454
0	0.034	6.2454
0	0.034	6.2454
0	0.017	6.2454
0	0.017	6.2454
0	0.017	6.2517
0	0.017	6.2517
0	0.017	6.2517
0	0.017	6.2517
0	0.017	6.2517
0	0.017	6.2517
0	0.017	6.2517
0	0.017	6.2517
0	0	6.2517
0	0	6.2517
0	0	6.258
0	0	6.258
0	0	6.258
0	0	6.258
0	0	6.258
0	0	6.258
0	0	6.258
0	0	6.258
0	0	6.258
0	0	6.258
0	0	6.258
0	0	6.258
0	0	6.258
0	0	6.258
0	0	6.258
2	0	6.258
2	0	6.258
2	0.017	6.258
2	0.034	6.258
0	0.017	6.258
0	0.017	6.258
0	0.017	6.258
0	0.017	6.258
0	0.017	6.2642
0	0.017	6.2642
0	0.017	6.2642
0	0.017	6.2642
0	0.017	6.2642
0	0.017	6.2642
0	0.017	6.2642
0	0.017	6.2642
0	0.017	6.2705
0	0.017	6.2705
0	0.017	6.2705
0	0.017	6.2705
0	0.017	6.2705
0	0.017	6.2705
0	0.017	6.2705
0	0.017	6.2705
0	0	6.2705
0	0	6.2705
0	0	6.2705
0	0	6.2768
0	0	6.2768
0	0	6.2768
0	0	6.2768
0	0	6.2768
0	0	6.2768
0	0	6.2768
0	0	6.2768
0	0	6.2768
0	0	6.2768
0	0	6.2768
0	0	6.2768
0	0	6.2768
0	0	6.2768
0	0	6.2768
0	0	6.2768
0	0	0
0	0	0
0	0	0
0	0	0
0	0	0
0	0	0
0	0	0
0	0	0
0	0	0
0	0	0
0	0	0
0	0	0
0	0	0
0	0	0
0	0	0
0	0	0
0	0	0.0062831
0	0	0.0062831
0	0	0.0062831
1	0	0.0062831
1	0	0.0062831
1	0	0.0062831
1	-0.017	0.0062831
1	-0.034	0.0062831
0	-0.034	0
0	-0.034	0
0	-0.034	0
0	-0.034	0
0	-0.034	6.2768
0	-0.034	6.2768
0	-0.034	6.2768
0	-0.034	6.2768
[truncated: 5,162 more rows]
