# Supplementary material for: Skilled motor control of an inverted pendulum implies low entropy of states but high entropy of actions
Source: PLoS Comput Biol. 2023 Jan 6;19(1):e1010810. doi: 10.1371/journal.pcbi.1010810 (PMC9851554; doi:10.1371/journal.pcbi.1010810)
Supplement: S2 File — The dataset within the file contains the data collected during the experiment. Each CSV file named “FRI_p_l.csv” corresponds to a different trial, where “p” stands for an unique numerical participant’s identifier and “l” stands for pendulum length (where “2” corresponds to 0.2, “3” to 0.3 m, “4” to 0.4 m, etc.). In every file, rows correspond to subsequent time steps, sampled with a frequency of 0.017 s. For every recorded time step, each column contains: the action selected by the trial’s participant (“action”). The value 0 corresponds to a “no action”, the value 1 represents an action that pushes the pendulum towards the clockwise direction and the value 2 corresponds to an action that pushes the pendulum towards the anti-clockwise direction.the angular velocity of the pendulum at that time step (“ang. velocity”), measured in rad s−1.the angle of the pendulum at that time step (“angle”), measured in rad with values in the interval [0, 2π) rad. The angle 0 rad corresponds to the pendulum oriented in its upright position.the single utility value associated to the whole trial (“utility”). (ZIP) [file pcbi.1010810.s002.zip › ExperimentalData/FRI_34_6.csv]

action	angular vel.	angle	trial utility
0	0	3.2358	-6.863
0	0	3.2358
0	0	3.2358
0	-0.017	3.2358
0	-0.017	3.2358
0	-0.017	3.2358
0	-0.034	3.2358
0	-0.034	3.2358
0	-0.034	3.2295
0	-0.034	3.2295
0	-0.051	3.2295
0	-0.051	3.2295
0	-0.051	3.2232
0	-0.051	3.2232
0	-0.068	3.2232
0	-0.068	3.217
0	-0.068	3.217
0	-0.068	3.217
0	-0.085	3.2107
0	-0.085	3.2107
0	-0.085	3.2044
0	-0.085	3.2044
0	-0.085	3.2044
0	-0.102	3.1981
0	-0.102	3.1981
0	-0.102	3.1918
0	-0.102	3.1918
0	-0.102	3.1855
0	-0.102	3.1793
0	-0.102	3.1793
0	-0.119	3.173
0	-0.119	3.173
0	-0.119	3.1667
0	-0.119	3.1667
0	-0.119	3.1604
0	-0.119	3.1541
0	-0.119	3.1541
0	-0.119	3.1478
0	-0.119	3.1478
1	-0.119	3.1416
1	-0.136	3.1353
1	-0.153	3.1353
1	-0.153	3.129
1	-0.17	3.1227
1	-0.187	3.1164
1	-0.204	3.1101
1	-0.204	3.1038
1	-0.221	3.0976
1	-0.238	3.0913
1	-0.238	3.085
1	-0.255	3.0787
1	-0.255	3.0661
1	-0.272	3.0599
1	-0.289	3.0536
1	-0.289	3.041
1	-0.306	3.0347
1	-0.306	3.0222
1	-0.306	3.0159
1	-0.323	3.0033
1	-0.323	2.997
1	-0.34	2.9845
1	-0.34	2.9719
1	-0.34	2.9656
1	-0.34	2.9531
1	-0.357	2.9405
1	-0.357	2.9342
1	-0.357	2.9216
1	-0.357	2.9091
1	-0.357	2.8965
1	-0.357	2.8902
1	-0.357	2.8777
1	-0.357	2.8651
1	-0.357	2.8525
1	-0.357	2.84
1	-0.357	2.8337
1	-0.357	2.8211
1	-0.357	2.8085
1	-0.357	2.796
1	-0.357	2.7897
1	-0.34	2.7771
1	-0.34	2.7646
1	-0.34	2.7583
1	-0.323	2.7457
1	-0.323	2.7332
1	-0.323	2.7269
1	-0.306	2.7143
1	-0.306	2.708
0	-0.289	2.6955
0	-0.255	2.6892
0	-0.238	2.6829
0	-0.221	2.6766
0	-0.187	2.6703
0	-0.17	2.664
0	-0.153	2.6578
0	-0.119	2.6515
0	-0.102	2.6515
0	-0.085	2.6452
0	-0.051	2.6452
0	-0.034	2.6452
0	0	2.6452
0	0	2.6452
0	0.017	2.6452
0	0.051	2.6452
0	0.068	2.6452
0	0.102	2.6515
0	0.119	2.6515
0	0.136	2.6578
0	0.17	2.664
0	0.187	2.664
0	0.204	2.6703
0	0.238	2.6829
0	0.255	2.6892
0	0.272	2.6955
0	0.289	2.7017
0	0.323	2.7143
2	0.34	2.7269
2	0.374	2.7332
2	0.408	2.7457
2	0.442	2.7583
2	0.459	2.7708
2	0.493	2.7897
2	0.527	2.8023
2	0.561	2.8211
2	0.578	2.84
2	0.612	2.8588
2	0.646	2.8777
2	0.663	2.8965
2	0.697	2.9154
2	0.714	2.9342
2	0.731	2.9593
2	0.765	2.9845
2	0.782	3.0033
2	0.799	3.0284
2	0.816	3.0536
2	0.833	3.0787
2	0.85	3.1038
2	0.867	3.129
2	0.867	3.1541
2	0.884	3.1855
2	0.901	3.2107
2	0.901	3.2358
2	0.918	3.2672
2	0.918	3.2923
2	0.918	3.3175
2	0.935	3.3489
2	0.935	3.374
2	0.935	3.4054
2	0.935	3.4306
2	0.918	3.462
2	0.918	3.4871
2	0.918	3.5185
2	0.918	3.5437
2	0.901	3.5688
2	0.901	3.6002
2	0.884	3.6254
2	0.884	3.6505
2	0.867	3.6819
2	0.85	3.707
2	0.833	3.7322
2	0.816	3.7573
2	0.799	3.7824
0	0.782	3.8013
0	0.748	3.8264
0	0.714	3.8515
0	0.68	3.8704
0	0.646	3.8892
0	0.612	3.9081
0	0.578	3.9269
0	0.527	3.9458
0	0.493	3.9583
0	0.459	3.9772
0	0.425	3.9898
0	0.391	4.0023
0	0.34	4.0086
0	0.306	4.0212
0	0.272	4.0338
0	0.238	4.04
0	0.187	4.0463
0	0.153	4.0526
0	0.119	4.0526
0	0.068	4.0589
0	0.034	4.0589
0	0	4.0589
0	-0.034	4.0589
0	-0.068	4.0589
0	-0.102	4.0526
0	-0.153	4.0526
0	-0.187	4.0463
1	-0.221	4.04
1	-0.272	4.0338
1	-0.34	4.0212
1	-0.391	4.0086
1	-0.442	3.996
1	-0.493	3.9835
1	-0.544	3.9709
1	-0.578	3.9521
1	-0.629	3.9332
1	-0.68	3.9144
1	-0.731	3.8892
1	-0.782	3.8704
1	-0.816	3.8453
1	-0.867	3.8201
1	-0.918	3.7887
1	-0.952	3.7636
1	-1.003	3.7322
1	-1.037	3.7008
1	-1.071	3.6693
1	-1.122	3.6379
1	-1.156	3.6065
1	-1.19	3.5688
1	-1.224	3.5311
1	-1.258	3.4934
1	-1.275	3.4557
1	-1.309	3.418
1	-1.326	3.3803
1	-1.36	3.3363
1	-1.377	3.2986
1	-1.394	3.2546
1	-1.411	3.2107
1	-1.428	3.1667
1	-1.445	3.1227
1	-1.462	3.0787
1	-1.462	3.0347
1	-1.462	2.9908
1	-1.479	2.9468
1	-1.479	2.9028
1	-1.479	2.8588
1	-1.479	2.8148
1	-1.479	2.7708
1	-1.462	2.7269
1	-1.462	2.6829
1	-1.445	2.6389
1	-1.428	2.5949
1	-1.428	2.5509
1	-1.411	2.507
1	-1.394	2.4693
1	-1.36	2.4253
1	-1.343	2.3876
1	-1.326	2.3436
1	-1.309	2.3059
1	-1.275	2.2682
1	-1.258	2.2305
1	-1.224	2.1928
1	-1.19	2.1551
1	-1.173	2.1174
1	-1.139	2.086
1	-1.105	2.0483
1	-1.071	2.0169
1	-1.037	1.9855
1	-1.003	1.954
1	-0.969	1.9226
1	-0.935	1.8975
1	-0.901	1.8661
1	-0.867	1.841
1	-0.833	1.8158
1	-0.799	1.7907
1	-0.765	1.7655
0	-0.714	1.7404
0	-0.663	1.7216
0	-0.612	1.7027
0	-0.561	1.6839
0	-0.51	1.665
0	-0.459	1.6525
0	-0.408	1.6399
0	-0.357	1.6273
0	-0.323	1.6148
0	-0.272	1.6085
0	-0.221	1.6022
0	-0.17	1.5959
0	-0.119	1.5896
0	-0.068	1.5896
0	-0.017	1.5833
0	0.017	1.5833
0	0.068	1.5896
0	0.119	1.5896
0	0.17	1.5959
0	0.221	1.6022
0	0.272	1.6085
0	0.323	1.621
0	0.374	1.6273
0	0.425	1.6399
0	0.459	1.6525
0	0.51	1.6713
0	0.561	1.6839
0	0.612	1.7027
0	0.663	1.7216
0	0.714	1.7467
0	0.765	1.7655
0	0.816	1.7907
0	0.867	1.8158
0	0.901	1.841
0	0.952	1.8724
0	1.003	1.8975
0	1.054	1.9289
0	1.088	1.9603
0	1.139	1.998
2	1.19	2.0294
2	1.241	2.0671
2	1.292	2.1048
2	1.36	2.1488
2	1.411	2.1865
2	1.462	2.2305
2	1.513	2.2745
2	1.564	2.3247
2	1.615	2.3687
2	1.649	2.419
2	1.7	2.4693
2	1.734	2.5195
2	1.785	2.5761
2	1.819	2.6326
2	1.853	2.6829
2	1.887	2.7394
2	1.921	2.8023
2	1.955	2.8588
2	1.972	2.9154
2	1.989	2.9782
2	2.006	3.0347
2	2.023	3.0976
2	2.04	3.1604
2	2.057	3.2232
2	2.057	3.2798
2	2.057	3.3426
2	2.057	3.4054
2	2.057	3.4683
2	2.057	3.5311
2	2.057	3.5939
2	2.04	3.6568
2	2.023	3.7133
2	2.006	3.7761
2	1.989	3.839
2	1.972	3.8955
2	1.938	3.9583
2	1.921	4.0149
2	1.887	4.0714
2	1.87	4.128
2	1.836	4.1845
2	1.802	4.2411
2	1.768	4.2914
2	1.734	4.3479
2	1.7	4.3982
2	1.666	4.4484
2	1.632	4.4987
2	1.598	4.549
2	1.564	4.593
2	1.53	4.6432
2	1.479	4.6872
0	1.428	4.7312
0	1.377	4.7752
0	1.326	4.8129
0	1.275	4.8506
0	1.241	4.8945
0	1.19	4.926
0	1.139	4.9637
0	1.088	4.9951
0	1.037	5.0265
0	0.986	5.0579
0	0.935	5.0893
0	0.901	5.1144
0	0.85	5.1459
0	0.799	5.171
0	0.765	5.1898
2	0.714	5.215
2	0.68	5.2338
2	0.663	5.2589
2	0.629	5.2778
2	0.595	5.2966
2	0.561	5.3092
2	0.544	5.3281
2	0.51	5.3469
2	0.493	5.3595
2	0.459	5.372
0	0.425	5.3909
0	0.374	5.3972
0	0.34	5.4097
0	0.306	5.4223
0	0.272	5.4286
0	0.238	5.4349
0	0.187	5.4474
2	0.153	5.4474
2	0.136	5.4537
2	0.102	5.46
2	0.085	5.46
2	0.068	5.4663
2	0.034	5.4663
2	0.017	5.4663
2	0	5.4663
2	-0.017	5.4663
2	-0.034	5.4663
2	-0.051	5.4663
2	-0.085	5.46
2	-0.102	5.46
2	-0.119	5.4537
2	-0.153	5.4537
2	-0.17	5.4474
2	-0.204	5.4412
2	-0.221	5.4349
2	-0.238	5.4286
2	-0.272	5.416
2	-0.289	5.4097
2	-0.323	5.4035
2	-0.34	5.3909
0	-0.374	5.3783
1	-0.425	5.3658
1	-0.476	5.3532
1	-0.527	5.3406
1	-0.578	5.3218
1	-0.629	5.3029
1	-0.697	5.2841
1	-0.748	5.2589
1	-0.799	5.2401
1	-0.85	5.215
1	-0.918	5.1836
1	-0.969	5.1584
1	-1.037	5.127
1	-1.088	5.0956
0	-1.139	5.0642
0	-1.19	5.0265
0	-1.224	4.9888
0	-1.275	4.9511
0	-1.326	4.9134
0	-1.377	4.8694
0	-1.428	4.8317
0	-1.479	4.7877
0	-1.513	4.7437
0	-1.564	4.6935
0	-1.615	4.6495
0	-1.666	4.5992
0	-1.717	4.5427
0	-1.768	4.4924
0	-1.819	4.4421
0	-1.853	4.3856
0	-1.904	4.3291
1	-1.955	4.2662
1	-2.006	4.2097
1	-2.057	4.1468
1	-2.125	4.084
1	-2.176	4.0212
1	-2.227	3.9521
1	-2.261	3.8892
1	-2.312	3.8201
1	-2.346	3.751
1	-2.397	3.6756
1	-2.431	3.6065
1	-2.465	3.5311
1	-2.499	3.4557
1	-2.516	3.3803
1	-2.533	3.3049
1	-2.567	3.2295
1	-2.567	3.1478
1	-2.584	3.0724
1	-2.584	2.997
1	-2.601	2.9154
1	-2.601	2.84
1	-2.584	2.7583
0	-2.567	2.6829
0	-2.55	2.6075
0	-2.516	2.5321
0	-2.482	2.4567
0	-2.448	2.3813
0	-2.414	2.3059
0	-2.38	2.2368
0	-2.329	2.1614
0	-2.295	2.0923
0	-2.244	2.0232
0	-2.193	1.9603
0	-2.142	1.8912
0	-2.108	1.8284
0	-2.057	1.7655
0	-2.006	1.709
0	-1.955	1.6462
0	-1.904	1.5896
0	-1.853	1.5331
0	-1.802	1.4765
0	-1.751	1.4263
0	-1.7	1.3697
0	-1.649	1.3195
0	-1.598	1.2755
0	-1.547	1.2252
0	-1.496	1.1812
0	-1.462	1.1372
0	-1.411	1.0933
0	-1.36	1.0493
0	-1.326	1.0116
0	-1.275	0.9676
0	-1.241	0.9299
0	-1.19	0.8922
0	-1.156	0.86079
0	-1.122	0.82309
0	-1.088	0.79167
0	-1.054	0.76026
0	-1.02	0.72884
0	-0.986	0.69742
0	-0.952	0.66601
0	-0.918	0.64088
0	-0.884	0.61574
0	-0.85	0.58433
0	-0.833	0.5592
0	-0.799	0.53406
0	-0.782	0.51521
0	-0.748	0.49008
0	-0.731	0.46495
0	-0.714	0.4461
0	-0.68	0.42097
0	-0.663	0.40212
0	-0.646	0.38327
0	-0.629	0.36442
0	-0.612	0.34557
0	-0.595	0.32672
0	-0.578	0.30787
0	-0.561	0.28902
0	-0.544	0.27646
0	-0.527	0.25761
2	-0.527	0.24504
2	-0.493	0.22619
2	-0.476	0.21363
2	-0.442	0.20106
2	-0.425	0.18221
2	-0.391	0.16964
2	-0.374	0.16336
2	-0.357	0.15079
2	-0.34	0.13823
2	-0.306	0.13195
2	-0.289	0.11938
2	-0.272	0.1131
2	-0.255	0.10053
2	-0.238	0.094246
2	-0.221	0.087963
2	-0.204	0.08168
2	-0.187	0.075397
2	-0.17	0.069114
2	-0.153	0.062831
2	-0.136	0.062831
2	-0.119	0.056548
2	-0.102	0.050265
2	-0.085	0.050265
0	-0.085	0.050265
0	-0.085	0.043982
0	-0.068	0.043982
0	-0.068	0.037699
0	-0.068	0.037699
0	-0.068	0.037699
0	-0.068	0.031415
0	-0.068	0.031415
0	-0.068	0.031415
0	-0.068	0.025132
0	-0.051	0.025132
0	-0.051	0.025132
2	-0.051	0.018849
2	-0.034	0.018849
2	-0.034	0.018849
2	-0.017	0.018849
2	0	0.018849
2	0	0.018849
2	0.017	0.018849
2	0.034	0.018849
2	0.034	0.018849
0	0.051	0.018849
0	0.051	0.018849
0	0.051	0.025132
0	0.051	0.025132
0	0.051	0.025132
0	0.051	0.031415
0	0.051	0.031415
0	0.051	0.031415
0	0.051	0.031415
0	0.051	0.037699
0	0.051	0.037699
0	0.068	0.037699
0	0.068	0.043982
0	0.068	0.043982
1	0.068	0.043982
1	0.051	0.050265
1	0.051	0.050265
1	0.034	0.050265
1	0.017	0.050265
1	0.017	0.056548
1	0	0.056548
1	0	0.056548
1	0	0.056548
1	-0.017	0.056548
1	-0.017	0.056548
1	-0.034	0.050265
1	-0.051	0.050265
1	-0.051	0.050265
1	-0.068	0.050265
0	-0.068	0.043982
0	-0.068	0.043982
0	-0.051	0.043982
0	-0.051	0.037699
0	-0.051	0.037699
0	-0.051	0.037699
0	-0.051	0.031415
0	-0.051	0.031415
0	-0.051	0.031415
0	-0.051	0.031415
0	-0.051	0.025132
0	-0.034	0.025132
0	-0.034	0.025132
0	-0.034	0.025132
0	-0.034	0.018849
0	-0.034	0.018849
0	-0.034	0.018849
0	-0.034	0.018849
0	-0.034	0.018849
0	-0.034	0.012566
0	-0.034	0.012566
0	-0.034	0.012566
0	-0.034	0.012566
0	-0.034	0.012566
0	-0.034	0.0062831
0	-0.034	0.0062831
0	-0.034	0.0062831
0	-0.034	0.0062831
0	-0.034	0.0062831
0	-0.017	0.0062831
0	-0.017	0
0	-0.017	0
0	-0.017	0
0	-0.017	0
0	-0.017	0
0	-0.017	0
0	-0.017	0
0	-0.017	6.2768
0	-0.017	6.2768
0	-0.017	6.2768
0	-0.017	6.2768
0	-0.017	6.2768
0	-0.017	6.2768
2	-0.017	6.2705
2	-0.017	6.2705
2	0	6.2705
2	0	6.2705
2	0.017	6.2705
2	0.017	6.2705
0	0.017	6.2768
0	0.017	6.2768
0	0.017	6.2768
0	0.017	6.2768
0	0.017	6.2768
0	0.017	6.2768
0	0.017	6.2768
0	0.017	0
0	0.017	0
0	0.017	0
0	0.017	0
0	0.017	0
0	0.017	0
0	0.017	0
0	0.017	0.0062831
0	0.017	0.0062831
0	0.017	0.0062831
0	0.017	0.0062831
0	0.017	0.0062831
0	0.017	0.0062831
0	0.034	0.012566
0	0.034	0.012566
0	0.034	0.012566
0	0.034	0.012566
0	0.034	0.012566
0	0.034	0.012566
1	0.034	0.018849
1	0.017	0.018849
1	0	0.018849
1	0	0.018849
1	0	0.018849
1	-0.017	0.018849
1	-0.034	0.018849
0	-0.034	0.012566
0	-0.017	0.012566
0	-0.017	0.012566
0	-0.017	0.012566
0	-0.017	0.012566
0	-0.017	0.012566
0	-0.017	0.012566
0	-0.017	0.0062831
0	-0.017	0.0062831
0	-0.017	0.0062831
0	-0.017	0.0062831
0	-0.017	0.0062831
0	-0.017	0.0062831
0	-0.017	0.0062831
0	-0.017	0
0	-0.017	0
0	-0.017	0
0	-0.017	0
0	-0.017	0
0	-0.017	0
0	-0.017	0
0	-0.017	0
0	-0.017	0
2	-0.017	6.2768
2	0	6.2768
2	0	6.2768
2	0	6.2768
2	0.017	6.2768
2	0.034	0
2	0.051	0
0	0.051	0
0	0.051	0
0	0.051	0.0062831
0	0.051	0.0062831
0	0.051	0.0062831
0	0.051	0.0062831
0	0.051	0.012566
0	0.051	0.012566
0	0.051	0.012566
0	0.051	0.018849
0	0.051	0.018849
0	0.051	0.018849
0	0.051	0.018849
0	0.051	0.025132
0	0.051	0.025132
0	0.068	0.025132
0	0.068	0.031415
0	0.068	0.031415
0	0.068	0.031415
1	0.068	0.037699
1	0.051	0.037699
1	0.051	0.037699
1	0.034	0.043982
1	0.017	0.043982
1	0.017	0.043982
1	0	0.043982
1	0	0.043982
1	0	0.043982
1	-0.017	0.043982
0	-0.017	0.043982
0	-0.017	0.043982
0	-0.017	0.043982
0	-0.017	0.037699
0	0	0.037699
0	0	0.037699
0	0	0.037699
0	0	0.037699
0	0	0.037699
0	0	0.037699
0	0	0.037699
0	0	0.037699
0	0	0.037699
0	0	0.037699
0	0	0.037699
1	0	0.037699
1	0	0.037699
1	0	0.037699
0	0	0.037699
0	0	0.037699
0	0	0.037699
0	0	0.037699
0	0	0.037699
0	0	0.037699
0	0	0.037699
0	0	0.037699
0	0	0.037699
0	0	0.037699
0	0	0.037699
0	0	0.037699
0	0	0.037699
0	0	0.037699
0	0	0.037699
0	0.017	0.037699
0	0.017	0.037699
0	0.017	0.037699
0	0.017	0.043982
0	0.017	0.043982
0	0.017	0.043982
0	0.017	0.043982
0	0.017	0.043982
0	0.034	0.043982
0	0.034	0.043982
0	0.034	0.050265
0	0.034	0.050265
0	0.034	0.050265
1	0.034	0.050265
1	0.034	0.050265
1	0.017	0.056548
1	0	0.056548
1	0	0.056548
1	0	0.056548
1	0	0.056548
1	-0.017	0.056548
0	-0.017	0.050265
0	-0.017	0.050265
0	-0.017	0.050265
0	0	0.050265
0	0	0.050265
0	0	0.050265
0	0	0.050265
0	0	0.050265
0	0	0.050265
0	0	0.050265
0	0	0.050265
0	0	0.050265
0	0	0.050265
0	0	0.050265
0	0	0.050265
0	0.017	0.050265
0	0.017	0.050265
1	0.017	0.050265
1	0	0.056548
1	0	0.056548
1	0	0.056548
1	-0.017	0.050265
1	-0.017	0.050265
1	-0.034	0.050265
1	-0.051	0.050265
1	-0.051	0.050265
0	-0.051	0.043982
0	-0.051	0.043982
0	-0.051	0.043982
0	-0.051	0.043982
0	-0.051	0.037699
0	-0.034	0.037699
0	-0.034	0.037699
0	-0.034	0.037699
0	-0.034	0.031415
0	-0.034	0.031415
0	-0.034	0.031415
0	-0.034	0.031415
0	-0.034	0.031415
0	-0.034	0.025132
0	-0.017	0.025132
0	-0.017	0.025132
0	-0.017	0.025132
0	-0.017	0.025132
0	-0.017	0.025132
0	-0.017	0.025132
0	-0.017	0.018849
0	-0.017	0.018849
0	-0.017	0.018849
0	-0.017	0.018849
0	-0.017	0.018849
0	-0.017	0.018849
0	-0.017	0.018849
0	0	0.018849
0	0	0.018849
0	0	0.018849
0	0	0.018849
0	0	0.012566
0	0	0.012566
0	0	0.012566
0	0	0.012566
0	0	0.012566
0	0	0.012566
0	0	0.012566
0	0	0.012566
0	0	0.012566
0	0	0.012566
0	0	0.012566
0	0	0.012566
0	0	0.012566
0	0	0.012566
0	0	0.012566
0	0	0.012566
0	0	0.012566
0	0	0.012566
0	0	0.012566
0	0	0.012566
0	0	0.012566
0	0	0.012566
0	0	0.012566
0	0	0.012566
0	0	0.012566
0	0	0.012566
0	0	0.012566
0	0	0.012566
0	0	0.012566
0	0	0.012566
0	0	0.012566
0	0	0.012566
0	0	0.018849
0	0	0.018849
0	0	0.018849
0	0	0.018849
0	0.017	0.018849
0	0.017	0.018849
0	0.017	0.018849
0	0.017	0.018849
0	0.017	0.018849
1	0.017	0.018849
1	0	0.018849
1	0	0.018849
1	0	0.018849
0	0	0.018849
0	0	0.018849
0	0	0.018849
0	0	0.018849
0	0	0.018849
0	0	0.018849
0	0	0.018849
0	0	0.018849
0	0	0.018849
0	0	0.018849
0	0	0.018849
0	0	0.018849
0	0	0.018849
0	0	0.018849
0	0	0.018849
0	0	0.018849
0	0	0.018849
0	0	0.018849
0	0	0.018849
0	0	0.018849
0	0	0.018849
0	0	0.018849
0	0	0.018849
0	0	0.018849
0	0	0.018849
0	0	0.025132
0	0.017	0.025132
0	0.017	0.025132
0	0.017	0.025132
0	0.017	0.025132
0	0.017	0.025132
0	0.017	0.025132
0	0.017	0.025132
0	0.017	0.025132
0	0.017	0.031415
0	0.017	0.031415
0	0.017	0.031415
0	0.017	0.031415
0	0.034	0.031415
0	0.034	0.031415
0	0.034	0.031415
0	0.034	0.037699
0	0.034	0.037699
0	0.034	0.037699
1	0.034	0.037699
1	0.034	0.043982
1	0.017	0.043982
1	0	0.043982
1	0	0.043982
1	0	0.043982
1	-0.017	0.043982
0	-0.017	0.043982
0	0	0.043982
0	0	0.037699
0	0	0.037699
0	0	0.037699
0	0	0.037699
0	0	0.037699
0	0	0.037699
0	0	0.037699
0	0	0.037699
0	0	0.037699
0	0	0.037699
0	0	0.037699
0	0	0.037699
0	0	0.037699
0	0	0.037699
0	0	0.043982
0	0.017	0.043982
0	0.017	0.043982
0	0.017	0.043982
0	0.017	0.043982
0	0.017	0.043982
0	0.017	0.043982
0	0.017	0.043982
0	0.034	0.043982
0	0.034	0.050265
0	0.034	0.050265
0	0.034	0.050265
0	0.034	0.050265
1	0.034	0.050265
1	0.034	0.056548
1	0.017	0.056548
1	0	0.056548
1	0	0.056548
1	0	0.056548
0	0	0.056548
0	0	0.056548
0	0	0.056548
0	0	0.056548
0	0	0.056548
0	0	0.056548
0	0	0.056548
0	0.017	0.056548
0	0.017	0.056548
0	0.017	0.056548
0	0.017	0.062831
0	0.017	0.062831
0	0.034	0.062831
0	0.034	0.062831
0	0.034	0.062831
0	0.034	0.062831
0	0.034	0.069114
0	0.051	0.069114
1	0.051	0.069114
1	0.034	0.069114
1	0.034	0.075397
1	0.017	0.075397
1	0	0.075397
1	0	0.075397
1	0	0.075397
1	0	0.075397
1	-0.017	0.075397
1	-0.017	0.075397
1	-0.034	0.069114
1	-0.051	0.069114
0	-0.034	0.069114
0	-0.034	0.069114
0	-0.034	0.069114
0	-0.034	0.062831
0	-0.017	0.062831
0	-0.017	0.062831
0	-0.017	0.062831
0	-0.017	0.062831
0	-0.017	0.062831
0	-0.017	0.062831
0	0	0.062831
0	0	0.056548
0	0	0.056548
0	0	0.056548
0	0	0.056548
0	0	0.056548
0	0	0.056548
0	0	0.056548
0	0	0.056548
0	0	0.062831
0	0.017	0.062831
0	0.017	0.062831
0	0.017	0.062831
0	0.017	0.062831
0	0.017	0.062831
0	0.017	0.062831
0	0.034	0.062831
0	0.034	0.069114
0	0.034	0.069114
0	0.034	0.069114
0	0.034	0.069114
1	0.051	0.069114
1	0.034	0.075397
1	0.034	0.075397
1	0.017	0.075397
1	0	0.075397
1	0	0.075397
1	0	0.075397
1	0	0.075397
1	-0.017	0.075397
1	-0.017	0.075397
1	-0.034	0.075397
1	-0.034	0.075397
1	-0.051	0.069114
0	-0.051	0.069114
0	-0.051	0.069114
0	-0.034	0.069114
0	-0.034	0.062831
0	-0.034	0.062831
0	-0.034	0.062831
0	-0.034	0.062831
0	-0.017	0.062831
0	-0.017	0.056548
0	-0.017	0.056548
0	-0.017	0.056548
0	-0.017	0.056548
0	-0.017	0.056548
0	0	0.056548
0	0	0.056548
0	0	0.056548
0	0	0.056548
0	0	0.056548
0	0	0.056548
0	0	0.056548
0	0	0.056548
0	0	0.056548
0	0	0.056548
0	0	0.056548
0	0	0.056548
0	0.017	0.056548
0	0.017	0.056548
0	0.017	0.056548
0	0.017	0.056548
0	0.017	0.056548
0	0.034	0.062831
0	0.034	0.062831
0	0.034	0.062831
0	0.034	0.062831
0	0.034	0.062831
0	0.051	0.069114
0	0.051	0.069114
0	0.051	0.069114
1	0.051	0.069114
1	0.051	0.075397
1	0.034	0.075397
1	0.017	0.075397
1	0.017	0.075397
1	0	0.075397
1	0	0.075397
1	0	0.075397
1	0	0.075397
1	-0.017	0.075397
1	-0.017	0.075397
1	-0.034	0.075397
0	-0.034	0.075397
0	-0.034	0.075397
0	-0.017	0.069114
0	-0.017	0.069114
0	-0.017	0.069114
0	-0.017	0.069114
0	0	0.069114
0	0	0.069114
0	0	0.069114
0	0	0.069114
0	0	0.069114
0	0	0.069114
1	0	0.069114
1	0	0.069114
1	0	0.069114
1	-0.017	0.069114
1	-0.034	0.062831
1	-0.034	0.062831
1	-0.051	0.062831
1	-0.051	0.062831
1	-0.068	0.056548
1	-0.085	0.056548
1	-0.085	0.056548
1	-0.102	0.050265
0	-0.102	0.050265
0	-0.102	0.043982
0	-0.085	0.043982
0	-0.085	0.037699
0	-0.085	0.037699
0	-0.085	0.031415
0	-0.085	0.031415
0	-0.085	0.025132
0	-0.085	0.025132
0	-0.085	0.025132
0	-0.085	0.018849
0	-0.068	0.018849
0	-0.068	0.012566
0	-0.068	0.012566
0	-0.068	0.012566
0	-0.068	0.0062831
0	-0.068	0.0062831
0	-0.068	0
0	-0.068	0
0	-0.068	0
0	-0.068	6.2768
0	-0.068	6.2768
0	-0.068	6.2705
2	-0.068	6.2705
2	-0.068	6.2705
2	-0.051	6.2642
2	-0.034	6.2642
2	-0.017	6.2642
2	0	6.2642
2	0	6.2642
2	0	6.2642
2	0.017	6.2642
2	0.017	6.2642
2	0.034	6.2642
2	0.051	6.2642
2	0.068	6.2705
2	0.085	6.2705
2	0.085	6.2768
2	0.102	6.2768
2	0.119	0
2	0.136	0
0	0.136	0.0062831
0	0.136	0.012566
0	0.136	0.012566
0	0.136	0.018849
0	0.136	0.025132
0	0.136	0.025132
0	0.136	0.031415
0	0.136	0.037699
1	0.136	0.037699
1	0.136	0.043982
1	0.119	0.050265
1	0.102	0.050265
1	0.102	0.056548
1	0.085	0.056548
1	0.068	0.062831
1	0.068	0.062831
1	0.051	0.062831
1	0.051	0.069114
1	0.034	0.069114
1	0.017	0.069114
1	0.017	0.069114
1	0	0.069114
1	0	0.069114
1	0	0.069114
1	0	0.069114
1	-0.017	0.069114
1	-0.034	0.069114
1	-0.034	0.069114
1	-0.051	0.069114
1	-0.051	0.062831
0	-0.051	0.062831
0	-0.051	0.062831
0	-0.051	0.062831
0	-0.051	0.056548
0	-0.034	0.056548
0	-0.034	0.056548
0	-0.034	0.056548
0	-0.034	0.050265
0	-0.034	0.050265
0	-0.034	0.050265
0	-0.017	0.050265
0	-0.017	0.050265
0	-0.017	0.050265
0	-0.017	0.043982
0	-0.017	0.043982
0	-0.017	0.043982
0	-0.017	0.043982
0	0	0.043982
0	0	0.043982
0	0	0.043982
0	0	0.043982
0	0	0.043982
0	0	0.043982
0	0	0.043982
0	0	0.043982
1	0	0.043982
1	0	0.043982
1	-0.017	0.043982
1	-0.017	0.043982
1	-0.034	0.043982
1	-0.051	0.037699
0	-0.034	0.037699
0	-0.034	0.037699
0	-0.034	0.037699
0	-0.034	0.031415
0	-0.034	0.031415
0	-0.034	0.031415
0	-0.034	0.031415
0	-0.034	0.031415
0	-0.034	0.025132
0	-0.034	0.025132
0	-0.017	0.025132
0	-0.017	0.025132
0	-0.017	0.025132
0	-0.017	0.025132
0	-0.017	0.025132
0	-0.017	0.018849
0	-0.017	0.018849
0	-0.017	0.018849
0	-0.017	0.018849
0	-0.017	0.018849
0	-0.017	0.018849
0	-0.017	0.018849
0	-0.017	0.018849
0	-0.017	0.018849
0	0	0.018849
0	0	0.012566
0	0	0.012566
0	0	0.012566
0	0	0.012566
0	0	0.012566
0	0	0.012566
0	0	0.012566
0	0	0.012566
0	0	0.012566
0	0	0.012566
0	0	0.012566
0	0	0.012566
0	0	0.012566
0	0	0.012566
0	0	0.012566
0	0	0.012566
0	0	0.012566
0	0	0.012566
0	0	0.012566
0	0	0.012566
0	0	0.012566
0	0	0.012566
0	0	0.012566
2	0	0.012566
2	0	0.012566
0	0.017	0.012566
0	0.017	0.012566
0	0.017	0.012566
0	0.017	0.012566
0	0.017	0.012566
0	0.017	0.012566
0	0.017	0.012566
0	0.017	0.018849
0	0.017	0.018849
0	0.017	0.018849
0	0.017	0.018849
0	0.017	0.018849
0	0.017	0.018849
0	0.017	0.018849
0	0.017	0.018849
0	0.017	0.025132
0	0.017	0.025132
0	0.034	0.025132
0	0.034	0.025132
0	0.034	0.025132
1	0.034	0.025132
1	0.017	0.031415
1	0	0.031415
1	0	0.031415
1	0	0.031415
1	-0.017	0.031415
1	-0.017	0.031415
0	-0.017	0.025132
0	-0.017	0.025132
0	-0.017	0.025132
0	-0.017	0.025132
0	-0.017	0.025132
0	-0.017	0.025132
0	-0.017	0.025132
0	-0.017	0.025132
0	-0.017	0.025132
0	-0.017	0.018849
0	0	0.018849
0	0	0.018849
0	0	0.018849
0	0	0.018849
0	0	0.018849
0	0	0.018849
0	0	0.018849
0	0	0.018849
0	0	0.018849
0	0	0.018849
0	0	0.018849
0	0	0.018849
0	0	0.018849
0	0	0.018849
0	0	0.018849
0	0	0.018849
0	0	0.018849
0	0	0.018849
0	0	0.018849
0	0	0.018849
0	0	0.018849
0	0	0.018849
0	0	0.018849
0	0	0.018849
0	0	0.018849
0	0	0.018849
0	0	0.018849
0	0	0.018849
0	0	0.018849
0	0	0.018849
0	0	0.018849
0	0.017	0.018849
0	0.017	0.018849
0	0.017	0.025132
0	0.017	0.025132
0	0.017	0.025132
0	0.017	0.025132
0	0.017	0.025132
0	0.017	0.025132
0	0.017	0.025132
0	0.017	0.025132
0	0.017	0.031415
0	0.017	0.031415
0	0.034	0.031415
0	0.034	0.031415
0	0.034	0.031415
0	0.034	0.031415
0	0.034	0.037699
0	0.034	0.037699
0	0.034	0.037699
0	0.034	0.037699
0	0.034	0.037699
0	0.051	0.043982
0	0.051	0.043982
0	0.051	0.043982
0	0.051	0.043982
0	0.051	0.050265
1	0.051	0.050265
1	0.051	0.050265
1	0.034	0.056548
1	0.017	0.056548
1	0.017	0.056548
1	0	0.056548
1	0	0.056548
1	0	0.056548
1	-0.017	0.056548
1	-0.017	0.056548
0	-0.017	0.056548
0	-0.017	0.056548
0	-0.017	0.050265
0	-0.017	0.050265
0	-0.017	0.050265
0	0	0.050265
0	0	0.050265
0	0	0.050265
0	0	0.050265
0	0	0.050265
0	0	0.050265
0	0	0.050265
0	0	0.050265
0	0	0.050265
0	0	0.050265
0	0	0.050265
0	0	0.050265
0	0.017	0.050265
0	0.017	0.050265
0	0.017	0.050265
0	0.017	0.056548
0	0.017	0.056548
0	0.017	0.056548
0	0.034	0.056548
1	0.034	0.056548
1	0.017	0.056548
1	0	0.056548
1	0	0.056548
1	0	0.056548
1	0	0.056548
1	-0.017	0.056548
1	-0.034	0.056548
1	-0.034	0.056548
1	-0.051	0.056548
0	-0.051	0.050265
0	-0.034	0.050265
0	-0.034	0.050265
0	-0.034	0.050265
0	-0.034	0.050265
0	-0.034	0.043982
0	-0.034	0.043982
0	-0.034	0.043982
0	-0.017	0.043982
0	-0.017	0.043982
0	-0.017	0.043982
0	-0.017	0.037699
0	-0.017	0.037699
0	-0.017	0.037699
0	-0.017	0.037699
0	-0.017	0.037699
0	0	0.037699
0	0	0.037699
0	0	0.037699
0	0	0.037699
0	0	0.037699
0	0	0.037699
0	0	0.037699
0	0	0.037699
0	0	0.037699
0	0	0.037699
0	0	0.037699
0	0	0.037699
0	0	0.037699
0	0	0.037699
0	0	0.037699
0	0	0.037699
0	0	0.037699
0	0	0.037699
0	0.017	0.037699
0	0.017	0.037699
0	0.017	0.037699
0	0.017	0.037699
0	0.017	0.037699
0	0.017	0.043982
0	0.017	0.043982
0	0.017	0.043982
0	0.034	0.043982
0	0.034	0.043982
0	0.034	0.043982
0	0.034	0.050265
0	0.034	0.050265
0	0.034	0.050265
1	0.051	0.050265
1	0.034	0.050265
1	0.017	0.056548
1	0.017	0.056548
1	0	0.056548
1	0	0.056548
1	0	0.056548
1	-0.017	0.056548
1	-0.017	0.056548
1	-0.034	0.050265
1	-0.051	0.050265
1	-0.051	0.050265
0	-0.051	0.050265
0	-0.051	0.043982
0	-0.051	0.043982
0	-0.051	0.043982
0	-0.051	0.037699
0	-0.051	0.037699
0	-0.034	0.037699
0	-0.034	0.037699
0	-0.034	0.037699
0	-0.034	0.031415
0	-0.034	0.031415
0	-0.034	0.031415
0	-0.034	0.031415
0	-0.034	0.031415
0	-0.034	0.025132
0	-0.017	0.025132
0	-0.017	0.025132
0	-0.017	0.025132
0	-0.017	0.025132
0	-0.017	0.025132
0	-0.017	0.018849
0	-0.017	0.018849
0	-0.017	0.018849
0	-0.017	0.018849
0	-0.017	0.018849
0	-0.017	0.018849
0	-0.017	0.018849
0	-0.017	0.018849
0	-0.017	0.018849
0	0	0.018849
1	0	0.012566
1	-0.017	0.012566
1	-0.034	0.012566
1	-0.017	0.012566
1	0	0.012566
1	0	0.012566
1	0	0.012566
1	0.017	0.012566
1	0.017	0.012566
1	0.017	0.012566
1	0.017	0.018849
1	0.034	0.018849
1	0.034	0.018849
1	0.034	0.018849
1	0.034	0.018849
1	0.034	0.018849
1	0.034	0.025132
1	0.034	0.025132
1	0.034	0.025132
1	0.034	0.025132
1	0.034	0.025132
1	0.034	0.031415
1	0.034	0.031415
1	0.034	0.031415
1	0.051	0.031415
1	0.051	0.037699
1	0.051	0.037699
1	0.051	0.037699
1	0.051	0.037699
2	0.051	0.043982
2	0.068	0.043982
2	0.085	0.043982
2	0.102	0.050265
2	0.119	0.050265
2	0.136	0.056548
2	0.153	0.062831
0	0.153	0.069114
0	0.153	0.069114
0	0.153	0.075397
0	0.17	0.08168
0	0.17	0.087963
0	0.17	0.094246
0	0.17	0.10053
0	0.187	0.10053
0	0.187	0.10681
0	0.187	0.1131
2	0.204	0.11938
2	0.221	0.12566
2	0.238	0.13823
2	0.255	0.14451
2	0.289	0.15079
2	0.306	0.16336
2	0.323	0.16964
2	0.34	0.18221
2	0.374	0.18849
2	0.374	0.20106
2	0.357	0.21363
2	0.357	0.22619
2	0.374	0.23876
2	0.391	0.24504
2	0.391	0.25761
2	0.408	0.27017
2	0.425	0.28274
2	0.442	0.29531
2	0.459	0.31416
2	0.459	0.32672
2	0.476	0.33929
2	0.493	0.35814
2	0.51	0.3707
2	0.544	0.38955
2	0.561	0.40212
2	0.578	0.42097
2	0.595	0.43982
2	0.612	0.45867
2	0.646	0.47752
2	0.663	0.49637
2	0.68	0.51521
2	0.714	0.54035
2	0.731	0.5592
2	0.765	0.58433
2	0.799	0.60318
2	0.816	0.62831
2	0.85	0.65344
2	0.884	0.68486
2	0.918	0.70999
2	0.952	0.73512
2	0.986	0.76654
2	1.02	0.79795
2	1.054	0.82937
2	1.088	0.86079
2	1.122	0.8922
2	1.156	0.9299
2	1.207	0.96131
2	1.241	0.99901
2	1.292	1.0367
2	1.326	1.0807
2	1.377	1.1184
2	1.411	1.1624
2	1.462	1.2064
2	1.513	1.2503
2	1.564	1.2943
2	1.598	1.3446
2	1.649	1.3948
2	1.7	1.4451
2	1.751	1.4954
2	1.802	1.5519
1	1.853	1.6022
1	1.887	1.6587
1	1.921	1.7153
1	1.955	1.7781
1	1.989	1.8347
1	2.023	1.8975
1	2.057	1.954
1	2.091	2.0169
1	2.108	2.0797
1	2.142	2.1488
1	2.176	2.2117
1	2.193	2.2745
1	2.21	2.3436
1	2.244	2.4127
0	2.261	2.4818
0	2.295	2.5447
0	2.312	2.62
0	2.346	2.6892
0	2.363	2.7583
0	2.38	2.8274
0	2.397	2.9028
0	2.397	2.9719
0	2.397	3.0473
0	2.397	3.1164
0	2.397	3.1918
0	2.397	3.2609
0	2.397	3.3363
0	2.38	3.4054
0	2.363	3.4745
0	2.346	3.5499
0	2.312	3.6191
0	2.295	3.6882
0	2.261	3.7573
0	2.227	3.8264
0	2.193	3.8892
0	2.159	3.9583
0	2.125	4.0212
0	2.074	4.084
0	2.04	4.1468
0	1.989	4.2097
0	1.955	4.2662
0	1.904	4.3228
0	1.853	4.3793
0	1.802	4.4359
0	1.751	4.4924
0	1.7	4.5427
0	1.649	4.593
0	1.615	4.6432
0	1.564	4.6935
0	1.513	4.7375
0	1.462	4.7814
0	1.411	4.8254
0	1.36	4.8631
0	1.309	4.9071
0	1.258	4.9448
0	1.207	4.9825
0	1.156	5.0202
0	1.105	5.0516
0	1.054	5.083
0	1.02	5.1144
0	0.969	5.1459
0	0.918	5.1773
0	0.884	5.2024
0	0.833	5.2275
0	0.799	5.2527
0	0.748	5.2778
0	0.697	5.2966
0	0.663	5.3218
0	0.629	5.3406
0	0.578	5.3595
0	0.544	5.372
0	0.51	5.3909
0	0.459	5.4035
0	0.425	5.416
0	0.391	5.4286
0	0.357	5.4412
0	0.306	5.4537
0	0.272	5.46
0	0.238	5.4663
0	0.204	5.4789
0	0.17	5.4789
0	0.136	5.4851
0	0.102	5.4914
0	0.068	5.4914
0	0.017	5.4914
0	0	5.4977
0	-0.034	5.4914
0	-0.068	5.4914
0	-0.102	5.4914
0	-0.136	5.4851
0	-0.17	5.4789
0	-0.204	5.4726
0	-0.238	5.4663
0	-0.272	5.46
0	-0.323	5.4537
0	-0.357	5.4412
0	-0.391	5.4286
0	-0.425	5.416
0	-0.459	5.4035
0	-0.51	5.3909
0	-0.544	5.372
0	-0.578	5.3532
0	-0.629	5.3343
0	-0.663	5.3155
0	-0.697	5.2966
0	-0.748	5.2778
0	-0.782	5.2527
0	-0.833	5.2275
0	-0.867	5.2024
0	-0.918	5.1773
0	-0.969	5.1459
0	-1.003	5.1144
1	-1.054	5.083
1	-1.105	5.0516
1	-1.173	5.0202
1	-1.224	4.9825
1	-1.292	4.9448
1	-1.36	4.9008
1	-1.411	4.8631
1	-1.479	4.8191
1	-1.547	4.7752
0	-1.598	4.7249
0	-1.649	4.6746
0	-1.683	4.6244
0	-1.734	4.5741
0	-1.785	4.5238
0	-1.836	4.4673
0	-1.887	4.4107
0	-1.921	4.3542
0	-1.972	4.2976
0	-2.023	4.2348
0	-2.057	4.172
0	-2.108	4.1091
0	-2.142	4.0463
0	-2.176	3.9835
0	-2.21	3.9144
0	-2.244	3.8515
0	-2.278	3.7824
0	-2.312	3.7133
0	-2.329	3.6442
0	-2.346	3.5688
0	-2.363	3.4997
0	-2.38	3.4306
0	-2.397	3.3552
0	-2.397	3.2861
0	-2.414	3.2107
0	-2.414	3.1416
0	-2.397	3.0661
0	-2.397	2.997
0	-2.38	2.9216
0	-2.38	2.8525
0	-2.363	2.7771
0	-2.329	2.708
0	-2.312	2.6389
0	-2.295	2.5698
0	-2.261	2.5007
0	-2.227	2.4316
0	-2.193	2.3687
0	-2.159	2.2996
0	-2.108	2.2368
0	-2.074	2.174
0	-2.023	2.1111
0	-1.989	2.0546
0	-1.938	1.9917
0	-1.887	1.9352
0	-1.836	1.8786
0	-1.802	1.8221
0	-1.751	1.7718
1	-1.7	1.7216
1	-1.666	1.6713
1	-1.615	1.621
1	-1.581	1.5708
1	-1.547	1.5268
1	-1.513	1.4765
0	-1.462	1.4325
0	-1.411	1.3886
0	-1.36	1.3446
0	-1.309	1.3069
0	-1.258	1.2692
0	-1.207	1.2315
0	-1.173	1.1938
0	-1.122	1.1624
0	-1.071	1.1247
0	-1.02	1.0933
0	-0.986	1.0681
0	-0.935	1.0367
0	-0.901	1.0116
1	-0.85	0.98016
1	-0.833	0.95503
1	-0.799	0.9299
1	-0.765	0.91105
1	-0.748	0.88592
1	-0.714	0.86079
1	-0.697	0.84193
1	-0.663	0.82309
1	-0.646	0.79795
1	-0.629	0.7791
1	-0.595	0.76026
1	-0.578	0.74769
1	-0.561	0.72884
1	-0.544	0.70999
1	-0.527	0.69114
1	-0.51	0.67858
1	-0.493	0.66601
1	-0.476	0.64716
1	-0.459	0.63459
1	-0.442	0.62203
1	-0.425	0.60946
1	-0.408	0.59689
1	-0.391	0.58433
1	-0.374	0.57176
0	-0.357	0.5592
0	-0.323	0.55291
0	-0.289	0.54035
0	-0.272	0.53406
0	-0.238	0.5215
0	-0.221	0.51521
0	-0.187	0.50893
0	-0.17	0.50265
0	-0.153	0.49637
0	-0.119	0.49637
0	-0.102	0.49008
1	-0.068	0.49008
1	-0.068	0.4838
1	-0.051	0.4838
1	-0.051	0.4838
1	-0.034	0.4838
1	-0.017	0.47752
1	-0.017	0.47752
1	0	0.47752
1	0	0.47752
1	0	0.47752
1	0	0.47752
1	0.017	0.47752
1	0.017	0.47752
1	0.034	0.4838
1	0.051	0.4838
1	0.051	0.4838
1	0.068	0.4838
1	0.068	0.49008
1	0.085	0.49008
1	0.102	0.49637
1	0.102	0.49637
1	0.119	0.50265
1	0.119	0.50265
1	0.136	0.50893
1	0.153	0.51521
1	0.153	0.51521
1	0.17	0.5215
1	0.187	0.52778
1	0.187	0.53406
0	0.221	0.54035
0	0.238	0.54663
0	0.272	0.5592
0	0.306	0.56548
0	0.323	0.57805
0	0.357	0.58433
0	0.374	0.59689
0	0.408	0.60946
0	0.442	0.62203
0	0.459	0.63459
0	0.493	0.64716
2	0.527	0.66601
2	0.578	0.68486
2	0.612	0.70371
2	0.663	0.72256
2	0.714	0.74141
2	0.765	0.76026
2	0.799	0.78539
2	0.85	0.81052
2	0.901	0.83565
2	0.952	0.86707
2	1.003	0.89848
2	1.054	0.9299
2	1.105	0.96131
0	1.156	0.99273
0	1.19	1.0304
0	1.241	1.0681
0	1.275	1.1058
0	1.326	1.1435
0	1.377	1.1875
0	1.411	1.2252
0	1.462	1.2692
0	1.513	1.3132
0	1.564	1.3634
0	1.615	1.4074
0	1.649	1.4577
0	1.7	1.5079
0	1.751	1.5645
0	1.802	1.6148
0	1.853	1.6713
0	1.904	1.7279
0	1.955	1.7844
0	1.989	1.8472
0	2.04	1.9038
0	2.091	1.9666
0	2.142	2.0294
0	2.176	2.0986
0	2.21	2.1614
0	2.261	2.2305
0	2.295	2.2996
0	2.329	2.3687
0	2.363	2.4378
0	2.397	2.5132
0	2.414	2.5823
0	2.448	2.6578
0	2.465	2.7269
0	2.482	2.8023
0	2.499	2.8777
0	2.499	2.9531
0	2.516	3.0284
0	2.516	3.1038
0	2.516	3.1793
0	2.499	3.2546
0	2.499	3.33
0	2.482	3.4054
0	2.465	3.4808
0	2.448	3.5562
0	2.431	3.6254
0	2.397	3.7008
0	2.363	3.7699
0	2.329	3.8453
0	2.295	3.9144
0	2.261	3.9835
0	2.227	4.0463
0	2.176	4.1154
0	2.142	4.1783
0	2.091	4.2474
0	2.04	4.3039
0	2.006	4.3667
0	1.955	4.4296
0	1.904	4.4861
0	1.853	4.5427
0	1.802	4.5992
0	1.751	4.6495
0	1.7	4.6998
0	1.649	4.75
0	1.598	4.8003
0	1.547	4.8506
0	1.496	4.8945
0	1.445	4.9385
0	1.394	4.9825
0	1.343	5.0265
0	1.309	5.0642
0	1.258	5.1019
0	1.207	5.1396
0	1.156	5.1773
0	1.122	5.2087
0	1.071	5.2464
2	1.037	5.2778
2	1.003	5.3092
2	0.969	5.3343
2	0.952	5.3658
2	0.918	5.3909
2	0.901	5.4223
2	0.867	5.4474
2	0.85	5.4726
0	0.816	5.4977
0	0.782	5.5228
0	0.748	5.548
0	0.714	5.5668
0	0.68	5.592
0	0.646	5.6108
0	0.612	5.6297
0	0.578	5.6485
0	0.561	5.6674
0	0.527	5.6799
0	0.493	5.6988
0	0.476	5.7113
0	0.442	5.7239
0	0.425	5.7365
0	0.391	5.749
0	0.374	5.7616
0	0.34	5.7742
0	0.323	5.7805
2	0.289	5.793
2	0.289	5.7993
2	0.272	5.8119
2	0.272	5.8182
2	0.255	5.8244
2	0.255	5.837
2	0.238	5.8433
2	0.238	5.8496
2	0.221	5.8559
2	0.221	5.8621
2	0.204	5.8684
2	0.204	5.8747
2	0.204	5.881
2	0.187	5.8873
2	0.187	5.8936
2	0.187	5.8998
2	0.17	5.9061
2	0.17	5.9124
2	0.17	5.9187
2	0.17	5.925
2	0.153	5.925
2	0.153	5.9313
[truncated: 5,162 more rows]
