# Supplementary material for: Skilled motor control of an inverted pendulum implies low entropy of states but high entropy of actions
Source: PLoS Comput Biol. 2023 Jan 6;19(1):e1010810. doi: 10.1371/journal.pcbi.1010810 (PMC9851554; doi:10.1371/journal.pcbi.1010810)
Supplement: S2 File — The dataset within the file contains the data collected during the experiment. Each CSV file named “FRI_p_l.csv” corresponds to a different trial, where “p” stands for an unique numerical participant’s identifier and “l” stands for pendulum length (where “2” corresponds to 0.2, “3” to 0.3 m, “4” to 0.4 m, etc.). In every file, rows correspond to subsequent time steps, sampled with a frequency of 0.017 s. For every recorded time step, each column contains: the action selected by the trial’s participant (“action”). The value 0 corresponds to a “no action”, the value 1 represents an action that pushes the pendulum towards the clockwise direction and the value 2 corresponds to an action that pushes the pendulum towards the anti-clockwise direction.the angular velocity of the pendulum at that time step (“ang. velocity”), measured in rad s−1.the angle of the pendulum at that time step (“angle”), measured in rad with values in the interval [0, 2π) rad. The angle 0 rad corresponds to the pendulum oriented in its upright position.the single utility value associated to the whole trial (“utility”). (ZIP) [file pcbi.1010810.s002.zip › ExperimentalData/FRI_6_3.csv]

action	angular vel.	angle	trial utility
0	0	3.2358	-14.4601
0	-0.017	3.2358
0	-0.017	3.2358
0	-0.034	3.2358
0	-0.034	3.2358
0	-0.051	3.2358
0	-0.068	3.2295
0	-0.068	3.2295
0	-0.085	3.2295
0	-0.085	3.2232
0	-0.102	3.2232
0	-0.102	3.217
0	-0.102	3.217
0	-0.119	3.2107
0	-0.119	3.2044
0	-0.136	3.2044
0	-0.136	3.1981
0	-0.136	3.1918
0	-0.153	3.1918
0	-0.153	3.1855
0	-0.153	3.1793
0	-0.153	3.173
0	-0.17	3.1667
0	-0.17	3.1667
0	-0.17	3.1604
0	-0.17	3.1541
0	-0.17	3.1478
0	-0.17	3.1416
0	-0.17	3.1353
0	-0.17	3.129
0	-0.17	3.129
0	-0.17	3.1227
0	-0.17	3.1164
0	-0.17	3.1101
0	-0.17	3.1038
0	-0.153	3.0976
0	-0.153	3.0976
0	-0.153	3.0913
0	-0.136	3.085
0	-0.136	3.0787
0	-0.136	3.0787
0	-0.119	3.0724
0	-0.119	3.0661
0	-0.119	3.0661
0	-0.102	3.0599
0	-0.102	3.0599
0	-0.085	3.0536
0	-0.085	3.0536
0	-0.068	3.0473
0	-0.068	3.0473
0	-0.051	3.0473
0	-0.051	3.041
2	-0.034	3.041
2	0	3.041
2	0.017	3.041
2	0.051	3.041
2	0.102	3.0473
2	0.136	3.0473
2	0.17	3.0536
2	0.204	3.0599
2	0.238	3.0661
2	0.272	3.0724
2	0.306	3.085
2	0.34	3.0913
2	0.357	3.1038
2	0.391	3.1164
2	0.425	3.129
2	0.442	3.1416
2	0.476	3.1541
2	0.493	3.173
2	0.527	3.1855
2	0.544	3.2044
2	0.561	3.217
2	0.578	3.2358
2	0.595	3.2546
2	0.612	3.2735
2	0.629	3.2923
2	0.629	3.3112
2	0.646	3.33
2	0.646	3.3489
2	0.646	3.3677
2	0.663	3.3929
2	0.663	3.4117
2	0.663	3.4306
2	0.646	3.4494
2	0.646	3.4683
2	0.646	3.4871
2	0.629	3.506
2	0.629	3.5248
2	0.612	3.5437
2	0.595	3.5625
2	0.578	3.5814
2	0.561	3.6002
2	0.544	3.6191
2	0.527	3.6316
2	0.51	3.6505
2	0.476	3.6631
2	0.459	3.6756
2	0.425	3.6945
2	0.408	3.707
2	0.374	3.7196
2	0.357	3.7259
2	0.323	3.7384
2	0.289	3.7447
2	0.255	3.7573
2	0.221	3.7636
2	0.204	3.7699
2	0.119	3.7761
2	0.017	3.7761
2	-0.051	3.7761
2	-0.136	3.7761
2	-0.221	3.7699
2	-0.306	3.7636
2	-0.391	3.751
2	-0.476	3.7384
2	-0.561	3.7196
2	-0.612	3.7008
2	-0.663	3.6819
2	-0.714	3.6631
2	-0.765	3.6442
2	-0.816	3.6191
2	-0.85	3.5939
2	-0.901	3.5688
2	-0.935	3.5374
2	-0.969	3.5122
2	-1.003	3.4808
2	-1.037	3.4494
2	-1.071	3.418
2	-1.088	3.3866
2	-1.105	3.3489
2	-1.139	3.3175
2	-1.156	3.2798
2	-1.156	3.2484
2	-1.173	3.2107
2	-1.173	3.1793
2	-1.173	3.1416
2	-1.173	3.1038
2	-1.173	3.0724
2	-1.156	3.0347
2	-1.139	3.0033
2	-1.122	2.9656
2	-1.105	2.9342
2	-1.088	2.8965
2	-1.054	2.8651
2	-1.037	2.8337
2	-1.003	2.8023
2	-0.986	2.7771
2	-0.986	2.7457
2	-0.969	2.7143
2	-0.952	2.6829
2	-0.935	2.6578
2	-0.918	2.6263
2	-0.884	2.6012
2	-0.867	2.5761
2	-0.833	2.5509
2	-0.799	2.5258
2	-0.782	2.5007
2	-0.748	2.4755
2	-0.714	2.4567
2	-0.663	2.4316
2	-0.629	2.4127
2	-0.595	2.3939
2	-0.544	2.3813
2	-0.51	2.3624
2	-0.459	2.3499
2	-0.425	2.3373
2	-0.374	2.3247
2	-0.323	2.3122
2	-0.255	2.3059
2	-0.17	2.2933
2	-0.102	2.2933
2	-0.034	2.287
2	0.051	2.287
2	0.153	2.2933
2	0.255	2.2996
2	0.357	2.3122
2	0.459	2.3247
2	0.561	2.3373
2	0.663	2.3562
2	0.748	2.3813
2	0.85	2.4001
2	0.952	2.4316
2	1.037	2.4567
2	1.122	2.4944
2	1.207	2.5258
2	1.292	2.5635
2	1.377	2.6075
2	1.445	2.6452
2	1.513	2.6955
2	1.581	2.7394
2	1.649	2.7897
2	1.7	2.84
2	1.751	2.8902
2	1.802	2.9468
2	1.853	2.997
2	1.887	3.0536
2	1.921	3.1101
2	1.938	3.173
2	1.955	3.2295
2	1.972	3.2861
2	1.989	3.3489
2	1.989	3.4054
2	1.989	3.4683
2	1.972	3.5248
2	1.955	3.5877
2	1.938	3.6442
2	1.921	3.707
2	1.887	3.7636
2	1.853	3.8201
2	1.819	3.8704
2	1.768	3.9269
2	1.717	3.9772
2	1.666	4.0275
2	1.615	4.0777
2	1.564	4.128
2	1.496	4.172
2	1.445	4.216
2	1.377	4.2599
2	1.309	4.3039
2	1.241	4.3416
2	1.173	4.3793
2	1.105	4.4107
2	1.037	4.4421
2	0.969	4.4736
2	0.901	4.505
2	0.833	4.5301
2	0.765	4.5553
2	0.68	4.5741
2	0.612	4.593
2	0.544	4.6118
2	0.459	4.6306
2	0.391	4.6432
2	0.323	4.6558
2	0.255	4.6621
2	0.17	4.6683
2	0.102	4.6746
2	0.034	4.6746
2	-0.034	4.6746
2	-0.102	4.6746
2	-0.17	4.6683
2	-0.238	4.6621
2	-0.323	4.6558
2	-0.391	4.6432
2	-0.459	4.6306
2	-0.527	4.6118
2	-0.612	4.5992
2	-0.68	4.5804
2	-0.799	4.5553
2	-0.901	4.5301
2	-1.003	4.4987
2	-1.105	4.4673
2	-1.19	4.4359
2	-1.292	4.3982
2	-1.377	4.3542
2	-1.479	4.3102
2	-1.564	4.2662
2	-1.649	4.216
2	-1.734	4.1657
2	-1.819	4.1154
2	-1.904	4.0589
2	-1.989	3.996
2	-2.057	3.9395
2	-2.125	3.8767
2	-2.193	3.8076
2	-2.244	3.7447
2	-2.295	3.6756
2	-2.346	3.6065
2	-2.38	3.5311
2	-2.414	3.462
2	-2.448	3.3866
2	-2.465	3.3175
2	-2.482	3.2421
2	-2.482	3.1667
2	-2.482	3.0913
2	-2.465	3.0159
2	-2.448	2.9405
2	-2.431	2.8714
2	-2.397	2.796
2	-2.38	2.7206
2	-2.363	2.6515
2	-2.346	2.5823
2	-2.312	2.5132
2	-2.278	2.4441
2	-2.244	2.375
2	-2.193	2.3059
2	-2.142	2.2431
2	-2.091	2.1802
2	-2.04	2.1174
2	-1.972	2.0546
2	-1.904	1.998
2	-1.836	1.9415
2	-1.768	1.8849
2	-1.7	1.8347
2	-1.632	1.7844
2	-1.564	1.7341
2	-1.496	1.6902
2	-1.411	1.6462
2	-1.343	1.6022
2	-1.275	1.5645
2	-1.19	1.5268
2	-1.122	1.4891
2	-1.054	1.4577
2	-0.969	1.4263
2	-0.901	1.4011
2	-0.833	1.376
2	-0.765	1.3509
2	-0.697	1.3257
2	-0.612	1.3069
2	-0.544	1.288
2	-0.476	1.2755
2	-0.408	1.2629
2	-0.34	1.2503
2	-0.272	1.2378
2	-0.204	1.2315
2	-0.136	1.2252
2	-0.068	1.2252
2	0	1.2189
2	0.051	1.2252
2	0.119	1.2252
2	0.187	1.2315
2	0.238	1.2378
2	0.34	1.2441
2	0.442	1.2566
2	0.527	1.2692
2	0.629	1.288
2	0.731	1.3069
2	0.816	1.332
2	0.918	1.3572
2	1.037	1.3886
2	1.173	1.42
2	1.292	1.4577
2	1.411	1.5017
2	1.547	1.5456
2	1.666	1.5959
2	1.802	1.6462
2	1.921	1.7027
2	2.04	1.7593
2	2.176	1.8221
2	2.295	1.8912
2	2.414	1.9603
2	2.533	2.0357
2	2.635	2.1174
2	2.754	2.1991
2	2.856	2.2808
2	2.958	2.3687
2	3.043	2.4567
2	3.128	2.5509
2	3.213	2.6452
2	3.281	2.7457
2	3.332	2.84
2	3.383	2.9468
2	3.417	3.0473
2	3.451	3.1478
2	3.468	3.2546
2	3.485	3.3552
2	3.485	3.462
2	3.468	3.5688
2	3.451	3.6693
2	3.417	3.7761
2	3.383	3.8767
2	3.332	3.9772
2	3.281	4.0777
2	3.213	4.172
2	3.162	4.2725
2	3.094	4.3667
2	3.026	4.4547
2	2.941	4.549
2	2.873	4.6369
2	2.805	4.7186
2	2.72	4.8003
2	2.652	4.882
2	2.584	4.9637
2	2.516	5.039
2	2.448	5.1144
2	2.38	5.1836
2	2.312	5.2589
2	2.261	5.3281
2	2.21	5.3909
2	2.159	5.46
2	2.108	5.5228
2	2.074	5.5857
2	2.04	5.6485
2	2.006	5.7113
2	1.972	5.7679
2	1.955	5.8307
0	1.921	5.8873
0	1.887	5.9438
0	1.853	6.0004
0	1.819	6.0569
0	1.802	6.1072
0	1.785	6.1637
0	1.785	6.2203
0	1.768	6.2705
0	1.768	0.043982
0	1.785	0.094246
0	1.785	0.15079
0	1.802	0.20106
0	1.836	0.25761
0	1.853	0.31416
0	1.887	0.3707
1	1.921	0.42725
1	1.938	0.4838
1	1.972	0.54663
1	1.989	0.60318
1	2.023	0.66601
1	2.057	0.72884
1	2.108	0.79167
1	2.142	0.8545
1	2.193	0.91733
1	2.244	0.98645
1	2.312	1.0556
1	2.363	1.1247
1	2.431	1.2001
1	2.499	1.2692
1	2.567	1.3446
1	2.635	1.4263
1	2.703	1.5079
1	2.788	1.5896
1	2.856	1.6713
1	2.924	1.7593
1	2.992	1.8472
1	3.06	1.9415
1	3.111	2.0357
1	3.179	2.13
1	3.23	2.2242
1	3.281	2.3247
1	3.315	2.419
1	3.349	2.5195
1	3.383	2.62
1	3.4	2.7269
1	3.4	2.8274
1	3.4	2.9279
1	3.383	3.0284
0	3.383	3.1353
0	3.383	3.2358
0	3.366	3.3363
0	3.332	3.4369
0	3.298	3.5374
0	3.264	3.6379
0	3.213	3.7322
0	3.145	3.8264
0	3.077	3.9207
0	2.992	4.0149
0	2.924	4.1029
0	2.839	4.1908
0	2.737	4.2725
0	2.652	4.3542
0	2.55	4.4359
0	2.448	4.5113
0	2.363	4.5804
0	2.261	4.6495
0	2.159	4.7186
0	2.057	4.7814
0	1.955	4.838
0	1.853	4.8945
0	1.751	4.9511
0	1.649	5.0014
0	1.564	5.0516
0	1.462	5.0956
0	1.377	5.1396
0	1.275	5.1773
0	1.19	5.215
0	1.105	5.2527
0	1.02	5.2841
0	0.935	5.3155
0	0.85	5.3406
0	0.782	5.3658
0	0.697	5.3909
0	0.612	5.4097
0	0.544	5.4286
0	0.476	5.4412
0	0.391	5.4537
0	0.323	5.4663
0	0.255	5.4726
0	0.17	5.4789
0	0.102	5.4851
0	0.034	5.4914
0	-0.017	5.4914
0	-0.085	5.4851
2	-0.17	5.4851
2	-0.204	5.4789
2	-0.255	5.4726
2	-0.306	5.46
2	-0.34	5.4537
2	-0.391	5.4412
2	-0.442	5.4286
2	-0.493	5.416
2	-0.544	5.3972
2	-0.595	5.3783
2	-0.646	5.3595
2	-0.697	5.3406
2	-0.748	5.3218
2	-0.799	5.2966
2	-0.85	5.2715
2	-0.918	5.2464
2	-0.969	5.215
2	-1.037	5.1836
2	-1.088	5.1521
2	-1.156	5.1207
2	-1.224	5.083
2	-1.292	5.0453
2	-1.36	5.0076
2	-1.428	4.9637
2	-1.496	4.9197
2	-1.564	4.8757
2	-1.632	4.8254
2	-1.717	4.7752
2	-1.785	4.7249
0	-1.887	4.6683
0	-1.972	4.6118
0	-2.074	4.549
0	-2.176	4.4861
0	-2.278	4.417
0	-2.363	4.3479
0	-2.448	4.2725
1	-2.55	4.1971
1	-2.652	4.1217
1	-2.754	4.04
1	-2.856	3.9583
1	-2.958	3.8704
1	-3.043	3.7761
1	-3.128	3.6819
1	-3.196	3.5877
1	-3.264	3.4934
0	-3.298	3.3929
0	-3.315	3.2923
0	-3.315	3.1918
0	-3.315	3.0976
0	-3.315	2.997
0	-3.281	2.8965
0	-3.264	2.796
0	-3.213	2.7017
0	-3.162	2.6012
0	-3.111	2.507
0	-3.043	2.419
0	-2.975	2.3247
0	-2.907	2.2368
0	-2.822	2.1488
0	-2.737	2.0671
0	-2.635	1.9855
0	-2.55	1.9101
0	-2.448	1.8347
0	-2.346	1.7593
0	-2.244	1.6902
0	-2.159	1.6273
0	-2.057	1.5645
0	-1.955	1.5017
0	-1.853	1.4451
0	-1.751	1.3886
0	-1.649	1.3383
0	-1.547	1.288
0	-1.462	1.2441
0	-1.36	1.2064
0	-1.275	1.1624
0	-1.173	1.1247
0	-1.088	1.0933
0	-1.003	1.0618
0	-0.918	1.0304
0	-0.816	1.0053
0	-0.748	0.98016
0	-0.663	0.96131
0	-0.578	0.94246
0	-0.493	0.92362
0	-0.408	0.91105
0	-0.34	0.89848
0	-0.255	0.8922
0	-0.17	0.88592
0	-0.102	0.87963
0	-0.017	0.87963
0	0.034	0.87963
0	0.119	0.87963
0	0.187	0.88592
0	0.272	0.8922
0	0.34	0.90477
0	0.425	0.91105
0	0.51	0.9299
0	0.578	0.94246
0	0.663	0.96131
2	0.748	0.98645
2	0.867	1.0116
2	0.969	1.0367
2	1.088	1.0681
2	1.207	1.1058
2	1.326	1.1435
2	1.428	1.1812
2	1.564	1.2252
2	1.683	1.2755
2	1.802	1.3257
2	1.921	1.3823
2	2.04	1.4451
2	2.176	1.5079
2	2.295	1.5771
2	2.431	1.6462
2	2.55	1.7216
0	2.652	1.797
0	2.737	1.8786
0	2.839	1.9666
0	2.924	2.0483
0	3.009	2.1425
0	3.094	2.2305
0	3.162	2.3247
0	3.23	2.4253
0	3.298	2.5195
0	3.349	2.62
0	3.383	2.7206
0	3.417	2.8211
0	3.451	2.9279
0	3.451	3.0284
0	3.468	3.1353
0	3.451	3.2421
0	3.434	3.3426
0	3.417	3.4431
0	3.383	3.5499
0	3.332	3.6505
0	3.281	3.751
0	3.213	3.8453
0	3.145	3.9395
0	3.06	4.0338
0	2.975	4.128
0	2.89	4.216
0	2.805	4.2976
0	2.703	4.3856
0	2.618	4.461
0	2.516	4.5427
0	2.414	4.6118
0	2.312	4.6872
0	2.21	4.7563
0	2.108	4.8191
0	2.006	4.882
0	1.904	4.9385
0	1.819	4.9951
0	1.717	5.0516
0	1.615	5.1019
0	1.53	5.1459
0	1.445	5.1898
0	1.36	5.2338
0	1.258	5.2715
0	1.19	5.3092
0	1.105	5.3469
0	1.02	5.3783
0	0.935	5.4097
0	0.867	5.4349
0	0.799	5.46
0	0.714	5.4851
0	0.646	5.504
0	0.578	5.5228
0	0.51	5.5354
0	0.442	5.5543
0	0.374	5.5668
0	0.306	5.5731
0	0.238	5.5857
0	0.187	5.592
0	0.119	5.5982
0	0.051	5.5982
0	0	5.5982
0	-0.051	5.5982
0	-0.119	5.5982
0	-0.187	5.592
0	-0.238	5.5857
0	-0.306	5.5731
0	-0.374	5.5668
0	-0.442	5.5543
0	-0.51	5.5354
0	-0.578	5.5228
0	-0.646	5.504
0	-0.714	5.4851
0	-0.782	5.46
0	-0.867	5.4349
0	-0.935	5.4097
0	-1.003	5.3783
0	-1.088	5.3469
0	-1.173	5.3155
0	-1.258	5.2778
0	-1.343	5.2401
0	-1.428	5.1961
0	-1.513	5.1521
0	-1.598	5.1019
0	-1.7	5.0516
2	-1.785	5.0014
2	-1.853	4.9448
2	-1.921	4.8883
2	-2.006	4.8317
2	-2.074	4.7689
2	-2.142	4.706
2	-2.21	4.6432
0	-2.312	4.5741
0	-2.414	4.4987
0	-2.499	4.4296
0	-2.601	4.3479
0	-2.686	4.2725
0	-2.771	4.1908
0	-2.856	4.1029
0	-2.941	4.0149
0	-3.009	3.9269
0	-3.077	3.8327
0	-3.145	3.7384
0	-3.196	3.6442
0	-3.23	3.5499
0	-3.264	3.4494
0	-3.281	3.3552
0	-3.298	3.2546
0	-3.315	3.1541
0	-3.298	3.0536
2	-3.298	2.9531
2	-3.23	2.8588
2	-3.179	2.7583
2	-3.111	2.664
2	-3.026	2.5761
2	-2.941	2.4818
2	-2.856	2.4001
2	-2.754	2.3122
2	-2.652	2.2305
2	-2.533	2.1551
2	-2.431	2.0797
2	-2.312	2.0106
2	-2.193	1.9415
2	-2.057	1.8786
2	-1.938	1.8158
2	-1.819	1.7593
2	-1.683	1.709
2	-1.564	1.6587
2	-1.428	1.6148
2	-1.309	1.5708
2	-1.173	1.5331
2	-1.054	1.5017
2	-0.918	1.4703
2	-0.799	1.4451
2	-0.663	1.42
2	-0.544	1.4011
2	-0.425	1.3886
2	-0.289	1.376
2	-0.17	1.3697
2	-0.051	1.3634
2	0.068	1.3634
2	0.187	1.3697
2	0.306	1.376
2	0.442	1.3886
2	0.561	1.4074
2	0.697	1.4263
2	0.816	1.4451
2	0.935	1.4703
2	1.071	1.5017
2	1.19	1.5394
2	1.326	1.5771
2	1.445	1.6148
2	1.581	1.665
2	1.7	1.7153
2	1.819	1.7655
2	1.938	1.8221
2	2.074	1.8849
2	2.193	1.9478
2	2.312	2.0169
2	2.414	2.086
2	2.533	2.1614
2	2.635	2.2368
2	2.737	2.3185
2	2.839	2.4001
2	2.924	2.4881
2	3.009	2.5761
2	3.077	2.6703
2	3.145	2.7646
2	3.213	2.8588
2	3.247	2.9593
2	3.298	3.0536
2	3.315	3.1541
2	3.332	3.2546
2	3.349	3.3552
2	3.349	3.4557
2	3.332	3.5562
2	3.315	3.6568
0	3.264	3.7573
0	3.196	3.8515
0	3.128	3.9458
0	3.043	4.04
0	2.975	4.1343
0	2.873	4.2222
0	2.788	4.3039
0	2.703	4.3856
0	2.601	4.4673
0	2.499	4.5427
0	2.397	4.6181
0	2.295	4.6872
0	2.193	4.7563
0	2.091	4.8191
0	1.989	4.882
0	1.904	4.9385
0	1.802	4.9951
0	1.7	5.0516
0	1.615	5.1019
0	1.513	5.1459
0	1.428	5.1898
0	1.343	5.2338
0	1.258	5.2715
0	1.173	5.3092
0	1.088	5.3406
0	1.003	5.372
0	0.918	5.4035
0	0.85	5.4286
0	0.782	5.4537
0	0.697	5.4789
0	0.629	5.4977
0	0.561	5.5166
0	0.493	5.5291
0	0.425	5.5417
0	0.357	5.5543
0	0.289	5.5668
0	0.221	5.5731
0	0.153	5.5794
0	0.102	5.5857
0	0.034	5.5857
0	-0.017	5.5857
0	-0.085	5.5857
0	-0.136	5.5794
1	-0.204	5.5731
1	-0.306	5.5668
1	-0.391	5.5605
1	-0.493	5.5417
1	-0.578	5.5291
1	-0.68	5.5103
1	-0.765	5.4851
1	-0.867	5.46
1	-0.969	5.4349
1	-1.071	5.4035
1	-1.173	5.372
1	-1.292	5.3343
1	-1.394	5.2904
1	-1.513	5.2464
1	-1.615	5.2024
1	-1.734	5.1521
1	-1.853	5.0956
1	-1.972	5.039
1	-2.091	4.9762
1	-2.21	4.9134
1	-2.346	4.8443
1	-2.465	4.7689
1	-2.584	4.6935
1	-2.72	4.6181
1	-2.839	4.5301
1	-2.958	4.4421
1	-3.077	4.3542
1	-3.196	4.2599
0	-3.281	4.1594
0	-3.366	4.0589
0	-3.451	3.9583
0	-3.519	3.8578
0	-3.57	3.751
0	-3.621	3.6379
0	-3.672	3.5311
0	-3.689	3.418
0	-3.723	3.3112
0	-3.723	3.1981
0	-3.723	3.085
0	-3.706	2.9719
0	-3.689	2.8588
0	-3.655	2.752
0	-3.604	2.6389
0	-3.553	2.5321
0	-3.485	2.4253
0	-3.417	2.3247
0	-3.349	2.2242
0	-3.264	2.1237
0	-3.162	2.0294
0	-3.077	1.9352
0	-2.975	1.841
0	-2.89	1.753
0	-2.788	1.665
0	-2.686	1.5833
0	-2.584	1.5079
0	-2.482	1.4325
0	-2.38	1.3572
0	-2.278	1.288
0	-2.176	1.2189
0	-2.091	1.1561
0	-2.006	1.0933
0	-1.904	1.0367
0	-1.819	0.98016
0	-1.734	0.92362
0	-1.666	0.87335
0	-1.581	0.82309
0	-1.513	0.7791
0	-1.445	0.73512
0	-1.377	0.69114
0	-1.309	0.64716
0	-1.258	0.60946
0	-1.207	0.57176
0	-1.139	0.54035
0	-1.088	0.50265
0	-1.054	0.47123
0	-1.003	0.43982
0	-0.952	0.41469
0	-0.918	0.38327
0	-0.884	0.35814
0	-0.85	0.32672
0	-0.816	0.30159
0	-0.782	0.28274
0	-0.765	0.25761
0	-0.731	0.23247
0	-0.714	0.21363
0	-0.697	0.18849
0	-0.68	0.16964
0	-0.663	0.15079
2	-0.646	0.13195
2	-0.595	0.1131
2	-0.561	0.094246
2	-0.527	0.075397
2	-0.493	0.062831
2	-0.459	0.043982
2	-0.425	0.031415
2	-0.391	0.018849
2	-0.374	0.0062831
2	-0.34	0
2	-0.323	6.2705
2	-0.289	6.2642
2	-0.272	6.2517
0	-0.272	6.2454
0	-0.272	6.2328
0	-0.272	6.2265
0	-0.289	6.2203
0	-0.289	6.2077
0	-0.289	6.2014
0	-0.306	6.1889
0	-0.306	6.1826
0	-0.323	6.17
0	-0.34	6.1637
0	-0.34	6.1512
0	-0.357	6.1386
2	-0.374	6.1323
2	-0.357	6.1197
2	-0.357	6.1072
2	-0.34	6.0946
2	-0.34	6.0883
2	-0.323	6.0758
2	-0.323	6.0632
2	-0.323	6.0569
2	-0.306	6.0443
2	-0.306	6.0381
2	-0.306	6.0255
2	-0.306	6.0192
2	-0.306	6.0066
2	-0.306	6.0004
2	-0.306	5.9878
2	-0.306	5.9815
2	-0.306	5.9689
2	-0.306	5.9627
2	-0.323	5.9501
2	-0.323	5.9438
2	-0.323	5.9313
2	-0.34	5.925
2	-0.34	5.9124
2	-0.357	5.8998
2	-0.357	5.8936
2	-0.374	5.881
2	-0.391	5.8684
2	-0.391	5.8559
2	-0.408	5.8433
2	-0.425	5.8307
2	-0.442	5.8182
2	-0.459	5.8056
2	-0.476	5.7867
2	-0.51	5.7742
2	-0.527	5.7553
2	-0.544	5.7428
2	-0.578	5.7239
2	-0.595	5.705
2	-0.629	5.6862
2	-0.663	5.6674
2	-0.68	5.6485
2	-0.714	5.6297
2	-0.748	5.6045
2	-0.782	5.5794
2	-0.833	5.5543
2	-0.867	5.5291
2	-0.918	5.504
2	-0.952	5.4789
2	-1.003	5.4474
2	-1.054	5.416
2	-1.088	5.3846
2	-1.139	5.3469
2	-1.207	5.3155
2	-1.258	5.2778
2	-1.309	5.2401
2	-1.377	5.1961
2	-1.428	5.1521
2	-1.496	5.1082
2	-1.564	5.0642
2	-1.632	5.0139
2	-1.7	4.9637
2	-1.768	4.9134
2	-1.836	4.8568
2	-1.904	4.8003
2	-1.989	4.7437
2	-2.057	4.6809
2	-2.125	4.6181
2	-2.193	4.5553
2	-2.261	4.4861
2	-2.329	4.417
2	-2.397	4.3479
2	-2.465	4.2725
2	-2.533	4.1971
0	-2.618	4.1217
0	-2.686	4.04
0	-2.771	3.9583
0	-2.839	3.8767
0	-2.89	3.7887
1	-2.958	3.7008
1	-3.026	3.6128
1	-3.094	3.5185
1	-3.145	3.4243
1	-3.196	3.33
1	-3.247	3.2358
1	-3.264	3.1353
1	-3.298	3.0347
1	-3.298	2.9342
1	-3.298	2.84
0	-3.264	2.7394
0	-3.23	2.6389
0	-3.162	2.5447
0	-3.111	2.4504
0	-3.043	2.3562
0	-2.958	2.2682
0	-2.89	2.1802
0	-2.805	2.0923
0	-2.703	2.0106
0	-2.618	1.9289
0	-2.516	1.8535
0	-2.414	1.7781
0	-2.312	1.709
0	-2.227	1.6399
0	-2.125	1.5771
0	-2.023	1.5142
0	-1.921	1.4514
0	-1.819	1.3948
0	-1.717	1.3446
0	-1.615	1.2943
0	-1.53	1.2441
0	-1.428	1.2001
0	-1.343	1.1624
0	-1.241	1.1184
0	-1.156	1.087
0	-1.071	1.0493
0	-0.986	1.0179
0	-0.901	0.99273
0	-0.816	0.9676
0	-0.731	0.94246
0	-0.646	0.92362
0	-0.561	0.90477
0	-0.493	0.88592
0	-0.408	0.87335
0	-0.34	0.86079
0	-0.255	0.8545
0	-0.187	0.84822
0	-0.102	0.84193
0	-0.034	0.83565
0	0.017	0.83565
0	0.102	0.84193
0	0.17	0.84193
0	0.255	0.84822
0	0.323	0.86079
0	0.391	0.87335
0	0.476	0.88592
0	0.561	0.89848
0	0.629	0.91733
0	0.714	0.93618
0	0.799	0.96131
2	0.867	0.98645
2	0.986	1.0116
2	1.105	1.043
2	1.207	1.0807
2	1.326	1.1184
2	1.445	1.1624
2	1.564	1.2064
2	1.683	1.2566
2	1.802	1.3069
2	1.938	1.3634
2	2.057	1.4263
2	2.176	1.4891
2	2.312	1.5582
2	2.431	1.6273
2	2.55	1.7027
2	2.686	1.7781
2	2.805	1.8598
2	2.924	1.9478
2	3.043	2.0357
2	3.145	2.13
2	3.264	2.2305
2	3.366	2.3247
2	3.451	2.4316
2	3.536	2.5384
2	3.621	2.6452
2	3.689	2.752
0	3.723	2.8651
0	3.74	2.9782
0	3.74	3.0913
0	3.74	3.2044
0	3.723	3.3112
0	3.706	3.4243
0	3.672	3.5374
0	3.621	3.6442
0	3.57	3.7573
0	3.502	3.8578
0	3.434	3.9646
0	3.349	4.0652
0	3.264	4.1657
0	3.179	4.2662
0	3.094	4.3605
0	2.992	4.4484
0	2.89	4.5364
0	2.788	4.6244
0	2.686	4.706
0	2.584	4.7877
0	2.482	4.8631
0	2.38	4.9322
0	2.295	5.0076
0	2.193	5.0705
0	2.108	5.1396
0	2.006	5.2024
0	1.921	5.2589
0	1.836	5.3155
0	1.751	5.372
0	1.683	5.4223
0	1.598	5.4726
0	1.53	5.5166
0	1.462	5.5605
0	1.394	5.6045
0	1.343	5.6485
0	1.275	5.6862
0	1.224	5.7239
0	1.173	5.7616
0	1.122	5.793
0	1.071	5.8307
0	1.037	5.8621
0	1.003	5.8936
0	0.952	5.9187
0	0.918	5.9501
0	0.901	5.9752
1	0.867	6.0066
1	0.816	6.0318
1	0.765	6.0506
1	0.714	6.0758
1	0.663	6.0946
1	0.612	6.1135
1	0.578	6.1323
1	0.544	6.1512
1	0.493	6.17
1	0.459	6.1826
1	0.425	6.1951
1	0.391	6.2077
1	0.357	6.2203
1	0.323	6.2265
1	0.289	6.2391
1	0.255	6.2454
1	0.221	6.2517
1	0.204	6.2642
1	0.17	6.2642
1	0.136	6.2705
1	0.119	6.2768
1	0.085	6.2768
1	0.068	0
1	0.034	0
1	0	0
1	0	0
1	-0.034	0
1	-0.051	0
1	-0.085	6.2768
1	-0.102	6.2768
1	-0.136	6.2705
0	-0.136	6.2705
0	-0.136	6.2642
0	-0.136	6.258
0	-0.136	6.2517
0	-0.153	6.2517
0	-0.153	6.2454
0	-0.153	6.2391
0	-0.153	6.2328
0	-0.17	6.2328
0	-0.17	6.2265
0	-0.17	6.2203
0	-0.187	6.214
2	-0.187	6.2077
2	-0.17	6.2014
2	-0.153	6.2014
2	-0.136	6.1951
2	-0.102	6.1889
2	-0.085	6.1889
2	-0.068	6.1826
2	-0.051	6.1826
2	-0.034	6.1826
2	-0.017	6.1763
2	0	6.1763
2	0	6.1763
2	0.017	6.1763
2	0.034	6.1763
0	0.017	6.1826
0	0	6.1826
0	0	6.1826
0	0	6.1826
0	0	6.1826
0	-0.017	6.1826
0	-0.017	6.1826
0	-0.034	6.1763
0	-0.051	6.1763
0	-0.051	6.1763
0	-0.068	6.17
0	-0.085	6.17
0	-0.085	6.17
0	-0.102	6.1637
0	-0.119	6.1637
0	-0.119	6.1574
0	-0.136	6.1512
0	-0.153	6.1512
0	-0.153	6.1449
0	-0.17	6.1386
2	-0.187	6.1323
2	-0.17	6.126
2	-0.17	6.1197
2	-0.153	6.1197
2	-0.136	6.1135
2	-0.136	6.1072
2	-0.119	6.1009
2	-0.119	6.1009
2	-0.102	6.0946
2	-0.102	6.0946
2	-0.085	6.0883
2	-0.085	6.0883
2	-0.068	6.082
2	-0.068	6.082
2	-0.051	6.082
2	-0.051	6.0758
2	-0.051	6.0758
2	-0.034	6.0758
2	-0.034	6.0758
2	-0.017	6.0695
2	-0.017	6.0695
2	-0.017	6.0695
2	0	6.0695
2	0	6.0695
2	0	6.0695
2	0	6.0695
2	0	6.0695
2	0	6.0695
2	0.017	6.0695
2	0.017	6.0695
2	0.034	6.0758
2	0.034	6.0758
2	0.034	6.0758
2	0.051	6.0758
2	0.051	6.0758
2	0.068	6.082
2	0.068	6.082
2	0.068	6.082
2	0.085	6.0883
2	0.085	6.0883
2	0.102	6.0946
2	0.102	6.0946
2	0.119	6.1009
2	0.119	6.1072
2	0.136	6.1072
2	0.153	6.1135
0	0.136	6.1197
0	0.119	6.1197
0	0.102	6.126
0	0.085	6.126
0	0.068	6.1323
0	0.051	6.1323
0	0.034	6.1323
0	0.017	6.1323
0	0.017	6.1386
0	0	6.1386
0	0	6.1386
0	-0.017	6.1386
0	-0.034	6.1323
0	-0.051	6.1323
0	-0.068	6.1323
0	-0.068	6.126
0	-0.085	6.126
0	-0.102	6.126
0	-0.119	6.1197
2	-0.136	6.1135
2	-0.136	6.1135
2	-0.119	6.1072
2	-0.102	6.1009
2	-0.102	6.1009
2	-0.085	6.0946
2	-0.085	6.0946
2	-0.068	6.0883
2	-0.068	6.0883
2	-0.051	6.0883
2	-0.051	6.082
2	-0.034	6.082
2	-0.034	6.082
2	-0.034	6.082
2	-0.017	6.082
2	-0.017	6.082
2	0	6.0758
2	0	6.0758
2	0	6.0758
2	0	6.0758
0	0	6.0758
0	-0.017	6.0758
0	-0.051	6.0758
0	-0.068	6.0758
0	-0.085	6.0695
0	-0.102	6.0695
0	-0.119	6.0632
0	-0.153	6.0632
0	-0.17	6.0569
0	-0.187	6.0506
2	-0.221	6.0443
2	-0.204	6.0381
2	-0.204	6.0318
2	-0.204	6.0255
2	-0.204	6.0192
2	-0.204	6.0129
2	-0.204	6.0066
2	-0.204	6.0004
2	-0.204	5.9941
2	-0.204	5.9878
2	-0.204	5.9815
2	-0.221	5.9752
2	-0.221	5.9627
2	-0.221	5.9564
2	-0.221	5.9501
2	-0.238	5.9438
2	-0.238	5.9375
2	-0.238	5.9313
2	-0.255	5.925
2	-0.255	5.9124
2	-0.272	5.9061
2	-0.272	5.8998
2	-0.289	5.8873
2	-0.306	5.881
2	-0.306	5.8684
2	-0.323	5.8621
2	-0.34	5.8496
2	-0.357	5.837
2	-0.374	5.8307
2	-0.391	5.8182
2	-0.408	5.8056
2	-0.425	5.793
2	-0.442	5.7805
2	-0.459	5.7616
2	-0.493	5.749
2	-0.51	5.7365
2	-0.544	5.7176
2	-0.561	5.6988
2	-0.595	5.6862
2	-0.629	5.6674
2	-0.646	5.6485
2	-0.68	5.6234
2	-0.714	5.6045
2	-0.765	5.5794
2	-0.799	5.5605
2	-0.884	5.5354
2	-0.986	5.504
2	-1.088	5.4726
2	-1.173	5.4412
2	-1.275	5.4035
2	-1.394	5.3595
2	-1.462	5.3218
2	-1.547	5.2715
2	-1.632	5.2275
2	-1.717	5.1773
2	-1.819	5.1207
2	-1.904	5.0642
2	-1.989	5.0076
2	-2.091	4.9448
2	-2.193	4.882
2	-2.295	4.8129
2	-2.38	4.7437
2	-2.482	4.6683
2	-2.584	4.593
2	-2.686	4.5113
2	-2.771	4.4296
2	-2.873	4.3479
2	-2.958	4.2599
2	-3.043	4.172
2	-3.128	4.0777
2	-3.213	3.9835
2	-3.281	3.883
2	-3.332	3.7824
2	-3.383	3.6819
2	-3.434	3.5814
2	-3.468	3.4745
2	-3.502	3.374
2	-3.519	3.2672
2	-3.519	3.1604
2	-3.519	3.0536
2	-3.502	2.9468
2	-3.468	2.8462
2	-3.434	2.7394
2	-3.4	2.6389
2	-3.349	2.5384
2	-3.281	2.4378
2	-3.213	2.3373
2	-3.128	2.2431
2	-3.043	2.1488
2	-2.958	2.0609
2	-2.873	1.9729
2	-2.771	1.8849
2	-2.686	1.8033
2	-2.584	1.7279
2	-2.482	1.6525
2	-2.38	1.5771
2	-2.278	1.5079
2	-2.176	1.4388
2	-2.074	1.376
2	-1.972	1.3132
2	-1.887	1.2566
2	-1.785	1.2001
2	-1.7	1.1498
2	-1.598	1.0995
2	-1.513	1.0493
2	-1.428	1.0053
2	-1.343	0.9676
2	-1.258	0.92362
2	-1.173	0.8922
2	-1.105	0.8545
2	-1.02	0.82309
2	-0.952	0.79167
2	-0.884	0.76654
2	-0.816	0.74141
2	-0.748	0.71627
2	-0.68	0.69114
2	-0.612	0.67229
2	-0.561	0.65344
2	-0.493	0.64088
2	-0.442	0.62831
2	-0.374	0.61574
2	-0.323	0.60318
2	-0.255	0.59689
2	-0.204	0.58433
2	-0.153	0.57805
2	-0.102	0.57805
2	-0.034	0.57176
2	0	0.57176
2	0.051	0.57176
2	0.102	0.57805
2	0.153	0.58433
2	0.221	0.59061
2	0.272	0.59689
2	0.323	0.60318
2	0.391	0.61574
2	0.442	0.62831
2	0.51	0.64088
2	0.561	0.65973
2	0.629	0.67858
2	0.697	0.69742
2	0.748	0.71627
2	0.816	0.74141
2	0.884	0.76654
2	0.986	0.79795
2	1.088	0.82937
2	1.19	0.86079
2	1.292	0.89848
2	1.394	0.94246
2	1.513	0.98645
2	1.615	1.0304
2	1.734	1.0807
2	1.836	1.1372
2	1.955	1.1938
2	2.074	1.2503
2	2.21	1.3195
2	2.329	1.3886
2	2.448	1.4577
2	2.584	1.5331
2	2.703	1.6148
2	2.822	1.6964
2	2.958	1.7844
2	3.077	1.8724
2	3.196	1.9666
2	3.315	2.0671
2	3.417	2.1677
2	3.519	2.2745
2	3.621	2.3813
2	3.706	2.4881
2	3.791	2.6012
2	3.859	2.7206
2	3.927	2.8337
2	3.978	2.9531
0	3.978	3.0724
0	3.978	3.1918
0	3.978	3.3112
0	3.944	3.4306
0	3.91	3.5499
0	3.859	3.6693
0	3.808	3.7824
0	3.74	3.8955
0	3.672	4.0086
0	3.587	4.1154
0	3.502	4.2222
0	3.4	4.3228
0	3.315	4.4296
0	3.213	4.5238
0	3.111	4.6181
0	3.009	4.7123
0	2.907	4.8003
0	2.805	4.8883
0	2.703	4.9699
0	2.601	5.0516
0	2.516	5.127
0	2.431	5.2024
0	2.329	5.2715
0	2.244	5.3406
0	2.176	5.4097
0	2.091	5.4726
0	2.023	5.5354
0	1.955	5.592
0	1.904	5.6548
0	1.836	5.7113
0	1.785	5.7616
0	1.734	5.8182
1	1.7	5.8684
1	1.632	5.9187
1	1.564	5.9689
1	1.513	6.0129
1	1.462	6.0569
1	1.411	6.1009
1	1.377	6.1449
1	1.326	6.1826
1	1.292	6.2265
1	1.258	6.2642
1	1.241	0.018849
1	1.207	0.056548
1	1.19	0.087963
1	1.173	0.12566
1	1.156	0.16336
1	1.156	0.19478
1	1.139	0.23247
1	1.139	0.26389
1	1.139	0.30159
1	1.156	0.333
1	1.156	0.3707
1	1.173	0.40212
1	1.173	0.43982
1	1.19	0.47752
1	1.224	0.51521
1	1.241	0.55291
1	1.275	0.59061
1	1.292	0.62831
1	1.326	0.66601
1	1.36	0.70371
1	1.411	0.74769
1	1.445	0.79167
1	1.496	0.83565
1	1.547	0.87963
0	1.615	0.9299
0	1.7	0.98016
0	1.785	1.0304
0	1.87	1.087
0	1.955	1.1435
0	2.057	1.2064
2	2.142	1.2692
2	2.261	1.332
2	2.397	1.4011
2	2.516	1.4765
2	2.635	1.5582
2	2.771	1.6336
2	2.89	1.7216
2	3.009	1.8095
2	3.128	1.9038
2	3.247	1.998
2	3.366	2.0986
2	3.468	2.1991
2	3.57	2.3059
0	3.638	2.419
0	3.706	2.5258
0	3.757	2.6389
0	3.791	2.752
0	3.825	2.8651
0	3.842	2.9845
0	3.859	3.0976
0	3.859	3.217
0	3.842	3.33
0	3.808	3.4431
0	3.774	3.5562
0	3.723	3.6693
0	3.672	3.7824
0	3.604	3.8892
0	3.536	4.0023
0	3.451	4.1029
0	3.366	4.2097
0	3.264	4.3039
0	3.179	4.4044
0	3.077	4.4987
0	2.975	4.5867
0	2.873	4.6746
0	2.771	4.7626
0	2.669	4.8443
0	2.567	4.9197
0	2.482	5.0014
0	2.38	5.0705
0	2.278	5.1396
0	2.193	5.2087
0	2.108	5.2715
0	2.023	5.3343
0	1.938	5.3972
0	1.87	5.4537
0	1.802	5.5103
2	1.717	5.5605
2	1.683	5.6108
2	1.649	5.6611
2	1.632	5.7113
2	1.598	5.7616
2	1.581	5.8119
0	1.53	5.8559
0	1.496	5.8998
1	1.462	5.9438
1	1.394	5.9878
1	1.343	6.0318
1	1.292	6.0695
1	1.241	6.1072
1	1.207	6.1449
1	1.173	6.1826
0	1.156	6.214
0	1.156	6.2517
0	1.156	0.0062831
0	1.156	0.037699
0	1.156	0.075397
0	1.173	0.10681
0	1.173	0.14451
0	1.19	0.18221
0	1.207	0.21363
1	1.241	0.25132
1	1.241	0.28902
1	1.241	0.32672
1	1.241	0.36442
1	1.258	0.40212
1	1.275	0.43982
1	1.292	0.47752
1	1.309	0.5215
1	1.326	0.5592
1	1.36	0.59689
1	1.394	0.64088
1	1.428	0.68486
1	1.462	0.72884
1	1.496	0.77282
1	1.547	0.8168
1	1.598	0.86079
1	1.632	0.91105
1	1.7	0.96131
1	1.751	1.0116
1	1.802	1.0681
1	1.87	1.1247
1	1.938	1.1812
1	2.006	1.2378
1	2.074	1.3006
0	2.159	1.3634
0	2.261	1.4325
0	2.363	1.5017
0	2.448	1.5708
0	2.55	1.6462
0	2.652	1.7279
0	2.754	1.8095
0	2.839	1.8912
0	2.941	1.9792
2	3.026	2.0671
2	3.128	2.1614
2	3.247	2.2556
2	3.332	2.3562
2	3.434	2.4567
2	3.519	2.5635
2	3.587	2.6703
2	3.655	2.7771
2	3.706	2.8902
2	3.757	3.0033
2	3.791	3.1164
2	3.808	3.2295
0	3.791	3.3426
0	3.774	3.4557
0	3.723	3.5688
0	3.672	3.6819
0	3.621	3.7887
0	3.553	3.9018
0	3.485	4.0023
0	3.4	4.1091
0	3.315	4.2097
0	3.213	4.3102
0	3.128	4.4044
0	3.026	4.4987
0	2.924	4.5867
0	2.822	4.6746
0	2.72	4.7563
0	2.618	4.838
0	2.516	4.9134
0	2.431	4.9888
0	2.329	5.0579
0	2.227	5.127
0	2.142	5.1961
0	2.057	5.2589
0	1.972	5.3155
0	1.887	5.3783
0	1.819	5.4349
0	1.734	5.4851
0	1.666	5.5354
1	1.598	5.5857
1	1.513	5.6359
1	1.428	5.6799
1	1.343	5.7176
1	1.258	5.7616
1	1.19	5.793
1	1.122	5.8307
1	1.054	5.8621
1	0.986	5.8936
1	0.918	5.925
1	0.85	5.9501
1	0.799	5.9752
1	0.731	6.0004
1	0.68	6.0192
1	0.629	6.0381
1	0.578	6.0569
1	0.527	6.0758
1	0.493	6.0883
1	0.442	6.1072
1	0.391	6.1197
1	0.357	6.126
1	0.306	6.1386
1	0.272	6.1512
1	0.238	6.1574
0	0.221	6.1637
0	0.204	6.17
0	0.204	6.1763
0	0.187	6.1826
0	0.17	6.1889
0	0.17	6.1951
0	0.153	6.2014
0	0.153	6.2014
0	0.153	6.2077
0	0.136	6.214
0	0.136	6.214
0	0.119	6.2203
0	0.119	6.2265
0	0.119	6.2265
0	0.102	6.2328
0	0.102	6.2328
0	0.102	6.2391
0	0.102	6.2454
0	0.085	6.2454
0	0.085	6.2517
0	0.085	6.2517
0	0.085	6.2517
0	0.085	6.258
0	0.085	6.258
2	0.085	6.2642
2	0.102	6.2642
2	0.136	6.2705
2	0.153	6.2705
0	0.153	6.2768
0	0.153	0
0	0.153	0.0062831
0	0.153	0.012566
0	0.153	0.012566
0	0.153	0.018849
0	0.153	0.025132
0	0.17	0.031415
0	0.17	0.037699
0	0.17	0.037699
0	0.17	0.043982
0	0.187	0.050265
0	0.187	0.056548
1	0.187	0.062831
1	0.17	0.069114
1	0.153	0.075397
1	0.136	0.075397
1	0.119	0.08168
1	0.102	0.087963
1	0.085	0.087963
1	0.068	0.094246
1	0.051	0.094246
1	0.034	0.094246
1	0.017	0.094246
1	0	0.094246
1	0	0.094246
1	-0.034	0.094246
1	-0.051	0.094246
1	-0.068	0.094246
1	-0.085	0.087963
1	-0.102	0.087963
1	-0.119	0.08168
1	-0.136	0.08168
1	-0.153	0.075397
1	-0.17	0.069114
1	-0.187	0.062831
1	-0.204	0.056548
0	-0.204	0.050265
0	-0.204	0.043982
0	-0.204	0.037699
0	-0.187	0.031415
0	-0.187	0.025132
0	-0.187	0.018849
0	-0.187	0.012566
0	-0.187	0.0062831
0	-0.187	0
0	-0.187	0
0	-0.187	6.2768
2	-0.187	6.2705
2	-0.153	6.2642
2	-0.136	6.258
2	-0.102	6.258
2	-0.085	6.2517
2	-0.051	6.2517
0	-0.068	6.2454
0	-0.068	6.2454
0	-0.068	6.2454
0	-0.068	6.2391
0	-0.068	6.2391
0	-0.085	6.2328
0	-0.085	6.2328
0	-0.085	6.2328
0	-0.102	6.2265
0	-0.102	6.2265
0	-0.102	6.2203
0	-0.119	6.2203
0	-0.119	6.214
0	-0.119	6.2077
0	-0.136	6.2077
2	-0.136	6.2014
2	-0.119	6.1951
2	-0.102	6.1951
2	-0.085	6.1889
2	-0.068	6.1889
2	-0.051	6.1889
2	-0.034	6.1826
2	-0.017	6.1826
2	0	6.1826
2	0	6.1826
2	0.017	6.1826
2	0.034	6.1826
2	0.051	6.1889
2	0.068	6.1889
2	0.102	6.1951
2	0.119	6.1951
0	0.102	6.2014
0	0.102	6.2014
0	0.085	6.2077
0	0.085	6.2077
0	0.068	6.214
0	0.068	6.214
0	0.068	6.214
0	0.051	6.2203
0	0.051	6.2203
0	0.034	6.2203
0	0.034	6.2203
0	0.034	6.2265
0	0.017	6.2265
0	0.017	6.2265
0	0.017	6.2265
0	0	6.2265
0	0	6.2265
0	0	6.2265
0	0	6.2265
0	0	6.2265
0	0	6.2265
0	0	6.2265
0	-0.017	6.2265
0	-0.017	6.2265
0	-0.017	6.2265
0	-0.034	6.2265
0	-0.034	6.2203
0	-0.034	6.2203
0	-0.051	6.2203
2	-0.051	6.2203
2	-0.034	6.214
2	-0.017	6.214
2	0	6.214
2	0.017	6.214
2	0.034	6.214
0	0.034	6.2203
0	0.017	6.2203
0	0.017	6.2203
0	0.017	6.2203
0	0	6.2203
0	0	6.2203
0	0	6.2203
0	0	6.2203
0	0	6.2203
0	0	6.2203
0	-0.017	6.2203
0	-0.017	6.2203
0	-0.034	6.2203
0	-0.034	6.2203
0	-0.034	6.214
0	-0.051	6.214
0	-0.051	6.214
0	-0.051	6.214
0	-0.068	6.2077
0	-0.068	6.2077
0	-0.085	6.2014
0	-0.085	6.2014
0	-0.102	6.2014
2	-0.102	6.1951
2	-0.085	6.1951
2	-0.068	6.1889
2	-0.051	6.1889
2	-0.034	6.1889
2	-0.017	6.1826
2	0	6.1826
2	0	6.1826
2	0.017	6.1826
2	0.034	6.1889
2	0.051	6.1889
2	0.068	6.1889
2	0.102	6.1951
2	0.119	6.1951
2	0.136	6.2014
2	0.153	6.2077
2	0.17	6.2077
2	0.187	6.214
2	0.204	6.2203
2	0.238	6.2265
0	0.221	6.2391
0	0.221	6.2454
0	0.221	6.2517
0	0.221	6.258
0	0.221	6.2642
0	0.221	6.2705
0	0.221	6.2768
0	0.221	0
0	0.221	0.0062831
0	0.221	0.012566
0	0.221	0.018849
0	0.221	0.025132
0	0.221	0.031415
1	0.221	0.043982
1	0.204	0.050265
1	0.187	0.056548
1	0.153	0.056548
1	0.136	0.062831
1	0.119	0.069114
1	0.102	0.069114
1	0.085	0.075397
1	0.068	0.075397
1	0.051	0.08168
1	0.017	0.08168
1	0	0.08168
1	0	0.08168
1	-0.017	0.08168
1	-0.034	0.08168
1	-0.051	0.08168
1	-0.068	0.075397
1	-0.085	0.075397
1	-0.102	0.069114
0	-0.102	0.069114
0	-0.102	0.062831
0	-0.085	0.062831
0	-0.085	0.056548
0	-0.068	0.056548
0	-0.068	0.050265
0	-0.068	0.050265
0	-0.051	0.050265
0	-0.051	0.043982
0	-0.051	0.043982
0	-0.051	0.043982
0	-0.034	0.043982
0	-0.034	0.043982
0	-0.034	0.037699
0	-0.034	0.037699
0	-0.017	0.037699
0	-0.017	0.037699
0	-0.017	0.037699
0	-0.017	0.037699
0	0	0.037699
0	0	0.031415
1	0	0.031415
1	-0.017	0.031415
1	-0.051	0.031415
1	-0.068	0.031415
0	-0.068	0.031415
0	-0.068	0.025132
0	-0.051	0.025132
0	-0.051	0.025132
0	-0.051	0.018849
0	-0.051	0.018849
0	-0.051	0.018849
0	-0.051	0.012566
0	-0.051	0.012566
0	-0.051	0.012566
0	-0.051	0.012566
0	-0.034	0.0062831
0	-0.034	0.0062831
0	-0.034	0.0062831
0	-0.034	0.0062831
0	-0.034	0
0	-0.034	0
0	-0.034	0
0	-0.034	0
0	-0.034	0
0	-0.034	6.2768
0	-0.034	6.2768
0	-0.034	6.2768
0	-0.034	6.2768
0	-0.034	6.2705
0	-0.034	6.2705
0	-0.034	6.2705
0	-0.034	6.2705
0	-0.034	6.2705
0	-0.051	6.2642
0	-0.051	6.2642
0	-0.051	6.2642
0	-0.051	6.258
[truncated: 5,162 more rows]
