# Supplementary material for: Skilled motor control of an inverted pendulum implies low entropy of states but high entropy of actions
Source: PLoS Comput Biol. 2023 Jan 6;19(1):e1010810. doi: 10.1371/journal.pcbi.1010810 (PMC9851554; doi:10.1371/journal.pcbi.1010810)
Supplement: S2 File — The dataset within the file contains the data collected during the experiment. Each CSV file named “FRI_p_l.csv” corresponds to a different trial, where “p” stands for an unique numerical participant’s identifier and “l” stands for pendulum length (where “2” corresponds to 0.2, “3” to 0.3 m, “4” to 0.4 m, etc.). In every file, rows correspond to subsequent time steps, sampled with a frequency of 0.017 s. For every recorded time step, each column contains: the action selected by the trial’s participant (“action”). The value 0 corresponds to a “no action”, the value 1 represents an action that pushes the pendulum towards the clockwise direction and the value 2 corresponds to an action that pushes the pendulum towards the anti-clockwise direction.the angular velocity of the pendulum at that time step (“ang. velocity”), measured in rad s−1.the angle of the pendulum at that time step (“angle”), measured in rad with values in the interval [0, 2π) rad. The angle 0 rad corresponds to the pendulum oriented in its upright position.the single utility value associated to the whole trial (“utility”). (ZIP) [file pcbi.1010810.s002.zip › ExperimentalData/FRI_10_7.csv]

action	angular vel.	angle	trial utility
0	0	3.2358	-12.4101
0	0	3.2358
0	0	3.2358
0	-0.017	3.2358
0	-0.017	3.2358
0	-0.017	3.2358
0	-0.017	3.2358
0	-0.017	3.2358
0	-0.034	3.2358
0	-0.034	3.2295
0	-0.034	3.2295
0	-0.034	3.2295
0	-0.051	3.2295
0	-0.051	3.2232
0	-0.051	3.2232
0	-0.051	3.2232
0	-0.068	3.2232
0	-0.068	3.217
0	-0.068	3.217
0	-0.068	3.217
0	-0.068	3.2107
0	-0.068	3.2107
0	-0.085	3.2044
0	-0.085	3.2044
0	-0.085	3.1981
0	-0.085	3.1981
0	-0.085	3.1981
0	-0.085	3.1918
0	-0.102	3.1918
0	-0.102	3.1855
0	-0.102	3.1855
2	-0.102	3.1793
2	-0.085	3.1793
2	-0.085	3.173
2	-0.068	3.173
2	-0.051	3.1667
2	-0.051	3.1667
2	-0.034	3.1667
2	-0.034	3.1667
2	-0.017	3.1667
2	0	3.1604
2	0	3.1604
2	0	3.1604
2	0	3.1604
2	0.017	3.1667
2	0.034	3.1667
2	0.034	3.1667
2	0.051	3.1667
2	0.051	3.1667
2	0.068	3.173
2	0.085	3.173
2	0.085	3.1793
2	0.102	3.1793
2	0.102	3.1855
2	0.119	3.1855
2	0.136	3.1918
2	0.136	3.1981
2	0.153	3.1981
2	0.153	3.2044
2	0.17	3.2107
2	0.17	3.217
2	0.187	3.2232
2	0.187	3.2232
2	0.187	3.2295
2	0.204	3.2358
2	0.204	3.2421
2	0.221	3.2484
2	0.221	3.2609
2	0.221	3.2672
2	0.238	3.2735
2	0.238	3.2798
2	0.238	3.2861
2	0.255	3.2923
2	0.255	3.3049
2	0.255	3.3112
2	0.255	3.3175
2	0.272	3.33
2	0.272	3.3363
2	0.272	3.3426
2	0.272	3.3552
2	0.272	3.3615
2	0.272	3.3677
2	0.289	3.3803
2	0.289	3.3866
2	0.289	3.3929
2	0.289	3.4054
2	0.289	3.4117
2	0.289	3.4243
2	0.289	3.4306
2	0.289	3.4369
2	0.272	3.4494
2	0.272	3.4557
2	0.272	3.4683
1	0.255	3.4745
1	0.238	3.4808
1	0.204	3.4871
1	0.187	3.4934
1	0.153	3.4997
1	0.136	3.506
1	0.102	3.506
1	0.068	3.5122
1	0.051	3.5122
1	0.017	3.5122
1	0	3.5122
1	-0.017	3.5122
1	-0.051	3.5122
1	-0.068	3.5122
1	-0.102	3.506
1	-0.119	3.506
1	-0.153	3.4997
1	-0.187	3.4934
1	-0.204	3.4871
1	-0.238	3.4808
1	-0.255	3.4745
1	-0.289	3.4683
1	-0.306	3.4557
1	-0.34	3.4494
1	-0.357	3.4369
1	-0.374	3.4243
1	-0.408	3.4117
1	-0.425	3.3992
1	-0.442	3.3866
1	-0.476	3.374
1	-0.493	3.3615
1	-0.51	3.3426
1	-0.527	3.33
1	-0.544	3.3112
1	-0.561	3.2923
1	-0.578	3.2735
1	-0.595	3.2609
1	-0.612	3.2421
1	-0.629	3.2232
1	-0.646	3.2044
1	-0.663	3.1793
1	-0.68	3.1604
1	-0.68	3.1416
1	-0.697	3.1164
1	-0.714	3.0976
1	-0.714	3.0787
1	-0.731	3.0536
1	-0.731	3.0347
1	-0.731	3.0096
1	-0.748	2.9908
1	-0.748	2.9656
1	-0.748	2.9405
1	-0.748	2.9216
1	-0.748	2.8965
1	-0.748	2.8714
1	-0.748	2.8525
1	-0.748	2.8274
1	-0.748	2.8023
1	-0.748	2.7834
1	-0.748	2.7583
1	-0.731	2.7394
1	-0.731	2.7143
1	-0.731	2.6955
0	-0.714	2.6703
0	-0.68	2.6515
0	-0.663	2.6326
0	-0.646	2.6075
0	-0.629	2.5886
0	-0.595	2.5698
0	-0.578	2.5572
0	-0.544	2.5384
0	-0.527	2.5195
0	-0.493	2.507
0	-0.476	2.4881
0	-0.442	2.4755
0	-0.425	2.463
0	-0.391	2.4504
0	-0.374	2.4378
2	-0.34	2.4253
2	-0.306	2.419
2	-0.255	2.4064
2	-0.221	2.4001
2	-0.17	2.3939
2	-0.136	2.3939
2	-0.102	2.3876
2	-0.051	2.3876
2	-0.017	2.3813
2	0.017	2.3813
2	0.051	2.3876
2	0.085	2.3876
2	0.136	2.3876
2	0.17	2.3939
2	0.221	2.4001
2	0.255	2.4064
2	0.289	2.419
2	0.34	2.4253
2	0.374	2.4378
2	0.408	2.4504
2	0.442	2.463
2	0.493	2.4755
2	0.527	2.4944
2	0.561	2.507
2	0.595	2.5258
2	0.629	2.5447
2	0.663	2.5635
2	0.697	2.5886
2	0.731	2.6075
2	0.765	2.6326
2	0.799	2.6515
2	0.833	2.6766
2	0.867	2.7017
2	0.884	2.7332
2	0.918	2.7583
2	0.935	2.7834
2	0.969	2.8148
2	0.986	2.8462
2	1.02	2.8777
2	1.037	2.9091
2	1.054	2.9405
2	1.071	2.9719
2	1.088	3.0033
2	1.105	3.0347
2	1.122	3.0724
2	1.139	3.1038
2	1.156	3.1416
2	1.156	3.173
2	1.173	3.2107
2	1.173	3.2421
2	1.173	3.2798
2	1.19	3.3175
2	1.19	3.3489
2	1.19	3.3866
2	1.19	3.4243
2	1.19	3.462
2	1.19	3.4934
2	1.173	3.5311
2	1.173	3.5688
2	1.173	3.6002
2	1.156	3.6379
2	1.139	3.6693
2	1.139	3.707
2	1.122	3.7384
2	1.105	3.7761
2	1.088	3.8076
2	1.071	3.839
2	1.054	3.8704
2	1.037	3.9018
2	1.02	3.9332
2	1.003	3.9646
2	0.986	3.996
2	0.952	4.0275
2	0.935	4.0526
2	0.918	4.084
2	0.884	4.1091
0	0.85	4.1343
0	0.816	4.1594
0	0.782	4.1845
0	0.748	4.2097
0	0.697	4.2285
0	0.663	4.2537
0	0.629	4.2725
0	0.595	4.2914
0	0.544	4.3039
0	0.51	4.3228
0	0.476	4.3353
1	0.425	4.3542
1	0.374	4.3605
1	0.323	4.373
1	0.272	4.3856
1	0.221	4.3919
1	0.17	4.3982
1	0.119	4.4044
1	0.068	4.4044
1	0.017	4.4044
1	-0.034	4.4044
1	-0.085	4.4044
1	-0.136	4.3982
1	-0.187	4.3982
1	-0.238	4.3919
1	-0.289	4.3793
1	-0.34	4.373
1	-0.391	4.3605
1	-0.442	4.3479
1	-0.493	4.3353
1	-0.544	4.3165
1	-0.595	4.2976
1	-0.646	4.2788
1	-0.697	4.2599
1	-0.748	4.2411
1	-0.799	4.216
1	-0.85	4.1908
1	-0.884	4.1657
1	-0.935	4.1343
1	-0.986	4.1091
1	-1.037	4.0777
1	-1.071	4.0463
1	-1.122	4.0086
1	-1.173	3.9772
1	-1.207	3.9395
1	-1.241	3.9018
1	-1.292	3.8641
1	-1.326	3.8264
1	-1.36	3.7887
1	-1.394	3.7447
1	-1.428	3.7008
1	-1.462	3.6568
1	-1.496	3.6128
1	-1.53	3.5688
1	-1.564	3.5185
1	-1.581	3.4745
1	-1.598	3.4243
1	-1.632	3.374
1	-1.649	3.3238
1	-1.666	3.2798
1	-1.683	3.2232
1	-1.7	3.173
1	-1.7	3.1227
1	-1.717	3.0724
1	-1.717	3.0222
1	-1.734	2.9656
1	-1.734	2.9154
1	-1.734	2.8651
1	-1.734	2.8148
1	-1.717	2.7583
1	-1.717	2.708
1	-1.717	2.6578
1	-1.7	2.6075
1	-1.683	2.5572
1	-1.666	2.507
1	-1.649	2.4567
1	-1.632	2.4064
1	-1.615	2.3562
1	-1.598	2.3059
1	-1.581	2.2556
1	-1.564	2.2117
1	-1.53	2.1614
1	-1.513	2.1174
1	-1.479	2.0734
1	-1.462	2.0294
0	-1.411	1.9855
0	-1.377	1.9415
0	-1.326	1.9038
0	-1.292	1.8661
0	-1.258	1.8221
0	-1.207	1.7907
0	-1.173	1.753
0	-1.122	1.7153
0	-1.088	1.6839
0	-1.037	1.6525
0	-0.986	1.621
0	-0.952	1.5896
0	-0.901	1.5645
0	-0.867	1.5394
0	-0.816	1.5142
0	-0.782	1.4891
0	-0.731	1.464
0	-0.697	1.4451
0	-0.646	1.42
0	-0.612	1.4011
0	-0.561	1.3886
0	-0.527	1.3697
0	-0.476	1.3509
2	-0.442	1.3383
2	-0.391	1.3257
2	-0.323	1.3132
2	-0.272	1.3069
2	-0.221	1.3006
2	-0.17	1.2943
2	-0.119	1.288
2	-0.068	1.288
2	-0.017	1.2817
2	0.017	1.2817
2	0.085	1.288
2	0.136	1.288
2	0.187	1.2943
2	0.238	1.3006
2	0.289	1.3069
2	0.34	1.3195
2	0.391	1.332
2	0.442	1.3446
2	0.493	1.3572
2	0.561	1.376
2	0.612	1.3886
2	0.663	1.4074
2	0.714	1.4325
2	0.765	1.4514
2	0.816	1.4765
2	0.867	1.5017
2	0.935	1.5331
2	0.986	1.5582
2	1.037	1.5896
2	1.088	1.621
2	1.139	1.6587
2	1.19	1.6902
2	1.258	1.7279
2	1.309	1.7655
2	1.36	1.8095
2	1.411	1.8472
2	1.462	1.8912
2	1.513	1.9352
2	1.564	1.9855
2	1.615	2.0294
2	1.666	2.0797
2	1.7	2.13
2	1.751	2.1802
2	1.802	2.2368
2	1.836	2.2933
2	1.887	2.3499
2	1.921	2.4064
2	1.972	2.463
2	2.006	2.5258
2	2.04	2.5823
2	2.074	2.6452
2	2.091	2.708
2	2.125	2.7708
2	2.142	2.8337
2	2.176	2.9028
2	2.193	2.9656
2	2.21	3.0347
2	2.227	3.0976
2	2.227	3.1667
2	2.244	3.2358
2	2.244	3.2986
2	2.244	3.3677
2	2.244	3.4369
2	2.244	3.506
2	2.227	3.5688
2	2.227	3.6379
2	2.21	3.707
2	2.193	3.7699
2	2.176	3.839
2	2.159	3.9018
2	2.142	3.9709
2	2.125	4.0338
2	2.108	4.0966
2	2.074	4.1594
2	2.04	4.2222
2	2.023	4.2851
2	1.989	4.3416
2	1.955	4.4044
2	1.938	4.461
0	1.887	4.5175
0	1.836	4.5741
0	1.802	4.6306
0	1.751	4.6809
0	1.717	4.7375
0	1.666	4.7877
0	1.632	4.838
0	1.581	4.882
0	1.547	4.9322
0	1.496	4.9762
0	1.462	5.0202
0	1.411	5.0642
0	1.377	5.1082
0	1.343	5.1459
0	1.292	5.1898
2	1.258	5.2275
2	1.224	5.2652
2	1.207	5.3029
2	1.19	5.3406
2	1.156	5.372
2	1.139	5.4097
2	1.122	5.4412
2	1.088	5.4726
2	1.071	5.5103
0	1.054	5.5417
0	1.02	5.5731
0	0.986	5.6045
0	0.969	5.6297
0	0.935	5.6611
0	0.918	5.6862
0	0.884	5.7176
0	0.867	5.7428
1	0.85	5.7679
1	0.816	5.793
1	0.782	5.8182
1	0.748	5.837
1	0.714	5.8621
1	0.697	5.881
1	0.663	5.9061
1	0.629	5.925
1	0.612	5.9438
1	0.578	5.9627
1	0.561	5.9752
1	0.527	5.9941
1	0.51	6.0129
1	0.493	6.0255
1	0.459	6.0381
1	0.442	6.0506
1	0.425	6.0695
1	0.408	6.082
1	0.374	6.0883
1	0.357	6.1009
1	0.34	6.1135
1	0.323	6.126
1	0.306	6.1323
1	0.289	6.1449
1	0.272	6.1512
1	0.255	6.1574
1	0.238	6.1637
1	0.221	6.1763
1	0.204	6.1826
0	0.204	6.1889
0	0.187	6.1951
0	0.187	6.2014
0	0.187	6.2077
0	0.187	6.2077
2	0.187	6.214
2	0.187	6.2203
2	0.204	6.2265
2	0.204	6.2328
2	0.221	6.2391
2	0.221	6.2454
2	0.238	6.258
2	0.255	6.2642
2	0.255	6.2705
2	0.272	6.2768
2	0.289	0.0062831
2	0.289	0.012566
2	0.306	0.025132
2	0.323	0.031415
2	0.34	0.043982
2	0.34	0.050265
2	0.34	0.062831
2	0.323	0.075397
2	0.323	0.08168
2	0.306	0.094246
2	0.306	0.10053
2	0.306	0.1131
2	0.306	0.11938
2	0.306	0.13195
2	0.306	0.13823
2	0.323	0.15079
2	0.323	0.15708
2	0.34	0.16964
2	0.34	0.18221
2	0.357	0.18849
2	0.357	0.20106
2	0.374	0.21363
2	0.374	0.22619
2	0.391	0.23876
2	0.391	0.25132
2	0.408	0.25761
2	0.425	0.27017
2	0.425	0.28902
2	0.442	0.30159
2	0.459	0.31416
2	0.476	0.32672
2	0.476	0.33929
2	0.493	0.35814
2	0.51	0.3707
2	0.527	0.38955
2	0.544	0.40212
2	0.561	0.42097
2	0.578	0.43982
2	0.595	0.45867
2	0.612	0.47752
2	0.629	0.49637
2	0.663	0.51521
2	0.68	0.53406
2	0.68	0.55291
2	0.714	0.57805
2	0.731	0.59689
2	0.765	0.62203
2	0.782	0.64088
2	0.816	0.66601
2	0.833	0.69114
2	0.867	0.71627
2	0.884	0.74141
2	0.918	0.77282
2	0.952	0.79795
2	0.986	0.82937
2	1.02	0.86079
2	1.037	0.8922
2	1.071	0.92362
2	1.105	0.95503
2	1.139	0.99273
2	1.19	1.0241
2	1.224	1.0618
2	1.258	1.0995
2	1.292	1.1372
2	1.326	1.1749
2	1.377	1.2189
2	1.411	1.2629
2	1.445	1.3006
2	1.496	1.3446
2	1.53	1.3948
2	1.581	1.4388
2	1.615	1.4891
2	1.666	1.5394
2	1.7	1.5896
2	1.751	1.6399
2	1.785	1.6964
2	1.819	1.7467
2	1.87	1.8033
2	1.904	1.8598
2	1.955	1.9163
2	1.989	1.9792
2	2.023	2.0357
2	2.057	2.0986
2	2.091	2.1614
2	2.125	2.2242
2	2.159	2.2933
2	2.193	2.3562
2	2.227	2.4253
2	2.244	2.4881
2	2.278	2.5572
2	2.295	2.6263
2	2.312	2.6955
2	2.329	2.7646
2	2.346	2.8337
2	2.346	2.9091
2	2.363	2.9782
2	2.363	3.0473
2	2.363	3.1164
2	2.363	3.1918
2	2.346	3.2609
2	2.346	3.33
2	2.329	3.4054
2	2.329	3.4745
2	2.312	3.5437
2	2.278	3.6128
2	2.261	3.6819
2	2.244	3.751
2	2.227	3.8138
2	2.21	3.883
2	2.193	3.9458
2	2.159	4.0149
2	2.142	4.0777
2	2.125	4.1406
2	2.091	4.2034
2	2.057	4.2662
2	2.04	4.3291
2	2.006	4.3919
2	1.972	4.4484
2	1.938	4.5113
2	1.904	4.5678
2	1.887	4.6244
0	1.836	4.6809
0	1.785	4.7375
0	1.751	4.7877
0	1.7	4.8443
0	1.666	4.8945
0	1.615	4.9448
0	1.581	4.9888
0	1.53	5.039
0	1.496	5.083
0	1.462	5.127
0	1.411	5.171
0	1.377	5.215
0	1.343	5.2527
0	1.309	5.2904
0	1.258	5.3343
0	1.224	5.372
0	1.19	5.4035
0	1.156	5.4412
0	1.139	5.4789
0	1.105	5.5103
0	1.071	5.5417
0	1.037	5.5731
0	1.02	5.6045
0	0.986	5.6359
0	0.969	5.6674
0	0.935	5.6925
0	0.918	5.7239
1	0.884	5.749
1	0.85	5.7742
1	0.833	5.7993
1	0.799	5.8244
1	0.765	5.8496
1	0.731	5.8747
1	0.714	5.8936
1	0.68	5.9187
1	0.646	5.9375
1	0.629	5.9564
1	0.595	5.9752
1	0.578	5.9941
1	0.544	6.0066
1	0.527	6.0255
1	0.51	6.0443
1	0.493	6.0569
1	0.459	6.0695
1	0.442	6.0883
1	0.425	6.1009
1	0.408	6.1135
1	0.391	6.126
1	0.374	6.1323
1	0.357	6.1449
1	0.34	6.1574
1	0.323	6.1637
1	0.306	6.1763
1	0.289	6.1826
1	0.272	6.1951
1	0.255	6.2014
1	0.238	6.2077
1	0.221	6.214
1	0.204	6.2203
1	0.187	6.2265
1	0.187	6.2328
1	0.17	6.2391
1	0.153	6.2454
1	0.136	6.2517
1	0.136	6.258
0	0.136	6.258
0	0.119	6.2642
0	0.119	6.2642
0	0.119	6.2705
2	0.119	6.2768
2	0.136	6.2768
2	0.153	0
2	0.153	0.0062831
2	0.17	0.012566
2	0.187	0.018849
2	0.204	0.025132
2	0.204	0.031415
2	0.221	0.037699
2	0.238	0.043982
2	0.255	0.050265
2	0.272	0.056548
2	0.272	0.069114
2	0.289	0.075397
2	0.306	0.087963
2	0.323	0.094246
2	0.34	0.10681
2	0.34	0.1131
2	0.323	0.12566
2	0.323	0.13195
2	0.306	0.14451
2	0.306	0.15708
2	0.306	0.16336
2	0.306	0.17593
2	0.306	0.18221
2	0.323	0.19478
2	0.323	0.20106
2	0.34	0.21363
2	0.34	0.21991
2	0.357	0.23247
2	0.357	0.24504
2	0.374	0.25761
2	0.374	0.26389
2	0.391	0.27646
2	0.408	0.28902
2	0.425	0.30159
2	0.425	0.31416
2	0.442	0.32672
2	0.459	0.34557
2	0.476	0.35814
2	0.493	0.3707
2	0.51	0.38955
2	0.527	0.40212
2	0.544	0.42097
2	0.561	0.43353
2	0.578	0.45238
2	0.595	0.47123
2	0.612	0.49008
2	0.629	0.50893
2	0.646	0.52778
2	0.68	0.54663
2	0.697	0.56548
2	0.714	0.59061
2	0.748	0.60946
2	0.765	0.63459
2	0.799	0.65973
2	0.816	0.68486
2	0.85	0.70999
2	0.884	0.73512
2	0.901	0.76026
2	0.935	0.79167
2	0.969	0.8168
2	1.003	0.84822
2	1.02	0.87963
2	1.054	0.91105
2	1.088	0.94246
2	1.122	0.97388
2	1.173	1.0116
2	1.207	1.0493
2	1.241	1.0807
2	1.275	1.1247
2	1.309	1.1624
2	1.36	1.2001
2	1.394	1.2441
2	1.428	1.288
2	1.479	1.332
2	1.513	1.376
2	1.564	1.42
2	1.598	1.4703
2	1.632	1.5142
2	1.683	1.5645
2	1.717	1.621
2	1.768	1.6713
2	1.802	1.7216
2	1.853	1.7781
2	1.887	1.8347
2	1.921	1.8912
2	1.972	1.954
2	2.006	2.0106
2	2.04	2.0734
2	2.074	2.1362
2	2.108	2.1991
2	2.142	2.2619
2	2.176	2.3247
2	2.21	2.3939
2	2.227	2.463
2	2.261	2.5258
2	2.278	2.5949
2	2.295	2.664
2	2.312	2.7332
2	2.329	2.8023
2	2.346	2.8777
2	2.346	2.9468
2	2.363	3.0159
2	2.363	3.085
2	2.363	3.1604
2	2.363	3.2295
2	2.346	3.2986
2	2.346	3.374
2	2.329	3.4431
2	2.312	3.5122
2	2.295	3.5814
2	2.278	3.6505
2	2.244	3.7196
2	2.227	3.7824
2	2.193	3.8515
2	2.159	3.9144
2	2.125	3.9835
2	2.091	4.0463
2	2.057	4.1091
2	2.023	4.172
2	1.989	4.2285
2	1.955	4.2914
2	1.921	4.3479
2	1.887	4.4044
2	1.853	4.461
2	1.819	4.5175
2	1.802	4.5741
2	1.768	4.6244
0	1.717	4.6809
0	1.683	4.7312
0	1.632	4.7814
0	1.598	4.8254
0	1.547	4.8757
0	1.496	4.9197
0	1.462	4.9637
0	1.411	5.0076
0	1.377	5.0516
0	1.343	5.0956
0	1.292	5.1333
0	1.258	5.171
0	1.224	5.2087
0	1.173	5.2464
0	1.139	5.2778
0	1.105	5.3155
0	1.071	5.3469
2	1.037	5.3783
2	1.02	5.4097
2	0.986	5.4412
2	0.969	5.4726
0	0.935	5.4977
0	0.918	5.5291
0	0.884	5.5543
0	0.85	5.5794
0	0.833	5.6045
0	0.799	5.6297
0	0.782	5.6548
0	0.748	5.6799
1	0.731	5.6988
1	0.697	5.7239
1	0.663	5.7428
1	0.629	5.7616
1	0.595	5.7805
1	0.561	5.7993
1	0.527	5.8119
1	0.493	5.8307
1	0.459	5.8433
1	0.442	5.8559
1	0.408	5.8684
1	0.374	5.881
1	0.357	5.8936
1	0.323	5.9061
1	0.289	5.9124
0	0.272	5.925
0	0.272	5.9313
0	0.255	5.9375
0	0.238	5.9438
0	0.221	5.9564
0	0.204	5.9627
1	0.187	5.9689
1	0.17	5.9752
1	0.153	5.9752
1	0.119	5.9815
1	0.102	5.9878
1	0.068	5.9878
0	0.068	5.9878
0	0.051	5.9941
0	0.034	5.9941
0	0.017	5.9941
0	0.017	5.9941
0	0	5.9941
0	0	5.9941
2	0	5.9941
2	0	5.9941
2	0	5.9941
2	0	5.9941
2	-0.017	5.9941
2	-0.017	5.9941
2	-0.017	5.9941
2	-0.017	5.9941
2	-0.017	5.9941
2	-0.017	5.9941
2	-0.017	5.9878
2	-0.017	5.9878
2	-0.017	5.9878
2	-0.017	5.9878
2	-0.017	5.9878
2	-0.017	5.9878
2	-0.017	5.9878
2	-0.017	5.9878
2	-0.017	5.9878
2	-0.017	5.9815
2	-0.017	5.9815
2	-0.017	5.9815
2	-0.017	5.9815
2	-0.017	5.9815
2	-0.017	5.9815
2	-0.017	5.9815
2	-0.034	5.9752
2	-0.034	5.9752
2	-0.034	5.9752
2	-0.034	5.9752
2	-0.034	5.9752
2	-0.034	5.9689
2	-0.034	5.9689
2	-0.034	5.9689
2	-0.034	5.9689
2	-0.034	5.9689
2	-0.034	5.9627
2	-0.034	5.9627
2	-0.051	5.9627
2	-0.051	5.9627
2	-0.051	5.9564
2	-0.051	5.9564
2	-0.051	5.9564
2	-0.051	5.9564
2	-0.051	5.9501
2	-0.051	5.9501
2	-0.068	5.9501
2	-0.068	5.9438
2	-0.068	5.9438
2	-0.068	5.9438
2	-0.068	5.9375
2	-0.068	5.9375
2	-0.085	5.9313
2	-0.085	5.9313
2	-0.085	5.9313
2	-0.085	5.925
2	-0.085	5.925
2	-0.085	5.9187
2	-0.102	5.9187
2	-0.102	5.9124
2	-0.102	5.9124
2	-0.102	5.9061
2	-0.119	5.8998
2	-0.119	5.8998
2	-0.119	5.8936
2	-0.119	5.8936
2	-0.136	5.8873
2	-0.136	5.881
2	-0.136	5.881
2	-0.153	5.8747
2	-0.153	5.8684
0	-0.17	5.8621
0	-0.187	5.8621
0	-0.204	5.8559
0	-0.221	5.8496
0	-0.238	5.837
0	-0.255	5.8307
0	-0.272	5.8244
0	-0.289	5.8119
0	-0.306	5.8056
0	-0.34	5.793
0	-0.357	5.7867
0	-0.374	5.7742
0	-0.391	5.7616
0	-0.408	5.749
0	-0.442	5.7365
0	-0.459	5.7239
0	-0.476	5.7113
0	-0.51	5.6925
0	-0.527	5.6799
0	-0.561	5.6611
0	-0.578	5.6422
0	-0.595	5.6234
0	-0.629	5.6045
0	-0.663	5.5857
0	-0.68	5.5668
0	-0.714	5.548
0	-0.748	5.5228
0	-0.765	5.504
0	-0.799	5.4789
0	-0.833	5.4537
0	-0.867	5.4286
0	-0.901	5.4035
0	-0.918	5.372
0	-0.952	5.3469
0	-0.986	5.3155
0	-1.037	5.2841
0	-1.071	5.2527
0	-1.105	5.2213
0	-1.139	5.1836
0	-1.173	5.1521
0	-1.207	5.1144
0	-1.258	5.0767
0	-1.292	5.039
0	-1.326	5.0014
0	-1.377	4.9574
0	-1.411	4.9197
0	-1.462	4.8757
0	-1.496	4.8317
0	-1.547	4.7814
0	-1.581	4.7375
0	-1.632	4.6872
0	-1.666	4.6369
0	-1.7	4.5867
0	-1.751	4.5364
0	-1.785	4.4798
0	-1.836	4.4296
0	-1.87	4.373
0	-1.904	4.3165
0	-1.955	4.2537
0	-1.989	4.1971
0	-2.023	4.1343
0	-2.057	4.0777
0	-2.091	4.0149
0	-2.125	3.9521
0	-2.142	3.883
0	-2.176	3.8201
0	-2.193	3.7573
0	-2.227	3.6882
0	-2.244	3.6191
0	-2.261	3.5499
0	-2.278	3.4871
0	-2.295	3.418
0	-2.295	3.3489
0	-2.295	3.2798
0	-2.312	3.2107
0	-2.312	3.1416
0	-2.295	3.0724
0	-2.295	2.997
0	-2.295	2.9279
0	-2.278	2.8651
0	-2.261	2.796
0	-2.244	2.7269
0	-2.227	2.6578
0	-2.21	2.5949
0	-2.176	2.5258
0	-2.159	2.463
0	-2.125	2.3939
0	-2.091	2.331
0	-2.057	2.2682
0	-2.023	2.2054
0	-1.989	2.1488
0	-1.955	2.086
0	-1.921	2.0294
0	-1.87	1.9729
0	-1.836	1.9163
0	-1.785	1.8598
0	-1.751	1.8095
0	-1.7	1.7593
0	-1.666	1.709
0	-1.615	1.6587
0	-1.581	1.6085
0	-1.53	1.5645
0	-1.496	1.5142
0	-1.445	1.4703
0	-1.411	1.4263
0	-1.36	1.3886
0	-1.309	1.3446
0	-1.275	1.3069
0	-1.241	1.2692
0	-1.19	1.2315
0	-1.156	1.2001
0	-1.105	1.1624
0	-1.071	1.131
0	-1.037	1.0995
0	-0.986	1.0681
0	-0.952	1.0367
0	-0.918	1.0116
0	-0.884	0.98016
0	-0.85	0.95503
0	-0.816	0.9299
0	-0.782	0.90477
0	-0.748	0.88592
0	-0.714	0.86079
0	-0.68	0.84193
0	-0.646	0.82309
0	-0.612	0.80424
0	-0.578	0.78539
0	-0.544	0.76654
0	-0.527	0.74769
0	-0.493	0.73512
0	-0.459	0.72256
0	-0.442	0.70999
0	-0.408	0.69114
0	-0.374	0.68486
0	-0.357	0.67229
0	-0.323	0.65973
0	-0.306	0.65344
0	-0.272	0.64088
0	-0.255	0.63459
0	-0.221	0.62831
0	-0.204	0.62203
0	-0.17	0.61574
0	-0.153	0.60946
0	-0.119	0.60318
0	-0.102	0.60318
0	-0.068	0.59689
0	-0.051	0.59689
0	-0.017	0.59689
0	0	0.59689
0	0	0.59689
0	0.034	0.59689
2	0.051	0.59689
2	0.085	0.59689
2	0.119	0.60318
2	0.17	0.60946
2	0.204	0.61574
0	0.221	0.62203
0	0.255	0.62831
0	0.272	0.63459
0	0.306	0.64716
0	0.323	0.65344
0	0.357	0.66601
0	0.374	0.67229
0	0.408	0.68486
0	0.425	0.69742
0	0.459	0.71627
0	0.493	0.72884
0	0.51	0.74141
0	0.544	0.76026
2	0.578	0.7791
2	0.612	0.79795
2	0.663	0.8168
2	0.697	0.83565
2	0.748	0.8545
2	0.782	0.87963
2	0.833	0.90477
2	0.884	0.9299
2	0.918	0.95503
2	0.969	0.98645
2	1.02	1.0179
2	1.071	1.0493
2	1.122	1.0807
2	1.156	1.1184
2	1.207	1.1498
2	1.258	1.1875
2	1.309	1.2252
2	1.36	1.2692
2	1.411	1.3132
2	1.479	1.3572
2	1.53	1.4011
2	1.581	1.4451
2	1.632	1.4954
2	1.683	1.5456
0	1.734	1.5959
0	1.768	1.6462
0	1.819	1.7027
0	1.853	1.7593
0	1.887	1.8158
0	1.938	1.8724
0	1.972	1.9289
0	2.006	1.9917
0	2.057	2.0546
0	2.091	2.1111
0	2.125	2.1802
0	2.159	2.2431
0	2.193	2.3059
0	2.21	2.375
0	2.244	2.4378
0	2.261	2.507
2	2.295	2.5761
2	2.329	2.6452
2	2.346	2.7143
2	2.38	2.7897
2	2.397	2.8588
2	2.414	2.9342
2	2.448	3.0033
2	2.448	3.0787
2	2.465	3.1541
2	2.482	3.2295
2	2.482	3.3049
0	2.465	3.374
0	2.448	3.4494
0	2.448	3.5248
0	2.414	3.6002
0	2.397	3.6693
0	2.38	3.7447
0	2.346	3.8138
0	2.312	3.883
0	2.295	3.9521
0	2.261	4.0212
0	2.227	4.0903
0	2.176	4.1531
0	2.142	4.2222
0	2.108	4.2851
0	2.057	4.3479
0	2.023	4.4107
0	1.989	4.4673
0	1.938	4.5301
0	1.887	4.5867
0	1.853	4.6432
0	1.802	4.6998
0	1.768	4.75
0	1.717	4.8066
0	1.683	4.8568
0	1.632	4.9071
0	1.598	4.9511
0	1.547	5.0014
2	1.513	5.0453
2	1.479	5.0893
2	1.445	5.1333
2	1.428	5.1773
2	1.394	5.2213
2	1.377	5.2652
2	1.343	5.3029
2	1.326	5.3469
2	1.292	5.3846
2	1.275	5.4223
0	1.241	5.46
0	1.207	5.4977
0	1.173	5.5354
0	1.156	5.5668
0	1.122	5.6045
0	1.088	5.6359
0	1.071	5.6674
0	1.054	5.705
0	1.02	5.7365
0	1.003	5.7616
0	0.986	5.793
0	0.952	5.8244
0	0.935	5.8496
1	0.918	5.881
1	0.901	5.9061
1	0.867	5.9375
1	0.85	5.9627
1	0.816	5.9878
1	0.799	6.0129
1	0.765	6.0318
1	0.748	6.0569
1	0.731	6.082
1	0.714	6.1009
1	0.68	6.1197
1	0.663	6.1449
1	0.646	6.1637
1	0.629	6.1826
1	0.612	6.2014
1	0.612	6.2203
1	0.595	6.2391
1	0.578	6.258
1	0.561	6.2705
1	0.561	0.0062831
1	0.544	0.025132
1	0.527	0.037699
1	0.527	0.056548
1	0.51	0.075397
1	0.51	0.087963
1	0.493	0.10053
1	0.493	0.11938
1	0.493	0.13195
1	0.476	0.15079
1	0.476	0.16336
1	0.476	0.17593
1	0.459	0.18849
1	0.459	0.20734
1	0.459	0.21991
1	0.459	0.23247
1	0.459	0.24504
1	0.459	0.26389
1	0.459	0.27646
1	0.459	0.28902
1	0.459	0.30159
1	0.459	0.31416
1	0.459	0.333
1	0.459	0.34557
1	0.459	0.35814
1	0.476	0.3707
1	0.476	0.38955
1	0.476	0.40212
1	0.476	0.41469
1	0.493	0.43353
0	0.51	0.4461
0	0.527	0.46495
0	0.544	0.47752
0	0.561	0.49637
0	0.578	0.51521
0	0.612	0.53406
0	0.629	0.55291
0	0.646	0.57176
0	0.68	0.59061
0	0.697	0.60946
0	0.731	0.63459
0	0.748	0.65344
0	0.782	0.67858
0	0.799	0.70371
0	0.833	0.72884
0	0.867	0.75397
0	0.884	0.7791
0	0.918	0.80424
0	0.952	0.83565
0	0.986	0.86079
0	1.02	0.8922
0	1.054	0.92362
0	1.088	0.95503
0	1.122	0.99273
0	1.156	1.0241
0	1.19	1.0618
0	1.224	1.0995
0	1.258	1.131
0	1.309	1.1749
0	1.343	1.2126
0	1.377	1.2566
0	1.428	1.2943
0	1.462	1.3383
0	1.496	1.3823
0	1.547	1.4325
0	1.581	1.4765
0	1.632	1.5268
0	1.666	1.5771
0	1.717	1.6273
0	1.751	1.6776
0	1.802	1.7341
0	1.836	1.7844
0	1.87	1.841
0	1.921	1.8975
0	1.955	1.9603
0	1.989	2.0169
2	2.04	2.0797
2	2.074	2.1425
2	2.125	2.2054
2	2.176	2.2682
2	2.21	2.3373
2	2.244	2.4001
2	2.295	2.4693
2	2.329	2.5384
2	2.363	2.6075
2	2.397	2.6829
2	2.414	2.752
2	2.448	2.8274
2	2.465	2.9028
2	2.482	2.9782
2	2.499	3.0536
0	2.499	3.1227
0	2.499	3.1981
0	2.499	3.2735
0	2.482	3.3489
0	2.465	3.4243
0	2.448	3.4997
0	2.431	3.5751
0	2.414	3.6442
0	2.397	3.7196
0	2.363	3.7887
0	2.346	3.8641
0	2.312	3.9332
0	2.278	4.0023
0	2.244	4.0714
0	2.21	4.1343
0	2.176	4.2034
0	2.125	4.2662
0	2.091	4.3291
0	2.04	4.3919
0	2.006	4.4547
0	1.955	4.5113
0	1.921	4.5741
0	1.87	4.6306
0	1.836	4.6872
0	1.785	4.7375
0	1.751	4.794
0	1.7	4.8443
0	1.666	4.8945
0	1.615	4.9448
0	1.581	4.9951
0	1.53	5.039
0	1.496	5.083
0	1.445	5.127
0	1.411	5.171
0	1.377	5.215
0	1.326	5.2527
0	1.292	5.2966
0	1.258	5.3343
0	1.224	5.372
0	1.19	5.4097
0	1.156	5.4412
0	1.122	5.4789
0	1.105	5.5103
0	1.071	5.5417
0	1.037	5.5731
0	1.003	5.6045
0	0.986	5.6359
0	0.952	5.6674
0	0.935	5.6925
0	0.918	5.7239
0	0.884	5.749
0	0.867	5.7742
0	0.85	5.8056
0	0.833	5.8307
1	0.799	5.8559
1	0.782	5.8747
1	0.748	5.8998
1	0.714	5.925
1	0.697	5.9438
1	0.663	5.9627
1	0.646	5.9815
1	0.629	6.0066
1	0.595	6.0255
0	0.595	6.0381
0	0.578	6.0569
0	0.561	6.0758
0	0.561	6.0946
0	0.544	6.1072
0	0.544	6.126
0	0.544	6.1449
0	0.527	6.1574
1	0.527	6.1763
1	0.51	6.1889
1	0.493	6.2077
1	0.476	6.2203
1	0.459	6.2328
1	0.459	6.2517
1	0.442	6.2642
1	0.425	6.2768
1	0.408	0.0062831
1	0.408	0.018849
1	0.391	0.031415
1	0.391	0.043982
1	0.374	0.056548
1	0.374	0.069114
1	0.357	0.075397
1	0.357	0.087963
1	0.34	0.10053
1	0.34	0.10681
1	0.323	0.11938
1	0.323	0.13195
1	0.323	0.13823
1	0.306	0.15079
1	0.306	0.15708
1	0.306	0.16964
1	0.289	0.17593
1	0.289	0.18849
1	0.289	0.19478
1	0.289	0.20106
1	0.289	0.21363
1	0.289	0.21991
1	0.272	0.23247
1	0.272	0.23876
1	0.272	0.24504
1	0.272	0.25761
1	0.272	0.26389
1	0.272	0.27017
1	0.272	0.28274
1	0.272	0.28902
1	0.272	0.29531
1	0.272	0.30787
1	0.272	0.31416
1	0.272	0.32672
1	0.289	0.333
1	0.289	0.33929
1	0.289	0.35185
1	0.289	0.35814
1	0.289	0.3707
1	0.306	0.37699
0	0.323	0.38955
0	0.323	0.39583
0	0.34	0.4084
0	0.357	0.42097
0	0.391	0.42725
0	0.408	0.43982
0	0.425	0.45238
0	0.442	0.46495
0	0.459	0.4838
0	0.476	0.49637
0	0.493	0.50893
0	0.527	0.52778
0	0.544	0.54035
2	0.561	0.5592
2	0.595	0.57805
2	0.629	0.59689
2	0.663	0.61574
2	0.697	0.63459
2	0.748	0.65973
2	0.782	0.67858
2	0.816	0.70371
2	0.85	0.72884
2	0.901	0.75397
2	0.935	0.78539
2	0.986	0.8168
2	1.02	0.84193
2	1.071	0.87335
2	1.105	0.91105
2	1.156	0.94246
2	1.207	0.98016
2	1.258	1.0179
0	1.292	1.0556
0	1.326	1.0933
0	1.36	1.1372
0	1.394	1.1749
0	1.445	1.2189
0	1.479	1.2629
0	1.513	1.3069
0	1.564	1.3572
0	1.598	1.4011
0	1.649	1.4514
0	1.683	1.5017
0	1.734	1.5519
0	1.768	1.6022
0	1.819	1.6587
0	1.853	1.7153
0	1.887	1.7718
0	1.938	1.8284
0	1.972	1.8849
0	2.006	1.9478
0	2.057	2.0106
0	2.091	2.0734
0	2.125	2.1362
0	2.159	2.1991
0	2.193	2.2619
0	2.227	2.331
0	2.244	2.4001
0	2.278	2.4693
0	2.295	2.5384
0	2.329	2.6075
0	2.346	2.6766
0	2.363	2.7457
0	2.38	2.8148
0	2.38	2.8902
0	2.397	2.9593
0	2.397	3.0347
0	2.397	3.1038
0	2.397	3.1793
0	2.397	3.2484
0	2.38	3.3238
0	2.38	3.3929
0	2.363	3.4683
0	2.346	3.5374
0	2.329	3.6065
0	2.312	3.6756
0	2.278	3.7447
0	2.261	3.8138
0	2.227	3.883
0	2.193	3.9458
0	2.159	4.0149
0	2.125	4.0777
0	2.091	4.1406
0	2.057	4.2034
0	2.006	4.2662
0	1.972	4.3228
0	1.938	4.3856
0	1.887	4.4421
0	1.853	4.4987
0	1.802	4.5553
0	1.768	4.6055
0	1.717	4.6558
0	1.666	4.7123
0	1.632	4.7626
0	1.581	4.8066
0	1.547	4.8568
0	1.496	4.9008
0	1.462	4.9448
0	1.411	4.9888
0	1.377	5.0328
0	1.326	5.0705
0	1.292	5.1144
0	1.258	5.1521
0	1.207	5.1898
0	1.173	5.2213
0	1.139	5.2589
0	1.105	5.2904
0	1.071	5.3281
0	1.037	5.3595
0	1.003	5.3846
0	0.969	5.416
0	0.935	5.4474
0	0.901	5.4726
0	0.867	5.4977
0	0.833	5.5228
0	0.799	5.548
0	0.782	5.5731
0	0.748	5.5982
0	0.731	5.6234
0	0.697	5.6422
0	0.663	5.6611
0	0.646	5.6799
0	0.629	5.6988
0	0.595	5.7176
0	0.578	5.7365
0	0.561	5.7553
0	0.527	5.7742
0	0.51	5.7867
0	0.493	5.8056
0	0.476	5.8182
0	0.459	5.8307
0	0.442	5.8433
0	0.425	5.8559
0	0.391	5.8684
0	0.374	5.881
0	0.374	5.8936
0	0.357	5.9061
0	0.34	5.9187
0	0.323	5.925
0	0.306	5.9375
0	0.289	5.9438
0	0.272	5.9564
2	0.255	5.9627
2	0.255	5.9689
2	0.255	5.9752
2	0.255	5.9878
2	0.255	5.9941
2	0.255	6.0004
2	0.255	6.0129
2	0.255	6.0192
2	0.255	6.0255
2	0.255	6.0318
2	0.255	6.0443
0	0.255	6.0506
0	0.238	6.0569
0	0.221	6.0632
0	0.221	6.0695
0	0.204	6.0758
0	0.204	6.0883
0	0.187	6.0883
0	0.187	6.0946
0	0.187	6.1009
0	0.17	6.1072
0	0.17	6.1135
0	0.153	6.1197
0	0.153	6.126
0	0.136	6.126
0	0.136	6.1323
0	0.136	6.1386
0	0.119	6.1386
0	0.119	6.1449
0	0.119	6.1512
1	0.102	6.1512
1	0.085	6.1574
1	0.068	6.1574
1	0.051	6.1637
1	0.034	6.1637
1	0.017	6.1637
1	0	6.1637
1	0	6.1637
1	-0.017	6.1637
1	-0.017	6.1637
0	-0.034	6.1637
0	-0.034	6.1637
0	-0.034	6.1574
0	-0.051	6.1574
0	-0.051	6.1574
0	-0.051	6.1574
0	-0.068	6.1512
0	-0.068	6.1512
0	-0.068	6.1512
0	-0.085	6.1449
2	-0.085	6.1449
2	-0.085	6.1386
2	-0.068	6.1386
2	-0.068	6.1386
2	-0.068	6.1323
2	-0.051	6.1323
2	-0.051	6.1323
2	-0.051	6.126
2	-0.034	6.126
2	-0.034	6.126
2	-0.034	6.126
2	-0.034	6.1197
2	-0.017	6.1197
2	-0.017	6.1197
2	-0.017	6.1197
2	0	6.1197
2	0	6.1197
2	0	6.1197
2	0	6.1197
2	0	6.1197
2	0	6.1197
2	0	6.1197
2	0.017	6.1197
2	0.017	6.1197
2	0.017	6.1197
2	0.017	6.1197
2	0.034	6.1197
2	0.034	6.126
2	0.034	6.126
2	0.034	6.126
2	0.051	6.126
2	0.051	6.1323
2	0.051	6.1323
2	0.068	6.1323
2	0.068	6.1386
2	0.068	6.1386
2	0.085	6.1386
2	0.085	6.1449
2	0.085	6.1449
2	0.102	6.1512
2	0.102	6.1512
2	0.102	6.1574
2	0.119	6.1574
2	0.119	6.1637
2	0.136	6.17
2	0.136	6.17
2	0.136	6.1763
2	0.153	6.1826
2	0.153	6.1889
2	0.17	6.1889
2	0.17	6.1951
2	0.187	6.2014
2	0.187	6.2077
2	0.204	6.214
2	0.204	6.2203
0	0.204	6.2265
0	0.204	6.2328
0	0.204	6.2391
0	0.204	6.2454
0	0.187	6.2517
0	0.187	6.258
0	0.187	6.2642
0	0.187	6.2705
0	0.187	6.2768
0	0.187	0
0	0.187	0.0062831
0	0.187	0.012566
1	0.187	0.018849
1	0.187	0.018849
1	0.17	0.025132
1	0.153	0.031415
1	0.153	0.037699
1	0.136	0.043982
1	0.136	0.043982
1	0.119	0.050265
1	0.119	0.056548
1	0.102	0.056548
1	0.102	0.062831
1	0.085	0.062831
1	0.085	0.069114
1	0.068	0.069114
1	0.068	0.069114
1	0.051	0.075397
1	0.051	0.075397
1	0.034	0.075397
1	0.034	0.075397
1	0.017	0.08168
1	0.017	0.08168
1	0	0.08168
1	0	0.08168
1	0	0.08168
1	0	0.08168
1	-0.017	0.08168
1	-0.017	0.075397
1	-0.034	0.075397
1	-0.034	0.075397
1	-0.051	0.075397
1	-0.051	0.075397
1	-0.068	0.069114
1	-0.068	0.069114
1	-0.085	0.069114
1	-0.085	0.062831
1	-0.102	0.062831
1	-0.102	0.056548
1	-0.119	0.056548
1	-0.119	0.050265
1	-0.136	0.043982
1	-0.136	0.043982
1	-0.153	0.037699
1	-0.153	0.031415
1	-0.17	0.025132
0	-0.17	0.018849
2	-0.17	0.018849
2	-0.153	0.012566
2	-0.136	0.0062831
2	-0.136	0
2	-0.119	0
2	-0.102	6.2768
2	-0.102	6.2768
2	-0.085	6.2705
2	-0.068	6.2705
2	-0.068	6.2642
2	-0.051	6.2642
2	-0.034	6.2642
2	-0.034	6.2642
2	-0.017	6.258
2	-0.017	6.258
2	0	6.258
2	0	6.258
2	0	6.258
2	0.017	6.258
2	0.034	6.2642
2	0.034	6.2642
2	0.051	6.2642
2	0.068	6.2642
2	0.068	6.2705
2	0.085	6.2705
2	0.085	6.2705
2	0.102	6.2768
2	0.119	0
2	0.136	0
2	0.136	0.0062831
2	0.153	0.012566
2	0.17	0.012566
2	0.153	0.018849
2	0.136	0.025132
2	0.136	0.031415
2	0.119	0.031415
2	0.119	0.037699
2	0.119	0.043982
2	0.119	0.043982
2	0.136	0.050265
2	0.136	0.050265
2	0.136	0.056548
2	0.136	0.062831
2	0.136	0.069114
2	0.136	0.069114
2	0.153	0.075397
2	0.153	0.08168
2	0.153	0.08168
2	0.153	0.087963
2	0.153	0.094246
2	0.17	0.10053
2	0.17	0.10681
2	0.17	0.1131
2	0.17	0.1131
2	0.187	0.11938
2	0.187	0.12566
2	0.187	0.13195
2	0.204	0.13823
2	0.204	0.14451
2	0.204	0.15079
2	0.221	0.15708
2	0.221	0.16336
2	0.238	0.17593
2	0.238	0.18221
2	0.255	0.18849
2	0.255	0.19478
2	0.255	0.20106
2	0.255	0.21363
2	0.255	0.21991
2	0.255	0.22619
2	0.238	0.23247
2	0.238	0.24504
2	0.238	0.25132
2	0.238	0.25761
2	0.238	0.26389
2	0.238	0.27017
2	0.238	0.28274
2	0.255	0.28902
2	0.272	0.29531
2	0.272	0.30159
2	0.289	0.31416
2	0.306	0.32044
2	0.323	0.333
2	0.34	0.33929
2	0.34	0.35185
2	0.357	0.36442
2	0.374	0.3707
2	0.391	0.38327
2	0.408	0.39583
2	0.425	0.4084
2	0.442	0.42097
2	0.459	0.43982
2	0.476	0.45238
2	0.493	0.46495
2	0.51	0.4838
2	0.544	0.49637
2	0.561	0.51521
2	0.578	0.53406
2	0.595	0.55291
2	0.629	0.57176
2	0.646	0.59061
2	0.663	0.60946
2	0.697	0.62831
2	0.714	0.65344
2	0.748	0.67229
2	0.765	0.69742
2	0.799	0.72256
2	0.833	0.74141
2	0.85	0.77282
2	0.884	0.79795
2	0.918	0.82309
2	0.952	0.8545
2	0.986	0.87963
2	1.02	0.91105
2	1.054	0.94246
2	1.088	0.97388
2	1.122	1.0053
2	1.156	1.043
2	1.19	1.0807
2	1.224	1.1121
2	1.275	1.1498
2	1.309	1.1938
2	1.343	1.2315
2	1.394	1.2755
2	1.428	1.3132
2	1.462	1.3572
2	1.513	1.4011
2	1.547	1.4514
2	1.598	1.4954
2	1.632	1.5456
2	1.683	1.5959
2	1.717	1.6462
2	1.768	1.7027
2	1.802	1.753
2	1.836	1.8095
2	1.887	1.8661
2	1.921	1.9226
2	1.955	1.9792
2	2.006	2.042
2	2.04	2.0986
2	2.074	2.1614
2	2.108	2.2242
2	2.142	2.287
2	2.176	2.3562
2	2.193	2.419
2	2.227	2.4881
2	2.244	2.5509
2	2.261	2.62
2	2.278	2.6892
2	2.295	2.7583
2	2.312	2.8274
2	2.329	2.8965
2	2.329	2.9719
2	2.329	3.041
2	2.346	3.1101
2	2.346	3.1793
2	2.329	3.2484
2	2.329	3.3175
2	2.312	3.3929
2	2.295	3.462
2	2.278	3.5311
2	2.261	3.6002
2	2.244	3.6631
2	2.227	3.7322
2	2.193	3.8013
2	2.159	3.8641
2	2.142	3.9269
2	2.108	3.996
2	2.074	4.0589
2	2.04	4.1154
2	1.989	4.1783
2	1.955	4.2411
2	1.921	4.2976
2	1.87	4.3542
2	1.836	4.4107
2	1.802	4.4673
2	1.751	4.5175
2	1.7	4.5678
2	1.666	4.6244
2	1.615	4.6683
2	1.581	4.7186
2	1.53	4.7689
2	1.496	4.8129
2	1.445	4.8568
2	1.411	4.9008
2	1.36	4.9385
2	1.326	4.9825
2	1.309	5.0202
2	1.275	5.0579
2	1.241	5.0956
2	1.207	5.1333
2	1.19	5.171
2	1.156	5.2087
2	1.139	5.2401
2	1.105	5.2778
0	1.071	5.3092
0	1.037	5.3406
0	1.003	5.372
0	0.969	5.4035
0	0.935	5.4286
0	0.901	5.46
0	0.867	5.4851
0	0.833	5.5103
0	0.816	5.5354
0	0.782	5.5605
0	0.748	5.5794
0	0.731	5.6045
0	0.697	5.6234
0	0.68	5.6485
0	0.646	5.6674
0	0.629	5.6862
0	0.595	5.705
0	0.578	5.7239
2	0.544	5.7428
2	0.544	5.7553
2	0.527	5.7742
2	0.527	5.7867
2	0.51	5.8056
2	0.51	5.8182
2	0.493	5.837
2	0.493	5.8496
2	0.493	5.8684
2	0.476	5.881
2	0.476	5.8936
2	0.476	5.9124
2	0.459	5.925
2	0.459	5.9375
2	0.459	5.9501
0	0.442	5.9689
0	0.425	5.9815
0	0.425	5.9941
0	0.408	6.0066
0	0.391	6.0192
0	0.391	6.0318
[truncated: 5,162 more rows]
