# Supplementary material for: Skilled motor control of an inverted pendulum implies low entropy of states but high entropy of actions
Source: PLoS Comput Biol. 2023 Jan 6;19(1):e1010810. doi: 10.1371/journal.pcbi.1010810 (PMC9851554; doi:10.1371/journal.pcbi.1010810)
Supplement: S2 File — The dataset within the file contains the data collected during the experiment. Each CSV file named “FRI_p_l.csv” corresponds to a different trial, where “p” stands for an unique numerical participant’s identifier and “l” stands for pendulum length (where “2” corresponds to 0.2, “3” to 0.3 m, “4” to 0.4 m, etc.). In every file, rows correspond to subsequent time steps, sampled with a frequency of 0.017 s. For every recorded time step, each column contains: the action selected by the trial’s participant (“action”). The value 0 corresponds to a “no action”, the value 1 represents an action that pushes the pendulum towards the clockwise direction and the value 2 corresponds to an action that pushes the pendulum towards the anti-clockwise direction.the angular velocity of the pendulum at that time step (“ang. velocity”), measured in rad s−1.the angle of the pendulum at that time step (“angle”), measured in rad with values in the interval [0, 2π) rad. The angle 0 rad corresponds to the pendulum oriented in its upright position.the single utility value associated to the whole trial (“utility”). (ZIP) [file pcbi.1010810.s002.zip › ExperimentalData/FRI_36_4.csv]

action	angular vel.	angle	trial utility
0	0	3.2358	-14.0445
0	0	3.2358
0	-0.017	3.2358
0	-0.017	3.2358
0	-0.034	3.2358
0	-0.034	3.2358
0	-0.051	3.2358
0	-0.051	3.2295
0	-0.051	3.2295
0	-0.068	3.2295
0	-0.068	3.2232
0	-0.068	3.2232
0	-0.085	3.2232
0	-0.085	3.217
0	-0.102	3.217
0	-0.102	3.2107
0	-0.102	3.2107
0	-0.102	3.2044
0	-0.119	3.1981
0	-0.119	3.1981
0	-0.119	3.1918
0	-0.119	3.1918
0	-0.136	3.1855
0	-0.136	3.1793
0	-0.136	3.1793
0	-0.136	3.173
0	-0.136	3.1667
0	-0.136	3.1604
0	-0.153	3.1604
0	-0.153	3.1541
0	-0.153	3.1478
0	-0.153	3.1416
0	-0.153	3.1416
0	-0.153	3.1353
0	-0.153	3.129
0	-0.153	3.1227
0	-0.153	3.1227
0	-0.136	3.1164
0	-0.136	3.1101
0	-0.136	3.1101
0	-0.136	3.1038
0	-0.136	3.0976
0	-0.136	3.0913
0	-0.136	3.0913
0	-0.119	3.085
0	-0.119	3.085
0	-0.119	3.0787
1	-0.119	3.0724
1	-0.119	3.0724
1	-0.136	3.0661
1	-0.153	3.0599
1	-0.17	3.0599
1	-0.187	3.0536
1	-0.204	3.0473
1	-0.204	3.041
1	-0.221	3.0347
1	-0.238	3.0222
1	-0.238	3.0159
1	-0.255	3.0096
1	-0.272	3.0033
1	-0.272	2.9908
1	-0.289	2.9845
1	-0.289	2.9782
1	-0.306	2.9656
1	-0.306	2.9593
1	-0.306	2.9468
1	-0.323	2.9405
1	-0.323	2.9279
1	-0.323	2.9154
1	-0.34	2.9091
1	-0.34	2.8965
1	-0.34	2.8902
1	-0.34	2.8777
1	-0.34	2.8651
1	-0.34	2.8588
1	-0.34	2.8462
1	-0.34	2.8337
1	-0.323	2.8274
1	-0.323	2.8148
1	-0.323	2.8023
1	-0.323	2.796
1	-0.306	2.7834
1	-0.306	2.7771
1	-0.306	2.7646
1	-0.289	2.7583
1	-0.289	2.7457
1	-0.272	2.7394
1	-0.272	2.7332
1	-0.255	2.7206
1	-0.255	2.7143
1	-0.238	2.708
1	-0.221	2.7017
1	-0.221	2.6955
1	-0.204	2.6892
1	-0.187	2.6829
1	-0.17	2.6766
1	-0.153	2.6703
1	-0.153	2.664
1	-0.136	2.664
1	-0.119	2.6578
1	-0.102	2.6515
1	-0.085	2.6515
0	-0.051	2.6452
0	-0.017	2.6452
2	0	2.6452
2	0.051	2.6452
2	0.119	2.6515
2	0.17	2.6515
2	0.221	2.6578
2	0.272	2.6703
2	0.323	2.6766
2	0.391	2.6892
2	0.442	2.7017
2	0.493	2.7143
2	0.544	2.7332
2	0.578	2.7457
2	0.629	2.7646
2	0.68	2.7834
2	0.731	2.8085
2	0.765	2.8274
2	0.816	2.8525
2	0.85	2.8777
2	0.884	2.9028
2	0.918	2.9342
2	0.952	2.9593
2	0.986	2.9908
2	1.02	3.0222
2	1.054	3.0536
2	1.071	3.085
2	1.088	3.1164
2	1.122	3.1541
2	1.139	3.1855
2	1.139	3.217
2	1.156	3.2546
2	1.173	3.2923
2	1.173	3.3238
2	1.173	3.3615
2	1.19	3.3992
2	1.19	3.4306
2	1.173	3.4683
2	1.173	3.506
2	1.156	3.5374
2	1.156	3.5751
2	1.139	3.6065
2	1.122	3.6442
2	1.105	3.6756
2	1.088	3.707
2	1.071	3.7447
2	1.037	3.7761
2	1.02	3.8076
0	0.969	3.8327
0	0.918	3.8641
1	0.867	3.8892
1	0.799	3.9144
1	0.714	3.9395
1	0.646	3.9583
1	0.578	3.9772
1	0.493	3.996
1	0.425	4.0086
1	0.34	4.0212
1	0.255	4.0275
1	0.187	4.0338
1	0.102	4.04
1	0.017	4.04
1	-0.034	4.04
1	-0.119	4.04
1	-0.204	4.0338
1	-0.272	4.0275
1	-0.357	4.0149
1	-0.425	4.0086
1	-0.51	3.9898
1	-0.578	3.9772
1	-0.663	3.9583
1	-0.731	3.9332
1	-0.799	3.9144
1	-0.884	3.883
1	-0.952	3.8578
1	-1.02	3.8264
1	-1.088	3.795
1	-1.156	3.7636
1	-1.207	3.7259
1	-1.275	3.6882
1	-1.326	3.6505
1	-1.377	3.6128
1	-1.428	3.5688
1	-1.479	3.5248
1	-1.53	3.4808
1	-1.581	3.4306
1	-1.615	3.3803
1	-1.649	3.3363
1	-1.683	3.2861
1	-1.717	3.2358
1	-1.734	3.1793
1	-1.751	3.129
1	-1.768	3.0724
1	-1.785	3.0222
0	-1.768	2.9656
0	-1.751	2.9154
0	-1.734	2.8651
0	-1.717	2.8085
0	-1.683	2.7583
0	-1.649	2.708
0	-1.615	2.6578
0	-1.581	2.6075
0	-1.547	2.5635
0	-1.496	2.5195
2	-1.462	2.4755
2	-1.394	2.4316
2	-1.309	2.3876
2	-1.241	2.3499
2	-1.173	2.3122
2	-1.088	2.2808
2	-1.02	2.2494
2	-0.935	2.2179
2	-0.85	2.1928
2	-0.765	2.1677
2	-0.68	2.1425
2	-0.612	2.1237
2	-0.527	2.1048
2	-0.442	2.0923
2	-0.357	2.0797
2	-0.255	2.0734
2	-0.17	2.0671
2	-0.085	2.0609
2	0	2.0609
2	0.068	2.0609
2	0.153	2.0609
2	0.238	2.0671
2	0.323	2.0797
2	0.408	2.086
2	0.493	2.1048
2	0.578	2.1174
2	0.663	2.1362
2	0.748	2.1614
2	0.833	2.1802
2	0.901	2.2117
2	0.986	2.2368
2	1.071	2.2682
2	1.139	2.2996
2	1.207	2.3373
2	1.292	2.375
2	1.36	2.4127
2	1.428	2.4567
2	1.496	2.5007
2	1.547	2.5447
2	1.615	2.5949
2	1.666	2.6452
2	1.717	2.6955
2	1.768	2.7457
2	1.819	2.8023
2	1.853	2.8588
2	1.904	2.9154
2	1.938	2.9719
2	1.955	3.0284
2	1.989	3.0913
2	2.006	3.1478
2	2.023	3.2107
2	2.04	3.2735
2	2.04	3.3363
2	2.04	3.3929
2	2.04	3.4557
2	2.04	3.5185
2	2.023	3.5814
2	2.006	3.6379
2	1.989	3.7008
2	1.972	3.7573
2	1.938	3.8201
2	1.921	3.8767
2	1.887	3.9332
2	1.853	3.9898
2	1.802	4.0463
2	1.768	4.0966
2	1.717	4.1531
2	1.683	4.2034
2	1.632	4.2537
2	1.581	4.3039
2	1.53	4.3479
2	1.479	4.3919
2	1.428	4.4359
2	1.377	4.4798
2	1.326	4.5238
2	1.275	4.5615
2	1.207	4.5992
2	1.156	4.6306
2	1.105	4.6683
2	1.054	4.6998
2	0.986	4.7312
2	0.935	4.7626
2	0.884	4.7877
2	0.833	4.8129
2	0.765	4.838
2	0.714	4.8631
2	0.663	4.882
2	0.612	4.9008
2	0.51	4.9197
2	0.425	4.9322
2	0.323	4.9448
2	0.238	4.9511
2	0.136	4.9574
2	0.051	4.9637
2	-0.034	4.9637
2	-0.119	4.9574
2	-0.204	4.9511
2	-0.306	4.9448
2	-0.391	4.9322
2	-0.493	4.9197
2	-0.578	4.9071
2	-0.68	4.8883
2	-0.765	4.8631
2	-0.867	4.838
2	-0.969	4.8129
2	-1.054	4.7814
2	-1.156	4.75
2	-1.241	4.7123
2	-1.343	4.6746
2	-1.428	4.6306
2	-1.53	4.5867
2	-1.615	4.5364
2	-1.717	4.4861
2	-1.802	4.4359
2	-1.904	4.3793
2	-1.989	4.3228
2	-2.074	4.2599
2	-2.159	4.1971
2	-2.244	4.128
2	-2.329	4.0589
2	-2.397	3.9898
2	-2.482	3.9144
2	-2.55	3.839
2	-2.618	3.7636
2	-2.669	3.6819
2	-2.72	3.6002
2	-2.771	3.5185
2	-2.822	3.4369
2	-2.856	3.3489
2	-2.89	3.2609
2	-2.907	3.1793
2	-2.924	3.0913
2	-2.941	3.0033
2	-2.941	2.9091
2	-2.941	2.8211
2	-2.941	2.7332
2	-2.924	2.6452
2	-2.907	2.5572
2	-2.873	2.4693
2	-2.856	2.3876
2	-2.822	2.2996
2	-2.771	2.2179
2	-2.737	2.13
2	-2.686	2.0483
2	-2.635	1.9729
2	-2.584	1.8912
2	-2.516	1.8158
2	-2.448	1.7404
2	-2.363	1.6713
2	-2.295	1.5959
2	-2.21	1.5331
2	-2.142	1.464
2	-2.057	1.4011
2	-1.989	1.3383
2	-1.921	1.2817
2	-1.836	1.2252
2	-1.768	1.1687
2	-1.7	1.1184
2	-1.632	1.0681
2	-1.564	1.0179
2	-1.513	0.97388
2	-1.445	0.9299
2	-1.377	0.88592
2	-1.326	0.84822
2	-1.275	0.80424
2	-1.207	0.76654
2	-1.156	0.73512
2	-1.105	0.69742
2	-1.071	0.66601
2	-1.02	0.63459
2	-0.969	0.60318
2	-0.935	0.57805
2	-0.884	0.54663
2	-0.85	0.5215
2	-0.816	0.49637
2	-0.782	0.47123
2	-0.748	0.4461
2	-0.714	0.42725
2	-0.68	0.40212
2	-0.646	0.38327
2	-0.629	0.36442
2	-0.595	0.34557
2	-0.578	0.32672
2	-0.544	0.31416
2	-0.527	0.29531
2	-0.51	0.27646
2	-0.476	0.26389
2	-0.459	0.25132
2	-0.442	0.23876
2	-0.425	0.21991
2	-0.408	0.20734
2	-0.391	0.19478
2	-0.374	0.18849
2	-0.374	0.17593
2	-0.357	0.16336
2	-0.34	0.15079
2	-0.34	0.14451
2	-0.323	0.13195
2	-0.306	0.11938
2	-0.306	0.1131
2	-0.289	0.10053
2	-0.289	0.094246
2	-0.272	0.087963
2	-0.272	0.075397
2	-0.272	0.069114
2	-0.255	0.062831
2	-0.238	0.050265
2	-0.204	0.043982
2	-0.187	0.037699
2	-0.17	0.031415
2	-0.136	0.031415
2	-0.119	0.025132
2	-0.102	0.018849
2	-0.068	0.018849
2	-0.051	0.018849
2	-0.034	0.012566
0	-0.034	0.012566
0	-0.034	0.012566
0	-0.034	0.012566
0	-0.034	0.012566
0	-0.017	0.012566
0	-0.017	0.0062831
0	-0.017	0.0062831
0	-0.017	0.0062831
0	-0.017	0.0062831
0	-0.017	0.0062831
0	-0.017	0.0062831
0	-0.017	0.0062831
0	-0.017	0
0	-0.017	0
0	-0.017	0
0	-0.017	0
0	-0.017	0
0	-0.017	0
0	-0.017	0
0	-0.017	6.2768
0	-0.017	6.2768
0	-0.017	6.2768
0	-0.017	6.2768
0	-0.017	6.2768
0	-0.017	6.2768
0	-0.017	6.2768
0	-0.017	6.2768
0	-0.017	6.2705
0	-0.017	6.2705
0	-0.017	6.2705
0	-0.017	6.2705
0	-0.017	6.2705
0	-0.017	6.2705
0	-0.017	6.2705
0	-0.017	6.2642
0	-0.034	6.2642
0	-0.034	6.2642
0	-0.034	6.2642
0	-0.034	6.2642
0	-0.034	6.2642
0	-0.034	6.258
0	-0.034	6.258
0	-0.034	6.258
0	-0.034	6.258
0	-0.034	6.2517
0	-0.034	6.2517
0	-0.051	6.2517
0	-0.051	6.2517
0	-0.051	6.2454
2	-0.051	6.2454
2	-0.034	6.2454
2	-0.017	6.2454
2	0	6.2454
2	0	6.2454
2	0.017	6.2454
0	0.017	6.2454
0	0.017	6.2454
0	0.017	6.2454
0	0.017	6.2454
0	0	6.2454
0	0	6.2454
0	0	6.2517
0	0	6.2517
0	0	6.2517
0	0	6.2517
0	0	6.2517
0	0	6.2517
0	0	6.2517
0	0	6.2517
0	0	6.2517
0	0	6.2517
0	0	6.2517
0	0	6.2517
0	0	6.2454
0	-0.017	6.2454
0	-0.017	6.2454
0	-0.017	6.2454
0	-0.017	6.2454
0	-0.017	6.2454
0	-0.017	6.2454
0	-0.017	6.2454
0	-0.034	6.2391
0	-0.034	6.2391
0	-0.034	6.2391
0	-0.034	6.2391
0	-0.034	6.2391
0	-0.051	6.2328
0	-0.051	6.2328
0	-0.051	6.2328
0	-0.051	6.2328
0	-0.051	6.2265
2	-0.068	6.2265
2	-0.051	6.2265
2	-0.034	6.2203
2	-0.017	6.2203
2	0	6.2203
2	0	6.2203
2	0.017	6.2203
0	0.017	6.2203
0	0.017	6.2265
0	0	6.2265
0	0	6.2265
0	0	6.2265
0	0	6.2265
0	0	6.2265
2	0	6.2265
2	0	6.2265
2	0.017	6.2265
2	0.034	6.2265
2	0.051	6.2265
2	0.068	6.2328
0	0.068	6.2328
0	0.051	6.2328
0	0.051	6.2328
0	0.051	6.2391
0	0.051	6.2391
0	0.051	6.2391
0	0.034	6.2454
0	0.034	6.2454
0	0.034	6.2454
0	0.034	6.2454
0	0.034	6.2454
0	0.034	6.2517
0	0.034	6.2517
0	0.017	6.2517
0	0.017	6.2517
0	0.017	6.2517
0	0.017	6.2517
0	0.017	6.258
0	0.017	6.258
0	0.017	6.258
0	0.017	6.258
0	0.017	6.258
0	0.017	6.258
0	0	6.258
0	0	6.258
0	0	6.258
1	0	6.258
1	0	6.258
1	-0.017	6.258
1	-0.051	6.258
1	-0.068	6.258
0	-0.068	6.2517
0	-0.068	6.2517
0	-0.068	6.2517
0	-0.068	6.2454
0	-0.085	6.2454
0	-0.085	6.2391
0	-0.085	6.2391
0	-0.085	6.2328
0	-0.085	6.2328
0	-0.102	6.2265
0	-0.102	6.2265
0	-0.102	6.2203
0	-0.102	6.2203
0	-0.119	6.214
0	-0.119	6.214
0	-0.119	6.2077
0	-0.119	6.2077
2	-0.136	6.2014
2	-0.119	6.1951
2	-0.102	6.1951
2	-0.085	6.1889
2	-0.085	6.1889
2	-0.068	6.1826
2	-0.051	6.1826
2	-0.034	6.1826
2	-0.017	6.1826
2	-0.017	6.1763
2	0	6.1763
2	0	6.1763
2	0	6.1763
2	0.017	6.1826
2	0.034	6.1826
2	0.051	6.1826
2	0.051	6.1826
2	0.068	6.1889
0	0.068	6.1889
0	0.051	6.1889
0	0.051	6.1951
0	0.051	6.1951
0	0.034	6.1951
0	0.034	6.1951
0	0.034	6.1951
0	0.017	6.2014
0	0.017	6.2014
0	0.017	6.2014
0	0	6.2014
0	0	6.2014
0	0	6.2014
0	0	6.2014
0	0	6.2014
0	-0.017	6.2014
0	-0.017	6.2014
0	-0.017	6.2014
0	-0.034	6.1951
0	-0.034	6.1951
0	-0.034	6.1951
0	-0.051	6.1951
0	-0.051	6.1951
0	-0.068	6.1889
0	-0.068	6.1889
2	-0.068	6.1826
2	-0.068	6.1826
2	-0.051	6.1826
2	-0.034	6.1826
2	-0.017	6.1763
2	-0.017	6.1763
0	-0.017	6.1763
0	-0.017	6.1763
0	-0.034	6.1763
0	-0.034	6.1763
0	-0.051	6.17
2	-0.051	6.17
2	-0.051	6.17
2	-0.034	6.17
2	-0.017	6.1637
2	-0.017	6.1637
0	-0.017	6.1637
0	-0.034	6.1637
0	-0.034	6.1637
0	-0.051	6.1637
0	-0.051	6.1574
2	-0.068	6.1574
2	-0.051	6.1574
2	-0.034	6.1574
2	-0.034	6.1512
2	-0.017	6.1512
2	0	6.1512
2	0	6.1512
2	0	6.1512
0	0	6.1512
0	0	6.1512
0	-0.017	6.1512
2	-0.017	6.1512
2	-0.017	6.1512
2	0	6.1512
2	0	6.1512
2	0	6.1512
2	0.017	6.1512
2	0.017	6.1512
0	0.017	6.1512
0	0	6.1512
0	0	6.1512
0	0	6.1512
2	-0.017	6.1512
2	0	6.1512
2	0	6.1512
2	0	6.1512
2	0.017	6.1512
2	0.017	6.1512
0	0.017	6.1512
0	0	6.1512
0	0	6.1512
0	0	6.1512
0	0	6.1512
0	-0.017	6.1512
0	-0.017	6.1512
0	-0.034	6.1512
0	-0.051	6.1512
0	-0.051	6.1449
2	-0.068	6.1449
2	-0.051	6.1449
2	-0.051	6.1386
2	-0.034	6.1386
2	-0.017	6.1386
2	-0.017	6.1386
2	0	6.1386
0	-0.017	6.1386
0	-0.034	6.1386
0	-0.034	6.1323
0	-0.051	6.1323
0	-0.068	6.1323
0	-0.068	6.126
2	-0.085	6.126
2	-0.068	6.126
2	-0.068	6.1197
2	-0.051	6.1197
2	-0.051	6.1197
0	-0.068	6.1135
0	-0.068	6.1135
0	-0.085	6.1135
0	-0.102	6.1072
0	-0.119	6.1072
2	-0.119	6.1009
2	-0.119	6.0946
2	-0.119	6.0946
2	-0.102	6.0883
2	-0.102	6.0883
2	-0.085	6.082
2	-0.085	6.082
2	-0.085	6.0758
2	-0.085	6.0758
2	-0.068	6.0695
2	-0.068	6.0695
2	-0.068	6.0695
2	-0.051	6.0632
2	-0.051	6.0632
2	-0.051	6.0632
2	-0.051	6.0569
2	-0.051	6.0569
2	-0.034	6.0569
2	-0.034	6.0569
2	-0.034	6.0569
2	-0.034	6.0506
2	-0.017	6.0506
2	-0.017	6.0506
2	-0.017	6.0506
2	-0.017	6.0506
2	-0.017	6.0506
2	-0.017	6.0506
2	0	6.0506
2	0	6.0443
2	0	6.0443
2	0	6.0443
2	0	6.0443
2	0	6.0443
2	0	6.0443
2	0	6.0443
2	0	6.0443
2	0	6.0443
2	0	6.0506
2	0.017	6.0506
2	0.017	6.0506
2	0.017	6.0506
2	0.017	6.0506
2	0.017	6.0506
2	0.017	6.0506
2	0.034	6.0506
2	0.034	6.0569
2	0.034	6.0569
2	0.034	6.0569
2	0.034	6.0569
2	0.051	6.0569
2	0.051	6.0632
2	0.051	6.0632
2	0.051	6.0632
2	0.068	6.0695
2	0.068	6.0695
2	0.068	6.0695
2	0.068	6.0758
2	0.085	6.0758
2	0.085	6.082
2	0.085	6.082
2	0.102	6.0883
2	0.102	6.0883
2	0.102	6.0946
2	0.119	6.0946
2	0.119	6.1009
2	0.136	6.1009
2	0.136	6.1072
2	0.136	6.1135
2	0.153	6.1197
2	0.153	6.1197
0	0.153	6.126
0	0.136	6.1323
0	0.119	6.1386
0	0.119	6.1386
0	0.102	6.1449
0	0.102	6.1449
0	0.085	6.1512
0	0.068	6.1512
0	0.068	6.1512
0	0.051	6.1574
0	0.051	6.1574
0	0.034	6.1574
0	0.034	6.1637
0	0.017	6.1637
0	0.017	6.1637
0	0	6.1637
0	0	6.1637
0	0	6.1637
0	0	6.1637
0	-0.017	6.1637
0	-0.017	6.1637
0	-0.034	6.1574
0	-0.051	6.1574
0	-0.051	6.1574
0	-0.068	6.1574
0	-0.068	6.1512
0	-0.085	6.1512
0	-0.085	6.1449
0	-0.102	6.1449
2	-0.119	6.1386
2	-0.102	6.1386
2	-0.085	6.1323
2	-0.085	6.1323
2	-0.068	6.126
2	-0.068	6.126
2	-0.051	6.126
2	-0.051	6.1197
2	-0.034	6.1197
2	-0.034	6.1197
0	-0.034	6.1197
0	-0.051	6.1197
0	-0.068	6.1135
2	-0.085	6.1135
2	-0.068	6.1072
2	-0.068	6.1072
2	-0.051	6.1072
2	-0.051	6.1009
2	-0.034	6.1009
2	-0.034	6.1009
2	-0.034	6.1009
2	-0.017	6.1009
2	-0.017	6.0946
2	0	6.0946
2	0	6.0946
2	0	6.0946
2	0	6.0946
2	0	6.0946
2	0	6.0946
2	0.017	6.0946
2	0.017	6.1009
2	0.034	6.1009
2	0.034	6.1009
2	0.034	6.1009
2	0.051	6.1009
0	0.034	6.1072
0	0.017	6.1072
0	0.017	6.1072
0	0	6.1072
0	0	6.1072
0	-0.017	6.1072
0	-0.034	6.1072
0	-0.034	6.1072
0	-0.051	6.1009
0	-0.068	6.1009
2	-0.085	6.1009
2	-0.068	6.0946
2	-0.068	6.0946
2	-0.068	6.0883
2	-0.051	6.0883
2	-0.051	6.0883
2	-0.034	6.0883
0	-0.051	6.082
0	-0.068	6.082
0	-0.085	6.082
0	-0.102	6.0758
2	-0.119	6.0758
2	-0.119	6.0695
2	-0.102	6.0632
2	-0.102	6.0632
2	-0.102	6.0569
2	-0.102	6.0569
2	-0.085	6.0506
2	-0.085	6.0506
2	-0.085	6.0443
2	-0.085	6.0443
2	-0.085	6.0443
2	-0.085	6.0381
2	-0.068	6.0381
2	-0.068	6.0318
2	-0.068	6.0318
2	-0.068	6.0318
2	-0.068	6.0255
2	-0.068	6.0255
2	-0.068	6.0255
2	-0.068	6.0192
2	-0.068	6.0192
2	-0.068	6.0129
2	-0.068	6.0129
2	-0.068	6.0129
2	-0.068	6.0129
2	-0.068	6.0066
2	-0.068	6.0066
2	-0.068	6.0066
2	-0.068	6.0004
2	-0.068	6.0004
2	-0.068	6.0004
2	-0.068	5.9941
2	-0.068	5.9941
2	-0.068	5.9941
2	-0.068	5.9878
2	-0.068	5.9878
2	-0.068	5.9815
2	-0.068	5.9815
2	-0.068	5.9815
2	-0.068	5.9752
2	-0.068	5.9752
2	-0.085	5.9752
2	-0.085	5.9689
2	-0.085	5.9689
2	-0.085	5.9627
2	-0.085	5.9627
2	-0.085	5.9564
2	-0.102	5.9564
2	-0.102	5.9501
2	-0.102	5.9501
2	-0.102	5.9438
2	-0.119	5.9438
2	-0.119	5.9375
2	-0.119	5.9313
2	-0.119	5.9313
2	-0.136	5.925
2	-0.136	5.925
2	-0.136	5.9187
2	-0.153	5.9124
2	-0.153	5.9061
2	-0.17	5.8998
2	-0.17	5.8998
2	-0.187	5.8936
2	-0.187	5.8873
2	-0.204	5.881
2	-0.204	5.8747
2	-0.221	5.8684
2	-0.221	5.8621
2	-0.238	5.8559
2	-0.255	5.8433
2	-0.255	5.837
2	-0.272	5.8307
2	-0.289	5.8182
2	-0.289	5.8119
2	-0.306	5.8056
2	-0.323	5.793
2	-0.34	5.7805
2	-0.357	5.7742
2	-0.374	5.7616
2	-0.391	5.749
2	-0.408	5.7365
2	-0.425	5.7239
2	-0.442	5.7113
2	-0.51	5.6988
2	-0.561	5.6799
2	-0.629	5.6611
2	-0.697	5.6422
2	-0.765	5.6234
2	-0.833	5.5982
2	-0.901	5.5731
2	-0.969	5.5417
2	-1.037	5.5103
2	-1.105	5.4789
2	-1.173	5.4474
2	-1.258	5.4097
2	-1.343	5.372
2	-1.411	5.3281
2	-1.496	5.2841
2	-1.581	5.2401
2	-1.666	5.1898
2	-1.751	5.1396
2	-1.836	5.083
2	-1.921	5.0265
2	-2.023	4.9637
2	-2.108	4.9071
2	-2.21	4.838
2	-2.295	4.7689
2	-2.397	4.6998
2	-2.482	4.6306
2	-2.584	4.549
2	-2.669	4.4736
2	-2.771	4.3919
2	-2.856	4.3039
2	-2.941	4.216
2	-3.026	4.128
2	-3.111	4.0338
2	-3.179	3.9395
2	-3.247	3.8453
2	-3.315	3.7447
2	-3.366	3.6442
2	-3.417	3.5437
2	-3.468	3.4431
2	-3.502	3.3363
2	-3.536	3.2295
2	-3.553	3.1227
2	-3.57	3.0159
2	-3.57	2.9091
2	-3.57	2.8023
2	-3.553	2.6955
2	-3.536	2.5886
2	-3.519	2.4818
2	-3.485	2.375
2	-3.451	2.2745
2	-3.417	2.1677
2	-3.366	2.0671
2	-3.315	1.9666
2	-3.247	1.8661
2	-3.179	1.7718
2	-3.094	1.6776
2	-3.026	1.5833
2	-2.941	1.4954
2	-2.873	1.4074
2	-2.788	1.3195
2	-2.72	1.2378
2	-2.652	1.1561
2	-2.584	1.0807
2	-2.516	1.0053
2	-2.448	0.9299
2	-2.397	0.8545
2	-2.329	0.78539
2	-2.278	0.71627
2	-2.227	0.64716
2	-2.193	0.57805
2	-2.142	0.51521
2	-2.091	0.45238
2	-2.04	0.38955
2	-1.989	0.32672
2	-1.955	0.27017
2	-1.904	0.20734
2	-1.87	0.15079
2	-1.836	0.10053
2	-1.819	0.043982
2	-1.802	6.2705
2	-1.768	6.2203
2	-1.768	6.1637
2	-1.751	6.1135
2	-1.751	6.0569
2	-1.734	6.0066
2	-1.751	5.9564
2	-1.751	5.8998
2	-1.751	5.8496
2	-1.768	5.793
2	-1.785	5.7428
2	-1.802	5.6862
2	-1.819	5.6297
2	-1.853	5.5794
2	-1.887	5.5228
2	-1.904	5.4663
2	-1.938	5.4035
2	-1.989	5.3469
2	-2.023	5.2841
2	-2.074	5.2275
2	-2.108	5.1647
2	-2.159	5.0956
2	-2.21	5.0328
2	-2.261	4.9637
2	-2.312	4.8945
0	-2.38	4.8254
0	-2.465	4.75
0	-2.533	4.6746
0	-2.601	4.5992
0	-2.669	4.5175
0	-2.754	4.4359
0	-2.822	4.3542
0	-2.89	4.2662
0	-2.958	4.1783
0	-3.009	4.0903
0	-3.077	4.0023
0	-3.128	3.9081
0	-3.179	3.8138
0	-3.213	3.7133
0	-3.247	3.6191
0	-3.281	3.5185
0	-3.298	3.4243
0	-3.315	3.3238
0	-3.332	3.2232
0	-3.332	3.1227
0	-3.315	3.0222
0	-3.315	2.9216
0	-3.281	2.8211
0	-3.264	2.7269
0	-3.23	2.6263
0	-3.179	2.5321
0	-3.128	2.4378
0	-3.077	2.3436
0	-3.026	2.2494
0	-2.958	2.1614
0	-2.89	2.0734
0	-2.822	1.9855
0	-2.754	1.9038
0	-2.686	1.8221
0	-2.601	1.7404
0	-2.533	1.665
0	-2.465	1.5896
0	-2.38	1.5142
0	-2.312	1.4451
0	-2.227	1.376
0	-2.159	1.3132
0	-2.091	1.2441
0	-2.006	1.1875
0	-1.938	1.1247
0	-1.87	1.0681
0	-1.802	1.0116
0	-1.751	0.96131
0	-1.683	0.90477
0	-1.632	0.8545
0	-1.564	0.81052
0	-1.513	0.76026
0	-1.462	0.71627
0	-1.411	0.67229
0	-1.36	0.63459
0	-1.326	0.59061
0	-1.275	0.55291
0	-1.241	0.51521
0	-1.207	0.47752
0	-1.173	0.43982
0	-1.139	0.4084
0	-1.105	0.3707
1	-1.088	0.33929
1	-1.088	0.30787
1	-1.071	0.27646
1	-1.071	0.23876
1	-1.088	0.20734
0	-1.071	0.17593
0	-1.054	0.14451
0	-1.037	0.1131
0	-1.037	0.08168
0	-1.037	0.050265
2	-1.02	0.018849
2	-1.003	6.2705
2	-0.986	6.2391
2	-0.969	6.214
2	-0.952	6.1826
2	-0.935	6.1512
2	-0.935	6.126
2	-0.918	6.0946
2	-0.918	6.0695
2	-0.918	6.0443
2	-0.918	6.0129
2	-0.918	5.9878
2	-0.918	5.9564
2	-0.918	5.9313
2	-0.918	5.9061
2	-0.935	5.8747
2	-0.935	5.8496
2	-0.952	5.8182
2	-0.969	5.7867
2	-0.986	5.7616
2	-1.003	5.7302
2	-1.02	5.6988
2	-1.037	5.6674
2	-1.071	5.6359
2	-1.088	5.6045
2	-1.122	5.5731
2	-1.139	5.5354
2	-1.173	5.504
2	-1.207	5.4663
2	-1.241	5.4286
2	-1.275	5.3909
2	-1.326	5.3532
2	-1.36	5.3092
2	-1.394	5.2715
2	-1.445	5.2275
0	-1.513	5.1836
0	-1.581	5.1333
0	-1.649	5.0893
0	-1.717	5.0328
0	-1.785	4.9825
0	-1.853	4.926
0	-1.921	4.8694
0	-2.006	4.8129
1	-2.074	4.75
1	-2.176	4.6872
1	-2.261	4.6181
1	-2.363	4.549
1	-2.448	4.4798
1	-2.533	4.4044
1	-2.635	4.3228
1	-2.72	4.2474
1	-2.805	4.1594
1	-2.89	4.0777
1	-2.958	3.9898
1	-3.026	3.8955
1	-3.094	3.8076
1	-3.162	3.7133
1	-3.213	3.6128
1	-3.264	3.5185
1	-3.315	3.418
1	-3.349	3.3175
1	-3.383	3.217
1	-3.4	3.1164
1	-3.417	3.0159
1	-3.417	2.9091
1	-3.417	2.8085
0	-3.383	2.708
0	-3.349	2.6075
0	-3.298	2.507
0	-3.264	2.4064
0	-3.196	2.3059
0	-3.145	2.2117
0	-3.077	2.1174
0	-3.009	2.0294
0	-2.941	1.9415
0	-2.873	1.8535
0	-2.788	1.7655
0	-2.72	1.6839
0	-2.635	1.6022
0	-2.567	1.5205
0	-2.499	1.4451
0	-2.414	1.376
0	-2.346	1.3006
0	-2.261	1.2315
0	-2.193	1.1624
0	-2.125	1.0995
0	-2.057	1.0367
0	-1.989	0.97388
0	-1.938	0.91733
0	-1.87	0.86079
0	-1.819	0.80424
0	-1.768	0.74769
0	-1.717	0.69742
0	-1.666	0.64716
0	-1.615	0.59689
0	-1.581	0.54663
0	-1.547	0.50265
0	-1.513	0.45238
0	-1.479	0.4084
0	-1.445	0.36442
0	-1.411	0.32044
0	-1.394	0.28274
0	-1.377	0.23876
0	-1.36	0.19478
2	-1.343	0.15708
2	-1.309	0.11938
2	-1.292	0.075397
2	-1.258	0.037699
2	-1.241	0
2	-1.224	6.2454
2	-1.207	6.214
2	-1.19	6.1763
2	-1.173	6.1386
2	-1.156	6.1072
2	-1.156	6.0695
2	-1.156	6.0318
2	-1.156	6.0004
2	-1.156	5.9627
2	-1.156	5.9313
2	-1.156	5.8936
2	-1.173	5.8559
2	-1.19	5.8244
2	-1.19	5.7867
2	-1.207	5.749
2	-1.224	5.7113
2	-1.258	5.6736
2	-1.275	5.6359
2	-1.292	5.5982
2	-1.326	5.5605
2	-1.36	5.5166
2	-1.394	5.4789
2	-1.428	5.4349
2	-1.462	5.3909
0	-1.513	5.3469
0	-1.581	5.3029
0	-1.632	5.2527
0	-1.7	5.2024
0	-1.768	5.1521
0	-1.836	5.0956
0	-1.904	5.039
0	-1.972	4.9825
0	-2.057	4.9197
0	-2.125	4.8568
0	-2.193	4.794
0	-2.261	4.7249
0	-2.346	4.6558
0	-2.414	4.5867
0	-2.482	4.5113
1	-2.567	4.4359
1	-2.652	4.3542
1	-2.737	4.2725
1	-2.822	4.1908
1	-2.907	4.1029
1	-2.992	4.0149
1	-3.06	3.9269
1	-3.128	3.8327
1	-3.196	3.7384
1	-3.247	3.6379
1	-3.298	3.5437
1	-3.349	3.4431
1	-3.383	3.3426
1	-3.417	3.2358
1	-3.434	3.1353
1	-3.451	3.0284
1	-3.451	2.9279
1	-3.451	2.8211
0	-3.434	2.7206
0	-3.4	2.62
0	-3.349	2.5132
0	-3.298	2.419
0	-3.247	2.3185
0	-3.196	2.2179
0	-3.128	2.1237
0	-3.06	2.0294
0	-2.992	1.9415
0	-2.924	1.8535
0	-2.839	1.7655
0	-2.771	1.6839
0	-2.686	1.6022
0	-2.618	1.5205
0	-2.533	1.4451
0	-2.465	1.3697
0	-2.397	1.2943
0	-2.312	1.2252
0	-2.244	1.1561
0	-2.176	1.087
0	-2.108	1.0241
0	-2.04	0.96131
0	-1.989	0.89848
0	-1.921	0.84193
0	-1.87	0.78539
0	-1.819	0.72884
0	-1.768	0.67229
0	-1.717	0.62203
0	-1.683	0.57176
0	-1.632	0.5215
0	-1.598	0.47123
0	-1.564	0.42097
2	-1.547	0.37699
2	-1.496	0.333
2	-1.445	0.28902
2	-1.411	0.24504
2	-1.377	0.20106
2	-1.326	0.16336
2	-1.309	0.11938
2	-1.275	0.08168
2	-1.241	0.043982
2	-1.224	0.0062831
2	-1.207	6.2517
2	-1.19	6.2203
2	-1.173	6.1826
2	-1.156	6.1449
2	-1.156	6.1135
2	-1.139	6.0758
2	-1.139	6.0443
2	-1.139	6.0066
2	-1.139	5.9752
2	-1.139	5.9375
2	-1.139	5.9061
2	-1.156	5.8684
2	-1.156	5.837
2	-1.173	5.7993
2	-1.19	5.7616
2	-1.207	5.7302
2	-1.224	5.6925
2	-1.258	5.6548
2	-1.275	5.6171
2	-1.309	5.5794
2	-1.326	5.5354
2	-1.36	5.4977
2	-1.394	5.4537
2	-1.428	5.4097
2	-1.462	5.3658
2	-1.513	5.3218
0	-1.564	5.2778
1	-1.632	5.2275
1	-1.717	5.1773
1	-1.802	5.127
1	-1.887	5.0705
1	-1.989	5.0139
1	-2.074	4.9511
1	-2.159	4.8883
1	-2.261	4.8191
1	-2.346	4.75
1	-2.448	4.6809
1	-2.533	4.6055
1	-2.635	4.5238
1	-2.72	4.4421
1	-2.822	4.3605
1	-2.907	4.2725
1	-2.992	4.1845
1	-3.077	4.0966
1	-3.145	4.0023
1	-3.23	3.9081
1	-3.298	3.8076
1	-3.349	3.707
1	-3.417	3.6065
1	-3.451	3.506
1	-3.502	3.3992
0	-3.519	3.2923
0	-3.519	3.1855
0	-3.519	3.0787
0	-3.502	2.9782
0	-3.485	2.8714
0	-3.468	2.7646
0	-3.434	2.664
0	-3.4	2.5572
0	-3.349	2.4567
0	-3.298	2.3562
0	-3.23	2.2619
0	-3.179	2.1614
0	-3.111	2.0671
0	-3.043	1.9792
0	-2.975	1.8849
0	-2.89	1.797
0	-2.822	1.709
0	-2.737	1.6273
0	-2.669	1.5456
0	-2.601	1.4703
0	-2.516	1.3886
0	-2.448	1.3132
0	-2.363	1.2441
0	-2.295	1.1749
0	-2.227	1.1058
0	-2.159	1.0367
0	-2.091	0.97388
0	-2.04	0.91105
0	-1.972	0.8545
0	-1.921	0.79167
0	-1.87	0.73512
0	-1.819	0.67858
0	-1.768	0.62831
0	-1.734	0.57176
0	-1.683	0.5215
0	-1.649	0.47123
0	-1.615	0.42097
0	-1.581	0.37699
0	-1.564	0.32672
2	-1.53	0.28274
2	-1.496	0.23247
2	-1.462	0.18849
2	-1.428	0.14451
2	-1.394	0.10053
2	-1.36	0.062831
2	-1.343	0.018849
2	-1.326	6.2642
2	-1.309	6.2265
2	-1.292	6.1826
2	-1.275	6.1449
2	-1.275	6.1072
2	-1.258	6.0695
2	-1.258	6.0318
2	-1.258	5.9941
2	-1.258	5.9564
2	-1.258	5.9187
2	-1.275	5.881
2	-1.275	5.8433
2	-1.292	5.8056
2	-1.309	5.7616
2	-1.326	5.7239
2	-1.343	5.6862
2	-1.36	5.6422
2	-1.394	5.5982
2	-1.411	5.5605
2	-1.445	5.5166
2	-1.479	5.4726
2	-1.513	5.4286
2	-1.547	5.3783
0	-1.615	5.3343
0	-1.666	5.2841
0	-1.734	5.2338
0	-1.802	5.1773
0	-1.87	5.1207
0	-1.938	5.0642
1	-2.006	5.0076
1	-2.091	4.9448
1	-2.193	4.882
1	-2.278	4.8129
1	-2.38	4.7437
1	-2.465	4.6683
1	-2.567	4.593
1	-2.652	4.5175
1	-2.754	4.4359
1	-2.839	4.3542
1	-2.924	4.2662
1	-3.009	4.1783
1	-3.094	4.084
1	-3.162	3.9898
1	-3.247	3.8955
1	-3.315	3.795
1	-3.366	3.6945
0	-3.4	3.5939
0	-3.434	3.4871
0	-3.451	3.3866
0	-3.468	3.2798
0	-3.468	3.1793
0	-3.468	3.0724
0	-3.451	2.9656
0	-3.434	2.8651
0	-3.417	2.7646
0	-3.383	2.6578
0	-3.349	2.5572
0	-3.298	2.4567
0	-3.247	2.3624
0	-3.196	2.2619
0	-3.128	2.1677
0	-3.06	2.0734
0	-2.992	1.9855
0	-2.924	1.8975
0	-2.839	1.8095
0	-2.771	1.7216
0	-2.703	1.6399
0	-2.618	1.5645
0	-2.55	1.4828
0	-2.465	1.4074
0	-2.397	1.3383
0	-2.312	1.2629
0	-2.244	1.1938
0	-2.176	1.131
0	-2.108	1.0618
0	-2.04	0.99901
0	-1.989	0.94246
0	-1.921	0.87963
0	-1.87	0.82309
0	-1.802	0.77282
0	-1.751	0.71627
0	-1.7	0.66601
2	-1.666	0.61574
2	-1.598	0.56548
2	-1.547	0.51521
2	-1.479	0.47123
2	-1.428	0.42725
2	-1.377	0.38327
2	-1.326	0.34557
2	-1.292	0.30159
2	-1.241	0.26389
2	-1.207	0.22619
2	-1.173	0.19478
2	-1.139	0.15708
2	-1.105	0.12566
2	-1.071	0.094246
2	-1.054	0.062831
2	-1.02	0.031415
2	-1.003	0
2	-0.986	6.2517
2	-0.969	6.2203
2	-0.952	6.1951
2	-0.935	6.1637
2	-0.918	6.1386
2	-0.918	6.1072
2	-0.901	6.082
2	-0.901	6.0506
2	-0.901	6.0255
2	-0.901	6.0004
2	-0.901	5.9752
2	-0.901	5.9438
2	-0.901	5.9187
2	-0.918	5.8873
2	-0.918	5.8621
2	-0.935	5.837
2	-0.952	5.8056
2	-0.952	5.7742
0	-1.003	5.749
0	-1.037	5.7176
0	-1.071	5.6862
0	-1.122	5.6548
0	-1.156	5.6171
0	-1.207	5.5794
0	-1.258	5.5417
0	-1.309	5.504
0	-1.36	5.4663
0	-1.411	5.4223
0	-1.479	5.3783
0	-1.53	5.3343
0	-1.598	5.2841
0	-1.649	5.2401
0	-1.717	5.1898
0	-1.785	5.1333
0	-1.853	5.0767
0	-1.921	5.0202
0	-1.989	4.9637
0	-2.074	4.9008
0	-2.142	4.838
0	-2.21	4.7752
0	-2.295	4.706
0	-2.363	4.6369
0	-2.431	4.5615
0	-2.516	4.4861
0	-2.584	4.4107
0	-2.652	4.3353
0	-2.72	4.2537
0	-2.788	4.172
0	-2.839	4.084
0	-2.907	3.996
0	-2.958	3.9081
0	-3.009	3.8201
0	-3.043	3.7322
0	-3.077	3.6379
0	-3.111	3.5437
0	-3.145	3.4494
0	-3.162	3.3552
0	-3.162	3.2609
0	-3.179	3.1667
0	-3.162	3.0724
0	-3.162	2.9782
0	-3.145	2.8777
0	-3.111	2.7834
0	-3.094	2.6955
0	-3.043	2.6012
0	-3.009	2.507
0	-2.958	2.419
0	-2.907	2.331
0	-2.839	2.2431
0	-2.788	2.1614
0	-2.72	2.0797
0	-2.652	1.998
0	-2.584	1.9163
1	-2.516	1.841
1	-2.448	1.7655
1	-2.397	1.6902
1	-2.346	1.621
1	-2.295	1.5519
1	-2.227	1.4828
1	-2.176	1.42
0	-2.108	1.3509
0	-2.023	1.288
0	-1.955	1.2315
0	-1.887	1.1749
0	-1.819	1.1184
0	-1.751	1.0618
0	-1.683	1.0116
0	-1.615	0.96131
0	-1.564	0.91105
0	-1.496	0.86707
0	-1.445	0.82309
0	-1.394	0.7791
0	-1.326	0.74141
0	-1.292	0.69742
1	-1.241	0.65973
1	-1.207	0.62831
1	-1.19	0.59061
1	-1.173	0.55291
1	-1.139	0.5215
1	-1.139	0.4838
0	-1.088	0.45238
0	-1.071	0.42097
0	-1.037	0.38327
0	-1.003	0.35814
0	-0.986	0.32672
0	-0.952	0.29531
0	-0.935	0.27017
2	-0.918	0.23876
2	-0.884	0.21363
2	-0.85	0.18849
2	-0.816	0.16336
2	-0.782	0.13823
2	-0.748	0.1131
2	-0.714	0.094246
2	-0.697	0.069114
2	-0.663	0.050265
2	-0.646	0.031415
2	-0.612	0.012566
2	-0.595	6.2768
2	-0.578	6.258
2	-0.561	6.2391
2	-0.544	6.2265
2	-0.527	6.2077
2	-0.51	6.1889
2	-0.493	6.1763
2	-0.493	6.1637
2	-0.476	6.1449
2	-0.459	6.1323
2	-0.459	6.1197
2	-0.442	6.1009
2	-0.442	6.0883
2	-0.442	6.0758
2	-0.425	6.0632
2	-0.425	6.0506
2	-0.425	6.0381
2	-0.425	6.0255
2	-0.425	6.0129
2	-0.425	6.0004
2	-0.425	5.9878
2	-0.425	5.9752
2	-0.425	5.9564
2	-0.425	5.9438
2	-0.442	5.9313
2	-0.442	5.9187
2	-0.442	5.9061
2	-0.459	5.8936
2	-0.459	5.881
2	-0.476	5.8621
2	-0.476	5.8496
2	-0.493	5.837
2	-0.51	5.8182
2	-0.527	5.8056
2	-0.527	5.7867
2	-0.544	5.7679
2	-0.561	5.7553
2	-0.578	5.7365
2	-0.612	5.7176
2	-0.629	5.6988
2	-0.646	5.6799
2	-0.663	5.6611
2	-0.697	5.6422
2	-0.714	5.6171
2	-0.748	5.5982
2	-0.765	5.5731
1	-0.816	5.548
1	-0.884	5.5228
1	-0.969	5.4977
1	-1.037	5.4663
1	-1.105	5.4349
1	-1.19	5.3972
1	-1.258	5.3595
1	-1.343	5.3218
1	-1.428	5.2778
1	-1.513	5.2338
1	-1.598	5.1898
1	-1.683	5.1396
1	-1.768	5.0893
1	-1.853	5.0328
1	-1.955	4.9762
1	-2.04	4.9134
0	-2.108	4.8506
0	-2.193	4.7877
0	-2.261	4.7186
0	-2.329	4.6495
0	-2.414	4.5804
0	-2.482	4.505
0	-2.55	4.4296
0	-2.618	4.3542
0	-2.686	4.2725
0	-2.754	4.1908
0	-2.822	4.1091
0	-2.873	4.0212
0	-2.924	3.9332
0	-2.975	3.8453
0	-3.026	3.7573
0	-3.06	3.6631
0	-3.094	3.5688
0	-3.128	3.4745
0	-3.145	3.3803
0	-3.162	3.2861
0	-3.162	3.1918
0	-3.162	3.0976
0	-3.162	3.0033
0	-3.145	2.9091
0	-3.111	2.8148
0	-3.094	2.7206
0	-3.06	2.6263
0	-3.009	2.5384
0	-2.958	2.4441
0	-2.907	2.3562
0	-2.856	2.2682
0	-2.805	2.1865
0	-2.737	2.1048
0	-2.669	2.0232
0	-2.601	1.9415
0	-2.516	1.8661
0	-2.448	1.7907
0	-2.38	1.7153
0	-2.295	1.6462
0	-2.227	1.5771
0	-2.142	1.5142
0	-2.074	1.4514
0	-1.989	1.3886
0	-1.921	1.332
0	-1.853	1.2755
0	-1.768	1.2189
0	-1.7	1.1624
0	-1.632	1.1121
0	-1.564	1.0681
0	-1.496	1.0179
0	-1.445	0.97388
0	-1.377	0.93618
0	-1.309	0.8922
0	-1.258	0.8545
0	-1.207	0.8168
0	-1.156	0.7791
0	-1.088	0.74769
0	-1.037	0.71627
0	-1.003	0.68486
1	-0.952	0.65344
1	-0.918	0.62831
1	-0.901	0.59689
1	-0.884	0.57176
1	-0.85	0.54663
1	-0.833	0.5215
1	-0.816	0.49637
1	-0.816	0.47123
1	-0.799	0.4461
0	-0.765	0.42097
0	-0.731	0.40212
0	-0.697	0.37699
0	-0.68	0.35814
0	-0.646	0.33929
0	-0.629	0.31416
0	-0.595	0.29531
0	-0.578	0.28274
0	-0.561	0.26389
0	-0.544	0.24504
0	-0.527	0.23247
0	-0.51	0.21363
0	-0.493	0.20106
1	-0.476	0.18221
1	-0.476	0.16964
1	-0.493	0.15708
1	-0.493	0.13823
1	-0.51	0.12566
1	-0.51	0.10681
0	-0.51	0.094246
0	-0.493	0.08168
0	-0.493	0.062831
0	-0.493	0.050265
0	-0.493	0.031415
0	-0.493	0.018849
2	-0.476	0.0062831
2	-0.459	6.2705
2	-0.442	6.258
2	-0.425	6.2454
2	-0.408	6.2328
2	-0.391	6.2203
2	-0.374	6.2077
2	-0.357	6.1951
2	-0.34	6.1889
2	-0.34	6.1763
2	-0.323	6.1637
2	-0.306	6.1574
2	-0.306	6.1449
2	-0.289	6.1386
2	-0.272	6.126
2	-0.272	6.1197
2	-0.272	6.1135
2	-0.255	6.1009
2	-0.255	6.0946
2	-0.238	6.0883
2	-0.238	6.082
2	-0.238	6.0758
2	-0.221	6.0695
2	-0.221	6.0569
2	-0.221	6.0506
2	-0.221	6.0443
2	-0.221	6.0381
2	-0.204	6.0318
2	-0.204	6.0255
2	-0.204	6.0192
0	-0.221	6.0129
1	-0.255	6.0066
1	-0.289	6.0004
1	-0.323	5.9878
1	-0.374	5.9752
1	-0.408	5.9627
1	-0.459	5.9501
1	-0.51	5.9375
1	-0.544	5.9187
1	-0.595	5.9061
1	-0.646	5.8873
1	-0.697	5.8621
1	-0.748	5.8433
1	-0.799	5.8182
1	-0.85	5.793
1	-0.901	5.7679
1	-0.969	5.7428
1	-1.02	5.7113
1	-1.088	5.6799
1	-1.139	5.6422
1	-1.207	5.6108
1	-1.275	5.5731
1	-1.343	5.5291
1	-1.428	5.4914
1	-1.496	5.4474
1	-1.564	5.3972
1	-1.649	5.3532
1	-1.734	5.3029
1	-1.819	5.2464
1	-1.904	5.1898
1	-1.989	5.1333
1	-2.074	5.0705
1	-2.159	5.0076
1	-2.261	4.9385
1	-2.346	4.8694
0	-2.414	4.8003
0	-2.499	4.7249
0	-2.567	4.6495
0	-2.635	4.5741
0	-2.72	4.4924
0	-2.788	4.4107
0	-2.856	4.3228
0	-2.924	4.2348
0	-2.992	4.1468
0	-3.043	4.0589
0	-3.094	3.9646
0	-3.145	3.8704
0	-3.196	3.7761
0	-3.23	3.6756
0	-3.264	3.5814
0	-3.298	3.4808
0	-3.315	3.3803
0	-3.332	3.2798
0	-3.332	3.1793
0	-3.332	3.0787
0	-3.332	2.9845
0	-3.315	2.8839
0	-3.281	2.7834
0	-3.247	2.6829
0	-3.213	2.5886
0	-3.162	2.4944
0	-3.128	2.3939
0	-3.06	2.3059
0	-3.009	2.2117
0	-2.941	2.1237
0	-2.873	2.0357
0	-2.805	1.9478
0	-2.737	1.8661
0	-2.669	1.7844
0	-2.584	1.709
0	-2.516	1.6273
0	-2.431	1.5519
0	-2.363	1.4828
0	-2.278	1.4137
0	-2.21	1.3446
0	-2.125	1.2817
0	-2.057	1.2189
0	-1.989	1.1561
0	-1.921	1.0995
0	-1.853	1.043
0	-1.785	0.98645
0	-1.734	0.9299
0	-1.666	0.87963
0	-1.615	0.82937
0	-1.547	0.78539
0	-1.496	0.73512
2	-1.445	0.69114
2	-1.377	0.64716
2	-1.326	0.60946
2	-1.258	0.57176
2	-1.19	0.53406
2	-1.139	0.49637
2	-1.088	0.46495
2	-1.037	0.43353
2	-0.969	0.40212
2	-0.935	0.3707
2	-0.884	0.34557
2	-0.833	0.32044
2	-0.799	0.29531
2	-0.748	0.27017
2	-0.714	0.25132
2	-0.663	0.22619
2	-0.629	0.20734
2	-0.595	0.18849
2	-0.561	0.16964
2	-0.527	0.15708
2	-0.493	0.13823
2	-0.476	0.12566
2	-0.442	0.1131
2	-0.408	0.10053
2	-0.391	0.087963
2	-0.357	0.075397
2	-0.323	0.062831
2	-0.306	0.056548
2	-0.272	0.043982
2	-0.255	0.037699
2	-0.238	0.031415
2	-0.204	0.025132
2	-0.187	0.018849
2	-0.17	0.012566
2	-0.153	0.0062831
2	-0.119	0
2	-0.102	0
2	-0.085	6.2768
2	-0.068	6.2768
2	-0.051	6.2768
2	-0.017	6.2705
2	0	6.2705
2	0	6.2705
2	0.017	6.2705
2	0.034	6.2705
2	0.051	6.2768
2	0.085	6.2768
2	0.102	0
2	0.119	0
2	0.136	0.0062831
2	0.153	0.0062831
2	0.187	0.012566
2	0.204	0.018849
2	0.221	0.025132
2	0.255	0.031415
2	0.272	0.043982
1	0.272	0.050265
1	0.255	0.056548
1	0.238	0.069114
1	0.221	0.075397
1	0.221	0.08168
1	0.204	0.087963
1	0.187	0.094246
1	0.17	0.10053
1	0.153	0.10681
1	0.153	0.10681
1	0.136	0.1131
1	0.119	0.11938
1	0.119	0.11938
1	0.102	0.12566
1	0.085	0.12566
1	0.085	0.13195
1	0.068	0.13195
1	0.068	0.13823
1	0.051	0.13823
1	0.034	0.13823
1	0.034	0.13823
1	0.017	0.14451
1	0.017	0.14451
1	0	0.14451
1	0	0.14451
1	0	0.14451
1	0	0.14451
1	-0.017	0.14451
1	-0.017	0.14451
1	-0.034	0.13823
1	-0.051	0.13823
[truncated: 5,162 more rows]
