# Supplementary material for: Skilled motor control of an inverted pendulum implies low entropy of states but high entropy of actions
Source: PLoS Comput Biol. 2023 Jan 6;19(1):e1010810. doi: 10.1371/journal.pcbi.1010810 (PMC9851554; doi:10.1371/journal.pcbi.1010810)
Supplement: S2 File — The dataset within the file contains the data collected during the experiment. Each CSV file named “FRI_p_l.csv” corresponds to a different trial, where “p” stands for an unique numerical participant’s identifier and “l” stands for pendulum length (where “2” corresponds to 0.2, “3” to 0.3 m, “4” to 0.4 m, etc.). In every file, rows correspond to subsequent time steps, sampled with a frequency of 0.017 s. For every recorded time step, each column contains: the action selected by the trial’s participant (“action”). The value 0 corresponds to a “no action”, the value 1 represents an action that pushes the pendulum towards the clockwise direction and the value 2 corresponds to an action that pushes the pendulum towards the anti-clockwise direction.the angular velocity of the pendulum at that time step (“ang. velocity”), measured in rad s−1.the angle of the pendulum at that time step (“angle”), measured in rad with values in the interval [0, 2π) rad. The angle 0 rad corresponds to the pendulum oriented in its upright position.the single utility value associated to the whole trial (“utility”). (ZIP) [file pcbi.1010810.s002.zip › ExperimentalData/FRI_30_2.csv]

action	angular vel.	angle	trial utility
0	0	3.2358	-19.8912
0	-0.017	3.2358
0	-0.034	3.2358
0	-0.051	3.2358
0	-0.068	3.2358
0	-0.085	3.2295
0	-0.085	3.2295
0	-0.102	3.2232
0	-0.119	3.2232
0	-0.136	3.217
0	-0.136	3.2107
0	-0.153	3.2107
0	-0.17	3.2044
0	-0.17	3.1981
0	-0.187	3.1918
0	-0.187	3.1855
0	-0.187	3.1793
0	-0.204	3.173
0	-0.204	3.1667
0	-0.204	3.1604
0	-0.204	3.1541
0	-0.221	3.1478
0	-0.221	3.1416
0	-0.221	3.1353
0	-0.221	3.129
0	-0.204	3.1227
0	-0.204	3.1164
0	-0.204	3.1101
0	-0.204	3.1038
0	-0.187	3.0976
0	-0.187	3.0913
0	-0.17	3.085
0	-0.17	3.0787
0	-0.153	3.0724
0	-0.153	3.0661
0	-0.136	3.0661
0	-0.136	3.0599
0	-0.119	3.0536
0	-0.102	3.0536
0	-0.085	3.0473
0	-0.068	3.0473
0	-0.068	3.0473
0	-0.051	3.041
0	-0.034	3.041
0	-0.017	3.041
0	0	3.041
0	0	3.041
0	0	3.041
0	0.017	3.041
0	0.034	3.041
0	0.051	3.041
0	0.068	3.0473
0	0.085	3.0473
0	0.085	3.0536
0	0.102	3.0536
0	0.119	3.0599
0	0.136	3.0599
0	0.136	3.0661
0	0.153	3.0724
2	0.17	3.0724
2	0.204	3.0787
2	0.255	3.0913
2	0.306	3.0976
2	0.357	3.1101
2	0.391	3.1164
2	0.442	3.129
2	0.476	3.1478
2	0.51	3.1604
2	0.561	3.1793
2	0.578	3.1918
2	0.612	3.2107
2	0.646	3.2295
2	0.663	3.2546
2	0.697	3.2735
2	0.714	3.2923
2	0.731	3.3175
2	0.731	3.3363
2	0.748	3.3615
2	0.748	3.3803
2	0.748	3.4054
2	0.748	3.4306
2	0.748	3.4494
2	0.748	3.4745
2	0.731	3.4934
2	0.714	3.5185
2	0.697	3.5374
2	0.68	3.5625
2	0.663	3.5814
2	0.629	3.6002
2	0.595	3.6191
2	0.578	3.6379
2	0.544	3.6568
2	0.51	3.6693
2	0.476	3.6819
2	0.425	3.7008
2	0.391	3.7133
2	0.34	3.7196
2	0.306	3.7322
2	0.255	3.7384
2	0.221	3.751
2	0.17	3.7573
2	0.119	3.7573
2	0.068	3.7636
2	0.034	3.7636
2	0	3.7636
2	-0.051	3.7636
2	-0.102	3.7636
2	-0.136	3.7573
2	-0.187	3.751
2	-0.238	3.7447
2	-0.272	3.7384
2	-0.323	3.7259
2	-0.357	3.7196
2	-0.408	3.707
2	-0.442	3.6945
2	-0.476	3.6819
2	-0.51	3.6631
2	-0.544	3.6442
2	-0.578	3.6316
2	-0.612	3.6128
2	-0.629	3.5939
2	-0.663	3.5751
2	-0.68	3.5499
2	-0.697	3.5311
2	-0.714	3.5122
2	-0.731	3.4871
2	-0.731	3.4683
2	-0.748	3.4431
2	-0.748	3.4243
0	-0.782	3.3992
0	-0.816	3.374
0	-0.85	3.3489
0	-0.884	3.3238
0	-0.901	3.2923
0	-0.935	3.2672
0	-0.952	3.2421
0	-0.952	3.2107
0	-0.969	3.1793
0	-0.969	3.1541
0	-0.969	3.1227
0	-0.969	3.0913
0	-0.952	3.0661
0	-0.935	3.0347
0	-0.918	3.0096
0	-0.901	2.9782
0	-0.867	2.9531
0	-0.85	2.9279
0	-0.816	2.9028
0	-0.765	2.8777
0	-0.731	2.8525
0	-0.68	2.8337
0	-0.646	2.8148
0	-0.595	2.796
0	-0.544	2.7771
1	-0.493	2.7646
1	-0.476	2.7457
1	-0.459	2.7332
1	-0.425	2.7206
1	-0.408	2.708
1	-0.391	2.6955
1	-0.357	2.6829
1	-0.34	2.6703
1	-0.306	2.664
1	-0.272	2.6515
1	-0.255	2.6452
1	-0.221	2.6389
1	-0.187	2.6326
1	-0.153	2.6263
1	-0.119	2.62
1	-0.085	2.62
1	-0.051	2.6138
1	-0.017	2.6138
1	0	2.6138
1	0.034	2.6138
1	0.068	2.62
1	0.102	2.62
1	0.136	2.6263
1	0.17	2.6263
1	0.204	2.6326
1	0.238	2.6389
1	0.272	2.6515
1	0.289	2.6578
1	0.323	2.6703
1	0.357	2.6766
1	0.374	2.6892
1	0.391	2.7017
1	0.425	2.7143
1	0.442	2.7269
1	0.459	2.7394
1	0.476	2.752
0	0.527	2.7708
0	0.578	2.7897
0	0.629	2.8023
0	0.68	2.8274
0	0.731	2.8462
0	0.765	2.8714
0	0.799	2.8902
0	0.833	2.9154
0	0.867	2.9405
0	0.901	2.9719
0	0.918	2.997
0	0.935	3.0284
0	0.952	3.0536
0	0.952	3.085
0	0.969	3.1101
0	0.969	3.1416
0	0.969	3.173
0	0.952	3.1981
0	0.952	3.2295
0	0.935	3.2546
0	0.901	3.2861
0	0.884	3.3112
0	0.85	3.3363
0	0.816	3.3615
2	0.782	3.3866
2	0.782	3.4117
2	0.782	3.4369
2	0.782	3.462
2	0.765	3.4808
2	0.765	3.506
2	0.748	3.5311
2	0.731	3.5499
2	0.697	3.5751
2	0.68	3.5939
2	0.646	3.6128
2	0.629	3.6316
2	0.595	3.6505
2	0.561	3.6693
2	0.527	3.6882
2	0.476	3.7008
2	0.442	3.7133
2	0.391	3.7259
2	0.357	3.7384
2	0.306	3.751
2	0.255	3.7573
2	0.221	3.7699
2	0.17	3.7699
2	0.119	3.7761
2	0.068	3.7824
2	0.017	3.7824
2	-0.017	3.7824
2	-0.068	3.7824
2	-0.119	3.7761
2	-0.153	3.7761
2	-0.204	3.7699
2	-0.255	3.7573
2	-0.306	3.751
2	-0.34	3.7384
2	-0.391	3.7322
2	-0.442	3.7196
2	-0.476	3.7008
2	-0.51	3.6882
2	-0.544	3.6756
2	-0.578	3.6568
2	-0.612	3.6379
0	-0.68	3.6191
0	-0.748	3.5939
0	-0.816	3.5688
0	-0.884	3.5437
0	-0.935	3.5185
0	-0.986	3.4871
0	-1.037	3.4557
0	-1.088	3.4243
0	-1.122	3.3929
0	-1.156	3.3615
0	-1.19	3.3238
0	-1.207	3.2861
0	-1.224	3.2484
0	-1.241	3.2107
0	-1.258	3.173
0	-1.258	3.1353
0	-1.241	3.0976
0	-1.241	3.0599
0	-1.224	3.0222
0	-1.207	2.9908
0	-1.173	2.9531
0	-1.156	2.9154
0	-1.105	2.8839
0	-1.071	2.8525
0	-1.02	2.8148
0	-0.969	2.7897
0	-0.918	2.7583
0	-0.867	2.7332
0	-0.799	2.708
0	-0.731	2.6829
0	-0.663	2.664
0	-0.595	2.6452
0	-0.527	2.6263
0	-0.459	2.6075
0	-0.374	2.5949
0	-0.289	2.5886
0	-0.221	2.5823
0	-0.136	2.5761
0	-0.051	2.5698
0	0	2.5698
0	0.085	2.5698
0	0.17	2.5761
0	0.255	2.5823
0	0.323	2.5886
0	0.408	2.6012
0	0.476	2.6138
0	0.544	2.6326
0	0.629	2.6515
0	0.697	2.6703
0	0.765	2.6892
0	0.816	2.7143
2	0.884	2.7394
2	0.969	2.7708
2	1.071	2.8023
2	1.156	2.8337
2	1.241	2.8714
2	1.309	2.9091
2	1.394	2.9468
2	1.445	2.9908
2	1.513	3.0347
2	1.564	3.085
2	1.598	3.129
2	1.649	3.1793
2	1.666	3.2295
2	1.7	3.2798
2	1.717	3.33
2	1.717	3.3866
2	1.717	3.4369
2	1.717	3.4871
2	1.7	3.5374
2	1.666	3.5877
2	1.649	3.6379
2	1.615	3.6882
2	1.564	3.7384
2	1.513	3.7824
2	1.462	3.8264
2	1.411	3.8704
2	1.343	3.9144
2	1.275	3.9521
2	1.207	3.9898
2	1.139	4.0275
2	1.054	4.0589
2	0.969	4.0903
2	0.884	4.1154
2	0.799	4.1406
2	0.714	4.1657
2	0.629	4.1845
2	0.544	4.2034
2	0.442	4.216
2	0.357	4.2285
2	0.255	4.2411
2	0.17	4.2474
2	0.068	4.2537
2	0	4.2537
2	-0.102	4.2474
2	-0.187	4.2474
2	-0.289	4.2411
2	-0.374	4.2285
2	-0.476	4.216
2	-0.561	4.1971
0	-0.697	4.1783
0	-0.816	4.1594
0	-0.952	4.128
0	-1.071	4.1029
0	-1.19	4.0652
0	-1.309	4.0275
0	-1.428	3.9898
0	-1.53	3.9458
0	-1.632	3.8955
0	-1.734	3.8453
0	-1.836	3.7887
0	-1.921	3.7322
0	-1.989	3.6756
0	-2.074	3.6128
0	-2.125	3.5499
0	-2.193	3.4871
0	-2.227	3.418
0	-2.261	3.3489
0	-2.295	3.2798
0	-2.312	3.2107
0	-2.312	3.1416
0	-2.312	3.0724
0	-2.295	3.0033
0	-2.261	2.9342
0	-2.227	2.8714
0	-2.176	2.8023
0	-2.125	2.7394
0	-2.057	2.6766
0	-1.989	2.6138
0	-1.904	2.5572
0	-1.819	2.5007
0	-1.734	2.4441
0	-1.632	2.3939
0	-1.53	2.3436
0	-1.411	2.2996
0	-1.309	2.2619
0	-1.19	2.2242
0	-1.071	2.1865
0	-0.935	2.1614
0	-0.816	2.13
0	-0.68	2.1111
0	-0.561	2.0923
0	-0.425	2.0734
0	-0.289	2.0671
0	-0.153	2.0609
0	-0.034	2.0546
0	0.085	2.0546
0	0.221	2.0609
0	0.357	2.0671
0	0.476	2.0797
0	0.612	2.0986
0	0.748	2.1174
0	0.867	2.1425
0	0.986	2.174
0	1.105	2.2054
0	1.224	2.2368
0	1.343	2.2745
0	1.462	2.3185
0	1.564	2.3624
0	1.666	2.4127
0	1.768	2.463
0	1.853	2.5195
0	1.938	2.5761
0	2.006	2.6389
2	2.074	2.6955
2	2.176	2.7646
2	2.261	2.8274
2	2.346	2.8965
2	2.414	2.9719
2	2.465	3.041
2	2.516	3.1164
2	2.55	3.1981
2	2.584	3.2735
2	2.601	3.3489
2	2.601	3.4306
2	2.584	3.506
2	2.567	3.5814
2	2.533	3.6631
2	2.499	3.7384
2	2.448	3.8138
2	2.397	3.883
2	2.329	3.9521
2	2.244	4.0212
2	2.176	4.0903
2	2.091	4.1531
2	1.989	4.216
2	1.904	4.2725
2	1.802	4.3291
2	1.7	4.3856
2	1.598	4.4359
2	1.496	4.4798
2	1.377	4.5238
2	1.275	4.5615
2	1.173	4.5992
2	1.054	4.6306
2	0.952	4.6621
2	0.833	4.6935
2	0.731	4.7123
2	0.612	4.7375
2	0.51	4.75
2	0.391	4.7689
2	0.289	4.7752
2	0.187	4.7814
2	0.068	4.7877
2	-0.017	4.7877
2	-0.136	4.7877
2	-0.238	4.7814
2	-0.34	4.7689
2	-0.459	4.7626
2	-0.561	4.7437
2	-0.68	4.7249
0	-0.833	4.6998
0	-0.969	4.6746
0	-1.122	4.6432
0	-1.275	4.6055
0	-1.428	4.5678
0	-1.564	4.5238
0	-1.717	4.4736
0	-1.853	4.417
0	-2.006	4.3605
0	-2.142	4.2976
0	-2.278	4.2285
0	-2.397	4.1594
0	-2.533	4.0903
0	-2.635	4.0086
0	-2.754	3.9269
0	-2.856	3.8453
0	-2.941	3.7573
0	-3.026	3.6693
0	-3.094	3.5751
0	-3.145	3.4808
0	-3.196	3.3866
0	-3.213	3.2923
0	-3.23	3.1918
0	-3.23	3.0976
0	-3.213	2.997
0	-3.179	2.9028
0	-3.145	2.8085
0	-3.077	2.7143
0	-3.009	2.62
0	-2.941	2.5321
0	-2.839	2.4441
0	-2.737	2.3624
0	-2.635	2.2808
0	-2.516	2.2054
0	-2.38	2.13
0	-2.261	2.0609
0	-2.125	1.9917
0	-1.972	1.9289
0	-1.836	1.8724
0	-1.683	1.8221
0	-1.547	1.7718
0	-1.394	1.7279
0	-1.241	1.6902
0	-1.105	1.6525
0	-0.952	1.621
0	-0.799	1.5959
0	-0.646	1.5708
0	-0.493	1.5582
0	-0.34	1.5456
0	-0.204	1.5331
0	-0.051	1.5331
0	0.085	1.5331
0	0.238	1.5331
0	0.391	1.5456
0	0.544	1.5582
0	0.68	1.5771
0	0.833	1.6022
0	0.986	1.6273
0	1.139	1.6587
0	1.275	1.6964
0	1.428	1.7404
0	1.581	1.7844
2	1.717	1.8347
2	1.904	1.8849
2	2.091	1.9478
2	2.261	2.0106
2	2.431	2.086
2	2.601	2.1614
2	2.754	2.2431
2	2.907	2.3247
2	3.06	2.4127
2	3.196	2.507
2	3.315	2.6075
2	3.417	2.708
2	3.519	2.8148
2	3.587	2.9216
2	3.655	3.0284
2	3.706	3.1416
2	3.74	3.2484
2	3.74	3.3615
2	3.74	3.4745
2	3.723	3.5877
2	3.689	3.7008
2	3.638	3.8076
2	3.587	3.9207
2	3.502	4.0275
2	3.434	4.128
2	3.332	4.2348
2	3.247	4.3291
2	3.128	4.4296
2	3.026	4.5175
2	2.924	4.6118
2	2.805	4.6935
2	2.703	4.7752
2	2.584	4.8568
2	2.482	4.9322
2	2.38	5.0076
2	2.278	5.0767
0	2.125	5.1459
0	2.006	5.2024
0	1.87	5.2652
0	1.734	5.3155
0	1.615	5.3658
0	1.496	5.416
0	1.394	5.46
0	1.275	5.4977
0	1.173	5.5354
0	1.071	5.5731
0	0.986	5.6045
0	0.884	5.6297
0	0.799	5.6548
0	0.714	5.6799
0	0.629	5.6988
0	0.544	5.7176
0	0.459	5.7302
0	0.391	5.7428
0	0.306	5.7553
0	0.238	5.7679
0	0.17	5.7742
0	0.085	5.7742
0	0.017	5.7742
0	-0.034	5.7742
0	-0.102	5.7742
0	-0.187	5.7679
0	-0.255	5.7616
0	-0.323	5.7553
0	-0.408	5.7428
0	-0.476	5.7302
0	-0.561	5.7113
0	-0.646	5.6925
0	-0.731	5.6736
0	-0.816	5.6485
0	-0.901	5.6234
0	-1.003	5.5982
0	-1.088	5.5668
0	-1.19	5.5291
0	-1.292	5.4914
0	-1.394	5.4537
0	-1.513	5.4097
0	-1.632	5.3595
0	-1.751	5.3092
0	-1.87	5.2527
0	-2.006	5.1961
0	-2.142	5.1333
0	-2.278	5.0705
0	-2.414	4.9951
0	-2.567	4.926
0	-2.703	4.8443
0	-2.856	4.7626
0	-3.009	4.6746
0	-3.145	4.5804
0	-3.298	4.4798
0	-3.434	4.3793
0	-3.57	4.2788
0	-3.706	4.1657
0	-3.825	4.0526
0	-3.944	3.9332
0	-4.046	3.8138
0	-4.131	3.6945
0	-4.199	3.5688
0	-4.25	3.4431
0	-4.284	3.3112
0	-4.301	3.1855
0	-4.284	3.0536
0	-4.267	2.9279
0	-4.216	2.8023
0	-4.165	2.6703
0	-4.08	2.5509
0	-3.995	2.4253
0	-3.876	2.3122
0	-3.774	2.1928
0	-3.638	2.086
0	-3.502	1.9729
0	-3.366	1.8724
0	-3.213	1.7718
0	-3.06	1.6776
0	-2.907	1.5896
0	-2.754	1.5017
0	-2.618	1.42
0	-2.465	1.3446
0	-2.312	1.2755
0	-2.176	1.2064
0	-2.04	1.1435
0	-1.904	1.087
0	-1.768	1.0304
0	-1.632	0.98016
0	-1.513	0.9299
0	-1.394	0.88592
0	-1.275	0.84822
0	-1.173	0.81052
0	-1.054	0.77282
0	-0.952	0.74769
0	-0.85	0.71627
0	-0.765	0.69114
0	-0.663	0.67229
0	-0.561	0.65344
0	-0.476	0.63459
0	-0.391	0.62203
0	-0.306	0.61574
0	-0.221	0.60318
0	-0.136	0.59689
0	-0.051	0.59689
0	0.017	0.59689
0	0.102	0.59689
0	0.187	0.60318
0	0.272	0.60946
0	0.357	0.62203
0	0.459	0.63459
0	0.544	0.64716
0	0.629	0.66601
0	0.731	0.68486
0	0.816	0.70999
0	0.918	0.73512
0	1.02	0.76654
0	1.139	0.79795
0	1.241	0.83565
0	1.36	0.87335
0	1.462	0.91733
0	1.598	0.96131
0	1.717	1.0116
0	1.836	1.0681
0	1.972	1.1247
0	2.108	1.1875
0	2.244	1.2503
0	2.397	1.3195
0	2.533	1.3948
0	2.686	1.4703
0	2.839	1.5582
0	2.992	1.6462
0	3.128	1.7341
2	3.281	1.8347
2	3.451	1.9352
2	3.638	2.042
2	3.808	2.1488
2	3.961	2.2682
2	4.114	2.3876
2	4.233	2.5132
2	4.352	2.6452
2	4.454	2.7771
2	4.539	2.9091
2	4.607	3.0473
2	4.641	3.1855
2	4.658	3.33
2	4.658	3.4683
2	4.641	3.6065
2	4.607	3.7447
2	4.556	3.883
2	4.471	4.0212
2	4.403	4.1531
2	4.301	4.2851
2	4.199	4.4107
0	4.046	4.5364
0	3.893	4.6558
0	3.757	4.7689
0	3.604	4.882
0	3.451	4.9888
0	3.298	5.0893
0	3.162	5.1898
0	3.043	5.2778
0	2.907	5.372
0	2.805	5.4537
0	2.686	5.5354
0	2.584	5.6171
0	2.499	5.6925
0	2.431	5.7679
0	2.346	5.8433
0	2.295	5.9124
0	2.244	5.9815
0	2.21	6.0443
0	2.176	6.1135
0	2.142	6.1763
0	2.142	6.2391
0	2.142	0.025132
0	2.142	0.087963
0	2.159	0.15079
1	2.193	0.21991
1	2.176	0.28274
1	2.193	0.34557
1	2.21	0.41469
1	2.227	0.4838
1	2.261	0.54663
1	2.295	0.61574
1	2.346	0.68486
1	2.414	0.76026
1	2.482	0.83565
1	2.55	0.91105
1	2.635	0.98645
1	2.72	1.0681
1	2.805	1.1498
1	2.907	1.2378
1	3.009	1.3257
1	3.111	1.4137
1	3.213	1.5142
1	3.332	1.6085
1	3.434	1.709
1	3.536	1.8158
1	3.638	1.9226
1	3.74	2.0357
1	3.825	2.1488
1	3.893	2.2619
1	3.961	2.3813
0	4.063	2.5007
0	4.131	2.6263
0	4.199	2.752
0	4.25	2.8777
0	4.267	3.0096
0	4.284	3.1353
0	4.267	3.2672
0	4.233	3.3929
0	4.199	3.5185
0	4.131	3.6442
0	4.046	3.7699
0	3.944	3.8892
0	3.842	4.0023
0	3.706	4.1154
0	3.587	4.2285
0	3.451	4.3353
2	3.298	4.4359
2	3.196	4.5301
2	3.077	4.6244
2	2.975	4.7186
2	2.856	4.8066
2	2.754	4.8883
2	2.652	4.9699
2	2.55	5.0516
2	2.448	5.127
2	2.346	5.1961
2	2.261	5.2652
2	2.176	5.3343
2	2.091	5.3972
2	2.023	5.46
2	1.955	5.5166
2	1.887	5.5794
2	1.836	5.6359
2	1.785	5.6862
2	1.751	5.7428
2	1.717	5.793
2	1.683	5.8433
2	1.666	5.8936
0	1.615	5.9438
0	1.564	5.9941
0	1.53	6.0381
0	1.496	6.082
0	1.462	6.1323
0	1.445	6.1763
0	1.428	6.214
0	1.428	6.258
0	1.428	0.018849
0	1.428	0.062831
0	1.445	0.10681
0	1.462	0.15079
0	1.496	0.19478
0	1.513	0.23876
0	1.564	0.28902
0	1.598	0.333
0	1.649	0.38327
0	1.717	0.43353
0	1.785	0.4838
1	1.853	0.54035
1	1.887	0.59689
1	1.938	0.65344
1	1.989	0.71627
1	2.057	0.77282
1	2.125	0.83565
1	2.193	0.90477
1	2.278	0.9676
1	2.363	1.043
1	2.448	1.1121
1	2.55	1.1875
1	2.652	1.2629
1	2.754	1.3446
1	2.856	1.4325
1	2.958	1.5205
1	3.077	1.6085
1	3.179	1.7027
1	3.281	1.8033
1	3.383	1.9038
1	3.485	2.0043
1	3.57	2.1111
1	3.655	2.2179
1	3.723	2.331
1	3.791	2.4441
1	3.825	2.5572
1	3.859	2.6703
1	3.876	2.7897
1	3.876	2.9028
1	3.859	3.0222
1	3.825	3.1353
1	3.774	3.2546
1	3.706	3.3677
0	3.672	3.4745
0	3.604	3.5877
0	3.536	3.6945
0	3.451	3.8013
0	3.349	3.9018
0	3.247	4.0023
2	3.111	4.0966
2	3.026	4.1908
2	2.941	4.2788
2	2.839	4.3667
2	2.737	4.4484
2	2.618	4.5301
2	2.516	4.6055
2	2.414	4.6809
2	2.295	4.75
2	2.193	4.8191
2	2.074	4.882
2	1.972	4.9448
2	1.87	5.0014
2	1.768	5.0579
2	1.666	5.1082
2	1.564	5.1584
2	1.479	5.2024
2	1.377	5.2464
2	1.292	5.2841
2	1.207	5.3218
2	1.122	5.3595
2	1.054	5.3909
2	0.969	5.4223
2	0.901	5.4537
2	0.833	5.4789
2	0.765	5.504
2	0.697	5.5228
2	0.646	5.5417
2	0.578	5.5605
2	0.527	5.5794
2	0.476	5.592
2	0.408	5.6108
2	0.357	5.6234
2	0.306	5.6297
2	0.255	5.6422
2	0.221	5.6485
2	0.17	5.6548
2	0.119	5.6548
2	0.068	5.6611
2	0.017	5.6611
2	0	5.6611
2	-0.051	5.6611
2	-0.102	5.6611
2	-0.136	5.6548
2	-0.187	5.6485
2	-0.238	5.6422
2	-0.289	5.6359
2	-0.34	5.6234
2	-0.391	5.6171
2	-0.442	5.6045
2	-0.493	5.5857
2	-0.561	5.5731
2	-0.612	5.5543
2	-0.663	5.5354
2	-0.731	5.5103
2	-0.799	5.4914
2	-0.867	5.4663
2	-0.935	5.4349
2	-1.003	5.4097
2	-1.088	5.3783
2	-1.156	5.3406
2	-1.241	5.3029
2	-1.326	5.2652
0	-1.462	5.2275
0	-1.581	5.1773
0	-1.717	5.127
0	-1.853	5.0767
0	-2.006	5.0202
0	-2.142	4.9574
0	-2.295	4.8883
0	-2.431	4.8191
0	-2.584	4.7437
0	-2.737	4.6621
0	-2.873	4.5804
0	-3.026	4.4861
0	-3.162	4.3982
0	-3.315	4.2976
0	-3.434	4.1971
0	-3.57	4.0903
0	-3.672	3.9835
0	-3.791	3.8704
0	-3.876	3.7573
0	-3.961	3.6379
0	-4.012	3.5185
0	-4.063	3.3992
0	-4.08	3.2735
0	-4.097	3.1478
0	-4.08	3.0284
0	-4.063	2.9028
0	-4.012	2.7834
0	-3.961	2.664
0	-3.876	2.5447
0	-3.774	2.4316
0	-3.672	2.3185
0	-3.553	2.2117
0	-3.434	2.1048
0	-3.298	2.0043
0	-3.162	1.9038
0	-3.009	1.8158
0	-2.873	1.7279
0	-2.72	1.6399
0	-2.567	1.5645
0	-2.414	1.4891
0	-2.261	1.4137
0	-2.108	1.3509
0	-1.972	1.288
0	-1.819	1.2315
0	-1.683	1.1812
0	-1.547	1.131
0	-1.411	1.087
0	-1.275	1.043
0	-1.156	1.0116
0	-1.02	0.97388
0	-0.901	0.94875
0	-0.782	0.92362
0	-0.663	0.89848
0	-0.544	0.87963
0	-0.425	0.86707
0	-0.306	0.8545
0	-0.204	0.84822
0	-0.085	0.84193
0	0.017	0.84193
0	0.119	0.84193
0	0.238	0.84822
0	0.34	0.86079
0	0.459	0.87335
0	0.578	0.88592
0	0.697	0.90477
0	0.816	0.9299
0	0.935	0.95503
0	1.054	0.98645
0	1.19	1.0179
0	1.309	1.0556
0	1.445	1.0995
0	1.581	1.1435
0	1.717	1.1938
0	1.853	1.2503
0	2.006	1.3069
0	2.142	1.3697
0	2.295	1.4325
0	2.448	1.5079
0	2.584	1.5833
0	2.737	1.665
0	2.89	1.7467
0	3.026	1.8347
0	3.162	1.9289
0	3.298	2.0232
2	3.434	2.13
2	3.604	2.2305
2	3.74	2.3436
2	3.893	2.4567
2	4.012	2.5761
2	4.131	2.7017
2	4.216	2.8274
2	4.301	2.9531
2	4.352	3.085
2	4.386	3.217
2	4.403	3.3489
2	4.403	3.4808
2	4.386	3.6128
2	4.335	3.7447
2	4.284	3.8704
2	4.216	4.0023
2	4.131	4.128
2	4.046	4.2474
2	3.944	4.3667
2	3.842	4.4861
2	3.74	4.5992
2	3.621	4.7123
2	3.502	4.8191
2	3.4	4.9197
2	3.298	5.0202
2	3.196	5.1207
2	3.094	5.215
2	3.009	5.3029
0	2.89	5.3972
0	2.771	5.4789
0	2.669	5.5605
0	2.567	5.6422
0	2.482	5.7176
0	2.414	5.793
0	2.346	5.8621
0	2.278	5.9313
0	2.244	6.0004
0	2.193	6.0695
0	2.176	6.1323
0	2.159	6.1951
0	2.142	6.2642
0	2.142	0.043982
0	2.159	0.10681
0	2.176	0.17593
0	2.21	0.23876
0	2.244	0.30787
0	2.295	0.37699
0	2.363	0.4461
0	2.431	0.51521
0	2.499	0.59061
0	2.584	0.66601
0	2.686	0.74769
0	2.788	0.82937
0	2.907	0.91733
0	3.026	1.0053
0	3.162	1.0995
0	3.298	1.1938
0	3.434	1.2943
0	3.57	1.4011
0	3.723	1.5079
0	3.876	1.6273
0	4.012	1.7404
0	4.165	1.8661
0	4.301	1.9917
0	4.437	2.1237
0	4.556	2.2619
0	4.658	2.4001
0	4.743	2.5384
0	4.828	2.6829
0	4.879	2.8274
0	4.913	2.9782
0	4.913	3.1227
0	4.913	3.2735
0	4.879	3.418
0	4.811	3.5625
0	4.743	3.707
0	4.658	3.8515
0	4.539	3.9898
0	4.42	4.1217
0	4.284	4.2537
0	4.148	4.3793
0	4.012	4.505
0	3.859	4.6181
0	3.706	4.7375
0	3.553	4.8443
0	3.4	4.9511
0	3.264	5.0453
0	3.111	5.1459
0	2.975	5.2338
0	2.856	5.3218
0	2.737	5.4097
0	2.618	5.4914
0	2.516	5.5668
0	2.431	5.6422
0	2.329	5.7113
0	2.261	5.7805
0	2.193	5.8496
0	2.125	5.9124
0	2.074	5.9752
0	2.04	6.0381
0	2.006	6.1009
0	1.989	6.1574
0	1.972	6.2203
0	1.972	6.2768
0	1.972	0.056548
0	1.972	0.1131
0	2.006	0.17593
0	2.023	0.23247
0	2.074	0.29531
0	2.108	0.35814
0	2.176	0.42097
0	2.244	0.49008
0	2.312	0.5592
0	2.397	0.62831
0	2.482	0.70371
0	2.584	0.7791
0	2.703	0.86079
0	2.805	0.94246
0	2.941	1.0304
0	3.06	1.1184
0	3.196	1.2126
0	3.349	1.3132
0	3.485	1.4137
0	3.638	1.5205
0	3.791	1.6336
0	3.927	1.7467
0	4.08	1.8661
0	4.216	1.9917
0	4.335	2.1237
0	4.471	2.2556
0	4.573	2.3876
0	4.658	2.5258
0	4.743	2.6703
0	4.794	2.8148
0	4.828	2.9593
0	4.845	3.1038
0	4.828	3.2484
0	4.811	3.3929
0	4.76	3.5374
0	4.692	3.6756
0	4.59	3.8201
0	4.488	3.9521
0	4.369	4.0903
0	4.25	4.216
0	4.097	4.3416
0	3.961	4.4673
0	3.808	4.5804
0	3.655	4.6935
0	3.502	4.8003
0	3.366	4.9071
0	3.213	5.0014
0	3.06	5.0956
0	2.924	5.1898
0	2.805	5.2715
0	2.669	5.3595
0	2.55	5.4349
0	2.448	5.5103
0	2.346	5.5857
2	2.261	5.6548
2	2.21	5.7176
2	2.176	5.7867
2	2.142	5.8496
2	2.125	5.9124
2	2.108	5.9815
0	2.074	6.0443
0	2.04	6.1009
0	2.023	6.1637
0	2.006	6.2265
0	2.006	0
0	2.006	0.062831
0	2.023	0.12566
0	2.04	0.18221
0	2.074	0.24504
0	2.108	0.30787
0	2.159	0.37699
0	2.227	0.43982
0	2.295	0.50893
0	2.363	0.57805
0	2.448	0.65344
0	2.55	0.72256
0	2.652	0.80424
0	2.754	0.88592
0	2.873	0.9676
0	3.009	1.0556
0	3.145	1.1498
0	3.281	1.2441
0	3.417	1.3446
0	3.57	1.4514
0	3.706	1.5645
0	3.859	1.6776
0	4.012	1.797
0	4.148	1.9163
0	4.284	2.042
0	4.403	2.174
0	4.522	2.3059
0	4.624	2.4441
0	4.709	2.5886
0	4.777	2.7269
0	4.828	2.8714
0	4.845	3.0159
0	4.862	3.1667
0	4.845	3.3112
0	4.794	3.4557
0	4.743	3.6002
0	4.658	3.7384
0	4.573	3.8767
0	4.454	4.0149
0	4.335	4.1468
0	4.199	4.2725
0	4.063	4.3982
0	3.91	4.5175
0	3.757	4.6369
0	3.604	4.7437
0	3.451	4.8506
0	3.315	4.9511
0	3.162	5.0516
0	3.026	5.1459
0	2.89	5.2338
0	2.754	5.3155
0	2.635	5.3972
0	2.533	5.4789
0	2.414	5.548
0	2.329	5.6234
0	2.244	5.6925
0	2.159	5.7553
0	2.091	5.8182
1	2.023	5.881
1	1.921	5.9438
1	1.836	6.0004
1	1.751	6.0506
1	1.683	6.1072
1	1.615	6.1574
1	1.564	6.2014
1	1.513	6.2517
1	1.479	0.012566
1	1.445	0.056548
1	1.411	0.10053
1	1.394	0.13823
1	1.377	0.18221
1	1.36	0.22619
1	1.36	0.26389
1	1.36	0.30787
1	1.36	0.34557
1	1.377	0.38955
1	1.394	0.42725
0	1.462	0.47123
0	1.53	0.51521
0	1.615	0.56548
0	1.683	0.61574
0	1.785	0.66601
0	1.87	0.72256
0	1.972	0.7791
0	2.091	0.84193
0	2.193	0.90477
0	2.312	0.97388
0	2.448	1.043
0	2.584	1.1184
0	2.72	1.2001
0	2.856	1.2817
0	2.992	1.3697
0	3.145	1.464
0	3.298	1.5582
0	3.434	1.665
0	3.587	1.7655
0	3.723	1.8786
0	3.876	1.9917
0	3.995	2.1111
0	4.114	2.2305
0	4.233	2.3562
0	4.335	2.4881
0	4.403	2.62
0	4.471	2.752
0	4.522	2.8839
0	4.539	3.0222
0	4.539	3.1604
0	4.539	3.2986
0	4.488	3.4306
0	4.437	3.5625
0	4.369	3.7008
0	4.284	3.8264
0	4.165	3.9521
0	4.063	4.0777
0	3.927	4.1971
0	3.791	4.3165
0	3.655	4.4296
0	3.502	4.5364
0	3.349	4.6369
0	3.196	4.7375
0	3.043	4.8317
0	2.89	4.9197
0	2.754	5.0014
0	2.601	5.083
0	2.465	5.1584
0	2.329	5.2338
0	2.21	5.3029
0	2.091	5.3658
0	1.972	5.4286
1	1.853	5.4851
1	1.717	5.5417
1	1.564	5.5857
1	1.445	5.6359
1	1.309	5.6736
1	1.19	5.7113
1	1.071	5.749
1	0.952	5.7805
1	0.833	5.8056
1	0.731	5.8307
1	0.629	5.8496
1	0.527	5.8684
1	0.425	5.881
1	0.323	5.8936
1	0.221	5.8998
1	0.136	5.9061
0	0.085	5.9124
0	0.017	5.9124
0	-0.017	5.9124
0	-0.068	5.9124
0	-0.119	5.9061
0	-0.17	5.8998
0	-0.238	5.8936
0	-0.289	5.8873
2	-0.34	5.881
2	-0.374	5.8684
2	-0.391	5.8559
2	-0.408	5.8433
2	-0.425	5.8307
2	-0.459	5.8182
2	-0.493	5.7993
2	-0.51	5.7867
2	-0.544	5.7679
2	-0.578	5.7553
2	-0.612	5.7365
2	-0.646	5.7176
2	-0.697	5.6988
2	-0.731	5.6736
2	-0.782	5.6485
2	-0.833	5.6297
2	-0.884	5.5982
2	-0.935	5.5731
2	-1.003	5.5417
2	-1.054	5.5103
2	-1.122	5.4789
2	-1.19	5.4474
2	-1.258	5.4097
2	-1.343	5.3658
2	-1.411	5.3281
2	-1.496	5.2841
2	-1.581	5.2338
2	-1.683	5.1898
2	-1.768	5.1333
2	-1.87	5.083
2	-1.972	5.0202
2	-2.074	4.9637
2	-2.176	4.9008
2	-2.278	4.8317
2	-2.38	4.7626
2	-2.499	4.6872
2	-2.601	4.6118
2	-2.703	4.5301
2	-2.822	4.4484
2	-2.924	4.3605
2	-3.009	4.2725
2	-3.111	4.1783
2	-3.196	4.084
2	-3.264	3.9898
2	-3.332	3.8892
2	-3.383	3.7887
2	-3.417	3.6882
2	-3.451	3.5814
0	-3.502	3.4808
0	-3.553	3.374
0	-3.57	3.2672
0	-3.587	3.1541
0	-3.57	3.0473
0	-3.553	2.9405
0	-3.519	2.8337
0	-3.468	2.7332
0	-3.4	2.6263
0	-3.315	2.5258
0	-3.213	2.4253
0	-3.111	2.331
0	-2.992	2.2431
0	-2.873	2.1551
0	-2.754	2.0671
0	-2.618	1.9855
0	-2.465	1.9101
0	-2.329	1.841
0	-2.176	1.7718
0	-2.023	1.709
0	-1.887	1.6462
0	-1.734	1.5959
0	-1.581	1.5456
0	-1.428	1.4954
0	-1.275	1.4577
0	-1.122	1.42
0	-0.986	1.3886
1	-0.833	1.3634
1	-0.731	1.3383
1	-0.629	1.3195
1	-0.51	1.3006
1	-0.408	1.288
1	-0.306	1.2755
1	-0.204	1.2692
1	-0.102	1.2629
1	0	1.2566
1	0.085	1.2629
1	0.187	1.2629
1	0.289	1.2755
1	0.391	1.2817
1	0.493	1.2943
1	0.595	1.3132
1	0.697	1.332
1	0.816	1.3572
1	0.918	1.3823
1	1.02	1.4137
1	1.139	1.4451
1	1.241	1.4828
1	1.343	1.5205
1	1.462	1.5645
1	1.564	1.6085
1	1.666	1.6587
1	1.785	1.709
1	1.887	1.7655
1	1.989	1.8221
1	2.091	1.8849
1	2.193	1.9478
1	2.295	2.0169
1	2.38	2.086
1	2.465	2.1614
1	2.55	2.2368
1	2.618	2.3122
0	2.72	2.3939
0	2.822	2.4755
0	2.907	2.5635
0	2.975	2.6515
0	3.043	2.7394
0	3.094	2.8337
0	3.128	2.9279
0	3.145	3.0222
0	3.162	3.1164
0	3.162	3.2107
0	3.145	3.3049
0	3.111	3.3992
0	3.06	3.4934
0	2.992	3.5814
0	2.924	3.6756
0	2.839	3.7573
0	2.754	3.8453
0	2.652	3.9269
0	2.533	4.0023
0	2.414	4.0777
0	2.295	4.1468
0	2.159	4.216
0	2.023	4.2788
0	1.887	4.3353
0	1.751	4.3919
0	1.598	4.4421
0	1.445	4.4861
0	1.309	4.5301
0	1.156	4.5678
0	1.003	4.5992
0	0.85	4.6306
0	0.714	4.6495
0	0.561	4.6683
0	0.408	4.6872
0	0.255	4.6935
0	0.102	4.6998
0	-0.034	4.6998
0	-0.17	4.6998
0	-0.323	4.6935
0	-0.476	4.6809
0	-0.629	4.6621
0	-0.782	4.6432
0	-0.918	4.6181
0	-1.071	4.5867
0	-1.224	4.549
0	-1.36	4.5113
0	-1.513	4.4673
0	-1.666	4.417
0	-1.802	4.3667
0	-1.938	4.3102
0	-2.074	4.2537
0	-2.21	4.1845
0	-2.329	4.1154
0	-2.448	4.0463
0	-2.567	3.9709
0	-2.669	3.8892
0	-2.771	3.8076
0	-2.856	3.7259
2	-2.924	3.6379
2	-2.958	3.5499
2	-2.975	3.462
2	-2.958	3.374
2	-2.958	3.2798
2	-2.924	3.1918
2	-2.89	3.1038
2	-2.839	3.0222
2	-2.771	2.9342
2	-2.686	2.8525
2	-2.601	2.7771
2	-2.499	2.6955
2	-2.38	2.6263
2	-2.261	2.5509
2	-2.142	2.4881
2	-2.006	2.4253
2	-1.853	2.3687
2	-1.717	2.3122
2	-1.564	2.2619
2	-1.394	2.2179
2	-1.241	2.1802
2	-1.071	2.1425
2	-0.901	2.1174
2	-0.731	2.0923
2	-0.561	2.0671
2	-0.391	2.0546
2	-0.221	2.0483
2	-0.034	2.042
2	0.119	2.042
2	0.289	2.0483
2	0.459	2.0609
2	0.629	2.0797
2	0.799	2.0986
2	0.969	2.1237
2	1.139	2.1551
2	1.309	2.1928
2	1.462	2.2368
2	1.615	2.2808
2	1.768	2.331
0	1.87	2.3876
0	1.972	2.4441
0	2.057	2.507
0	2.142	2.5698
0	2.227	2.6389
1	2.278	2.7017
1	2.295	2.7708
1	2.312	2.84
1	2.312	2.9091
1	2.295	2.9782
1	2.278	3.0473
1	2.244	3.1164
1	2.193	3.1855
1	2.142	3.2484
1	2.074	3.3112
1	2.006	3.374
1	1.921	3.4369
1	1.836	3.4934
1	1.734	3.5437
1	1.632	3.5939
1	1.53	3.6442
1	1.411	3.6882
1	1.292	3.7259
1	1.156	3.7636
1	1.02	3.795
1	0.884	3.8264
1	0.748	3.8515
1	0.612	3.8704
1	0.476	3.8892
1	0.323	3.9018
1	0.187	3.9081
1	0.034	3.9144
1	-0.085	3.9144
1	-0.238	3.9081
1	-0.374	3.8955
1	-0.527	3.883
1	-0.663	3.8641
1	-0.799	3.8453
1	-0.935	3.8201
1	-1.071	3.7887
1	-1.207	3.751
1	-1.326	3.7133
1	-1.445	3.6756
0	-1.513	3.6316
0	-1.581	3.5814
0	-1.649	3.5311
2	-1.7	3.4808
2	-1.7	3.4306
2	-1.7	3.3803
2	-1.683	3.33
2	-1.666	3.2798
2	-1.649	3.2295
2	-1.615	3.1793
2	-1.581	3.129
2	-1.53	3.085
2	-1.479	3.041
2	-1.428	2.997
2	-1.36	2.9531
2	-1.292	2.9154
2	-1.207	2.8777
2	-1.122	2.84
2	-1.037	2.8085
2	-0.952	2.7771
2	-0.85	2.752
2	-0.748	2.7269
2	-0.646	2.7017
2	-0.544	2.6892
2	-0.442	2.6703
2	-0.323	2.6578
2	-0.221	2.6515
2	-0.102	2.6452
2	0	2.6452
2	0.102	2.6452
2	0.221	2.6515
2	0.323	2.6578
2	0.425	2.6703
2	0.544	2.6892
2	0.646	2.7017
2	0.748	2.7269
2	0.85	2.752
2	0.935	2.7771
2	1.037	2.8085
2	1.122	2.84
2	1.19	2.8714
2	1.275	2.9091
2	1.343	2.9531
2	1.411	2.9908
2	1.462	3.0347
2	1.513	3.0787
2	1.564	3.129
2	1.598	3.173
2	1.632	3.2232
2	1.666	3.2735
0	1.632	3.3238
0	1.598	3.374
0	1.564	3.418
0	1.513	3.4683
0	1.462	3.5122
0	1.411	3.5562
0	1.343	3.5939
0	1.275	3.6379
0	1.19	3.6756
0	1.122	3.707
0	1.037	3.7384
0	0.952	3.7699
0	0.85	3.795
0	0.765	3.8201
0	0.663	3.8453
0	0.561	3.8641
0	0.476	3.8767
0	0.374	3.8892
0	0.255	3.9018
0	0.153	3.9081
0	0.051	3.9081
0	-0.034	3.9144
0	-0.136	3.9081
0	-0.238	3.9018
0	-0.34	3.8955
0	-0.442	3.883
0	-0.544	3.8641
0	-0.646	3.8453
0	-0.748	3.8264
0	-0.833	3.8013
0	-0.935	3.7761
0	-1.02	3.7447
0	-1.105	3.7133
0	-1.173	3.6819
0	-1.258	3.6442
0	-1.326	3.6065
0	-1.377	3.5625
0	-1.445	3.5185
2	-1.496	3.4745
2	-1.496	3.4306
2	-1.496	3.3866
2	-1.496	3.3426
2	-1.479	3.2986
2	-1.462	3.2546
2	-1.428	3.2107
2	-1.394	3.1667
2	-1.36	3.1227
2	-1.309	3.085
2	-1.258	3.0473
2	-1.207	3.0096
2	-1.139	2.9719
2	-1.071	2.9405
2	-1.003	2.9091
2	-0.918	2.8777
2	-0.833	2.8525
2	-0.748	2.8274
2	-0.663	2.8085
2	-0.578	2.7897
2	-0.476	2.7708
2	-0.391	2.7583
2	-0.289	2.752
2	-0.187	2.7394
2	-0.085	2.7394
2	0	2.7332
2	0.085	2.7394
2	0.187	2.7394
2	0.289	2.752
2	0.391	2.7583
2	0.476	2.7708
2	0.578	2.7897
2	0.663	2.8085
2	0.748	2.8274
2	0.833	2.8525
2	0.918	2.8777
2	0.986	2.9091
2	1.071	2.9405
2	1.122	2.9719
2	1.19	3.0096
0	1.207	3.041
0	1.224	3.0787
0	1.224	3.1164
0	1.224	3.1541
0	1.224	3.1918
0	1.207	3.2295
0	1.19	3.2672
0	1.173	3.2986
0	1.139	3.3363
0	1.105	3.3677
0	1.071	3.3992
0	1.037	3.4369
0	0.986	3.462
0	0.935	3.4934
0	0.884	3.5185
0	0.816	3.5437
0	0.765	3.5688
0	0.697	3.5939
0	0.629	3.6128
0	0.561	3.6316
0	0.476	3.6442
0	0.408	3.6631
0	0.34	3.6693
0	0.255	3.6819
0	0.187	3.6882
0	0.102	3.6945
0	0.017	3.6945
0	-0.034	3.6945
0	-0.119	3.6945
0	-0.204	3.6882
0	-0.272	3.6819
0	-0.357	3.6693
0	-0.425	3.6568
0	-0.493	3.6442
0	-0.578	3.6254
0	-0.646	3.6065
0	-0.714	3.5877
0	-0.765	3.5625
0	-0.833	3.5437
0	-0.884	3.5185
2	-0.935	3.4871
2	-0.952	3.462
2	-0.952	3.4306
2	-0.952	3.3992
2	-0.952	3.374
2	-0.935	3.3426
2	-0.935	3.3175
2	-0.918	3.2861
2	-0.884	3.2609
2	-0.867	3.2358
2	-0.833	3.2107
2	-0.799	3.1855
2	-0.765	3.1604
2	-0.731	3.1353
2	-0.68	3.1164
2	-0.646	3.0976
2	-0.595	3.0787
2	-0.544	3.0599
2	-0.493	3.041
2	-0.425	3.0284
2	-0.374	3.0159
2	-0.306	3.0096
2	-0.255	2.997
0	-0.238	2.9908
0	-0.204	2.9845
0	-0.187	2.9782
0	-0.153	2.9719
0	-0.136	2.9656
0	-0.102	2.9656
0	-0.085	2.9593
0	-0.051	2.9593
0	-0.034	2.9593
0	0	2.9531
0	0.017	2.9531
0	0.034	2.9593
0	0.068	2.9593
0	0.085	2.9593
0	0.119	2.9656
0	0.136	2.9656
0	0.17	2.9719
0	0.187	2.9782
0	0.221	2.9845
0	0.238	2.9908
0	0.255	2.997
0	0.272	3.0096
0	0.289	3.0159
0	0.306	3.0284
0	0.323	3.0347
0	0.34	3.0473
0	0.357	3.0599
0	0.374	3.0661
0	0.374	3.0787
0	0.391	3.0913
0	0.391	3.1038
0	0.391	3.1164
0	0.391	3.129
0	0.391	3.1416
0	0.391	3.1541
0	0.391	3.1667
0	0.391	3.1793
2	0.374	3.1855
2	0.408	3.1981
2	0.442	3.2107
2	0.476	3.2295
2	0.493	3.2421
2	0.527	3.2609
2	0.544	3.2735
2	0.561	3.2923
2	0.578	3.3112
2	0.595	3.3238
2	0.595	3.3426
2	0.612	3.3615
2	0.612	3.3803
2	0.612	3.3992
2	0.612	3.418
2	0.612	3.4369
2	0.612	3.4557
2	0.595	3.4745
2	0.595	3.4934
2	0.578	3.5122
2	0.561	3.5248
2	0.544	3.5437
2	0.527	3.5625
2	0.51	3.5751
2	0.476	3.5939
2	0.459	3.6065
2	0.425	3.6191
2	0.391	3.6316
2	0.357	3.6442
2	0.323	3.6568
2	0.289	3.6631
2	0.255	3.6693
2	0.221	3.6819
2	0.187	3.6882
2	0.153	3.6882
2	0.102	3.6945
2	0.068	3.7008
2	0.034	3.7008
2	0	3.7008
2	-0.034	3.7008
2	-0.068	3.7008
2	-0.102	3.6945
2	-0.153	3.6882
2	-0.187	3.6882
2	-0.221	3.6819
0	-0.306	3.6693
0	-0.374	3.6631
0	-0.442	3.6505
0	-0.527	3.6316
0	-0.595	3.6191
0	-0.663	3.6002
0	-0.731	3.5751
0	-0.782	3.5562
0	-0.85	3.5311
0	-0.901	3.506
0	-0.952	3.4745
0	-1.003	3.4431
0	-1.037	3.418
0	-1.071	3.3803
0	-1.105	3.3489
0	-1.139	3.3175
0	-1.156	3.2798
0	-1.173	3.2484
0	-1.19	3.2107
0	-1.207	3.173
0	-1.207	3.1353
0	-1.207	3.1038
0	-1.19	3.0661
0	-1.173	3.0284
0	-1.156	2.997
0	-1.139	2.9593
0	-1.105	2.9279
0	-1.071	2.8902
0	-1.02	2.8588
0	-0.986	2.8337
0	-0.935	2.8023
0	-0.884	2.7708
0	-0.833	2.7457
0	-0.765	2.7269
0	-0.714	2.7017
0	-0.646	2.6829
0	-0.578	2.664
0	-0.51	2.6452
0	-0.425	2.6326
0	-0.357	2.62
0	-0.289	2.6075
0	-0.204	2.6012
0	-0.136	2.5949
0	-0.051	2.5949
0	0.017	2.5949
0	0.085	2.5949
0	0.17	2.6012
0	0.238	2.6075
0	0.323	2.6138
2	0.391	2.6263
2	0.51	2.6389
2	0.612	2.6578
2	0.731	2.6766
2	0.833	2.7017
2	0.935	2.7269
2	1.037	2.7583
2	1.122	2.7897
2	1.207	2.8211
2	1.292	2.8588
2	1.377	2.9028
2	1.445	2.9468
2	1.513	2.9908
2	1.564	3.0347
2	1.615	3.085
2	1.666	3.1353
2	1.7	3.1855
2	1.734	3.2358
2	1.751	3.2861
2	1.768	3.3426
2	1.768	3.3929
2	1.768	3.4494
2	1.768	3.4997
2	1.751	3.5562
2	1.717	3.6065
2	1.683	3.6568
2	1.649	3.707
2	1.598	3.7573
2	1.547	3.8076
2	1.496	3.8515
2	1.445	3.8955
2	1.377	3.9395
2	1.309	3.9772
2	1.224	4.0149
2	1.156	4.0526
2	1.071	4.084
2	0.986	4.1154
2	0.901	4.1468
2	0.816	4.172
2	0.731	4.1971
2	0.629	4.216
2	0.544	4.2348
2	0.442	4.2474
2	0.357	4.2599
2	0.255	4.2725
2	0.17	4.2788
2	0.068	4.2788
2	-0.017	4.2788
0	-0.153	4.2788
0	-0.289	4.2725
0	-0.425	4.2599
0	-0.561	4.2474
0	-0.68	4.2285
0	-0.816	4.2034
0	-0.952	4.1783
0	-1.071	4.1468
0	-1.207	4.1154
0	-1.326	4.0777
0	-1.445	4.0338
0	-1.564	3.9898
0	-1.666	3.9395
0	-1.768	3.8892
0	-1.87	3.8327
0	-1.955	3.7761
0	-2.04	3.7133
0	-2.125	3.6505
0	-2.193	3.5877
0	-2.244	3.5185
0	-2.295	3.4494
0	-2.346	3.3803
0	-2.363	3.3112
0	-2.38	3.2421
0	-2.397	3.1667
0	-2.397	3.0976
0	-2.38	3.0222
0	-2.363	2.9531
0	-2.329	2.8839
0	-2.278	2.8148
0	-2.227	2.7457
0	-2.159	2.6766
0	-2.091	2.6138
0	-2.006	2.5509
0	-1.921	2.4944
0	-1.836	2.4378
0	-1.734	2.3813
0	-1.615	2.331
0	-1.513	2.287
0	-1.394	2.2431
0	-1.275	2.1991
0	-1.156	2.1614
0	-1.02	2.13
0	-0.901	2.1048
0	-0.765	2.0797
0	-0.629	2.0546
0	-0.493	2.0357
0	-0.374	2.0232
0	-0.238	2.0169
[truncated: 5,162 more rows]
