# Supplementary material for: Skilled motor control of an inverted pendulum implies low entropy of states but high entropy of actions
Source: PLoS Comput Biol. 2023 Jan 6;19(1):e1010810. doi: 10.1371/journal.pcbi.1010810 (PMC9851554; doi:10.1371/journal.pcbi.1010810)
Supplement: S2 File — The dataset within the file contains the data collected during the experiment. Each CSV file named “FRI_p_l.csv” corresponds to a different trial, where “p” stands for an unique numerical participant’s identifier and “l” stands for pendulum length (where “2” corresponds to 0.2, “3” to 0.3 m, “4” to 0.4 m, etc.). In every file, rows correspond to subsequent time steps, sampled with a frequency of 0.017 s. For every recorded time step, each column contains: the action selected by the trial’s participant (“action”). The value 0 corresponds to a “no action”, the value 1 represents an action that pushes the pendulum towards the clockwise direction and the value 2 corresponds to an action that pushes the pendulum towards the anti-clockwise direction.the angular velocity of the pendulum at that time step (“ang. velocity”), measured in rad s−1.the angle of the pendulum at that time step (“angle”), measured in rad with values in the interval [0, 2π) rad. The angle 0 rad corresponds to the pendulum oriented in its upright position.the single utility value associated to the whole trial (“utility”). (ZIP) [file pcbi.1010810.s002.zip › ExperimentalData/FRI_23_8.csv]

action	angular vel.	angle	trial utility
0	0	3.2358	-5.0672
0	0	3.2358
0	0	3.2358
0	0	3.2358
0	-0.017	3.2358
0	-0.017	3.2358
0	-0.017	3.2358
0	-0.017	3.2358
0	-0.017	3.2358
0	-0.034	3.2358
0	-0.034	3.2295
0	-0.034	3.2295
0	-0.034	3.2295
0	-0.034	3.2295
0	-0.051	3.2232
0	-0.051	3.2232
0	-0.051	3.2232
0	-0.051	3.2232
0	-0.051	3.217
0	-0.068	3.217
0	-0.068	3.217
0	-0.068	3.2107
0	-0.068	3.2107
0	-0.068	3.2107
0	-0.068	3.2044
0	-0.068	3.2044
0	-0.085	3.1981
0	-0.085	3.1981
0	-0.085	3.1981
0	-0.085	3.1918
0	-0.085	3.1918
0	-0.085	3.1855
0	-0.085	3.1855
0	-0.085	3.1793
0	-0.102	3.1793
0	-0.102	3.173
0	-0.102	3.173
0	-0.102	3.1667
0	-0.102	3.1667
0	-0.102	3.1604
0	-0.102	3.1604
0	-0.102	3.1541
0	-0.102	3.1541
0	-0.102	3.1478
0	-0.102	3.1478
0	-0.102	3.1416
0	-0.102	3.1416
0	-0.102	3.1353
0	-0.102	3.1353
0	-0.102	3.129
0	-0.102	3.1227
0	-0.102	3.1227
0	-0.102	3.1164
0	-0.102	3.1164
0	-0.102	3.1101
0	-0.102	3.1101
0	-0.102	3.1038
0	-0.102	3.1038
0	-0.085	3.0976
0	-0.085	3.0976
0	-0.085	3.0913
0	-0.085	3.0913
0	-0.085	3.0913
0	-0.085	3.085
0	-0.085	3.085
0	-0.085	3.0787
0	-0.085	3.0787
0	-0.068	3.0724
0	-0.068	3.0724
0	-0.068	3.0724
0	-0.068	3.0661
0	-0.068	3.0661
0	-0.068	3.0661
0	-0.051	3.0599
0	-0.051	3.0599
0	-0.051	3.0599
0	-0.051	3.0536
0	-0.051	3.0536
0	-0.051	3.0536
0	-0.034	3.0536
0	-0.034	3.0473
0	-0.034	3.0473
0	-0.034	3.0473
0	-0.034	3.0473
0	-0.017	3.0473
0	-0.017	3.041
0	-0.017	3.041
0	-0.017	3.041
0	-0.017	3.041
0	0	3.041
0	0	3.041
0	0	3.041
0	0	3.041
0	0	3.041
0	0	3.041
0	0	3.041
0	0	3.041
0	0	3.041
0	0.017	3.041
0	0.017	3.041
0	0.017	3.041
0	0.017	3.0473
0	0.017	3.0473
0	0.034	3.0473
0	0.034	3.0473
0	0.034	3.0473
0	0.034	3.0473
0	0.034	3.0536
0	0.051	3.0536
0	0.051	3.0536
0	0.051	3.0536
0	0.051	3.0599
0	0.051	3.0599
0	0.068	3.0599
0	0.068	3.0661
0	0.068	3.0661
0	0.068	3.0661
0	0.068	3.0724
0	0.068	3.0724
0	0.068	3.0787
0	0.085	3.0787
0	0.085	3.0787
1	0.085	3.085
1	0.068	3.085
1	0.068	3.0913
1	0.051	3.0913
1	0.051	3.0913
1	0.034	3.0913
1	0.034	3.0976
1	0.017	3.0976
1	0.017	3.0976
1	0	3.0976
1	0	3.0976
1	0	3.0976
1	0	3.0976
1	-0.017	3.0976
1	-0.017	3.0976
1	-0.034	3.0976
1	-0.034	3.0976
1	-0.051	3.0913
1	-0.051	3.0913
1	-0.068	3.0913
1	-0.068	3.085
1	-0.085	3.085
1	-0.085	3.085
1	-0.102	3.0787
1	-0.102	3.0787
1	-0.102	3.0724
1	-0.119	3.0661
1	-0.119	3.0661
1	-0.136	3.0599
1	-0.136	3.0536
1	-0.153	3.0536
1	-0.153	3.0473
1	-0.153	3.041
1	-0.17	3.0347
1	-0.17	3.0347
1	-0.17	3.0284
1	-0.187	3.0222
1	-0.187	3.0159
1	-0.187	3.0096
1	-0.204	3.0033
1	-0.204	2.997
1	-0.204	2.9908
1	-0.221	2.9845
1	-0.221	2.9782
1	-0.221	2.9719
1	-0.221	2.9656
1	-0.221	2.9531
1	-0.238	2.9468
1	-0.238	2.9405
1	-0.238	2.9342
1	-0.238	2.9279
1	-0.238	2.9216
1	-0.238	2.9091
1	-0.238	2.9028
1	-0.238	2.8965
1	-0.238	2.8902
1	-0.238	2.8839
1	-0.255	2.8714
1	-0.255	2.8651
1	-0.255	2.8588
1	-0.238	2.8525
1	-0.238	2.84
1	-0.238	2.8337
1	-0.238	2.8274
1	-0.238	2.8211
1	-0.238	2.8148
1	-0.238	2.8085
1	-0.238	2.796
1	-0.238	2.7897
1	-0.221	2.7834
1	-0.204	2.7771
1	-0.187	2.7708
1	-0.187	2.7646
1	-0.17	2.7583
1	-0.153	2.752
1	-0.136	2.752
1	-0.119	2.7457
1	-0.102	2.7394
1	-0.085	2.7394
1	-0.085	2.7332
1	-0.068	2.7332
1	-0.051	2.7332
1	-0.034	2.7332
1	-0.017	2.7269
1	0	2.7269
1	0	2.7269
1	0.017	2.7269
1	0.017	2.7269
1	0.034	2.7332
1	0.051	2.7332
1	0.068	2.7332
1	0.085	2.7394
1	0.102	2.7394
1	0.119	2.7457
1	0.119	2.7457
1	0.136	2.752
1	0.153	2.7583
1	0.17	2.7583
1	0.187	2.7646
1	0.187	2.7708
1	0.204	2.7771
1	0.238	2.7834
1	0.255	2.796
1	0.272	2.8023
1	0.306	2.8085
1	0.323	2.8211
1	0.34	2.8274
1	0.357	2.84
1	0.391	2.8525
1	0.408	2.8651
1	0.425	2.8777
1	0.442	2.8902
1	0.459	2.9028
1	0.476	2.9154
1	0.493	2.9342
1	0.51	2.9468
1	0.527	2.9656
1	0.544	2.9845
1	0.561	2.997
1	0.578	3.0159
1	0.595	3.0347
1	0.612	3.0536
1	0.612	3.0724
1	0.629	3.0913
1	0.646	3.1101
1	0.646	3.129
1	0.663	3.1478
1	0.68	3.1667
1	0.68	3.1918
1	0.68	3.2107
1	0.697	3.2295
1	0.697	3.2546
1	0.697	3.2735
1	0.714	3.2923
1	0.714	3.3175
1	0.714	3.3363
1	0.714	3.3615
1	0.714	3.3803
1	0.714	3.4054
1	0.714	3.4243
1	0.714	3.4494
1	0.714	3.4683
1	0.714	3.4934
1	0.714	3.5122
1	0.697	3.5311
1	0.697	3.5562
1	0.697	3.5751
1	0.68	3.6002
1	0.68	3.6191
1	0.68	3.6379
1	0.663	3.6568
1	0.663	3.6819
1	0.646	3.7008
1	0.629	3.7196
1	0.629	3.7384
1	0.612	3.7573
1	0.595	3.7761
1	0.595	3.795
1	0.578	3.8076
1	0.561	3.8264
1	0.544	3.8453
1	0.527	3.8578
1	0.51	3.8767
1	0.493	3.8892
1	0.476	3.9081
1	0.476	3.9207
1	0.459	3.9332
1	0.442	3.9521
1	0.425	3.9646
1	0.391	3.9772
1	0.374	3.9898
1	0.357	3.996
1	0.34	4.0086
1	0.323	4.0212
1	0.306	4.0275
1	0.289	4.04
1	0.272	4.0463
1	0.255	4.0526
1	0.221	4.0652
1	0.204	4.0714
1	0.187	4.0777
1	0.17	4.0777
1	0.153	4.084
1	0.119	4.0903
1	0.102	4.0966
1	0.085	4.0966
1	0.068	4.0966
1	0.051	4.1029
1	0.017	4.1029
1	0	4.1029
1	-0.017	4.1029
1	-0.051	4.1029
1	-0.085	4.0966
1	-0.119	4.0966
1	-0.136	4.0903
1	-0.17	4.084
1	-0.221	4.0777
1	-0.255	4.0714
1	-0.289	4.0652
1	-0.34	4.0526
1	-0.374	4.0463
1	-0.408	4.0338
1	-0.459	4.0212
1	-0.493	4.0023
1	-0.527	3.9898
1	-0.561	3.9709
1	-0.612	3.9521
1	-0.646	3.9332
1	-0.68	3.9144
1	-0.714	3.8955
1	-0.748	3.8704
1	-0.782	3.8515
1	-0.816	3.8264
1	-0.85	3.8013
1	-0.884	3.7761
1	-0.918	3.7447
1	-0.952	3.7196
1	-0.969	3.6882
1	-1.003	3.6568
1	-1.037	3.6254
1	-1.054	3.5939
1	-1.088	3.5625
1	-1.105	3.5311
1	-1.139	3.4997
1	-1.156	3.462
1	-1.173	3.4243
1	-1.19	3.3929
1	-1.207	3.3552
1	-1.224	3.3175
1	-1.241	3.2798
1	-1.258	3.2421
1	-1.275	3.2044
1	-1.275	3.1667
1	-1.292	3.129
1	-1.309	3.0913
1	-1.309	3.0473
1	-1.309	3.0096
1	-1.309	2.9719
1	-1.326	2.9279
1	-1.326	2.8902
1	-1.326	2.8525
1	-1.326	2.8085
1	-1.309	2.7708
1	-1.309	2.7332
1	-1.309	2.6892
1	-1.292	2.6515
1	-1.292	2.6138
1	-1.275	2.5761
1	-1.275	2.5384
1	-1.258	2.5007
1	-1.241	2.463
1	-1.224	2.4253
1	-1.207	2.3876
1	-1.19	2.3499
1	-1.173	2.3122
1	-1.156	2.2808
1	-1.139	2.2431
1	-1.122	2.2117
1	-1.105	2.174
1	-1.071	2.1425
1	-1.054	2.1111
1	-1.037	2.0797
1	-1.003	2.0483
1	-0.986	2.0169
1	-0.952	1.9917
1	-0.935	1.9603
1	-0.918	1.9352
1	-0.884	1.9038
1	-0.867	1.8786
1	-0.833	1.8535
1	-0.799	1.8284
1	-0.782	1.8033
1	-0.748	1.7781
1	-0.731	1.7593
1	-0.697	1.7341
1	-0.663	1.7153
1	-0.646	1.6964
1	-0.612	1.6776
1	-0.595	1.6587
1	-0.561	1.6399
1	-0.527	1.6273
1	-0.51	1.6085
1	-0.476	1.5959
1	-0.459	1.5771
1	-0.425	1.5645
1	-0.391	1.5519
1	-0.374	1.5394
1	-0.34	1.5331
1	-0.306	1.5205
1	-0.289	1.5142
0	-0.255	1.5017
0	-0.204	1.4954
0	-0.17	1.4891
0	-0.136	1.4828
0	-0.102	1.4828
0	-0.068	1.4765
0	-0.017	1.4765
0	0	1.4765
0	0.034	1.4765
0	0.068	1.4765
0	0.102	1.4828
0	0.153	1.4891
0	0.187	1.4891
0	0.221	1.4954
0	0.255	1.5079
2	0.289	1.5142
2	0.34	1.5268
2	0.391	1.5331
2	0.442	1.5456
2	0.493	1.5645
2	0.527	1.5771
2	0.578	1.5959
2	0.629	1.6148
2	0.68	1.6336
2	0.714	1.6525
2	0.765	1.6776
2	0.816	1.7027
2	0.867	1.7279
2	0.901	1.753
2	0.952	1.7781
2	1.003	1.8095
2	1.054	1.841
2	1.088	1.8724
2	1.139	1.9101
2	1.19	1.9415
2	1.224	1.9792
2	1.275	2.0169
2	1.309	2.0546
2	1.36	2.0986
2	1.394	2.1362
2	1.445	2.1802
2	1.479	2.2242
2	1.513	2.2682
2	1.547	2.3122
2	1.581	2.3624
2	1.632	2.4127
2	1.666	2.463
2	1.683	2.5132
2	1.717	2.5635
2	1.751	2.6138
2	1.768	2.6703
2	1.802	2.7206
2	1.819	2.7771
2	1.853	2.8337
2	1.87	2.8902
2	1.887	2.9468
2	1.904	3.0033
2	1.904	3.0599
2	1.921	3.1164
2	1.938	3.173
2	1.938	3.2358
2	1.938	3.2923
2	1.938	3.3489
2	1.938	3.4054
2	1.938	3.4683
2	1.938	3.5248
2	1.938	3.5814
2	1.921	3.6442
2	1.921	3.7008
2	1.904	3.7573
2	1.887	3.8138
2	1.87	3.8704
2	1.853	3.9269
2	1.836	3.9835
2	1.819	4.04
2	1.802	4.0966
2	1.785	4.1468
2	1.751	4.2034
2	1.734	4.2537
2	1.7	4.3039
2	1.683	4.3542
2	1.649	4.4044
2	1.632	4.4547
2	1.598	4.505
2	1.581	4.5553
2	1.547	4.5992
2	1.513	4.6432
2	1.496	4.6935
2	1.462	4.7375
2	1.428	4.7814
2	1.411	4.8254
2	1.377	4.8631
2	1.343	4.9071
2	1.326	4.9448
0	1.292	4.9825
0	1.258	5.0265
0	1.207	5.0579
0	1.173	5.0956
0	1.139	5.1333
0	1.105	5.1647
0	1.071	5.1961
0	1.037	5.2338
0	1.003	5.2652
0	0.969	5.2904
0	0.952	5.3218
0	0.918	5.3469
0	0.884	5.3783
0	0.85	5.4035
0	0.833	5.4286
0	0.799	5.4537
0	0.765	5.4789
0	0.748	5.4977
0	0.714	5.5228
0	0.697	5.5417
0	0.663	5.5668
0	0.646	5.5857
0	0.612	5.6045
0	0.595	5.6234
0	0.578	5.6359
0	0.544	5.6548
0	0.527	5.6736
0	0.51	5.6862
0	0.476	5.705
0	0.459	5.7176
0	0.442	5.7302
0	0.425	5.7428
0	0.408	5.7553
0	0.391	5.7679
0	0.374	5.7805
0	0.357	5.793
0	0.323	5.7993
0	0.306	5.8119
0	0.289	5.8244
0	0.272	5.8307
0	0.272	5.837
0	0.255	5.8496
0	0.238	5.8559
0	0.221	5.8621
0	0.204	5.8684
0	0.187	5.8747
0	0.17	5.881
0	0.153	5.8873
0	0.136	5.8873
0	0.136	5.8936
0	0.119	5.8998
0	0.102	5.8998
0	0.085	5.9061
0	0.068	5.9061
0	0.051	5.9124
0	0.051	5.9124
0	0.034	5.9124
0	0.017	5.9124
0	0	5.9124
0	0	5.9124
0	0	5.9124
0	-0.017	5.9124
0	-0.034	5.9124
2	-0.051	5.9124
2	-0.051	5.9124
2	-0.051	5.9061
2	-0.051	5.9061
2	-0.051	5.9061
2	-0.068	5.8998
2	-0.068	5.8998
2	-0.068	5.8998
2	-0.068	5.8936
2	-0.085	5.8936
2	-0.085	5.8873
2	-0.085	5.8873
2	-0.085	5.881
2	-0.102	5.881
2	-0.102	5.8747
2	-0.102	5.8747
2	-0.102	5.8684
2	-0.119	5.8684
2	-0.119	5.8621
2	-0.119	5.8621
2	-0.136	5.8559
2	-0.136	5.8496
2	-0.136	5.8496
2	-0.153	5.8433
2	-0.153	5.837
2	-0.153	5.8307
2	-0.17	5.8307
2	-0.17	5.8244
0	-0.187	5.8182
0	-0.204	5.8119
0	-0.221	5.8056
0	-0.238	5.7993
0	-0.255	5.793
0	-0.272	5.7805
0	-0.289	5.7742
0	-0.306	5.7616
0	-0.323	5.7553
0	-0.34	5.7428
0	-0.357	5.7302
0	-0.391	5.7239
0	-0.408	5.7113
0	-0.425	5.6988
0	-0.442	5.6862
0	-0.459	5.6674
0	-0.493	5.6548
0	-0.51	5.6422
0	-0.527	5.6234
0	-0.561	5.6108
0	-0.578	5.592
0	-0.595	5.5731
0	-0.629	5.5543
0	-0.646	5.5354
0	-0.68	5.5166
0	-0.697	5.4914
0	-0.731	5.4726
0	-0.748	5.4474
0	-0.782	5.4286
0	-0.816	5.4035
0	-0.833	5.3783
0	-0.867	5.3532
0	-0.901	5.3218
0	-0.935	5.2966
0	-0.952	5.2652
0	-0.986	5.2401
0	-1.02	5.2087
0	-1.054	5.1773
0	-1.088	5.1459
0	-1.122	5.1082
0	-1.156	5.0767
0	-1.19	5.039
0	-1.224	5.0076
0	-1.258	4.9699
0	-1.292	4.926
0	-1.326	4.8883
0	-1.377	4.8506
0	-1.411	4.8066
0	-1.445	4.7626
0	-1.479	4.7186
0	-1.513	4.6746
0	-1.547	4.6244
0	-1.598	4.5804
0	-1.632	4.5301
0	-1.666	4.4798
0	-1.7	4.4296
0	-1.734	4.3793
0	-1.768	4.3291
0	-1.802	4.2725
0	-1.836	4.216
0	-1.87	4.1594
0	-1.904	4.1029
1	-1.921	4.0463
1	-1.955	3.9898
1	-2.006	3.9269
1	-2.04	3.8704
1	-2.074	3.8076
1	-2.091	3.7447
1	-2.125	3.6819
1	-2.159	3.6191
1	-2.176	3.5499
1	-2.21	3.4871
1	-2.227	3.418
1	-2.244	3.3489
1	-2.261	3.2861
1	-2.278	3.217
1	-2.278	3.1478
1	-2.295	3.0787
1	-2.295	3.0096
1	-2.295	2.9405
1	-2.295	2.8714
1	-2.295	2.8023
1	-2.295	2.7332
1	-2.278	2.664
1	-2.278	2.5949
1	-2.261	2.5258
1	-2.244	2.4567
1	-2.227	2.3876
1	-2.21	2.3247
1	-2.193	2.2556
1	-2.176	2.1928
1	-2.159	2.1237
1	-2.125	2.0609
1	-2.108	1.998
1	-2.074	1.9352
1	-2.057	1.8724
1	-2.023	1.8095
1	-2.006	1.7467
1	-1.972	1.6902
1	-1.938	1.6336
1	-1.921	1.5708
1	-1.887	1.5142
1	-1.853	1.4577
1	-1.836	1.4011
1	-1.802	1.3509
1	-1.785	1.2943
1	-1.751	1.2441
1	-1.717	1.1875
1	-1.7	1.1372
1	-1.683	1.087
0	-1.649	1.0367
0	-1.615	0.98645
0	-1.581	0.93618
0	-1.547	0.8922
0	-1.513	0.84822
0	-1.496	0.79795
0	-1.462	0.75397
0	-1.428	0.70999
0	-1.411	0.66601
0	-1.394	0.62831
0	-1.36	0.58433
0	-1.343	0.54663
0	-1.326	0.50265
0	-1.309	0.46495
0	-1.292	0.42725
0	-1.275	0.38327
0	-1.258	0.34557
0	-1.241	0.30787
0	-1.241	0.27017
0	-1.224	0.23247
2	-1.224	0.20106
2	-1.207	0.16336
2	-1.19	0.12566
2	-1.173	0.087963
2	-1.156	0.056548
2	-1.139	0.018849
2	-1.139	6.2705
2	-1.122	6.2328
2	-1.122	6.2014
2	-1.105	6.17
2	-1.105	6.1323
2	-1.088	6.1009
2	-1.088	6.0695
2	-1.088	6.0381
2	-1.088	6.0004
2	-1.088	5.9689
2	-1.088	5.9375
2	-1.088	5.9061
2	-1.105	5.8684
2	-1.105	5.837
2	-1.105	5.8056
2	-1.122	5.7679
2	-1.122	5.7365
2	-1.139	5.705
2	-1.139	5.6674
2	-1.156	5.6359
2	-1.173	5.5982
2	-1.173	5.5605
2	-1.19	5.5291
2	-1.207	5.4914
2	-1.224	5.4537
2	-1.241	5.416
2	-1.258	5.3783
2	-1.275	5.3406
2	-1.309	5.3029
0	-1.326	5.2589
0	-1.36	5.2213
0	-1.394	5.1773
0	-1.428	5.1333
0	-1.462	5.0956
0	-1.496	5.0453
0	-1.53	5.0014
0	-1.564	4.9574
0	-1.598	4.9071
0	-1.632	4.8568
0	-1.683	4.8066
0	-1.717	4.7563
0	-1.751	4.706
0	-1.785	4.6495
0	-1.819	4.5992
0	-1.853	4.5427
0	-1.887	4.4861
1	-1.921	4.4296
1	-1.972	4.3667
1	-2.023	4.3102
1	-2.057	4.2474
1	-2.108	4.1845
1	-2.142	4.1217
1	-2.176	4.0589
1	-2.227	3.9898
1	-2.261	3.9207
1	-2.295	3.8515
1	-2.329	3.7824
1	-2.363	3.7133
1	-2.38	3.6442
1	-2.414	3.5688
1	-2.431	3.4997
0	-2.448	3.4243
0	-2.448	3.3489
0	-2.465	3.2735
0	-2.465	3.2044
0	-2.465	3.129
0	-2.465	3.0536
0	-2.448	2.9782
0	-2.448	2.9091
0	-2.431	2.8337
0	-2.414	2.7583
0	-2.397	2.6892
0	-2.38	2.6138
0	-2.363	2.5447
0	-2.346	2.4755
0	-2.312	2.4064
0	-2.278	2.3373
0	-2.261	2.2682
0	-2.227	2.1991
0	-2.193	2.13
0	-2.159	2.0671
0	-2.125	2.0043
0	-2.091	1.9415
0	-2.057	1.8786
0	-2.023	1.8158
0	-1.972	1.753
0	-1.938	1.6964
0	-1.904	1.6399
0	-1.87	1.5833
0	-1.819	1.5268
0	-1.785	1.4703
0	-1.751	1.42
0	-1.717	1.3634
0	-1.683	1.3132
0	-1.632	1.2629
0	-1.598	1.2126
0	-1.564	1.1687
0	-1.53	1.1184
0	-1.496	1.0744
0	-1.462	1.0304
0	-1.428	0.98645
0	-1.394	0.94246
0	-1.36	0.90477
0	-1.343	0.86079
0	-1.309	0.82309
0	-1.275	0.7791
0	-1.258	0.74141
0	-1.224	0.70371
0	-1.207	0.67229
0	-1.19	0.63459
0	-1.156	0.59689
0	-1.139	0.56548
0	-1.122	0.52778
0	-1.105	0.49637
0	-1.088	0.46495
0	-1.071	0.42725
0	-1.054	0.39583
2	-1.037	0.36442
2	-1.003	0.333
2	-0.986	0.30787
2	-0.969	0.27646
2	-0.952	0.24504
2	-0.935	0.21991
2	-0.901	0.18849
2	-0.884	0.16336
2	-0.867	0.13823
2	-0.867	0.1131
2	-0.85	0.087963
2	-0.833	0.056548
2	-0.816	0.031415
2	-0.816	0.012566
2	-0.799	6.2705
2	-0.782	6.2454
2	-0.782	6.2203
2	-0.765	6.1951
2	-0.765	6.1763
2	-0.765	6.1512
2	-0.748	6.126
2	-0.748	6.1072
2	-0.748	6.082
2	-0.748	6.0632
2	-0.748	6.0381
2	-0.731	6.0129
2	-0.731	5.9941
2	-0.731	5.9689
2	-0.748	5.9501
2	-0.748	5.925
2	-0.748	5.9061
2	-0.748	5.881
2	-0.748	5.8559
2	-0.765	5.837
2	-0.765	5.8119
2	-0.765	5.7867
2	-0.782	5.7616
2	-0.782	5.7428
2	-0.799	5.7176
2	-0.799	5.6925
2	-0.816	5.6674
2	-0.833	5.6422
2	-0.833	5.6171
2	-0.85	5.592
2	-0.867	5.5668
2	-0.884	5.5417
2	-0.901	5.5103
2	-0.918	5.4851
2	-0.935	5.46
2	-0.952	5.4286
2	-0.986	5.3972
2	-1.02	5.372
2	-1.037	5.3406
2	-1.071	5.3092
2	-1.105	5.2715
2	-1.139	5.2401
2	-1.173	5.2024
2	-1.207	5.171
2	-1.241	5.1333
2	-1.275	5.0956
2	-1.309	5.0579
2	-1.343	5.0139
2	-1.377	4.9762
2	-1.411	4.9322
2	-1.445	4.8883
2	-1.479	4.8443
2	-1.513	4.8003
2	-1.547	4.7563
2	-1.581	4.706
2	-1.632	4.6621
2	-1.666	4.6118
2	-1.7	4.5615
2	-1.734	4.505
2	-1.768	4.4547
2	-1.802	4.3982
2	-1.836	4.3479
2	-1.87	4.2914
2	-1.904	4.2348
2	-1.938	4.172
2	-1.972	4.1154
2	-2.006	4.0589
2	-2.04	3.996
2	-2.074	3.9332
2	-2.108	3.8704
2	-2.142	3.8076
2	-2.176	3.7384
2	-2.21	3.6756
2	-2.227	3.6065
2	-2.261	3.5437
2	-2.261	3.4745
2	-2.278	3.4054
2	-2.278	3.3363
2	-2.295	3.2672
2	-2.295	3.1981
2	-2.295	3.129
2	-2.295	3.0599
2	-2.278	2.9908
2	-2.278	2.9216
2	-2.261	2.8525
2	-2.244	2.7834
2	-2.244	2.7206
2	-2.227	2.6515
2	-2.193	2.5823
2	-2.176	2.5195
2	-2.159	2.4567
2	-2.125	2.3876
2	-2.108	2.3247
2	-2.074	2.2619
2	-2.04	2.1991
2	-2.006	2.1425
2	-1.972	2.0797
2	-1.921	2.0232
2	-1.87	1.9666
2	-1.836	1.9101
2	-1.785	1.8535
2	-1.734	1.8033
2	-1.683	1.7467
2	-1.649	1.6964
2	-1.598	1.6525
2	-1.547	1.6022
2	-1.496	1.5582
2	-1.445	1.5142
2	-1.394	1.4703
2	-1.343	1.4263
2	-1.309	1.3886
2	-1.258	1.3509
2	-1.207	1.3132
2	-1.156	1.2755
2	-1.122	1.2441
2	-1.071	1.2064
2	-1.02	1.1749
2	-0.986	1.1498
2	-0.935	1.1184
2	-0.884	1.0933
2	-0.85	1.0618
2	-0.799	1.0367
2	-0.765	1.0179
2	-0.714	0.99273
2	-0.68	0.97388
0	-0.646	0.94875
0	-0.612	0.9299
0	-0.578	0.91733
0	-0.561	0.89848
0	-0.527	0.87963
0	-0.493	0.86707
0	-0.459	0.84822
0	-0.442	0.83565
0	-0.408	0.82309
0	-0.391	0.81052
0	-0.357	0.79795
0	-0.323	0.79167
0	-0.306	0.7791
0	-0.272	0.77282
0	-0.255	0.76026
0	-0.221	0.75397
0	-0.204	0.74769
0	-0.17	0.74141
0	-0.153	0.73512
0	-0.119	0.73512
0	-0.102	0.72884
0	-0.068	0.72884
0	-0.051	0.72256
0	-0.017	0.72256
0	0	0.72256
0	0.017	0.72256
0	0.034	0.72256
1	0.068	0.72884
1	0.068	0.72884
1	0.085	0.72884
1	0.102	0.73512
1	0.119	0.73512
1	0.136	0.74141
1	0.153	0.74769
1	0.17	0.75397
1	0.187	0.76026
1	0.204	0.76026
1	0.221	0.77282
1	0.238	0.7791
1	0.255	0.78539
1	0.255	0.79167
1	0.272	0.79795
1	0.289	0.81052
1	0.306	0.8168
1	0.323	0.82937
1	0.34	0.84193
1	0.374	0.84822
1	0.391	0.86079
1	0.408	0.87335
1	0.425	0.88592
1	0.442	0.89848
1	0.459	0.91105
1	0.476	0.9299
1	0.493	0.94246
1	0.527	0.95503
1	0.544	0.97388
1	0.561	0.99273
1	0.578	1.0053
0	0.612	1.0241
0	0.646	1.043
0	0.68	1.0681
0	0.714	1.087
0	0.748	1.1058
0	0.782	1.131
0	0.816	1.1561
0	0.85	1.1812
0	0.884	1.2064
0	0.918	1.2315
0	0.952	1.2629
0	0.986	1.2943
0	1.02	1.3195
0	1.054	1.3509
0	1.088	1.3886
0	1.122	1.42
0	1.173	1.4514
0	1.207	1.4891
0	1.241	1.5268
0	1.275	1.5645
0	1.309	1.6022
0	1.343	1.6462
0	1.394	1.6839
0	1.428	1.7279
0	1.462	1.7718
0	1.496	1.8158
0	1.53	1.8598
0	1.564	1.9101
0	1.598	1.954
0	1.632	2.0043
0	1.666	2.0546
0	1.7	2.1048
0	1.734	2.1551
0	1.751	2.2117
0	1.785	2.2619
0	1.819	2.3185
0	1.836	2.3687
0	1.87	2.4253
0	1.887	2.4818
0	1.904	2.5384
0	1.921	2.6012
0	1.938	2.6578
0	1.955	2.7143
0	1.972	2.7771
0	1.989	2.8337
0	1.989	2.8965
0	2.006	2.9531
0	2.006	3.0159
0	2.006	3.0724
0	2.006	3.1353
0	2.006	3.1981
0	2.006	3.2546
0	1.989	3.3175
0	1.989	3.374
0	1.972	3.4369
0	1.955	3.4934
0	1.955	3.5562
0	1.938	3.6128
0	1.904	3.6693
0	1.887	3.7259
0	1.87	3.7824
0	1.836	3.839
0	1.819	3.8955
0	1.785	3.9521
0	1.768	4.0023
0	1.734	4.0589
0	1.7	4.1091
0	1.666	4.1594
0	1.632	4.2097
0	1.598	4.2599
0	1.564	4.3039
0	1.53	4.3542
0	1.496	4.3982
0	1.462	4.4421
0	1.411	4.4861
0	1.377	4.5301
0	1.343	4.5678
0	1.309	4.6118
0	1.275	4.6495
0	1.224	4.6872
0	1.19	4.7249
0	1.156	4.7563
1	1.122	4.794
1	1.071	4.8254
1	1.02	4.8568
1	0.969	4.8883
1	0.918	4.9134
1	0.884	4.9448
1	0.833	4.9699
1	0.782	4.9951
1	0.731	5.0139
1	0.697	5.039
1	0.646	5.0579
1	0.595	5.0767
1	0.561	5.0956
1	0.51	5.1082
1	0.459	5.127
1	0.425	5.1396
1	0.374	5.1521
1	0.34	5.1647
1	0.289	5.171
1	0.238	5.1836
1	0.204	5.1898
1	0.153	5.1961
1	0.119	5.1961
1	0.068	5.2024
1	0.034	5.2024
1	0	5.2024
1	-0.034	5.2024
1	-0.085	5.2024
1	-0.136	5.1961
1	-0.17	5.1898
1	-0.221	5.1836
1	-0.255	5.1773
1	-0.306	5.171
1	-0.34	5.1584
1	-0.391	5.1459
1	-0.425	5.1333
1	-0.476	5.1207
1	-0.527	5.1082
1	-0.561	5.0893
1	-0.612	5.0705
1	-0.663	5.0516
1	-0.697	5.0328
1	-0.748	5.0076
1	-0.799	4.9888
1	-0.833	4.9637
1	-0.884	4.9385
1	-0.935	4.9071
1	-0.969	4.882
1	-1.02	4.8506
1	-1.071	4.8191
1	-1.122	4.7877
1	-1.156	4.75
1	-1.207	4.7123
1	-1.258	4.6809
1	-1.309	4.6369
1	-1.343	4.5992
1	-1.394	4.5553
1	-1.445	4.5175
1	-1.496	4.4736
1	-1.53	4.4233
1	-1.581	4.3793
1	-1.632	4.3291
1	-1.666	4.2788
1	-1.717	4.2285
1	-1.751	4.1783
1	-1.802	4.1217
1	-1.836	4.0714
1	-1.87	4.0149
1	-1.904	3.9583
1	-1.955	3.8955
1	-1.989	3.839
1	-2.006	3.7761
1	-2.04	3.7196
1	-2.074	3.6568
1	-2.091	3.5939
1	-2.125	3.5311
1	-2.142	3.462
1	-2.159	3.3992
1	-2.176	3.3363
1	-2.193	3.2672
1	-2.21	3.2044
1	-2.227	3.1353
1	-2.227	3.0661
1	-2.227	3.0033
1	-2.244	2.9342
1	-2.244	2.8651
1	-2.227	2.796
1	-2.227	2.7332
1	-2.227	2.664
1	-2.21	2.5949
1	-2.21	2.5321
1	-2.193	2.463
1	-2.176	2.4001
1	-2.159	2.331
1	-2.142	2.2682
1	-2.125	2.2054
1	-2.091	2.1425
1	-2.074	2.0797
1	-2.04	2.0169
1	-2.023	1.954
1	-1.989	1.8975
1	-1.972	1.8347
1	-1.938	1.7781
1	-1.921	1.7153
0	-1.87	1.6587
0	-1.836	1.6022
0	-1.802	1.5519
0	-1.768	1.4954
0	-1.717	1.4451
0	-1.683	1.3948
0	-1.649	1.3446
0	-1.615	1.2943
0	-1.581	1.2441
0	-1.53	1.2001
0	-1.496	1.1498
0	-1.462	1.1058
0	-1.428	1.0618
0	-1.394	1.0179
0	-1.377	0.98016
0	-1.343	0.93618
0	-1.309	0.89848
0	-1.275	0.86079
0	-1.241	0.82309
0	-1.224	0.78539
0	-1.19	0.74769
0	-1.173	0.70999
0	-1.139	0.67858
0	-1.122	0.64088
2	-1.105	0.60946
2	-1.071	0.57805
2	-1.037	0.54663
2	-1.003	0.51521
2	-0.969	0.4838
2	-0.952	0.45238
2	-0.918	0.42725
2	-0.901	0.39583
2	-0.867	0.3707
2	-0.85	0.34557
2	-0.833	0.32044
2	-0.799	0.29531
2	-0.782	0.27017
2	-0.765	0.24504
2	-0.748	0.22619
2	-0.731	0.20106
2	-0.714	0.18221
2	-0.697	0.15708
2	-0.68	0.13823
2	-0.663	0.11938
2	-0.646	0.10053
2	-0.629	0.08168
2	-0.612	0.062831
2	-0.595	0.043982
2	-0.595	0.025132
2	-0.578	0.0062831
2	-0.578	6.2705
2	-0.561	6.258
2	-0.544	6.2391
2	-0.544	6.2203
2	-0.527	6.2077
2	-0.527	6.1889
2	-0.527	6.17
2	-0.51	6.1574
2	-0.51	6.1386
2	-0.51	6.126
2	-0.493	6.1135
2	-0.493	6.0946
2	-0.493	6.082
2	-0.493	6.0632
2	-0.493	6.0506
2	-0.493	6.0381
2	-0.493	6.0192
2	-0.493	6.0066
2	-0.493	5.9941
2	-0.493	5.9752
2	-0.493	5.9627
2	-0.493	5.9438
2	-0.493	5.9313
2	-0.493	5.9187
2	-0.493	5.8998
2	-0.493	5.8873
2	-0.51	5.8684
2	-0.51	5.8559
2	-0.51	5.8433
2	-0.527	5.8244
2	-0.527	5.8056
2	-0.527	5.793
2	-0.544	5.7742
2	-0.544	5.7616
2	-0.561	5.7428
2	-0.561	5.7239
2	-0.578	5.705
2	-0.578	5.6925
2	-0.595	5.6736
2	-0.612	5.6548
2	-0.612	5.6359
0	-0.646	5.6171
0	-0.663	5.5982
0	-0.697	5.5731
0	-0.714	5.5543
1	-0.731	5.5354
1	-0.782	5.5103
1	-0.816	5.4851
1	-0.85	5.46
1	-0.884	5.4349
1	-0.918	5.4097
1	-0.969	5.3783
1	-1.003	5.3469
1	-1.037	5.3155
1	-1.088	5.2841
1	-1.122	5.2527
1	-1.156	5.215
1	-1.207	5.1836
1	-1.258	5.1459
1	-1.292	5.1082
1	-1.343	5.0642
1	-1.377	5.0265
1	-1.428	4.9825
1	-1.479	4.9385
1	-1.513	4.8945
1	-1.564	4.8506
1	-1.615	4.8003
1	-1.666	4.75
1	-1.7	4.6998
1	-1.751	4.6495
1	-1.802	4.593
1	-1.853	4.5364
1	-1.887	4.4798
1	-1.938	4.4233
1	-1.989	4.3667
1	-2.023	4.3039
1	-2.074	4.2411
1	-2.108	4.1783
1	-2.159	4.1154
1	-2.193	4.0526
1	-2.227	3.9835
1	-2.261	3.9144
1	-2.295	3.8453
1	-2.329	3.7761
1	-2.363	3.707
1	-2.397	3.6379
0	-2.414	3.5625
0	-2.414	3.4934
0	-2.431	3.418
0	-2.431	3.3426
0	-2.448	3.2735
0	-2.448	3.1981
0	-2.448	3.1227
0	-2.448	3.0536
0	-2.431	2.9782
0	-2.431	2.9028
0	-2.414	2.8337
0	-2.397	2.7583
0	-2.38	2.6892
0	-2.363	2.6138
0	-2.346	2.5447
0	-2.329	2.4755
0	-2.295	2.4064
0	-2.278	2.3373
0	-2.244	2.2682
0	-2.21	2.1991
0	-2.176	2.1362
0	-2.142	2.0671
0	-2.108	2.0043
0	-2.074	1.9415
0	-2.04	1.8786
0	-2.006	1.8221
0	-1.972	1.7593
0	-1.921	1.7027
0	-1.887	1.6462
0	-1.853	1.5896
0	-1.819	1.5331
0	-1.768	1.4765
0	-1.734	1.4263
0	-1.7	1.376
0	-1.666	1.3195
0	-1.615	1.2755
0	-1.581	1.2252
0	-1.547	1.1749
0	-1.513	1.131
0	-1.479	1.087
0	-1.445	1.043
0	-1.411	0.99901
0	-1.377	0.95503
0	-1.36	0.91733
0	-1.326	0.87335
0	-1.292	0.83565
0	-1.258	0.79795
0	-1.241	0.76026
0	-1.207	0.72256
0	-1.19	0.68486
0	-1.156	0.64716
0	-1.139	0.61574
0	-1.122	0.57805
0	-1.105	0.54663
0	-1.071	0.51521
2	-1.054	0.4838
2	-1.037	0.45238
2	-1.003	0.42097
2	-0.986	0.38955
2	-0.952	0.35814
2	-0.935	0.333
2	-0.918	0.30159
2	-0.884	0.27646
2	-0.867	0.25132
2	-0.85	0.22619
2	-0.833	0.20106
2	-0.816	0.17593
2	-0.799	0.15079
2	-0.782	0.12566
2	-0.765	0.10053
2	-0.748	0.08168
2	-0.731	0.056548
2	-0.731	0.031415
2	-0.714	0.012566
2	-0.697	6.2768
2	-0.697	6.2517
2	-0.68	6.2328
2	-0.68	6.214
2	-0.663	6.1889
2	-0.663	6.17
2	-0.663	6.1512
2	-0.646	6.1323
2	-0.646	6.1135
2	-0.646	6.0883
2	-0.646	6.0695
2	-0.629	6.0506
2	-0.629	6.0318
2	-0.629	6.0129
2	-0.629	5.9941
2	-0.629	5.9752
2	-0.629	5.9564
2	-0.646	5.9375
2	-0.646	5.9187
2	-0.646	5.8998
2	-0.646	5.881
2	-0.646	5.8559
2	-0.663	5.837
2	-0.663	5.8182
2	-0.663	5.7993
2	-0.68	5.7805
2	-0.68	5.7553
2	-0.697	5.7365
2	-0.697	5.7176
2	-0.714	5.6925
2	-0.731	5.6736
2	-0.731	5.6485
2	-0.748	5.6297
2	-0.765	5.6045
2	-0.799	5.5794
2	-0.833	5.5543
2	-0.85	5.5291
2	-0.884	5.504
2	-0.901	5.4789
2	-0.935	5.4474
2	-0.952	5.4223
2	-0.986	5.3909
2	-1.02	5.3595
2	-1.037	5.3281
2	-1.071	5.2966
2	-1.105	5.2652
2	-1.139	5.2338
2	-1.173	5.1961
2	-1.207	5.1584
2	-1.241	5.127
2	-1.275	5.083
2	-1.309	5.0453
2	-1.343	5.0076
2	-1.377	4.9637
2	-1.411	4.926
2	-1.445	4.882
2	-1.479	4.838
2	-1.513	4.794
2	-1.564	4.7437
2	-1.598	4.6998
2	-1.632	4.6495
2	-1.666	4.5992
2	-1.7	4.549
2	-1.734	4.4987
2	-1.768	4.4421
2	-1.802	4.3919
2	-1.853	4.3353
2	-1.904	4.2788
2	-1.938	4.2222
2	-1.989	4.1594
2	-2.023	4.1029
2	-2.057	4.04
2	-2.074	3.9772
2	-2.108	3.9144
2	-2.125	3.8515
2	-2.159	3.7887
2	-2.176	3.7196
2	-2.193	3.6568
2	-2.21	3.5877
2	-2.227	3.5248
2	-2.227	3.4557
2	-2.244	3.3866
2	-2.244	3.3238
2	-2.261	3.2546
2	-2.261	3.1855
2	-2.261	3.1164
2	-2.244	3.0473
2	-2.244	2.9845
2	-2.244	2.9154
2	-2.227	2.8462
2	-2.21	2.7771
2	-2.193	2.7143
2	-2.176	2.6452
2	-2.159	2.5823
2	-2.142	2.5195
2	-2.108	2.4504
2	-2.091	2.3876
2	-2.057	2.3247
2	-2.04	2.2682
2	-2.006	2.2054
2	-1.972	2.1425
2	-1.938	2.086
2	-1.904	2.0294
2	-1.87	1.9729
2	-1.836	1.9163
2	-1.802	1.8598
2	-1.768	1.8095
2	-1.717	1.753
2	-1.683	1.7027
2	-1.649	1.6525
2	-1.615	1.6022
2	-1.564	1.5582
2	-1.53	1.5079
2	-1.496	1.464
2	-1.462	1.42
2	-1.411	1.376
2	-1.377	1.332
2	-1.343	1.2943
2	-1.309	1.2503
2	-1.275	1.2126
2	-1.241	1.1749
2	-1.207	1.1372
2	-1.173	1.1058
2	-1.139	1.0681
2	-1.105	1.0367
2	-1.071	0.99901
2	-1.037	0.9676
2	-1.003	0.94246
2	-0.969	0.91105
2	-0.935	0.87963
2	-0.918	0.8545
2	-0.884	0.82309
2	-0.85	0.79795
2	-0.833	0.77282
2	-0.799	0.74769
2	-0.782	0.72256
2	-0.748	0.70371
2	-0.731	0.67858
2	-0.697	0.65973
2	-0.68	0.63459
2	-0.663	0.61574
2	-0.646	0.59689
2	-0.612	0.57805
2	-0.595	0.5592
2	-0.578	0.54035
2	-0.561	0.5215
2	-0.544	0.50893
2	-0.527	0.49008
2	-0.51	0.47752
2	-0.493	0.45867
2	-0.476	0.4461
2	-0.459	0.43353
2	-0.442	0.41469
2	-0.425	0.40212
2	-0.408	0.38955
2	-0.391	0.37699
2	-0.374	0.3707
2	-0.357	0.35814
2	-0.357	0.34557
2	-0.34	0.333
2	-0.323	0.32672
2	-0.306	0.31416
2	-0.306	0.30787
2	-0.289	0.29531
2	-0.272	0.28902
2	-0.272	0.27646
2	-0.255	0.27017
2	-0.255	0.26389
2	-0.238	0.25761
2	-0.221	0.24504
2	-0.221	0.23876
2	-0.204	0.23247
2	-0.204	0.22619
2	-0.187	0.21991
2	-0.187	0.21363
2	-0.17	0.20734
2	-0.17	0.20734
2	-0.153	0.20106
2	-0.153	0.19478
2	-0.153	0.18849
2	-0.136	0.18221
2	-0.136	0.18221
2	-0.119	0.17593
2	-0.119	0.17593
2	-0.119	0.16964
2	-0.102	0.16336
2	-0.102	0.16336
2	-0.085	0.15708
2	-0.085	0.15708
2	-0.085	0.15079
2	-0.068	0.15079
2	-0.068	0.15079
2	-0.068	0.14451
2	-0.051	0.14451
2	-0.051	0.14451
2	-0.051	0.13823
2	-0.034	0.13823
2	-0.034	0.13823
2	-0.034	0.13823
2	-0.034	0.13823
2	-0.017	0.13195
2	-0.017	0.13195
2	-0.017	0.13195
2	0	0.13195
2	0	0.13195
2	0	0.13195
2	0	0.13195
2	0	0.13195
2	0	0.13195
2	0	0.13195
2	0.017	0.13195
1	0.017	0.13195
1	0.017	0.13195
1	0	0.13195
1	0	0.13823
1	0	0.13823
1	0	0.13823
1	0	0.13823
1	0	0.13823
1	0	0.13823
1	-0.017	0.13195
1	-0.017	0.13195
1	-0.017	0.13195
1	-0.017	0.13195
1	-0.034	0.13195
1	-0.034	0.13195
1	-0.034	0.12566
1	-0.051	0.12566
1	-0.051	0.12566
1	-0.051	0.12566
1	-0.068	0.11938
1	-0.068	0.11938
1	-0.068	0.11938
1	-0.085	0.1131
1	-0.085	0.1131
1	-0.085	0.10681
1	-0.102	0.10681
1	-0.102	0.10053
1	-0.102	0.10053
1	-0.119	0.094246
1	-0.119	0.094246
1	-0.119	0.087963
0	-0.119	0.08168
0	-0.119	0.08168
0	-0.119	0.075397
0	-0.119	0.075397
0	-0.119	0.069114
0	-0.102	0.062831
0	-0.102	0.062831
0	-0.102	0.056548
0	-0.102	0.056548
0	-0.102	0.050265
0	-0.102	0.050265
0	-0.102	0.043982
0	-0.085	0.043982
0	-0.085	0.037699
0	-0.085	0.037699
0	-0.085	0.031415
0	-0.085	0.031415
0	-0.085	0.031415
0	-0.085	0.025132
0	-0.085	0.025132
0	-0.085	0.018849
0	-0.085	0.018849
0	-0.085	0.012566
0	-0.085	0.012566
0	-0.085	0.0062831
0	-0.085	0.0062831
0	-0.085	0.0062831
0	-0.085	0
0	-0.085	0
0	-0.085	6.2768
0	-0.085	6.2768
0	-0.085	6.2768
0	-0.085	6.2705
0	-0.085	6.2705
0	-0.085	6.2642
0	-0.085	6.2642
0	-0.085	6.258
0	-0.085	6.258
0	-0.085	6.258
0	-0.085	6.2517
0	-0.085	6.2517
0	-0.085	6.2454
0	-0.085	6.2454
0	-0.085	6.2391
0	-0.085	6.2391
0	-0.085	6.2328
2	-0.085	6.2328
2	-0.085	6.2265
2	-0.068	6.2265
2	-0.068	6.2265
2	-0.068	6.2203
2	-0.051	6.2203
2	-0.051	6.2203
2	-0.034	6.214
2	-0.034	6.214
2	-0.017	6.214
2	-0.017	6.214
2	0	6.214
2	0	6.214
2	0	6.214
2	0	6.214
2	0	6.214
2	0.017	6.214
0	0.017	6.214
0	0.017	6.214
0	0.017	6.214
0	0	6.214
0	0	6.214
0	0	6.2203
0	0	6.2203
0	0	6.2203
0	0	6.2203
0	0	6.2203
0	0	6.2203
0	0	6.2203
0	0	6.2203
0	0	6.2203
0	0	6.2203
0	0	6.214
0	0	6.214
0	-0.017	6.214
0	-0.017	6.214
0	-0.017	6.214
0	-0.017	6.214
0	-0.017	6.214
0	-0.017	6.214
0	-0.017	6.214
0	-0.034	6.2077
0	-0.034	6.2077
0	-0.034	6.2077
2	-0.034	6.2077
2	-0.034	6.2077
2	-0.017	6.2077
2	-0.017	6.2014
2	0	6.2014
2	0	6.2014
2	0	6.2014
2	0	6.2014
2	0	6.2014
2	0.017	6.2014
2	0.017	6.2077
2	0.034	6.2077
2	0.034	6.2077
0	0.034	6.2077
0	0.034	6.2077
0	0.034	6.2077
0	0.017	6.214
0	0.017	6.214
0	0.017	6.214
0	0.017	6.214
0	0.017	6.214
0	0.017	6.214
0	0.017	6.214
0	0	6.214
0	0	6.2203
0	0	6.2203
0	0	6.2203
0	0	6.2203
0	0	6.2203
0	0	6.2203
0	0	6.2203
0	0	6.2203
0	0	6.2203
0	0	6.2203
0	0	6.2203
0	0	6.2203
0	0	6.214
0	0	6.214
0	-0.017	6.214
0	-0.017	6.214
0	-0.017	6.214
0	-0.017	6.214
0	-0.017	6.214
0	-0.017	6.214
0	-0.017	6.214
0	-0.034	6.2077
2	-0.034	6.2077
2	-0.017	6.2077
2	-0.017	6.2077
2	0	6.2077
2	0	6.2077
2	0	6.2077
2	0	6.2077
2	0	6.2077
0	0	6.2077
0	0	6.2077
0	0	6.2077
0	0	6.2077
0	0	6.2077
0	0	6.2077
0	0	6.2077
0	0	6.2077
0	0	6.2077
0	0	6.2077
0	-0.017	6.2077
0	-0.017	6.2077
0	-0.017	6.2014
0	-0.017	6.2014
0	-0.017	6.2014
0	-0.017	6.2014
0	-0.034	6.2014
0	-0.034	6.2014
0	-0.034	6.2014
0	-0.034	6.1951
0	-0.034	6.1951
0	-0.034	6.1951
0	-0.051	6.1951
0	-0.051	6.1889
2	-0.051	6.1889
2	-0.051	6.1889
2	-0.034	6.1889
2	-0.034	6.1826
2	-0.017	6.1826
2	-0.017	6.1826
2	-0.017	6.1826
2	0	6.1826
2	0	6.1826
2	0	6.1826
0	0	6.1826
0	0	6.1826
0	0	6.1826
0	0	6.1826
0	-0.017	6.1826
0	-0.017	6.1826
0	-0.017	6.1763
0	-0.017	6.1763
0	-0.017	6.1763
0	-0.034	6.1763
0	-0.034	6.1763
0	-0.034	6.1763
0	-0.034	6.17
0	-0.051	6.17
2	-0.051	6.17
2	-0.051	6.17
2	-0.034	6.1637
2	-0.034	6.1637
2	-0.034	6.1637
2	-0.017	6.1637
2	-0.017	6.1637
2	0	6.1637
2	0	6.1637
2	0	6.1637
2	0	6.1637
2	0	6.1637
2	0	6.1637
2	0.017	6.1637
2	0.017	6.1637
2	0.017	6.1637
2	0.034	6.1637
2	0.034	6.1637
2	0.034	6.1637
2	0.051	6.17
2	0.051	6.17
2	0.051	6.17
2	0.068	6.17
2	0.068	6.1763
2	0.068	6.1763
2	0.085	6.1826
2	0.085	6.1826
2	0.085	6.1889
2	0.102	6.1889
2	0.102	6.1951
2	0.119	6.1951
2	0.119	6.2014
2	0.119	6.2014
0	0.119	6.2077
0	0.119	6.214
0	0.119	6.214
0	0.119	6.2203
0	0.119	6.2203
0	0.119	6.2265
0	0.102	6.2328
0	0.102	6.2328
0	0.102	6.2391
0	0.102	6.2391
0	0.102	6.2454
0	0.102	6.2454
0	0.102	6.2517
1	0.102	6.2517
1	0.085	6.258
1	0.085	6.258
1	0.068	6.2642
1	0.051	6.2642
1	0.051	6.2642
1	0.034	6.2642
1	0.017	6.2705
1	0.017	6.2705
1	0	6.2705
1	0	6.2705
1	0	6.2705
1	-0.017	6.2705
1	-0.017	6.2705
0	-0.017	6.2705
0	-0.017	6.2642
0	-0.017	6.2642
0	-0.017	6.2642
0	-0.017	6.2642
0	-0.017	6.2642
0	-0.034	6.2642
0	-0.034	6.258
0	-0.034	6.258
0	-0.034	6.258
0	-0.034	6.258
0	-0.034	6.258
0	-0.034	6.258
0	-0.034	6.2517
0	-0.034	6.2517
0	-0.034	6.2517
0	-0.034	6.2517
0	-0.034	6.2517
0	-0.034	6.2454
0	-0.034	6.2454
0	-0.034	6.2454
0	-0.034	6.2454
0	-0.034	6.2391
0	-0.051	6.2391
0	-0.051	6.2391
0	-0.051	6.2391
0	-0.051	6.2328
0	-0.051	6.2328
0	-0.051	6.2328
0	-0.051	6.2328
0	-0.051	6.2265
0	-0.051	6.2265
0	-0.051	6.2265
2	-0.068	6.2203
2	-0.051	6.2203
2	-0.051	6.2203
2	-0.034	6.214
2	-0.034	6.214
2	-0.017	6.214
2	-0.017	6.214
2	0	6.214
2	0	6.214
2	0	6.214
0	0	6.214
0	0	6.214
0	0	6.214
0	0	6.214
0	0	6.214
0	0	6.214
0	-0.017	6.214
0	-0.017	6.2077
0	-0.017	6.2077
0	-0.017	6.2077
0	-0.017	6.2077
0	-0.017	6.2077
2	-0.017	6.2077
2	-0.017	6.2077
2	-0.017	6.2077
2	0	6.2014
2	0	6.2014
2	0	6.2014
2	0	6.2014
[truncated: 5,162 more rows]
