# Supplementary material for: Skilled motor control of an inverted pendulum implies low entropy of states but high entropy of actions
Source: PLoS Comput Biol. 2023 Jan 6;19(1):e1010810. doi: 10.1371/journal.pcbi.1010810 (PMC9851554; doi:10.1371/journal.pcbi.1010810)
Supplement: S2 File — The dataset within the file contains the data collected during the experiment. Each CSV file named “FRI_p_l.csv” corresponds to a different trial, where “p” stands for an unique numerical participant’s identifier and “l” stands for pendulum length (where “2” corresponds to 0.2, “3” to 0.3 m, “4” to 0.4 m, etc.). In every file, rows correspond to subsequent time steps, sampled with a frequency of 0.017 s. For every recorded time step, each column contains: the action selected by the trial’s participant (“action”). The value 0 corresponds to a “no action”, the value 1 represents an action that pushes the pendulum towards the clockwise direction and the value 2 corresponds to an action that pushes the pendulum towards the anti-clockwise direction.the angular velocity of the pendulum at that time step (“ang. velocity”), measured in rad s−1.the angle of the pendulum at that time step (“angle”), measured in rad with values in the interval [0, 2π) rad. The angle 0 rad corresponds to the pendulum oriented in its upright position.the single utility value associated to the whole trial (“utility”). (ZIP) [file pcbi.1010810.s002.zip › ExperimentalData/FRI_2_7.csv]

action	angular vel.	angle	trial utility
0	0	3.2358	-8.8741
0	0	3.2358
0	0	3.2358
0	-0.017	3.2358
0	-0.017	3.2358
0	-0.017	3.2358
0	-0.017	3.2358
0	-0.017	3.2358
0	-0.034	3.2358
0	-0.034	3.2295
0	-0.034	3.2295
0	-0.034	3.2295
0	-0.051	3.2295
0	-0.051	3.2232
0	-0.051	3.2232
0	-0.051	3.2232
0	-0.068	3.2232
0	-0.068	3.217
0	-0.068	3.217
0	-0.068	3.217
0	-0.068	3.2107
0	-0.068	3.2107
0	-0.085	3.2044
0	-0.085	3.2044
0	-0.085	3.1981
0	-0.085	3.1981
0	-0.085	3.1981
0	-0.085	3.1918
0	-0.102	3.1918
0	-0.102	3.1855
0	-0.102	3.1855
0	-0.102	3.1793
0	-0.102	3.1793
0	-0.102	3.173
0	-0.102	3.173
0	-0.102	3.1667
0	-0.102	3.1604
0	-0.102	3.1604
0	-0.102	3.1541
0	-0.102	3.1541
0	-0.102	3.1478
0	-0.102	3.1478
0	-0.102	3.1416
0	-0.102	3.1416
0	-0.102	3.1353
0	-0.102	3.129
0	-0.102	3.129
0	-0.102	3.1227
0	-0.102	3.1227
0	-0.102	3.1164
0	-0.102	3.1164
0	-0.102	3.1101
0	-0.102	3.1101
0	-0.102	3.1038
0	-0.102	3.0976
0	-0.102	3.0976
0	-0.102	3.0913
0	-0.102	3.0913
0	-0.085	3.085
0	-0.085	3.085
0	-0.085	3.085
0	-0.085	3.0787
0	-0.085	3.0787
0	-0.085	3.0724
0	-0.085	3.0724
0	-0.068	3.0661
0	-0.068	3.0661
0	-0.068	3.0661
0	-0.068	3.0599
0	-0.068	3.0599
0	-0.051	3.0599
0	-0.051	3.0536
0	-0.051	3.0536
0	-0.051	3.0536
0	-0.051	3.0536
0	-0.034	3.0473
0	-0.034	3.0473
0	-0.034	3.0473
0	-0.034	3.0473
0	-0.017	3.0473
0	-0.017	3.041
0	-0.017	3.041
0	-0.017	3.041
0	0	3.041
0	0	3.041
0	0	3.041
0	0	3.041
0	0	3.041
0	0	3.041
0	0	3.041
0	0	3.041
0	0.017	3.041
0	0.017	3.041
0	0.017	3.041
0	0.017	3.041
0	0.034	3.0473
0	0.034	3.0473
0	0.034	3.0473
0	0.034	3.0473
0	0.034	3.0473
0	0.051	3.0536
0	0.051	3.0536
0	0.051	3.0536
0	0.051	3.0599
0	0.051	3.0599
0	0.068	3.0599
0	0.068	3.0661
0	0.068	3.0661
0	0.068	3.0661
0	0.068	3.0724
0	0.085	3.0724
0	0.085	3.0724
0	0.085	3.0787
0	0.085	3.0787
0	0.085	3.085
0	0.085	3.085
0	0.085	3.0913
0	0.102	3.0913
0	0.102	3.0976
0	0.102	3.0976
0	0.102	3.1038
0	0.102	3.1038
0	0.102	3.1101
0	0.102	3.1101
0	0.102	3.1164
0	0.102	3.1164
0	0.102	3.1227
0	0.102	3.1227
0	0.102	3.129
0	0.102	3.1353
0	0.102	3.1353
0	0.102	3.1416
0	0.102	3.1416
0	0.102	3.1478
0	0.102	3.1478
0	0.102	3.1541
0	0.102	3.1541
0	0.102	3.1604
0	0.102	3.1604
1	0.102	3.1667
1	0.085	3.173
1	0.068	3.173
1	0.068	3.173
1	0.051	3.1793
1	0.034	3.1793
1	0.017	3.1793
1	0.017	3.1793
1	0	3.1793
1	0	3.1793
1	-0.017	3.1793
1	-0.034	3.1793
1	-0.034	3.1793
1	-0.051	3.1793
1	-0.068	3.173
1	-0.085	3.173
1	-0.085	3.1667
1	-0.102	3.1667
1	-0.119	3.1604
1	-0.136	3.1604
1	-0.136	3.1541
1	-0.153	3.1478
1	-0.17	3.1416
1	-0.17	3.1416
1	-0.187	3.1353
1	-0.204	3.129
1	-0.204	3.1227
1	-0.221	3.1164
1	-0.238	3.1038
1	-0.238	3.0976
1	-0.255	3.0913
1	-0.255	3.085
1	-0.272	3.0724
1	-0.272	3.0661
1	-0.289	3.0599
1	-0.289	3.0473
1	-0.306	3.041
1	-0.306	3.0284
1	-0.323	3.0222
1	-0.323	3.0096
1	-0.323	3.0033
1	-0.34	2.9908
1	-0.34	2.9782
1	-0.34	2.9719
1	-0.34	2.9593
1	-0.357	2.9468
1	-0.357	2.9405
1	-0.357	2.9279
1	-0.357	2.9154
1	-0.357	2.9028
1	-0.357	2.8965
1	-0.357	2.8839
1	-0.357	2.8714
1	-0.357	2.8588
1	-0.357	2.8525
1	-0.357	2.84
1	-0.357	2.8274
1	-0.357	2.8148
1	-0.357	2.8085
1	-0.357	2.796
1	-0.34	2.7834
1	-0.34	2.7708
1	-0.34	2.7646
1	-0.34	2.752
1	-0.323	2.7394
1	-0.323	2.7332
1	-0.323	2.7206
1	-0.306	2.7143
1	-0.306	2.7017
1	-0.306	2.6955
1	-0.289	2.6829
1	-0.289	2.6766
1	-0.272	2.664
1	-0.272	2.6578
1	-0.255	2.6515
1	-0.255	2.6452
1	-0.238	2.6326
1	-0.238	2.6263
1	-0.221	2.62
1	-0.221	2.6138
1	-0.204	2.6075
1	-0.187	2.6012
1	-0.187	2.5949
1	-0.17	2.5886
1	-0.153	2.5823
1	-0.153	2.5761
1	-0.136	2.5761
1	-0.119	2.5698
1	-0.119	2.5635
1	-0.102	2.5635
1	-0.085	2.5572
1	-0.085	2.5572
1	-0.068	2.5572
1	-0.051	2.5509
1	-0.051	2.5509
1	-0.034	2.5509
1	-0.017	2.5509
1	0	2.5447
1	0	2.5447
1	0	2.5447
1	0.017	2.5447
1	0.017	2.5509
0	0.051	2.5509
0	0.068	2.5509
0	0.102	2.5572
0	0.119	2.5572
0	0.136	2.5635
0	0.17	2.5698
0	0.187	2.5698
0	0.204	2.5761
0	0.238	2.5886
0	0.255	2.5949
0	0.272	2.6012
0	0.306	2.6138
0	0.323	2.62
0	0.34	2.6326
0	0.357	2.6389
0	0.391	2.6515
0	0.408	2.664
0	0.425	2.6766
0	0.442	2.6892
0	0.459	2.7017
0	0.476	2.7206
0	0.493	2.7332
0	0.51	2.752
0	0.527	2.7646
0	0.544	2.7834
0	0.561	2.796
0	0.561	2.8148
0	0.578	2.8337
0	0.595	2.8525
0	0.612	2.8714
0	0.612	2.8839
0	0.629	2.9028
0	0.629	2.9279
0	0.646	2.9468
0	0.646	2.9656
0	0.663	2.9845
0	0.663	3.0033
0	0.663	3.0222
0	0.68	3.0473
0	0.68	3.0661
0	0.68	3.085
0	0.68	3.1038
0	0.68	3.129
0	0.68	3.1478
0	0.68	3.1667
0	0.68	3.1918
0	0.68	3.2107
0	0.663	3.2295
0	0.663	3.2484
2	0.663	3.2672
2	0.663	3.2923
2	0.663	3.3112
2	0.68	3.33
2	0.68	3.3489
2	0.68	3.374
2	0.68	3.3929
2	0.68	3.4117
2	0.68	3.4306
2	0.68	3.4557
2	0.68	3.4745
2	0.663	3.4934
2	0.663	3.5122
2	0.663	3.5374
2	0.663	3.5562
2	0.646	3.5751
2	0.646	3.5939
2	0.629	3.6128
2	0.629	3.6316
2	0.612	3.6505
2	0.612	3.6693
2	0.595	3.6882
2	0.578	3.707
2	0.578	3.7259
2	0.561	3.7384
2	0.544	3.7573
2	0.527	3.7761
2	0.51	3.7887
2	0.493	3.8076
2	0.493	3.8201
2	0.476	3.839
2	0.459	3.8515
2	0.442	3.8641
2	0.425	3.8767
2	0.408	3.8892
2	0.391	3.9018
2	0.357	3.9144
2	0.34	3.9207
2	0.323	3.9332
2	0.306	3.9458
2	0.289	3.9521
2	0.272	3.9646
2	0.255	3.9709
2	0.221	3.9772
2	0.204	3.9835
2	0.187	3.9898
2	0.17	3.996
2	0.153	4.0023
2	0.119	4.0023
2	0.102	4.0086
2	0.085	4.0086
2	0.068	4.0149
2	0.034	4.0149
2	0.017	4.0149
2	0	4.0149
2	-0.017	4.0149
2	-0.034	4.0149
2	-0.051	4.0149
2	-0.068	4.0149
2	-0.102	4.0086
0	-0.119	4.0086
0	-0.153	4.0023
0	-0.187	3.996
0	-0.221	3.9898
0	-0.255	3.9835
0	-0.289	3.9709
0	-0.323	3.9646
0	-0.357	3.9521
0	-0.374	3.9458
0	-0.408	3.9332
0	-0.442	3.9207
0	-0.476	3.9018
0	-0.493	3.8892
0	-0.527	3.8704
0	-0.561	3.8578
0	-0.578	3.839
0	-0.612	3.8201
0	-0.646	3.8013
0	-0.663	3.7824
0	-0.697	3.7636
0	-0.714	3.7384
0	-0.731	3.7196
0	-0.765	3.6945
0	-0.782	3.6693
0	-0.799	3.6505
0	-0.816	3.6254
0	-0.85	3.6002
0	-0.867	3.5751
0	-0.884	3.5437
0	-0.901	3.5185
0	-0.901	3.4934
0	-0.918	3.462
0	-0.935	3.4369
0	-0.952	3.4054
0	-0.952	3.3803
0	-0.969	3.3489
0	-0.969	3.3238
0	-0.986	3.2923
1	-0.986	3.2609
1	-1.003	3.2295
1	-1.02	3.1981
1	-1.037	3.173
1	-1.037	3.1416
1	-1.054	3.1038
1	-1.054	3.0724
1	-1.071	3.041
1	-1.071	3.0096
1	-1.071	2.9782
1	-1.088	2.9468
1	-1.088	2.9154
1	-1.088	2.8777
1	-1.088	2.8462
1	-1.088	2.8148
1	-1.071	2.7834
1	-1.071	2.752
1	-1.071	2.7143
1	-1.054	2.6829
1	-1.054	2.6515
1	-1.037	2.62
1	-1.037	2.5886
1	-1.02	2.5572
1	-1.003	2.5258
1	-0.986	2.4944
1	-0.986	2.4693
1	-0.969	2.4378
1	-0.952	2.4064
1	-0.935	2.3813
1	-0.901	2.3499
1	-0.884	2.3247
1	-0.867	2.2996
1	-0.85	2.2745
1	-0.833	2.2494
1	-0.799	2.2242
1	-0.782	2.1991
1	-0.765	2.174
1	-0.731	2.1551
1	-0.714	2.13
1	-0.68	2.1111
1	-0.663	2.0923
1	-0.629	2.0671
1	-0.612	2.0483
1	-0.578	2.0357
1	-0.544	2.0169
1	-0.527	1.998
1	-0.493	1.9855
1	-0.459	1.9666
1	-0.442	1.954
1	-0.408	1.9415
1	-0.374	1.9289
1	-0.357	1.9163
1	-0.323	1.9101
1	-0.289	1.8975
1	-0.272	1.8912
1	-0.238	1.8849
1	-0.204	1.8786
1	-0.17	1.8724
1	-0.153	1.8661
1	-0.119	1.8598
1	-0.085	1.8598
1	-0.068	1.8535
1	-0.034	1.8535
1	0	1.8535
1	0.017	1.8535
0	0.051	1.8535
0	0.102	1.8535
0	0.136	1.8598
0	0.17	1.8661
0	0.221	1.8724
0	0.255	1.8786
0	0.306	1.8849
0	0.34	1.8975
0	0.374	1.9101
0	0.425	1.9226
0	0.459	1.9352
0	0.493	1.9478
0	0.544	1.9666
0	0.578	1.9792
0	0.612	1.998
0	0.646	2.0169
0	0.697	2.0357
0	0.731	2.0609
0	0.765	2.0797
0	0.799	2.1048
0	0.833	2.13
0	0.867	2.1551
0	0.918	2.1865
0	0.952	2.2117
0	0.986	2.2431
0	1.003	2.2745
0	1.037	2.3059
0	1.071	2.3373
0	1.105	2.3687
0	1.139	2.4001
0	1.156	2.4378
0	1.19	2.4693
0	1.207	2.507
0	1.241	2.5447
0	1.258	2.5823
0	1.275	2.62
0	1.292	2.6578
0	1.309	2.7017
0	1.326	2.7394
0	1.343	2.7771
0	1.36	2.8211
0	1.377	2.8588
0	1.377	2.9028
0	1.394	2.9468
0	1.394	2.9845
0	1.411	3.0284
2	1.411	3.0724
2	1.428	3.1164
2	1.428	3.1604
2	1.445	3.2044
2	1.445	3.2421
2	1.445	3.2861
2	1.462	3.33
2	1.462	3.374
2	1.462	3.418
2	1.462	3.462
2	1.445	3.506
2	1.445	3.5499
2	1.445	3.5939
2	1.428	3.6379
2	1.428	3.6819
2	1.411	3.7259
2	1.394	3.7699
2	1.377	3.8076
2	1.36	3.8515
2	1.343	3.8892
2	1.326	3.9332
2	1.309	3.9709
2	1.292	4.0086
2	1.258	4.0463
2	1.241	4.084
2	1.207	4.1217
2	1.19	4.1594
2	1.156	4.1971
2	1.139	4.2285
2	1.105	4.2662
2	1.088	4.2976
2	1.054	4.3291
2	1.02	4.3605
2	1.003	4.3919
2	0.969	4.4233
2	0.935	4.4484
2	0.901	4.4798
2	0.867	4.505
2	0.85	4.5301
2	0.816	4.5553
2	0.782	4.5804
2	0.748	4.6055
2	0.714	4.6244
2	0.68	4.6495
2	0.646	4.6683
2	0.629	4.6872
2	0.595	4.706
2	0.561	4.7249
2	0.527	4.7375
2	0.493	4.7563
2	0.459	4.7689
2	0.425	4.7814
2	0.408	4.794
2	0.374	4.8066
2	0.34	4.8191
2	0.306	4.8317
2	0.272	4.838
2	0.238	4.8443
2	0.221	4.8506
2	0.187	4.8568
2	0.153	4.8631
2	0.119	4.8694
2	0.085	4.8694
2	0.068	4.8757
2	0.034	4.8757
2	0	4.8757
2	-0.017	4.8757
2	-0.051	4.8757
2	-0.068	4.8757
2	-0.102	4.8694
2	-0.136	4.8694
2	-0.17	4.8631
2	-0.204	4.8568
2	-0.221	4.8506
2	-0.255	4.8443
2	-0.289	4.8317
2	-0.323	4.8254
2	-0.357	4.8129
2	-0.391	4.8003
2	-0.408	4.7877
2	-0.442	4.7752
0	-0.493	4.7626
0	-0.527	4.75
0	-0.578	4.7312
0	-0.612	4.7123
0	-0.663	4.6935
0	-0.697	4.6746
0	-0.748	4.6495
0	-0.782	4.6306
0	-0.833	4.6055
0	-0.867	4.5804
0	-0.918	4.549
0	-0.952	4.5238
0	-0.986	4.4924
0	-1.037	4.461
0	-1.071	4.4296
0	-1.122	4.3982
0	-1.156	4.3605
0	-1.19	4.3291
0	-1.241	4.2914
0	-1.275	4.2537
0	-1.309	4.216
0	-1.343	4.172
0	-1.377	4.1343
0	-1.411	4.0903
0	-1.445	4.0463
0	-1.479	4.0023
0	-1.513	3.9583
0	-1.547	3.9144
0	-1.581	3.8641
0	-1.598	3.8138
0	-1.632	3.7699
0	-1.649	3.7196
0	-1.666	3.6693
0	-1.683	3.6191
0	-1.717	3.5688
0	-1.717	3.5122
0	-1.734	3.462
0	-1.751	3.4117
0	-1.768	3.3552
0	-1.768	3.3049
0	-1.768	3.2484
0	-1.768	3.1981
0	-1.768	3.1416
0	-1.768	3.0913
0	-1.768	3.0347
0	-1.768	2.9845
0	-1.751	2.9279
0	-1.751	2.8777
1	-1.734	2.8274
1	-1.734	2.7708
1	-1.717	2.7206
1	-1.717	2.6703
1	-1.7	2.62
1	-1.7	2.5635
1	-1.683	2.5132
1	-1.666	2.463
1	-1.649	2.4127
1	-1.632	2.3687
1	-1.615	2.3185
1	-1.581	2.2682
1	-1.564	2.2242
1	-1.547	2.174
1	-1.513	2.13
1	-1.496	2.086
1	-1.462	2.0357
1	-1.428	1.9917
1	-1.411	1.954
1	-1.377	1.9101
1	-1.343	1.8661
1	-1.326	1.8284
1	-1.292	1.7907
1	-1.258	1.753
1	-1.224	1.7153
1	-1.19	1.6776
1	-1.156	1.6399
1	-1.122	1.6085
1	-1.105	1.5708
1	-1.071	1.5394
1	-1.037	1.5079
1	-1.003	1.4765
1	-0.969	1.4451
1	-0.935	1.42
1	-0.901	1.3886
1	-0.884	1.3634
1	-0.85	1.3383
1	-0.816	1.3132
1	-0.782	1.288
1	-0.748	1.2629
1	-0.731	1.2441
1	-0.697	1.2189
1	-0.663	1.2001
1	-0.646	1.1812
1	-0.612	1.1624
1	-0.578	1.1435
1	-0.561	1.1247
1	-0.527	1.1058
1	-0.51	1.0933
1	-0.476	1.0807
1	-0.442	1.0618
1	-0.425	1.0493
1	-0.391	1.0367
1	-0.374	1.0241
1	-0.34	1.0179
1	-0.323	1.0053
1	-0.289	0.99273
1	-0.272	0.98645
1	-0.255	0.98016
1	-0.221	0.97388
1	-0.204	0.96131
1	-0.17	0.96131
1	-0.153	0.95503
1	-0.136	0.94875
1	-0.102	0.94246
1	-0.085	0.94246
1	-0.051	0.94246
1	-0.034	0.93618
1	-0.017	0.93618
1	0	0.93618
1	0.017	0.93618
1	0.034	0.93618
1	0.068	0.94246
1	0.085	0.94246
1	0.102	0.94246
1	0.136	0.94875
1	0.153	0.95503
1	0.17	0.96131
1	0.204	0.9676
1	0.221	0.97388
1	0.255	0.98016
1	0.272	0.98645
1	0.289	0.99273
1	0.323	1.0053
0	0.357	1.0179
0	0.391	1.0304
0	0.425	1.043
0	0.476	1.0556
0	0.51	1.0681
0	0.544	1.087
0	0.578	1.0995
0	0.612	1.1184
0	0.663	1.1372
0	0.697	1.1624
0	0.731	1.1812
0	0.782	1.2064
0	0.816	1.2315
0	0.85	1.2566
0	0.901	1.2817
0	0.935	1.3069
0	0.969	1.3383
0	1.02	1.3697
0	1.054	1.4011
0	1.105	1.4325
0	1.139	1.464
0	1.19	1.5017
0	1.224	1.5394
0	1.275	1.5771
0	1.309	1.6148
0	1.36	1.6525
0	1.394	1.6964
0	1.445	1.7404
0	1.479	1.7844
0	1.513	1.8284
0	1.564	1.8724
0	1.598	1.9226
0	1.632	1.9729
0	1.683	2.0232
0	1.717	2.0734
0	1.751	2.1237
0	1.785	2.1802
0	1.819	2.2305
0	1.853	2.287
0	1.887	2.3436
0	1.904	2.4001
0	1.938	2.4567
0	1.955	2.5195
0	1.989	2.5761
0	2.006	2.6389
0	2.023	2.6955
0	2.04	2.7583
0	2.057	2.8211
0	2.074	2.8839
0	2.074	2.9468
0	2.074	3.0096
0	2.091	3.0724
0	2.091	3.1353
0	2.074	3.1981
2	2.074	3.2609
2	2.074	3.3238
2	2.091	3.3866
2	2.074	3.4494
2	2.074	3.506
2	2.074	3.5688
2	2.057	3.6316
2	2.057	3.6945
2	2.04	3.7573
2	2.023	3.8201
2	2.006	3.8767
2	1.989	3.9395
2	1.972	3.996
2	1.938	4.0589
2	1.921	4.1154
2	1.887	4.172
2	1.87	4.2285
2	1.836	4.2851
2	1.802	4.3416
2	1.785	4.3982
2	1.751	4.4484
2	1.717	4.4987
2	1.683	4.549
2	1.649	4.5992
2	1.615	4.6495
2	1.598	4.6998
2	1.564	4.75
2	1.53	4.794
2	1.496	4.838
2	1.462	4.882
2	1.428	4.926
2	1.394	4.9699
2	1.377	5.0139
2	1.343	5.0516
2	1.309	5.0956
2	1.292	5.1333
2	1.258	5.171
2	1.224	5.2087
2	1.207	5.2464
2	1.173	5.2841
2	1.156	5.3155
2	1.122	5.3532
2	1.105	5.3846
0	1.071	5.416
0	1.037	5.4474
0	1.003	5.4789
0	0.986	5.5103
0	0.952	5.5417
0	0.918	5.5668
0	0.884	5.5982
0	0.867	5.6234
0	0.833	5.6485
0	0.816	5.6736
0	0.782	5.6988
0	0.765	5.7239
0	0.748	5.7428
0	0.714	5.7679
0	0.697	5.7867
0	0.68	5.8119
0	0.663	5.8307
0	0.646	5.8496
0	0.629	5.8684
0	0.612	5.8873
0	0.595	5.9061
0	0.578	5.925
0	0.561	5.9375
0	0.544	5.9564
1	0.527	5.9752
1	0.51	5.9878
1	0.476	6.0066
1	0.459	6.0192
1	0.442	6.0318
1	0.408	6.0443
1	0.391	6.0569
1	0.374	6.0695
1	0.357	6.082
1	0.34	6.0883
1	0.306	6.1009
1	0.289	6.1135
1	0.272	6.1197
1	0.255	6.126
1	0.238	6.1323
1	0.221	6.1449
1	0.204	6.1512
1	0.187	6.1574
1	0.17	6.1574
0	0.17	6.1637
0	0.153	6.17
0	0.153	6.1763
0	0.153	6.1826
0	0.153	6.1826
0	0.136	6.1889
0	0.136	6.1951
0	0.136	6.2014
0	0.136	6.2014
0	0.119	6.2077
0	0.119	6.214
0	0.119	6.214
0	0.119	6.2203
0	0.119	6.2203
0	0.119	6.2265
0	0.119	6.2328
1	0.102	6.2328
1	0.102	6.2391
1	0.085	6.2391
1	0.068	6.2391
1	0.051	6.2454
1	0.051	6.2454
1	0.034	6.2454
1	0.017	6.2454
1	0	6.2517
1	0	6.2517
1	0	6.2517
1	-0.017	6.2454
1	-0.034	6.2454
1	-0.051	6.2454
1	-0.051	6.2454
1	-0.068	6.2391
1	-0.085	6.2391
1	-0.102	6.2391
1	-0.102	6.2328
1	-0.119	6.2265
1	-0.136	6.2265
0	-0.136	6.2203
0	-0.136	6.214
0	-0.153	6.214
0	-0.153	6.2077
0	-0.153	6.2014
0	-0.153	6.1951
0	-0.153	6.1951
0	-0.17	6.1889
0	-0.17	6.1826
0	-0.17	6.1763
0	-0.17	6.17
0	-0.187	6.1637
0	-0.187	6.1574
2	-0.187	6.1574
2	-0.187	6.1512
2	-0.17	6.1449
2	-0.17	6.1386
2	-0.17	6.1323
2	-0.153	6.126
2	-0.153	6.1197
2	-0.153	6.1197
2	-0.153	6.1135
2	-0.136	6.1072
2	-0.136	6.1009
2	-0.136	6.1009
2	-0.136	6.0946
2	-0.119	6.0883
2	-0.119	6.0883
2	-0.119	6.082
2	-0.119	6.082
2	-0.119	6.0758
2	-0.102	6.0695
2	-0.102	6.0695
2	-0.102	6.0632
2	-0.102	6.0632
2	-0.102	6.0569
2	-0.102	6.0569
2	-0.102	6.0506
2	-0.102	6.0506
2	-0.085	6.0443
2	-0.085	6.0443
2	-0.085	6.0381
2	-0.085	6.0381
2	-0.085	6.0318
2	-0.085	6.0318
2	-0.085	6.0318
2	-0.085	6.0255
2	-0.085	6.0255
2	-0.085	6.0192
2	-0.085	6.0192
2	-0.085	6.0129
2	-0.085	6.0129
2	-0.085	6.0129
2	-0.085	6.0066
2	-0.085	6.0066
2	-0.085	6.0004
2	-0.085	6.0004
2	-0.085	5.9941
2	-0.085	5.9941
2	-0.085	5.9941
2	-0.085	5.9878
2	-0.085	5.9878
2	-0.085	5.9815
2	-0.085	5.9815
2	-0.085	5.9752
2	-0.085	5.9752
2	-0.085	5.9689
2	-0.085	5.9689
2	-0.085	5.9689
2	-0.085	5.9627
2	-0.102	5.9627
2	-0.102	5.9564
2	-0.102	5.9564
2	-0.102	5.9501
2	-0.102	5.9501
2	-0.102	5.9438
2	-0.102	5.9375
2	-0.119	5.9375
2	-0.119	5.9313
2	-0.119	5.9313
2	-0.119	5.925
2	-0.119	5.9187
2	-0.119	5.9187
2	-0.136	5.9124
2	-0.136	5.9124
2	-0.136	5.9061
2	-0.136	5.8998
2	-0.153	5.8936
2	-0.153	5.8936
2	-0.153	5.8873
2	-0.153	5.881
2	-0.17	5.8747
2	-0.17	5.8684
2	-0.17	5.8684
2	-0.187	5.8621
2	-0.187	5.8559
2	-0.187	5.8496
2	-0.204	5.8433
2	-0.204	5.837
2	-0.221	5.8307
2	-0.221	5.8244
2	-0.221	5.8182
2	-0.238	5.8056
2	-0.238	5.7993
2	-0.255	5.793
2	-0.255	5.7867
2	-0.272	5.7742
2	-0.272	5.7679
0	-0.306	5.7616
0	-0.323	5.749
0	-0.34	5.7365
0	-0.357	5.7302
0	-0.391	5.7176
0	-0.408	5.705
0	-0.442	5.6925
0	-0.459	5.6799
0	-0.476	5.6611
0	-0.51	5.6485
0	-0.527	5.6359
0	-0.561	5.6171
0	-0.578	5.5982
0	-0.612	5.5794
0	-0.646	5.5605
0	-0.663	5.5417
0	-0.697	5.5228
0	-0.731	5.4977
0	-0.748	5.4789
0	-0.782	5.4537
0	-0.816	5.4286
0	-0.85	5.4035
0	-0.884	5.3783
0	-0.918	5.3532
0	-0.952	5.3218
0	-0.986	5.2966
0	-1.02	5.2652
0	-1.054	5.2338
0	-1.088	5.2024
0	-1.139	5.1647
0	-1.173	5.1333
0	-1.207	5.0956
0	-1.241	5.0579
0	-1.292	5.0202
0	-1.326	4.9825
0	-1.377	4.9385
0	-1.411	4.8945
0	-1.445	4.8568
0	-1.496	4.8129
0	-1.53	4.7626
0	-1.581	4.7186
0	-1.615	4.6683
0	-1.666	4.6181
0	-1.7	4.5678
0	-1.751	4.5175
0	-1.785	4.461
0	-1.819	4.4107
0	-1.87	4.3542
0	-1.904	4.2976
0	-1.938	4.2411
0	-1.972	4.1783
0	-2.006	4.1217
0	-2.04	4.0589
0	-2.074	3.996
0	-2.108	3.9332
0	-2.142	3.8704
0	-2.159	3.8076
0	-2.193	3.7384
0	-2.21	3.6756
0	-2.227	3.6065
0	-2.244	3.5374
0	-2.261	3.4683
0	-2.278	3.3992
0	-2.278	3.3363
0	-2.295	3.2672
0	-2.295	3.1981
0	-2.295	3.129
0	-2.295	3.0599
0	-2.278	2.9908
0	-2.278	2.9216
0	-2.261	2.8525
0	-2.244	2.7834
0	-2.227	2.7143
0	-2.21	2.6515
0	-2.193	2.5823
0	-2.159	2.5195
0	-2.142	2.4567
0	-2.108	2.3876
0	-2.074	2.3247
0	-2.04	2.2619
0	-2.006	2.2054
0	-1.972	2.1425
0	-1.938	2.086
0	-1.887	2.0294
0	-1.853	1.9729
0	-1.819	1.9163
0	-1.768	1.8598
0	-1.734	1.8095
0	-1.683	1.7593
0	-1.649	1.709
0	-1.598	1.6587
0	-1.564	1.6085
0	-1.513	1.5645
0	-1.462	1.5205
0	-1.428	1.4765
0	-1.377	1.4325
0	-1.343	1.3948
0	-1.292	1.3509
0	-1.258	1.3132
0	-1.207	1.2755
0	-1.173	1.2378
0	-1.139	1.2064
0	-1.088	1.1749
0	-1.054	1.1372
0	-1.003	1.1058
0	-0.969	1.0807
0	-0.935	1.0493
0	-0.901	1.0241
0	-0.867	0.99273
0	-0.816	0.9676
0	-0.782	0.94246
0	-0.748	0.92362
0	-0.714	0.89848
0	-0.68	0.87963
0	-0.646	0.86079
0	-0.612	0.83565
0	-0.595	0.82309
0	-0.561	0.80424
0	-0.527	0.78539
0	-0.493	0.77282
0	-0.459	0.75397
0	-0.442	0.74141
0	-0.408	0.72884
0	-0.374	0.71627
0	-0.357	0.70371
0	-0.323	0.69742
0	-0.289	0.68486
0	-0.272	0.67858
0	-0.238	0.67229
0	-0.221	0.65973
0	-0.187	0.65344
0	-0.153	0.65344
0	-0.136	0.64716
0	-0.102	0.64088
0	-0.085	0.64088
0	-0.051	0.63459
0	-0.034	0.63459
0	0	0.63459
0	0	0.63459
0	0.034	0.63459
0	0.051	0.63459
0	0.085	0.64088
0	0.102	0.64088
1	0.136	0.64716
1	0.153	0.64716
1	0.153	0.65344
1	0.17	0.65973
1	0.187	0.66601
1	0.204	0.67229
1	0.221	0.67858
1	0.238	0.68486
1	0.255	0.69114
1	0.272	0.70371
1	0.289	0.70999
1	0.306	0.71627
1	0.323	0.72884
1	0.34	0.73512
1	0.357	0.74769
1	0.374	0.76026
1	0.391	0.77282
1	0.408	0.78539
1	0.425	0.79795
0	0.459	0.81052
0	0.476	0.82309
0	0.51	0.84193
0	0.544	0.8545
0	0.578	0.87335
0	0.612	0.8922
0	0.646	0.91105
0	0.68	0.9299
0	0.714	0.94875
0	0.748	0.97388
0	0.782	0.99901
0	0.816	1.0179
0	0.85	1.043
0	0.901	1.0744
0	0.935	1.0995
0	0.969	1.131
0	1.003	1.1561
0	1.054	1.1875
0	1.088	1.2252
0	1.122	1.2566
0	1.173	1.288
0	1.207	1.3257
0	1.241	1.3634
0	1.292	1.4011
0	1.326	1.4388
0	1.377	1.4828
0	1.411	1.5268
0	1.462	1.5708
0	1.496	1.6148
0	1.547	1.6587
0	1.581	1.7027
0	1.632	1.753
0	1.666	1.8033
0	1.7	1.8535
0	1.751	1.9038
0	1.785	1.9603
0	1.819	2.0169
0	1.87	2.0671
0	1.904	2.1237
0	1.938	2.1865
0	1.972	2.2431
0	2.006	2.2996
0	2.023	2.3624
0	2.057	2.4253
0	2.074	2.4881
0	2.108	2.5509
0	2.125	2.6138
0	2.142	2.6766
0	2.159	2.7457
0	2.176	2.8085
0	2.193	2.8714
0	2.193	2.9405
0	2.21	3.0096
0	2.21	3.0724
0	2.21	3.1416
0	2.21	3.2044
0	2.193	3.2735
0	2.193	3.3363
0	2.176	3.4054
0	2.159	3.4683
0	2.142	3.5374
0	2.125	3.6002
0	2.108	3.6631
0	2.091	3.7259
0	2.057	3.7887
0	2.04	3.8515
0	2.006	3.9081
0	1.972	3.9709
0	1.938	4.0275
2	1.904	4.0903
2	1.87	4.1468
2	1.853	4.2034
2	1.819	4.2537
2	1.802	4.3102
2	1.768	4.3667
2	1.734	4.417
2	1.7	4.4673
2	1.666	4.5175
2	1.649	4.5678
2	1.615	4.6181
2	1.581	4.6683
2	1.547	4.7123
2	1.513	4.7626
2	1.479	4.8066
2	1.445	4.8506
2	1.411	4.8945
2	1.394	4.9385
2	1.36	4.9762
2	1.326	5.0202
2	1.292	5.0579
2	1.275	5.0956
2	1.241	5.1333
2	1.207	5.171
2	1.19	5.2087
2	1.156	5.2401
2	1.139	5.2778
2	1.105	5.3092
2	1.088	5.3469
2	1.054	5.3783
2	1.037	5.4097
2	1.02	5.4412
2	1.003	5.4726
2	0.986	5.4977
2	0.952	5.5291
2	0.935	5.5605
2	0.918	5.5857
2	0.901	5.6171
0	0.884	5.6422
0	0.85	5.6674
0	0.833	5.6925
0	0.816	5.7176
0	0.782	5.7428
0	0.765	5.7679
0	0.748	5.7867
0	0.731	5.8119
0	0.697	5.8307
0	0.68	5.8559
0	0.663	5.8747
0	0.646	5.8936
0	0.629	5.9124
0	0.612	5.9313
0	0.612	5.9501
0	0.595	5.9689
0	0.578	5.9878
0	0.561	6.0066
0	0.561	6.0192
0	0.544	6.0381
0	0.527	6.0569
0	0.527	6.0695
0	0.51	6.0883
0	0.51	6.1009
0	0.493	6.1197
0	0.493	6.1323
0	0.493	6.1449
0	0.476	6.1637
0	0.476	6.1763
0	0.476	6.1889
0	0.476	6.2077
0	0.459	6.2203
1	0.459	6.2328
1	0.442	6.2454
1	0.442	6.2642
1	0.425	6.2768
1	0.408	0.0062831
1	0.408	0.018849
1	0.391	0.031415
1	0.374	0.043982
1	0.374	0.050265
1	0.357	0.062831
1	0.357	0.075397
1	0.34	0.087963
1	0.34	0.094246
1	0.323	0.10681
1	0.323	0.1131
1	0.323	0.12566
1	0.306	0.13823
1	0.306	0.14451
1	0.306	0.15708
1	0.289	0.16336
1	0.289	0.16964
1	0.289	0.18221
1	0.289	0.18849
1	0.272	0.20106
1	0.272	0.20734
1	0.272	0.21363
1	0.272	0.22619
1	0.272	0.23247
1	0.272	0.23876
1	0.272	0.25132
1	0.272	0.25761
1	0.272	0.26389
1	0.272	0.27646
1	0.272	0.28274
1	0.272	0.28902
1	0.272	0.30159
1	0.272	0.30787
1	0.272	0.31416
1	0.272	0.32044
1	0.272	0.333
1	0.272	0.33929
1	0.272	0.35185
1	0.289	0.35814
1	0.289	0.36442
1	0.289	0.37699
1	0.289	0.38327
1	0.306	0.39583
1	0.306	0.40212
1	0.306	0.41469
1	0.306	0.42097
1	0.323	0.43353
1	0.323	0.43982
1	0.34	0.45238
1	0.34	0.46495
1	0.357	0.47123
1	0.357	0.4838
1	0.374	0.49637
1	0.374	0.50893
1	0.391	0.51521
1	0.391	0.52778
0	0.408	0.54035
0	0.442	0.55291
0	0.459	0.56548
0	0.476	0.58433
0	0.51	0.59689
0	0.527	0.61574
0	0.561	0.62831
0	0.578	0.64716
0	0.612	0.66601
0	0.629	0.68486
0	0.663	0.70371
0	0.697	0.72256
0	0.714	0.74769
0	0.748	0.76654
0	0.782	0.79167
0	0.799	0.8168
0	0.833	0.84193
0	0.867	0.86707
0	0.901	0.8922
0	0.935	0.92362
0	0.969	0.94875
0	1.003	0.98016
0	1.037	1.0116
0	1.071	1.043
0	1.122	1.0744
0	1.156	1.1121
0	1.19	1.1435
0	1.224	1.1812
0	1.275	1.2189
0	1.309	1.2566
0	1.343	1.3006
0	1.394	1.3383
0	1.428	1.3823
0	1.479	1.4263
0	1.513	1.4703
0	1.564	1.5205
0	1.598	1.5645
0	1.632	1.6148
0	1.683	1.665
0	1.717	1.7153
0	1.768	1.7655
0	1.802	1.8221
0	1.853	1.8786
0	1.887	1.9352
0	1.921	1.9917
0	1.955	2.0483
0	2.006	2.1111
0	2.04	2.1677
0	2.074	2.2305
0	2.091	2.2933
0	2.125	2.3562
0	2.159	2.419
0	2.176	2.4881
0	2.21	2.5509
0	2.227	2.62
0	2.244	2.6892
0	2.261	2.7583
0	2.278	2.8211
0	2.295	2.8902
0	2.295	2.9593
2	2.295	3.0284
2	2.312	3.0976
2	2.329	3.1667
2	2.329	3.2421
2	2.329	3.3112
2	2.346	3.3803
2	2.329	3.4494
2	2.329	3.5185
2	2.329	3.5939
2	2.312	3.6631
2	2.295	3.7322
2	2.295	3.8013
2	2.278	3.8704
2	2.244	3.9395
2	2.227	4.0023
2	2.21	4.0714
2	2.176	4.1343
2	2.159	4.2034
2	2.125	4.2662
2	2.108	4.3291
2	2.074	4.3919
2	2.04	4.4547
0	1.989	4.5175
0	1.955	4.5741
0	1.904	4.6369
0	1.87	4.6935
0	1.819	4.7437
0	1.785	4.8003
0	1.734	4.8568
0	1.7	4.9071
0	1.649	4.9574
0	1.615	5.0076
0	1.564	5.0516
0	1.53	5.1019
0	1.479	5.1459
0	1.445	5.1898
0	1.411	5.2338
0	1.377	5.2715
0	1.343	5.3155
0	1.292	5.3532
0	1.258	5.3909
0	1.224	5.4286
0	1.207	5.4663
0	1.173	5.504
0	1.139	5.5417
0	1.105	5.5731
0	1.088	5.6045
0	1.054	5.6359
0	1.037	5.6674
0	1.003	5.6988
0	0.986	5.7302
0	0.952	5.7616
0	0.935	5.7867
0	0.918	5.8182
0	0.901	5.8433
1	0.884	5.8684
1	0.85	5.8998
1	0.816	5.925
1	0.799	5.9501
1	0.765	5.9689
1	0.748	5.9941
1	0.731	6.0192
1	0.697	6.0381
1	0.68	6.0569
1	0.663	6.082
1	0.646	6.1009
1	0.612	6.1197
1	0.595	6.1386
1	0.578	6.1574
1	0.561	6.17
1	0.544	6.1889
1	0.527	6.2077
1	0.527	6.2203
1	0.51	6.2391
1	0.493	6.2517
1	0.476	6.2642
1	0.476	0
1	0.459	0.012566
1	0.442	0.025132
1	0.442	0.037699
1	0.425	0.050265
1	0.425	0.069114
1	0.408	0.08168
1	0.408	0.094246
1	0.391	0.10053
1	0.391	0.1131
1	0.374	0.12566
1	0.374	0.13823
1	0.374	0.15079
1	0.357	0.16336
1	0.357	0.16964
1	0.357	0.18221
1	0.357	0.19478
1	0.34	0.20734
1	0.34	0.21363
1	0.34	0.22619
1	0.34	0.23876
1	0.34	0.24504
1	0.34	0.25761
1	0.34	0.27017
1	0.34	0.27646
1	0.34	0.28902
1	0.34	0.30159
1	0.34	0.30787
1	0.34	0.32044
1	0.34	0.333
1	0.34	0.33929
1	0.357	0.35185
1	0.357	0.36442
1	0.357	0.3707
1	0.357	0.38327
1	0.374	0.39583
1	0.374	0.4084
0	0.391	0.42097
0	0.408	0.43353
0	0.425	0.4461
0	0.442	0.45867
0	0.459	0.47123
0	0.476	0.4838
0	0.493	0.50265
0	0.527	0.51521
0	0.544	0.53406
0	0.561	0.54663
0	0.595	0.56548
0	0.612	0.58433
0	0.629	0.60318
0	0.663	0.62203
0	0.68	0.64088
0	0.714	0.66601
0	0.731	0.68486
0	0.765	0.70999
0	0.799	0.73512
0	0.816	0.75397
0	0.85	0.7791
0	0.884	0.81052
0	0.918	0.83565
0	0.935	0.86079
0	0.969	0.8922
0	1.003	0.92362
0	1.037	0.95503
0	1.071	0.98645
0	1.105	1.0179
0	1.156	1.0556
0	1.19	1.087
0	1.224	1.1247
0	1.258	1.1624
0	1.309	1.2001
0	1.343	1.2378
0	1.377	1.2817
0	1.428	1.3257
0	1.462	1.3697
0	1.496	1.4137
0	1.547	1.4577
0	1.581	1.5079
0	1.632	1.5519
0	1.666	1.6022
0	1.717	1.6525
0	1.751	1.709
0	1.802	1.7593
0	1.836	1.8158
0	1.87	1.8724
0	1.921	1.9289
0	1.955	1.9855
0	1.989	2.0483
0	2.023	2.1048
0	2.057	2.1677
0	2.091	2.2305
0	2.125	2.2933
0	2.159	2.3624
0	2.193	2.4253
0	2.21	2.4944
0	2.244	2.5572
0	2.261	2.6263
0	2.278	2.6955
0	2.295	2.7646
0	2.312	2.8337
0	2.312	2.9028
0	2.329	2.9719
0	2.329	3.041
0	2.329	3.1101
0	2.329	3.1855
0	2.329	3.2546
0	2.312	3.3238
0	2.312	3.3929
0	2.295	3.462
0	2.278	3.5311
0	2.261	3.6002
0	2.244	3.6631
0	2.21	3.7322
0	2.193	3.8013
0	2.159	3.8641
0	2.125	3.9269
0	2.091	3.996
0	2.057	4.0526
0	2.023	4.1154
2	1.989	4.1783
2	1.955	4.2348
2	1.938	4.2976
2	1.904	4.3542
2	1.87	4.4107
2	1.836	4.4673
2	1.819	4.5238
2	1.785	4.5741
2	1.751	4.6306
2	1.717	4.6809
2	1.683	4.7312
2	1.649	4.7814
0	1.615	4.8317
0	1.564	4.882
0	1.53	4.926
0	1.479	4.9699
0	1.445	5.0139
0	1.394	5.0579
0	1.36	5.1019
0	1.309	5.1396
0	1.275	5.1773
0	1.241	5.215
0	1.207	5.2527
0	1.156	5.2904
0	1.122	5.3218
0	1.088	5.3595
0	1.054	5.3909
0	1.02	5.4223
0	0.986	5.4537
0	0.969	5.4851
0	0.935	5.5103
0	0.901	5.5417
0	0.867	5.5668
0	0.85	5.592
0	0.816	5.6171
0	0.782	5.6422
0	0.765	5.6674
0	0.748	5.6862
0	0.714	5.7113
0	0.697	5.7302
0	0.663	5.749
0	0.646	5.7742
0	0.629	5.793
0	0.612	5.8119
0	0.595	5.8307
0	0.578	5.8433
0	0.544	5.8621
0	0.527	5.881
0	0.51	5.8936
0	0.51	5.9124
1	0.493	5.925
1	0.459	5.9438
1	0.442	5.9564
1	0.408	5.9689
1	0.391	5.9815
1	0.357	5.9941
1	0.34	6.0004
0	0.323	6.0129
0	0.306	6.0192
0	0.306	6.0318
0	0.289	6.0381
0	0.289	6.0506
0	0.272	6.0569
0	0.255	6.0695
0	0.255	6.0758
0	0.238	6.082
0	0.238	6.0883
0	0.221	6.0946
0	0.221	6.1072
0	0.221	6.1135
0	0.204	6.1197
0	0.204	6.126
0	0.187	6.1323
0	0.187	6.1386
0	0.187	6.1449
0	0.17	6.1449
0	0.17	6.1512
0	0.17	6.1574
0	0.153	6.1637
0	0.153	6.17
0	0.153	6.17
0	0.136	6.1763
0	0.136	6.1826
0	0.136	6.1889
0	0.136	6.1889
0	0.136	6.1951
0	0.119	6.2014
0	0.119	6.2014
0	0.119	6.2077
0	0.119	6.2077
0	0.119	6.214
1	0.102	6.2203
1	0.102	6.2203
1	0.085	6.2265
1	0.068	6.2265
1	0.051	6.2265
1	0.034	6.2328
1	0.017	6.2328
1	0.017	6.2328
1	0	6.2328
1	0	6.2328
1	-0.017	6.2328
1	-0.034	6.2328
0	-0.034	6.2328
0	-0.034	6.2265
0	-0.034	6.2265
0	-0.034	6.2265
0	-0.034	6.2265
0	-0.034	6.2265
0	-0.034	6.2203
0	-0.051	6.2203
0	-0.051	6.2203
0	-0.051	6.2203
0	-0.051	6.214
0	-0.051	6.214
0	-0.051	6.214
0	-0.068	6.2077
0	-0.068	6.2077
0	-0.068	6.2077
0	-0.068	6.2014
0	-0.068	6.2014
0	-0.085	6.1951
2	-0.085	6.1951
2	-0.068	6.1951
2	-0.068	6.1889
2	-0.051	6.1889
2	-0.051	6.1889
2	-0.034	6.1826
2	-0.034	6.1826
2	-0.034	6.1826
2	-0.017	6.1826
2	-0.017	6.1826
2	0	6.1826
2	0	6.1826
0	0	6.1826
0	0	6.1826
0	-0.017	6.1763
0	-0.017	6.1763
0	-0.017	6.1763
0	-0.017	6.1763
0	-0.034	6.1763
0	-0.034	6.1763
0	-0.034	6.1763
0	-0.034	6.17
0	-0.051	6.17
0	-0.051	6.17
0	-0.051	6.1637
0	-0.068	6.1637
0	-0.068	6.1637
0	-0.068	6.1574
0	-0.068	6.1574
0	-0.085	6.1574
0	-0.085	6.1512
0	-0.085	6.1512
2	-0.102	6.1449
2	-0.085	6.1449
2	-0.085	6.1386
2	-0.085	6.1386
2	-0.068	6.1323
2	-0.068	6.1323
2	-0.068	6.1323
2	-0.051	6.126
2	-0.051	6.126
2	-0.051	6.126
2	-0.051	6.126
2	-0.034	6.1197
2	-0.034	6.1197
2	-0.034	6.1197
2	-0.017	6.1197
2	-0.017	6.1197
2	-0.017	6.1135
2	-0.017	6.1135
2	0	6.1135
2	0	6.1135
2	0	6.1135
2	0	6.1135
2	0	6.1135
2	0	6.1135
2	0	6.1135
2	0.017	6.1135
2	0.017	6.1135
2	0.017	6.1197
2	0.017	6.1197
2	0.034	6.1197
2	0.034	6.1197
2	0.034	6.1197
2	0.034	6.1197
2	0.051	6.126
2	0.051	6.126
2	0.051	6.126
2	0.068	6.1323
2	0.068	6.1323
2	0.068	6.1323
2	0.085	6.1386
2	0.085	6.1386
0	0.085	6.1449
0	0.068	6.1449
0	0.068	6.1449
0	0.051	6.1512
0	0.051	6.1512
0	0.051	6.1512
0	0.051	6.1574
0	0.034	6.1574
0	0.034	6.1574
0	0.034	6.1574
0	0.017	6.1574
0	0.017	6.1574
0	0.017	6.1637
0	0	6.1637
0	0	6.1637
0	0	6.1637
2	0	6.1637
2	0	6.1637
2	0	6.1637
2	0.017	6.1637
2	0.017	6.1637
2	0.017	6.1637
2	0.034	6.1637
2	0.034	6.1637
2	0.051	6.17
2	0.051	6.17
0	0.051	6.17
0	0.034	6.1763
0	0.034	6.1763
0	0.034	6.1763
0	0.034	6.1763
0	0.017	6.1763
0	0.017	6.1763
0	0.017	6.1826
0	0.017	6.1826
0	0	6.1826
0	0	6.1826
0	0	6.1826
0	0	6.1826
2	0	6.1826
2	0	6.1826
2	0	6.1826
2	0.017	6.1826
2	0.017	6.1826
2	0.034	6.1826
2	0.034	6.1826
0	0.034	6.1889
0	0.034	6.1889
0	0.017	6.1889
0	0.017	6.1889
0	0.017	6.1889
0	0.017	6.1889
0	0	6.1889
0	0	6.1951
0	0	6.1951
0	0	6.1951
0	0	6.1951
0	0	6.1951
0	0	6.1951
0	0	6.1951
0	0	6.1889
0	-0.017	6.1889
0	-0.017	6.1889
0	-0.017	6.1889
0	-0.017	6.1889
0	-0.017	6.1889
0	-0.034	6.1889
0	-0.034	6.1889
2	-0.034	6.1826
2	-0.034	6.1826
2	-0.017	6.1826
2	-0.017	6.1826
2	0	6.1826
2	0	6.1826
2	0	6.1826
2	0	6.1826
2	0	6.1826
2	0.017	6.1826
2	0.017	6.1826
2	0.034	6.1826
0	0.017	6.1826
0	0.017	6.1826
0	0.017	6.1826
0	0.017	6.1889
0	0	6.1889
0	0	6.1889
0	0	6.1889
0	0	6.1889
0	0	6.1889
0	0	6.1889
0	0	6.1889
2	0	6.1889
2	0	6.1889
2	0	6.1889
2	0	6.1889
2	0.017	6.1889
2	0.017	6.1889
2	0.017	6.1889
2	0.034	6.1889
2	0.034	6.1889
2	0.051	6.1951
2	0.051	6.1951
0	0.051	6.1951
0	0.051	6.1951
0	0.051	6.2014
0	0.034	6.2014
0	0.034	6.2014
0	0.034	6.2014
0	0.034	6.2077
0	0.034	6.2077
0	0.017	6.2077
0	0.017	6.2077
0	0.017	6.2077
0	0.017	6.2077
0	0.017	6.2077
0	0.017	6.214
0	0	6.214
0	0	6.214
0	0	6.214
0	0	6.214
0	0	6.214
0	0	6.214
0	0	6.214
0	0	6.214
0	0	6.214
0	0	6.214
0	0	6.214
0	-0.017	6.214
2	-0.017	6.2077
2	0	6.2077
2	0	6.2077
2	0	6.2077
2	0	6.2077
2	0.017	6.2077
0	0.017	6.214
0	0	6.214
0	0	6.214
0	0	6.214
0	0	6.214
0	0	6.214
0	0	6.214
0	0	6.214
0	0	6.214
0	0	6.214
0	0	6.214
0	0	6.214
0	0	6.214
0	-0.017	6.214
0	-0.017	6.2077
0	-0.017	6.2077
0	-0.017	6.2077
0	-0.017	6.2077
0	-0.017	6.2077
0	-0.034	6.2077
2	-0.034	6.2077
2	-0.017	6.2014
2	-0.017	6.2014
2	0	6.2014
2	0	6.2014
2	0	6.2014
2	0	6.2014
2	0.017	6.2014
2	0.017	6.2014
2	0.034	6.2014
2	0.034	6.2077
2	0.051	6.2077
2	0.051	6.2077
2	0.068	6.2077
2	0.068	6.214
2	0.085	6.214
2	0.085	6.2203
2	0.102	6.2203
2	0.102	6.2265
2	0.119	6.2265
2	0.119	6.2328
2	0.136	6.2328
2	0.136	6.2391
2	0.153	6.2454
2	0.17	6.2517
0	0.153	6.258
0	0.153	6.258
0	0.153	6.2642
0	0.153	6.2705
0	0.153	6.2768
0	0.153	6.2768
0	0.153	0
0	0.153	0.0062831
0	0.153	0.012566
0	0.153	0.018849
0	0.153	0.018849
0	0.153	0.025132
[truncated: 5,162 more rows]
