# Supplementary material for: Skilled motor control of an inverted pendulum implies low entropy of states but high entropy of actions
Source: PLoS Comput Biol. 2023 Jan 6;19(1):e1010810. doi: 10.1371/journal.pcbi.1010810 (PMC9851554; doi:10.1371/journal.pcbi.1010810)
Supplement: S2 File — The dataset within the file contains the data collected during the experiment. Each CSV file named “FRI_p_l.csv” corresponds to a different trial, where “p” stands for an unique numerical participant’s identifier and “l” stands for pendulum length (where “2” corresponds to 0.2, “3” to 0.3 m, “4” to 0.4 m, etc.). In every file, rows correspond to subsequent time steps, sampled with a frequency of 0.017 s. For every recorded time step, each column contains: the action selected by the trial’s participant (“action”). The value 0 corresponds to a “no action”, the value 1 represents an action that pushes the pendulum towards the clockwise direction and the value 2 corresponds to an action that pushes the pendulum towards the anti-clockwise direction.the angular velocity of the pendulum at that time step (“ang. velocity”), measured in rad s−1.the angle of the pendulum at that time step (“angle”), measured in rad with values in the interval [0, 2π) rad. The angle 0 rad corresponds to the pendulum oriented in its upright position.the single utility value associated to the whole trial (“utility”). (ZIP) [file pcbi.1010810.s002.zip › ExperimentalData/FRI_14_3.csv]

action	angular vel.	angle	trial utility
0	0	3.2358	-11.7969
0	-0.017	3.2358
0	-0.017	3.2358
0	-0.034	3.2358
0	-0.034	3.2358
0	-0.051	3.2358
0	-0.068	3.2295
0	-0.068	3.2295
0	-0.085	3.2295
0	-0.085	3.2232
0	-0.102	3.2232
0	-0.102	3.217
0	-0.102	3.217
0	-0.119	3.2107
0	-0.119	3.2044
0	-0.136	3.2044
0	-0.136	3.1981
0	-0.136	3.1918
0	-0.153	3.1918
0	-0.153	3.1855
0	-0.153	3.1793
0	-0.153	3.173
0	-0.17	3.1667
0	-0.17	3.1667
0	-0.17	3.1604
0	-0.17	3.1541
0	-0.17	3.1478
0	-0.17	3.1416
0	-0.17	3.1353
0	-0.17	3.129
0	-0.17	3.129
0	-0.17	3.1227
0	-0.17	3.1164
0	-0.17	3.1101
0	-0.17	3.1038
0	-0.153	3.0976
0	-0.153	3.0976
0	-0.153	3.0913
0	-0.136	3.085
0	-0.136	3.0787
0	-0.136	3.0787
0	-0.119	3.0724
0	-0.119	3.0661
0	-0.119	3.0661
2	-0.102	3.0599
2	-0.068	3.0599
2	-0.034	3.0599
2	0	3.0536
2	0.017	3.0536
2	0.051	3.0599
2	0.085	3.0599
2	0.119	3.0661
2	0.153	3.0661
2	0.187	3.0724
2	0.221	3.0787
2	0.255	3.085
2	0.289	3.0976
2	0.323	3.1038
2	0.34	3.1164
2	0.374	3.129
2	0.408	3.1416
2	0.425	3.1541
2	0.459	3.1667
2	0.476	3.1793
2	0.493	3.1918
2	0.527	3.2107
2	0.544	3.2232
2	0.561	3.2421
2	0.578	3.2609
2	0.578	3.2798
2	0.595	3.2923
2	0.612	3.3112
2	0.612	3.33
2	0.629	3.3489
2	0.629	3.3677
2	0.629	3.3866
2	0.629	3.4117
2	0.629	3.4306
2	0.629	3.4494
2	0.629	3.4683
2	0.612	3.4871
2	0.612	3.506
2	0.595	3.5248
2	0.595	3.5374
2	0.578	3.5562
2	0.561	3.5751
2	0.544	3.5939
2	0.527	3.6065
2	0.51	3.6254
2	0.493	3.6379
2	0.459	3.6505
2	0.442	3.6693
2	0.408	3.6819
2	0.391	3.6945
2	0.357	3.707
2	0.34	3.7133
2	0.306	3.7259
0	0.255	3.7322
0	0.204	3.7384
0	0.136	3.7447
1	0.085	3.751
1	0	3.751
1	-0.068	3.751
1	-0.153	3.7447
1	-0.238	3.7384
1	-0.323	3.7322
1	-0.408	3.7196
1	-0.476	3.707
1	-0.561	3.6882
1	-0.646	3.6756
1	-0.714	3.6505
1	-0.799	3.6316
1	-0.867	3.6065
1	-0.935	3.5751
1	-1.003	3.5499
1	-1.071	3.5185
1	-1.139	3.4808
1	-1.19	3.4494
1	-1.241	3.4117
1	-1.292	3.374
1	-1.343	3.33
1	-1.394	3.2923
1	-1.428	3.2484
1	-1.462	3.2044
1	-1.496	3.1604
1	-1.513	3.1164
1	-1.547	3.0724
1	-1.564	3.0222
1	-1.564	2.9782
1	-1.581	2.9279
1	-1.581	2.8777
1	-1.581	2.8337
1	-1.581	2.7834
1	-1.564	2.7394
1	-1.547	2.6892
1	-1.53	2.6452
1	-1.513	2.6012
1	-1.479	2.5509
1	-1.445	2.507
1	-1.411	2.4693
1	-1.377	2.4253
1	-1.343	2.3813
1	-1.292	2.3436
1	-1.241	2.3059
0	-1.173	2.2682
0	-1.088	2.2368
0	-1.003	2.2054
0	-0.935	2.174
0	-0.85	2.1488
0	-0.765	2.1237
0	-0.68	2.0986
0	-0.595	2.0797
0	-0.493	2.0671
0	-0.408	2.0483
0	-0.323	2.042
0	-0.238	2.0294
0	-0.136	2.0232
0	-0.051	2.0232
0	0.017	2.0232
2	0.102	2.0232
2	0.221	2.0294
2	0.34	2.0357
2	0.459	2.0483
2	0.578	2.0671
2	0.68	2.086
2	0.799	2.1048
2	0.918	2.13
2	1.02	2.1614
2	1.122	2.1928
2	1.241	2.2305
2	1.343	2.2682
2	1.445	2.3122
2	1.547	2.3562
2	1.632	2.4064
2	1.734	2.4567
2	1.819	2.507
2	1.904	2.5635
2	1.972	2.62
2	2.04	2.6829
2	2.108	2.7457
2	2.176	2.8085
2	2.227	2.8777
2	2.278	2.9468
2	2.329	3.0159
2	2.363	3.085
2	2.38	3.1541
2	2.397	3.2295
2	2.414	3.2986
2	2.431	3.374
2	2.414	3.4431
0	2.38	3.5185
0	2.346	3.5877
0	2.295	3.6568
0	2.244	3.7259
0	2.193	3.795
0	2.125	3.8578
0	2.057	3.9207
0	1.972	3.9835
0	1.904	4.04
0	1.819	4.0966
0	1.734	4.1531
0	1.649	4.2034
0	1.564	4.2474
0	1.462	4.2976
0	1.377	4.3416
0	1.275	4.3793
0	1.19	4.417
0	1.088	4.4484
0	0.986	4.4798
0	0.884	4.5113
0	0.799	4.5364
0	0.697	4.5553
0	0.595	4.5804
0	0.493	4.593
0	0.391	4.6055
0	0.289	4.6181
0	0.187	4.6244
0	0.102	4.6306
0	0	4.6306
0	-0.085	4.6306
0	-0.187	4.6244
1	-0.289	4.6181
1	-0.408	4.6118
1	-0.544	4.593
1	-0.663	4.5741
1	-0.799	4.5553
1	-0.918	4.5301
1	-1.037	4.4987
1	-1.156	4.4673
1	-1.292	4.4296
1	-1.411	4.3856
1	-1.53	4.3416
1	-1.649	4.2976
1	-1.768	4.2411
1	-1.887	4.1908
1	-1.989	4.128
1	-2.091	4.0714
1	-2.21	4.0023
1	-2.295	3.9332
1	-2.397	3.8641
1	-2.482	3.795
1	-2.567	3.7133
1	-2.652	3.6379
1	-2.72	3.5562
1	-2.788	3.4745
1	-2.839	3.3866
1	-2.873	3.3049
1	-2.924	3.217
1	-2.941	3.129
1	-2.975	3.041
1	-2.975	2.9468
1	-2.975	2.8588
1	-2.975	2.7708
1	-2.958	2.6829
1	-2.941	2.5949
1	-2.907	2.507
1	-2.873	2.419
1	-2.822	2.331
1	-2.771	2.2494
1	-2.72	2.1614
1	-2.669	2.086
1	-2.601	2.0043
1	-2.533	1.9289
1	-2.465	1.8535
1	-2.397	1.7781
1	-2.329	1.709
1	-2.244	1.6399
1	-2.176	1.5708
1	-2.091	1.5079
1	-2.023	1.4451
1	-1.955	1.3886
1	-1.887	1.3257
1	-1.819	1.2692
1	-1.734	1.2189
1	-1.683	1.1687
1	-1.615	1.1184
1	-1.547	1.0681
0	-1.462	1.0241
0	-1.377	0.98016
0	-1.292	0.94246
0	-1.207	0.90477
0	-1.139	0.86707
0	-1.054	0.83565
0	-0.986	0.80424
0	-0.918	0.77282
0	-0.85	0.74769
0	-0.782	0.72256
0	-0.714	0.70371
0	-0.646	0.67858
0	-0.578	0.66601
0	-0.527	0.64716
0	-0.459	0.62831
0	-0.408	0.61574
0	-0.34	0.60946
0	-0.289	0.59689
0	-0.221	0.59061
0	-0.17	0.58433
0	-0.119	0.57805
0	-0.068	0.57805
0	-0.017	0.57176
0	0.034	0.57176
0	0.085	0.57805
0	0.136	0.57805
0	0.187	0.58433
0	0.255	0.59061
0	0.306	0.60318
0	0.357	0.60946
0	0.425	0.62203
0	0.476	0.63459
0	0.544	0.65344
0	0.595	0.66601
0	0.663	0.69114
0	0.731	0.70999
0	0.799	0.73512
0	0.867	0.76026
0	0.935	0.78539
0	1.003	0.8168
0	1.071	0.84822
0	1.156	0.87963
0	1.224	0.91733
0	1.309	0.95503
0	1.394	0.99273
0	1.479	1.0367
0	1.564	1.0807
0	1.649	1.131
0	1.734	1.1812
0	1.836	1.2378
0	1.921	1.2943
0	2.023	1.3509
0	2.125	1.4137
0	2.227	1.4828
0	2.312	1.5456
0	2.414	1.621
0	2.516	1.6964
0	2.618	1.7718
0	2.703	1.8535
0	2.805	1.9352
0	2.89	2.0169
0	2.975	2.1048
0	3.06	2.1991
0	3.128	2.2933
0	3.213	2.3876
0	3.264	2.4818
0	3.332	2.5823
0	3.366	2.6829
0	3.417	2.7897
0	3.434	2.8902
0	3.451	2.9908
0	3.468	3.0976
0	3.468	3.2044
0	3.451	3.3049
0	3.417	3.4054
0	3.383	3.5122
0	3.349	3.6128
0	3.298	3.7133
0	3.23	3.8076
0	3.162	3.9081
0	3.094	4.0023
0	3.009	4.0903
0	2.924	4.1845
0	2.839	4.2662
0	2.737	4.3542
0	2.652	4.4359
0	2.55	4.5113
0	2.448	4.5867
0	2.346	4.6621
0	2.244	4.7312
0	2.142	4.794
0	2.04	4.8568
0	1.955	4.9197
0	1.853	4.9762
0	1.751	5.0328
0	1.649	5.083
0	1.564	5.1333
0	1.479	5.1773
0	1.377	5.2213
0	1.292	5.2589
0	1.207	5.2966
0	1.122	5.3343
0	1.054	5.3658
0	0.969	5.3972
0	0.901	5.4223
0	0.816	5.4537
0	0.748	5.4726
0	0.68	5.4977
0	0.595	5.5166
0	0.527	5.5354
0	0.459	5.548
0	0.408	5.5605
0	0.34	5.5731
0	0.272	5.5794
2	0.204	5.592
2	0.17	5.592
2	0.136	5.5982
2	0.102	5.6045
2	0.068	5.6045
2	0.034	5.6108
2	0	5.6108
2	-0.034	5.6045
2	-0.068	5.6045
2	-0.102	5.6045
2	-0.136	5.5982
2	-0.17	5.592
2	-0.204	5.592
2	-0.238	5.5794
2	-0.289	5.5731
2	-0.323	5.5668
2	-0.357	5.5543
2	-0.391	5.5417
0	-0.459	5.5291
0	-0.527	5.5166
0	-0.595	5.4977
0	-0.68	5.4789
0	-0.748	5.4537
0	-0.816	5.4349
0	-0.901	5.4035
0	-0.969	5.3783
0	-1.054	5.3469
0	-1.139	5.3155
0	-1.207	5.2778
0	-1.292	5.2401
0	-1.377	5.2024
0	-1.479	5.1584
0	-1.564	5.1144
0	-1.649	5.0642
0	-1.751	5.0139
0	-1.853	4.9574
0	-1.938	4.9008
0	-2.04	4.838
0	-2.142	4.7752
0	-2.244	4.7123
0	-2.329	4.6432
0	-2.431	4.5741
0	-2.533	4.4987
0	-2.635	4.417
0	-2.72	4.3416
0	-2.805	4.2537
0	-2.89	4.172
2	-2.975	4.084
2	-3.026	3.9898
2	-3.077	3.9018
2	-3.111	3.8076
2	-3.145	3.7133
2	-3.162	3.6191
0	-3.196	3.5185
0	-3.23	3.4243
0	-3.247	3.33
0	-3.264	3.2295
0	-3.264	3.129
0	-3.264	3.0347
0	-3.247	2.9342
0	-3.213	2.84
0	-3.179	2.7394
0	-3.145	2.6452
0	-3.077	2.5509
0	-3.026	2.463
0	-2.958	2.3687
0	-2.89	2.2808
0	-2.805	2.1991
0	-2.72	2.1111
0	-2.635	2.0357
0	-2.533	1.954
0	-2.448	1.8786
0	-2.346	1.8095
0	-2.244	1.7404
0	-2.142	1.6713
0	-2.04	1.6085
0	-1.938	1.5519
0	-1.836	1.4954
0	-1.751	1.4388
0	-1.649	1.3886
0	-1.547	1.3383
0	-1.445	1.2943
0	-1.343	1.2503
0	-1.258	1.2126
0	-1.156	1.1749
0	-1.071	1.1435
0	-0.986	1.1121
0	-0.884	1.087
0	-0.799	1.0556
0	-0.714	1.0367
0	-0.629	1.0179
0	-0.544	0.99901
0	-0.459	0.98016
0	-0.374	0.9676
0	-0.289	0.96131
0	-0.204	0.94875
0	-0.136	0.94875
0	-0.051	0.94246
0	0.017	0.94246
0	0.102	0.94246
0	0.187	0.94875
0	0.255	0.95503
0	0.34	0.9676
0	0.425	0.97388
0	0.51	0.99273
0	0.595	1.0053
0	0.68	1.0241
0	0.765	1.0493
0	0.85	1.0744
0	0.935	1.0995
0	1.02	1.131
0	1.122	1.1624
0	1.207	1.2001
0	1.309	1.2378
0	1.394	1.2755
0	1.496	1.3195
0	1.598	1.3634
0	1.683	1.4137
0	1.785	1.4703
0	1.887	1.5205
0	1.989	1.5833
2	2.074	1.6399
2	2.21	1.709
2	2.329	1.7781
2	2.448	1.8472
2	2.567	1.9226
2	2.686	2.0043
2	2.805	2.086
2	2.924	2.174
2	3.026	2.2619
2	3.128	2.3562
2	3.213	2.4504
2	3.298	2.5447
2	3.383	2.6452
2	3.451	2.752
2	3.502	2.8525
2	3.553	2.9593
2	3.587	3.0661
2	3.621	3.173
2	3.638	3.2861
2	3.638	3.3929
2	3.638	3.506
2	3.621	3.6128
2	3.587	3.7196
2	3.553	3.8264
2	3.519	3.9332
2	3.468	4.04
0	3.383	4.1406
0	3.298	4.2411
0	3.196	4.3416
0	3.111	4.4359
0	3.009	4.5301
0	2.907	4.6181
0	2.805	4.6998
0	2.703	4.7877
0	2.601	4.8631
0	2.499	4.9448
0	2.397	5.0139
0	2.312	5.0893
0	2.21	5.1584
0	2.125	5.2213
0	2.04	5.2841
0	1.955	5.3406
0	1.87	5.4035
0	1.802	5.46
0	1.734	5.5103
0	1.666	5.5605
0	1.598	5.6108
0	1.53	5.6548
0	1.479	5.705
0	1.428	5.749
0	1.377	5.7867
0	1.326	5.8307
1	1.292	5.8684
1	1.224	5.9061
1	1.156	5.9438
1	1.105	5.9752
1	1.037	6.0066
1	0.986	6.0381
1	0.935	6.0695
1	0.901	6.0946
1	0.85	6.126
1	0.799	6.1512
1	0.765	6.17
1	0.731	6.1951
1	0.697	6.214
1	0.663	6.2391
1	0.629	6.258
1	0.612	6.2768
1	0.578	0.012566
1	0.544	0.025132
1	0.527	0.043982
1	0.51	0.062831
1	0.493	0.075397
1	0.476	0.087963
1	0.459	0.10681
1	0.442	0.11938
1	0.425	0.13195
1	0.408	0.14451
1	0.391	0.15708
1	0.391	0.16964
1	0.374	0.18221
1	0.374	0.18849
1	0.357	0.20106
1	0.357	0.21363
1	0.34	0.22619
1	0.34	0.23247
1	0.34	0.24504
1	0.34	0.25761
1	0.34	0.26389
1	0.34	0.27646
1	0.34	0.28902
1	0.34	0.29531
1	0.34	0.30787
1	0.34	0.32044
1	0.357	0.32672
1	0.357	0.33929
1	0.357	0.35185
1	0.374	0.36442
1	0.374	0.3707
1	0.391	0.38327
1	0.408	0.39583
1	0.408	0.4084
1	0.425	0.42097
1	0.442	0.43353
1	0.459	0.45238
1	0.476	0.46495
1	0.493	0.47752
1	0.51	0.49637
0	0.561	0.50893
0	0.612	0.52778
0	0.663	0.54663
0	0.714	0.57176
0	0.765	0.59061
0	0.833	0.61574
0	0.884	0.64088
0	0.952	0.67229
0	1.003	0.69742
0	1.071	0.72884
0	1.139	0.76654
0	1.207	0.79795
0	1.292	0.83565
0	1.36	0.87963
0	1.445	0.91733
0	1.513	0.9676
0	1.598	1.0116
0	1.683	1.0618
0	1.768	1.1121
0	1.87	1.1687
0	1.955	1.2252
0	2.057	1.288
0	2.142	1.3509
2	2.244	1.4137
2	2.363	1.4828
2	2.499	1.5582
2	2.618	1.6336
2	2.754	1.7153
2	2.873	1.8033
2	2.992	1.8912
2	3.111	1.9792
2	3.23	2.0734
2	3.332	2.174
2	3.434	2.2745
2	3.536	2.3813
2	3.621	2.4881
2	3.706	2.6012
2	3.774	2.7143
2	3.842	2.8274
2	3.893	2.9405
0	3.91	3.0599
0	3.91	3.1793
0	3.893	3.2923
0	3.876	3.4117
0	3.842	3.5248
0	3.791	3.6442
0	3.74	3.7573
0	3.672	3.8641
0	3.604	3.9772
0	3.519	4.084
0	3.434	4.1845
0	3.349	4.2914
0	3.247	4.3856
0	3.145	4.4861
0	3.043	4.5804
0	2.941	4.6683
0	2.839	4.7563
0	2.754	4.838
0	2.652	4.9197
0	2.55	5.0014
0	2.448	5.0767
0	2.363	5.1459
0	2.261	5.215
0	2.176	5.2841
0	2.091	5.3469
0	2.023	5.4097
1	1.938	5.4726
1	1.853	5.5291
1	1.751	5.5794
1	1.666	5.6297
1	1.581	5.6799
1	1.496	5.7302
1	1.411	5.7742
1	1.343	5.8119
1	1.275	5.8496
1	1.207	5.8873
1	1.139	5.925
1	1.071	5.9564
1	1.02	5.9878
1	0.969	6.0192
1	0.918	6.0506
1	0.867	6.0758
1	0.816	6.1009
1	0.765	6.126
1	0.731	6.1449
1	0.697	6.17
1	0.646	6.1889
1	0.612	6.2077
1	0.578	6.2265
1	0.561	6.2454
1	0.527	6.2642
1	0.493	6.2768
1	0.476	0.0062831
1	0.442	0.025132
1	0.425	0.037699
1	0.391	0.050265
1	0.374	0.062831
1	0.357	0.069114
1	0.34	0.08168
1	0.323	0.094246
1	0.306	0.10053
1	0.289	0.1131
1	0.272	0.11938
1	0.255	0.12566
1	0.238	0.13195
1	0.221	0.14451
1	0.221	0.15079
1	0.204	0.15708
1	0.187	0.16336
1	0.187	0.16964
1	0.17	0.16964
1	0.17	0.17593
1	0.153	0.18221
1	0.153	0.18849
1	0.136	0.19478
1	0.136	0.19478
1	0.119	0.20106
1	0.119	0.20106
1	0.102	0.20734
1	0.102	0.21363
1	0.102	0.21363
1	0.085	0.21991
1	0.085	0.21991
1	0.085	0.22619
1	0.085	0.22619
1	0.068	0.22619
1	0.068	0.23247
1	0.068	0.23247
1	0.068	0.23247
1	0.051	0.23876
1	0.051	0.23876
1	0.051	0.23876
1	0.051	0.24504
1	0.051	0.24504
1	0.051	0.24504
1	0.051	0.24504
1	0.034	0.25132
1	0.034	0.25132
1	0.034	0.25132
1	0.034	0.25132
1	0.034	0.25761
1	0.034	0.25761
1	0.034	0.25761
1	0.034	0.25761
1	0.034	0.25761
1	0.034	0.26389
1	0.034	0.26389
1	0.034	0.26389
1	0.034	0.26389
1	0.017	0.26389
1	0.017	0.26389
1	0.017	0.26389
1	0.017	0.27017
1	0.017	0.27017
1	0.017	0.27017
1	0.017	0.27017
1	0.017	0.27017
1	0.017	0.27017
1	0.017	0.27646
1	0.017	0.27646
1	0.017	0.27646
1	0.017	0.27646
1	0.034	0.27646
1	0.034	0.27646
1	0.034	0.28274
1	0.034	0.28274
1	0.034	0.28274
1	0.034	0.28274
1	0.034	0.28274
1	0.034	0.28274
1	0.034	0.28902
1	0.034	0.28902
1	0.034	0.28902
1	0.034	0.28902
1	0.034	0.29531
1	0.051	0.29531
1	0.051	0.29531
1	0.051	0.29531
1	0.051	0.30159
1	0.051	0.30159
1	0.051	0.30159
1	0.068	0.30787
1	0.068	0.30787
1	0.068	0.30787
1	0.068	0.31416
1	0.068	0.31416
1	0.085	0.31416
1	0.085	0.32044
1	0.085	0.32044
1	0.102	0.32672
1	0.102	0.32672
1	0.102	0.333
1	0.119	0.333
1	0.119	0.33929
1	0.119	0.34557
1	0.136	0.34557
1	0.136	0.35185
1	0.153	0.35814
1	0.153	0.35814
1	0.17	0.36442
1	0.17	0.3707
1	0.187	0.37699
1	0.187	0.38327
1	0.204	0.38955
1	0.221	0.39583
1	0.221	0.40212
1	0.238	0.4084
1	0.255	0.41469
1	0.272	0.42725
0	0.306	0.43353
0	0.357	0.4461
0	0.391	0.45238
0	0.442	0.46495
0	0.476	0.4838
0	0.527	0.49637
0	0.578	0.51521
0	0.629	0.53406
0	0.68	0.55291
0	0.731	0.57176
0	0.782	0.59689
0	0.85	0.62203
0	0.901	0.64716
0	0.969	0.67858
0	1.037	0.70999
0	1.088	0.74141
0	1.173	0.77282
0	1.241	0.81052
0	1.309	0.84822
0	1.377	0.88592
0	1.462	0.9299
0	1.547	0.97388
0	1.632	1.0241
0	1.717	1.0744
0	1.802	1.131
0	1.887	1.1812
0	1.989	1.2441
0	2.074	1.3006
0	2.176	1.3697
0	2.278	1.4325
0	2.38	1.5017
0	2.465	1.5771
0	2.567	1.6525
0	2.669	1.7341
0	2.771	1.8158
0	2.856	1.8975
0	2.958	1.9855
0	3.043	2.0734
0	3.128	2.1677
0	3.196	2.2619
0	3.264	2.3624
0	3.332	2.4567
0	3.4	2.5635
0	3.434	2.664
0	3.485	2.7708
0	3.519	2.8714
0	3.536	2.9782
0	3.536	3.085
0	3.536	3.1918
0	3.519	3.2986
0	3.502	3.4054
0	3.468	3.506
0	3.434	3.6128
0	3.383	3.7133
0	3.315	3.8138
0	3.247	3.9144
0	3.179	4.0086
0	3.094	4.1029
0	3.009	4.1971
0	2.907	4.2851
0	2.822	4.373
0	2.72	4.4547
0	2.618	4.5364
0	2.516	4.6118
0	2.414	4.6872
0	2.329	4.7563
0	2.227	4.8254
0	2.125	4.8945
0	2.023	4.9574
0	1.921	5.0139
0	1.836	5.0705
0	1.734	5.127
0	1.649	5.1773
0	1.547	5.2213
0	1.462	5.2715
0	1.377	5.3155
0	1.309	5.3532
0	1.224	5.3909
0	1.139	5.4286
0	1.071	5.46
0	1.003	5.4914
0	0.935	5.5228
0	0.867	5.548
0	0.799	5.5731
0	0.731	5.5982
0	0.663	5.6171
0	0.612	5.6359
0	0.544	5.6548
0	0.493	5.6674
0	0.425	5.6862
0	0.374	5.6988
0	0.323	5.705
0	0.272	5.7176
0	0.221	5.7239
0	0.153	5.7302
2	0.102	5.7365
2	0.085	5.7365
2	0.051	5.7365
2	0.034	5.7428
2	0.017	5.7428
2	0	5.7428
2	-0.017	5.7428
2	-0.051	5.7428
2	-0.068	5.7365
2	-0.102	5.7365
2	-0.119	5.7302
2	-0.153	5.7302
2	-0.17	5.7239
2	-0.204	5.7176
2	-0.221	5.7113
2	-0.255	5.705
2	-0.272	5.6925
2	-0.306	5.6862
2	-0.34	5.6736
2	-0.357	5.6674
0	-0.425	5.6548
0	-0.476	5.6422
0	-0.544	5.6234
0	-0.612	5.6045
0	-0.663	5.5857
0	-0.731	5.5668
0	-0.799	5.5417
0	-0.867	5.5166
0	-0.935	5.4914
0	-1.003	5.46
0	-1.071	5.4286
0	-1.156	5.3972
0	-1.241	5.3595
0	-1.309	5.3218
0	-1.394	5.2778
0	-1.479	5.2401
0	-1.564	5.1898
0	-1.649	5.1459
0	-1.751	5.0893
0	-1.836	5.039
0	-1.938	4.9825
0	-2.023	4.9197
0	-2.125	4.8568
0	-2.227	4.794
0	-2.329	4.7249
0	-2.414	4.6558
0	-2.516	4.5804
0	-2.618	4.4987
0	-2.72	4.4233
0	-2.805	4.3353
0	-2.89	4.2537
0	-2.975	4.1657
0	-3.06	4.0714
0	-3.145	3.9772
0	-3.213	3.883
0	-3.281	3.7887
0	-3.332	3.6882
0	-3.366	3.5877
0	-3.417	3.4871
0	-3.434	3.3803
0	-3.451	3.2798
0	-3.468	3.173
0	-3.451	3.0724
0	-3.451	2.9656
0	-3.417	2.8651
0	-3.383	2.7583
0	-3.349	2.6578
0	-3.298	2.5572
0	-3.23	2.463
0	-3.162	2.3624
0	-3.094	2.2682
0	-3.009	2.1802
0	-2.924	2.0923
0	-2.839	2.0043
0	-2.737	1.9163
0	-2.635	1.841
0	-2.55	1.7593
0	-2.448	1.6839
0	-2.346	1.6148
0	-2.244	1.5456
0	-2.142	1.4765
0	-2.04	1.4137
0	-1.938	1.3572
0	-1.836	1.3006
0	-1.751	1.2441
0	-1.649	1.1938
0	-1.564	1.1435
0	-1.462	1.0995
0	-1.377	1.0556
0	-1.292	1.0179
0	-1.207	0.98016
0	-1.122	0.94246
0	-1.037	0.91105
0	-0.969	0.87963
0	-0.884	0.84822
0	-0.816	0.82309
0	-0.748	0.80424
0	-0.663	0.7791
0	-0.595	0.76026
0	-0.527	0.74141
0	-0.459	0.72884
0	-0.391	0.71627
0	-0.323	0.70371
0	-0.272	0.69742
0	-0.204	0.68486
0	-0.136	0.68486
0	-0.068	0.67858
0	-0.017	0.67858
0	0.034	0.67858
0	0.102	0.67858
0	0.153	0.68486
0	0.221	0.69114
0	0.289	0.69742
0	0.357	0.70999
0	0.425	0.71627
0	0.476	0.73512
0	0.544	0.74769
0	0.612	0.76654
0	0.697	0.78539
0	0.765	0.81052
0	0.833	0.83565
0	0.901	0.86079
0	0.986	0.88592
0	1.071	0.91733
0	1.139	0.95503
0	1.224	0.98645
0	1.309	1.0241
0	1.394	1.0681
0	1.479	1.1121
0	1.581	1.1561
0	1.666	1.2064
0	1.751	1.2566
0	1.853	1.3132
0	1.955	1.3697
0	2.04	1.4263
0	2.142	1.4891
0	2.244	1.5582
0	2.346	1.6273
0	2.448	1.6964
0	2.533	1.7718
0	2.635	1.8535
0	2.737	1.9352
0	2.822	2.0169
0	2.907	2.1048
0	2.992	2.1928
0	3.06	2.2808
0	3.128	2.375
0	3.196	2.4693
0	3.264	2.5698
0	3.298	2.664
0	3.349	2.7646
0	3.366	2.8651
0	3.4	2.9719
0	3.4	3.0724
0	3.4	3.173
0	3.4	3.2735
0	3.366	3.3803
0	3.349	3.4808
0	3.298	3.5814
0	3.247	3.6756
0	3.196	3.7761
0	3.128	3.8704
0	3.06	3.9646
0	2.975	4.0526
0	2.907	4.1406
0	2.805	4.2285
0	2.72	4.3102
0	2.618	4.3919
2	2.533	4.4673
2	2.448	4.5427
2	2.38	4.6181
2	2.312	4.6872
2	2.227	4.7563
2	2.159	4.8254
2	2.091	4.8883
2	2.023	4.9511
2	1.938	5.0076
2	1.87	5.0642
2	1.802	5.1207
2	1.751	5.1773
2	1.683	5.2275
2	1.632	5.2778
2	1.564	5.3218
2	1.513	5.372
2	1.462	5.416
0	1.394	5.46
0	1.309	5.4977
0	1.241	5.5417
0	1.173	5.5731
0	1.122	5.6108
0	1.054	5.6422
0	0.986	5.6736
0	0.935	5.705
0	0.884	5.7302
0	0.833	5.7553
0	0.782	5.7805
0	0.731	5.8056
0	0.697	5.8244
0	0.646	5.8433
0	0.612	5.8621
2	0.561	5.881
2	0.561	5.8998
2	0.544	5.9187
2	0.544	5.9313
2	0.527	5.9501
2	0.527	5.9627
2	0.527	5.9815
0	0.493	5.9941
0	0.459	6.0129
0	0.442	6.0255
0	0.408	6.0381
0	0.391	6.0506
0	0.374	6.0632
0	0.34	6.0758
0	0.323	6.082
0	0.306	6.0946
0	0.289	6.1009
0	0.272	6.1135
0	0.255	6.1197
0	0.238	6.126
0	0.221	6.1323
0	0.204	6.1386
0	0.204	6.1449
0	0.187	6.1512
2	0.17	6.1574
2	0.187	6.1637
2	0.204	6.17
2	0.221	6.1763
2	0.238	6.1826
2	0.255	6.1889
2	0.272	6.2014
0	0.255	6.2077
0	0.255	6.214
0	0.255	6.2265
0	0.238	6.2328
0	0.238	6.2391
0	0.238	6.2454
0	0.238	6.2517
0	0.238	6.2642
0	0.238	6.2705
0	0.221	6.2768
0	0.221	0
0	0.221	0.0062831
0	0.238	0.012566
1	0.238	0.018849
1	0.204	0.025132
1	0.187	0.031415
1	0.153	0.037699
1	0.136	0.043982
1	0.119	0.050265
1	0.102	0.050265
1	0.068	0.056548
1	0.051	0.056548
1	0.034	0.056548
1	0.017	0.056548
0	0.017	0.056548
0	0.017	0.062831
0	0.034	0.062831
0	0.034	0.062831
0	0.034	0.062831
0	0.051	0.062831
0	0.051	0.069114
0	0.068	0.069114
0	0.068	0.069114
1	0.085	0.075397
1	0.051	0.075397
1	0.034	0.075397
1	0.017	0.08168
1	0	0.08168
1	0	0.08168
1	-0.017	0.08168
1	-0.034	0.075397
1	-0.051	0.075397
1	-0.068	0.075397
0	-0.068	0.069114
0	-0.068	0.069114
0	-0.051	0.069114
0	-0.051	0.069114
0	-0.034	0.062831
0	-0.034	0.062831
0	-0.034	0.062831
0	-0.017	0.062831
0	-0.017	0.062831
0	0	0.062831
0	0	0.056548
0	0	0.056548
0	0	0.056548
0	0	0.056548
0	0	0.062831
0	0.017	0.062831
0	0.017	0.062831
0	0.034	0.062831
0	0.034	0.062831
0	0.034	0.062831
0	0.051	0.069114
0	0.051	0.069114
0	0.068	0.069114
0	0.068	0.069114
1	0.068	0.075397
1	0.051	0.075397
1	0.034	0.075397
1	0.017	0.08168
1	0	0.08168
1	0	0.08168
1	-0.017	0.08168
1	-0.034	0.075397
1	-0.051	0.075397
0	-0.051	0.075397
0	-0.034	0.075397
0	-0.034	0.069114
0	-0.034	0.069114
0	-0.017	0.069114
0	-0.017	0.069114
0	0	0.069114
0	0	0.069114
0	0	0.069114
0	0	0.069114
0	0	0.069114
0	0.017	0.069114
0	0.017	0.069114
0	0.034	0.069114
0	0.034	0.069114
0	0.051	0.075397
0	0.051	0.075397
0	0.051	0.075397
0	0.068	0.08168
0	0.068	0.08168
0	0.085	0.08168
0	0.085	0.087963
0	0.102	0.087963
0	0.119	0.094246
0	0.119	0.094246
0	0.136	0.10053
0	0.136	0.10681
0	0.153	0.1131
1	0.17	0.1131
1	0.153	0.11938
1	0.136	0.12566
1	0.119	0.12566
1	0.102	0.13195
1	0.085	0.13823
1	0.085	0.13823
1	0.068	0.13823
1	0.051	0.14451
1	0.034	0.14451
1	0.034	0.14451
1	0.017	0.14451
1	0	0.14451
1	0	0.15079
1	0	0.14451
1	-0.017	0.14451
1	-0.034	0.14451
1	-0.034	0.14451
1	-0.051	0.14451
1	-0.068	0.14451
1	-0.068	0.13823
1	-0.085	0.13823
1	-0.102	0.13195
1	-0.119	0.13195
1	-0.136	0.12566
1	-0.136	0.11938
1	-0.153	0.11938
1	-0.17	0.1131
1	-0.187	0.10681
0	-0.17	0.10053
0	-0.17	0.094246
0	-0.153	0.087963
0	-0.153	0.08168
0	-0.136	0.08168
0	-0.136	0.075397
0	-0.119	0.069114
0	-0.119	0.069114
0	-0.102	0.062831
0	-0.102	0.062831
0	-0.102	0.056548
0	-0.085	0.056548
0	-0.085	0.050265
0	-0.085	0.050265
0	-0.068	0.043982
0	-0.068	0.043982
0	-0.068	0.043982
0	-0.068	0.037699
0	-0.051	0.037699
0	-0.051	0.037699
0	-0.051	0.031415
0	-0.051	0.031415
0	-0.034	0.031415
0	-0.034	0.031415
0	-0.034	0.025132
0	-0.034	0.025132
0	-0.034	0.025132
0	-0.034	0.025132
0	-0.017	0.025132
0	-0.017	0.018849
0	-0.017	0.018849
0	-0.017	0.018849
0	-0.017	0.018849
0	-0.017	0.018849
0	-0.017	0.018849
0	0	0.018849
0	0	0.018849
0	0	0.018849
0	0	0.018849
0	0	0.018849
0	0	0.018849
0	0	0.012566
0	0	0.012566
0	0	0.012566
0	0	0.012566
0	0	0.012566
0	0	0.012566
0	0	0.018849
0	0	0.018849
0	0	0.018849
0	0	0.018849
0	0	0.018849
0	0	0.018849
0	0.017	0.018849
0	0.017	0.018849
0	0.017	0.018849
0	0.017	0.018849
0	0.017	0.018849
0	0.017	0.018849
0	0.017	0.025132
0	0.034	0.025132
0	0.034	0.025132
0	0.034	0.025132
0	0.034	0.025132
0	0.034	0.025132
1	0.034	0.031415
1	0.017	0.031415
1	0	0.031415
1	-0.017	0.031415
1	-0.034	0.031415
1	-0.068	0.025132
1	-0.085	0.025132
1	-0.102	0.025132
0	-0.102	0.018849
0	-0.102	0.012566
0	-0.102	0.012566
0	-0.102	0.0062831
0	-0.102	0.0062831
0	-0.102	0
0	-0.102	0
0	-0.102	6.2768
0	-0.102	6.2768
0	-0.102	6.2705
0	-0.102	6.2705
0	-0.102	6.2642
0	-0.102	6.2642
0	-0.102	6.258
0	-0.102	6.258
0	-0.102	6.2517
0	-0.119	6.2517
0	-0.119	6.2454
2	-0.119	6.2391
2	-0.102	6.2391
2	-0.068	6.2328
2	-0.051	6.2328
2	-0.034	6.2328
2	0	6.2328
2	0	6.2328
2	0.017	6.2328
0	0.017	6.2328
0	0.017	6.2328
0	0	6.2328
0	0	6.2328
0	0	6.2328
0	0	6.2328
0	0	6.2328
0	0	6.2328
0	0	6.2328
0	-0.017	6.2328
0	-0.017	6.2328
0	-0.017	6.2328
0	-0.017	6.2328
0	-0.034	6.2328
0	-0.034	6.2265
0	-0.034	6.2265
0	-0.051	6.2265
0	-0.051	6.2265
0	-0.051	6.2203
0	-0.068	6.2203
2	-0.068	6.2203
2	-0.051	6.214
2	-0.017	6.214
2	0	6.214
2	0	6.214
2	0.017	6.214
2	0.034	6.214
0	0.034	6.214
0	0.034	6.2203
0	0.017	6.2203
0	0.017	6.2203
0	0.017	6.2203
0	0	6.2203
0	0	6.2203
0	0	6.2203
0	0	6.2203
0	0	6.2203
0	-0.017	6.2203
0	-0.017	6.2203
0	-0.017	6.2203
0	-0.034	6.2203
0	-0.034	6.214
0	-0.034	6.214
0	-0.051	6.214
2	-0.051	6.214
2	-0.034	6.2077
2	-0.017	6.2077
2	0	6.2077
2	0.017	6.2077
2	0.034	6.2077
2	0.051	6.214
0	0.051	6.214
0	0.034	6.214
0	0.034	6.214
0	0.017	6.2203
0	0.017	6.2203
0	0.017	6.2203
0	0	6.2203
0	0	6.2203
0	0	6.2203
0	0	6.2203
0	0	6.2203
0	-0.017	6.2203
0	-0.017	6.2203
0	-0.017	6.2203
2	-0.034	6.214
2	0	6.214
2	0	6.214
2	0.017	6.214
2	0.034	6.2203
2	0.051	6.2203
2	0.085	6.2203
2	0.102	6.2265
0	0.102	6.2265
0	0.085	6.2328
0	0.085	6.2328
0	0.085	6.2391
0	0.085	6.2391
0	0.068	6.2391
0	0.068	6.2454
0	0.068	6.2454
0	0.068	6.2454
0	0.051	6.2517
0	0.051	6.2517
0	0.051	6.2517
0	0.051	6.258
0	0.051	6.258
0	0.051	6.258
0	0.051	6.258
0	0.034	6.2642
0	0.034	6.2642
0	0.034	6.2642
0	0.034	6.2642
0	0.034	6.2705
1	0.034	6.2705
1	0	6.2705
1	0	6.2705
1	-0.034	6.2705
1	-0.068	6.2705
1	-0.085	6.2642
0	-0.085	6.2642
0	-0.085	6.258
0	-0.102	6.258
0	-0.102	6.2517
0	-0.102	6.2517
0	-0.102	6.2454
0	-0.102	6.2454
0	-0.102	6.2391
0	-0.119	6.2391
0	-0.119	6.2328
0	-0.119	6.2265
0	-0.136	6.2265
0	-0.136	6.2203
0	-0.136	6.214
0	-0.153	6.214
0	-0.153	6.2077
0	-0.153	6.2014
2	-0.17	6.1951
2	-0.153	6.1889
2	-0.136	6.1889
2	-0.119	6.1826
2	-0.102	6.1826
2	-0.085	6.1763
2	-0.068	6.1763
2	-0.051	6.17
2	-0.034	6.17
2	-0.017	6.17
2	0	6.17
2	0	6.17
2	0.017	6.17
2	0.034	6.17
2	0.051	6.17
2	0.068	6.1763
2	0.085	6.1763
2	0.102	6.1826
2	0.119	6.1826
0	0.102	6.1889
0	0.102	6.1889
0	0.085	6.1951
0	0.085	6.1951
0	0.068	6.2014
0	0.068	6.2014
0	0.051	6.2014
0	0.051	6.2077
0	0.034	6.2077
0	0.034	6.2077
0	0.017	6.2077
0	0.017	6.2077
0	0.017	6.2077
0	0	6.214
0	0	6.214
0	0	6.214
0	0	6.214
0	0	6.2077
0	-0.017	6.2077
0	-0.017	6.2077
0	-0.034	6.2077
0	-0.034	6.2077
0	-0.034	6.2077
2	-0.051	6.2014
2	-0.034	6.2014
2	-0.017	6.2014
2	0	6.2014
2	0.017	6.2014
2	0.034	6.2014
2	0.051	6.2014
2	0.068	6.2077
2	0.085	6.2077
2	0.102	6.214
2	0.136	6.214
2	0.153	6.2203
2	0.17	6.2265
0	0.17	6.2328
0	0.153	6.2328
0	0.153	6.2391
0	0.153	6.2454
0	0.153	6.2517
0	0.153	6.258
0	0.136	6.258
0	0.136	6.2642
0	0.136	6.2705
0	0.136	6.2705
0	0.136	6.2768
0	0.136	0
0	0.136	0.0062831
0	0.136	0.0062831
0	0.136	0.012566
0	0.136	0.018849
0	0.153	0.018849
0	0.153	0.025132
0	0.153	0.031415
1	0.153	0.037699
1	0.136	0.037699
1	0.102	0.043982
1	0.085	0.043982
1	0.068	0.050265
1	0.051	0.050265
1	0.017	0.050265
1	0	0.050265
1	0	0.050265
1	-0.034	0.050265
1	-0.051	0.050265
1	-0.068	0.050265
0	-0.068	0.043982
0	-0.051	0.043982
0	-0.051	0.043982
0	-0.051	0.043982
0	-0.051	0.037699
0	-0.034	0.037699
0	-0.034	0.037699
0	-0.034	0.037699
0	-0.034	0.031415
0	-0.017	0.031415
0	-0.017	0.031415
0	-0.017	0.031415
0	-0.017	0.031415
0	-0.017	0.031415
0	0	0.031415
0	0	0.031415
0	0	0.031415
0	0	0.025132
0	0	0.025132
0	0	0.025132
0	0	0.025132
0	0	0.025132
0	0	0.025132
0	0	0.031415
0	0	0.031415
0	0.017	0.031415
1	0.017	0.031415
1	0	0.031415
1	-0.017	0.031415
1	-0.034	0.031415
1	-0.068	0.025132
1	-0.085	0.025132
0	-0.085	0.018849
0	-0.085	0.018849
0	-0.085	0.012566
0	-0.085	0.012566
0	-0.085	0.012566
0	-0.085	0.0062831
0	-0.085	0.0062831
0	-0.085	0
0	-0.068	0
0	-0.068	0
0	-0.068	6.2768
0	-0.068	6.2768
0	-0.085	6.2705
0	-0.085	6.2705
0	-0.085	6.2705
0	-0.085	6.2642
0	-0.085	6.2642
0	-0.085	6.258
2	-0.085	6.258
2	-0.068	6.2517
2	-0.034	6.2517
2	-0.017	6.2517
2	0	6.2517
2	0.017	6.2517
2	0.051	6.2517
0	0.034	6.2517
0	0.034	6.258
0	0.034	6.258
0	0.034	6.258
0	0.034	6.258
0	0.034	6.258
0	0.034	6.2642
0	0.017	6.2642
0	0.017	6.2642
0	0.017	6.2642
0	0.017	6.2642
0	0.017	6.2642
0	0.017	6.2642
0	0.017	6.2705
0	0.017	6.2705
0	0.017	6.2705
0	0.017	6.2705
0	0.017	6.2705
0	0.017	6.2705
0	0.017	6.2705
0	0.017	6.2705
0	0.017	6.2705
0	0	6.2768
0	0	6.2768
0	0	6.2768
0	0	6.2768
0	0	6.2768
0	0	6.2768
0	0	6.2768
0	0	6.2768
0	0	6.2768
0	0	6.2768
0	0	6.2768
0	0	6.2768
0	0	6.2768
0	0	6.2768
0	0	6.2768
0	0	6.2831
0	0	0
0	0	0
0	0	0
0	0	0
0	0	0
0	0	0
0	0	0
0	0	0
0	0	0
0	0	0
0	0	0
0	0	0
0	0	0
0	0	0
0	0	0
0	0.017	0.0062831
0	0.017	0.0062831
0	0.017	0.0062831
0	0.017	0.0062831
0	0.017	0.0062831
0	0.017	0.0062831
0	0.017	0.0062831
0	0.017	0.0062831
0	0.017	0.0062831
0	0.017	0.0062831
0	0.017	0.012566
0	0.017	0.012566
0	0.017	0.012566
0	0.017	0.012566
0	0.017	0.012566
0	0.017	0.012566
0	0.034	0.012566
0	0.034	0.018849
0	0.034	0.018849
0	0.034	0.018849
0	0.034	0.018849
1	0.034	0.018849
1	0.017	0.025132
1	0	0.025132
1	-0.017	0.025132
1	-0.051	0.018849
0	-0.034	0.018849
0	-0.034	0.018849
0	-0.034	0.018849
0	-0.034	0.012566
0	-0.034	0.012566
0	-0.034	0.012566
0	-0.034	0.012566
0	-0.034	0.012566
0	-0.034	0.012566
0	-0.017	0.0062831
0	-0.017	0.0062831
0	-0.017	0.0062831
0	-0.017	0.0062831
0	-0.017	0.0062831
0	-0.017	0.0062831
0	-0.017	0
0	-0.017	0
0	-0.017	0
0	-0.017	0
0	-0.017	0
0	-0.017	0
0	-0.017	0
0	-0.017	0
0	-0.017	6.2768
0	-0.017	6.2768
0	-0.017	6.2768
0	-0.017	6.2768
0	-0.017	6.2768
0	-0.017	6.2768
0	-0.017	6.2768
0	-0.017	6.2768
0	-0.017	6.2705
0	-0.017	6.2705
0	-0.017	6.2705
0	-0.017	6.2705
0	-0.017	6.2705
0	-0.017	6.2705
0	-0.034	6.2705
0	-0.034	6.2642
0	-0.034	6.2642
0	-0.034	6.2642
0	-0.034	6.2642
0	-0.034	6.2642
0	-0.034	6.258
0	-0.034	6.258
0	-0.034	6.258
0	-0.034	6.258
0	-0.051	6.258
0	-0.051	6.2517
0	-0.051	6.2517
0	-0.051	6.2517
0	-0.051	6.2454
2	-0.051	6.2454
2	-0.034	6.2454
2	-0.017	6.2454
2	0	6.2454
2	0.017	6.2454
2	0.034	6.2454
2	0.068	6.2454
2	0.085	6.2517
0	0.085	6.2517
0	0.085	6.258
0	0.085	6.258
0	0.085	6.258
0	0.085	6.2642
0	0.068	6.2642
0	0.068	6.2705
0	0.068	6.2705
0	0.068	6.2705
0	0.068	6.2768
0	0.068	6.2768
0	0.068	0
0	0.068	0
0	0.068	0
0	0.068	0.0062831
0	0.068	0.0062831
0	0.068	0.012566
0	0.085	0.012566
0	0.085	0.012566
0	0.085	0.018849
0	0.085	0.018849
0	0.085	0.025132
0	0.085	0.025132
0	0.085	0.031415
0	0.102	0.031415
1	0.102	0.037699
1	0.068	0.037699
1	0.051	0.037699
1	0.034	0.043982
1	0	0.043982
1	0	0.043982
1	-0.017	0.043982
1	-0.051	0.037699
0	-0.034	0.037699
0	-0.034	0.037699
0	-0.034	0.037699
0	-0.034	0.037699
0	-0.017	0.031415
0	-0.017	0.031415
0	-0.017	0.031415
0	-0.017	0.031415
0	-0.017	0.031415
0	0	0.031415
0	0	0.031415
0	0	0.031415
0	0	0.031415
0	0	0.031415
0	0	0.031415
0	0	0.031415
0	0	0.031415
0	0	0.031415
0	0	0.031415
0	0.017	0.031415
0	0.017	0.031415
0	0.017	0.031415
0	0.017	0.031415
0	0.017	0.031415
0	0.034	0.037699
0	0.034	0.037699
0	0.034	0.037699
1	0.034	0.037699
1	0.017	0.037699
1	0	0.043982
1	-0.017	0.037699
1	-0.034	0.037699
1	-0.051	0.037699
1	-0.085	0.037699
0	-0.068	0.031415
0	-0.068	0.031415
0	-0.068	0.031415
0	-0.068	0.025132
0	-0.068	0.025132
0	-0.068	0.025132
0	-0.051	0.018849
0	-0.051	0.018849
0	-0.051	0.018849
0	-0.051	0.012566
0	-0.051	0.012566
0	-0.051	0.012566
0	-0.051	0.0062831
0	-0.051	0.0062831
0	-0.051	0.0062831
0	-0.051	0.0062831
2	-0.034	0
2	-0.017	0
2	0	0
2	0.017	0
2	0.051	0.0062831
2	0.085	0.0062831
2	0.102	0.0062831
0	0.102	0.012566
0	0.102	0.012566
0	0.119	0.018849
0	0.119	0.025132
0	0.119	0.025132
0	0.119	0.031415
0	0.119	0.031415
0	0.119	0.037699
0	0.136	0.043982
0	0.136	0.043982
0	0.136	0.050265
0	0.153	0.056548
0	0.153	0.062831
0	0.153	0.062831
0	0.17	0.069114
0	0.17	0.075397
0	0.187	0.08168
0	0.187	0.087963
0	0.204	0.094246
0	0.204	0.10053
1	0.221	0.10681
1	0.204	0.1131
1	0.187	0.11938
1	0.17	0.12566
1	0.153	0.13195
1	0.153	0.13195
1	0.136	0.13823
1	0.119	0.14451
0	0.136	0.14451
0	0.153	0.15079
0	0.17	0.15708
0	0.187	0.16336
0	0.204	0.16964
0	0.221	0.17593
0	0.238	0.18221
0	0.255	0.18849
0	0.272	0.19478
1	0.289	0.20734
1	0.289	0.21363
1	0.289	0.22619
1	0.272	0.23247
1	0.272	0.23876
1	0.272	0.25132
1	0.272	0.25761
1	0.272	0.26389
1	0.272	0.27646
1	0.272	0.28274
1	0.272	0.28902
1	0.272	0.30159
1	0.272	0.30787
1	0.272	0.31416
1	0.289	0.32672
1	0.289	0.333
1	0.289	0.34557
1	0.306	0.35185
1	0.306	0.36442
1	0.323	0.3707
1	0.323	0.38327
1	0.34	0.38955
1	0.357	0.40212
1	0.357	0.41469
1	0.374	0.42725
1	0.391	0.43982
1	0.408	0.4461
0	0.459	0.46495
0	0.493	0.47752
0	0.544	0.49008
0	0.595	0.50893
0	0.646	0.52778
0	0.697	0.54663
0	0.748	0.57176
0	0.799	0.59689
0	0.867	0.62203
0	0.918	0.64716
0	0.986	0.67229
0	1.037	0.70371
0	1.105	0.74141
0	1.173	0.77282
0	1.241	0.81052
0	1.326	0.84822
0	1.394	0.8922
0	1.479	0.9299
0	1.564	0.98016
0	1.632	1.0241
0	1.734	1.0744
0	1.819	1.131
0	1.904	1.1875
0	2.006	1.2441
0	2.091	1.3069
0	2.193	1.3697
0	2.295	1.4388
0	2.38	1.5079
0	2.482	1.5833
0	2.584	1.6587
0	2.686	1.7404
0	2.771	1.8221
0	2.873	1.9038
0	2.958	1.9917
0	3.043	2.086
0	3.128	2.174
0	3.213	2.2745
0	3.281	2.3687
0	3.349	2.4693
0	3.4	2.5698
0	3.451	2.6703
0	3.485	2.7771
0	3.519	2.8839
0	3.536	2.9908
0	3.536	3.0976
0	3.536	3.2044
0	3.519	3.3112
0	3.502	3.4117
1	3.468	3.5185
1	3.4	3.6254
1	3.315	3.7259
1	3.23	3.8201
1	3.128	3.9207
1	3.026	4.0086
1	2.924	4.1029
1	2.805	4.1845
1	2.703	4.2725
1	2.584	4.3479
1	2.448	4.4233
[truncated: 5,162 more rows]
