# Supplementary material for: Skilled motor control of an inverted pendulum implies low entropy of states but high entropy of actions
Source: PLoS Comput Biol. 2023 Jan 6;19(1):e1010810. doi: 10.1371/journal.pcbi.1010810 (PMC9851554; doi:10.1371/journal.pcbi.1010810)
Supplement: S2 File — The dataset within the file contains the data collected during the experiment. Each CSV file named “FRI_p_l.csv” corresponds to a different trial, where “p” stands for an unique numerical participant’s identifier and “l” stands for pendulum length (where “2” corresponds to 0.2, “3” to 0.3 m, “4” to 0.4 m, etc.). In every file, rows correspond to subsequent time steps, sampled with a frequency of 0.017 s. For every recorded time step, each column contains: the action selected by the trial’s participant (“action”). The value 0 corresponds to a “no action”, the value 1 represents an action that pushes the pendulum towards the clockwise direction and the value 2 corresponds to an action that pushes the pendulum towards the anti-clockwise direction.the angular velocity of the pendulum at that time step (“ang. velocity”), measured in rad s−1.the angle of the pendulum at that time step (“angle”), measured in rad with values in the interval [0, 2π) rad. The angle 0 rad corresponds to the pendulum oriented in its upright position.the single utility value associated to the whole trial (“utility”). (ZIP) [file pcbi.1010810.s002.zip › ExperimentalData/FRI_14_7.csv]

action	angular vel.	angle	trial utility
0	0	3.2358	-1.6808
0	0	3.2358
0	0	3.2358
0	-0.017	3.2358
0	-0.017	3.2358
0	-0.017	3.2358
0	-0.017	3.2358
0	-0.017	3.2358
0	-0.034	3.2358
0	-0.034	3.2295
0	-0.034	3.2295
0	-0.034	3.2295
0	-0.051	3.2295
0	-0.051	3.2232
0	-0.051	3.2232
0	-0.051	3.2232
0	-0.068	3.2232
0	-0.068	3.217
0	-0.068	3.217
0	-0.068	3.217
0	-0.068	3.2107
0	-0.068	3.2107
0	-0.085	3.2044
0	-0.085	3.2044
0	-0.085	3.1981
0	-0.085	3.1981
0	-0.085	3.1981
0	-0.085	3.1918
0	-0.102	3.1918
0	-0.102	3.1855
0	-0.102	3.1855
0	-0.102	3.1793
0	-0.102	3.1793
0	-0.102	3.173
0	-0.102	3.173
0	-0.102	3.1667
0	-0.102	3.1604
0	-0.102	3.1604
2	-0.102	3.1541
2	-0.102	3.1541
2	-0.085	3.1478
2	-0.068	3.1478
2	-0.068	3.1478
2	-0.051	3.1416
2	-0.034	3.1416
2	-0.034	3.1416
2	-0.017	3.1416
2	0	3.1353
2	0	3.1353
2	0	3.1353
2	0.017	3.1416
2	0.017	3.1416
2	0.034	3.1416
2	0.051	3.1416
2	0.051	3.1416
2	0.068	3.1478
2	0.085	3.1478
2	0.085	3.1541
2	0.102	3.1541
2	0.119	3.1604
2	0.119	3.1604
2	0.136	3.1667
2	0.136	3.173
2	0.153	3.173
2	0.17	3.1793
2	0.17	3.1855
2	0.187	3.1918
2	0.187	3.1981
2	0.204	3.2044
2	0.204	3.2107
2	0.221	3.217
2	0.221	3.2232
2	0.238	3.2295
2	0.238	3.2358
2	0.255	3.2421
2	0.255	3.2546
2	0.255	3.2609
2	0.272	3.2672
2	0.272	3.2798
2	0.272	3.2861
2	0.289	3.2923
2	0.289	3.3049
2	0.289	3.3112
2	0.289	3.3238
2	0.306	3.33
2	0.306	3.3363
2	0.306	3.3489
2	0.306	3.3552
2	0.306	3.3677
2	0.306	3.3803
2	0.306	3.3866
2	0.306	3.3992
2	0.306	3.4054
2	0.306	3.418
2	0.306	3.4243
2	0.306	3.4369
2	0.306	3.4431
2	0.306	3.4557
2	0.306	3.462
2	0.306	3.4745
0	0.289	3.4808
1	0.272	3.4934
1	0.255	3.4997
1	0.221	3.506
1	0.187	3.5122
1	0.17	3.5185
1	0.136	3.5248
1	0.102	3.5248
1	0.085	3.5311
1	0.051	3.5311
1	0.034	3.5311
1	0	3.5374
1	-0.017	3.5374
1	-0.034	3.5311
1	-0.068	3.5311
1	-0.102	3.5311
1	-0.119	3.5248
1	-0.153	3.5185
1	-0.187	3.5122
1	-0.204	3.5122
1	-0.238	3.4997
1	-0.255	3.4934
1	-0.289	3.4871
1	-0.306	3.4745
1	-0.34	3.4683
1	-0.357	3.4557
1	-0.391	3.4431
1	-0.408	3.4306
1	-0.442	3.418
1	-0.459	3.4054
1	-0.476	3.3929
1	-0.51	3.374
1	-0.527	3.3615
1	-0.544	3.3426
1	-0.561	3.33
1	-0.578	3.3112
1	-0.595	3.2923
1	-0.612	3.2735
1	-0.629	3.2546
1	-0.646	3.2358
1	-0.663	3.217
1	-0.68	3.1981
1	-0.697	3.173
1	-0.697	3.1541
1	-0.714	3.129
1	-0.731	3.1101
1	-0.731	3.085
1	-0.748	3.0661
1	-0.748	3.041
1	-0.765	3.0222
1	-0.765	2.997
1	-0.765	2.9719
1	-0.765	2.9468
1	-0.782	2.9279
1	-0.782	2.9028
1	-0.782	2.8777
1	-0.782	2.8525
1	-0.782	2.8337
1	-0.782	2.8085
1	-0.765	2.7834
1	-0.765	2.7646
1	-0.765	2.7394
1	-0.748	2.7143
1	-0.748	2.6955
1	-0.748	2.6703
0	-0.714	2.6452
0	-0.697	2.6263
0	-0.68	2.6075
0	-0.663	2.5823
0	-0.629	2.5635
0	-0.612	2.5447
0	-0.578	2.5258
0	-0.561	2.5132
2	-0.527	2.4944
2	-0.493	2.4755
2	-0.459	2.463
2	-0.425	2.4504
2	-0.374	2.4378
2	-0.34	2.4253
2	-0.306	2.419
2	-0.255	2.4064
2	-0.221	2.4001
2	-0.187	2.3939
2	-0.136	2.3876
2	-0.102	2.3876
2	-0.051	2.3813
2	-0.017	2.3813
2	0.017	2.3813
2	0.051	2.3813
2	0.085	2.3876
2	0.136	2.3876
2	0.17	2.3939
2	0.204	2.4001
2	0.255	2.4064
2	0.289	2.419
2	0.34	2.4253
2	0.374	2.4378
2	0.408	2.4504
2	0.442	2.463
2	0.493	2.4755
2	0.527	2.4944
2	0.561	2.507
2	0.595	2.5258
2	0.629	2.5447
2	0.663	2.5635
2	0.697	2.5823
2	0.731	2.6075
2	0.765	2.6263
2	0.799	2.6515
2	0.833	2.6766
2	0.867	2.7017
2	0.884	2.7269
2	0.918	2.7583
2	0.935	2.7834
2	0.969	2.8148
2	0.986	2.8462
2	1.02	2.8714
2	1.037	2.9028
2	1.054	2.9342
2	1.071	2.9719
2	1.088	3.0033
2	1.105	3.0347
2	1.122	3.0661
2	1.139	3.1038
2	1.156	3.1353
2	1.156	3.173
2	1.173	3.2107
2	1.173	3.2421
2	1.173	3.2798
2	1.19	3.3175
2	1.19	3.3489
2	1.19	3.3866
2	1.19	3.4243
2	1.19	3.4557
2	1.19	3.4934
2	1.173	3.5311
2	1.173	3.5625
2	1.173	3.6002
2	1.156	3.6379
2	1.139	3.6693
2	1.139	3.707
2	1.122	3.7384
2	1.105	3.7699
2	1.088	3.8076
2	1.071	3.839
2	1.054	3.8704
2	1.037	3.9018
2	1.02	3.9332
0	0.986	3.9646
0	0.952	3.996
0	0.935	4.0212
0	0.901	4.0526
0	0.85	4.0777
0	0.816	4.1029
0	0.782	4.128
0	0.748	4.1531
0	0.714	4.172
0	0.68	4.1908
0	0.646	4.216
0	0.595	4.2348
0	0.561	4.2474
0	0.527	4.2662
0	0.476	4.2851
1	0.442	4.2976
1	0.391	4.3102
1	0.34	4.3228
1	0.289	4.3291
1	0.238	4.3353
1	0.187	4.3479
1	0.136	4.3479
1	0.085	4.3542
1	0.034	4.3542
1	0	4.3542
1	-0.051	4.3542
1	-0.102	4.3542
1	-0.153	4.3479
1	-0.204	4.3416
1	-0.255	4.3353
1	-0.306	4.3291
1	-0.357	4.3165
1	-0.408	4.3039
1	-0.459	4.2914
1	-0.51	4.2725
1	-0.561	4.2599
1	-0.612	4.2411
1	-0.663	4.2222
1	-0.714	4.2034
1	-0.765	4.1783
1	-0.816	4.1531
1	-0.85	4.128
1	-0.901	4.1029
1	-0.952	4.0714
1	-1.003	4.0463
1	-1.037	4.0149
1	-1.088	3.9835
1	-1.122	3.9458
1	-1.173	3.9144
1	-1.207	3.8767
1	-1.241	3.839
1	-1.292	3.8013
1	-1.326	3.7636
1	-1.36	3.7259
1	-1.394	3.6819
1	-1.428	3.6379
1	-1.445	3.5939
1	-1.479	3.5499
1	-1.513	3.506
1	-1.53	3.462
1	-1.564	3.4117
1	-1.581	3.3677
1	-1.598	3.3175
1	-1.615	3.2672
1	-1.632	3.2232
1	-1.649	3.173
1	-1.649	3.1227
1	-1.666	3.0724
1	-1.666	3.0222
1	-1.683	2.9719
1	-1.683	2.9216
1	-1.683	2.8714
1	-1.683	2.8211
1	-1.666	2.7708
1	-1.666	2.7206
1	-1.666	2.6703
1	-1.649	2.62
1	-1.632	2.5698
1	-1.632	2.5195
1	-1.615	2.4693
1	-1.598	2.4253
1	-1.581	2.375
1	-1.564	2.3247
1	-1.53	2.2808
1	-1.513	2.2368
1	-1.496	2.1865
0	-1.462	2.1425
0	-1.411	2.0986
0	-1.377	2.0609
0	-1.343	2.0169
0	-1.309	1.9792
0	-1.258	1.9415
0	-1.224	1.9038
0	-1.173	1.8661
0	-1.139	1.8284
0	-1.088	1.797
0	-1.054	1.7655
0	-1.003	1.7341
0	-0.969	1.7027
0	-0.918	1.6776
0	-0.884	1.6462
0	-0.833	1.621
0	-0.799	1.5959
0	-0.748	1.5708
0	-0.714	1.5519
0	-0.663	1.5331
0	-0.629	1.5079
0	-0.578	1.4954
0	-0.527	1.4765
0	-0.493	1.4577
0	-0.442	1.4451
0	-0.408	1.4325
0	-0.357	1.42
2	-0.323	1.4074
2	-0.272	1.4011
2	-0.221	1.3948
2	-0.153	1.3886
2	-0.102	1.3823
2	-0.051	1.3823
2	0	1.3823
2	0.034	1.3823
2	0.085	1.3823
2	0.153	1.3886
2	0.204	1.3948
2	0.255	1.4011
2	0.306	1.4074
2	0.357	1.42
2	0.408	1.4325
2	0.476	1.4451
2	0.527	1.4577
2	0.578	1.4765
2	0.629	1.4954
2	0.68	1.5142
2	0.731	1.5331
2	0.799	1.5582
2	0.85	1.5833
2	0.901	1.6085
2	0.952	1.6399
2	1.003	1.665
2	1.054	1.6964
2	1.122	1.7341
2	1.173	1.7655
2	1.224	1.8033
2	1.275	1.841
2	1.326	1.8786
2	1.377	1.9163
2	1.428	1.9603
2	1.479	2.0043
2	1.53	2.0483
2	1.581	2.0986
2	1.615	2.1488
2	1.666	2.1928
2	1.717	2.2494
2	1.751	2.2996
0	1.785	2.3499
0	1.819	2.4064
0	1.836	2.463
0	1.87	2.5195
0	1.887	2.5761
0	1.904	2.6326
0	1.921	2.6892
0	1.938	2.7457
0	1.955	2.8085
0	1.972	2.8651
0	1.989	2.9279
0	1.989	2.9845
0	1.989	3.0473
0	1.989	3.1038
0	1.989	3.1667
0	1.989	3.2232
0	1.989	3.2861
0	1.972	3.3426
0	1.972	3.4054
0	1.955	3.462
0	1.938	3.5185
0	1.921	3.5814
0	1.904	3.6379
0	1.87	3.6945
0	1.853	3.751
0	1.819	3.8076
0	1.802	3.8578
0	1.768	3.9144
0	1.734	3.9646
0	1.7	4.0149
0	1.666	4.0714
0	1.632	4.1154
0	1.598	4.1657
0	1.547	4.216
0	1.513	4.2599
0	1.479	4.3039
0	1.428	4.3479
0	1.394	4.3919
0	1.36	4.4359
0	1.309	4.4736
0	1.275	4.5113
0	1.224	4.549
0	1.19	4.5867
0	1.139	4.6244
0	1.088	4.6558
0	1.054	4.6872
0	1.003	4.7186
0	0.969	4.75
0	0.918	4.7752
0	0.884	4.8066
0	0.833	4.8317
0	0.799	4.8568
0	0.748	4.882
0	0.714	4.9008
0	0.663	4.9197
0	0.629	4.9448
0	0.578	4.9637
0	0.544	4.9762
0	0.493	4.9951
0	0.459	5.0076
0	0.408	5.0202
0	0.374	5.0328
0	0.34	5.0453
0	0.289	5.0516
0	0.255	5.0642
0	0.221	5.0705
0	0.17	5.0767
0	0.136	5.083
0	0.085	5.083
0	0.051	5.0893
0	0.017	5.0893
0	-0.017	5.0893
1	-0.051	5.0893
1	-0.102	5.083
1	-0.153	5.083
1	-0.204	5.0767
1	-0.255	5.0705
1	-0.306	5.0579
1	-0.357	5.0516
1	-0.408	5.039
1	-0.459	5.0265
1	-0.51	5.0076
1	-0.561	4.9951
1	-0.612	4.9762
1	-0.68	4.9574
1	-0.731	4.9322
1	-0.782	4.9134
1	-0.833	4.8883
1	-0.884	4.8631
1	-0.935	4.8317
1	-0.986	4.8066
1	-1.054	4.7752
1	-1.105	4.7375
1	-1.156	4.706
1	-1.207	4.6683
1	-1.258	4.6306
1	-1.309	4.593
1	-1.36	4.5553
1	-1.428	4.5113
1	-1.479	4.4673
1	-1.53	4.4233
1	-1.581	4.3793
1	-1.632	4.3291
1	-1.683	4.2788
1	-1.734	4.2285
1	-1.768	4.172
1	-1.819	4.1217
1	-1.87	4.0652
1	-1.921	4.0086
1	-1.955	3.9521
1	-1.989	3.8892
1	-2.04	3.8264
1	-2.074	3.7699
1	-2.108	3.707
1	-2.142	3.6379
1	-2.176	3.5751
1	-2.193	3.5122
1	-2.227	3.4431
1	-2.244	3.374
1	-2.261	3.3049
1	-2.278	3.2421
1	-2.295	3.173
1	-2.295	3.1038
1	-2.312	3.0347
1	-2.312	2.9656
1	-2.312	2.8902
1	-2.312	2.8211
1	-2.312	2.752
1	-2.295	2.6829
1	-2.295	2.6138
1	-2.278	2.5447
1	-2.261	2.4755
1	-2.244	2.4127
1	-2.227	2.3436
1	-2.21	2.2745
1	-2.193	2.2117
1	-2.159	2.1425
1	-2.142	2.0797
1	-2.108	2.0169
1	-2.074	1.954
1	-2.04	1.8912
0	-2.006	1.8284
0	-1.972	1.7718
0	-1.921	1.709
0	-1.87	1.6525
0	-1.836	1.5959
0	-1.785	1.5456
0	-1.751	1.4891
0	-1.7	1.4388
0	-1.666	1.3886
0	-1.615	1.3383
0	-1.581	1.288
0	-1.53	1.2441
0	-1.496	1.2001
0	-1.445	1.1561
0	-1.411	1.1121
0	-1.377	1.0681
0	-1.343	1.0241
0	-1.292	0.98645
0	-1.258	0.94875
0	-1.224	0.91105
0	-1.19	0.87335
0	-1.156	0.84193
0	-1.122	0.80424
0	-1.088	0.77282
0	-1.071	0.73512
0	-1.037	0.70371
0	-1.003	0.67229
2	-0.986	0.64716
2	-0.952	0.61574
2	-0.901	0.59061
2	-0.867	0.5592
2	-0.833	0.53406
0	-0.816	0.50893
0	-0.799	0.4838
0	-0.782	0.45867
0	-0.765	0.43982
0	-0.731	0.41469
0	-0.714	0.39583
0	-0.697	0.3707
2	-0.697	0.35185
2	-0.663	0.333
2	-0.629	0.30787
2	-0.612	0.28902
2	-0.595	0.27017
2	-0.561	0.25761
2	-0.544	0.23876
2	-0.527	0.21991
2	-0.493	0.20734
2	-0.476	0.19478
2	-0.459	0.17593
2	-0.442	0.16336
2	-0.425	0.15079
2	-0.408	0.13823
2	-0.391	0.12566
2	-0.374	0.1131
2	-0.357	0.10053
2	-0.34	0.094246
2	-0.323	0.08168
2	-0.306	0.075397
2	-0.289	0.062831
2	-0.272	0.056548
2	-0.255	0.043982
2	-0.255	0.037699
2	-0.238	0.031415
2	-0.221	0.025132
2	-0.204	0.018849
2	-0.204	0.012566
2	-0.187	0.0062831
2	-0.17	0
2	-0.17	6.2768
2	-0.153	6.2705
2	-0.136	6.2705
2	-0.136	6.2642
2	-0.119	6.258
2	-0.102	6.258
2	-0.102	6.2517
2	-0.085	6.2517
2	-0.068	6.2454
2	-0.068	6.2454
2	-0.051	6.2454
2	-0.051	6.2391
2	-0.034	6.2391
2	-0.034	6.2391
2	-0.017	6.2391
2	0	6.2391
2	0	6.2391
2	0	6.2391
2	0	6.2391
2	0.017	6.2391
2	0.034	6.2391
2	0.034	6.2391
2	0.051	6.2391
0	0.051	6.2391
0	0.034	6.2454
0	0.034	6.2454
0	0.034	6.2454
0	0.034	6.2454
0	0.034	6.2517
0	0.034	6.2517
0	0.034	6.2517
0	0.034	6.2517
0	0.034	6.2517
0	0.034	6.258
0	0.034	6.258
0	0.034	6.258
0	0.034	6.258
0	0.034	6.258
0	0.017	6.2642
0	0.017	6.2642
0	0.017	6.2642
0	0.017	6.2642
0	0.017	6.2642
0	0.017	6.2642
0	0.017	6.2642
0	0.017	6.2705
0	0.017	6.2705
0	0.017	6.2705
0	0.017	6.2705
0	0.017	6.2705
0	0.017	6.2705
2	0.017	6.2705
2	0.034	6.2705
2	0.034	6.2768
2	0.051	6.2768
0	0.051	6.2768
0	0.051	0
0	0.051	0
0	0.051	0
0	0.051	0
0	0.051	0.0062831
0	0.051	0.0062831
0	0.051	0.0062831
0	0.051	0.012566
0	0.051	0.012566
0	0.051	0.012566
0	0.051	0.012566
0	0.051	0.018849
0	0.051	0.018849
0	0.051	0.018849
1	0.051	0.025132
1	0.051	0.025132
1	0.034	0.025132
1	0.034	0.025132
1	0.017	0.031415
1	0	0.031415
1	0	0.031415
1	0	0.031415
1	0	0.031415
1	-0.017	0.031415
1	-0.034	0.031415
1	-0.034	0.025132
0	-0.034	0.025132
0	-0.034	0.025132
0	-0.034	0.025132
0	-0.034	0.025132
0	-0.034	0.018849
0	-0.034	0.018849
0	-0.034	0.018849
0	-0.034	0.018849
0	-0.034	0.018849
0	-0.034	0.012566
0	-0.017	0.012566
0	-0.017	0.012566
0	-0.017	0.012566
0	-0.017	0.012566
0	-0.017	0.012566
0	-0.017	0.012566
0	-0.017	0.0062831
0	-0.017	0.0062831
0	-0.017	0.0062831
0	-0.017	0.0062831
0	-0.017	0.0062831
0	-0.017	0.0062831
0	-0.017	0.0062831
0	-0.017	0
0	-0.017	0
0	-0.017	0
0	-0.017	0
0	-0.017	0
0	-0.017	0
0	-0.017	0
0	-0.017	0
0	-0.017	6.2768
0	-0.017	6.2768
0	-0.017	6.2768
2	-0.017	6.2768
2	0	6.2768
2	0	6.2768
2	0	6.2768
2	0.017	6.2768
2	0.017	6.2768
2	0.034	6.2768
2	0.051	0
0	0.051	0
0	0.051	0
0	0.051	0
0	0.051	0.0062831
0	0.051	0.0062831
0	0.051	0.0062831
0	0.051	0.0062831
0	0.051	0.012566
0	0.051	0.012566
0	0.051	0.012566
0	0.051	0.018849
0	0.051	0.018849
0	0.051	0.018849
0	0.051	0.018849
0	0.051	0.025132
0	0.051	0.025132
1	0.051	0.025132
1	0.051	0.031415
1	0.034	0.031415
1	0.034	0.031415
1	0.017	0.031415
1	0	0.031415
1	0	0.031415
1	0	0.031415
1	0	0.031415
1	-0.017	0.031415
1	-0.034	0.031415
0	-0.034	0.031415
0	-0.017	0.031415
0	-0.017	0.025132
0	-0.017	0.025132
0	-0.017	0.025132
0	-0.017	0.025132
0	-0.017	0.025132
0	-0.017	0.025132
0	-0.017	0.025132
0	-0.017	0.025132
0	-0.017	0.018849
0	-0.017	0.018849
0	-0.017	0.018849
0	-0.017	0.018849
0	-0.017	0.018849
0	-0.017	0.018849
0	0	0.018849
0	0	0.018849
0	0	0.018849
0	0	0.018849
0	0	0.018849
0	0	0.018849
0	0	0.012566
0	0	0.012566
0	0	0.012566
0	0	0.012566
0	0	0.012566
0	0	0.012566
0	0	0.012566
0	0	0.012566
0	0	0.012566
0	0	0.012566
0	0	0.012566
0	0	0.012566
0	0	0.012566
0	0	0.012566
0	0	0.012566
0	0	0.012566
0	0	0.012566
0	0	0.012566
0	0	0.012566
0	0	0.012566
0	0	0.012566
0	0	0.012566
0	0	0.012566
0	0	0.012566
0	0	0.012566
0	0	0.012566
0	0	0.012566
0	0	0.012566
0	0	0.012566
0	0	0.012566
0	0	0.012566
0	0	0.012566
0	0	0.012566
0	0	0.018849
0	0	0.018849
0	0	0.018849
0	0	0.018849
0	0	0.018849
0	0	0.018849
0	0.017	0.018849
0	0.017	0.018849
0	0.017	0.018849
0	0.017	0.018849
0	0.017	0.018849
0	0.017	0.018849
0	0.017	0.025132
0	0.017	0.025132
0	0.017	0.025132
0	0.017	0.025132
0	0.017	0.025132
0	0.017	0.025132
0	0.017	0.025132
1	0.017	0.025132
1	0.017	0.031415
1	0	0.031415
1	0	0.031415
1	0	0.031415
1	-0.017	0.031415
0	-0.017	0.031415
0	0	0.025132
0	0	0.025132
0	0	0.025132
0	0	0.025132
0	0	0.025132
0	0	0.025132
0	0	0.025132
0	0	0.025132
0	0	0.025132
0	0	0.025132
0	0	0.025132
0	0	0.025132
0	0	0.025132
0	0	0.025132
0	0	0.025132
0	0	0.025132
0	0	0.025132
0	0	0.025132
0	0	0.025132
0	0	0.025132
0	0	0.025132
0	0	0.025132
0	0	0.025132
0	0	0.025132
0	0	0.025132
0	0	0.025132
0	0	0.025132
0	0.017	0.031415
0	0.017	0.031415
0	0.017	0.031415
0	0.017	0.031415
1	0.017	0.031415
1	0	0.031415
1	0	0.031415
1	0	0.031415
0	0	0.031415
0	0	0.031415
0	0	0.031415
0	0	0.031415
0	0	0.031415
0	0	0.031415
0	0	0.031415
0	0	0.031415
0	0	0.031415
0	0	0.031415
0	0	0.031415
0	0	0.031415
0	0	0.031415
0	0	0.031415
0	0	0.031415
0	0	0.031415
0	0.017	0.031415
0	0.017	0.037699
0	0.017	0.037699
1	0.017	0.037699
1	0	0.037699
1	0	0.037699
1	0	0.037699
1	0	0.037699
1	-0.017	0.037699
1	-0.034	0.037699
0	-0.034	0.031415
0	-0.017	0.031415
0	-0.017	0.031415
0	-0.017	0.031415
0	-0.017	0.031415
0	-0.017	0.031415
0	-0.017	0.025132
0	-0.017	0.025132
0	-0.017	0.025132
0	-0.017	0.025132
0	-0.017	0.025132
0	-0.017	0.025132
0	-0.017	0.025132
0	-0.017	0.025132
0	0	0.025132
0	0	0.025132
0	0	0.025132
0	0	0.018849
0	0	0.018849
0	0	0.018849
0	0	0.018849
0	0	0.018849
0	0	0.018849
0	0	0.018849
0	0	0.018849
0	0	0.018849
0	0	0.018849
0	0	0.018849
0	0	0.018849
0	0	0.018849
0	0	0.018849
0	0	0.018849
0	0	0.018849
0	0	0.018849
0	0	0.018849
0	0	0.018849
0	0	0.018849
0	0	0.018849
0	0	0.018849
0	0	0.018849
0	0	0.018849
0	0	0.018849
0	0	0.018849
0	0	0.025132
0	0	0.025132
1	0	0.025132
1	0	0.025132
1	0	0.025132
1	0	0.025132
0	0	0.025132
0	0	0.025132
0	0	0.025132
0	0	0.018849
0	0	0.018849
0	0	0.018849
0	0	0.018849
0	0	0.018849
0	0	0.018849
0	0	0.018849
0	0	0.018849
0	0	0.018849
0	0	0.018849
0	0	0.018849
0	0	0.018849
0	0	0.018849
0	0	0.018849
0	0	0.018849
0	0	0.018849
0	0	0.018849
0	0	0.018849
0	0	0.018849
0	0	0.018849
0	0	0.018849
0	0	0.018849
1	0	0.018849
1	0	0.018849
1	0	0.018849
1	-0.017	0.018849
1	-0.017	0.018849
1	-0.034	0.018849
0	-0.034	0.018849
0	-0.034	0.018849
0	-0.034	0.018849
0	-0.034	0.012566
0	-0.034	0.012566
0	-0.034	0.012566
0	-0.034	0.012566
0	-0.034	0.012566
0	-0.034	0.0062831
0	-0.017	0.0062831
0	-0.017	0.0062831
0	-0.017	0.0062831
0	-0.017	0.0062831
0	-0.017	0.0062831
0	-0.017	0.0062831
0	-0.017	0
0	-0.017	0
0	-0.017	0
0	-0.017	0
0	-0.017	0
0	-0.017	0
0	-0.017	6.2831
0	-0.017	6.2768
2	-0.017	6.2768
2	-0.017	6.2768
2	0	6.2768
2	0	6.2768
2	0	6.2768
2	0.017	6.2768
2	0.034	6.2768
0	0.034	6.2768
0	0.034	0
0	0.034	0
0	0.034	0
0	0.034	0
0	0.034	0
0	0.034	0.0062831
0	0.034	0.0062831
0	0.034	0.0062831
0	0.034	0.0062831
0	0.034	0.0062831
0	0.034	0.012566
0	0.034	0.012566
0	0.034	0.012566
0	0.034	0.012566
0	0.034	0.012566
0	0.034	0.018849
0	0.034	0.018849
0	0.034	0.018849
0	0.034	0.018849
1	0.034	0.018849
1	0.034	0.025132
1	0.017	0.025132
1	0	0.025132
1	0	0.025132
1	0	0.025132
0	0	0.025132
0	0	0.025132
0	0	0.025132
0	0	0.025132
0	0	0.025132
0	0	0.025132
0	0	0.025132
0	0	0.025132
0	0	0.025132
0	0	0.025132
0	0	0.025132
0	0	0.025132
0	0	0.025132
0	0	0.025132
0	0	0.025132
0	0	0.025132
0	0	0.025132
1	0	0.025132
1	0	0.025132
1	0	0.025132
1	0	0.025132
1	-0.017	0.025132
1	-0.034	0.025132
1	-0.034	0.025132
0	-0.034	0.025132
0	-0.034	0.025132
0	-0.034	0.018849
0	-0.034	0.018849
0	-0.034	0.018849
0	-0.034	0.018849
0	-0.034	0.018849
0	-0.034	0.012566
0	-0.034	0.012566
0	-0.034	0.012566
0	-0.034	0.012566
0	-0.017	0.012566
0	-0.017	0.012566
0	-0.017	0.0062831
0	-0.017	0.0062831
0	-0.017	0.0062831
0	-0.017	0.0062831
0	-0.017	0.0062831
0	-0.017	0.0062831
0	-0.017	0.0062831
0	-0.017	0
0	-0.017	0
0	-0.017	0
0	-0.017	0
0	-0.017	0
0	-0.017	0
0	-0.017	0
0	-0.017	6.2768
0	-0.017	6.2768
0	-0.017	6.2768
0	-0.017	6.2768
0	-0.017	6.2768
0	-0.017	6.2768
0	-0.017	6.2768
0	-0.017	6.2705
0	-0.017	6.2705
0	-0.017	6.2705
0	-0.017	6.2705
0	-0.017	6.2705
0	-0.017	6.2705
0	-0.017	6.2705
0	-0.017	6.2642
2	-0.017	6.2642
2	-0.017	6.2642
2	0	6.2642
2	0	6.2642
2	0	6.2642
0	0	6.2642
0	0	6.2642
0	0	6.2642
0	0	6.2642
0	0	6.2642
0	0	6.2642
0	0	6.2642
0	0	6.2642
0	0	6.2642
0	0	6.2642
0	0	6.2642
0	0	6.2705
0	0	6.2705
0	0	6.2705
0	0	6.2705
0	0	6.2705
0	0	6.2705
0	0	6.2705
0	0	6.2705
0	0	6.2705
0	0	6.2705
0	0	6.2705
0	0	6.2705
0	0	6.2705
0	0	6.2705
0	0	6.2642
0	0	6.2642
0	0	6.2642
0	0	6.2642
0	0	6.2642
0	0	6.2642
2	0	6.2642
2	0	6.2642
2	0	6.2642
2	0.017	6.2642
2	0.034	6.2705
0	0.034	6.2705
0	0.034	6.2705
0	0.034	6.2705
0	0.034	6.2705
0	0.034	6.2705
0	0.034	6.2768
0	0.034	6.2768
0	0.034	6.2768
0	0.034	6.2768
0	0.017	6.2768
0	0.017	6.2768
0	0.017	0
0	0.017	0
0	0.017	0
0	0.034	0
0	0.034	0
0	0.034	0
0	0.034	0.0062831
0	0.034	0.0062831
0	0.034	0.0062831
0	0.034	0.0062831
1	0.034	0.0062831
1	0.017	0.0062831
1	0	0.012566
1	0	0.012566
1	0	0.012566
1	-0.017	0.0062831
1	-0.017	0.0062831
1	-0.034	0.0062831
0	-0.034	0.0062831
0	-0.034	0.0062831
0	-0.034	0.0062831
0	-0.034	0
0	-0.034	0
0	-0.034	0
0	-0.034	0
0	-0.034	0
0	-0.034	6.2831
0	-0.034	6.2768
0	-0.034	6.2768
0	-0.034	6.2768
0	-0.034	6.2768
0	-0.034	6.2768
0	-0.034	6.2705
0	-0.034	6.2705
0	-0.034	6.2705
0	-0.034	6.2705
0	-0.034	6.2705
2	-0.034	6.2642
2	-0.017	6.2642
2	-0.017	6.2642
2	0	6.2642
2	0	6.2642
2	0	6.2642
0	0	6.2642
0	0	6.2642
0	0	6.2642
0	0	6.2642
0	0	6.2642
0	0	6.2642
0	0	6.2642
0	0	6.2642
0	0	6.2705
0	0	6.2705
0	0	6.2705
0	0	6.2705
0	0	6.2705
0	0	6.2705
0	0	6.2705
0	0	6.2705
0	0	6.2705
0	0	6.2705
0	0	6.2705
0	0	6.2705
0	0	6.2705
0	0	6.2705
0	0	6.2705
0	0	6.2705
2	0	6.2705
2	0	6.2705
2	0.017	6.2705
0	0.017	6.2705
0	0.017	6.2705
0	0.017	6.2705
0	0.017	6.2705
0	0.017	6.2705
0	0.017	6.2705
0	0.017	6.2768
0	0.017	6.2768
0	0.017	6.2768
0	0.017	6.2768
0	0.017	6.2768
0	0.017	6.2768
0	0.017	6.2768
0	0.017	6.2768
0	0.017	6.2768
0	0.017	6.2768
0	0.017	6.2768
0	0.017	0
0	0.017	0
0	0.017	0
0	0.017	0
0	0.017	0
0	0.017	0
0	0.017	0
0	0.017	0
0	0.017	0
0	0.017	0
0	0.017	0
0	0.017	0.0062831
0	0.017	0.0062831
0	0.017	0.0062831
0	0.017	0.0062831
0	0.017	0.0062831
0	0.017	0.0062831
0	0.017	0.0062831
0	0.017	0.0062831
0	0.017	0.0062831
0	0.017	0.0062831
0	0.017	0.012566
0	0.017	0.012566
0	0.017	0.012566
0	0.017	0.012566
0	0.017	0.012566
0	0.017	0.012566
0	0.017	0.012566
0	0.017	0.012566
0	0.017	0.018849
0	0.017	0.018849
1	0.017	0.018849
1	0.017	0.018849
1	0	0.018849
1	0	0.018849
1	0	0.018849
1	-0.017	0.018849
1	-0.017	0.018849
1	-0.034	0.018849
0	-0.034	0.012566
0	-0.034	0.012566
0	-0.034	0.012566
0	-0.034	0.012566
0	-0.034	0.012566
0	-0.034	0.0062831
0	-0.034	0.0062831
0	-0.034	0.0062831
0	-0.034	0.0062831
0	-0.034	0.0062831
0	-0.034	0
0	-0.034	0
0	-0.034	0
0	-0.034	0
0	-0.034	0
0	-0.034	0
0	-0.034	6.2768
0	-0.034	6.2768
0	-0.034	6.2768
0	-0.034	6.2768
0	-0.034	6.2768
0	-0.034	6.2705
0	-0.034	6.2705
0	-0.034	6.2705
0	-0.034	6.2705
2	-0.034	6.2705
2	-0.017	6.2705
2	-0.017	6.2642
2	0	6.2642
2	0	6.2642
0	0	6.2642
0	0	6.2642
0	0	6.2642
0	0	6.2642
0	0	6.2642
0	0	6.2642
0	0	6.2642
0	0	6.2642
0	0	6.2642
0	0	6.2642
0	0	6.2642
0	0	6.2642
0	0	6.2642
0	0	6.2642
0	0	6.2642
0	0	6.2642
2	0	6.2642
2	0	6.2642
2	0	6.2642
0	0	6.2642
0	0	6.2705
0	0	6.2705
0	0	6.2705
0	0	6.2705
0	0	6.2705
0	0	6.2705
0	0	6.2705
0	0	6.2705
0	0	6.2705
0	0	6.2705
0	0	6.2705
0	0	6.2705
0	0	6.2705
0	0	6.2705
0	0	6.2705
0	0	6.2705
0	0	6.2768
0	0	6.2768
0	0	6.2768
0	0	6.2768
0	0	6.2768
0	0	6.2768
0	0	6.2768
0	0	6.2768
0	0	6.2768
0	0	6.2768
0	0	6.2768
0	0	6.2768
0	0	6.2768
0	0	6.2768
0	0	6.2768
0	0	6.2768
0	0	6.2768
0	0	6.2768
0	0	6.2768
0	0	6.2768
0	0	6.2768
0	0	6.2768
0	0	6.2768
0	0	6.2768
0	0	6.2768
0	0	6.2768
0	0	6.2768
0	0	6.2768
0	0	6.2768
0	0	6.2831
0	0	0
0	0	0
0	0	0
0	0	0
0	0	0
0	0	0
0	0	0
0	0	0
0	0	0
0	0	0
0	0	0
0	0	0
0	0	0
0	0	0
0	0	0
0	0	0
0	0	0
0	0	0
0	0	0
0	0	0
0	0	0
0	0	0
0	0	0
0	0	0
0	0	0
0	0	0
0	0	0
0	0	0
0	0	0
0	0	0
0	0	0.0062831
0	0	0.0062831
0	0	0.0062831
0	0	0.0062831
0	0	0.0062831
0	0	0.0062831
0	0	0.0062831
0	0	0.0062831
0	0	0.0062831
0	0	0.0062831
0	0	0.0062831
0	0	0.0062831
0	0	0.0062831
0	0	0.0062831
0	0	0.0062831
1	0	0.0062831
1	0	0.0062831
1	0	0.0062831
0	0	0.0062831
0	0	0.0062831
0	0	0.0062831
0	0	0.0062831
0	0	0.0062831
0	0	0.0062831
0	0	0.0062831
0	0	0.0062831
0	0	0.0062831
0	0	0.0062831
0	0	0.0062831
0	0	0.0062831
0	0	0.0062831
0	0	0.0062831
0	0	0.0062831
0	0	0.0062831
0	0	0.0062831
0	0	0.0062831
0	0	0.0062831
0	0	0.0062831
0	0	0.0062831
0	0	0.0062831
0	0	0.0062831
0	0	0.0062831
0	0	0.0062831
0	0	0.0062831
0	0	0.0062831
0	0	0.0062831
0	0	0.012566
0	0	0.012566
0	0	0.012566
0	0	0.012566
0	0	0.012566
0	0	0.012566
0	0	0.012566
0	0	0.012566
0	0	0.012566
0	0	0.012566
0	0	0.012566
0	0	0.012566
1	0	0.012566
1	0	0.012566
1	0	0.012566
1	-0.017	0.012566
1	-0.017	0.012566
0	-0.017	0.012566
0	-0.017	0.012566
0	-0.017	0.012566
0	-0.017	0.0062831
0	-0.017	0.0062831
0	-0.017	0.0062831
0	-0.017	0.0062831
0	-0.017	0.0062831
0	-0.017	0.0062831
0	-0.017	0.0062831
0	-0.017	0.0062831
0	-0.017	0.0062831
0	-0.017	0
0	-0.017	0
0	-0.017	0
0	-0.017	0
0	-0.017	0
0	-0.017	0
0	-0.017	0
0	-0.017	0
0	-0.017	0
0	-0.017	0
0	-0.017	6.2768
0	-0.017	6.2768
0	-0.017	6.2768
0	-0.017	6.2768
0	-0.017	6.2768
0	-0.017	6.2768
0	-0.017	6.2768
0	-0.017	6.2768
0	-0.017	6.2768
0	-0.017	6.2705
0	-0.017	6.2705
2	-0.017	6.2705
2	0	6.2705
2	0	6.2705
2	0	6.2705
2	0.017	6.2705
0	0.017	6.2705
0	0.017	6.2705
0	0.017	6.2768
0	0.017	6.2768
0	0.017	6.2768
0	0.017	6.2768
0	0.017	6.2768
0	0.017	6.2768
0	0.017	6.2768
0	0.017	6.2768
0	0.017	6.2768
0	0.017	6.2768
0	0.017	0
0	0.017	0
0	0.017	0
0	0.017	0
0	0.017	0
0	0.017	0
0	0.017	0
0	0.017	0
0	0.017	0
0	0.017	0
0	0.017	0
0	0.017	0.0062831
0	0.017	0.0062831
0	0.017	0.0062831
0	0.017	0.0062831
0	0.017	0.0062831
0	0.017	0.0062831
0	0.017	0.0062831
0	0.017	0.0062831
0	0.017	0.0062831
0	0.017	0.012566
0	0.017	0.012566
0	0.017	0.012566
0	0.017	0.012566
1	0.017	0.012566
1	0	0.012566
1	0	0.012566
1	0	0.012566
1	0	0.012566
1	-0.017	0.012566
1	-0.034	0.012566
0	-0.034	0.012566
0	-0.034	0.0062831
0	-0.034	0.0062831
0	-0.034	0.0062831
0	-0.034	0.0062831
0	-0.034	0.0062831
0	-0.034	0.0062831
0	-0.034	0
0	-0.034	0
0	-0.034	0
0	-0.017	0
0	-0.017	0
0	-0.017	0
0	-0.017	0
0	-0.017	6.2768
0	-0.017	6.2768
0	-0.017	6.2768
0	-0.017	6.2768
0	-0.034	6.2768
0	-0.034	6.2768
0	-0.034	6.2705
0	-0.034	6.2705
0	-0.034	6.2705
0	-0.034	6.2705
0	-0.034	6.2705
0	-0.034	6.2705
0	-0.034	6.2642
0	-0.034	6.2642
0	-0.034	6.2642
0	-0.034	6.2642
0	-0.034	6.2642
0	-0.034	6.258
0	-0.034	6.258
2	-0.034	6.258
2	-0.017	6.258
2	-0.017	6.258
2	0	6.258
2	0	6.258
2	0	6.258
0	0	6.258
0	0	6.258
0	0	6.258
0	0	6.258
0	0	6.258
0	0	6.258
0	0	6.258
0	0	6.258
0	0	6.258
0	0	6.258
0	0	6.258
0	0	6.258
0	0	6.258
0	0	6.258
0	0	6.258
0	0	6.258
0	0	6.258
0	0	6.258
0	0	6.258
0	0	6.258
0	0	6.258
0	0	6.258
0	0	6.258
0	0	6.258
0	0	6.2517
0	0	6.2517
0	0	6.2517
0	-0.017	6.2517
0	-0.017	6.2517
0	-0.017	6.2517
2	-0.017	6.2517
2	0	6.2517
2	0	6.2517
2	0	6.2517
2	0.017	6.2517
2	0.017	6.2517
2	0.034	6.2517
0	0.034	6.2517
0	0.034	6.258
0	0.034	6.258
0	0.034	6.258
0	0.034	6.258
0	0.034	6.258
0	0.017	6.258
0	0.017	6.2642
0	0.017	6.2642
0	0.017	6.2642
0	0.017	6.2642
2	0.017	6.2642
2	0.034	6.2642
2	0.051	6.2705
2	0.051	6.2705
0	0.051	6.2705
0	0.051	6.2705
0	0.051	6.2768
0	0.051	6.2768
0	0.051	6.2768
0	0.051	0
0	0.051	0
0	0.051	0
0	0.051	0
0	0.051	0.0062831
0	0.051	0.0062831
0	0.051	0.0062831
0	0.051	0.012566
0	0.051	0.012566
0	0.051	0.012566
0	0.051	0.018849
0	0.051	0.018849
0	0.051	0.018849
0	0.068	0.025132
1	0.068	0.025132
1	0.051	0.025132
1	0.034	0.025132
1	0.034	0.031415
1	0.017	0.031415
1	0.017	0.031415
1	0	0.031415
1	0	0.031415
1	0	0.031415
0	0	0.031415
0	0	0.031415
0	0	0.031415
0	0	0.031415
0	0	0.031415
0	0	0.031415
0	0	0.031415
0	0	0.031415
0	0	0.031415
0	0	0.031415
1	0	0.031415
1	0	0.031415
1	0	0.031415
1	-0.017	0.031415
1	-0.034	0.025132
0	-0.034	0.025132
0	-0.034	0.025132
0	-0.017	0.025132
0	-0.017	0.025132
0	-0.017	0.025132
0	-0.017	0.018849
0	-0.017	0.018849
0	-0.017	0.018849
0	-0.017	0.018849
0	-0.017	0.018849
0	-0.017	0.018849
0	-0.017	0.018849
0	-0.017	0.018849
0	-0.017	0.012566
0	-0.017	0.012566
0	-0.017	0.012566
0	-0.017	0.012566
0	-0.017	0.012566
0	-0.017	0.012566
0	-0.017	0.012566
0	-0.017	0.012566
0	0	0.012566
0	0	0.012566
0	0	0.012566
0	0	0.0062831
0	0	0.0062831
0	0	0.0062831
1	0	0.0062831
1	-0.017	0.0062831
1	-0.034	0.0062831
1	-0.034	0.0062831
0	-0.034	0.0062831
0	-0.034	0
0	-0.034	0
0	-0.034	0
0	-0.034	0
0	-0.034	0
0	-0.034	6.2768
0	-0.034	6.2768
0	-0.034	6.2768
0	-0.034	6.2768
0	-0.034	6.2705
0	-0.034	6.2705
0	-0.034	6.2705
0	-0.034	6.2705
0	-0.034	6.2705
0	-0.034	6.2642
0	-0.034	6.2642
0	-0.034	6.2642
0	-0.034	6.2642
0	-0.051	6.258
2	-0.051	6.258
2	-0.034	6.258
2	-0.017	6.258
2	-0.017	6.258
2	0	6.258
0	0	6.258
0	0	6.2517
0	0	6.2517
0	0	6.2517
0	0	6.2517
0	0	6.2517
0	-0.017	6.2517
0	-0.017	6.2517
0	-0.017	6.2517
0	-0.017	6.2517
2	-0.017	6.2517
2	0	6.2517
2	0	6.2517
2	0	6.2517
2	0.017	6.2517
0	0.017	6.2517
0	0	6.2517
0	0	6.2517
0	0	6.2517
0	0	6.2517
0	0	6.2517
0	0	6.2517
0	0	6.2517
0	0	6.2517
0	0	6.2517
0	0	6.2517
0	0	6.2517
0	0	6.2517
0	0	6.2517
0	0	6.2517
0	0	6.2517
0	0	6.2517
0	0	6.2517
0	0	6.2517
0	0	6.2517
0	0	6.2517
0	0	6.2517
2	0	6.2517
2	0	6.2517
2	0	6.2517
2	0.017	6.2517
2	0.017	6.2517
2	0.034	6.258
2	0.051	6.258
0	0.051	6.258
0	0.051	6.258
0	0.051	6.2642
0	0.051	6.2642
0	0.034	6.2642
0	0.034	6.2642
0	0.034	6.2705
0	0.034	6.2705
0	0.034	6.2705
0	0.034	6.2705
0	0.034	6.2768
0	0.034	6.2768
0	0.034	6.2768
0	0.034	6.2768
0	0.034	6.2768
0	0.034	0
0	0.034	0
0	0.034	0
0	0.034	0
0	0.034	0.0062831
0	0.034	0.0062831
0	0.034	0.0062831
1	0.034	0.0062831
1	0.034	0.0062831
1	0.017	0.012566
1	0	0.012566
1	0	0.012566
0	0	0.012566
0	0	0.012566
0	0	0.012566
0	0	0.012566
0	0	0.012566
0	0	0.012566
0	0	0.012566
0	0	0.012566
0	0	0.012566
0	0	0.012566
0	0	0.012566
0	0	0.012566
0	0	0.012566
0	0	0.012566
1	0	0.012566
1	0	0.018849
1	0	0.018849
1	-0.017	0.012566
1	-0.017	0.012566
1	-0.034	0.012566
0	-0.034	0.012566
0	-0.034	0.012566
0	-0.034	0.012566
0	-0.034	0.012566
0	-0.034	0.0062831
0	-0.034	0.0062831
0	-0.034	0.0062831
0	-0.034	0.0062831
0	-0.017	0.0062831
0	-0.017	0.0062831
0	-0.017	0
0	-0.017	0
0	-0.017	0
0	-0.017	0
0	-0.017	0
0	-0.017	0
0	-0.017	6.2768
0	-0.017	6.2768
0	-0.017	6.2768
0	-0.017	6.2768
0	-0.017	6.2768
0	-0.017	6.2768
0	-0.017	6.2705
0	-0.017	6.2705
0	-0.017	6.2705
0	-0.034	6.2705
0	-0.034	6.2705
0	-0.034	6.2705
0	-0.034	6.2705
0	-0.034	6.2642
0	-0.034	6.2642
0	-0.034	6.2642
0	-0.034	6.2642
0	-0.034	6.2642
2	-0.034	6.258
2	-0.017	6.258
2	-0.017	6.258
2	0	6.258
2	0	6.258
2	0	6.258
2	0.017	6.258
0	0.017	6.258
0	0.017	6.258
0	0.017	6.2642
0	0.017	6.2642
0	0.017	6.2642
0	0.017	6.2642
0	0.017	6.2642
0	0.017	6.2642
0	0.017	6.2642
0	0	6.2642
2	0	6.2642
2	0.017	6.2642
2	0.034	6.2705
2	0.034	6.2705
0	0.034	6.2705
0	0.034	6.2705
0	0.034	6.2705
0	0.034	6.2768
0	0.034	6.2768
0	0.034	6.2768
0	0.034	6.2768
0	0.034	0
0	0.034	0
0	0.034	0
0	0.034	0
0	0.034	0
0	0.034	0.0062831
0	0.034	0.0062831
0	0.034	0.0062831
0	0.034	0.0062831
0	0.034	0.012566
0	0.034	0.012566
0	0.051	0.012566
0	0.051	0.012566
1	0.051	0.018849
1	0.034	0.018849
1	0.017	0.018849
1	0.017	0.018849
1	0	0.018849
0	0	0.018849
0	0	0.018849
0	0	0.018849
0	0	0.018849
0	0	0.025132
0	0	0.025132
0	0.017	0.025132
0	0.017	0.025132
0	0.017	0.025132
0	0.017	0.025132
0	0.017	0.025132
0	0.017	0.025132
0	0.017	0.025132
0	0.017	0.025132
0	0.017	0.031415
0	0.017	0.031415
0	0.017	0.031415
0	0.017	0.031415
1	0.017	0.031415
1	0.017	0.031415
1	0	0.031415
1	0	0.031415
1	0	0.031415
1	-0.017	0.031415
1	-0.017	0.031415
1	-0.034	0.031415
0	-0.034	0.031415
0	-0.034	0.031415
0	-0.017	0.025132
0	-0.017	0.025132
0	-0.017	0.025132
0	-0.017	0.025132
0	-0.017	0.025132
0	-0.017	0.025132
0	-0.017	0.025132
0	-0.017	0.025132
0	-0.017	0.018849
0	-0.017	0.018849
0	-0.017	0.018849
0	-0.017	0.018849
0	-0.017	0.018849
0	-0.017	0.018849
0	-0.017	0.018849
0	0	0.018849
0	0	0.018849
0	0	0.018849
0	0	0.018849
0	0	0.012566
0	0	0.012566
0	0	0.012566
0	0	0.012566
0	0	0.012566
0	0	0.012566
0	0	0.012566
0	0	0.012566
0	0	0.012566
0	0	0.012566
0	0	0.012566
0	0	0.012566
0	0	0.012566
0	0	0.012566
0	0	0.012566
0	0	0.012566
0	0	0.012566
0	0	0.012566
0	0	0.012566
0	0	0.012566
0	0	0.012566
1	0	0.012566
1	0	0.012566
1	-0.017	0.012566
1	-0.017	0.012566
1	-0.034	0.0062831
1	-0.051	0.0062831
0	-0.051	0.0062831
0	-0.051	0.0062831
0	-0.051	0
0	-0.051	0
0	-0.051	0
0	-0.051	0
0	-0.051	6.2768
0	-0.051	6.2768
0	-0.051	6.2768
[truncated: 5,162 more rows]
