# Supplementary material for: Skilled motor control of an inverted pendulum implies low entropy of states but high entropy of actions
Source: PLoS Comput Biol. 2023 Jan 6;19(1):e1010810. doi: 10.1371/journal.pcbi.1010810 (PMC9851554; doi:10.1371/journal.pcbi.1010810)
Supplement: S2 File — The dataset within the file contains the data collected during the experiment. Each CSV file named “FRI_p_l.csv” corresponds to a different trial, where “p” stands for an unique numerical participant’s identifier and “l” stands for pendulum length (where “2” corresponds to 0.2, “3” to 0.3 m, “4” to 0.4 m, etc.). In every file, rows correspond to subsequent time steps, sampled with a frequency of 0.017 s. For every recorded time step, each column contains: the action selected by the trial’s participant (“action”). The value 0 corresponds to a “no action”, the value 1 represents an action that pushes the pendulum towards the clockwise direction and the value 2 corresponds to an action that pushes the pendulum towards the anti-clockwise direction.the angular velocity of the pendulum at that time step (“ang. velocity”), measured in rad s−1.the angle of the pendulum at that time step (“angle”), measured in rad with values in the interval [0, 2π) rad. The angle 0 rad corresponds to the pendulum oriented in its upright position.the single utility value associated to the whole trial (“utility”). (ZIP) [file pcbi.1010810.s002.zip › ExperimentalData/FRI_32_4.csv]

action	angular vel.	angle	trial utility
1	-3.434	4.2411	-15.9797
1	0	3.2358
1	0	3.2358
1	-0.017	3.2358
1	-0.017	3.2358
1	-0.034	3.2358
1	-0.034	3.2358
1	-0.051	3.2358
1	-0.051	3.2295
1	-0.051	3.2295
1	-0.068	3.2295
1	-0.068	3.2232
1	-0.068	3.2232
1	-0.085	3.2232
1	-0.085	3.217
1	-0.102	3.217
1	-0.102	3.2107
1	-0.102	3.2107
1	-0.102	3.2044
1	-0.119	3.1981
1	-0.119	3.1981
1	-0.119	3.1918
1	-0.119	3.1918
1	-0.136	3.1855
1	-0.136	3.1793
1	-0.136	3.1793
1	-0.136	3.173
1	-0.136	3.1667
1	-0.136	3.1604
1	-0.153	3.1604
1	-0.153	3.1541
1	-0.153	3.1478
1	-0.153	3.1416
1	-0.153	3.1416
1	-0.153	3.1353
1	-0.153	3.129
1	-0.153	3.1227
1	-0.153	3.1227
1	-0.136	3.1164
1	-0.136	3.1101
1	-0.136	3.1101
1	-0.136	3.1038
1	-0.136	3.0976
1	-0.136	3.0913
1	-0.136	3.0913
1	-0.119	3.085
1	-0.119	3.085
1	-0.119	3.0787
1	-0.119	3.0724
1	-0.102	3.0724
1	-0.102	3.0661
1	-0.102	3.0661
1	-0.085	3.0599
1	-0.085	3.0599
1	-0.085	3.0536
1	-0.068	3.0536
1	-0.068	3.0536
1	-0.051	3.0473
1	-0.051	3.0473
1	-0.051	3.0473
1	-0.034	3.0473
1	-0.034	3.041
1	-0.017	3.041
1	-0.017	3.041
1	0	3.041
1	0	3.041
1	0	3.041
1	0	3.041
1	0	3.041
1	0.017	3.041
1	0.017	3.041
1	0.034	3.041
1	0.034	3.041
1	0.034	3.0473
1	0.051	3.0473
1	0.034	3.0473
1	0.017	3.0473
1	0	3.0473
1	0	3.0473
1	0	3.0473
1	-0.017	3.0473
1	-0.034	3.0473
1	-0.051	3.0473
1	-0.051	3.0473
1	-0.068	3.041
1	-0.085	3.041
1	-0.102	3.0347
1	-0.102	3.0347
1	-0.119	3.0284
1	-0.136	3.0284
1	-0.153	3.0222
1	-0.153	3.0159
1	-0.17	3.0096
1	-0.17	3.0096
1	-0.187	3.0033
1	-0.204	2.997
1	-0.204	2.9908
1	-0.221	2.9845
1	-0.221	2.9782
1	-0.238	2.9656
1	-0.238	2.9593
1	-0.238	2.9531
1	-0.255	2.9468
1	-0.255	2.9405
1	-0.255	2.9279
1	-0.272	2.9216
1	-0.272	2.9154
1	-0.272	2.9028
1	-0.272	2.8965
1	-0.272	2.8902
1	-0.272	2.8777
1	-0.272	2.8714
1	-0.272	2.8651
1	-0.272	2.8525
1	-0.272	2.8462
1	-0.272	2.8337
1	-0.272	2.8274
1	-0.272	2.8211
1	-0.272	2.8085
1	-0.255	2.8023
1	-0.255	2.796
1	-0.255	2.7897
1	-0.238	2.7771
1	-0.238	2.7708
1	-0.238	2.7646
1	-0.221	2.7583
1	-0.221	2.752
0	-0.187	2.7457
0	-0.153	2.7394
0	-0.136	2.7332
0	-0.102	2.7332
0	-0.068	2.7269
0	-0.034	2.7269
0	-0.017	2.7269
0	0	2.7269
0	0.034	2.7269
0	0.068	2.7269
0	0.102	2.7332
0	0.119	2.7332
0	0.153	2.7394
0	0.187	2.7457
0	0.204	2.752
0	0.238	2.7583
0	0.272	2.7646
0	0.289	2.7708
0	0.323	2.7834
0	0.34	2.796
0	0.374	2.8023
0	0.391	2.8148
0	0.425	2.8274
0	0.442	2.84
0	0.459	2.8525
0	0.476	2.8714
0	0.493	2.8839
0	0.51	2.9028
0	0.527	2.9154
0	0.544	2.9342
0	0.561	2.9468
0	0.578	2.9656
0	0.595	2.9845
0	0.595	3.0033
0	0.612	3.0222
0	0.612	3.041
0	0.629	3.0599
0	0.629	3.0787
0	0.629	3.0976
0	0.629	3.1164
0	0.629	3.1353
0	0.629	3.1541
0	0.629	3.173
0	0.629	3.1918
0	0.629	3.2107
0	0.612	3.2295
0	0.612	3.2484
0	0.595	3.2672
0	0.595	3.2861
0	0.578	3.3049
0	0.561	3.3238
0	0.544	3.3363
0	0.527	3.3552
0	0.51	3.3677
0	0.493	3.3866
0	0.476	3.3992
0	0.459	3.418
0	0.442	3.4306
0	0.408	3.4431
0	0.391	3.4557
0	0.374	3.4683
0	0.34	3.4745
0	0.323	3.4871
0	0.289	3.4997
0	0.272	3.506
0	0.238	3.5122
0	0.204	3.5185
0	0.187	3.5248
0	0.153	3.5311
0	0.119	3.5374
0	0.102	3.5374
0	0.068	3.5437
0	0.034	3.5437
0	0	3.5437
0	0	3.5437
0	-0.034	3.5437
0	-0.068	3.5437
0	-0.102	3.5374
0	-0.119	3.5374
0	-0.153	3.5311
0	-0.187	3.5248
0	-0.204	3.5185
0	-0.238	3.5122
0	-0.272	3.506
1	-0.289	3.4997
1	-0.34	3.4871
1	-0.374	3.4745
1	-0.425	3.462
1	-0.476	3.4494
1	-0.51	3.4369
1	-0.561	3.418
1	-0.595	3.3992
1	-0.629	3.3803
1	-0.663	3.3615
1	-0.697	3.3426
1	-0.748	3.3175
1	-0.765	3.2986
1	-0.799	3.2735
1	-0.833	3.2484
1	-0.867	3.2232
1	-0.884	3.1981
1	-0.901	3.1667
1	-0.935	3.1416
1	-0.952	3.1164
1	-0.969	3.085
1	-0.986	3.0536
1	-0.986	3.0284
1	-1.003	2.997
1	-1.003	2.9656
1	-1.02	2.9342
1	-1.02	2.9028
1	-1.02	2.8714
1	-1.02	2.84
1	-1.02	2.8085
1	-1.003	2.7771
1	-1.003	2.752
1	-0.986	2.7206
1	-0.986	2.6892
1	-0.969	2.6578
1	-0.952	2.6326
1	-0.935	2.6012
1	-0.918	2.5761
1	-0.901	2.5447
1	-0.867	2.5195
1	-0.85	2.4944
1	-0.816	2.4693
1	-0.799	2.4441
1	-0.765	2.419
1	-0.731	2.4001
1	-0.697	2.375
1	-0.663	2.3562
1	-0.629	2.3373
1	-0.595	2.3185
1	-0.561	2.2996
1	-0.527	2.2808
1	-0.493	2.2682
0	-0.442	2.2556
0	-0.374	2.2431
0	-0.323	2.2305
0	-0.255	2.2179
0	-0.204	2.2117
0	-0.136	2.2054
0	-0.085	2.2054
0	-0.017	2.2054
0	0.034	2.2054
0	0.085	2.2054
0	0.153	2.2117
0	0.204	2.2117
0	0.272	2.2242
0	0.323	2.2305
0	0.391	2.2431
0	0.442	2.2556
0	0.493	2.2682
0	0.561	2.287
0	0.612	2.2996
0	0.663	2.3247
0	0.714	2.3436
0	0.765	2.3624
0	0.816	2.3876
0	0.867	2.4127
0	0.918	2.4441
0	0.969	2.4693
0	1.02	2.5007
0	1.054	2.5321
0	1.105	2.5635
0	1.139	2.6012
0	1.173	2.6326
0	1.207	2.6703
0	1.241	2.708
0	1.275	2.7457
0	1.292	2.7834
0	1.326	2.8211
0	1.343	2.8651
0	1.36	2.9028
0	1.377	2.9468
0	1.394	2.9845
0	1.394	3.0284
0	1.411	3.0724
0	1.411	3.1164
0	1.411	3.1541
0	1.394	3.1981
0	1.394	3.2421
0	1.377	3.2798
0	1.377	3.3238
0	1.36	3.3677
0	1.343	3.4054
0	1.309	3.4431
0	1.292	3.4871
0	1.258	3.5248
0	1.241	3.5625
0	1.207	3.6002
0	1.173	3.6316
0	1.122	3.6693
0	1.088	3.7008
0	1.054	3.7322
0	1.003	3.7636
0	0.952	3.795
0	0.918	3.8264
0	0.867	3.8515
0	0.816	3.8767
0	0.765	3.9018
0	0.714	3.9207
0	0.646	3.9458
0	0.595	3.9646
0	0.544	3.9772
0	0.493	3.996
0	0.425	4.0086
0	0.374	4.0212
0	0.306	4.0338
0	0.255	4.04
0	0.187	4.0463
0	0.136	4.0526
0	0.068	4.0589
0	0.017	4.0589
0	-0.034	4.0589
0	-0.085	4.0526
0	-0.153	4.0526
0	-0.204	4.0463
0	-0.255	4.04
0	-0.323	4.0275
0	-0.374	4.0212
0	-0.442	4.0086
0	-0.493	3.9898
0	-0.544	3.9772
0	-0.612	3.9583
0	-0.663	3.9395
0	-0.714	3.9207
0	-0.765	3.8955
0	-0.816	3.8704
0	-0.867	3.8453
1	-0.918	3.8201
1	-0.969	3.795
1	-1.037	3.7636
1	-1.105	3.7322
1	-1.156	3.6945
1	-1.224	3.6568
1	-1.275	3.6191
1	-1.326	3.5814
1	-1.377	3.5437
1	-1.428	3.4997
1	-1.479	3.4557
1	-1.513	3.4117
1	-1.547	3.3615
1	-1.581	3.3175
1	-1.615	3.2672
1	-1.649	3.217
1	-1.666	3.1667
1	-1.683	3.1164
1	-1.7	3.0661
1	-1.717	3.0159
1	-1.717	2.9656
1	-1.734	2.9091
1	-1.734	2.8588
1	-1.734	2.8085
1	-1.717	2.752
1	-1.717	2.7017
1	-1.7	2.6515
1	-1.683	2.6012
1	-1.666	2.5509
1	-1.632	2.5007
1	-1.615	2.4504
1	-1.581	2.4064
1	-1.547	2.3562
1	-1.513	2.3122
1	-1.479	2.2682
1	-1.428	2.2242
1	-1.394	2.1802
1	-1.36	2.1362
1	-1.309	2.0986
1	-1.258	2.0609
1	-1.207	2.0232
1	-1.173	1.9855
1	-1.122	1.9478
1	-1.071	1.9163
1	-1.02	1.8849
1	-0.969	1.8535
0	-0.884	1.8284
0	-0.816	1.8033
0	-0.748	1.7781
0	-0.663	1.7593
0	-0.595	1.7404
0	-0.527	1.7216
0	-0.442	1.709
0	-0.374	1.6964
0	-0.306	1.6839
0	-0.221	1.6776
0	-0.153	1.6713
0	-0.068	1.665
0	0	1.665
0	0.051	1.665
0	0.136	1.6713
0	0.204	1.6713
0	0.289	1.6839
0	0.357	1.6902
0	0.425	1.7027
0	0.51	1.7153
0	0.578	1.7341
0	0.646	1.753
0	0.731	1.7718
0	0.799	1.797
0	0.867	1.8221
0	0.935	1.8472
0	1.02	1.8786
0	1.088	1.9101
0	1.156	1.9415
0	1.224	1.9792
0	1.292	2.0169
0	1.36	2.0609
0	1.428	2.0986
0	1.479	2.1425
0	1.547	2.1865
0	1.598	2.2368
0	1.666	2.287
0	1.717	2.3373
0	1.768	2.3876
0	1.819	2.4441
0	1.853	2.5007
0	1.904	2.5572
0	1.938	2.6138
0	1.972	2.6703
0	2.006	2.7332
0	2.04	2.796
0	2.057	2.8525
0	2.074	2.9154
0	2.091	2.9782
0	2.091	3.041
0	2.091	3.1038
0	2.091	3.1667
0	2.091	3.2295
0	2.074	3.2923
0	2.074	3.3552
0	2.04	3.418
0	2.023	3.4808
0	1.989	3.5437
0	1.955	3.6002
0	1.921	3.6568
0	1.887	3.7196
0	1.836	3.7761
0	1.802	3.8264
0	1.751	3.883
0	1.7	3.9332
0	1.632	3.9835
0	1.581	4.0338
0	1.513	4.0777
0	1.462	4.1217
0	1.394	4.1657
0	1.326	4.2097
0	1.258	4.2474
0	1.19	4.2851
0	1.122	4.3165
0	1.054	4.3542
0	0.986	4.3793
0	0.901	4.4107
0	0.833	4.4359
0	0.765	4.461
0	0.697	4.4861
0	0.612	4.505
0	0.544	4.5238
0	0.459	4.5364
0	0.391	4.549
0	0.323	4.5615
0	0.238	4.5678
0	0.17	4.5741
0	0.102	4.5804
0	0.017	4.5804
0	-0.034	4.5804
0	-0.102	4.5804
0	-0.187	4.5741
0	-0.255	4.5678
0	-0.34	4.5615
0	-0.408	4.549
0	-0.476	4.5364
0	-0.561	4.5175
0	-0.629	4.4987
1	-0.697	4.4798
1	-0.799	4.4547
1	-0.884	4.4296
1	-0.969	4.4044
1	-1.071	4.373
1	-1.156	4.3416
1	-1.241	4.3039
1	-1.343	4.2662
1	-1.428	4.2222
1	-1.513	4.1783
1	-1.581	4.1343
1	-1.666	4.084
1	-1.751	4.0338
1	-1.819	3.9772
1	-1.904	3.9207
1	-1.972	3.8641
1	-2.04	3.8013
1	-2.108	3.7384
1	-2.159	3.6756
1	-2.21	3.6065
1	-2.261	3.5437
1	-2.312	3.4745
1	-2.346	3.4054
1	-2.397	3.33
1	-2.414	3.2609
1	-2.448	3.1855
1	-2.465	3.1101
1	-2.482	3.0347
1	-2.482	2.9593
1	-2.499	2.8902
1	-2.482	2.8148
1	-2.482	2.7394
1	-2.465	2.664
1	-2.448	2.5886
1	-2.431	2.5132
1	-2.397	2.4441
1	-2.38	2.3687
1	-2.329	2.2996
1	-2.295	2.2305
1	-2.261	2.1614
1	-2.21	2.0923
1	-2.159	2.0294
1	-2.108	1.9666
1	-2.074	1.9038
1	-2.006	1.841
1	-1.955	1.7781
1	-1.904	1.7216
1	-1.853	1.665
1	-1.802	1.6085
1	-1.734	1.5582
1	-1.683	1.5017
1	-1.632	1.4577
0	-1.547	1.4074
0	-1.479	1.3634
0	-1.411	1.3195
0	-1.326	1.2755
0	-1.258	1.2378
0	-1.19	1.2001
0	-1.122	1.1624
0	-1.054	1.131
0	-0.986	1.0995
0	-0.918	1.0744
0	-0.85	1.0493
0	-0.782	1.0241
0	-0.714	0.99901
0	-0.663	0.98016
0	-0.595	0.96131
0	-0.527	0.94246
0	-0.476	0.92362
0	-0.408	0.91105
0	-0.357	0.89848
0	-0.289	0.8922
0	-0.238	0.88592
0	-0.17	0.87335
0	-0.119	0.87335
0	-0.068	0.86707
0	0	0.86707
0	0.034	0.86707
0	0.085	0.86707
0	0.153	0.87335
0	0.204	0.87963
0	0.272	0.88592
0	0.323	0.89848
0	0.391	0.90477
0	0.442	0.91733
0	0.51	0.93618
0	0.561	0.94875
0	0.629	0.9676
0	0.68	0.98645
0	0.748	1.0116
0	0.816	1.0367
0	0.884	1.0618
0	0.935	1.087
0	1.003	1.1184
0	1.071	1.1498
0	1.139	1.1812
0	1.207	1.2189
0	1.292	1.2566
0	1.36	1.2943
0	1.428	1.3383
0	1.496	1.3823
0	1.581	1.4263
0	1.649	1.4765
0	1.717	1.5268
0	1.802	1.5771
0	1.87	1.6336
0	1.938	1.6902
0	2.023	1.753
0	2.091	1.8158
0	2.159	1.8786
0	2.227	1.9415
0	2.295	2.0106
0	2.363	2.0797
0	2.431	2.1551
0	2.482	2.2305
0	2.533	2.3059
0	2.601	2.3813
0	2.635	2.4567
0	2.686	2.5384
0	2.72	2.62
0	2.754	2.7017
0	2.788	2.7897
0	2.805	2.8714
0	2.822	2.9531
0	2.822	3.041
0	2.839	3.129
0	2.822	3.2107
0	2.822	3.2986
0	2.805	3.3803
0	2.788	3.462
0	2.754	3.5499
0	2.72	3.6316
0	2.686	3.7133
0	2.635	3.7887
0	2.584	3.8704
0	2.533	3.9458
0	2.482	4.0212
0	2.414	4.0966
0	2.346	4.1657
0	2.278	4.2348
0	2.21	4.3039
0	2.142	4.373
0	2.074	4.4359
0	1.989	4.4924
0	1.921	4.5553
0	1.853	4.6118
0	1.768	4.6683
0	1.7	4.7186
0	1.615	4.7689
0	1.547	4.8129
0	1.462	4.8631
0	1.394	4.9008
0	1.326	4.9448
0	1.241	4.9825
0	1.173	5.0202
0	1.105	5.0516
0	1.037	5.0893
0	0.969	5.1144
0	0.901	5.1459
0	0.833	5.171
0	0.765	5.1961
0	0.697	5.215
0	0.629	5.2401
0	0.561	5.2527
0	0.493	5.2715
0	0.425	5.2841
0	0.374	5.2966
0	0.306	5.3092
0	0.238	5.3155
0	0.187	5.3218
0	0.119	5.3281
0	0.068	5.3343
0	0	5.3343
0	-0.034	5.3343
0	-0.102	5.3281
0	-0.17	5.3281
0	-0.221	5.3218
0	-0.289	5.3092
0	-0.357	5.3029
0	-0.408	5.2904
0	-0.476	5.2778
0	-0.544	5.2589
0	-0.595	5.2464
0	-0.663	5.2275
0	-0.731	5.2024
0	-0.799	5.1773
0	-0.867	5.1521
0	-0.935	5.127
0	-1.003	5.0956
0	-1.071	5.0705
0	-1.139	5.0328
0	-1.207	5.0014
0	-1.275	4.9637
0	-1.36	4.9197
0	-1.428	4.882
0	-1.496	4.838
0	-1.581	4.7877
1	-1.649	4.7375
1	-1.751	4.6872
1	-1.836	4.6369
1	-1.938	4.5804
1	-2.023	4.5175
1	-2.125	4.4547
1	-2.21	4.3919
1	-2.295	4.3228
1	-2.38	4.2537
1	-2.465	4.1783
1	-2.55	4.1029
1	-2.635	4.0275
1	-2.703	3.9458
1	-2.771	3.8641
1	-2.839	3.7761
1	-2.907	3.6945
1	-2.958	3.6065
1	-3.009	3.5122
1	-3.06	3.4243
1	-3.094	3.33
1	-3.111	3.2358
1	-3.145	3.1416
1	-3.162	3.0473
1	-3.162	2.9531
1	-3.162	2.8588
1	-3.162	2.7646
1	-3.145	2.6703
1	-3.128	2.5761
1	-3.111	2.4818
0	-3.06	2.3876
0	-3.009	2.2933
0	-2.941	2.2054
0	-2.873	2.1174
0	-2.805	2.0357
0	-2.737	1.9478
0	-2.669	1.8661
0	-2.601	1.7907
0	-2.516	1.7153
0	-2.448	1.6399
0	-2.363	1.5645
0	-2.295	1.4954
0	-2.21	1.4263
0	-2.142	1.3634
0	-2.074	1.3006
0	-1.989	1.2378
0	-1.921	1.1749
0	-1.853	1.1184
0	-1.785	1.0681
0	-1.717	1.0116
0	-1.666	0.96131
0	-1.598	0.91105
0	-1.53	0.86707
0	-1.479	0.82309
0	-1.428	0.7791
0	-1.377	0.73512
0	-1.326	0.69114
0	-1.275	0.65344
0	-1.224	0.61574
0	-1.19	0.57805
0	-1.139	0.54663
0	-1.105	0.50893
0	-1.071	0.47752
0	-1.037	0.4461
0	-1.003	0.41469
0	-0.969	0.38327
0	-0.952	0.35814
0	-0.918	0.32672
0	-0.901	0.30159
0	-0.884	0.27017
0	-0.85	0.24504
0	-0.833	0.21991
0	-0.816	0.19478
2	-0.799	0.16964
2	-0.782	0.14451
2	-0.748	0.12566
2	-0.714	0.10053
2	-0.68	0.08168
2	-0.663	0.062831
2	-0.629	0.037699
2	-0.612	0.018849
2	-0.595	0.0062831
2	-0.578	6.2705
2	-0.544	6.2517
2	-0.527	6.2328
2	-0.51	6.2203
2	-0.51	6.2014
2	-0.493	6.1889
2	-0.476	6.1763
2	-0.459	6.1574
2	-0.459	6.1449
2	-0.442	6.1323
2	-0.425	6.1197
2	-0.425	6.1072
2	-0.425	6.0946
2	-0.408	6.082
2	-0.408	6.0695
2	-0.408	6.0569
2	-0.391	6.0443
2	-0.391	6.0318
2	-0.391	6.0192
2	-0.391	6.0066
2	-0.391	5.9941
2	-0.391	5.9815
2	-0.391	5.9689
2	-0.408	5.9564
2	-0.408	5.9438
2	-0.408	5.9313
2	-0.408	5.9187
2	-0.425	5.9061
2	-0.425	5.8936
2	-0.442	5.881
2	-0.442	5.8684
2	-0.459	5.8559
2	-0.459	5.8433
2	-0.476	5.8244
2	-0.493	5.8119
2	-0.51	5.793
2	-0.527	5.7805
2	-0.544	5.7616
2	-0.561	5.749
2	-0.578	5.7302
2	-0.595	5.7113
2	-0.612	5.6925
2	-0.629	5.6736
2	-0.663	5.6548
0	-0.697	5.6359
0	-0.748	5.6108
0	-0.799	5.592
0	-0.833	5.5668
0	-0.884	5.5417
0	-0.935	5.5103
0	-0.986	5.4851
0	-1.037	5.4537
0	-1.105	5.4223
0	-1.156	5.3846
0	-1.224	5.3469
0	-1.275	5.3092
0	-1.343	5.2715
0	-1.411	5.2338
0	-1.462	5.1898
0	-1.53	5.1396
0	-1.598	5.0956
0	-1.666	5.0453
0	-1.734	4.9951
0	-1.819	4.9385
0	-1.887	4.882
0	-1.955	4.8254
0	-2.04	4.7689
0	-2.108	4.706
0	-2.176	4.6369
0	-2.261	4.5741
0	-2.329	4.505
0	-2.397	4.4359
1	-2.465	4.3605
1	-2.55	4.2851
1	-2.635	4.2034
1	-2.72	4.128
1	-2.805	4.04
1	-2.89	3.9583
1	-2.958	3.8704
1	-3.026	3.7761
1	-3.077	3.6882
1	-3.128	3.5939
1	-3.179	3.4997
1	-3.23	3.3992
1	-3.264	3.3049
1	-3.281	3.2044
1	-3.315	3.1038
1	-3.315	3.0096
1	-3.332	2.9091
1	-3.315	2.8085
1	-3.315	2.708
1	-3.298	2.6075
0	-3.247	2.507
0	-3.213	2.4127
0	-3.145	2.3185
0	-3.094	2.2242
0	-3.026	2.13
0	-2.958	2.042
0	-2.89	1.954
0	-2.822	1.8661
0	-2.754	1.7844
0	-2.669	1.7027
0	-2.601	1.621
0	-2.516	1.5456
0	-2.448	1.4703
0	-2.363	1.3948
0	-2.295	1.3257
0	-2.227	1.2566
0	-2.142	1.1938
0	-2.074	1.131
0	-2.006	1.0681
0	-1.938	1.0116
0	-1.887	0.94875
0	-1.819	0.8922
0	-1.768	0.84193
0	-1.7	0.79167
0	-1.649	0.73512
0	-1.598	0.69114
0	-1.564	0.64088
0	-1.513	0.59689
0	-1.479	0.55291
0	-1.428	0.50893
2	-1.394	0.46495
2	-1.343	0.42097
2	-1.292	0.38327
2	-1.241	0.34557
2	-1.207	0.30787
2	-1.156	0.27017
2	-1.122	0.23876
2	-1.088	0.20106
2	-1.037	0.16964
2	-1.02	0.13823
2	-0.986	0.1131
2	-0.952	0.08168
2	-0.935	0.050265
2	-0.901	0.025132
2	-0.884	0
2	-0.867	6.2517
2	-0.85	6.2265
2	-0.833	6.2014
2	-0.816	6.1763
2	-0.799	6.1512
2	-0.799	6.1323
2	-0.782	6.1072
2	-0.782	6.082
2	-0.765	6.0569
2	-0.765	6.0381
2	-0.765	6.0129
2	-0.765	5.9878
2	-0.765	5.9627
2	-0.765	5.9438
2	-0.782	5.9187
2	-0.782	5.8936
2	-0.799	5.8684
2	-0.799	5.8496
2	-0.816	5.8244
2	-0.833	5.7993
2	-0.85	5.7742
2	-0.867	5.749
2	-0.884	5.7176
2	-0.901	5.6925
2	-0.918	5.6674
2	-0.935	5.6359
2	-0.969	5.6108
2	-0.986	5.5794
0	-1.037	5.548
0	-1.088	5.5166
0	-1.139	5.4851
0	-1.207	5.4474
0	-1.258	5.4097
0	-1.309	5.372
0	-1.377	5.3281
0	-1.428	5.2904
0	-1.496	5.2464
0	-1.564	5.1961
0	-1.632	5.1521
0	-1.7	5.1019
0	-1.768	5.0453
0	-1.836	4.9951
0	-1.904	4.9385
0	-1.972	4.882
0	-2.057	4.8191
0	-2.125	4.7563
0	-2.193	4.6872
0	-2.278	4.6244
0	-2.346	4.5553
0	-2.414	4.4798
0	-2.482	4.4107
0	-2.567	4.3291
0	-2.618	4.2537
0	-2.686	4.172
0	-2.754	4.0903
0	-2.805	4.0086
0	-2.856	3.9207
0	-2.907	3.839
0	-2.958	3.7447
0	-2.992	3.6568
0	-3.026	3.5688
0	-3.06	3.4745
0	-3.077	3.3866
0	-3.094	3.2923
0	-3.094	3.1981
0	-3.094	3.1038
0	-3.094	3.0096
0	-3.077	2.9216
0	-3.043	2.8274
0	-3.026	2.7332
0	-2.992	2.6452
0	-2.958	2.5572
0	-2.907	2.4693
0	-2.856	2.3813
0	-2.805	2.2933
0	-2.737	2.2117
0	-2.669	2.13
0	-2.618	2.0546
0	-2.533	1.9729
0	-2.465	1.8975
0	-2.397	1.8221
0	-2.329	1.753
0	-2.244	1.6839
0	-2.176	1.621
0	-2.091	1.5519
0	-2.023	1.4954
0	-1.938	1.4325
1	-1.87	1.376
1	-1.819	1.3195
1	-1.768	1.2629
1	-1.717	1.2126
1	-1.666	1.1624
1	-1.615	1.1121
1	-1.564	1.0681
1	-1.513	1.0179
1	-1.479	0.97388
1	-1.428	0.9299
1	-1.394	0.88592
1	-1.36	0.84822
1	-1.326	0.80424
1	-1.292	0.76654
1	-1.258	0.72884
1	-1.224	0.69114
1	-1.207	0.65344
1	-1.173	0.61574
1	-1.156	0.58433
1	-1.122	0.54663
1	-1.105	0.51521
1	-1.088	0.47752
1	-1.088	0.4461
1	-1.071	0.41469
1	-1.054	0.38327
1	-1.054	0.35185
0	-1.02	0.32044
0	-1.003	0.28902
0	-0.986	0.25761
0	-0.969	0.23247
0	-0.952	0.20106
0	-0.935	0.16964
0	-0.918	0.14451
0	-0.918	0.11938
0	-0.901	0.087963
2	-0.901	0.062831
2	-0.867	0.037699
2	-0.85	0.0062831
2	-0.833	6.2642
2	-0.816	6.2391
2	-0.799	6.2203
2	-0.782	6.1951
2	-0.765	6.17
2	-0.748	6.1449
2	-0.748	6.126
2	-0.731	6.1009
2	-0.731	6.082
2	-0.714	6.0569
2	-0.714	6.0381
2	-0.714	6.0129
2	-0.714	5.9941
2	-0.714	5.9689
2	-0.714	5.9501
2	-0.731	5.925
2	-0.731	5.9061
2	-0.731	5.881
2	-0.748	5.8621
2	-0.765	5.837
2	-0.765	5.8119
2	-0.782	5.793
2	-0.799	5.7679
2	-0.816	5.7428
2	-0.833	5.7176
2	-0.85	5.6925
2	-0.884	5.6674
2	-0.901	5.6359
2	-0.918	5.6108
2	-0.952	5.5857
2	-0.986	5.5543
2	-1.003	5.5228
2	-1.037	5.4914
2	-1.071	5.46
2	-1.105	5.4286
2	-1.139	5.3909
2	-1.19	5.3595
0	-1.241	5.3218
0	-1.309	5.2841
0	-1.377	5.2401
0	-1.428	5.2024
0	-1.496	5.1584
0	-1.564	5.1082
0	-1.632	5.0642
0	-1.7	5.0076
0	-1.785	4.9574
0	-1.853	4.9008
0	-1.921	4.8443
0	-1.989	4.7877
0	-2.074	4.7249
0	-2.142	4.6621
0	-2.227	4.5992
0	-2.295	4.5301
0	-2.363	4.461
0	-2.431	4.3856
0	-2.499	4.3102
0	-2.567	4.2348
0	-2.635	4.1594
0	-2.703	4.0777
0	-2.754	3.996
0	-2.805	3.9144
0	-2.856	3.8264
0	-2.89	3.7384
0	-2.941	3.6505
0	-2.975	3.5625
0	-2.992	3.4745
0	-3.009	3.3866
0	-3.026	3.2923
0	-3.043	3.2044
0	-3.043	3.1101
0	-3.026	3.0159
0	-3.009	2.9279
0	-2.992	2.84
0	-2.975	2.7457
0	-2.941	2.6578
0	-2.89	2.5698
0	-2.856	2.4818
0	-2.805	2.4001
0	-2.754	2.3185
0	-2.686	2.2368
0	-2.635	2.1551
0	-2.567	2.0734
0	-2.499	1.998
0	-2.431	1.9289
0	-2.346	1.8535
0	-2.278	1.7844
0	-2.21	1.7153
0	-2.125	1.6525
0	-2.057	1.5896
0	-1.972	1.5268
0	-1.904	1.4703
0	-1.819	1.4137
0	-1.751	1.3634
0	-1.683	1.3069
0	-1.598	1.2566
0	-1.53	1.2126
0	-1.462	1.1687
0	-1.394	1.1247
0	-1.326	1.0807
0	-1.258	1.043
0	-1.19	1.0053
0	-1.122	0.97388
0	-1.071	0.93618
0	-1.003	0.90477
0	-0.952	0.87963
0	-0.884	0.84822
0	-0.833	0.82309
0	-0.782	0.79795
0	-0.731	0.7791
0	-0.68	0.75397
0	-0.629	0.73512
0	-0.578	0.71627
0	-0.527	0.70371
1	-0.476	0.68486
1	-0.442	0.67229
1	-0.425	0.65973
1	-0.391	0.64716
1	-0.374	0.63459
1	-0.34	0.62203
1	-0.323	0.61574
1	-0.289	0.60318
1	-0.272	0.59689
1	-0.255	0.58433
1	-0.238	0.57805
1	-0.204	0.57176
1	-0.187	0.56548
1	-0.17	0.5592
1	-0.153	0.55291
1	-0.136	0.55291
1	-0.119	0.54663
1	-0.085	0.54663
1	-0.068	0.54035
1	-0.051	0.54035
1	-0.034	0.53406
1	-0.017	0.53406
1	0	0.53406
1	0	0.53406
1	0.017	0.53406
1	0.034	0.53406
1	0.051	0.54035
1	0.068	0.54035
1	0.085	0.54663
1	0.119	0.54663
1	0.136	0.55291
1	0.153	0.55291
1	0.17	0.5592
1	0.187	0.56548
1	0.204	0.57176
1	0.238	0.57805
1	0.255	0.58433
1	0.272	0.59689
1	0.289	0.60318
1	0.323	0.61574
1	0.34	0.62203
0	0.391	0.63459
0	0.425	0.64716
0	0.476	0.65973
0	0.527	0.67229
0	0.561	0.69114
0	0.612	0.70999
0	0.663	0.72884
0	0.714	0.74769
0	0.765	0.77282
0	0.816	0.79795
0	0.867	0.82309
0	0.935	0.84822
0	0.986	0.87963
0	1.037	0.91105
0	1.105	0.94246
0	1.173	0.97388
0	1.224	1.0116
0	1.292	1.0493
0	1.36	1.0933
0	1.428	1.131
0	1.496	1.1749
0	1.564	1.2252
0	1.632	1.2692
0	1.7	1.3195
0	1.768	1.376
0	1.853	1.4263
0	1.921	1.4828
0	1.989	1.5456
0	2.074	1.6022
0	2.142	1.665
0	2.21	1.7341
0	2.295	1.8033
0	2.363	1.8724
0	2.431	1.9415
0	2.499	2.0169
0	2.567	2.0923
0	2.618	2.174
0	2.686	2.2494
0	2.737	2.331
0	2.788	2.419
0	2.839	2.5007
0	2.873	2.5886
0	2.907	2.6766
0	2.941	2.7646
0	2.958	2.8525
0	2.975	2.9405
0	2.992	3.0284
0	2.992	3.1164
0	2.992	3.2107
0	2.975	3.2986
0	2.958	3.3866
0	2.941	3.4745
0	2.907	3.5625
0	2.873	3.6505
0	2.839	3.7384
0	2.788	3.8201
0	2.737	3.9081
0	2.686	3.9898
0	2.618	4.0652
0	2.55	4.1468
0	2.482	4.2222
0	2.414	4.2976
0	2.346	4.3667
0	2.278	4.4359
0	2.21	4.505
0	2.125	4.5678
0	2.057	4.6306
0	1.972	4.6935
0	1.904	4.75
0	1.819	4.8066
0	1.751	4.8631
0	1.683	4.9134
0	1.598	4.9637
0	1.53	5.0076
0	1.462	5.0516
0	1.394	5.0956
0	1.309	5.1396
0	1.241	5.1773
0	1.19	5.215
0	1.122	5.2464
0	1.054	5.2841
0	0.986	5.3092
0	0.935	5.3406
0	0.867	5.3658
0	0.816	5.3909
0	0.748	5.416
0	0.697	5.4412
0	0.629	5.46
0	0.578	5.4789
0	0.527	5.4977
0	0.476	5.5103
0	0.425	5.5228
0	0.374	5.5354
0	0.323	5.548
0	0.272	5.5543
0	0.221	5.5605
0	0.17	5.5668
0	0.119	5.5731
0	0.068	5.5794
0	0.034	5.5794
0	0	5.5794
0	-0.051	5.5794
0	-0.102	5.5794
0	-0.153	5.5731
0	-0.204	5.5668
0	-0.255	5.5605
0	-0.289	5.5543
0	-0.34	5.5417
0	-0.391	5.5291
0	-0.442	5.5166
0	-0.493	5.504
0	-0.561	5.4851
0	-0.612	5.4663
0	-0.663	5.4474
0	-0.714	5.4286
0	-0.782	5.4035
1	-0.833	5.3846
1	-0.918	5.3532
1	-0.986	5.3281
1	-1.071	5.2966
1	-1.156	5.2589
1	-1.241	5.2275
1	-1.326	5.1898
1	-1.411	5.1459
1	-1.496	5.1019
1	-1.581	5.0579
1	-1.683	5.0076
1	-1.768	4.9511
1	-1.87	4.9008
1	-1.955	4.8443
1	-2.057	4.7814
1	-2.142	4.7186
1	-2.244	4.6495
1	-2.329	4.5804
1	-2.431	4.5113
1	-2.516	4.4359
1	-2.601	4.3605
1	-2.703	4.2788
1	-2.788	4.1971
1	-2.873	4.1154
1	-2.941	4.0275
1	-3.026	3.9332
1	-3.094	3.8453
1	-3.145	3.751
1	-3.213	3.6568
1	-3.264	3.5562
1	-3.315	3.4557
1	-3.349	3.3552
1	-3.383	3.2546
1	-3.4	3.1541
1	-3.417	3.0536
1	-3.434	2.9468
0	-3.4	2.8462
0	-3.383	2.7457
0	-3.349	2.6452
0	-3.315	2.5447
0	-3.264	2.4441
0	-3.213	2.3436
0	-3.145	2.2494
0	-3.094	2.1551
0	-3.026	2.0671
0	-2.958	1.9729
0	-2.89	1.8849
0	-2.805	1.8033
0	-2.737	1.7153
0	-2.652	1.6399
0	-2.584	1.5582
0	-2.499	1.4828
0	-2.431	1.4074
0	-2.363	1.3383
0	-2.278	1.2629
0	-2.21	1.2001
0	-2.142	1.131
0	-2.074	1.0681
0	-2.006	1.0053
0	-1.938	0.94875
2	-1.887	0.8922
2	-1.802	0.83565
2	-1.734	0.7791
2	-1.649	0.72884
2	-1.581	0.68486
2	-1.513	0.63459
2	-1.462	0.59061
2	-1.394	0.54663
2	-1.326	0.50893
2	-1.275	0.46495
2	-1.224	0.42725
2	-1.173	0.38955
2	-1.122	0.35814
2	-1.071	0.32672
2	-1.037	0.29531
2	-0.986	0.26389
2	-0.952	0.23247
2	-0.918	0.20734
2	-0.884	0.17593
2	-0.85	0.15079
2	-0.816	0.12566
2	-0.782	0.10053
2	-0.765	0.075397
2	-0.731	0.056548
2	-0.714	0.031415
2	-0.68	0.012566
2	-0.663	6.2768
2	-0.646	6.2517
2	-0.629	6.2328
2	-0.612	6.214
2	-0.595	6.1951
2	-0.578	6.1826
2	-0.578	6.1637
2	-0.561	6.1449
2	-0.544	6.126
2	-0.544	6.1135
2	-0.527	6.0946
2	-0.527	6.082
2	-0.527	6.0632
2	-0.527	6.0443
2	-0.51	6.0318
2	-0.51	6.0129
2	-0.51	6.0004
2	-0.51	5.9815
2	-0.51	5.9689
2	-0.527	5.9501
2	-0.527	5.9375
2	-0.527	5.9187
2	-0.544	5.9061
2	-0.544	5.8873
2	-0.544	5.8747
2	-0.561	5.8559
2	-0.578	5.837
2	-0.578	5.8182
2	-0.595	5.7993
2	-0.612	5.7805
2	-0.629	5.7616
2	-0.646	5.7428
2	-0.663	5.7239
2	-0.68	5.705
2	-0.697	5.6862
2	-0.731	5.6611
2	-0.748	5.6422
2	-0.782	5.6171
2	-0.799	5.592
2	-0.833	5.5668
0	-0.884	5.5417
0	-0.935	5.5166
0	-0.986	5.4851
0	-1.037	5.4537
0	-1.088	5.4223
0	-1.156	5.3909
0	-1.207	5.3532
0	-1.258	5.3155
0	-1.326	5.2778
0	-1.394	5.2338
0	-1.462	5.1898
0	-1.53	5.1459
0	-1.598	5.1019
0	-1.666	5.0516
0	-1.734	5.0014
0	-1.802	4.9448
0	-1.87	4.8945
0	-1.955	4.838
0	-2.023	4.7752
0	-2.091	4.7123
0	-2.176	4.6495
0	-2.244	4.5804
0	-2.312	4.5113
0	-2.38	4.4421
0	-2.465	4.373
0	-2.533	4.2976
0	-2.584	4.216
0	-2.652	4.1406
0	-2.72	4.0589
0	-2.771	3.9772
0	-2.822	3.8892
0	-2.873	3.8076
0	-2.907	3.7196
0	-2.958	3.6316
0	-2.975	3.5437
0	-3.009	3.4494
0	-3.026	3.3615
0	-3.043	3.2672
0	-3.043	3.1793
0	-3.043	3.085
0	-3.026	2.997
0	-3.009	2.9028
0	-2.992	2.8148
0	-2.958	2.7269
0	-2.924	2.6326
0	-2.89	2.5509
0	-2.839	2.463
0	-2.788	2.375
1	-2.737	2.2933
1	-2.703	2.2117
1	-2.652	2.13
1	-2.618	2.0546
1	-2.567	1.9729
1	-2.516	1.8975
1	-2.465	1.8221
1	-2.397	1.753
1	-2.346	1.6776
1	-2.295	1.6085
1	-2.244	1.5394
0	-2.159	1.4765
0	-2.091	1.4074
0	-2.006	1.3509
0	-1.938	1.288
0	-1.87	1.2315
0	-1.785	1.1749
0	-1.717	1.1247
0	-1.649	1.0744
0	-1.598	1.0241
0	-1.53	0.97388
0	-1.462	0.9299
1	-1.411	0.88592
1	-1.36	0.84822
1	-1.326	0.80424
1	-1.292	0.76654
1	-1.258	0.72884
1	-1.241	0.69114
1	-1.207	0.65344
1	-1.19	0.61574
1	-1.156	0.58433
1	-1.139	0.54663
0	-1.105	0.51521
0	-1.071	0.47752
0	-1.037	0.4461
0	-1.003	0.41469
0	-0.969	0.38955
0	-0.935	0.35814
0	-0.918	0.333
0	-0.884	0.30159
0	-0.867	0.27646
0	-0.85	0.25132
0	-0.833	0.22619
0	-0.816	0.20106
2	-0.799	0.17593
2	-0.765	0.15079
2	-0.731	0.13195
2	-0.697	0.10681
2	-0.68	0.087963
2	-0.646	0.069114
2	-0.629	0.050265
2	-0.595	0.031415
2	-0.578	0.012566
2	-0.561	6.2768
2	-0.544	6.258
2	-0.527	6.2454
2	-0.51	6.2265
2	-0.493	6.214
2	-0.476	6.2014
2	-0.459	6.1826
2	-0.442	6.17
2	-0.425	6.1574
2	-0.425	6.1449
2	-0.408	6.1323
2	-0.408	6.1197
2	-0.391	6.1072
2	-0.391	6.0946
2	-0.374	6.082
2	-0.374	6.0695
2	-0.374	6.0569
2	-0.374	6.0506
2	-0.357	6.0381
2	-0.357	6.0255
2	-0.357	6.0129
2	-0.357	6.0066
2	-0.357	5.9941
2	-0.357	5.9815
2	-0.357	5.9689
2	-0.374	5.9564
2	-0.374	5.9501
2	-0.374	5.9375
2	-0.374	5.925
2	-0.391	5.9124
2	-0.391	5.8998
2	-0.408	5.8873
2	-0.408	5.8747
2	-0.425	5.8621
2	-0.425	5.8496
2	-0.442	5.837
2	-0.459	5.8244
2	-0.459	5.8119
2	-0.476	5.793
2	-0.493	5.7805
2	-0.51	5.7679
2	-0.527	5.749
2	-0.544	5.7302
0	-0.578	5.7176
0	-0.629	5.6988
0	-0.663	5.6799
0	-0.714	5.6548
0	-0.748	5.6359
0	-0.799	5.6108
0	-0.85	5.5857
0	-0.901	5.5605
0	-0.952	5.5291
0	-1.003	5.504
0	-1.054	5.4726
0	-1.105	5.4412
0	-1.156	5.4035
0	-1.224	5.3658
0	-1.275	5.3281
0	-1.343	5.2904
0	-1.394	5.2527
0	-1.462	5.2087
0	-1.53	5.1647
0	-1.598	5.1144
0	-1.666	5.0642
0	-1.734	5.0139
0	-1.802	4.9637
0	-1.887	4.9071
0	-1.955	4.8506
0	-2.023	4.7877
0	-2.108	4.7249
0	-2.176	4.6621
0	-2.244	4.593
0	-2.329	4.5238
0	-2.397	4.4547
0	-2.465	4.3793
0	-2.533	4.3039
0	-2.601	4.2285
0	-2.669	4.1468
0	-2.72	4.0714
0	-2.788	3.9835
0	-2.839	3.9018
0	-2.873	3.8138
0	-2.924	3.7259
0	-2.958	3.6379
0	-2.992	3.5499
0	-3.026	3.462
0	-3.043	3.3677
0	-3.043	3.2798
0	-3.06	3.1855
0	-3.06	3.0913
0	-3.043	3.0033
0	-3.026	2.9091
0	-3.009	2.8211
0	-2.975	2.7269
0	-2.941	2.6389
0	-2.907	2.5509
0	-2.856	2.463
0	-2.805	2.3813
0	-2.754	2.2933
0	-2.703	2.2117
0	-2.635	2.1362
0	-2.567	2.0546
0	-2.499	1.9792
0	-2.431	1.9038
0	-2.346	1.8347
0	-2.278	1.7655
0	-2.21	1.6964
0	-2.125	1.6336
0	-2.057	1.5645
0	-1.972	1.5079
0	-1.904	1.4514
0	-1.819	1.3948
0	-1.751	1.3383
0	-1.683	1.288
1	-1.598	1.2378
1	-1.547	1.1875
1	-1.513	1.1435
1	-1.462	1.0995
1	-1.411	1.0556
1	-1.36	1.0116
1	-1.326	0.97388
1	-1.275	0.93618
1	-1.241	0.89848
1	-1.207	0.86079
1	-1.173	0.82309
1	-1.139	0.78539
1	-1.105	0.75397
0	-1.054	0.72256
0	-1.003	0.69114
0	-0.952	0.65973
0	-0.901	0.63459
1	-0.867	0.60946
1	-0.833	0.57805
1	-0.816	0.55291
1	-0.799	0.53406
1	-0.782	0.50893
1	-0.765	0.4838
1	-0.748	0.45867
1	-0.731	0.43982
0	-0.697	0.41469
0	-0.68	0.39583
0	-0.646	0.37699
0	-0.612	0.35814
0	-0.595	0.33929
0	-0.561	0.32044
0	-0.544	0.30159
0	-0.527	0.28902
0	-0.493	0.27017
0	-0.476	0.25761
2	-0.459	0.24504
2	-0.425	0.22619
2	-0.391	0.21363
2	-0.357	0.20734
2	-0.323	0.19478
2	-0.272	0.18221
2	-0.238	0.17593
2	-0.221	0.16964
2	-0.187	0.16336
2	-0.153	0.15708
2	-0.119	0.15708
2	-0.085	0.15079
0	-0.068	0.15079
0	-0.068	0.14451
0	-0.051	0.14451
0	-0.034	0.14451
0	-0.034	0.14451
0	-0.017	0.13823
0	0	0.13823
0	0	0.13823
0	0	0.13823
0	0.017	0.13823
1	0.017	0.13823
1	0.017	0.14451
1	0	0.14451
1	0	0.14451
1	0	0.14451
1	-0.017	0.14451
1	-0.017	0.13823
1	-0.034	0.13823
1	-0.034	0.13823
1	-0.051	0.13823
1	-0.051	0.13823
1	-0.068	0.13195
1	-0.085	0.13195
1	-0.085	0.12566
1	-0.102	0.12566
1	-0.102	0.11938
1	-0.119	0.11938
1	-0.136	0.1131
1	-0.136	0.1131
1	-0.153	0.10681
1	-0.17	0.10053
1	-0.187	0.094246
1	-0.187	0.087963
0	-0.187	0.08168
0	-0.187	0.075397
0	-0.17	0.069114
0	-0.17	0.069114
0	-0.17	0.062831
0	-0.153	0.056548
0	-0.153	0.050265
0	-0.153	0.043982
2	-0.153	0.043982
2	-0.119	0.037699
2	-0.102	0.031415
2	-0.068	0.031415
2	-0.051	0.031415
2	-0.034	0.025132
2	0	0.025132
2	0	0.025132
2	0.017	0.025132
2	0.034	0.025132
2	0.068	0.031415
2	0.085	0.031415
2	0.102	0.037699
2	0.136	0.037699
2	0.153	0.043982
2	0.187	0.050265
0	0.187	0.056548
0	0.187	0.062831
0	0.187	0.069114
0	0.204	0.075397
1	0.204	0.08168
1	0.187	0.087963
1	0.17	0.094246
1	0.17	0.094246
1	0.153	0.10053
1	0.136	0.10681
1	0.136	0.1131
1	0.119	0.1131
1	0.102	0.11938
1	0.102	0.11938
1	0.085	0.12566
1	0.068	0.12566
1	0.068	0.13195
1	0.051	0.13195
1	0.034	0.13195
1	0.034	0.13195
1	0.017	0.13823
1	0.017	0.13823
1	0	0.13823
1	0	0.13823
1	0	0.13823
1	-0.017	0.13823
1	-0.017	0.13823
1	-0.034	0.13195
1	-0.034	0.13195
1	-0.051	0.13195
1	-0.068	0.13195
1	-0.068	0.12566
1	-0.085	0.12566
1	-0.085	0.11938
1	-0.102	0.11938
1	-0.119	0.1131
1	-0.119	0.1131
1	-0.136	0.10681
1	-0.153	0.10053
1	-0.153	0.10053
1	-0.17	0.094246
1	-0.187	0.087963
1	-0.204	0.08168
0	-0.187	0.075397
0	-0.187	0.069114
0	-0.187	0.062831
0	-0.187	0.056548
0	-0.17	0.050265
0	-0.17	0.043982
0	-0.17	0.043982
0	-0.17	0.037699
0	-0.153	0.031415
0	-0.153	0.025132
0	-0.153	0.018849
0	-0.153	0.018849
2	-0.153	0.012566
2	-0.136	0.0062831
2	-0.119	0
2	-0.085	0
2	-0.068	6.2831
2	-0.051	6.2768
2	-0.034	6.2768
2	-0.017	6.2768
2	0	6.2768
2	0.017	6.2768
2	0.034	6.2768
2	0.051	6.2768
2	0.068	0
2	0.102	0
0	0.102	0
0	0.102	0.0062831
0	0.102	0.0062831
0	0.102	0.012566
0	0.102	0.012566
0	0.102	0.018849
0	0.102	0.018849
0	0.102	0.025132
0	0.102	0.031415
0	0.102	0.031415
1	0.102	0.037699
1	0.085	0.037699
1	0.068	0.043982
1	0.051	0.043982
1	0.034	0.043982
1	0.017	0.043982
1	0	0.050265
1	0	0.050265
1	0	0.050265
1	-0.017	0.043982
1	-0.034	0.043982
1	-0.051	0.043982
0	-0.051	0.043982
0	-0.051	0.037699
0	-0.051	0.037699
0	-0.051	0.037699
0	-0.034	0.037699
0	-0.034	0.031415
0	-0.034	0.031415
0	-0.034	0.031415
0	-0.034	0.031415
0	-0.034	0.031415
0	-0.034	0.025132
0	-0.017	0.025132
0	-0.017	0.025132
0	-0.017	0.025132
0	-0.017	0.025132
0	-0.017	0.025132
0	-0.017	0.025132
0	-0.017	0.018849
0	-0.017	0.018849
0	0	0.018849
0	0	0.018849
0	0	0.018849
0	0	0.018849
0	0	0.018849
0	0	0.018849
0	0	0.018849
0	0	0.018849
0	0	0.018849
0	0	0.018849
0	0	0.018849
0	0	0.018849
0	0	0.018849
0	0	0.018849
0	0	0.018849
0	0	0.018849
0	0	0.018849
0	0	0.018849
0	0	0.018849
0	0	0.018849
0	0.017	0.018849
0	0.017	0.018849
0	0.017	0.025132
0	0.017	0.025132
0	0.017	0.025132
1	0.017	0.025132
1	0	0.025132
1	0	0.025132
1	-0.017	0.025132
1	-0.034	0.025132
1	-0.051	0.018849
1	-0.068	0.018849
0	-0.068	0.018849
0	-0.068	0.012566
0	-0.068	0.012566
0	-0.068	0.012566
0	-0.068	0.0062831
0	-0.068	0.0062831
0	-0.068	0.0062831
0	-0.068	0
0	-0.068	0
0	-0.068	6.2831
0	-0.068	6.2768
0	-0.068	6.2768
0	-0.068	6.2705
1	-0.068	6.2705
1	-0.085	6.2705
0	-0.085	6.2642
0	-0.085	6.2642
0	-0.085	6.258
0	-0.085	6.258
0	-0.102	6.2517
0	-0.102	6.2517
0	-0.102	6.2454
0	-0.102	6.2454
0	-0.102	6.2391
0	-0.102	6.2391
0	-0.102	6.2328
0	-0.119	6.2328
0	-0.119	6.2265
0	-0.119	6.2203
2	-0.119	6.2203
2	-0.119	6.214
2	-0.102	6.214
2	-0.085	6.2077
2	-0.068	6.2077
2	-0.051	6.2014
2	-0.034	6.2014
2	-0.017	6.2014
2	0	6.2014
2	0	6.2014
2	0	6.2014
2	0.017	6.2014
2	0.034	6.2014
2	0.051	6.2014
2	0.068	6.2077
2	0.068	6.2077
2	0.085	6.2077
2	0.102	6.214
2	0.119	6.214
2	0.136	6.2203
2	0.153	6.2265
2	0.17	6.2328
2	0.187	6.2391
2	0.204	6.2454
2	0.221	6.2517
2	0.238	6.258
2	0.255	6.2642
0	0.255	6.2705
0	0.255	6.2831
0	0.255	0.0062831
0	0.255	0.012566
0	0.255	0.018849
0	0.255	0.031415
0	0.255	0.037699
1	0.272	0.043982
1	0.255	0.050265
1	0.238	0.062831
1	0.221	0.069114
1	0.204	0.075397
1	0.187	0.08168
1	0.17	0.087963
1	0.153	0.094246
1	0.153	0.094246
1	0.136	0.10053
1	0.119	0.10681
1	0.119	0.10681
1	0.102	0.1131
1	0.085	0.1131
1	0.068	0.11938
1	0.068	0.11938
1	0.051	0.11938
1	0.051	0.12566
1	0.034	0.12566
1	0.017	0.12566
1	0.017	0.12566
1	0	0.12566
0	0.017	0.12566
0	0.017	0.12566
0	0.034	0.13195
0	0.034	0.13195
0	0.051	0.13195
0	0.068	0.13195
0	0.068	0.13823
0	0.085	0.13823
0	0.085	0.14451
0	0.102	0.14451
1	0.119	0.15079
1	0.102	0.15079
1	0.102	0.15708
1	0.085	0.15708
1	0.085	0.16336
1	0.068	0.16336
[truncated: 5,162 more rows]
