# Supplementary material for: Skilled motor control of an inverted pendulum implies low entropy of states but high entropy of actions
Source: PLoS Comput Biol. 2023 Jan 6;19(1):e1010810. doi: 10.1371/journal.pcbi.1010810 (PMC9851554; doi:10.1371/journal.pcbi.1010810)
Supplement: S2 File — The dataset within the file contains the data collected during the experiment. Each CSV file named “FRI_p_l.csv” corresponds to a different trial, where “p” stands for an unique numerical participant’s identifier and “l” stands for pendulum length (where “2” corresponds to 0.2, “3” to 0.3 m, “4” to 0.4 m, etc.). In every file, rows correspond to subsequent time steps, sampled with a frequency of 0.017 s. For every recorded time step, each column contains: the action selected by the trial’s participant (“action”). The value 0 corresponds to a “no action”, the value 1 represents an action that pushes the pendulum towards the clockwise direction and the value 2 corresponds to an action that pushes the pendulum towards the anti-clockwise direction.the angular velocity of the pendulum at that time step (“ang. velocity”), measured in rad s−1.the angle of the pendulum at that time step (“angle”), measured in rad with values in the interval [0, 2π) rad. The angle 0 rad corresponds to the pendulum oriented in its upright position.the single utility value associated to the whole trial (“utility”). (ZIP) [file pcbi.1010810.s002.zip › ExperimentalData/FRI_2_3.csv]

action	angular vel.	angle	trial utility
0	0	3.2358	-18.1801
0	-0.017	3.2358
0	-0.017	3.2358
0	-0.034	3.2358
0	-0.034	3.2358
0	-0.051	3.2358
0	-0.068	3.2295
0	-0.068	3.2295
0	-0.085	3.2295
0	-0.085	3.2232
0	-0.102	3.2232
0	-0.102	3.217
0	-0.102	3.217
0	-0.119	3.2107
0	-0.119	3.2044
0	-0.136	3.2044
0	-0.136	3.1981
0	-0.136	3.1918
0	-0.153	3.1918
0	-0.153	3.1855
0	-0.153	3.1793
0	-0.153	3.173
0	-0.17	3.1667
0	-0.17	3.1667
0	-0.17	3.1604
0	-0.17	3.1541
0	-0.17	3.1478
0	-0.17	3.1416
0	-0.17	3.1353
0	-0.17	3.129
0	-0.17	3.129
0	-0.17	3.1227
0	-0.17	3.1164
0	-0.17	3.1101
0	-0.17	3.1038
0	-0.153	3.0976
0	-0.153	3.0976
0	-0.153	3.0913
0	-0.136	3.085
0	-0.136	3.0787
0	-0.136	3.0787
0	-0.119	3.0724
0	-0.119	3.0661
0	-0.119	3.0661
0	-0.102	3.0599
0	-0.102	3.0599
0	-0.085	3.0536
0	-0.085	3.0536
0	-0.068	3.0473
0	-0.068	3.0473
0	-0.051	3.0473
0	-0.051	3.041
0	-0.034	3.041
0	-0.017	3.041
0	-0.017	3.041
0	0	3.041
0	0	3.041
0	0	3.041
0	0	3.041
0	0.017	3.041
0	0.034	3.041
0	0.034	3.041
0	0.051	3.0473
0	0.051	3.0473
0	0.068	3.0473
0	0.068	3.0536
0	0.085	3.0536
0	0.085	3.0536
0	0.102	3.0599
0	0.102	3.0599
0	0.119	3.0661
0	0.119	3.0724
0	0.119	3.0724
0	0.136	3.0787
0	0.136	3.085
0	0.136	3.085
0	0.153	3.0913
0	0.153	3.0976
0	0.153	3.1038
0	0.153	3.1038
0	0.17	3.1101
0	0.17	3.1164
0	0.17	3.1227
0	0.17	3.129
0	0.17	3.1353
0	0.17	3.1353
0	0.17	3.1416
0	0.17	3.1478
0	0.17	3.1541
0	0.17	3.1604
0	0.17	3.1667
0	0.153	3.1667
0	0.153	3.173
0	0.153	3.1793
0	0.153	3.1855
0	0.136	3.1855
0	0.136	3.1918
0	0.136	3.1981
0	0.119	3.2044
0	0.119	3.2044
0	0.119	3.2107
0	0.102	3.2107
0	0.102	3.217
0	0.085	3.217
0	0.085	3.2232
0	0.068	3.2232
0	0.068	3.2295
0	0.051	3.2295
0	0.051	3.2295
0	0.034	3.2295
0	0.034	3.2358
0	0.017	3.2358
0	0.017	3.2358
0	0	3.2358
0	0	3.2358
0	0	3.2358
0	-0.017	3.2358
0	-0.017	3.2358
0	-0.034	3.2358
0	-0.034	3.2295
0	-0.051	3.2295
0	-0.068	3.2295
0	-0.068	3.2232
0	-0.085	3.2232
0	-0.085	3.2232
0	-0.102	3.217
0	-0.102	3.217
0	-0.102	3.2107
0	-0.119	3.2107
0	-0.119	3.2044
0	-0.136	3.1981
0	-0.136	3.1981
0	-0.136	3.1918
0	-0.153	3.1855
0	-0.153	3.1793
0	-0.153	3.1793
0	-0.153	3.173
0	-0.153	3.1667
0	-0.17	3.1604
0	-0.17	3.1604
0	-0.17	3.1541
0	-0.17	3.1478
0	-0.17	3.1416
0	-0.17	3.1353
0	-0.17	3.129
0	-0.17	3.1227
0	-0.17	3.1227
0	-0.17	3.1164
0	-0.153	3.1101
0	-0.153	3.1038
0	-0.153	3.0976
0	-0.153	3.0976
0	-0.136	3.0913
0	-0.136	3.085
0	-0.136	3.085
0	-0.136	3.0787
0	-0.119	3.0724
0	-0.119	3.0724
0	-0.102	3.0661
0	-0.102	3.0661
0	-0.085	3.0599
0	-0.085	3.0599
0	-0.068	3.0536
0	-0.068	3.0536
0	-0.051	3.0473
0	-0.051	3.0473
0	-0.034	3.0473
0	-0.034	3.0473
0	-0.017	3.041
0	-0.017	3.041
0	0	3.041
0	0	3.041
0	0	3.041
0	0.017	3.041
0	0.017	3.041
0	0.034	3.0473
0	0.034	3.0473
0	0.051	3.0473
0	0.051	3.0473
0	0.068	3.0536
0	0.068	3.0536
0	0.085	3.0536
0	0.085	3.0599
0	0.102	3.0599
0	0.102	3.0661
1	0.119	3.0661
1	0.085	3.0724
1	0.068	3.0724
1	0.051	3.0787
1	0.034	3.0787
1	0	3.0787
1	0	3.0787
1	-0.017	3.0787
1	-0.034	3.0787
1	-0.051	3.0787
1	-0.085	3.0724
1	-0.102	3.0724
1	-0.119	3.0661
1	-0.136	3.0599
1	-0.153	3.0599
1	-0.17	3.0536
1	-0.187	3.0473
1	-0.221	3.041
1	-0.221	3.0347
1	-0.238	3.0284
1	-0.255	3.0159
1	-0.272	3.0096
1	-0.289	3.0033
1	-0.306	2.9908
1	-0.306	2.9845
1	-0.323	2.9719
1	-0.34	2.9656
1	-0.34	2.9531
1	-0.357	2.9405
1	-0.357	2.9279
1	-0.357	2.9216
1	-0.374	2.9091
1	-0.374	2.8965
1	-0.374	2.8839
1	-0.374	2.8714
1	-0.374	2.8651
1	-0.374	2.8525
1	-0.374	2.84
1	-0.374	2.8274
1	-0.357	2.8148
1	-0.357	2.8085
1	-0.357	2.796
1	-0.34	2.7834
1	-0.34	2.7708
1	-0.323	2.7646
1	-0.323	2.752
1	-0.306	2.7457
1	-0.289	2.7332
1	-0.289	2.7269
1	-0.272	2.7143
1	-0.255	2.708
1	-0.238	2.7017
1	-0.221	2.6955
1	-0.204	2.6892
1	-0.187	2.6829
1	-0.17	2.6766
1	-0.153	2.6703
1	-0.136	2.664
0	-0.085	2.664
0	-0.051	2.6578
0	0	2.6578
0	0.034	2.6578
0	0.085	2.664
0	0.119	2.664
0	0.17	2.6703
0	0.221	2.6766
0	0.255	2.6829
0	0.306	2.6892
0	0.34	2.7017
0	0.391	2.7143
0	0.425	2.7269
0	0.459	2.7394
0	0.51	2.752
0	0.544	2.7708
0	0.578	2.7834
0	0.612	2.8023
0	0.646	2.8211
0	0.663	2.84
0	0.697	2.8651
0	0.731	2.8839
0	0.748	2.9091
0	0.765	2.9279
0	0.782	2.9531
0	0.799	2.9782
0	0.816	3.0033
0	0.833	3.0284
0	0.833	3.0536
2	0.85	3.0787
2	0.884	3.1038
2	0.901	3.129
2	0.935	3.1604
2	0.952	3.1855
2	0.969	3.217
2	0.986	3.2484
2	1.003	3.2798
2	1.02	3.3049
2	1.02	3.3363
2	1.037	3.3677
2	1.037	3.3992
2	1.037	3.4306
2	1.02	3.462
2	1.02	3.4934
2	1.003	3.5248
2	1.003	3.5562
2	0.986	3.5877
2	0.969	3.6128
2	0.952	3.6442
2	0.918	3.6693
2	0.901	3.7008
2	0.867	3.7259
2	0.833	3.751
2	0.799	3.7761
2	0.765	3.8013
2	0.731	3.8264
2	0.697	3.8453
2	0.663	3.8641
2	0.612	3.883
2	0.578	3.9018
2	0.527	3.9207
2	0.493	3.9395
2	0.442	3.9521
2	0.391	3.9646
2	0.357	3.9772
2	0.306	3.9835
2	0.255	3.996
2	0.204	4.0023
2	0.153	4.0086
2	0.102	4.0086
2	0.051	4.0149
2	0	4.0149
0	-0.051	4.0149
0	-0.136	4.0086
0	-0.204	4.0086
0	-0.289	3.996
0	-0.357	3.9898
0	-0.425	3.9772
0	-0.51	3.9646
0	-0.578	3.9458
0	-0.646	3.9269
0	-0.714	3.9081
0	-0.782	3.883
0	-0.85	3.8578
0	-0.918	3.8327
0	-0.986	3.8013
0	-1.037	3.7699
0	-1.105	3.7384
0	-1.156	3.707
0	-1.207	3.6693
0	-1.258	3.6316
0	-1.292	3.5939
0	-1.343	3.5562
0	-1.377	3.5122
0	-1.411	3.4745
0	-1.445	3.4306
0	-1.462	3.3866
0	-1.496	3.3426
0	-1.513	3.2986
0	-1.513	3.2484
0	-1.53	3.2044
1	-1.53	3.1604
1	-1.564	3.1101
1	-1.581	3.0661
1	-1.598	3.0159
1	-1.598	2.9656
1	-1.615	2.9216
1	-1.615	2.8714
1	-1.615	2.8211
1	-1.598	2.7708
1	-1.598	2.7269
1	-1.581	2.6766
1	-1.564	2.6326
1	-1.53	2.5823
1	-1.496	2.5384
1	-1.479	2.4944
1	-1.428	2.4504
1	-1.394	2.4064
1	-1.36	2.3624
1	-1.309	2.3247
1	-1.258	2.287
1	-1.207	2.2494
1	-1.156	2.2117
1	-1.105	2.1802
1	-1.054	2.1425
1	-0.986	2.1174
1	-0.935	2.086
1	-0.867	2.0609
1	-0.816	2.0357
1	-0.748	2.0106
1	-0.68	1.9855
1	-0.612	1.9666
1	-0.544	1.9478
1	-0.476	1.9352
1	-0.425	1.9226
1	-0.357	1.9101
1	-0.289	1.8975
1	-0.221	1.8912
1	-0.153	1.8849
1	-0.085	1.8849
1	-0.017	1.8786
1	0.034	1.8786
1	0.102	1.8849
1	0.17	1.8849
1	0.238	1.8975
0	0.34	1.9038
0	0.442	1.9163
0	0.527	1.9289
0	0.612	1.9478
0	0.714	1.9666
0	0.799	1.9917
0	0.901	2.0169
0	0.986	2.042
0	1.071	2.0734
0	1.156	2.1111
0	1.241	2.1425
0	1.326	2.1865
0	1.394	2.2242
0	1.479	2.2682
0	1.547	2.3122
0	1.632	2.3624
0	1.7	2.4127
0	1.751	2.463
0	1.819	2.5195
0	1.87	2.5761
0	1.921	2.6326
0	1.972	2.6892
0	2.006	2.752
0	2.04	2.8085
2	2.074	2.8714
2	2.108	2.9342
2	2.159	2.997
2	2.193	3.0661
2	2.227	3.129
2	2.244	3.1981
2	2.261	3.2672
2	2.278	3.3363
2	2.278	3.4054
2	2.278	3.4745
2	2.261	3.5437
2	2.244	3.6065
2	2.227	3.6756
2	2.193	3.7447
2	2.159	3.8076
2	2.125	3.8704
2	2.074	3.9395
2	2.04	3.996
2	1.989	4.0589
2	1.921	4.1154
2	1.87	4.1783
2	1.802	4.2285
2	1.751	4.2851
2	1.683	4.3353
2	1.615	4.3856
2	1.547	4.4359
2	1.462	4.4798
2	1.394	4.5238
2	1.326	4.5615
2	1.258	4.5992
2	1.173	4.6369
2	1.105	4.6746
2	1.037	4.706
2	0.952	4.7375
2	0.884	4.7626
2	0.816	4.7877
2	0.748	4.8129
2	0.663	4.8317
2	0.595	4.8506
2	0.527	4.8694
2	0.459	4.8883
2	0.374	4.9008
2	0.306	4.9071
2	0.238	4.9197
2	0.17	4.926
2	0.102	4.926
2	0.017	4.9322
2	-0.034	4.9322
2	-0.102	4.926
2	-0.17	4.926
2	-0.238	4.9197
2	-0.306	4.9071
2	-0.374	4.8945
2	-0.459	4.882
0	-0.544	4.8694
0	-0.646	4.8506
0	-0.748	4.8317
0	-0.85	4.8066
0	-0.952	4.7814
0	-1.054	4.75
0	-1.139	4.7123
0	-1.241	4.6809
0	-1.343	4.6369
0	-1.445	4.5992
0	-1.547	4.5553
0	-1.632	4.505
0	-1.734	4.4547
0	-1.836	4.3982
0	-1.921	4.3416
0	-2.023	4.2851
0	-2.108	4.2222
0	-2.193	4.1594
0	-2.278	4.0903
0	-2.346	4.0212
0	-2.431	3.9458
0	-2.499	3.8767
0	-2.55	3.8013
0	-2.618	3.7196
0	-2.669	3.6442
0	-2.703	3.5625
0	-2.737	3.4808
1	-2.771	3.3929
1	-2.822	3.3112
1	-2.856	3.2232
1	-2.89	3.1416
1	-2.907	3.0536
1	-2.924	2.9656
1	-2.924	2.8777
1	-2.924	2.7897
1	-2.907	2.7017
1	-2.89	2.6138
1	-2.856	2.5258
1	-2.822	2.4441
1	-2.788	2.3562
1	-2.737	2.2745
1	-2.686	2.1928
1	-2.618	2.1111
1	-2.567	2.0357
1	-2.499	1.9603
1	-2.431	1.8849
1	-2.363	1.8158
1	-2.295	1.7404
1	-2.21	1.6776
1	-2.142	1.6085
1	-2.074	1.5456
1	-1.989	1.4828
1	-1.921	1.4263
1	-1.853	1.3697
1	-1.768	1.3132
1	-1.7	1.2629
1	-1.632	1.2126
1	-1.564	1.1624
1	-1.513	1.1184
1	-1.445	1.0744
1	-1.377	1.0304
0	-1.292	0.99273
0	-1.207	0.95503
0	-1.139	0.91733
0	-1.054	0.88592
0	-0.969	0.8545
0	-0.901	0.82309
0	-0.833	0.79795
0	-0.748	0.77282
0	-0.68	0.75397
0	-0.612	0.73512
0	-0.544	0.71627
0	-0.493	0.69742
0	-0.425	0.68486
0	-0.357	0.67229
0	-0.289	0.66601
0	-0.238	0.65344
0	-0.17	0.64716
0	-0.119	0.64088
0	-0.051	0.64088
0	0	0.64088
0	0.051	0.64088
0	0.119	0.64088
1	0.17	0.64716
1	0.204	0.65344
1	0.238	0.65973
1	0.272	0.66601
1	0.306	0.67858
1	0.34	0.69114
1	0.391	0.69742
1	0.425	0.70999
1	0.459	0.72256
1	0.493	0.74141
1	0.544	0.75397
1	0.578	0.77282
1	0.629	0.79167
1	0.663	0.81052
1	0.714	0.82937
1	0.765	0.8545
1	0.816	0.87963
1	0.867	0.90477
1	0.918	0.9299
1	0.969	0.96131
1	1.02	0.98645
1	1.088	1.0179
1	1.139	1.0556
1	1.207	1.087
1	1.258	1.1247
1	1.326	1.1687
1	1.394	1.2064
1	1.462	1.2503
1	1.53	1.2943
1	1.598	1.3446
1	1.666	1.3886
1	1.734	1.4451
0	1.836	1.4954
0	1.938	1.5519
0	2.04	1.6148
0	2.125	1.6776
0	2.227	1.7404
0	2.329	1.8095
0	2.414	1.8786
0	2.516	1.954
0	2.601	2.0294
0	2.686	2.1111
0	2.771	2.1928
0	2.856	2.2808
0	2.924	2.3624
0	2.992	2.4567
0	3.043	2.5447
0	3.094	2.6389
0	3.128	2.7332
0	3.162	2.8274
0	3.196	2.9216
0	3.213	3.0159
0	3.213	3.1164
0	3.213	3.2107
0	3.196	3.3049
0	3.179	3.4054
0	3.145	3.4997
0	3.094	3.5939
0	3.06	3.6819
0	2.992	3.7761
0	2.924	3.8641
0	2.856	3.9521
0	2.788	4.04
0	2.703	4.1217
0	2.618	4.1971
0	2.516	4.2788
0	2.431	4.3542
0	2.329	4.4233
0	2.227	4.4924
0	2.142	4.5553
0	2.04	4.6181
0	1.938	4.6809
0	1.836	4.7375
0	1.734	4.794
0	1.632	4.8443
0	1.53	4.8883
0	1.428	4.9322
0	1.343	4.9762
0	1.241	5.0139
0	1.139	5.0516
2	1.054	5.083
2	0.986	5.1144
2	0.918	5.1459
2	0.85	5.171
2	0.799	5.1961
2	0.731	5.2213
2	0.68	5.2401
2	0.612	5.2589
2	0.561	5.2778
2	0.493	5.2966
2	0.442	5.3092
2	0.391	5.3218
2	0.34	5.3343
2	0.272	5.3406
2	0.221	5.3469
2	0.17	5.3532
2	0.119	5.3595
2	0.068	5.3658
2	0.017	5.3658
2	-0.017	5.3658
2	-0.068	5.3658
2	-0.119	5.3595
2	-0.17	5.3532
2	-0.238	5.3469
2	-0.289	5.3406
2	-0.34	5.3281
2	-0.391	5.3218
2	-0.442	5.3092
2	-0.51	5.2904
2	-0.561	5.2778
2	-0.612	5.2589
2	-0.68	5.2401
2	-0.731	5.215
2	-0.799	5.1961
2	-0.85	5.171
2	-0.918	5.1396
2	-0.986	5.1144
2	-1.054	5.083
2	-1.122	5.0516
2	-1.19	5.0139
0	-1.275	4.9762
0	-1.377	4.9385
0	-1.479	4.8945
0	-1.564	4.8506
0	-1.666	4.8003
0	-1.768	4.75
0	-1.87	4.6935
0	-1.972	4.6369
0	-2.057	4.5741
0	-2.159	4.5113
0	-2.261	4.4421
0	-2.346	4.373
0	-2.448	4.3039
0	-2.533	4.2285
0	-2.618	4.1531
0	-2.703	4.0714
0	-2.771	3.9898
0	-2.839	3.9018
0	-2.907	3.8201
0	-2.975	3.7259
0	-3.026	3.6379
0	-3.06	3.5499
0	-3.094	3.4557
0	-3.128	3.3615
0	-3.145	3.2672
0	-3.145	3.173
0	-3.145	3.0787
0	-3.128	2.9845
0	-3.111	2.8902
0	-3.077	2.796
0	-3.043	2.7017
1	-2.992	2.6138
1	-2.958	2.5258
1	-2.924	2.4378
1	-2.89	2.3499
1	-2.839	2.2619
1	-2.788	2.1802
1	-2.72	2.0923
1	-2.652	2.0169
1	-2.601	1.9352
1	-2.533	1.8598
1	-2.448	1.7844
1	-2.38	1.709
1	-2.312	1.6399
1	-2.227	1.5708
1	-2.159	1.5079
1	-2.091	1.4388
1	-2.006	1.3823
1	-1.938	1.3195
1	-1.87	1.2629
1	-1.802	1.2064
1	-1.734	1.1561
1	-1.666	1.0995
1	-1.615	1.0556
1	-1.547	1.0053
1	-1.496	0.96131
1	-1.445	0.91733
1	-1.394	0.87335
1	-1.343	0.82937
1	-1.292	0.79167
1	-1.241	0.75397
1	-1.207	0.71627
1	-1.173	0.67858
1	-1.139	0.64716
1	-1.105	0.60946
1	-1.071	0.57805
1	-1.037	0.54663
1	-1.02	0.51521
1	-1.003	0.4838
0	-0.952	0.45238
0	-0.901	0.42725
0	-0.867	0.40212
0	-0.833	0.37699
0	-0.799	0.35185
0	-0.765	0.32672
0	-0.731	0.30159
0	-0.697	0.28274
0	-0.663	0.26389
0	-0.646	0.23876
0	-0.629	0.21991
0	-0.595	0.20106
0	-0.578	0.18849
0	-0.561	0.16964
0	-0.544	0.15079
0	-0.527	0.13195
0	-0.51	0.11938
0	-0.51	0.10053
0	-0.493	0.087963
0	-0.493	0.075397
0	-0.476	0.056548
0	-0.476	0.043982
0	-0.476	0.031415
2	-0.459	0.012566
2	-0.442	0
2	-0.408	6.2705
2	-0.391	6.258
2	-0.357	6.2454
2	-0.34	6.2391
2	-0.323	6.2265
2	-0.289	6.2203
2	-0.272	6.2077
2	-0.255	6.2014
2	-0.238	6.1951
2	-0.221	6.1889
2	-0.204	6.1826
2	-0.187	6.1763
2	-0.17	6.17
2	-0.153	6.1637
2	-0.136	6.1574
2	-0.119	6.1574
2	-0.102	6.1512
2	-0.085	6.1449
0	-0.102	6.1449
2	-0.119	6.1386
2	-0.102	6.1386
2	-0.102	6.1323
2	-0.085	6.1323
2	-0.068	6.126
2	-0.051	6.126
2	-0.051	6.126
2	-0.034	6.1197
2	-0.017	6.1197
2	-0.017	6.1197
2	0	6.1197
2	0	6.1197
2	0	6.1197
2	0.017	6.1197
2	0.034	6.1197
2	0.034	6.126
2	0.051	6.126
0	0.034	6.126
0	0.017	6.126
0	0	6.126
0	0	6.126
2	-0.017	6.126
2	0	6.126
2	0	6.126
2	0	6.126
2	0.017	6.126
2	0.034	6.126
2	0.051	6.1323
2	0.051	6.1323
2	0.068	6.1323
2	0.085	6.1386
2	0.085	6.1386
2	0.102	6.1449
2	0.119	6.1449
2	0.136	6.1512
2	0.153	6.1574
2	0.17	6.1574
2	0.17	6.1637
2	0.187	6.17
0	0.187	6.1763
0	0.17	6.1826
0	0.17	6.1889
0	0.153	6.1951
0	0.153	6.1951
0	0.136	6.2014
0	0.136	6.2077
0	0.119	6.2077
0	0.119	6.214
0	0.102	6.2203
0	0.102	6.2203
0	0.102	6.2265
0	0.085	6.2265
0	0.085	6.2328
0	0.085	6.2328
0	0.085	6.2328
0	0.068	6.2391
0	0.068	6.2391
0	0.068	6.2454
0	0.068	6.2454
0	0.051	6.2454
0	0.051	6.2517
0	0.051	6.2517
0	0.051	6.2517
0	0.051	6.2517
0	0.051	6.258
0	0.034	6.258
0	0.034	6.258
0	0.034	6.258
0	0.034	6.2642
0	0.034	6.2642
0	0.034	6.2642
0	0.034	6.2642
0	0.034	6.2642
0	0.034	6.2705
0	0.034	6.2705
0	0.017	6.2705
0	0.017	6.2705
0	0.017	6.2705
0	0.017	6.2705
0	0.017	6.2705
0	0.017	6.2768
0	0.017	6.2768
0	0.017	6.2768
0	0.017	6.2768
0	0.017	6.2768
0	0.017	6.2768
0	0.017	6.2768
0	0.017	0
0	0.017	0
0	0.017	0
0	0.017	0
0	0.017	0
0	0.017	0
0	0.017	0
0	0.017	0
0	0.017	0.0062831
0	0.017	0.0062831
0	0.017	0.0062831
0	0.017	0.0062831
0	0.017	0.0062831
0	0.034	0.0062831
0	0.034	0.012566
0	0.034	0.012566
0	0.034	0.012566
0	0.034	0.012566
0	0.034	0.012566
0	0.034	0.018849
0	0.034	0.018849
0	0.034	0.018849
0	0.034	0.018849
0	0.051	0.018849
0	0.051	0.025132
0	0.051	0.025132
0	0.051	0.025132
0	0.051	0.031415
0	0.051	0.031415
0	0.068	0.031415
0	0.068	0.037699
0	0.068	0.037699
0	0.068	0.037699
0	0.085	0.043982
0	0.085	0.043982
0	0.085	0.050265
0	0.085	0.050265
0	0.102	0.056548
0	0.102	0.056548
1	0.102	0.062831
1	0.085	0.062831
1	0.068	0.069114
1	0.051	0.069114
1	0.034	0.069114
1	0.017	0.069114
1	0	0.069114
1	-0.017	0.069114
1	-0.034	0.069114
1	-0.051	0.069114
1	-0.068	0.069114
1	-0.085	0.062831
1	-0.119	0.062831
1	-0.136	0.056548
1	-0.153	0.050265
1	-0.17	0.043982
1	-0.204	0.037699
0	-0.187	0.031415
0	-0.187	0.031415
0	-0.187	0.025132
0	-0.187	0.018849
0	-0.187	0.012566
0	-0.187	0.0062831
0	-0.187	0
0	-0.187	6.2768
0	-0.187	6.2705
0	-0.187	6.2642
0	-0.187	6.258
0	-0.187	6.2517
0	-0.187	6.2454
0	-0.187	6.2391
0	-0.204	6.2391
0	-0.204	6.2328
0	-0.204	6.2265
0	-0.204	6.214
0	-0.221	6.2077
0	-0.221	6.2014
0	-0.238	6.1951
2	-0.238	6.1889
2	-0.221	6.1826
2	-0.204	6.1763
2	-0.187	6.17
2	-0.17	6.1637
2	-0.153	6.1574
2	-0.153	6.1512
2	-0.136	6.1512
2	-0.119	6.1449
2	-0.102	6.1386
2	-0.085	6.1386
2	-0.085	6.1323
2	-0.068	6.1323
2	-0.051	6.1323
2	-0.051	6.126
2	-0.034	6.126
2	-0.017	6.126
2	0	6.126
2	0	6.126
2	0	6.126
2	0.017	6.126
2	0.017	6.126
2	0.034	6.126
2	0.051	6.126
0	0.034	6.1323
0	0.017	6.1323
0	0	6.1323
2	0	6.1323
2	0	6.1323
2	0.017	6.1323
2	0.017	6.1323
2	0.034	6.1323
2	0.051	6.1323
2	0.051	6.1386
2	0.068	6.1386
2	0.085	6.1386
2	0.102	6.1449
2	0.119	6.1449
2	0.119	6.1512
2	0.136	6.1574
2	0.153	6.1637
2	0.17	6.1637
2	0.187	6.17
2	0.204	6.1763
2	0.221	6.1826
2	0.238	6.1889
2	0.255	6.2014
0	0.255	6.2077
0	0.238	6.214
0	0.238	6.2203
0	0.221	6.2265
0	0.221	6.2328
0	0.221	6.2454
0	0.221	6.2517
0	0.221	6.258
0	0.204	6.2642
0	0.204	6.2705
0	0.204	6.2768
0	0.204	0
0	0.204	0.0062831
0	0.204	0.012566
0	0.204	0.018849
0	0.221	0.025132
0	0.221	0.031415
0	0.221	0.037699
0	0.221	0.043982
0	0.238	0.050265
0	0.238	0.062831
0	0.238	0.069114
0	0.255	0.075397
0	0.255	0.08168
0	0.272	0.087963
0	0.272	0.10053
0	0.289	0.10681
0	0.306	0.11938
0	0.306	0.12566
0	0.323	0.13823
0	0.34	0.14451
0	0.357	0.15708
0	0.374	0.16964
1	0.391	0.18221
1	0.374	0.18849
1	0.374	0.20106
1	0.357	0.21363
1	0.357	0.22619
1	0.357	0.23876
1	0.357	0.24504
1	0.357	0.25761
1	0.357	0.27017
1	0.357	0.27646
1	0.357	0.28902
1	0.357	0.30159
1	0.357	0.31416
1	0.357	0.32044
1	0.374	0.333
1	0.374	0.34557
1	0.374	0.35814
1	0.391	0.3707
1	0.391	0.38327
1	0.408	0.39583
1	0.425	0.4084
1	0.442	0.42097
1	0.442	0.43353
1	0.459	0.4461
1	0.476	0.45867
1	0.493	0.47752
1	0.51	0.49008
1	0.544	0.50893
1	0.561	0.5215
1	0.578	0.54035
1	0.612	0.5592
1	0.629	0.57805
1	0.663	0.59689
1	0.697	0.61574
1	0.731	0.64088
0	0.782	0.66601
0	0.85	0.68486
0	0.918	0.71627
0	0.986	0.74141
0	1.054	0.77282
0	1.122	0.80424
0	1.19	0.84193
0	1.275	0.87963
0	1.343	0.91733
0	1.428	0.96131
0	1.513	1.0053
0	1.598	1.0493
0	1.683	1.0995
0	1.768	1.1498
0	1.853	1.2064
0	1.955	1.2629
0	2.057	1.3257
0	2.142	1.3886
0	2.244	1.4514
0	2.346	1.5205
0	2.448	1.5959
0	2.533	1.6713
0	2.635	1.7467
0	2.737	1.8284
0	2.822	1.9101
0	2.924	1.998
0	3.009	2.086
0	3.094	2.1802
0	3.162	2.2745
0	3.247	2.3687
0	3.298	2.4693
0	3.366	2.5698
0	3.4	2.6703
0	3.451	2.7708
0	3.468	2.8777
0	3.502	2.9845
0	3.502	3.085
0	3.502	3.1918
0	3.485	3.2986
0	3.468	3.4054
0	3.434	3.506
0	3.383	3.6065
0	3.332	3.7133
0	3.281	3.8076
0	3.213	3.9081
0	3.145	4.0023
0	3.06	4.0966
0	2.975	4.1845
0	2.873	4.2725
0	2.788	4.3605
0	2.686	4.4421
0	2.584	4.5238
0	2.499	4.5992
0	2.397	4.6746
0	2.295	4.7437
0	2.193	4.8129
0	2.091	4.8757
0	1.989	4.9385
0	1.887	4.9951
0	1.802	5.0516
0	1.7	5.1019
0	1.615	5.1521
0	1.513	5.2024
0	1.428	5.2464
0	1.343	5.2841
0	1.258	5.3281
0	1.173	5.3595
0	1.105	5.3972
0	1.02	5.4286
0	0.952	5.46
0	0.884	5.4851
0	0.799	5.5103
2	0.731	5.5354
2	0.697	5.5605
2	0.663	5.5794
2	0.629	5.5982
2	0.578	5.6171
2	0.544	5.6359
2	0.527	5.6485
2	0.493	5.6674
2	0.459	5.6799
2	0.425	5.6925
2	0.408	5.705
2	0.374	5.7176
2	0.34	5.7302
2	0.323	5.7365
2	0.306	5.749
2	0.272	5.7553
2	0.255	5.7679
2	0.221	5.7742
2	0.204	5.7805
2	0.187	5.7867
2	0.17	5.793
2	0.153	5.7993
2	0.136	5.7993
2	0.102	5.8056
2	0.085	5.8056
2	0.068	5.8119
2	0.051	5.8119
2	0.034	5.8119
2	0.017	5.8182
2	0	5.8182
2	0	5.8182
2	-0.017	5.8182
2	-0.034	5.8119
2	-0.051	5.8119
2	-0.068	5.8119
2	-0.085	5.8056
2	-0.102	5.8056
2	-0.136	5.7993
2	-0.153	5.7993
2	-0.17	5.793
2	-0.187	5.7867
2	-0.204	5.7805
2	-0.221	5.7742
2	-0.255	5.7679
2	-0.272	5.7553
2	-0.289	5.749
2	-0.323	5.7365
2	-0.34	5.7302
2	-0.374	5.7176
2	-0.391	5.705
2	-0.425	5.6925
2	-0.459	5.6799
2	-0.476	5.6674
2	-0.51	5.6485
2	-0.544	5.6359
2	-0.578	5.6171
0	-0.646	5.5982
0	-0.714	5.5794
0	-0.765	5.5543
0	-0.833	5.5291
0	-0.901	5.504
0	-0.969	5.4789
0	-1.054	5.4474
0	-1.122	5.4097
0	-1.207	5.3783
0	-1.275	5.3406
0	-1.36	5.3029
0	-1.445	5.2589
0	-1.53	5.215
0	-1.615	5.1647
0	-1.7	5.1144
0	-1.802	5.0642
0	-1.887	5.0076
0	-1.989	4.9511
0	-2.091	4.8883
0	-2.176	4.8254
0	-2.278	4.7563
0	-2.38	4.6872
0	-2.482	4.6118
0	-2.584	4.5364
0	-2.669	4.4547
0	-2.771	4.373
0	-2.856	4.2914
0	-2.941	4.2034
0	-3.026	4.1154
0	-3.111	4.0212
0	-3.179	3.9269
0	-3.247	3.8327
0	-3.315	3.7322
0	-3.349	3.6316
0	-3.4	3.5311
0	-3.434	3.4243
0	-3.451	3.3238
0	-3.468	3.217
0	-3.468	3.1164
0	-3.451	3.0096
1	-3.434	2.9091
1	-3.434	2.8023
1	-3.417	2.7017
1	-3.4	2.6012
1	-3.366	2.4944
1	-3.332	2.3939
1	-3.281	2.2996
1	-3.23	2.1991
1	-3.179	2.1048
1	-3.111	2.0106
1	-3.043	1.9163
1	-2.975	1.8221
1	-2.907	1.7341
1	-2.822	1.6525
1	-2.754	1.5645
1	-2.686	1.4828
1	-2.601	1.4074
1	-2.533	1.3257
1	-2.465	1.2503
1	-2.397	1.1812
1	-2.329	1.1058
1	-2.261	1.0367
1	-2.21	0.97388
1	-2.159	0.90477
1	-2.108	0.84193
1	-2.057	0.7791
1	-2.023	0.71627
1	-1.972	0.65973
1	-1.938	0.59689
0	-1.887	0.54035
0	-1.836	0.4838
0	-1.802	0.42725
0	-1.751	0.37699
0	-1.717	0.32044
0	-1.683	0.27017
0	-1.666	0.21991
0	-1.649	0.16964
0	-1.632	0.12566
0	-1.615	0.075397
2	-1.615	0.025132
2	-1.581	6.258
2	-1.564	6.214
2	-1.53	6.1637
2	-1.53	6.1197
2	-1.513	6.0758
2	-1.513	6.0318
2	-1.513	5.9815
2	-1.513	5.9375
2	-1.513	5.8936
2	-1.53	5.8433
2	-1.547	5.7993
2	-1.564	5.7553
2	-1.598	5.705
2	-1.615	5.6548
2	-1.649	5.6045
2	-1.683	5.5543
2	-1.734	5.504
2	-1.768	5.4537
2	-1.819	5.3972
2	-1.87	5.3406
2	-1.921	5.2841
2	-1.989	5.2275
2	-2.04	5.1647
2	-2.108	5.1019
2	-2.176	5.039
2	-2.244	4.9699
2	-2.312	4.9008
2	-2.38	4.8317
2	-2.448	4.7626
2	-2.516	4.6872
2	-2.601	4.6055
0	-2.686	4.5301
0	-2.788	4.4484
0	-2.89	4.3605
0	-2.975	4.2725
0	-3.06	4.1845
0	-3.145	4.0903
0	-3.213	3.996
0	-3.298	3.8955
0	-3.349	3.795
0	-3.417	3.6945
0	-3.451	3.5877
0	-3.485	3.4871
0	-3.519	3.3803
0	-3.536	3.2735
0	-3.536	3.1667
0	-3.536	3.0599
0	-3.519	2.9531
0	-3.502	2.8462
0	-3.468	2.7457
1	-3.417	2.6389
1	-3.4	2.5384
1	-3.366	2.4378
1	-3.315	2.3373
1	-3.264	2.2368
1	-3.213	2.1425
1	-3.145	2.042
1	-3.077	1.9478
1	-3.009	1.8598
1	-2.941	1.7718
1	-2.873	1.6839
1	-2.788	1.5959
1	-2.72	1.5142
1	-2.652	1.4325
1	-2.567	1.3572
1	-2.499	1.2755
1	-2.431	1.2064
1	-2.363	1.131
1	-2.312	1.0618
0	-2.21	0.99273
0	-2.142	0.9299
0	-2.057	0.86707
0	-1.972	0.80424
0	-1.904	0.74769
0	-1.836	0.69114
0	-1.785	0.63459
0	-1.717	0.57805
0	-1.666	0.52778
0	-1.615	0.47752
0	-1.581	0.43353
0	-1.53	0.38327
0	-1.496	0.33929
0	-1.462	0.29531
0	-1.428	0.25132
0	-1.411	0.20734
2	-1.394	0.16336
2	-1.343	0.12566
2	-1.309	0.08168
2	-1.275	0.043982
2	-1.241	0.0062831
2	-1.224	6.2517
2	-1.19	6.214
2	-1.173	6.1826
2	-1.156	6.1449
2	-1.156	6.1135
2	-1.139	6.0758
2	-1.139	6.0443
2	-1.139	6.0066
2	-1.139	5.9752
2	-1.139	5.9375
2	-1.139	5.9061
2	-1.156	5.8684
2	-1.173	5.837
2	-1.19	5.7993
2	-1.207	5.7616
2	-1.224	5.7239
2	-1.258	5.6862
2	-1.292	5.6485
2	-1.326	5.6108
2	-1.36	5.5731
2	-1.394	5.5291
2	-1.428	5.4851
2	-1.479	5.4412
2	-1.53	5.3972
2	-1.581	5.3469
2	-1.632	5.3029
2	-1.683	5.2527
2	-1.751	5.2024
2	-1.819	5.1459
2	-1.87	5.0893
2	-1.938	5.0328
2	-2.006	4.9762
2	-2.074	4.9134
2	-2.142	4.8506
2	-2.227	4.7814
2	-2.295	4.7123
0	-2.397	4.6432
0	-2.482	4.5678
0	-2.584	4.4924
0	-2.686	4.417
0	-2.771	4.3353
0	-2.856	4.2474
0	-2.958	4.1594
0	-3.026	4.0714
0	-3.111	3.9772
0	-3.179	3.883
0	-3.247	3.7887
0	-3.298	3.6882
0	-3.349	3.5877
0	-3.383	3.4871
0	-3.4	3.3866
0	-3.417	3.2861
0	-3.434	3.1793
0	-3.434	3.0787
0	-3.417	2.9719
0	-3.4	2.8714
0	-3.366	2.7708
0	-3.315	2.6703
0	-3.264	2.5698
0	-3.213	2.4755
0	-3.145	2.375
0	-3.06	2.287
0	-2.992	2.1928
0	-2.907	2.1048
0	-2.805	2.0169
0	-2.72	1.9352
0	-2.618	1.8535
0	-2.533	1.7781
0	-2.431	1.7027
0	-2.329	1.6336
0	-2.227	1.5645
0	-2.125	1.4954
0	-2.023	1.4325
0	-1.921	1.376
0	-1.819	1.3195
0	-1.734	1.2629
1	-1.632	1.2126
1	-1.564	1.1687
1	-1.496	1.1184
1	-1.428	1.0744
1	-1.377	1.0367
1	-1.309	0.99273
1	-1.258	0.95503
1	-1.207	0.91733
1	-1.156	0.87963
1	-1.105	0.84822
1	-1.054	0.8168
1	-1.003	0.78539
1	-0.969	0.75397
1	-0.935	0.72256
1	-0.884	0.69742
1	-0.85	0.67229
1	-0.816	0.64716
1	-0.782	0.62203
1	-0.748	0.59689
0	-0.697	0.57805
0	-0.646	0.55291
1	-0.595	0.54035
1	-0.561	0.5215
1	-0.544	0.50265
1	-0.527	0.4838
1	-0.51	0.47123
1	-0.476	0.45867
1	-0.459	0.43982
1	-0.459	0.42725
1	-0.442	0.41469
1	-0.425	0.40212
1	-0.408	0.38955
1	-0.408	0.37699
1	-0.391	0.36442
1	-0.391	0.35185
1	-0.374	0.33929
1	-0.374	0.32672
1	-0.357	0.31416
1	-0.357	0.30787
1	-0.357	0.29531
1	-0.357	0.28274
1	-0.357	0.27017
1	-0.357	0.26389
1	-0.357	0.25132
1	-0.357	0.23876
1	-0.357	0.23247
1	-0.357	0.21991
1	-0.374	0.20734
1	-0.374	0.19478
1	-0.391	0.18221
1	-0.391	0.16964
1	-0.408	0.15708
1	-0.408	0.14451
0	-0.408	0.13195
0	-0.391	0.12566
0	-0.374	0.1131
0	-0.357	0.10053
0	-0.357	0.087963
0	-0.34	0.075397
0	-0.34	0.069114
0	-0.323	0.056548
0	-0.323	0.050265
0	-0.323	0.037699
0	-0.323	0.025132
0	-0.306	0.018849
0	-0.306	0.0062831
0	-0.306	0
0	-0.306	6.2705
0	-0.306	6.2642
0	-0.306	6.2517
2	-0.323	6.2454
2	-0.289	6.2328
2	-0.272	6.2265
2	-0.255	6.214
2	-0.238	6.2077
2	-0.204	6.2014
2	-0.187	6.1951
2	-0.17	6.1889
2	-0.153	6.1826
2	-0.136	6.1826
2	-0.119	6.1763
2	-0.102	6.1763
2	-0.085	6.17
2	-0.068	6.17
2	-0.051	6.1637
2	-0.034	6.1637
2	-0.017	6.1637
2	-0.017	6.1637
2	0	6.1637
2	0	6.1637
2	0.017	6.1637
2	0.034	6.1637
2	0.051	6.1637
2	0.068	6.1637
2	0.085	6.17
2	0.102	6.17
2	0.119	6.1763
2	0.136	6.1763
0	0.119	6.1826
0	0.102	6.1889
0	0.102	6.1889
0	0.085	6.1951
0	0.085	6.1951
0	0.068	6.2014
0	0.068	6.2014
0	0.051	6.2014
0	0.051	6.2077
0	0.051	6.2077
0	0.034	6.2077
0	0.034	6.2077
0	0.017	6.2077
0	0.017	6.214
0	0	6.214
0	0	6.214
0	0	6.214
0	0	6.214
0	0	6.214
0	-0.017	6.214
0	-0.017	6.214
0	-0.017	6.2077
0	-0.034	6.2077
0	-0.034	6.2077
0	-0.051	6.2077
0	-0.051	6.2077
0	-0.051	6.2014
0	-0.068	6.2014
0	-0.068	6.2014
0	-0.085	6.1951
0	-0.085	6.1951
0	-0.102	6.1889
0	-0.102	6.1889
0	-0.119	6.1826
0	-0.136	6.1763
2	-0.136	6.1763
2	-0.119	6.17
2	-0.102	6.1637
2	-0.085	6.1637
2	-0.068	6.1637
2	-0.068	6.1574
2	-0.051	6.1574
2	-0.034	6.1574
2	-0.017	6.1512
2	0	6.1512
2	0	6.1512
2	0.017	6.1512
2	0.017	6.1574
2	0.034	6.1574
2	0.051	6.1574
2	0.068	6.1574
2	0.085	6.1637
2	0.102	6.1637
2	0.119	6.17
0	0.102	6.17
0	0.085	6.1763
0	0.085	6.1763
0	0.068	6.1826
0	0.068	6.1826
0	0.051	6.1826
0	0.051	6.1889
0	0.034	6.1889
0	0.017	6.1889
0	0.017	6.1889
0	0	6.1889
0	0	6.1889
0	0	6.1889
0	0	6.1889
0	-0.017	6.1889
0	-0.017	6.1889
0	-0.034	6.1889
0	-0.034	6.1889
0	-0.051	6.1826
0	-0.051	6.1826
0	-0.068	6.1826
0	-0.085	6.1763
0	-0.085	6.1763
0	-0.102	6.1763
2	-0.102	6.17
2	-0.085	6.1637
2	-0.085	6.1637
2	-0.068	6.1637
2	-0.051	6.1574
2	-0.034	6.1574
2	-0.017	6.1574
2	0	6.1574
2	0	6.1574
2	0.017	6.1574
2	0.017	6.1574
2	0.034	6.1574
2	0.051	6.1637
2	0.068	6.1637
0	0.051	6.1637
0	0.051	6.17
0	0.034	6.17
0	0.017	6.17
0	0.017	6.17
0	0	6.17
0	0	6.17
0	0	6.17
0	-0.017	6.17
0	-0.017	6.17
0	-0.034	6.17
0	-0.051	6.17
0	-0.051	6.1637
0	-0.068	6.1637
0	-0.085	6.1637
0	-0.085	6.1574
0	-0.102	6.1574
0	-0.119	6.1512
0	-0.136	6.1449
0	-0.136	6.1449
0	-0.153	6.1386
0	-0.17	6.1323
0	-0.187	6.126
0	-0.204	6.1197
0	-0.221	6.1135
2	-0.238	6.1072
2	-0.221	6.1009
2	-0.221	6.0946
2	-0.204	6.0883
2	-0.204	6.082
2	-0.187	6.0758
2	-0.187	6.0695
2	-0.187	6.0632
2	-0.17	6.0569
2	-0.17	6.0506
2	-0.17	6.0443
2	-0.17	6.0381
2	-0.153	6.0381
2	-0.153	6.0318
2	-0.153	6.0255
2	-0.153	6.0192
2	-0.153	6.0192
2	-0.153	6.0129
2	-0.153	6.0066
2	-0.153	6.0004
2	-0.153	6.0004
2	-0.153	5.9941
2	-0.153	5.9878
2	-0.153	5.9815
2	-0.153	5.9752
2	-0.153	5.9752
2	-0.17	5.9689
2	-0.17	5.9627
2	-0.17	5.9564
2	-0.17	5.9501
2	-0.187	5.9438
2	-0.187	5.9375
2	-0.204	5.9313
2	-0.204	5.925
2	-0.204	5.9187
2	-0.221	5.9124
2	-0.221	5.9061
2	-0.238	5.8998
2	-0.255	5.8936
2	-0.255	5.8873
2	-0.272	5.8747
2	-0.289	5.8684
2	-0.289	5.8621
2	-0.306	5.8496
2	-0.323	5.837
2	-0.34	5.8307
2	-0.357	5.8182
2	-0.374	5.8056
2	-0.391	5.793
2	-0.408	5.7805
2	-0.442	5.7679
2	-0.459	5.7553
2	-0.476	5.7428
2	-0.51	5.7302
2	-0.527	5.7113
2	-0.561	5.6925
2	-0.595	5.6799
2	-0.612	5.6611
2	-0.646	5.6422
2	-0.68	5.6171
2	-0.714	5.5982
2	-0.748	5.5731
2	-0.799	5.5543
2	-0.833	5.5291
0	-0.901	5.504
0	-0.969	5.4726
0	-1.037	5.4412
0	-1.122	5.4097
0	-1.19	5.3783
0	-1.275	5.3406
0	-1.36	5.2966
0	-1.445	5.2589
0	-1.53	5.2087
0	-1.615	5.1647
0	-1.7	5.1144
0	-1.802	5.0642
0	-1.887	5.0076
0	-1.989	4.9448
0	-2.074	4.8883
0	-2.176	4.8191
0	-2.278	4.7563
0	-2.38	4.6872
0	-2.482	4.6118
0	-2.567	4.5364
0	-2.669	4.4547
0	-2.771	4.373
0	-2.856	4.2914
0	-2.941	4.2034
0	-3.026	4.1154
0	-3.111	4.0212
0	-3.179	3.9269
0	-3.247	3.8327
0	-3.298	3.7322
0	-3.349	3.6316
0	-3.4	3.5311
0	-3.434	3.4306
0	-3.451	3.3238
0	-3.451	3.2232
0	-3.468	3.1164
0	-3.451	3.0096
0	-3.434	2.9091
0	-3.4	2.8085
0	-3.366	2.7017
0	-3.315	2.6012
0	-3.264	2.507
0	-3.196	2.4064
0	-3.128	2.3122
0	-3.043	2.2179
0	-2.958	2.13
0	-2.873	2.042
0	-2.788	1.954
0	-2.686	1.8724
0	-2.584	1.797
0	-2.482	1.7216
0	-2.38	1.6462
0	-2.278	1.5771
0	-2.193	1.5079
0	-2.091	1.4451
0	-1.989	1.3823
0	-1.887	1.3257
2	-1.785	1.2692
2	-1.666	1.2189
2	-1.547	1.1687
2	-1.428	1.1247
2	-1.309	1.0807
2	-1.19	1.043
2	-1.088	1.0116
2	-0.969	0.98016
2	-0.867	0.94875
2	-0.748	0.92362
2	-0.646	0.90477
2	-0.544	0.88592
2	-0.442	0.87335
2	-0.323	0.86079
2	-0.221	0.8545
2	-0.119	0.84822
2	-0.017	0.84193
2	0.068	0.84193
2	0.17	0.84822
2	0.272	0.8545
2	0.374	0.86707
2	0.476	0.87963
2	0.578	0.8922
0	0.646	0.91105
0	0.731	0.9299
0	0.816	0.95503
0	0.901	0.98016
0	0.986	1.0116
0	1.071	1.043
0	1.156	1.0744
0	1.241	1.1121
0	1.326	1.1498
0	1.428	1.1938
0	1.513	1.2378
0	1.615	1.2817
0	1.7	1.332
0	1.802	1.3886
0	1.904	1.4388
0	2.006	1.5017
0	2.091	1.5645
0	2.193	1.6273
0	2.295	1.6964
0	2.397	1.7655
0	2.482	1.841
0	2.584	1.9163
0	2.669	1.9917
0	2.754	2.0734
0	2.839	2.1614
0	2.924	2.2494
0	2.992	2.3373
0	3.06	2.4253
0	3.128	2.5195
0	3.179	2.6138
0	3.23	2.708
0	3.264	2.8085
0	3.281	2.9091
0	3.298	3.0033
0	3.315	3.1038
0	3.298	3.2044
0	3.298	3.3049
0	3.264	3.4054
0	3.23	3.4997
0	3.196	3.5939
0	3.145	3.6945
0	3.094	3.7887
0	3.026	3.8767
0	2.941	3.9646
0	2.873	4.0526
0	2.788	4.1406
0	2.703	4.2222
0	2.601	4.3039
0	2.516	4.3793
0	2.414	4.4547
0	2.312	4.5238
0	2.21	4.593
0	2.125	4.6621
0	2.023	4.7186
0	1.921	4.7814
0	1.819	4.838
0	1.717	4.8883
0	1.615	4.9385
0	1.513	4.9888
0	1.428	5.0328
0	1.326	5.0705
0	1.241	5.1144
0	1.139	5.1459
0	1.054	5.1836
0	0.969	5.2087
0	0.867	5.2401
0	0.782	5.2652
2	0.697	5.2904
2	0.646	5.3092
2	0.595	5.3281
2	0.544	5.3469
2	0.493	5.3595
2	0.425	5.372
2	0.374	5.3846
2	0.323	5.3972
2	0.272	5.4035
2	0.238	5.416
2	0.187	5.4223
2	0.136	5.4286
2	0.085	5.4286
2	0.034	5.4286
2	0	5.4349
2	-0.034	5.4286
2	-0.085	5.4286
2	-0.136	5.4223
2	-0.187	5.4223
2	-0.238	5.416
2	-0.289	5.4035
2	-0.34	5.3972
2	-0.391	5.3846
2	-0.442	5.372
2	-0.493	5.3595
2	-0.544	5.3406
2	-0.595	5.3281
2	-0.646	5.3092
2	-0.714	5.2841
2	-0.765	5.2652
2	-0.816	5.2401
2	-0.884	5.215
2	-0.935	5.1836
2	-1.003	5.1584
2	-1.071	5.127
2	-1.139	5.0893
2	-1.19	5.0579
2	-1.258	5.0202
2	-1.326	4.9825
2	-1.394	4.9385
2	-1.479	4.8945
2	-1.547	4.8506
2	-1.615	4.8003
0	-1.717	4.75
0	-1.819	4.6998
0	-1.904	4.6432
0	-2.006	4.5867
0	-2.108	4.5238
0	-2.21	4.4547
0	-2.295	4.3919
0	-2.397	4.3165
0	-2.482	4.2474
0	-2.567	4.172
0	-2.652	4.0903
0	-2.72	4.0086
0	-2.805	3.9269
0	-2.873	3.839
0	-2.924	3.7573
0	-2.975	3.6631
0	-3.026	3.5751
0	-3.06	3.4808
0	-3.094	3.3929
0	-3.111	3.2986
0	-3.111	3.2044
0	-3.111	3.1101
0	-3.111	3.0159
0	-3.094	2.9216
0	-3.06	2.8337
0	-3.026	2.7394
0	-2.975	2.6515
0	-2.924	2.5572
0	-2.873	2.4755
0	-2.805	2.3876
0	-2.737	2.3059
0	-2.652	2.2242
0	-2.567	2.1425
0	-2.482	2.0671
0	-2.397	1.9917
0	-2.295	1.9226
0	-2.21	1.8535
0	-2.108	1.7907
0	-2.006	1.7279
0	-1.904	1.6713
0	-1.802	1.6148
0	-1.7	1.5645
0	-1.598	1.5142
0	-1.496	1.464
0	-1.411	1.42
0	-1.309	1.3823
0	-1.207	1.3446
0	-1.105	1.3069
0	-1.02	1.2755
0	-0.918	1.2441
0	-0.816	1.2189
0	-0.731	1.1938
0	-0.629	1.1749
0	-0.544	1.1561
0	-0.442	1.1435
0	-0.357	1.131
1	-0.272	1.1184
1	-0.204	1.1121
1	-0.136	1.1058
1	-0.085	1.1058
1	-0.017	1.0995
1	0.034	1.0995
1	0.085	1.1058
1	0.153	1.1058
1	0.221	1.1121
1	0.272	1.1184
1	0.34	1.131
1	0.408	1.1435
1	0.476	1.1561
1	0.527	1.1687
1	0.595	1.1875
1	0.663	1.2064
1	0.731	1.2315
1	0.799	1.2503
1	0.867	1.2755
1	0.935	1.3069
1	1.003	1.332
1	1.071	1.3634
1	1.139	1.4011
1	1.224	1.4325
1	1.292	1.4703
0	1.394	1.5142
0	1.479	1.5582
0	1.581	1.6022
0	1.683	1.6525
0	1.785	1.7027
0	1.887	1.7593
0	1.972	1.8158
0	2.074	1.8786
0	2.159	1.9415
0	2.261	2.0106
0	2.346	2.0797
0	2.431	2.1488
0	2.516	2.2242
0	2.584	2.2996
0	2.652	2.3813
[truncated: 5,162 more rows]
