# Supplementary material for: Skilled motor control of an inverted pendulum implies low entropy of states but high entropy of actions
Source: PLoS Comput Biol. 2023 Jan 6;19(1):e1010810. doi: 10.1371/journal.pcbi.1010810 (PMC9851554; doi:10.1371/journal.pcbi.1010810)
Supplement: S2 File — The dataset within the file contains the data collected during the experiment. Each CSV file named “FRI_p_l.csv” corresponds to a different trial, where “p” stands for an unique numerical participant’s identifier and “l” stands for pendulum length (where “2” corresponds to 0.2, “3” to 0.3 m, “4” to 0.4 m, etc.). In every file, rows correspond to subsequent time steps, sampled with a frequency of 0.017 s. For every recorded time step, each column contains: the action selected by the trial’s participant (“action”). The value 0 corresponds to a “no action”, the value 1 represents an action that pushes the pendulum towards the clockwise direction and the value 2 corresponds to an action that pushes the pendulum towards the anti-clockwise direction.the angular velocity of the pendulum at that time step (“ang. velocity”), measured in rad s−1.the angle of the pendulum at that time step (“angle”), measured in rad with values in the interval [0, 2π) rad. The angle 0 rad corresponds to the pendulum oriented in its upright position.the single utility value associated to the whole trial (“utility”). (ZIP) [file pcbi.1010810.s002.zip › ExperimentalData/FRI_16_5.csv]

action	angular vel.	angle	trial utility
0	0	3.2358	-3.4459
0	0	3.2358
0	-0.017	3.2358
0	-0.017	3.2358
0	-0.017	3.2358
0	-0.034	3.2358
0	-0.034	3.2358
0	-0.034	3.2358
0	-0.051	3.2295
0	-0.051	3.2295
0	-0.051	3.2295
0	-0.068	3.2232
0	-0.068	3.2232
1	-0.068	3.2232
1	-0.085	3.217
1	-0.119	3.217
1	-0.136	3.2107
1	-0.153	3.2044
1	-0.17	3.2044
1	-0.187	3.1981
1	-0.204	3.1918
1	-0.238	3.1855
1	-0.255	3.173
1	-0.272	3.1667
1	-0.289	3.1604
1	-0.306	3.1478
1	-0.323	3.1416
1	-0.34	3.129
1	-0.357	3.1164
1	-0.357	3.1101
1	-0.374	3.0976
1	-0.391	3.085
1	-0.408	3.0724
1	-0.408	3.0599
1	-0.425	3.0473
1	-0.442	3.0347
1	-0.442	3.0222
1	-0.459	3.0096
1	-0.459	2.9908
1	-0.476	2.9782
1	-0.476	2.9656
1	-0.476	2.9531
1	-0.493	2.9342
1	-0.493	2.9216
1	-0.493	2.9028
1	-0.493	2.8902
1	-0.493	2.8777
1	-0.493	2.8588
1	-0.493	2.8462
1	-0.493	2.8274
1	-0.493	2.8148
1	-0.476	2.8023
1	-0.476	2.7834
1	-0.476	2.7708
1	-0.476	2.7583
1	-0.459	2.7457
1	-0.459	2.7269
1	-0.442	2.7143
1	-0.442	2.7017
1	-0.425	2.6892
1	-0.425	2.6766
1	-0.408	2.664
1	-0.391	2.6515
1	-0.374	2.6389
1	-0.374	2.6263
1	-0.357	2.6138
1	-0.34	2.6075
1	-0.323	2.5949
1	-0.306	2.5823
1	-0.289	2.5761
0	-0.255	2.5698
0	-0.238	2.5572
0	-0.204	2.5509
0	-0.17	2.5447
2	-0.136	2.5447
2	-0.085	2.5384
2	-0.034	2.5384
2	0	2.5384
2	0.051	2.5384
2	0.102	2.5384
2	0.153	2.5447
2	0.204	2.5509
2	0.255	2.5572
2	0.306	2.5635
2	0.357	2.5761
2	0.391	2.5886
2	0.442	2.6012
2	0.493	2.6138
2	0.544	2.6326
2	0.578	2.6452
2	0.629	2.664
2	0.663	2.6829
2	0.714	2.708
2	0.748	2.7269
2	0.782	2.752
2	0.833	2.7771
2	0.867	2.8023
2	0.901	2.8274
2	0.935	2.8588
2	0.969	2.8839
2	0.986	2.9154
2	1.02	2.9468
2	1.054	2.9782
2	1.071	3.0096
2	1.088	3.041
2	1.122	3.0724
2	1.139	3.1101
2	1.156	3.1416
2	1.156	3.1793
2	1.173	3.2107
2	1.19	3.2484
2	1.19	3.2861
2	1.207	3.3175
2	1.207	3.3552
2	1.207	3.3929
2	1.207	3.4306
2	1.207	3.4683
2	1.19	3.4997
2	1.19	3.5374
2	1.173	3.5751
2	1.173	3.6065
2	1.156	3.6442
2	1.139	3.6819
2	1.122	3.7133
2	1.105	3.7447
2	1.088	3.7824
2	1.071	3.8138
2	1.054	3.8453
2	1.02	3.8767
2	1.003	3.9081
2	0.969	3.9395
2	0.935	3.9646
2	0.918	3.996
2	0.884	4.0212
2	0.85	4.0463
2	0.816	4.0714
2	0.782	4.0966
2	0.748	4.1217
2	0.714	4.1406
2	0.68	4.1657
2	0.646	4.1845
2	0.612	4.2034
2	0.578	4.2222
2	0.544	4.2411
2	0.493	4.2537
2	0.459	4.2725
2	0.425	4.2851
0	0.374	4.2976
0	0.306	4.3039
0	0.255	4.3165
0	0.204	4.3228
0	0.153	4.3291
0	0.085	4.3291
0	0.034	4.3353
0	0	4.3353
0	-0.068	4.3353
0	-0.119	4.3291
0	-0.17	4.3228
0	-0.221	4.3165
0	-0.289	4.3102
1	-0.34	4.3039
1	-0.408	4.2914
1	-0.476	4.2788
1	-0.544	4.2599
1	-0.612	4.2411
1	-0.68	4.2222
1	-0.748	4.2034
1	-0.816	4.1783
1	-0.884	4.1531
1	-0.952	4.1217
1	-1.02	4.0966
1	-1.088	4.0589
1	-1.156	4.0275
1	-1.207	3.9898
1	-1.275	3.9521
1	-1.326	3.9144
1	-1.394	3.8767
1	-1.445	3.8327
1	-1.496	3.7887
1	-1.547	3.7447
1	-1.598	3.6945
1	-1.632	3.6442
1	-1.683	3.5939
1	-1.717	3.5437
1	-1.768	3.4934
1	-1.802	3.4369
1	-1.819	3.3866
1	-1.853	3.33
1	-1.887	3.2735
1	-1.904	3.217
1	-1.921	3.1604
1	-1.938	3.0976
1	-1.938	3.041
1	-1.955	2.9845
1	-1.955	2.9216
1	-1.955	2.8651
1	-1.955	2.8085
1	-1.955	2.7457
1	-1.938	2.6892
1	-1.921	2.6326
1	-1.904	2.5698
1	-1.887	2.5132
1	-1.87	2.4567
1	-1.853	2.4001
1	-1.819	2.3436
1	-1.785	2.2933
1	-1.768	2.2368
1	-1.734	2.1865
1	-1.7	2.1362
1	-1.666	2.086
1	-1.615	2.0357
1	-1.581	1.9855
1	-1.547	1.9415
1	-1.496	1.8912
1	-1.462	1.8472
1	-1.411	1.8033
1	-1.377	1.7655
1	-1.326	1.7216
1	-1.292	1.6839
1	-1.241	1.6462
1	-1.207	1.6085
1	-1.156	1.5708
1	-1.105	1.5394
1	-1.071	1.5017
1	-1.02	1.4703
1	-0.969	1.4451
1	-0.935	1.4137
1	-0.884	1.3886
1	-0.85	1.3572
1	-0.799	1.332
1	-0.765	1.3132
1	-0.714	1.288
1	-0.68	1.2692
1	-0.629	1.2441
1	-0.595	1.2315
1	-0.561	1.2126
1	-0.51	1.1938
1	-0.476	1.1812
1	-0.442	1.1624
1	-0.391	1.1498
1	-0.357	1.1435
1	-0.323	1.131
1	-0.289	1.1184
0	-0.221	1.1121
0	-0.17	1.1058
0	-0.119	1.0995
0	-0.068	1.0995
0	-0.017	1.0995
0	0.017	1.0995
0	0.085	1.0995
0	0.136	1.1058
0	0.187	1.1058
0	0.238	1.1121
0	0.289	1.1247
0	0.34	1.131
0	0.408	1.1435
0	0.459	1.1561
0	0.51	1.1749
0	0.561	1.1875
0	0.629	1.2064
0	0.68	1.2252
0	0.731	1.2503
0	0.782	1.2692
2	0.85	1.2943
2	0.918	1.3195
2	1.003	1.3509
2	1.071	1.3823
2	1.139	1.4137
2	1.224	1.4514
2	1.292	1.4891
2	1.377	1.5268
2	1.445	1.5708
2	1.513	1.6148
2	1.598	1.665
2	1.666	1.7153
2	1.751	1.7655
2	1.819	1.8158
2	1.887	1.8724
2	1.972	1.9352
2	2.04	1.9917
2	2.108	2.0546
2	2.176	2.1174
2	2.244	2.1865
2	2.295	2.2556
2	2.363	2.3247
2	2.414	2.3939
2	2.465	2.4693
2	2.516	2.5447
2	2.567	2.62
2	2.618	2.7017
2	2.652	2.7771
2	2.686	2.8588
2	2.703	2.9405
2	2.737	3.0222
2	2.754	3.1038
2	2.771	3.1855
2	2.771	3.2735
2	2.788	3.3552
2	2.788	3.4369
2	2.771	3.5185
2	2.771	3.6065
2	2.754	3.6882
2	2.737	3.7699
2	2.72	3.8515
2	2.686	3.9332
2	2.652	4.0149
2	2.618	4.0966
2	2.584	4.172
2	2.55	4.2474
2	2.516	4.3228
2	2.465	4.3982
2	2.431	4.4736
2	2.38	4.549
2	2.346	4.6181
2	2.295	4.6872
2	2.244	4.7563
0	2.193	4.8254
0	2.125	4.8883
0	2.074	4.9511
0	2.006	5.0139
0	1.955	5.0705
0	1.887	5.127
0	1.836	5.1836
0	1.785	5.2401
0	1.734	5.2966
0	1.683	5.3469
0	1.632	5.3972
0	1.581	5.4412
0	1.547	5.4914
0	1.496	5.5354
0	1.462	5.5794
0	1.428	5.6234
0	1.394	5.6674
0	1.36	5.7113
0	1.326	5.749
1	1.292	5.7867
1	1.241	5.8244
1	1.207	5.8621
1	1.173	5.8998
1	1.122	5.9375
1	1.088	5.9689
1	1.054	6.0004
1	1.02	6.0318
1	0.986	6.0632
1	0.969	6.0946
1	0.935	6.1197
1	0.918	6.1512
1	0.884	6.1763
1	0.867	6.2014
1	0.85	6.2265
1	0.833	6.2517
1	0.816	6.2768
1	0.799	0.018849
1	0.782	0.043982
1	0.765	0.069114
1	0.748	0.087963
1	0.748	0.1131
1	0.731	0.13823
1	0.731	0.15708
1	0.714	0.18221
1	0.714	0.20106
1	0.714	0.22619
1	0.714	0.24504
1	0.714	0.26389
1	0.714	0.28902
1	0.714	0.30787
1	0.714	0.333
0	0.731	0.35185
0	0.748	0.37699
0	0.782	0.39583
0	0.799	0.42097
0	0.833	0.4461
2	0.85	0.47123
2	0.901	0.49637
2	0.935	0.52778
2	0.986	0.5592
2	1.037	0.58433
2	1.088	0.61574
2	1.139	0.65344
2	1.19	0.68486
2	1.241	0.72256
2	1.309	0.76026
2	1.36	0.80424
2	1.411	0.84193
2	1.479	0.88592
2	1.547	0.93618
2	1.615	0.98016
2	1.666	1.0304
2	1.734	1.0807
2	1.802	1.1372
2	1.887	1.1938
2	1.955	1.2503
2	2.023	1.3069
2	2.091	1.3697
2	2.176	1.4325
0	2.227	1.5017
0	2.295	1.5708
0	2.346	1.6399
0	2.414	1.709
0	2.465	1.7844
0	2.516	1.8598
0	2.584	1.9352
0	2.635	2.0169
0	2.686	2.0923
0	2.737	2.174
0	2.771	2.2619
0	2.822	2.3436
0	2.856	2.4316
0	2.89	2.5132
0	2.924	2.6012
0	2.958	2.6892
0	2.975	2.7834
0	2.992	2.8714
0	3.009	2.9593
0	3.009	3.0536
0	3.009	3.1416
0	3.009	3.2358
0	2.992	3.3238
0	2.992	3.4117
0	2.958	3.506
0	2.941	3.5939
0	2.907	3.6819
0	2.873	3.7699
0	2.839	3.8515
0	2.788	3.9395
0	2.754	4.0212
0	2.703	4.1029
0	2.652	4.1845
0	2.584	4.2599
0	2.533	4.3416
0	2.482	4.417
0	2.414	4.4861
0	2.363	4.5615
0	2.295	4.6306
0	2.227	4.6998
0	2.176	4.7626
0	2.108	4.8317
0	2.057	4.8945
0	1.989	4.9511
0	1.938	5.0139
0	1.87	5.0705
0	1.819	5.127
0	1.768	5.1773
0	1.717	5.2338
0	1.666	5.2841
0	1.615	5.3343
1	1.564	5.3783
1	1.496	5.4286
1	1.428	5.4726
1	1.377	5.5103
1	1.326	5.5543
1	1.258	5.592
1	1.207	5.6297
1	1.156	5.6674
1	1.105	5.6988
1	1.054	5.7302
1	1.003	5.7616
1	0.969	5.793
1	0.918	5.8244
1	0.884	5.8496
1	0.833	5.8747
1	0.799	5.8998
1	0.765	5.925
1	0.731	5.9438
1	0.68	5.9689
1	0.646	5.9878
1	0.612	6.0066
1	0.595	6.0255
1	0.561	6.0443
1	0.527	6.0569
1	0.493	6.0758
1	0.476	6.0883
1	0.442	6.1072
1	0.408	6.1197
1	0.391	6.1323
1	0.357	6.1386
1	0.34	6.1512
1	0.323	6.1637
1	0.289	6.17
1	0.272	6.1826
1	0.255	6.1889
1	0.221	6.1951
1	0.204	6.2014
1	0.187	6.2077
1	0.17	6.214
1	0.153	6.2203
1	0.119	6.2203
1	0.102	6.2265
1	0.085	6.2328
1	0.068	6.2328
1	0.051	6.2328
1	0.034	6.2328
1	0.017	6.2391
1	0	6.2391
1	-0.017	6.2391
1	-0.034	6.2328
1	-0.051	6.2328
1	-0.068	6.2328
1	-0.085	6.2328
1	-0.102	6.2265
1	-0.119	6.2203
1	-0.153	6.2203
1	-0.17	6.214
1	-0.187	6.2077
0	-0.187	6.2014
0	-0.187	6.1951
0	-0.204	6.1889
0	-0.204	6.1826
0	-0.204	6.1763
0	-0.221	6.17
2	-0.221	6.1637
2	-0.221	6.1574
2	-0.204	6.1512
2	-0.204	6.1449
2	-0.187	6.1386
2	-0.187	6.1323
2	-0.17	6.126
2	-0.17	6.1197
2	-0.153	6.1135
2	-0.153	6.1135
2	-0.153	6.1072
2	-0.136	6.1009
2	-0.136	6.0946
2	-0.136	6.0946
2	-0.119	6.0883
2	-0.119	6.082
2	-0.119	6.082
2	-0.119	6.0758
2	-0.102	6.0758
2	-0.102	6.0695
2	-0.102	6.0695
2	-0.102	6.0632
2	-0.102	6.0632
2	-0.085	6.0569
2	-0.085	6.0569
2	-0.085	6.0506
2	-0.085	6.0506
2	-0.085	6.0443
2	-0.085	6.0443
2	-0.068	6.0443
2	-0.068	6.0381
2	-0.068	6.0381
2	-0.068	6.0318
2	-0.068	6.0318
2	-0.068	6.0318
2	-0.068	6.0255
2	-0.068	6.0255
2	-0.068	6.0255
2	-0.068	6.0192
2	-0.068	6.0192
2	-0.068	6.0129
2	-0.068	6.0129
2	-0.068	6.0129
2	-0.068	6.0066
2	-0.068	6.0066
2	-0.068	6.0066
2	-0.068	6.0004
2	-0.068	6.0004
2	-0.068	6.0004
2	-0.068	5.9941
2	-0.068	5.9941
2	-0.068	5.9941
2	-0.068	5.9878
2	-0.068	5.9878
2	-0.068	5.9878
2	-0.068	5.9815
2	-0.068	5.9815
2	-0.068	5.9815
2	-0.068	5.9752
2	-0.068	5.9752
2	-0.068	5.9752
2	-0.085	5.9689
2	-0.085	5.9689
2	-0.085	5.9627
2	-0.085	5.9627
2	-0.085	5.9564
2	-0.085	5.9564
2	-0.085	5.9501
2	-0.102	5.9501
2	-0.102	5.9501
2	-0.102	5.9438
2	-0.102	5.9375
2	-0.102	5.9375
2	-0.119	5.9313
2	-0.119	5.9313
2	-0.119	5.925
2	-0.119	5.9187
2	-0.136	5.9187
2	-0.136	5.9124
2	-0.136	5.9061
2	-0.153	5.9061
2	-0.153	5.8998
2	-0.153	5.8936
2	-0.204	5.8873
2	-0.238	5.881
2	-0.272	5.8747
2	-0.323	5.8621
2	-0.357	5.8559
2	-0.391	5.8433
2	-0.442	5.8307
2	-0.476	5.8182
2	-0.527	5.7993
2	-0.578	5.7867
2	-0.612	5.7679
2	-0.663	5.749
2	-0.714	5.7239
2	-0.748	5.705
2	-0.799	5.6799
2	-0.85	5.6548
2	-0.901	5.6297
2	-0.952	5.5982
2	-1.02	5.5668
2	-1.071	5.5354
2	-1.122	5.504
2	-1.19	5.4726
2	-1.241	5.4349
2	-1.309	5.3972
2	-1.36	5.3532
2	-1.428	5.3155
2	-1.496	5.2715
2	-1.564	5.2213
2	-1.632	5.171
2	-1.7	5.1207
2	-1.768	5.0705
2	-1.853	5.0139
2	-1.921	4.9574
2	-1.989	4.9008
2	-2.074	4.838
2	-2.142	4.7752
2	-2.21	4.7123
2	-2.295	4.6432
2	-2.363	4.5741
2	-2.448	4.4987
2	-2.516	4.4233
2	-2.584	4.3479
2	-2.652	4.2725
2	-2.72	4.1908
2	-2.788	4.1091
2	-2.856	4.0212
2	-2.907	3.9332
2	-2.975	3.8453
2	-3.026	3.7573
2	-3.06	3.6631
2	-3.111	3.5751
2	-3.128	3.4808
2	-3.145	3.3866
2	-3.162	3.2923
2	-3.162	3.1918
2	-3.162	3.0976
2	-3.145	3.0033
2	-3.145	2.9091
2	-3.128	2.8148
2	-3.094	2.7206
2	-3.077	2.6263
2	-3.043	2.5384
2	-2.992	2.4441
2	-2.958	2.3562
2	-2.907	2.2682
2	-2.856	2.1802
2	-2.805	2.0986
2	-2.754	2.0106
2	-2.703	1.9289
2	-2.635	1.8472
2	-2.584	1.7718
2	-2.516	1.6964
2	-2.465	1.621
2	-2.397	1.5456
2	-2.346	1.4765
2	-2.278	1.4074
2	-2.227	1.3383
2	-2.159	1.2692
2	-2.108	1.2064
2	-2.04	1.1435
2	-1.989	1.087
2	-1.938	1.0241
2	-1.887	0.9676
2	-1.836	0.91105
2	-1.785	0.8545
2	-1.751	0.80424
2	-1.7	0.75397
2	-1.666	0.70371
2	-1.598	0.65344
2	-1.547	0.60318
2	-1.496	0.5592
2	-1.462	0.51521
2	-1.411	0.47123
2	-1.36	0.42725
2	-1.326	0.38955
2	-1.292	0.34557
2	-1.258	0.30787
2	-1.224	0.27017
2	-1.19	0.23876
2	-1.156	0.20106
2	-1.122	0.16336
2	-1.105	0.13195
2	-1.071	0.10053
2	-1.054	0.069114
2	-1.037	0.037699
2	-1.02	0.0062831
2	-1.003	6.258
2	-0.986	6.2265
2	-0.969	6.1951
2	-0.969	6.17
2	-0.952	6.1386
2	-0.952	6.1135
2	-0.935	6.082
2	-0.935	6.0569
2	-0.935	6.0255
2	-0.935	6.0004
0	-0.952	5.9689
0	-0.969	5.9375
0	-0.986	5.9124
0	-1.003	5.881
0	-1.037	5.8496
0	-1.054	5.8182
0	-1.088	5.7867
0	-1.122	5.749
0	-1.139	5.7176
0	-1.173	5.6799
1	-1.207	5.6485
1	-1.258	5.6108
1	-1.326	5.5731
1	-1.377	5.5291
1	-1.428	5.4851
1	-1.496	5.4412
1	-1.547	5.3972
1	-1.615	5.3469
1	-1.683	5.3029
1	-1.751	5.2464
1	-1.819	5.1961
1	-1.887	5.1396
1	-1.955	5.083
0	-2.006	5.0202
0	-2.057	4.9637
0	-2.125	4.9008
0	-2.176	4.8317
0	-2.244	4.7689
0	-2.295	4.6998
0	-2.346	4.6306
0	-2.414	4.5553
0	-2.465	4.4861
0	-2.533	4.4107
0	-2.584	4.3291
0	-2.635	4.2537
0	-2.686	4.172
0	-2.737	4.0903
0	-2.788	4.0086
0	-2.822	3.9269
0	-2.856	3.839
0	-2.907	3.751
0	-2.924	3.6631
0	-2.958	3.5751
0	-2.975	3.4871
0	-2.992	3.3992
0	-3.009	3.3049
0	-3.009	3.217
0	-3.009	3.1227
0	-3.009	3.0347
0	-2.992	2.9468
0	-2.975	2.8525
0	-2.958	2.7646
0	-2.941	2.6766
0	-2.907	2.5886
0	-2.873	2.5007
0	-2.822	2.4127
0	-2.788	2.331
0	-2.737	2.2494
0	-2.686	2.1677
0	-2.635	2.086
0	-2.584	2.0043
0	-2.533	1.9289
0	-2.465	1.8535
0	-2.414	1.7844
0	-2.346	1.709
0	-2.295	1.6399
0	-2.227	1.5708
0	-2.159	1.5079
0	-2.108	1.4388
0	-2.04	1.376
0	-1.989	1.3195
0	-1.921	1.2566
0	-1.87	1.2001
0	-1.819	1.1435
0	-1.751	1.0933
0	-1.7	1.043
0	-1.649	0.99273
0	-1.598	0.94246
0	-1.547	0.8922
0	-1.513	0.84822
0	-1.462	0.80424
0	-1.411	0.76026
0	-1.377	0.71627
0	-1.343	0.67858
0	-1.309	0.63459
0	-1.258	0.59689
0	-1.241	0.5592
0	-1.207	0.5215
0	-1.173	0.4838
0	-1.139	0.45238
0	-1.122	0.41469
0	-1.088	0.38327
0	-1.071	0.35185
0	-1.054	0.32044
0	-1.037	0.28902
0	-1.02	0.25761
2	-1.003	0.22619
2	-0.969	0.19478
2	-0.935	0.16964
2	-0.918	0.13823
2	-0.884	0.1131
2	-0.867	0.087963
2	-0.85	0.056548
2	-0.833	0.031415
2	-0.816	0.0062831
2	-0.799	6.2705
2	-0.782	6.2454
2	-0.765	6.2203
2	-0.748	6.1951
2	-0.748	6.1763
2	-0.731	6.1512
2	-0.731	6.1323
2	-0.714	6.1072
2	-0.714	6.0883
2	-0.714	6.0632
2	-0.697	6.0443
2	-0.697	6.0255
2	-0.697	6.0004
2	-0.697	5.9815
2	-0.697	5.9564
2	-0.714	5.9375
2	-0.714	5.9187
0	-0.731	5.8936
0	-0.748	5.8684
0	-0.782	5.8496
0	-0.799	5.8244
0	-0.833	5.7993
0	-0.867	5.7742
0	-0.884	5.749
0	-0.918	5.7176
1	-0.952	5.6925
1	-1.003	5.6611
1	-1.054	5.6297
1	-1.105	5.5982
1	-1.156	5.5668
1	-1.207	5.5291
1	-1.275	5.4914
1	-1.326	5.4537
1	-1.394	5.4097
1	-1.462	5.3658
1	-1.513	5.3218
1	-1.581	5.2778
1	-1.649	5.2275
1	-1.717	5.1773
1	-1.785	5.1207
1	-1.853	5.0705
1	-1.938	5.0139
0	-1.989	4.9511
0	-2.04	4.8945
0	-2.108	4.8317
0	-2.159	4.7626
0	-2.227	4.6998
0	-2.278	4.6306
0	-2.329	4.5615
0	-2.397	4.4924
0	-2.448	4.417
0	-2.516	4.3416
0	-2.567	4.2662
0	-2.618	4.1908
0	-2.669	4.1091
0	-2.703	4.0275
0	-2.754	3.9458
0	-2.788	3.8641
0	-2.822	3.7761
0	-2.856	3.6945
0	-2.89	3.6065
0	-2.907	3.5185
0	-2.924	3.4306
0	-2.941	3.3426
0	-2.958	3.2546
0	-2.958	3.1667
0	-2.958	3.0787
0	-2.941	2.9845
0	-2.941	2.8965
0	-2.907	2.8085
0	-2.89	2.7206
0	-2.856	2.6389
0	-2.839	2.5509
0	-2.788	2.4693
0	-2.754	2.3813
0	-2.703	2.2996
0	-2.669	2.2179
0	-2.618	2.1425
0	-2.567	2.0609
0	-2.499	1.9855
0	-2.448	1.9101
0	-2.38	1.841
0	-2.329	1.7655
0	-2.261	1.6964
0	-2.21	1.6336
0	-2.142	1.5645
0	-2.091	1.5017
0	-2.023	1.4388
0	-1.972	1.3823
0	-1.904	1.3195
0	-1.853	1.2629
0	-1.785	1.2126
0	-1.734	1.1561
0	-1.683	1.1058
0	-1.615	1.0556
0	-1.564	1.0116
0	-1.513	0.96131
0	-1.462	0.91733
0	-1.428	0.87335
0	-1.377	0.82937
0	-1.326	0.79167
0	-1.292	0.74769
0	-1.241	0.70999
0	-1.207	0.67229
0	-1.173	0.64088
0	-1.139	0.60318
0	-1.105	0.57176
2	-1.071	0.54035
2	-1.02	0.50265
2	-0.986	0.47752
2	-0.935	0.4461
2	-0.901	0.42097
2	-0.85	0.38955
2	-0.816	0.36442
2	-0.782	0.34557
2	-0.748	0.32044
2	-0.697	0.29531
2	-0.663	0.27646
2	-0.646	0.25761
2	-0.612	0.23876
2	-0.578	0.21991
2	-0.544	0.20106
2	-0.527	0.18849
2	-0.493	0.16964
2	-0.459	0.15708
2	-0.442	0.14451
2	-0.408	0.13195
2	-0.391	0.11938
2	-0.374	0.10681
2	-0.34	0.094246
2	-0.323	0.08168
2	-0.306	0.075397
2	-0.289	0.062831
2	-0.255	0.056548
2	-0.238	0.050265
2	-0.221	0.043982
2	-0.204	0.037699
2	-0.187	0.031415
2	-0.17	0.025132
2	-0.153	0.018849
2	-0.136	0.012566
2	-0.119	0.012566
2	-0.102	0.0062831
2	-0.085	0.0062831
2	-0.068	0
2	-0.051	0
2	-0.034	0
2	-0.017	0
2	0	0
2	0	0
2	0.017	0
2	0.034	0
2	0.051	0
2	0.068	0
2	0.085	0.0062831
2	0.102	0.0062831
2	0.119	0.012566
2	0.136	0.012566
2	0.153	0.018849
2	0.17	0.025132
0	0.17	0.031415
0	0.17	0.037699
0	0.17	0.043982
0	0.17	0.043982
1	0.187	0.050265
1	0.17	0.056548
1	0.153	0.062831
1	0.136	0.069114
1	0.136	0.069114
1	0.119	0.075397
1	0.102	0.08168
1	0.102	0.08168
1	0.085	0.087963
1	0.068	0.087963
1	0.068	0.087963
1	0.051	0.094246
1	0.051	0.094246
1	0.034	0.094246
1	0.017	0.094246
1	0.017	0.10053
1	0	0.10053
1	0	0.10053
1	0	0.10053
1	-0.017	0.10053
1	-0.017	0.094246
1	-0.034	0.094246
1	-0.034	0.094246
1	-0.051	0.094246
1	-0.068	0.094246
1	-0.068	0.087963
1	-0.085	0.087963
1	-0.102	0.08168
1	-0.102	0.08168
1	-0.119	0.075397
1	-0.136	0.075397
1	-0.136	0.069114
1	-0.153	0.062831
1	-0.17	0.056548
0	-0.153	0.056548
0	-0.153	0.050265
0	-0.153	0.043982
0	-0.153	0.037699
0	-0.153	0.031415
2	-0.153	0.031415
2	-0.136	0.025132
2	-0.119	0.018849
2	-0.085	0.018849
2	-0.068	0.012566
2	-0.051	0.012566
2	-0.034	0.012566
2	-0.017	0.012566
2	0	0.0062831
2	0	0.0062831
2	0.017	0.0062831
2	0.034	0.012566
2	0.051	0.012566
2	0.068	0.012566
2	0.085	0.012566
2	0.102	0.018849
2	0.119	0.018849
2	0.136	0.025132
0	0.136	0.031415
0	0.136	0.031415
0	0.136	0.037699
0	0.136	0.043982
1	0.136	0.050265
1	0.136	0.050265
1	0.119	0.056548
1	0.102	0.056548
1	0.085	0.062831
1	0.085	0.062831
1	0.068	0.069114
1	0.051	0.069114
1	0.051	0.069114
1	0.034	0.075397
1	0.017	0.075397
1	0	0.075397
1	0	0.075397
1	0	0.075397
1	-0.017	0.075397
1	-0.017	0.075397
1	-0.034	0.075397
1	-0.051	0.069114
1	-0.051	0.069114
1	-0.068	0.069114
1	-0.085	0.062831
1	-0.085	0.062831
1	-0.102	0.056548
1	-0.119	0.056548
0	-0.119	0.050265
0	-0.102	0.050265
0	-0.102	0.043982
0	-0.102	0.043982
0	-0.102	0.037699
0	-0.102	0.037699
0	-0.102	0.031415
0	-0.102	0.025132
0	-0.085	0.025132
0	-0.085	0.025132
0	-0.085	0.018849
0	-0.085	0.018849
2	-0.085	0.012566
2	-0.068	0.012566
2	-0.051	0.0062831
2	-0.034	0.0062831
2	-0.017	0.0062831
2	0	0.0062831
2	0	0.0062831
2	0.017	0.0062831
0	0.017	0.0062831
0	0.017	0.0062831
0	0.017	0.0062831
0	0.017	0.0062831
0	0.017	0.0062831
0	0.017	0.012566
0	0.017	0.012566
0	0.017	0.012566
1	0.017	0.012566
1	0	0.012566
1	0	0.012566
1	-0.017	0.012566
1	-0.017	0.012566
1	-0.034	0.012566
1	-0.051	0.0062831
1	-0.068	0.0062831
1	-0.085	0.0062831
1	-0.102	0
1	-0.119	0
1	-0.136	6.2768
1	-0.153	6.2705
1	-0.17	6.2705
0	-0.17	6.2642
0	-0.17	6.258
0	-0.17	6.2517
0	-0.17	6.2454
0	-0.17	6.2391
0	-0.17	6.2328
0	-0.187	6.2328
2	-0.187	6.2265
2	-0.17	6.2203
2	-0.153	6.214
2	-0.153	6.2077
2	-0.136	6.2014
2	-0.119	6.2014
2	-0.102	6.1951
2	-0.102	6.1951
2	-0.085	6.1889
2	-0.085	6.1889
2	-0.068	6.1826
2	-0.051	6.1826
2	-0.051	6.1826
2	-0.034	6.1763
2	-0.034	6.1763
2	-0.017	6.1763
2	0	6.1763
2	0	6.1763
2	0	6.1763
2	0	6.1763
2	0.017	6.1763
2	0.034	6.1763
2	0.034	6.1826
2	0.051	6.1826
2	0.051	6.1826
2	0.068	6.1826
2	0.085	6.1889
2	0.085	6.1889
2	0.102	6.1951
2	0.119	6.1951
2	0.119	6.2014
2	0.136	6.2077
0	0.136	6.2077
0	0.119	6.214
0	0.119	6.214
0	0.119	6.2203
0	0.119	6.2265
0	0.119	6.2265
0	0.102	6.2328
0	0.102	6.2328
0	0.102	6.2391
0	0.102	6.2391
0	0.102	6.2454
0	0.102	6.2454
0	0.102	6.2517
0	0.085	6.2517
0	0.085	6.258
0	0.085	6.258
0	0.085	6.2642
0	0.085	6.2642
0	0.085	6.2705
0	0.085	6.2705
0	0.085	6.2768
0	0.085	6.2768
0	0.085	0
0	0.085	0
1	0.085	0
1	0.068	0.0062831
1	0.051	0.0062831
1	0.034	0.0062831
1	0.017	0.012566
1	0	0.012566
1	0	0.012566
1	0	0.012566
0	0	0.012566
0	0	0.012566
0	0	0.012566
0	0	0.012566
0	0	0.0062831
0	0	0.0062831
0	0	0.0062831
0	0	0.0062831
0	0	0.0062831
0	0	0.0062831
0	0	0.0062831
0	0	0.0062831
0	0	0.0062831
0	0	0.0062831
0	0	0.0062831
0	0	0.0062831
0	0	0.0062831
0	0	0.0062831
0	0	0.0062831
0	0	0.0062831
0	0	0.0062831
0	0	0.0062831
0	0	0.0062831
0	0	0.0062831
0	0	0.0062831
0	0	0.0062831
0	0	0.0062831
0	0	0.0062831
0	0	0.0062831
0	0	0.0062831
1	0	0.0062831
1	0	0.0062831
1	-0.017	0.0062831
1	-0.034	0.0062831
1	-0.051	0.0062831
0	-0.051	0.0062831
0	-0.051	0
0	-0.051	0
0	-0.051	0
0	-0.051	0
0	-0.051	6.2768
0	-0.051	6.2768
0	-0.051	6.2768
0	-0.051	6.2705
0	-0.051	6.2705
0	-0.051	6.2705
0	-0.051	6.2705
0	-0.051	6.2642
0	-0.051	6.2642
0	-0.051	6.2642
0	-0.051	6.2642
0	-0.051	6.258
0	-0.051	6.258
2	-0.051	6.258
2	-0.034	6.2517
2	-0.034	6.2517
2	-0.017	6.2517
2	0	6.2517
2	0	6.2517
2	0.017	6.2517
0	0.017	6.2517
0	0.017	6.2517
0	0.017	6.2517
0	0.017	6.258
0	0	6.258
0	0	6.258
0	0	6.258
0	0	6.258
0	0	6.258
0	0	6.258
0	0	6.258
0	0	6.258
0	0	6.258
0	0	6.258
0	0	6.258
0	0	6.258
0	0	6.258
0	0	6.258
0	0	6.258
0	0	6.258
0	0	6.258
0	0	6.258
0	0	6.258
0	0	6.258
0	0	6.258
0	0	6.258
0	0	6.258
0	0	6.258
2	-0.017	6.2517
2	0	6.2517
2	0	6.2517
2	0.017	6.258
2	0.034	6.258
0	0.034	6.258
0	0.034	6.258
0	0.034	6.258
0	0.034	6.258
0	0.034	6.2642
0	0.017	6.2642
0	0.017	6.2642
0	0.017	6.2642
0	0.017	6.2642
0	0.017	6.2642
0	0.017	6.2705
0	0.017	6.2705
0	0.017	6.2705
0	0.017	6.2705
0	0.017	6.2705
0	0.017	6.2705
0	0.017	6.2705
0	0.017	6.2705
0	0.017	6.2768
0	0.017	6.2768
1	0.017	6.2768
1	0	6.2768
1	0	6.2768
1	-0.017	6.2768
1	-0.034	6.2768
0	-0.034	6.2705
0	-0.034	6.2705
0	-0.034	6.2705
0	-0.034	6.2705
0	-0.034	6.2705
0	-0.034	6.2642
0	-0.034	6.2642
0	-0.034	6.2642
0	-0.034	6.2642
0	-0.034	6.2642
0	-0.034	6.258
0	-0.034	6.258
0	-0.051	6.258
0	-0.051	6.258
0	-0.051	6.2517
0	-0.051	6.2517
0	-0.051	6.2517
0	-0.051	6.2517
2	-0.051	6.2454
2	-0.034	6.2454
2	-0.017	6.2454
2	-0.017	6.2454
2	0	6.2454
2	0	6.2454
0	0	6.2454
0	0	6.2454
0	0	6.2454
0	0	6.2454
0	0	6.2454
0	0	6.2454
0	0	6.2454
0	0	6.2454
0	0	6.2391
0	0	6.2391
0	0	6.2391
0	-0.017	6.2391
0	-0.017	6.2391
0	-0.017	6.2391
0	-0.017	6.2391
0	-0.017	6.2391
0	-0.017	6.2391
0	-0.017	6.2391
0	-0.034	6.2328
0	-0.034	6.2328
0	-0.034	6.2328
2	-0.034	6.2328
2	-0.017	6.2328
2	-0.017	6.2328
2	0	6.2265
2	0	6.2265
2	0.017	6.2328
0	0.017	6.2328
0	0	6.2328
0	0	6.2328
0	0	6.2328
0	0	6.2328
0	0	6.2328
0	0	6.2328
0	0	6.2328
0	0	6.2328
0	0	6.2328
0	0	6.2328
0	0	6.2328
0	0	6.2328
0	-0.017	6.2328
0	-0.017	6.2328
0	-0.017	6.2265
0	-0.017	6.2265
0	-0.017	6.2265
0	-0.034	6.2265
0	-0.034	6.2265
0	-0.034	6.2265
0	-0.034	6.2203
2	-0.034	6.2203
2	-0.034	6.2203
2	-0.017	6.2203
2	0	6.2203
2	0	6.2203
2	0	6.2203
2	0.017	6.2203
2	0.034	6.2203
2	0.051	6.2203
2	0.051	6.2265
2	0.068	6.2265
0	0.068	6.2265
0	0.068	6.2328
0	0.068	6.2328
0	0.051	6.2328
0	0.051	6.2391
0	0.051	6.2391
0	0.051	6.2391
0	0.051	6.2391
0	0.051	6.2454
0	0.051	6.2454
0	0.034	6.2454
0	0.034	6.2454
0	0.034	6.2517
0	0.034	6.2517
0	0.034	6.2517
0	0.034	6.2517
0	0.034	6.258
0	0.034	6.258
0	0.034	6.258
0	0.034	6.258
0	0.034	6.258
0	0.017	6.258
0	0.017	6.2642
0	0.017	6.2642
0	0.017	6.2642
0	0.017	6.2642
0	0.017	6.2642
0	0.017	6.2642
0	0.017	6.2642
0	0.017	6.2642
0	0.017	6.2705
0	0.017	6.2705
0	0.017	6.2705
0	0.017	6.2705
0	0.017	6.2705
0	0.017	6.2705
0	0.017	6.2705
0	0.017	6.2705
0	0.017	6.2705
0	0.017	6.2768
0	0.017	6.2768
0	0.017	6.2768
0	0.017	6.2768
0	0.017	6.2768
0	0.017	6.2768
0	0.017	6.2768
0	0.017	6.2768
0	0.017	6.2768
0	0.017	6.2768
0	0.017	6.2768
0	0.017	0
0	0.017	0
0	0.017	0
0	0.017	0
0	0.017	0
0	0.017	0
0	0.017	0
0	0.017	0
0	0.017	0
0	0.017	0
0	0.017	0
0	0.017	0.0062831
0	0.017	0.0062831
0	0.017	0.0062831
0	0.017	0.0062831
0	0.017	0.0062831
0	0.017	0.0062831
0	0.017	0.0062831
0	0.017	0.0062831
0	0.017	0.0062831
0	0.017	0.0062831
0	0.017	0.012566
1	0.017	0.012566
1	0	0.012566
1	0	0.012566
1	-0.017	0.012566
1	-0.034	0.012566
1	-0.051	0.0062831
0	-0.034	0.0062831
0	-0.034	0.0062831
0	-0.034	0.0062831
0	-0.034	0
0	-0.034	0
0	-0.034	0
0	-0.034	0
0	-0.034	6.2831
0	-0.034	6.2768
0	-0.034	6.2768
0	-0.034	6.2768
0	-0.034	6.2768
0	-0.034	6.2705
0	-0.034	6.2705
0	-0.034	6.2705
0	-0.034	6.2705
0	-0.051	6.2642
0	-0.051	6.2642
0	-0.051	6.2642
0	-0.051	6.2642
0	-0.051	6.258
0	-0.051	6.258
0	-0.051	6.258
0	-0.051	6.258
0	-0.051	6.2517
2	-0.051	6.2517
2	-0.034	6.2517
2	-0.017	6.2517
2	-0.017	6.2454
2	0	6.2454
0	0	6.2454
0	0	6.2454
0	0	6.2454
0	0	6.2454
0	0	6.2454
0	0	6.2454
0	-0.017	6.2454
0	-0.017	6.2454
0	-0.017	6.2454
0	-0.017	6.2454
0	-0.017	6.2454
0	-0.017	6.2391
0	-0.017	6.2391
0	-0.034	6.2391
0	-0.034	6.2391
0	-0.034	6.2391
0	-0.034	6.2391
0	-0.034	6.2328
0	-0.034	6.2328
0	-0.034	6.2328
2	-0.051	6.2328
2	-0.034	6.2265
2	-0.017	6.2265
2	0	6.2265
2	0	6.2265
2	0	6.2265
2	0.017	6.2265
0	0.017	6.2265
0	0.017	6.2265
0	0	6.2328
0	0	6.2328
0	0	6.2328
0	0	6.2328
0	0	6.2328
0	0	6.2328
0	0	6.2328
0	0	6.2328
0	0	6.2328
0	0	6.2328
0	0	6.2328
0	0	6.2328
0	-0.017	6.2265
0	-0.017	6.2265
0	-0.017	6.2265
0	-0.017	6.2265
0	-0.017	6.2265
0	-0.034	6.2265
0	-0.034	6.2265
0	-0.034	6.2203
0	-0.034	6.2203
0	-0.034	6.2203
2	-0.051	6.2203
2	-0.034	6.2203
2	-0.017	6.214
2	0	6.214
2	0	6.214
2	0	6.214
2	0.017	6.214
2	0.034	6.214
2	0.034	6.2203
2	0.051	6.2203
0	0.051	6.2203
0	0.051	6.2203
0	0.034	6.2265
0	0.034	6.2265
0	0.034	6.2265
0	0.034	6.2265
0	0.034	6.2328
0	0.017	6.2328
0	0.017	6.2328
0	0.017	6.2328
0	0.017	6.2328
0	0.017	6.2328
0	0.017	6.2328
0	0	6.2328
0	0	6.2328
0	0	6.2391
0	0	6.2391
0	0	6.2391
0	0	6.2391
0	0	6.2391
0	0	6.2391
0	0	6.2391
0	0	6.2391
0	0	6.2391
0	0	6.2328
0	0	6.2328
0	-0.017	6.2328
2	-0.017	6.2328
2	0	6.2328
2	0	6.2328
2	0.017	6.2328
0	0.017	6.2328
0	0	6.2328
0	0	6.2328
0	0	6.2391
0	0	6.2391
0	0	6.2391
0	0	6.2391
0	0	6.2391
0	0	6.2391
0	0	6.2391
0	0	6.2391
0	0	6.2328
0	0	6.2328
0	-0.017	6.2328
0	-0.017	6.2328
0	-0.017	6.2328
0	-0.017	6.2328
0	-0.017	6.2328
0	-0.017	6.2328
0	-0.034	6.2328
0	-0.034	6.2265
0	-0.034	6.2265
0	-0.034	6.2265
0	-0.034	6.2265
2	-0.034	6.2265
2	-0.034	6.2203
2	-0.017	6.2203
2	0	6.2203
2	0	6.2203
2	0	6.2203
0	0	6.2203
0	0	6.2203
0	0	6.2203
0	0	6.2203
0	0	6.2203
0	0	6.2203
0	0	6.2203
0	0	6.2203
0	-0.017	6.2203
0	-0.017	6.2203
0	-0.017	6.2203
0	-0.017	6.2203
0	-0.017	6.2203
0	-0.034	6.214
0	-0.034	6.214
0	-0.034	6.214
0	-0.034	6.214
0	-0.051	6.214
2	-0.051	6.2077
2	-0.034	6.2077
2	-0.017	6.2077
2	-0.017	6.2077
2	0	6.2077
2	0	6.2077
2	0	6.2077
2	0.017	6.2077
2	0.034	6.2077
2	0.051	6.2077
2	0.051	6.214
2	0.068	6.214
0	0.068	6.214
0	0.051	6.2203
0	0.051	6.2203
0	0.051	6.2203
0	0.051	6.2203
0	0.051	6.2265
0	0.034	6.2265
0	0.034	6.2265
0	0.034	6.2265
0	0.034	6.2328
0	0.034	6.2328
0	0.034	6.2328
0	0.017	6.2328
0	0.017	6.2328
0	0.017	6.2328
0	0.017	6.2391
0	0.017	6.2391
0	0.017	6.2391
0	0	6.2391
0	0	6.2391
0	0	6.2391
0	0	6.2391
0	0	6.2391
0	0	6.2391
0	0	6.2391
0	0	6.2391
0	0	6.2391
0	0	6.2391
0	0	6.2391
2	0	6.2391
2	0	6.2391
2	0.017	6.2391
2	0.017	6.2391
2	0.034	6.2391
2	0.051	6.2454
0	0.051	6.2454
0	0.051	6.2454
0	0.051	6.2454
0	0.034	6.2517
0	0.034	6.2517
0	0.034	6.2517
0	0.034	6.2517
0	0.034	6.258
0	0.034	6.258
0	0.034	6.258
0	0.034	6.258
0	0.034	6.258
0	0.034	6.258
0	0.034	6.2642
0	0.034	6.2642
0	0.017	6.2642
0	0.017	6.2642
0	0.017	6.2642
0	0.017	6.2642
0	0.017	6.2705
0	0.017	6.2705
0	0.017	6.2705
0	0.017	6.2705
1	0.017	6.2705
1	0	6.2705
1	0	6.2705
1	-0.017	6.2705
1	-0.034	6.2705
1	-0.051	6.2705
1	-0.068	6.2642
0	-0.068	6.2642
0	-0.068	6.2642
0	-0.068	6.258
0	-0.068	6.258
0	-0.068	6.258
0	-0.068	6.2517
0	-0.068	6.2517
0	-0.068	6.2517
0	-0.068	6.2454
0	-0.085	6.2454
0	-0.085	6.2391
0	-0.085	6.2391
0	-0.085	6.2328
0	-0.085	6.2328
0	-0.085	6.2328
0	-0.102	6.2265
2	-0.102	6.2265
2	-0.085	6.2203
2	-0.068	6.2203
2	-0.051	6.214
2	-0.051	6.214
2	-0.034	6.214
2	-0.017	6.214
2	-0.017	6.2077
2	0	6.2077
2	0	6.2077
2	0.017	6.2077
2	0.017	6.214
2	0.034	6.214
2	0.051	6.214
0	0.034	6.214
0	0.034	6.214
0	0.034	6.2203
0	0.034	6.2203
0	0.034	6.2203
0	0.017	6.2203
0	0.017	6.2203
0	0.017	6.2203
0	0.017	6.2265
0	0.017	6.2265
0	0	6.2265
0	0	6.2265
0	0	6.2265
0	0	6.2265
2	0	6.2265
2	0	6.2265
2	0.017	6.2265
2	0.034	6.2265
2	0.051	6.2265
2	0.051	6.2328
0	0.051	6.2328
0	0.051	6.2328
0	0.051	6.2328
0	0.051	6.2391
0	0.051	6.2391
0	0.034	6.2391
0	0.034	6.2391
0	0.034	6.2454
0	0.034	6.2454
0	0.034	6.2454
0	0.034	6.2454
0	0.034	6.2517
0	0.034	6.2517
0	0.017	6.2517
0	0.017	6.2517
0	0.017	6.2517
0	0.017	6.2517
0	0.017	6.2517
0	0.017	6.258
0	0.017	6.258
0	0.017	6.258
0	0.017	6.258
0	0.017	6.258
0	0.017	6.258
0	0	6.258
0	0	6.258
0	0	6.258
0	0	6.258
0	0	6.258
0	0	6.258
0	0	6.258
0	0	6.2642
0	0	6.2642
0	0	6.2642
0	0	6.2642
0	0	6.2642
0	0	6.2642
0	0	6.2642
0	0	6.2642
0	0	6.2642
0	0	6.2642
0	0	6.2642
0	0	6.2642
0	0	6.2642
0	0	6.2642
0	0	6.2642
0	0	6.2642
0	0	6.258
0	0	6.258
0	0	6.258
0	0	6.258
0	0	6.258
0	0	6.258
0	0	6.258
2	-0.017	6.258
2	0	6.258
2	0	6.258
0	0	6.258
0	0	6.258
0	0	6.258
0	0	6.258
0	0	6.258
0	0	6.258
0	0	6.258
0	0	6.258
0	0	6.258
0	0	6.258
0	0	6.258
0	0	6.258
0	0	6.258
0	0	6.258
0	0	6.258
0	0	6.258
0	0	6.258
0	0	6.258
0	0	6.258
0	0	6.258
0	0	6.258
0	0	6.258
2	-0.017	6.258
2	0	6.258
2	0	6.258
2	0.017	6.258
0	0.017	6.258
0	0.017	6.258
0	0.017	6.258
0	0.017	6.258
0	0.017	6.258
0	0.017	6.258
0	0	6.258
0	0	6.258
0	0	6.2642
0	0	6.2642
0	0	6.2642
0	0	6.2642
0	0	6.2642
0	0	6.2642
0	0	6.2642
0	0	6.2642
0	0	6.2642
0	0	6.2642
0	0	6.2642
0	0	6.2642
0	0	6.2642
0	0	6.2642
0	0	6.2642
0	0	6.2642
0	0	6.2642
0	0	6.2642
0	0	6.2642
0	0	6.2642
0	0	6.2642
0	0	6.2642
2	0	6.2642
2	0	6.2642
2	0.017	6.2642
0	0.017	6.2642
0	0.017	6.2642
0	0.017	6.2642
0	0.017	6.2642
0	0.017	6.2642
0	0.017	6.2705
0	0.017	6.2705
0	0	6.2705
0	0	6.2705
0	0	6.2705
0	0	6.2705
0	0	6.2705
0	0	6.2705
0	0	6.2705
0	0	6.2705
0	0	6.2705
0	0	6.2705
0	0	6.2705
0	0	6.2705
0	0	6.2705
0	0	6.2768
0	0	6.2768
0	0	6.2768
0	0	6.2768
0	0	6.2768
0	0	6.2768
0	0	6.2768
0	0	6.2768
0	0	6.2768
0	0	6.2768
0	0	6.2768
0	0	6.2768
0	0	6.2768
0	0	6.2768
0	0	6.2768
0	0	6.2768
0	0	6.2768
0	0	6.2768
0	0	6.2768
0	0	6.2768
0	0	6.2768
0	0	6.2768
0	0	6.2768
0	0	6.2768
0	0	6.2768
0	0	6.2768
0	0	6.2768
0	0	6.2768
0	0	6.2831
0	0	0
0	0	0
0	0	0
0	0	0
0	0	0
0	0	0
0	0	0
0	0	0
0	0	0
0	0	0
0	0	0
0	0	0
0	0	0
0	0	0
0	0	0
0	0	0
0	0	0
0	0	0
0	0	0
0	0	0
0	0	0
0	0	0
0	0	0
0	0	0
0	0	0
0	0	0
0	0	0
0	0	0
0	0	0
0	0	0
0	0	0.0062831
0	0	0.0062831
0	0	0.0062831
0	0	0.0062831
0	0	0.0062831
0	0	0.0062831
0	0	0.0062831
0	0	0.0062831
0	0	0.0062831
0	0	0.0062831
0	0	0.0062831
0	0	0.0062831
0	0	0.0062831
0	0.017	0.0062831
0	0.017	0.0062831
0	0.017	0.012566
0	0.017	0.012566
0	0.017	0.012566
0	0.017	0.012566
0	0.017	0.012566
0	0.017	0.012566
0	0.017	0.012566
0	0.017	0.012566
0	0.017	0.012566
0	0.017	0.018849
0	0.017	0.018849
0	0.017	0.018849
0	0.017	0.018849
0	0.017	0.018849
0	0.017	0.018849
0	0.034	0.018849
0	0.034	0.025132
0	0.034	0.025132
0	0.034	0.025132
0	0.034	0.025132
0	0.034	0.025132
0	0.034	0.031415
0	0.034	0.031415
1	0.034	0.031415
1	0.034	0.031415
1	0.017	0.031415
1	0	0.031415
1	0	0.031415
1	-0.017	0.031415
1	-0.034	0.031415
0	-0.017	0.031415
0	-0.017	0.031415
0	-0.017	0.031415
0	-0.017	0.031415
0	-0.017	0.025132
0	-0.017	0.025132
[truncated: 5,162 more rows]
