# Supplementary material for: Skilled motor control of an inverted pendulum implies low entropy of states but high entropy of actions
Source: PLoS Comput Biol. 2023 Jan 6;19(1):e1010810. doi: 10.1371/journal.pcbi.1010810 (PMC9851554; doi:10.1371/journal.pcbi.1010810)
Supplement: S2 File — The dataset within the file contains the data collected during the experiment. Each CSV file named “FRI_p_l.csv” corresponds to a different trial, where “p” stands for an unique numerical participant’s identifier and “l” stands for pendulum length (where “2” corresponds to 0.2, “3” to 0.3 m, “4” to 0.4 m, etc.). In every file, rows correspond to subsequent time steps, sampled with a frequency of 0.017 s. For every recorded time step, each column contains: the action selected by the trial’s participant (“action”). The value 0 corresponds to a “no action”, the value 1 represents an action that pushes the pendulum towards the clockwise direction and the value 2 corresponds to an action that pushes the pendulum towards the anti-clockwise direction.the angular velocity of the pendulum at that time step (“ang. velocity”), measured in rad s−1.the angle of the pendulum at that time step (“angle”), measured in rad with values in the interval [0, 2π) rad. The angle 0 rad corresponds to the pendulum oriented in its upright position.the single utility value associated to the whole trial (“utility”). (ZIP) [file pcbi.1010810.s002.zip › ExperimentalData/FRI_30_6.csv]

action	angular vel.	angle	trial utility
0	0	3.2358	-15.3283
0	0	3.2358
0	0	3.2358
0	-0.017	3.2358
0	-0.017	3.2358
0	-0.017	3.2358
0	-0.034	3.2358
0	-0.034	3.2358
0	-0.034	3.2295
0	-0.034	3.2295
0	-0.051	3.2295
0	-0.051	3.2295
0	-0.051	3.2232
0	-0.051	3.2232
0	-0.068	3.2232
0	-0.068	3.217
0	-0.068	3.217
0	-0.068	3.217
0	-0.085	3.2107
0	-0.085	3.2107
0	-0.085	3.2044
0	-0.085	3.2044
0	-0.085	3.2044
0	-0.102	3.1981
0	-0.102	3.1981
0	-0.102	3.1918
0	-0.102	3.1918
0	-0.102	3.1855
0	-0.102	3.1793
0	-0.102	3.1793
0	-0.119	3.173
0	-0.119	3.173
0	-0.119	3.1667
0	-0.119	3.1667
0	-0.119	3.1604
0	-0.119	3.1541
0	-0.119	3.1541
0	-0.119	3.1478
0	-0.119	3.1478
0	-0.119	3.1416
0	-0.119	3.1353
0	-0.119	3.1353
0	-0.119	3.129
0	-0.119	3.129
0	-0.119	3.1227
0	-0.119	3.1164
0	-0.119	3.1164
0	-0.119	3.1101
0	-0.119	3.1101
0	-0.119	3.1038
0	-0.102	3.0976
0	-0.102	3.0976
0	-0.102	3.0913
0	-0.102	3.0913
0	-0.102	3.085
0	-0.102	3.085
0	-0.102	3.0787
0	-0.085	3.0787
0	-0.085	3.0724
0	-0.085	3.0724
0	-0.085	3.0661
0	-0.085	3.0661
0	-0.068	3.0661
0	-0.068	3.0599
0	-0.068	3.0599
0	-0.068	3.0599
2	-0.051	3.0536
2	-0.034	3.0536
2	-0.017	3.0536
2	0	3.0536
2	0	3.0536
2	0.017	3.0536
2	0.034	3.0536
2	0.051	3.0536
2	0.068	3.0536
2	0.085	3.0599
2	0.102	3.0599
2	0.119	3.0661
2	0.136	3.0724
2	0.153	3.0724
2	0.17	3.0787
2	0.187	3.085
2	0.204	3.0913
2	0.221	3.0976
2	0.238	3.1038
2	0.255	3.1101
2	0.255	3.1227
2	0.272	3.129
2	0.289	3.1353
2	0.306	3.1478
2	0.323	3.1541
2	0.323	3.1667
2	0.34	3.173
2	0.357	3.1855
2	0.357	3.1981
2	0.374	3.2107
2	0.374	3.217
2	0.391	3.2295
2	0.391	3.2421
2	0.408	3.2546
2	0.408	3.2672
2	0.425	3.2798
2	0.425	3.2923
2	0.425	3.3049
2	0.442	3.3238
2	0.442	3.3363
2	0.442	3.3489
2	0.442	3.3615
2	0.442	3.374
2	0.442	3.3866
2	0.442	3.4054
2	0.442	3.418
2	0.442	3.4306
2	0.442	3.4431
2	0.442	3.4557
2	0.442	3.4683
2	0.442	3.4871
2	0.442	3.4997
2	0.425	3.5122
2	0.425	3.5248
2	0.425	3.5374
2	0.408	3.5499
2	0.408	3.5625
2	0.391	3.5751
2	0.391	3.5877
2	0.374	3.6002
2	0.374	3.6128
2	0.357	3.6191
2	0.357	3.6316
2	0.34	3.6442
2	0.323	3.6505
2	0.323	3.6631
2	0.306	3.6756
2	0.289	3.6819
2	0.289	3.6882
2	0.272	3.7008
2	0.255	3.707
2	0.238	3.7133
2	0.221	3.7259
2	0.221	3.7322
2	0.204	3.7384
2	0.187	3.7447
2	0.17	3.7447
2	0.153	3.751
2	0.136	3.7573
2	0.119	3.7636
2	0.102	3.7636
0	0.085	3.7699
0	0.051	3.7699
0	0.017	3.7699
0	0	3.7699
0	-0.017	3.7699
0	-0.051	3.7699
0	-0.085	3.7699
0	-0.119	3.7636
0	-0.136	3.7636
0	-0.17	3.7573
0	-0.204	3.751
0	-0.221	3.7447
0	-0.255	3.7384
0	-0.289	3.7259
0	-0.306	3.7196
0	-0.34	3.707
0	-0.357	3.6945
0	-0.391	3.6882
0	-0.408	3.6756
0	-0.442	3.6631
0	-0.459	3.6442
0	-0.493	3.6316
0	-0.51	3.6191
0	-0.527	3.6002
0	-0.561	3.5814
0	-0.578	3.5688
0	-0.595	3.5499
0	-0.612	3.5311
0	-0.629	3.5122
0	-0.646	3.4934
0	-0.663	3.4745
0	-0.68	3.4494
0	-0.697	3.4306
0	-0.714	3.4117
0	-0.731	3.3866
0	-0.731	3.3677
0	-0.748	3.3426
0	-0.748	3.3175
0	-0.765	3.2986
0	-0.765	3.2735
0	-0.782	3.2484
0	-0.782	3.2232
0	-0.782	3.2044
0	-0.782	3.1793
0	-0.782	3.1541
0	-0.782	3.129
0	-0.782	3.1038
0	-0.782	3.085
0	-0.782	3.0599
0	-0.782	3.0347
0	-0.765	3.0096
0	-0.765	2.9908
0	-0.748	2.9656
0	-0.748	2.9405
0	-0.731	2.9216
0	-0.714	2.8965
0	-0.714	2.8777
0	-0.697	2.8588
0	-0.68	2.8337
0	-0.663	2.8148
0	-0.646	2.796
0	-0.629	2.7771
0	-0.612	2.7583
0	-0.595	2.7394
0	-0.578	2.7206
0	-0.544	2.7017
2	-0.527	2.6892
2	-0.493	2.6703
2	-0.459	2.6578
2	-0.425	2.6452
2	-0.374	2.6326
2	-0.34	2.62
2	-0.306	2.6075
2	-0.272	2.6012
2	-0.221	2.5949
2	-0.187	2.5886
2	-0.153	2.5823
2	-0.102	2.5761
2	-0.068	2.5761
2	-0.034	2.5761
2	0	2.5698
2	0.034	2.5761
2	0.085	2.5761
2	0.119	2.5761
2	0.153	2.5823
2	0.204	2.5886
2	0.238	2.5949
2	0.272	2.6012
2	0.306	2.6138
2	0.357	2.62
2	0.391	2.6326
2	0.425	2.6452
2	0.459	2.6578
2	0.493	2.6766
2	0.527	2.6892
2	0.578	2.708
2	0.595	2.7269
2	0.629	2.7457
2	0.663	2.7646
2	0.697	2.7834
2	0.731	2.8085
2	0.765	2.8274
2	0.782	2.8525
2	0.816	2.8777
2	0.833	2.9028
2	0.867	2.9279
2	0.884	2.9531
2	0.901	2.9782
2	0.935	3.0096
2	0.952	3.0347
2	0.969	3.0661
2	0.986	3.0976
2	0.986	3.1227
2	1.003	3.1541
2	1.02	3.1855
2	1.02	3.217
2	1.037	3.2484
2	1.037	3.2798
2	1.054	3.3112
2	1.054	3.3426
2	1.054	3.374
2	1.054	3.4054
2	1.054	3.4369
2	1.054	3.4683
2	1.054	3.4997
2	1.037	3.5311
2	1.037	3.5625
2	1.02	3.5939
2	1.02	3.6254
2	1.003	3.6568
2	0.986	3.6882
2	0.986	3.7196
2	0.969	3.7447
2	0.952	3.7761
2	0.935	3.8013
2	0.918	3.8327
2	0.884	3.8578
2	0.867	3.883
2	0.85	3.9144
2	0.833	3.9395
2	0.799	3.9646
2	0.782	3.9835
2	0.748	4.0086
2	0.731	4.0338
2	0.697	4.0526
2	0.68	4.0777
2	0.646	4.0966
2	0.629	4.1154
2	0.595	4.1343
2	0.561	4.1531
2	0.527	4.1657
0	0.493	4.1845
0	0.442	4.1971
0	0.408	4.2097
0	0.357	4.2222
0	0.323	4.2348
0	0.272	4.2411
0	0.221	4.2474
0	0.187	4.2537
0	0.136	4.2599
0	0.085	4.2662
0	0.051	4.2662
0	0	4.2662
0	-0.034	4.2662
0	-0.068	4.2662
0	-0.119	4.2599
0	-0.17	4.2599
0	-0.204	4.2537
0	-0.255	4.2474
0	-0.289	4.2348
0	-0.34	4.2285
0	-0.391	4.216
0	-0.425	4.2034
0	-0.476	4.1908
0	-0.51	4.172
0	-0.561	4.1594
0	-0.595	4.1406
0	-0.646	4.1217
0	-0.68	4.1029
0	-0.731	4.0777
0	-0.765	4.0589
0	-0.799	4.0338
0	-0.833	4.0086
0	-0.884	3.9835
0	-0.918	3.9583
0	-0.952	3.9269
0	-0.986	3.8955
0	-1.02	3.8704
0	-1.054	3.839
0	-1.088	3.8076
0	-1.105	3.7699
0	-1.139	3.7384
0	-1.173	3.7008
0	-1.19	3.6693
0	-1.207	3.6316
0	-1.241	3.5939
0	-1.258	3.5562
0	-1.275	3.5185
0	-1.292	3.4808
0	-1.309	3.4431
0	-1.326	3.3992
0	-1.326	3.3615
0	-1.343	3.3175
0	-1.343	3.2798
0	-1.36	3.2358
0	-1.36	3.1981
0	-1.36	3.1541
0	-1.36	3.1164
0	-1.36	3.0724
0	-1.343	3.0347
0	-1.343	2.9908
0	-1.343	2.9531
0	-1.326	2.9154
0	-1.309	2.8714
0	-1.292	2.8337
0	-1.275	2.796
0	-1.258	2.7583
0	-1.241	2.7206
0	-1.224	2.6829
0	-1.19	2.6452
0	-1.173	2.6075
0	-1.139	2.5761
0	-1.122	2.5384
0	-1.088	2.507
0	-1.054	2.4755
0	-1.02	2.4441
0	-0.986	2.4127
0	-0.952	2.3813
0	-0.918	2.3562
0	-0.884	2.3247
0	-0.85	2.2996
0	-0.816	2.2745
0	-0.765	2.2494
0	-0.731	2.2305
0	-0.697	2.2054
0	-0.646	2.1865
0	-0.612	2.1677
0	-0.561	2.1488
0	-0.527	2.13
0	-0.476	2.1174
0	-0.442	2.1048
0	-0.391	2.0923
2	-0.357	2.0797
2	-0.289	2.0671
2	-0.238	2.0609
2	-0.187	2.0546
2	-0.119	2.0483
2	-0.068	2.0483
2	0	2.0483
2	0.034	2.0483
2	0.085	2.0483
2	0.153	2.0546
2	0.204	2.0546
2	0.272	2.0671
2	0.323	2.0734
2	0.374	2.086
2	0.442	2.0986
2	0.493	2.1111
2	0.544	2.13
2	0.612	2.1425
2	0.663	2.1614
2	0.714	2.1865
2	0.765	2.2054
2	0.816	2.2305
2	0.867	2.2556
2	0.918	2.2808
2	0.969	2.3122
2	1.02	2.3436
2	1.071	2.375
2	1.122	2.4064
2	1.156	2.4441
2	1.207	2.4755
2	1.258	2.5132
2	1.292	2.5509
2	1.326	2.5949
2	1.377	2.6326
2	1.411	2.6766
2	1.445	2.7206
2	1.479	2.7646
2	1.496	2.8085
2	1.53	2.8525
2	1.547	2.8965
2	1.581	2.9468
2	1.598	2.997
2	1.615	3.041
2	1.632	3.0913
2	1.649	3.1416
2	1.666	3.1918
2	1.666	3.2421
2	1.683	3.2923
2	1.683	3.3426
2	1.683	3.3929
2	1.683	3.4431
2	1.683	3.4934
2	1.666	3.5437
2	1.666	3.5939
2	1.649	3.6442
2	1.632	3.6945
2	1.615	3.7447
2	1.598	3.795
2	1.581	3.839
2	1.564	3.8892
2	1.547	3.9332
2	1.513	3.9835
2	1.496	4.0275
2	1.462	4.0714
2	1.445	4.1154
2	1.411	4.1594
2	1.377	4.2034
2	1.343	4.2411
2	1.326	4.2851
2	1.292	4.3228
2	1.258	4.3605
2	1.224	4.3982
2	1.19	4.4359
2	1.139	4.4673
2	1.105	4.505
2	1.071	4.5364
2	1.037	4.5678
2	1.003	4.5992
2	0.969	4.6306
2	0.935	4.6558
2	0.884	4.6872
2	0.85	4.7123
2	0.816	4.7375
2	0.782	4.7626
0	0.731	4.7814
0	0.68	4.8066
0	0.629	4.8254
0	0.578	4.8443
0	0.527	4.8568
0	0.476	4.8757
0	0.425	4.8883
0	0.374	4.9008
0	0.34	4.9134
0	0.289	4.9197
0	0.238	4.9322
0	0.187	4.9385
0	0.136	4.9448
0	0.085	4.9448
0	0.034	4.9448
0	0	4.9511
0	-0.034	4.9448
0	-0.085	4.9448
0	-0.136	4.9385
0	-0.187	4.9385
0	-0.238	4.9322
0	-0.289	4.9197
0	-0.34	4.9134
0	-0.374	4.9008
0	-0.425	4.8883
0	-0.476	4.8757
0	-0.527	4.8568
0	-0.578	4.8443
0	-0.629	4.8254
0	-0.68	4.8066
0	-0.731	4.7814
0	-0.782	4.7626
0	-0.833	4.7375
0	-0.867	4.7123
0	-0.918	4.6809
0	-0.969	4.6558
0	-1.02	4.6244
0	-1.071	4.593
0	-1.122	4.5615
0	-1.173	4.5238
0	-1.224	4.4861
0	-1.258	4.4484
0	-1.309	4.4107
0	-1.36	4.373
0	-1.411	4.3291
0	-1.445	4.2851
0	-1.496	4.2411
0	-1.547	4.1971
0	-1.581	4.1468
0	-1.615	4.1029
0	-1.666	4.0526
0	-1.7	4.0023
0	-1.734	3.9521
0	-1.768	3.8955
0	-1.802	3.8453
0	-1.836	3.7887
0	-1.87	3.7322
0	-1.887	3.6756
0	-1.904	3.6191
0	-1.938	3.5625
0	-1.955	3.4997
0	-1.972	3.4431
0	-1.972	3.3866
0	-1.989	3.3238
0	-1.989	3.2609
0	-2.006	3.2044
0	-2.006	3.1416
0	-1.989	3.085
0	-1.989	3.0222
0	-1.989	2.9656
0	-1.972	2.9028
0	-1.955	2.8462
0	-1.938	2.7834
0	-1.921	2.7269
0	-1.904	2.6703
0	-1.87	2.6138
0	-1.853	2.5572
0	-1.819	2.5007
0	-1.785	2.4441
0	-1.751	2.3939
0	-1.717	2.3436
0	-1.683	2.2933
0	-1.649	2.2431
0	-1.598	2.1928
0	-1.564	2.1425
0	-1.513	2.0986
0	-1.462	2.0546
0	-1.428	2.0106
0	-1.377	1.9666
0	-1.326	1.9226
0	-1.275	1.8849
0	-1.241	1.8472
0	-1.19	1.8095
0	-1.139	1.7781
0	-1.088	1.7404
0	-1.037	1.709
0	-0.986	1.6776
0	-0.935	1.6525
0	-0.884	1.621
0	-0.833	1.5959
0	-0.782	1.5708
0	-0.731	1.5519
0	-0.68	1.5268
0	-0.629	1.5079
0	-0.578	1.4891
0	-0.527	1.4703
0	-0.476	1.4577
0	-0.442	1.4451
0	-0.391	1.4325
0	-0.34	1.42
0	-0.289	1.4074
0	-0.238	1.4011
0	-0.187	1.3948
0	-0.136	1.3886
0	-0.085	1.3886
0	-0.034	1.3823
0	0	1.3823
0	0.034	1.3823
0	0.085	1.3886
0	0.136	1.3886
2	0.187	1.3948
2	0.255	1.4011
2	0.323	1.4137
2	0.374	1.42
2	0.442	1.4325
2	0.51	1.4451
2	0.561	1.464
2	0.629	1.4828
2	0.697	1.5017
2	0.748	1.5268
2	0.816	1.5456
2	0.884	1.5771
2	0.952	1.6022
2	1.003	1.6336
2	1.071	1.665
2	1.139	1.6964
2	1.19	1.7341
2	1.258	1.7655
2	1.326	1.8095
2	1.377	1.8472
2	1.445	1.8912
2	1.496	1.9352
2	1.564	1.9792
2	1.615	2.0294
2	1.666	2.0797
2	1.734	2.13
2	1.785	2.1802
2	1.836	2.2368
2	1.887	2.2933
2	1.938	2.3499
2	1.989	2.4127
2	2.023	2.4693
2	2.074	2.5321
2	2.108	2.5949
2	2.142	2.6578
2	2.176	2.7269
2	2.21	2.7897
2	2.244	2.8588
2	2.261	2.9279
2	2.278	2.997
2	2.312	3.0661
2	2.312	3.1353
2	2.329	3.2044
2	2.329	3.2735
2	2.346	3.3426
2	2.346	3.4117
2	2.346	3.4871
2	2.329	3.5562
2	2.329	3.6254
2	2.312	3.6945
2	2.295	3.7636
2	2.278	3.8327
2	2.261	3.9018
2	2.227	3.9709
0	2.193	4.0338
0	2.159	4.1029
0	2.108	4.1657
0	2.057	4.2285
0	2.023	4.2914
0	1.972	4.3479
0	1.921	4.4107
0	1.87	4.4673
0	1.819	4.5175
0	1.768	4.5741
0	1.717	4.6306
0	1.666	4.6809
0	1.615	4.7312
0	1.564	4.7752
0	1.513	4.8254
0	1.462	4.8694
0	1.411	4.9134
0	1.377	4.9511
0	1.326	4.9951
0	1.275	5.0328
0	1.224	5.0705
0	1.173	5.1082
0	1.139	5.1396
0	1.088	5.1773
0	1.037	5.2087
0	1.003	5.2401
0	0.952	5.2715
0	0.918	5.2966
0	0.867	5.3218
0	0.833	5.3469
0	0.782	5.372
0	0.748	5.3972
0	0.714	5.4223
0	0.68	5.4412
0	0.629	5.46
0	0.595	5.4789
0	0.561	5.4977
0	0.527	5.5166
0	0.493	5.5291
0	0.459	5.5417
0	0.425	5.5543
0	0.391	5.5668
0	0.357	5.5794
0	0.323	5.592
0	0.289	5.6045
0	0.272	5.6108
0	0.238	5.6171
0	0.204	5.6234
2	0.17	5.6297
2	0.153	5.6359
2	0.136	5.6422
2	0.119	5.6422
2	0.102	5.6485
2	0.085	5.6485
2	0.068	5.6548
2	0.051	5.6548
2	0.051	5.6611
2	0.034	5.6611
2	0.017	5.6611
2	0	5.6611
2	0	5.6611
2	-0.017	5.6611
2	-0.034	5.6611
2	-0.051	5.6548
2	-0.068	5.6548
2	-0.085	5.6548
2	-0.102	5.6485
2	-0.119	5.6485
2	-0.136	5.6422
2	-0.136	5.6359
2	-0.153	5.6359
2	-0.17	5.6297
2	-0.187	5.6234
2	-0.204	5.6171
2	-0.221	5.6108
2	-0.238	5.6045
2	-0.272	5.592
2	-0.289	5.5857
2	-0.306	5.5794
2	-0.323	5.5668
2	-0.34	5.5605
2	-0.357	5.548
2	-0.374	5.5354
2	-0.391	5.5228
2	-0.425	5.5103
2	-0.442	5.4977
0	-0.476	5.4851
0	-0.51	5.4663
0	-0.544	5.4537
0	-0.578	5.4349
0	-0.629	5.416
0	-0.663	5.3972
0	-0.697	5.3783
0	-0.731	5.3532
0	-0.782	5.3343
0	-0.816	5.3092
0	-0.867	5.2841
0	-0.901	5.2589
0	-0.952	5.2275
0	-0.986	5.1961
0	-1.037	5.171
0	-1.071	5.1396
0	-1.122	5.1019
0	-1.173	5.0705
0	-1.207	5.0328
0	-1.258	4.9951
0	-1.309	4.9574
0	-1.36	4.9197
0	-1.411	4.8757
0	-1.445	4.8317
0	-1.496	4.7877
0	-1.547	4.7437
0	-1.598	4.6935
0	-1.649	4.6432
0	-1.7	4.593
0	-1.751	4.5427
0	-1.802	4.4861
0	-1.836	4.4359
0	-1.887	4.3793
0	-1.938	4.3228
0	-1.972	4.2599
0	-2.023	4.2034
0	-2.057	4.1406
0	-2.108	4.0777
0	-2.142	4.0149
0	-2.176	3.9458
0	-2.21	3.883
0	-2.244	3.8138
0	-2.278	3.7447
0	-2.295	3.6756
0	-2.329	3.6065
0	-2.346	3.5374
0	-2.363	3.4683
0	-2.38	3.3929
0	-2.38	3.3238
0	-2.397	3.2546
0	-2.397	3.1793
0	-2.397	3.1101
0	-2.38	3.0347
0	-2.38	2.9656
0	-2.363	2.8902
0	-2.346	2.8211
0	-2.329	2.752
0	-2.312	2.6829
0	-2.295	2.6138
0	-2.261	2.5447
0	-2.227	2.4755
0	-2.193	2.4064
0	-2.159	2.3436
0	-2.125	2.2808
0	-2.074	2.2179
0	-2.04	2.1551
0	-1.989	2.0923
0	-1.955	2.0357
0	-1.904	1.9729
0	-1.853	1.9163
0	-1.802	1.8661
0	-1.768	1.8095
0	-1.717	1.7593
0	-1.666	1.709
0	-1.615	1.6587
0	-1.564	1.6085
0	-1.513	1.5645
0	-1.462	1.5205
0	-1.411	1.4765
0	-1.36	1.4325
0	-1.309	1.3948
0	-1.258	1.3572
0	-1.207	1.3195
0	-1.156	1.2817
0	-1.105	1.2441
1	-1.071	1.2126
1	-1.037	1.1812
1	-1.003	1.1498
1	-0.969	1.1247
1	-0.935	1.0933
1	-0.901	1.0681
1	-0.867	1.0367
1	-0.833	1.0116
1	-0.816	0.98645
1	-0.782	0.96131
1	-0.748	0.94246
1	-0.731	0.91733
1	-0.697	0.89848
1	-0.68	0.87335
1	-0.646	0.8545
1	-0.629	0.83565
1	-0.612	0.8168
1	-0.578	0.79795
1	-0.561	0.7791
1	-0.544	0.76654
1	-0.51	0.74769
1	-0.493	0.73512
1	-0.476	0.71627
1	-0.459	0.70371
1	-0.442	0.69114
1	-0.425	0.67858
1	-0.408	0.66601
1	-0.391	0.65344
1	-0.374	0.64088
1	-0.357	0.62831
1	-0.34	0.62203
1	-0.323	0.60946
1	-0.306	0.60318
1	-0.289	0.59061
1	-0.272	0.58433
1	-0.255	0.57176
1	-0.238	0.56548
1	-0.238	0.5592
1	-0.221	0.55291
1	-0.204	0.54663
1	-0.187	0.54035
1	-0.187	0.53406
1	-0.17	0.52778
1	-0.153	0.5215
1	-0.153	0.51521
1	-0.136	0.51521
1	-0.119	0.50893
1	-0.119	0.50265
1	-0.102	0.50265
1	-0.085	0.49637
1	-0.085	0.49637
1	-0.068	0.49637
1	-0.068	0.49008
1	-0.051	0.49008
1	-0.034	0.49008
1	-0.034	0.4838
1	-0.017	0.4838
1	-0.017	0.4838
1	0	0.4838
1	0	0.4838
1	0	0.4838
1	0.017	0.4838
1	0.017	0.4838
1	0.034	0.4838
1	0.051	0.49008
1	0.051	0.49008
1	0.068	0.49008
1	0.068	0.49637
1	0.085	0.49637
1	0.102	0.50265
1	0.102	0.50265
1	0.119	0.50893
1	0.119	0.50893
1	0.136	0.51521
1	0.153	0.5215
1	0.153	0.5215
1	0.17	0.52778
1	0.187	0.53406
1	0.204	0.54035
1	0.204	0.54663
1	0.221	0.55291
1	0.238	0.5592
1	0.255	0.57176
1	0.255	0.57805
1	0.272	0.58433
0	0.306	0.59689
0	0.323	0.60318
0	0.357	0.61574
0	0.391	0.62831
0	0.425	0.64088
0	0.442	0.65344
0	0.476	0.66601
0	0.51	0.67858
0	0.544	0.69742
0	0.578	0.71627
0	0.612	0.72884
0	0.646	0.74769
0	0.68	0.77282
0	0.714	0.79167
0	0.748	0.81052
0	0.782	0.83565
0	0.816	0.86079
0	0.85	0.88592
0	0.901	0.91105
0	0.935	0.94246
0	0.969	0.9676
0	1.02	0.99901
2	1.054	1.0304
2	1.122	1.0618
2	1.173	1.0995
2	1.224	1.1372
2	1.292	1.1749
2	1.343	1.2126
2	1.411	1.2566
2	1.462	1.2943
2	1.53	1.3446
2	1.598	1.3886
2	1.649	1.4388
2	1.717	1.4891
2	1.785	1.5394
2	1.836	1.5959
2	1.904	1.6525
2	1.972	1.709
2	2.023	1.7718
2	2.091	1.8347
2	2.142	1.8975
2	2.21	1.9603
2	2.261	2.0294
2	2.329	2.0986
2	2.38	2.1677
2	2.431	2.2431
2	2.482	2.3185
2	2.533	2.3939
2	2.567	2.4693
2	2.618	2.5447
0	2.635	2.6263
0	2.652	2.708
0	2.686	2.7834
0	2.686	2.8651
0	2.703	2.9468
0	2.703	3.0284
0	2.703	3.1101
0	2.703	3.1918
0	2.703	3.2735
0	2.686	3.3552
0	2.686	3.4369
0	2.652	3.5185
0	2.635	3.5939
0	2.618	3.6756
0	2.584	3.751
0	2.55	3.8327
0	2.516	3.9081
0	2.482	3.9835
0	2.448	4.0526
0	2.397	4.128
0	2.363	4.1971
0	2.312	4.2725
0	2.261	4.3416
0	2.21	4.4044
0	2.159	4.4736
0	2.108	4.5364
0	2.057	4.5992
0	2.006	4.6621
0	1.955	4.7186
0	1.904	4.7814
0	1.87	4.838
0	1.819	4.8945
0	1.768	4.9448
0	1.717	5.0014
0	1.666	5.0516
0	1.615	5.0956
0	1.564	5.1459
0	1.53	5.1961
0	1.479	5.2401
0	1.428	5.2841
0	1.394	5.3281
0	1.36	5.3658
0	1.309	5.4097
0	1.275	5.4474
0	1.241	5.4851
0	1.207	5.5228
0	1.173	5.5543
0	1.139	5.592
0	1.105	5.6234
0	1.071	5.6611
0	1.037	5.6925
0	1.02	5.7239
0	0.986	5.749
0	0.969	5.7805
0	0.935	5.8119
0	0.918	5.837
0	0.901	5.8684
0	0.884	5.8936
0	0.867	5.9187
0	0.85	5.9438
0	0.833	5.9689
0	0.816	5.9941
1	0.799	6.0192
1	0.765	6.0443
1	0.748	6.0632
1	0.714	6.0883
1	0.697	6.1072
1	0.68	6.1323
1	0.663	6.1512
1	0.629	6.17
1	0.612	6.1889
1	0.595	6.2077
1	0.578	6.2265
1	0.561	6.2454
1	0.544	6.258
1	0.544	6.2768
1	0.527	0.012566
1	0.51	0.025132
1	0.493	0.043982
1	0.493	0.056548
1	0.476	0.069114
1	0.476	0.087963
1	0.459	0.10053
1	0.459	0.1131
1	0.442	0.12566
1	0.442	0.13823
1	0.425	0.15708
1	0.425	0.16964
1	0.425	0.18221
1	0.408	0.19478
1	0.408	0.20734
1	0.408	0.21991
1	0.408	0.23247
1	0.408	0.24504
1	0.408	0.25761
1	0.408	0.27017
1	0.408	0.28274
1	0.408	0.29531
1	0.408	0.30159
1	0.408	0.31416
1	0.408	0.32672
1	0.408	0.33929
1	0.408	0.35185
1	0.425	0.36442
1	0.425	0.38327
1	0.425	0.39583
1	0.442	0.4084
1	0.442	0.42097
1	0.442	0.43353
1	0.459	0.4461
0	0.476	0.45867
0	0.493	0.47752
0	0.527	0.49008
0	0.544	0.50893
0	0.578	0.52778
0	0.595	0.54035
0	0.629	0.5592
0	0.646	0.57805
0	0.68	0.60318
0	0.714	0.62203
0	0.731	0.64716
0	0.765	0.66601
0	0.799	0.69114
0	0.833	0.71627
0	0.867	0.74141
0	0.901	0.76654
0	0.935	0.79795
0	0.969	0.82309
0	1.003	0.8545
0	1.037	0.88592
0	1.071	0.91733
0	1.122	0.94875
0	1.156	0.98645
0	1.207	1.0179
0	1.241	1.0556
0	1.292	1.0933
0	1.326	1.1372
0	1.377	1.1749
0	1.428	1.2189
0	1.462	1.2629
0	1.513	1.3069
2	1.564	1.3509
2	1.632	1.4011
2	1.683	1.4514
2	1.751	1.5017
2	1.819	1.5582
2	1.87	1.6148
2	1.938	1.6713
2	2.006	1.7279
2	2.057	1.7907
2	2.125	1.8535
2	2.176	1.9163
2	2.244	1.9855
2	2.295	2.0546
2	2.346	2.1237
2	2.414	2.1928
2	2.465	2.2682
2	2.516	2.3436
2	2.55	2.419
2	2.601	2.4944
2	2.635	2.5761
2	2.669	2.6578
0	2.703	2.7332
0	2.72	2.8148
0	2.72	2.8965
0	2.737	2.9845
0	2.737	3.0661
0	2.737	3.1478
0	2.737	3.2295
0	2.72	3.3112
0	2.72	3.3929
0	2.703	3.4745
0	2.686	3.5562
0	2.652	3.6379
0	2.635	3.7133
0	2.601	3.795
0	2.567	3.8704
0	2.533	3.9458
0	2.499	4.0212
0	2.448	4.0966
0	2.414	4.172
0	2.363	4.2411
0	2.312	4.3165
0	2.261	4.3856
0	2.227	4.4484
0	2.176	4.5175
0	2.125	4.5804
0	2.074	4.6432
0	2.023	4.706
0	1.972	4.7626
0	1.921	4.8254
0	1.87	4.882
0	1.819	4.9385
0	1.768	4.9888
0	1.717	5.0453
0	1.666	5.0956
0	1.615	5.1459
0	1.581	5.1898
0	1.53	5.2401
0	1.496	5.2841
0	1.445	5.3281
0	1.411	5.372
0	1.36	5.416
0	1.326	5.4537
0	1.292	5.4914
0	1.258	5.5291
0	1.224	5.5668
0	1.19	5.6045
0	1.156	5.6422
0	1.122	5.6736
0	1.105	5.7113
0	1.071	5.7428
1	1.054	5.7742
1	1.003	5.8056
1	0.969	5.837
1	0.935	5.8621
1	0.901	5.8936
1	0.867	5.9187
1	0.85	5.9438
1	0.816	5.9689
1	0.782	5.9941
1	0.765	6.0192
1	0.731	6.0443
1	0.714	6.0632
1	0.68	6.082
1	0.663	6.1072
1	0.629	6.126
1	0.612	6.1449
1	0.595	6.1637
1	0.578	6.1826
1	0.561	6.1951
1	0.544	6.214
1	0.527	6.2328
1	0.51	6.2454
1	0.493	6.258
1	0.476	6.2768
1	0.459	0.0062831
1	0.459	0.018849
1	0.442	0.037699
1	0.425	0.050265
1	0.425	0.062831
1	0.408	0.075397
1	0.391	0.087963
1	0.391	0.10053
1	0.374	0.1131
1	0.374	0.11938
1	0.374	0.13195
1	0.357	0.14451
1	0.357	0.15708
1	0.34	0.16336
1	0.34	0.17593
1	0.34	0.18849
1	0.34	0.19478
1	0.323	0.20734
1	0.323	0.21991
1	0.323	0.22619
1	0.323	0.23876
1	0.323	0.24504
1	0.323	0.25761
1	0.323	0.27017
1	0.323	0.27646
1	0.323	0.28902
1	0.323	0.29531
1	0.323	0.30787
1	0.323	0.31416
1	0.323	0.32672
1	0.323	0.33929
1	0.34	0.34557
1	0.34	0.35814
1	0.34	0.3707
1	0.34	0.37699
1	0.357	0.38955
1	0.357	0.40212
1	0.357	0.4084
1	0.374	0.42097
1	0.374	0.43353
1	0.391	0.4461
1	0.391	0.45867
1	0.408	0.47123
1	0.408	0.4838
1	0.425	0.49637
1	0.425	0.50893
1	0.442	0.5215
1	0.459	0.53406
1	0.459	0.54663
1	0.476	0.56548
1	0.493	0.57805
1	0.51	0.59061
1	0.527	0.60946
1	0.544	0.62203
1	0.544	0.64088
1	0.561	0.65973
1	0.578	0.67858
1	0.595	0.69114
1	0.629	0.70999
1	0.646	0.72884
0	0.68	0.75397
0	0.714	0.77282
0	0.748	0.79795
0	0.782	0.8168
0	0.816	0.84193
0	0.85	0.86707
0	0.884	0.8922
0	0.935	0.92362
0	0.969	0.94875
0	1.02	0.98016
0	1.054	1.0116
0	1.088	1.043
0	1.139	1.0807
0	1.19	1.1121
0	1.224	1.1498
0	1.275	1.1875
0	1.326	1.2252
0	1.36	1.2692
0	1.411	1.3069
0	1.462	1.3509
0	1.513	1.3948
0	1.564	1.4451
0	1.615	1.4891
0	1.649	1.5394
2	1.7	1.5896
2	1.768	1.6462
2	1.836	1.6964
2	1.887	1.753
2	1.955	1.8095
2	2.006	1.8724
2	2.074	1.9352
2	2.125	1.998
2	2.193	2.0609
2	2.244	2.13
2	2.295	2.1991
2	2.346	2.2682
2	2.397	2.3373
2	2.448	2.4127
2	2.499	2.4818
2	2.533	2.5635
2	2.567	2.6389
2	2.601	2.7143
2	2.635	2.796
2	2.669	2.8714
2	2.686	2.9531
2	2.703	3.0347
2	2.72	3.1164
0	2.72	3.1981
0	2.72	3.2798
0	2.703	3.3615
0	2.686	3.4431
0	2.669	3.5248
0	2.652	3.6065
0	2.618	3.6819
0	2.601	3.7636
0	2.567	3.839
0	2.533	3.9144
0	2.482	3.9898
0	2.448	4.0652
0	2.414	4.1406
0	2.363	4.2097
0	2.312	4.2788
0	2.261	4.3479
0	2.227	4.417
0	2.176	4.4861
0	2.125	4.549
0	2.074	4.6118
0	2.023	4.6746
0	1.972	4.7312
0	1.921	4.794
0	1.87	4.8506
0	1.819	4.9071
0	1.768	4.9574
0	1.717	5.0076
0	1.666	5.0642
0	1.615	5.1082
0	1.581	5.1584
0	1.53	5.2087
0	1.479	5.2527
0	1.445	5.2966
1	1.394	5.3406
1	1.343	5.3783
1	1.292	5.4223
1	1.241	5.46
1	1.19	5.4977
1	1.139	5.5291
1	1.105	5.5668
1	1.054	5.5982
1	1.003	5.6297
1	0.969	5.6611
0	0.935	5.6862
0	0.901	5.7113
0	0.884	5.7428
0	0.85	5.7679
0	0.833	5.793
0	0.799	5.8182
0	0.782	5.8433
0	0.765	5.8684
0	0.748	5.8873
0	0.731	5.9124
0	0.697	5.9313
0	0.68	5.9564
0	0.68	5.9752
0	0.663	5.9941
0	0.646	6.0129
0	0.629	6.0318
0	0.612	6.0506
0	0.612	6.0695
1	0.595	6.0883
1	0.578	6.1072
1	0.544	6.126
1	0.527	6.1386
1	0.51	6.1574
1	0.493	6.17
1	0.476	6.1889
1	0.459	6.2014
1	0.442	6.214
1	0.425	6.2265
1	0.408	6.2391
1	0.391	6.2517
1	0.374	6.2642
1	0.357	6.2768
1	0.34	0
1	0.34	0.012566
1	0.323	0.025132
1	0.306	0.031415
1	0.289	0.043982
1	0.289	0.050265
1	0.272	0.062831
1	0.272	0.069114
1	0.255	0.075397
1	0.238	0.08168
1	0.238	0.094246
1	0.221	0.10053
1	0.221	0.10681
1	0.204	0.1131
1	0.204	0.11938
1	0.204	0.12566
1	0.187	0.13195
1	0.187	0.13823
1	0.17	0.14451
1	0.17	0.15079
1	0.17	0.15079
1	0.153	0.15708
1	0.153	0.16336
1	0.153	0.16964
1	0.136	0.17593
1	0.136	0.17593
1	0.136	0.18221
1	0.136	0.18849
1	0.119	0.18849
1	0.119	0.19478
1	0.119	0.20106
1	0.119	0.20106
1	0.119	0.20734
1	0.102	0.20734
1	0.102	0.21363
1	0.102	0.21363
1	0.102	0.21991
1	0.102	0.21991
1	0.102	0.22619
1	0.085	0.22619
1	0.085	0.23247
1	0.085	0.23247
1	0.085	0.23876
1	0.085	0.23876
1	0.085	0.24504
1	0.085	0.24504
1	0.085	0.25132
1	0.085	0.25132
1	0.085	0.25132
1	0.085	0.25761
1	0.085	0.25761
1	0.085	0.26389
1	0.085	0.26389
1	0.085	0.26389
1	0.085	0.27017
1	0.085	0.27017
1	0.085	0.27646
1	0.085	0.27646
1	0.085	0.28274
1	0.085	0.28274
1	0.085	0.28274
1	0.085	0.28902
1	0.085	0.28902
1	0.085	0.29531
1	0.085	0.29531
1	0.085	0.29531
1	0.085	0.30159
1	0.085	0.30159
1	0.085	0.30787
1	0.085	0.30787
1	0.085	0.31416
1	0.102	0.31416
1	0.102	0.32044
1	0.102	0.32044
1	0.102	0.32672
1	0.102	0.32672
1	0.102	0.333
1	0.102	0.333
1	0.119	0.33929
1	0.119	0.33929
1	0.119	0.34557
1	0.119	0.35185
1	0.119	0.35185
1	0.136	0.35814
1	0.136	0.36442
1	0.136	0.36442
1	0.136	0.3707
1	0.153	0.37699
1	0.153	0.38327
1	0.153	0.38327
1	0.17	0.38955
1	0.17	0.39583
1	0.17	0.40212
1	0.187	0.4084
1	0.187	0.41469
1	0.187	0.42097
1	0.204	0.42725
1	0.204	0.43353
1	0.221	0.43982
1	0.221	0.4461
1	0.238	0.45238
1	0.238	0.45867
1	0.255	0.46495
1	0.255	0.47752
1	0.272	0.4838
1	0.272	0.49008
1	0.289	0.50265
1	0.306	0.50893
1	0.306	0.5215
1	0.323	0.52778
1	0.34	0.54035
1	0.34	0.54663
1	0.357	0.5592
1	0.374	0.57176
1	0.391	0.58433
1	0.408	0.59689
1	0.408	0.60946
1	0.425	0.62203
1	0.442	0.63459
1	0.459	0.64716
1	0.476	0.65973
1	0.493	0.67858
1	0.51	0.69114
1	0.527	0.70999
1	0.561	0.72256
1	0.578	0.74141
1	0.595	0.76026
1	0.612	0.7791
1	0.629	0.79795
1	0.663	0.8168
1	0.68	0.83565
1	0.697	0.86079
1	0.731	0.87963
1	0.748	0.90477
1	0.782	0.92362
1	0.799	0.94875
1	0.833	0.97388
1	0.867	0.99901
1	0.884	1.0241
1	0.918	1.0556
1	0.952	1.0807
1	0.986	1.1121
1	1.003	1.1435
1	1.037	1.1749
1	1.071	1.2064
1	1.105	1.2378
1	1.139	1.2692
1	1.173	1.3069
1	1.207	1.3446
0	1.258	1.3823
0	1.309	1.42
0	1.36	1.4577
0	1.411	1.5017
0	1.462	1.5456
0	1.496	1.5896
0	1.547	1.6336
0	1.598	1.6839
0	1.649	1.7341
0	1.7	1.7844
0	1.751	1.8347
0	1.802	1.8849
0	1.836	1.9415
0	1.887	1.998
0	1.921	2.0546
0	1.972	2.1174
0	2.006	2.174
0	2.057	2.2368
0	2.091	2.2996
0	2.125	2.3624
0	2.159	2.4253
0	2.193	2.4944
0	2.21	2.5572
0	2.244	2.6263
0	2.261	2.6955
0	2.278	2.7583
0	2.295	2.8274
0	2.312	2.8965
0	2.312	2.9719
0	2.329	3.041
0	2.329	3.1101
0	2.329	3.1793
0	2.312	3.2484
0	2.312	3.3175
0	2.295	3.3866
0	2.278	3.4557
0	2.261	3.5248
0	2.244	3.5939
0	2.227	3.6631
0	2.193	3.7259
0	2.159	3.795
0	2.125	3.8578
0	2.091	3.9207
0	2.057	3.9835
0	2.023	4.0463
0	1.972	4.1029
0	1.938	4.1657
0	1.887	4.2222
2	1.836	4.2788
2	1.802	4.3353
2	1.768	4.3856
2	1.734	4.4421
2	1.7	4.4924
2	1.666	4.5427
2	1.632	4.593
2	1.598	4.6432
2	1.564	4.6872
2	1.513	4.7312
2	1.479	4.7814
2	1.445	4.8254
2	1.411	4.8694
2	1.377	4.9071
2	1.343	4.9511
2	1.292	4.9888
2	1.258	5.0265
2	1.224	5.0642
2	1.19	5.1019
2	1.156	5.1396
2	1.139	5.171
2	1.105	5.2087
2	1.071	5.2401
2	1.037	5.2715
2	1.003	5.3029
2	0.986	5.3343
2	0.952	5.3595
0	0.918	5.3909
0	0.884	5.416
0	0.833	5.4412
0	0.799	5.4663
0	0.765	5.4914
0	0.731	5.5166
0	0.697	5.5354
0	0.663	5.5543
0	0.629	5.5794
0	0.595	5.5982
0	0.561	5.6108
0	0.527	5.6297
0	0.51	5.6485
0	0.476	5.6611
0	0.442	5.6736
0	0.425	5.6862
0	0.391	5.6988
0	0.357	5.7113
0	0.34	5.7239
0	0.306	5.7302
0	0.289	5.7428
0	0.255	5.749
0	0.238	5.7553
0	0.204	5.7616
0	0.187	5.7679
0	0.153	5.7742
0	0.136	5.7805
0	0.102	5.7867
0	0.085	5.7867
0	0.068	5.793
0	0.034	5.793
0	0.017	5.793
0	0	5.793
0	-0.017	5.793
0	-0.034	5.793
0	-0.068	5.793
0	-0.085	5.7867
0	-0.102	5.7867
0	-0.136	5.7805
2	-0.153	5.7742
2	-0.17	5.7742
2	-0.17	5.7679
2	-0.187	5.7616
2	-0.204	5.7553
2	-0.204	5.749
2	-0.221	5.7428
2	-0.238	5.7365
2	-0.255	5.7239
2	-0.255	5.7176
2	-0.272	5.7113
2	-0.289	5.6988
2	-0.306	5.6925
2	-0.323	5.6799
2	-0.323	5.6736
2	-0.34	5.6611
2	-0.357	5.6548
2	-0.374	5.6422
2	-0.391	5.6297
2	-0.408	5.6171
2	-0.425	5.6045
2	-0.442	5.592
2	-0.459	5.5794
2	-0.476	5.5605
2	-0.51	5.548
2	-0.527	5.5291
2	-0.544	5.5166
2	-0.561	5.4977
2	-0.578	5.4789
2	-0.612	5.46
2	-0.629	5.4412
2	-0.646	5.4223
2	-0.68	5.4035
2	-0.697	5.3846
2	-0.731	5.3595
2	-0.748	5.3406
2	-0.782	5.3155
2	-0.816	5.2904
2	-0.833	5.2652
2	-0.867	5.2401
2	-0.901	5.215
2	-0.918	5.1836
0	-0.969	5.1584
0	-1.02	5.127
0	-1.054	5.0956
0	-1.105	5.0642
0	-1.156	5.0265
0	-1.207	4.9951
0	-1.241	4.9574
0	-1.292	4.9197
0	-1.343	4.8757
0	-1.394	4.838
0	-1.445	4.794
0	-1.496	4.75
0	-1.547	4.706
0	-1.598	4.6558
0	-1.632	4.6118
0	-1.683	4.5615
0	-1.734	4.505
0	-1.785	4.4547
0	-1.836	4.3982
0	-1.87	4.3416
0	-1.921	4.2851
0	-1.972	4.2285
0	-2.006	4.1657
0	-2.057	4.1091
0	-2.091	4.0463
0	-2.125	3.9835
1	-2.159	3.9144
1	-2.21	3.8515
1	-2.244	3.7824
1	-2.295	3.7133
1	-2.329	3.6442
1	-2.363	3.5751
1	-2.397	3.506
1	-2.431	3.4306
1	-2.448	3.3552
1	-2.465	3.2798
1	-2.482	3.2107
1	-2.499	3.1353
1	-2.516	3.0599
1	-2.516	2.9845
1	-2.516	2.9028
1	-2.516	2.8274
1	-2.516	2.752
1	-2.516	2.6766
1	-2.499	2.6012
1	-2.482	2.5258
1	-2.465	2.4567
1	-2.448	2.3813
1	-2.414	2.3059
1	-2.397	2.2368
1	-2.363	2.1614
1	-2.329	2.0923
1	-2.312	2.0232
1	-2.278	1.954
1	-2.244	1.8849
1	-2.193	1.8158
1	-2.159	1.753
1	-2.125	1.6902
1	-2.091	1.621
1	-2.057	1.5645
1	-2.023	1.5017
1	-1.972	1.4388
1	-1.938	1.3823
0	-1.887	1.3257
0	-1.836	1.2692
0	-1.802	1.2126
0	-1.751	1.1561
0	-1.7	1.1058
0	-1.649	1.0556
0	-1.615	1.0053
0	-1.564	0.96131
0	-1.53	0.91105
0	-1.496	0.86707
0	-1.445	0.82309
0	-1.411	0.7791
0	-1.377	0.73512
0	-1.343	0.69742
0	-1.309	0.65344
0	-1.275	0.61574
0	-1.258	0.57805
0	-1.224	0.54035
0	-1.207	0.50265
0	-1.173	0.47123
0	-1.156	0.43353
0	-1.139	0.39583
0	-1.105	0.36442
0	-1.088	0.333
0	-1.071	0.30159
0	-1.071	0.26389
0	-1.054	0.23247
0	-1.037	0.20106
0	-1.037	0.16964
0	-1.02	0.13823
0	-1.02	0.10681
0	-1.003	0.08168
0	-1.003	0.050265
0	-1.003	0.018849
0	-1.003	6.2705
0	-1.003	6.2391
0	-1.003	6.2077
2	-1.003	6.1826
2	-1.003	6.1512
2	-0.986	6.1197
2	-0.986	6.0883
2	-0.986	6.0569
2	-0.986	6.0318
2	-0.986	6.0004
2	-0.986	5.9689
2	-0.986	5.9375
2	-0.986	5.9124
2	-0.986	5.881
2	-1.003	5.8496
2	-1.003	5.8182
2	-1.02	5.7867
2	-1.02	5.7616
2	-1.037	5.7302
2	-1.054	5.6988
2	-1.071	5.6611
2	-1.071	5.6297
2	-1.088	5.5982
2	-1.122	5.5668
2	-1.139	5.5291
2	-1.156	5.4977
2	-1.173	5.46
2	-1.207	5.4286
2	-1.224	5.3909
2	-1.241	5.3532
2	-1.275	5.3155
2	-1.309	5.2778
2	-1.326	5.2338
2	-1.36	5.1961
2	-1.394	5.1521
2	-1.428	5.1082
2	-1.462	5.0642
0	-1.496	5.0202
0	-1.547	4.9762
0	-1.598	4.9322
0	-1.649	4.882
0	-1.7	4.8317
0	-1.734	4.7814
0	-1.785	4.7249
0	-1.836	4.6683
0	-1.887	4.6118
0	-1.938	4.5553
0	-1.989	4.4987
0	-2.04	4.4359
0	-2.074	4.373
0	-2.125	4.3102
0	-2.176	4.2474
0	-2.21	4.1783
0	-2.261	4.1154
0	-2.295	4.0463
0	-2.329	3.9772
0	-2.363	3.9081
0	-2.397	3.8327
0	-2.431	3.7636
0	-2.448	3.6882
0	-2.482	3.6128
0	-2.499	3.5374
0	-2.516	3.462
0	-2.533	3.3866
0	-2.533	3.3112
0	-2.533	3.2358
0	-2.55	3.1604
0	-2.533	3.0787
0	-2.533	3.0033
0	-2.516	2.9279
1	-2.516	2.8525
1	-2.499	2.7771
1	-2.499	2.7017
1	-2.482	2.6263
1	-2.482	2.5509
1	-2.465	2.4755
1	-2.431	2.4064
1	-2.414	2.331
1	-2.397	2.2619
1	-2.363	2.1865
1	-2.329	2.1174
1	-2.295	2.0483
1	-2.278	1.9792
1	-2.244	1.9101
1	-2.193	1.841
1	-2.159	1.7781
0	-2.108	1.7153
0	-2.057	1.6525
0	-2.006	1.5896
0	-1.955	1.5268
0	-1.904	1.4703
0	-1.853	1.4137
0	-1.819	1.3572
0	-1.768	1.3069
0	-1.717	1.2503
0	-1.666	1.2001
0	-1.615	1.1498
0	-1.564	1.1058
0	-1.53	1.0556
0	-1.479	1.0116
0	-1.445	0.9676
0	-1.394	0.92362
0	-1.36	0.88592
0	-1.326	0.84193
0	-1.275	0.80424
0	-1.241	0.76654
0	-1.207	0.72884
0	-1.173	0.69114
2	-1.139	0.65973
2	-1.105	0.62203
2	-1.054	0.59061
2	-1.02	0.5592
2	-0.986	0.52778
2	-0.935	0.50265
2	-0.901	0.47123
2	-0.867	0.4461
2	-0.833	0.42097
2	-0.799	0.39583
2	-0.765	0.3707
2	-0.731	0.34557
2	-0.697	0.32672
2	-0.68	0.30787
2	-0.646	0.28274
2	-0.612	0.26389
2	-0.595	0.24504
2	-0.561	0.23247
2	-0.544	0.21363
2	-0.51	0.19478
2	-0.493	0.18221
2	-0.476	0.16964
2	-0.442	0.15079
2	-0.425	0.13823
2	-0.408	0.12566
2	-0.391	0.1131
2	-0.374	0.10681
2	-0.34	0.094246
2	-0.323	0.08168
2	-0.306	0.075397
2	-0.289	0.062831
2	-0.272	0.056548
2	-0.255	0.043982
2	-0.238	0.037699
2	-0.221	0.031415
2	-0.221	0.025132
2	-0.204	0.018849
2	-0.187	0.012566
2	-0.17	0.0062831
2	-0.153	0
2	-0.136	6.2768
2	-0.136	6.2768
2	-0.119	6.2705
2	-0.102	6.2705
2	-0.085	6.2642
2	-0.085	6.2642
2	-0.068	6.258
2	-0.051	6.258
2	-0.034	6.258
2	-0.034	6.2517
2	-0.017	6.2517
2	0	6.2517
2	0	6.2517
2	0	6.2517
2	0.017	6.2517
2	0.034	6.2517
2	0.034	6.258
2	0.051	6.258
2	0.068	6.258
2	0.085	6.2642
2	0.085	6.2642
2	0.102	6.2705
2	0.119	6.2705
2	0.136	6.2768
2	0.136	6.2768
2	0.153	0
2	0.17	0.0062831
0	0.17	0.012566
0	0.17	0.018849
0	0.17	0.018849
0	0.17	0.025132
0	0.17	0.031415
0	0.17	0.037699
1	0.17	0.043982
1	0.17	0.050265
1	0.153	0.056548
1	0.153	0.056548
1	0.136	0.062831
1	0.119	0.069114
1	0.119	0.069114
1	0.102	0.075397
1	0.102	0.075397
1	0.085	0.08168
1	0.085	0.08168
1	0.068	0.087963
1	0.051	0.087963
1	0.051	0.087963
1	0.034	0.094246
1	0.034	0.094246
1	0.017	0.094246
1	0.017	0.094246
1	0	0.094246
1	0	0.094246
1	0	0.094246
1	0	0.094246
1	-0.017	0.094246
1	-0.017	0.094246
1	-0.034	0.094246
1	-0.034	0.094246
1	-0.051	0.094246
1	-0.051	0.087963
1	-0.068	0.087963
1	-0.068	0.087963
1	-0.085	0.08168
1	-0.085	0.08168
1	-0.102	0.075397
1	-0.102	0.075397
1	-0.119	0.069114
1	-0.136	0.069114
1	-0.136	0.062831
1	-0.153	0.056548
1	-0.153	0.050265
1	-0.17	0.050265
0	-0.17	0.043982
0	-0.17	0.037699
0	-0.17	0.031415
0	-0.17	0.025132
0	-0.153	0.018849
[truncated: 5,162 more rows]
