# Supplementary material for: Skilled motor control of an inverted pendulum implies low entropy of states but high entropy of actions
Source: PLoS Comput Biol. 2023 Jan 6;19(1):e1010810. doi: 10.1371/journal.pcbi.1010810 (PMC9851554; doi:10.1371/journal.pcbi.1010810)
Supplement: S2 File — The dataset within the file contains the data collected during the experiment. Each CSV file named “FRI_p_l.csv” corresponds to a different trial, where “p” stands for an unique numerical participant’s identifier and “l” stands for pendulum length (where “2” corresponds to 0.2, “3” to 0.3 m, “4” to 0.4 m, etc.). In every file, rows correspond to subsequent time steps, sampled with a frequency of 0.017 s. For every recorded time step, each column contains: the action selected by the trial’s participant (“action”). The value 0 corresponds to a “no action”, the value 1 represents an action that pushes the pendulum towards the clockwise direction and the value 2 corresponds to an action that pushes the pendulum towards the anti-clockwise direction.the angular velocity of the pendulum at that time step (“ang. velocity”), measured in rad s−1.the angle of the pendulum at that time step (“angle”), measured in rad with values in the interval [0, 2π) rad. The angle 0 rad corresponds to the pendulum oriented in its upright position.the single utility value associated to the whole trial (“utility”). (ZIP) [file pcbi.1010810.s002.zip › ExperimentalData/FRI_10_3.csv]

action	angular vel.	angle	trial utility
0	0	3.2358	-17.9519
0	-0.017	3.2358
0	-0.017	3.2358
0	-0.034	3.2358
0	-0.034	3.2358
0	-0.051	3.2358
0	-0.068	3.2295
0	-0.068	3.2295
0	-0.085	3.2295
0	-0.085	3.2232
0	-0.102	3.2232
0	-0.102	3.217
0	-0.102	3.217
0	-0.119	3.2107
0	-0.119	3.2044
0	-0.136	3.2044
0	-0.136	3.1981
0	-0.136	3.1918
0	-0.153	3.1918
0	-0.153	3.1855
0	-0.153	3.1793
0	-0.153	3.173
0	-0.17	3.1667
0	-0.17	3.1667
0	-0.17	3.1604
0	-0.17	3.1541
0	-0.17	3.1478
0	-0.17	3.1416
0	-0.17	3.1353
2	-0.17	3.129
2	-0.136	3.129
2	-0.119	3.1227
2	-0.085	3.1164
2	-0.051	3.1164
2	-0.034	3.1164
2	0	3.1164
2	0.017	3.1164
2	0.034	3.1164
2	0.068	3.1164
2	0.102	3.1227
2	0.136	3.1227
2	0.153	3.129
2	0.187	3.1353
2	0.204	3.1416
2	0.238	3.1478
2	0.272	3.1541
2	0.289	3.1667
2	0.306	3.173
2	0.34	3.1855
2	0.357	3.1918
2	0.374	3.2044
2	0.391	3.217
2	0.408	3.2295
2	0.425	3.2421
2	0.442	3.2546
2	0.459	3.2672
2	0.476	3.2861
2	0.493	3.2986
2	0.493	3.3112
2	0.51	3.33
2	0.51	3.3426
2	0.51	3.3615
2	0.527	3.374
2	0.527	3.3929
2	0.527	3.4054
2	0.527	3.4243
2	0.527	3.4431
2	0.527	3.4557
2	0.51	3.4745
2	0.51	3.4871
2	0.493	3.4997
0	0.459	3.5185
0	0.425	3.5311
0	0.391	3.5437
0	0.34	3.5562
0	0.306	3.5625
1	0.255	3.5751
1	0.187	3.5814
1	0.119	3.5877
1	0.051	3.5877
1	0	3.5877
1	-0.068	3.5877
1	-0.136	3.5814
1	-0.204	3.5814
1	-0.289	3.5688
1	-0.357	3.5625
1	-0.425	3.5499
1	-0.476	3.5374
1	-0.544	3.5185
1	-0.612	3.4997
1	-0.68	3.4808
1	-0.731	3.462
1	-0.782	3.4369
1	-0.85	3.4117
1	-0.901	3.3866
1	-0.952	3.3615
1	-0.986	3.33
1	-1.037	3.2986
1	-1.071	3.2672
1	-1.122	3.2358
1	-1.156	3.1981
1	-1.173	3.1667
1	-1.207	3.129
1	-1.224	3.0913
1	-1.258	3.0536
1	-1.275	3.0159
1	-1.275	2.9782
1	-1.292	2.9405
1	-1.292	2.9028
1	-1.292	2.8588
1	-1.292	2.8211
1	-1.292	2.7834
1	-1.275	2.7457
1	-1.258	2.708
1	-1.241	2.6703
0	-1.19	2.6326
0	-1.139	2.5949
0	-1.088	2.5635
0	-1.037	2.5321
0	-0.969	2.5007
0	-0.918	2.4693
0	-0.85	2.4441
0	-0.782	2.419
0	-0.714	2.3939
0	-0.646	2.375
0	-0.578	2.3562
0	-0.51	2.3373
0	-0.442	2.3247
0	-0.357	2.3122
0	-0.289	2.3059
2	-0.221	2.2933
2	-0.119	2.2933
2	-0.017	2.287
2	0.068	2.287
2	0.17	2.2933
2	0.272	2.2996
2	0.374	2.3122
2	0.476	2.3247
2	0.578	2.3373
2	0.68	2.3562
2	0.765	2.3813
2	0.867	2.4064
2	0.952	2.4316
2	1.054	2.463
2	1.139	2.4944
2	1.224	2.5321
2	1.309	2.5698
2	1.377	2.6075
2	1.462	2.6515
2	1.53	2.6955
2	1.598	2.7457
2	1.649	2.796
2	1.717	2.8462
2	1.768	2.8965
2	1.819	2.9531
2	1.853	3.0096
2	1.887	3.0661
2	1.921	3.1227
2	1.955	3.1793
2	1.972	3.2358
2	1.972	3.2986
2	1.989	3.3552
2	1.989	3.418
2	1.989	3.4745
2	1.972	3.5374
2	1.955	3.5939
2	1.938	3.6568
2	1.904	3.7133
2	1.887	3.7699
2	1.853	3.8264
2	1.802	3.883
2	1.768	3.9332
2	1.717	3.9898
2	1.666	4.04
2	1.615	4.0903
2	1.564	4.1343
0	1.462	4.1783
0	1.377	4.2222
0	1.292	4.2662
0	1.207	4.3039
0	1.105	4.3353
0	1.02	4.3667
1	0.918	4.3982
1	0.799	4.4233
1	0.663	4.4484
1	0.544	4.4673
1	0.425	4.4798
1	0.289	4.4924
1	0.17	4.4987
1	0.051	4.505
1	-0.068	4.4987
1	-0.187	4.4987
1	-0.306	4.4924
1	-0.442	4.4798
1	-0.561	4.461
1	-0.68	4.4421
1	-0.799	4.4233
1	-0.918	4.3982
1	-1.054	4.3667
1	-1.173	4.3353
1	-1.292	4.2976
1	-1.411	4.2537
1	-1.513	4.2097
1	-1.632	4.1657
1	-1.734	4.1154
1	-1.853	4.0589
1	-1.955	4.0023
1	-2.057	3.9395
1	-2.142	3.8767
1	-2.244	3.8138
1	-2.329	3.7447
1	-2.397	3.6693
1	-2.482	3.6002
1	-2.55	3.5248
1	-2.601	3.4431
1	-2.652	3.3677
1	-2.703	3.2861
1	-2.737	3.2044
1	-2.771	3.1227
1	-2.788	3.0347
1	-2.788	2.9531
1	-2.805	2.8714
1	-2.788	2.7834
1	-2.788	2.7017
1	-2.754	2.62
1	-2.737	2.5321
1	-2.703	2.4504
1	-2.652	2.375
1	-2.618	2.2933
1	-2.567	2.2179
1	-2.499	2.1362
0	-2.414	2.0671
0	-2.329	1.9917
0	-2.227	1.9226
0	-2.142	1.8598
0	-2.04	1.797
0	-1.938	1.7341
0	-1.836	1.6776
0	-1.734	1.6273
0	-1.632	1.5771
0	-1.53	1.5268
0	-1.445	1.4828
0	-1.343	1.4388
0	-1.241	1.4011
2	-1.139	1.3634
2	-1.02	1.332
2	-0.884	1.3006
2	-0.765	1.2755
2	-0.646	1.2566
2	-0.527	1.2378
2	-0.391	1.2252
2	-0.272	1.2126
2	-0.153	1.2064
2	-0.034	1.2064
2	0.068	1.2064
2	0.187	1.2064
2	0.306	1.2189
2	0.425	1.2315
2	0.544	1.2441
2	0.68	1.2629
2	0.799	1.2817
2	0.918	1.3069
2	1.037	1.3383
2	1.173	1.376
2	1.292	1.4074
2	1.411	1.4514
2	1.547	1.4954
2	1.666	1.5456
2	1.785	1.5959
2	1.921	1.6525
2	2.04	1.709
2	2.176	1.7718
2	2.295	1.841
2	2.414	1.9101
2	2.533	1.9855
2	2.652	2.0671
2	2.754	2.1488
2	2.873	2.2305
2	2.975	2.3185
2	3.06	2.4127
2	3.145	2.5007
2	3.23	2.6012
2	3.298	2.6955
2	3.366	2.796
2	3.417	2.9028
2	3.468	3.0033
2	3.502	3.1101
2	3.519	3.217
2	3.536	3.3175
2	3.536	3.4243
2	3.536	3.5311
2	3.519	3.6379
2	3.485	3.7447
2	3.451	3.8453
0	3.383	3.9521
0	3.298	4.0526
0	3.213	4.1468
0	3.128	4.2474
0	3.026	4.3353
0	2.941	4.4296
0	2.839	4.5113
0	2.737	4.5992
0	2.635	4.6809
0	2.533	4.7563
0	2.431	4.8317
0	2.329	4.9008
0	2.244	4.9699
0	2.142	5.039
0	2.04	5.1019
0	1.955	5.1584
0	1.87	5.2213
0	1.785	5.2715
0	1.7	5.3281
0	1.615	5.3783
0	1.53	5.4223
0	1.462	5.4663
0	1.394	5.5103
0	1.326	5.5543
0	1.258	5.592
0	1.19	5.6297
0	1.139	5.6611
0	1.071	5.6988
0	1.02	5.7302
0	0.969	5.7616
0	0.918	5.7867
0	0.867	5.8119
0	0.833	5.8433
0	0.782	5.8621
0	0.748	5.8873
0	0.714	5.9124
2	0.68	5.9313
2	0.663	5.9501
2	0.663	5.9689
2	0.663	5.9941
0	0.629	6.0129
0	0.612	6.0318
0	0.578	6.0506
0	0.561	6.0632
0	0.544	6.082
1	0.527	6.1009
1	0.476	6.1135
1	0.425	6.126
1	0.391	6.1386
1	0.357	6.1512
1	0.306	6.1637
1	0.272	6.17
1	0.238	6.1763
1	0.204	6.1889
1	0.17	6.1889
1	0.119	6.1951
1	0.085	6.2014
1	0.051	6.2014
1	0.017	6.2014
1	0	6.2014
1	-0.034	6.2014
1	-0.068	6.2014
1	-0.102	6.2014
1	-0.136	6.1951
1	-0.17	6.1889
1	-0.204	6.1826
1	-0.238	6.1763
1	-0.289	6.17
1	-0.323	6.1574
1	-0.357	6.1512
1	-0.408	6.1386
1	-0.442	6.126
0	-0.459	6.1135
0	-0.476	6.0946
0	-0.493	6.082
0	-0.51	6.0695
0	-0.527	6.0506
2	-0.561	6.0318
2	-0.561	6.0192
2	-0.561	6.0004
2	-0.561	5.9815
2	-0.561	5.9689
2	-0.561	5.9501
2	-0.578	5.9313
2	-0.578	5.9124
2	-0.595	5.8998
2	-0.595	5.881
2	-0.612	5.8621
2	-0.629	5.8433
2	-0.646	5.8244
2	-0.663	5.8056
2	-0.68	5.7805
2	-0.697	5.7616
2	-0.714	5.7428
2	-0.748	5.7176
2	-0.782	5.6925
0	-0.833	5.6674
0	-0.884	5.6422
0	-0.952	5.6171
0	-1.003	5.5857
0	-1.071	5.5543
0	-1.139	5.5228
0	-1.207	5.4851
0	-1.275	5.4474
0	-1.36	5.4097
0	-1.428	5.3658
0	-1.513	5.3218
0	-1.598	5.2778
0	-1.683	5.2275
0	-1.768	5.1773
0	-1.853	5.1207
0	-1.955	5.0642
0	-2.04	5.0014
0	-2.142	4.9385
0	-2.244	4.8757
0	-2.329	4.8066
0	-2.431	4.7312
0	-2.533	4.6558
0	-2.635	4.5804
0	-2.72	4.4987
0	-2.822	4.417
0	-2.907	4.3291
0	-3.009	4.2411
0	-3.094	4.1468
0	-3.179	4.0526
0	-3.247	3.9583
0	-3.315	3.8578
0	-3.366	3.7573
0	-3.434	3.6568
0	-3.468	3.5562
0	-3.502	3.4494
0	-3.519	3.3426
0	-3.536	3.2358
0	-3.536	3.129
0	-3.536	3.0222
0	-3.519	2.9154
0	-3.485	2.8148
0	-3.451	2.708
0	-3.4	2.6075
0	-3.349	2.5007
0	-3.281	2.4064
0	-3.213	2.3059
0	-3.128	2.2117
0	-3.043	2.1174
0	-2.958	2.0294
0	-2.856	1.9415
0	-2.771	1.8535
0	-2.669	1.7718
0	-2.567	1.6964
0	-2.465	1.621
0	-2.363	1.5456
0	-2.261	1.4765
0	-2.159	1.4074
0	-2.074	1.3446
0	-1.972	1.2817
0	-1.87	1.2252
0	-1.785	1.1749
0	-1.683	1.1184
0	-1.598	1.0681
0	-1.513	1.0241
0	-1.428	0.98016
0	-1.343	0.93618
0	-1.258	0.89848
0	-1.19	0.86079
0	-1.105	0.82937
0	-1.037	0.79167
0	-0.969	0.76654
0	-0.901	0.73512
0	-0.833	0.70999
0	-0.765	0.68486
0	-0.697	0.66601
0	-0.646	0.64088
0	-0.578	0.62203
0	-0.527	0.60946
0	-0.459	0.59061
0	-0.408	0.57805
0	-0.357	0.56548
0	-0.306	0.5592
2	-0.238	0.54663
2	-0.17	0.54035
2	-0.085	0.54035
2	-0.017	0.53406
2	0.051	0.54035
2	0.136	0.54035
2	0.204	0.54663
2	0.289	0.55291
2	0.374	0.56548
2	0.442	0.57805
2	0.527	0.59061
2	0.612	0.60946
2	0.697	0.62831
2	0.782	0.65344
2	0.884	0.67858
2	0.969	0.70371
2	1.054	0.73512
2	1.156	0.76654
2	1.258	0.80424
2	1.343	0.84193
2	1.462	0.88592
2	1.564	0.9299
2	1.666	0.98016
2	1.785	1.0304
2	1.887	1.087
2	2.006	1.1435
2	2.125	1.2064
2	2.244	1.2755
2	2.363	1.3446
2	2.499	1.42
0	2.584	1.4954
0	2.686	1.5708
0	2.788	1.6525
0	2.89	1.7404
0	2.975	1.8284
0	3.077	1.9226
0	3.162	2.0169
0	3.247	2.1111
0	3.332	2.2117
0	3.417	2.3122
0	3.485	2.4127
0	3.536	2.5195
0	3.587	2.6263
0	3.638	2.7332
0	3.672	2.8462
0	3.689	2.9531
0	3.689	3.0661
0	3.689	3.1793
0	3.689	3.2861
0	3.655	3.3992
0	3.638	3.5122
0	3.587	3.6191
0	3.536	3.7259
0	3.468	3.8327
0	3.4	3.9332
0	3.332	4.0338
0	3.247	4.1343
0	3.162	4.2285
0	3.06	4.3228
0	2.975	4.417
0	2.873	4.505
0	2.771	4.5867
0	2.669	4.6683
0	2.567	4.75
0	2.465	4.8254
0	2.363	4.8945
0	2.261	4.9637
0	2.176	5.0328
0	2.074	5.0956
0	1.989	5.1584
0	1.887	5.215
0	1.802	5.2715
0	1.717	5.3281
0	1.649	5.3783
0	1.564	5.4223
0	1.496	5.4726
0	1.411	5.5166
0	1.343	5.5543
0	1.292	5.5982
0	1.224	5.6359
0	1.156	5.6736
0	1.105	5.705
0	1.054	5.7365
0	1.003	5.7679
0	0.952	5.7993
0	0.901	5.8244
0	0.867	5.8559
0	0.833	5.881
0	0.782	5.9061
0	0.748	5.925
0	0.714	5.9501
0	0.68	5.9689
0	0.663	5.9878
0	0.629	6.0129
0	0.595	6.0318
0	0.578	6.0443
0	0.561	6.0632
0	0.527	6.082
0	0.51	6.0946
0	0.493	6.1135
0	0.476	6.126
0	0.459	6.1386
0	0.459	6.1574
0	0.442	6.17
0	0.425	6.1826
1	0.425	6.1951
1	0.391	6.2077
1	0.357	6.2203
1	0.323	6.2265
1	0.289	6.2391
1	0.255	6.2454
1	0.221	6.2517
1	0.204	6.258
1	0.17	6.2642
1	0.136	6.2705
1	0.119	6.2768
1	0.085	6.2768
1	0.051	0
1	0.034	0
1	0	0
0	0	0
0	0	0
0	0	0
0	0	0
0	0	0
0	0	0
0	0	0.0062831
0	0	0.0062831
0	0.017	0.0062831
0	0.017	0.0062831
0	0.017	0.0062831
0	0.017	0.0062831
2	0.017	0.0062831
2	0.034	0.0062831
2	0.068	0.012566
2	0.102	0.012566
2	0.119	0.018849
2	0.153	0.018849
2	0.187	0.025132
2	0.221	0.031415
2	0.238	0.037699
2	0.272	0.050265
2	0.306	0.056548
2	0.34	0.069114
2	0.374	0.075397
0	0.391	0.087963
0	0.391	0.10053
0	0.408	0.1131
0	0.425	0.12566
0	0.425	0.13823
1	0.442	0.15079
1	0.442	0.16336
1	0.425	0.17593
1	0.408	0.19478
1	0.408	0.20734
1	0.408	0.21363
1	0.391	0.22619
1	0.391	0.23876
1	0.391	0.25132
1	0.391	0.26389
1	0.391	0.27646
1	0.391	0.28902
1	0.391	0.30159
1	0.391	0.31416
1	0.408	0.32672
1	0.408	0.33929
1	0.408	0.35185
1	0.425	0.36442
1	0.425	0.37699
1	0.442	0.38955
1	0.459	0.40212
1	0.459	0.41469
1	0.476	0.43353
1	0.493	0.4461
1	0.51	0.46495
1	0.527	0.47752
1	0.544	0.49637
1	0.578	0.50893
1	0.595	0.52778
1	0.612	0.54663
1	0.646	0.56548
1	0.68	0.58433
1	0.697	0.60946
1	0.731	0.62831
1	0.765	0.65344
1	0.799	0.67858
0	0.867	0.70371
0	0.935	0.72884
0	1.003	0.76026
0	1.071	0.79167
0	1.139	0.82309
0	1.207	0.8545
0	1.292	0.8922
2	1.36	0.93618
2	1.479	0.98016
2	1.581	1.0241
2	1.7	1.0744
2	1.819	1.1247
2	1.938	1.1812
2	2.057	1.2441
2	2.176	1.3069
2	2.295	1.376
2	2.414	1.4451
2	2.55	1.5205
2	2.669	1.5959
2	2.788	1.6776
2	2.924	1.7655
2	3.043	1.8535
2	3.162	1.9478
2	3.281	2.0483
2	3.383	2.1488
2	3.502	2.2494
2	3.604	2.3562
2	3.689	2.463
2	3.774	2.5761
2	3.842	2.6955
2	3.91	2.8085
2	3.961	2.9279
2	3.995	3.0473
0	3.995	3.1667
0	3.995	3.2861
0	3.961	3.4054
0	3.927	3.5248
0	3.893	3.6442
0	3.825	3.7573
0	3.774	3.8767
0	3.689	3.9835
0	3.621	4.0966
0	3.536	4.2034
0	3.434	4.3102
0	3.349	4.4107
0	3.247	4.5113
0	3.145	4.6055
0	3.043	4.6998
0	2.941	4.7877
0	2.839	4.8757
0	2.737	4.9574
0	2.635	5.039
0	2.55	5.1207
0	2.448	5.1961
0	2.363	5.2652
0	2.278	5.3343
0	2.21	5.4035
0	2.125	5.4663
0	2.057	5.5291
0	1.989	5.592
0	1.921	5.6548
0	1.87	5.7113
0	1.819	5.7679
0	1.768	5.8182
0	1.734	5.8747
0	1.683	5.925
0	1.649	5.9752
1	1.632	6.0255
1	1.581	6.0695
1	1.53	6.1197
1	1.496	6.1637
1	1.445	6.2077
1	1.411	6.2517
1	1.394	0.012566
1	1.36	0.050265
1	1.343	0.094246
1	1.326	0.13195
1	1.326	0.17593
1	1.309	0.21363
1	1.309	0.25132
1	1.309	0.28902
1	1.309	0.333
1	1.309	0.3707
1	1.326	0.4084
1	1.343	0.45238
1	1.36	0.49008
1	1.377	0.53406
1	1.411	0.57805
1	1.428	0.61574
1	1.462	0.65973
1	1.496	0.70371
0	1.564	0.75397
0	1.632	0.79795
0	1.717	0.8545
0	1.785	0.90477
0	1.87	0.96131
0	1.955	1.0179
0	2.04	1.0744
0	2.125	1.1372
0	2.21	1.2064
0	2.312	1.2692
2	2.397	1.3446
2	2.533	1.42
2	2.652	1.4954
2	2.771	1.5771
2	2.907	1.665
2	3.026	1.753
2	3.145	1.8472
2	3.264	1.9415
2	3.383	2.042
2	3.502	2.1425
0	3.57	2.2494
0	3.655	2.3624
0	3.706	2.4693
0	3.774	2.5823
0	3.808	2.6955
0	3.859	2.8148
0	3.876	2.9279
0	3.893	3.0473
0	3.893	3.1604
0	3.876	3.2798
0	3.859	3.3929
0	3.825	3.5122
0	3.774	3.6254
0	3.723	3.7384
0	3.672	3.8515
0	3.587	3.9583
0	3.519	4.0652
0	3.434	4.172
0	3.349	4.2725
0	3.247	4.373
0	3.145	4.4673
0	3.043	4.5615
0	2.958	4.6495
0	2.856	4.7375
0	2.754	4.8191
0	2.652	4.9008
0	2.55	4.9825
1	2.448	5.0579
1	2.329	5.127
1	2.21	5.1961
1	2.091	5.2652
1	1.989	5.3218
1	1.887	5.3846
1	1.768	5.4349
1	1.666	5.4914
1	1.581	5.5354
0	1.513	5.5857
0	1.445	5.6297
0	1.394	5.6736
0	1.326	5.7113
0	1.275	5.7553
0	1.224	5.793
0	1.19	5.8244
0	1.139	5.8621
0	1.105	5.8936
0	1.071	5.9313
0	1.037	5.9627
0	1.003	5.9941
0	0.969	6.0192
0	0.952	6.0506
1	0.918	6.0758
1	0.884	6.1072
1	0.833	6.1323
1	0.799	6.1574
1	0.765	6.1826
1	0.714	6.2014
1	0.68	6.2265
1	0.663	6.2454
1	0.629	6.2642
1	0.595	0
1	0.578	0.018849
1	0.544	0.031415
0	0.544	0.050265
0	0.561	0.069114
0	0.561	0.08168
0	0.578	0.10053
0	0.578	0.11938
0	0.595	0.13823
0	0.612	0.15708
1	0.629	0.17593
1	0.612	0.19478
1	0.612	0.21363
1	0.612	0.23247
1	0.612	0.25132
1	0.595	0.27017
1	0.595	0.28902
1	0.612	0.30159
1	0.612	0.32044
1	0.612	0.33929
1	0.629	0.35814
1	0.629	0.37699
1	0.646	0.39583
1	0.663	0.42097
1	0.663	0.43982
1	0.68	0.45867
1	0.697	0.47752
1	0.731	0.50265
1	0.748	0.5215
1	0.765	0.54663
1	0.799	0.57176
1	0.816	0.59689
0	0.884	0.62203
0	0.935	0.64716
0	1.003	0.67858
0	1.071	0.70999
0	1.122	0.74141
0	1.19	0.7791
0	1.275	0.8168
0	1.343	0.8545
0	1.411	0.89848
0	1.496	0.94246
0	1.581	0.98645
0	1.666	1.0367
0	1.751	1.087
0	1.836	1.1372
0	1.938	1.2001
0	2.023	1.2566
0	2.125	1.3195
0	2.21	1.3823
0	2.312	1.4514
0	2.414	1.5205
2	2.516	1.5959
2	2.635	1.6776
2	2.754	1.753
2	2.89	1.841
2	3.009	1.9289
2	3.128	2.0232
2	3.23	2.1174
2	3.349	2.2179
2	3.451	2.3185
2	3.536	2.4253
2	3.621	2.5321
2	3.706	2.6389
2	3.774	2.752
0	3.808	2.8651
0	3.825	2.9845
0	3.825	3.0976
0	3.825	3.2107
0	3.808	3.3238
0	3.791	3.4431
0	3.74	3.5562
0	3.706	3.6631
0	3.638	3.7761
0	3.57	3.883
0	3.502	3.9898
0	3.417	4.0966
1	3.332	4.1971
1	3.213	4.2976
1	3.094	4.3919
1	2.975	4.4798
1	2.839	4.5678
1	2.72	4.6558
1	2.584	4.7312
1	2.465	4.8066
1	2.329	4.882
1	2.21	4.9511
1	2.091	5.0139
1	1.955	5.0767
1	1.836	5.1333
1	1.717	5.1898
1	1.615	5.2338
0	1.53	5.2841
0	1.445	5.3281
0	1.36	5.372
0	1.275	5.4097
0	1.207	5.4474
0	1.122	5.4851
0	1.054	5.5166
0	0.986	5.548
0	0.918	5.5794
0	0.867	5.6045
0	0.799	5.6297
0	0.731	5.6548
0	0.68	5.6736
0	0.629	5.6925
0	0.561	5.7113
0	0.51	5.7302
0	0.459	5.7428
0	0.408	5.7553
0	0.357	5.7679
0	0.306	5.7805
0	0.272	5.7867
0	0.221	5.793
0	0.17	5.7993
0	0.119	5.8056
2	0.085	5.8119
2	0.068	5.8119
2	0.051	5.8119
2	0.034	5.8182
2	0.017	5.8182
2	0	5.8182
2	-0.017	5.8182
2	-0.034	5.8182
2	-0.051	5.8119
2	-0.068	5.8119
2	-0.085	5.8119
2	-0.102	5.8056
2	-0.119	5.8056
2	-0.136	5.7993
2	-0.153	5.793
2	-0.17	5.7867
2	-0.204	5.7805
2	-0.221	5.7742
2	-0.238	5.7679
2	-0.255	5.7616
2	-0.289	5.7553
2	-0.306	5.7428
2	-0.323	5.7365
2	-0.357	5.7239
2	-0.374	5.7113
2	-0.408	5.6988
2	-0.442	5.6862
2	-0.459	5.6736
2	-0.493	5.6611
2	-0.527	5.6422
0	-0.595	5.6297
0	-0.646	5.6108
0	-0.714	5.5857
0	-0.782	5.5668
0	-0.85	5.5417
0	-0.918	5.5166
0	-0.986	5.4851
0	-1.054	5.4537
0	-1.122	5.4223
0	-1.207	5.3846
0	-1.275	5.3469
0	-1.36	5.3092
0	-1.445	5.2652
0	-1.53	5.2213
0	-1.615	5.1773
0	-1.7	5.127
1	-1.802	5.0705
1	-1.921	5.0139
1	-2.04	4.9574
1	-2.159	4.8945
1	-2.295	4.8254
1	-2.414	4.7563
1	-2.533	4.6809
1	-2.669	4.6055
1	-2.788	4.5175
1	-2.907	4.4359
1	-3.026	4.3479
1	-3.145	4.2537
1	-3.264	4.1531
1	-3.366	4.0589
1	-3.468	3.9521
1	-3.57	3.8453
1	-3.655	3.7384
1	-3.723	3.6254
1	-3.791	3.5122
1	-3.859	3.3992
1	-3.893	3.2861
1	-3.927	3.1667
1	-3.961	3.0473
1	-3.961	2.9279
1	-3.961	2.8085
1	-3.944	2.6892
1	-3.927	2.5698
1	-3.893	2.4567
1	-3.842	2.3373
1	-3.791	2.2242
0	-3.723	2.1111
0	-3.621	1.998
0	-3.536	1.8912
0	-3.434	1.7844
0	-3.332	1.6839
0	-3.23	1.5833
0	-3.128	1.4891
0	-3.026	1.3948
0	-2.924	1.3069
0	-2.839	1.2189
0	-2.737	1.1372
0	-2.652	1.0556
0	-2.567	0.98016
0	-2.482	0.90477
0	-2.397	0.82937
0	-2.329	0.76026
0	-2.261	0.69114
0	-2.193	0.62203
0	-2.142	0.5592
0	-2.091	0.49008
0	-2.04	0.42725
0	-2.006	0.3707
0	-1.972	0.30787
0	-1.938	0.25132
0	-1.921	0.19478
0	-1.904	0.13195
0	-1.887	0.075397
0	-1.887	0.018849
0	-1.887	6.2454
2	-1.887	6.1889
2	-1.87	6.1323
2	-1.853	6.0758
2	-1.853	6.0192
2	-1.853	5.9689
2	-1.853	5.9124
2	-1.87	5.8559
2	-1.887	5.7993
2	-1.904	5.7428
2	-1.938	5.6799
2	-1.972	5.6234
2	-2.006	5.5605
2	-2.04	5.504
2	-2.091	5.4412
2	-2.125	5.3783
2	-2.193	5.3092
2	-2.244	5.2464
2	-2.295	5.1773
2	-2.363	5.1082
2	-2.431	5.0328
2	-2.499	4.9637
0	-2.601	4.882
0	-2.686	4.8066
0	-2.788	4.7249
0	-2.89	4.6369
0	-2.992	4.549
0	-3.077	4.4547
0	-3.179	4.3605
0	-3.264	4.2662
0	-3.349	4.1657
0	-3.434	4.0652
0	-3.502	3.9583
0	-3.57	3.8515
0	-3.638	3.7447
0	-3.689	3.6379
0	-3.723	3.5248
0	-3.757	3.4117
0	-3.774	3.2986
0	-3.791	3.1855
0	-3.791	3.0724
0	-3.774	2.9593
0	-3.74	2.8462
0	-3.706	2.7332
0	-3.655	2.62
0	-3.604	2.5132
0	-3.536	2.4064
0	-3.468	2.2996
0	-3.383	2.1928
0	-3.298	2.0923
0	-3.213	1.998
0	-3.111	1.9038
0	-3.026	1.8095
0	-2.924	1.7216
0	-2.822	1.6336
0	-2.72	1.5519
0	-2.618	1.4703
0	-2.516	1.3948
0	-2.414	1.3195
0	-2.329	1.2441
0	-2.227	1.1812
0	-2.142	1.1121
0	-2.04	1.0493
0	-1.955	0.98645
0	-1.87	0.9299
0	-1.802	0.87335
0	-1.717	0.82309
0	-1.649	0.77282
0	-1.581	0.72256
0	-1.513	0.67858
0	-1.445	0.63459
0	-1.394	0.59061
0	-1.343	0.54663
0	-1.292	0.50893
0	-1.241	0.47123
0	-1.19	0.43353
0	-1.156	0.39583
0	-1.122	0.36442
0	-1.071	0.333
0	-1.054	0.30159
0	-1.02	0.27017
0	-0.986	0.23876
0	-0.969	0.20734
0	-0.952	0.17593
0	-0.935	0.15079
0	-0.918	0.11938
0	-0.901	0.094246
0	-0.901	0.069114
0	-0.884	0.037699
0	-0.884	0.012566
0	-0.884	6.2705
0	-0.884	6.2454
0	-0.901	6.214
0	-0.901	6.1889
0	-0.918	6.1637
0	-0.918	6.1323
0	-0.935	6.1072
0	-0.952	6.0758
0	-0.986	6.0506
0	-1.003	6.0192
0	-1.037	5.9878
0	-1.054	5.9564
0	-1.088	5.925
0	-1.122	5.8873
2	-1.173	5.8559
2	-1.19	5.8182
2	-1.207	5.7805
2	-1.224	5.749
2	-1.241	5.7113
2	-1.275	5.6736
2	-1.309	5.6297
2	-1.343	5.592
2	-1.377	5.5543
0	-1.445	5.5103
0	-1.513	5.4663
0	-1.581	5.416
0	-1.666	5.3658
0	-1.751	5.3155
0	-1.836	5.2652
0	-1.921	5.2087
0	-2.006	5.1459
0	-2.091	5.083
0	-2.193	5.0202
0	-2.278	4.9574
0	-2.38	4.882
0	-2.482	4.8129
0	-2.567	4.7375
0	-2.669	4.6558
0	-2.771	4.5741
0	-2.873	4.4924
0	-2.958	4.4044
0	-3.06	4.3102
0	-3.145	4.216
0	-3.23	4.1217
0	-3.315	4.0212
0	-3.383	3.9207
0	-3.451	3.8201
0	-3.502	3.7133
0	-3.553	3.6128
0	-3.587	3.506
0	-3.621	3.3929
0	-3.638	3.2861
0	-3.638	3.173
0	-3.638	3.0661
0	-3.621	2.9593
0	-3.604	2.8462
0	-3.57	2.7394
0	-3.519	2.6326
0	-3.468	2.5321
0	-3.4	2.4253
0	-3.332	2.3247
0	-3.247	2.2242
0	-3.162	2.13
0	-3.077	2.0357
0	-2.992	1.9415
0	-2.89	1.8535
0	-2.788	1.7718
0	-2.686	1.6839
0	-2.601	1.6085
0	-2.499	1.5331
0	-2.397	1.4577
0	-2.295	1.3886
0	-2.193	1.3195
0	-2.091	1.2566
0	-2.006	1.1938
0	-1.904	1.131
0	-1.819	1.0807
0	-1.734	1.0241
0	-1.649	0.97388
0	-1.564	0.92362
0	-1.479	0.87963
0	-1.411	0.83565
0	-1.326	0.79167
0	-1.258	0.75397
0	-1.19	0.71627
0	-1.122	0.68486
0	-1.071	0.64716
0	-1.003	0.61574
0	-0.952	0.59061
0	-0.884	0.5592
0	-0.833	0.53406
0	-0.782	0.50893
0	-0.748	0.49008
0	-0.697	0.46495
0	-0.646	0.4461
0	-0.612	0.42725
0	-0.561	0.4084
0	-0.527	0.38955
0	-0.493	0.37699
0	-0.459	0.36442
0	-0.408	0.34557
0	-0.374	0.33929
0	-0.357	0.32672
0	-0.323	0.31416
2	-0.289	0.30787
2	-0.221	0.29531
2	-0.17	0.28902
2	-0.119	0.28902
2	-0.068	0.28274
2	0	0.28274
2	0.034	0.28274
2	0.085	0.28274
2	0.136	0.28902
2	0.204	0.29531
2	0.255	0.30159
2	0.306	0.30787
2	0.374	0.32044
2	0.425	0.333
2	0.493	0.34557
2	0.544	0.36442
2	0.612	0.37699
2	0.68	0.40212
2	0.748	0.42097
2	0.816	0.4461
2	0.884	0.47123
2	0.952	0.49637
2	1.037	0.52778
2	1.122	0.5592
2	1.19	0.59689
2	1.275	0.63459
2	1.36	0.67229
2	1.462	0.71627
2	1.547	0.76026
2	1.649	0.81052
0	1.717	0.86079
0	1.802	0.91105
0	1.887	0.9676
0	1.955	1.0241
0	2.04	1.087
0	2.142	1.1498
0	2.227	1.2189
0	2.329	1.2817
0	2.414	1.3572
0	2.516	1.4325
0	2.618	1.5079
0	2.72	1.5896
0	2.805	1.6713
0	2.907	1.7593
0	3.009	1.8472
0	3.094	1.9352
0	3.179	2.0294
0	3.281	2.13
0	3.349	2.2305
0	3.434	2.331
0	3.502	2.4378
0	3.553	2.5384
0	3.604	2.6515
0	3.638	2.7583
2	3.672	2.8651
2	3.723	2.9782
2	3.757	3.0913
2	3.774	3.2044
2	3.791	3.3175
2	3.791	3.4306
2	3.791	3.5437
2	3.774	3.6568
2	3.74	3.7699
2	3.706	3.883
2	3.655	3.996
2	3.604	4.1029
2	3.536	4.2097
0	3.451	4.3165
0	3.349	4.417
0	3.247	4.5175
0	3.145	4.6118
0	3.043	4.706
0	2.941	4.8003
0	2.839	4.882
0	2.754	4.9699
0	2.652	5.0516
0	2.55	5.127
0	2.465	5.2024
0	2.38	5.2778
0	2.295	5.3469
0	2.21	5.416
0	2.142	5.4789
0	2.074	5.5417
0	2.006	5.6045
0	1.938	5.6674
0	1.887	5.7239
0	1.836	5.7805
0	1.785	5.8307
0	1.751	5.8873
0	1.717	5.9375
0	1.683	5.9878
0	1.649	6.0381
0	1.632	6.0883
1	1.615	6.1386
1	1.581	6.1889
1	1.53	6.2328
1	1.513	6.2768
1	1.479	0.043982
1	1.462	0.087963
1	1.445	0.13195
1	1.428	0.17593
1	1.428	0.21363
1	1.428	0.25761
1	1.428	0.30159
1	1.428	0.34557
1	1.428	0.38955
1	1.445	0.43353
1	1.462	0.47752
1	1.479	0.5215
1	1.513	0.56548
1	1.53	0.60946
1	1.564	0.65973
1	1.598	0.70371
1	1.649	0.75397
0	1.717	0.80424
0	1.785	0.86079
0	1.853	0.91105
0	1.938	0.9676
0	2.023	1.0304
0	2.108	1.0933
2	2.193	1.1561
2	2.312	1.2252
2	2.431	1.2943
2	2.567	1.3697
2	2.686	1.4514
2	2.805	1.5331
2	2.941	1.621
2	3.06	1.709
0	3.162	1.8033
0	3.247	1.8975
0	3.349	1.998
0	3.434	2.0986
0	3.519	2.2054
0	3.587	2.3122
0	3.655	2.419
0	3.723	2.5321
0	3.774	2.6452
0	3.808	2.7583
0	3.842	2.8714
0	3.859	2.9908
0	3.859	3.1038
0	3.859	3.2232
0	3.842	3.3363
0	3.808	3.4494
0	3.774	3.5688
0	3.723	3.6819
0	3.672	3.7887
0	3.604	3.9018
0	3.536	4.0086
0	3.451	4.1091
0	3.366	4.216
0	3.264	4.3165
0	3.179	4.4107
0	3.077	4.505
0	2.975	4.5992
0	2.873	4.6872
0	2.771	4.7689
0	2.669	4.8506
0	2.567	4.9322
0	2.482	5.0076
0	2.38	5.0767
0	2.278	5.1521
0	2.193	5.215
0	2.108	5.2841
0	2.023	5.3469
0	1.938	5.4035
0	1.87	5.46
0	1.802	5.5166
0	1.734	5.5668
0	1.666	5.6234
0	1.598	5.6674
0	1.547	5.7176
1	1.496	5.7616
1	1.428	5.8056
1	1.343	5.8496
1	1.275	5.8873
1	1.224	5.925
1	1.156	5.9627
1	1.105	5.9941
1	1.054	6.0318
1	1.003	6.0632
1	0.952	6.0883
1	0.901	6.1197
1	0.867	6.1449
1	0.816	6.17
1	0.782	6.1951
1	0.748	6.2203
1	0.714	6.2391
1	0.68	6.2642
1	0.663	0
1	0.629	0.018849
1	0.612	0.037699
1	0.578	0.056548
1	0.561	0.075397
1	0.544	0.087963
1	0.527	0.10681
1	0.51	0.11938
1	0.493	0.13823
1	0.493	0.15079
1	0.476	0.16964
1	0.459	0.18221
1	0.459	0.19478
1	0.459	0.20734
1	0.442	0.22619
1	0.442	0.23876
1	0.442	0.25132
1	0.442	0.26389
1	0.442	0.27646
1	0.442	0.28902
1	0.442	0.30159
1	0.442	0.32044
1	0.442	0.333
1	0.459	0.34557
1	0.459	0.35814
1	0.476	0.3707
1	0.476	0.38955
1	0.493	0.40212
1	0.51	0.41469
1	0.527	0.43353
1	0.544	0.45238
1	0.561	0.46495
1	0.578	0.4838
1	0.595	0.50265
1	0.612	0.5215
1	0.646	0.54035
1	0.663	0.5592
1	0.697	0.57805
0	0.748	0.60318
0	0.799	0.62203
0	0.867	0.64716
0	0.918	0.67858
0	0.986	0.70371
0	1.054	0.73512
0	1.122	0.76654
0	1.19	0.80424
2	1.258	0.84193
2	1.36	0.87963
2	1.462	0.92362
2	1.581	0.9676
2	1.683	1.0179
2	1.802	1.0681
2	1.921	1.1247
0	2.006	1.1875
0	2.108	1.2503
0	2.193	1.3132
0	2.295	1.3823
0	2.38	1.4514
0	2.482	1.5268
0	2.584	1.6022
0	2.686	1.6776
0	2.788	1.7593
0	2.873	1.8472
0	2.975	1.9352
0	3.06	2.0232
0	3.145	2.1174
0	3.23	2.2117
0	3.298	2.3122
0	3.366	2.4127
0	3.434	2.5132
0	3.485	2.62
0	3.519	2.7269
0	3.553	2.8337
0	3.587	2.9405
0	3.604	3.0473
0	3.604	3.1541
0	3.587	3.2609
0	3.57	3.3677
0	3.536	3.4808
0	3.502	3.5814
0	3.451	3.6882
0	3.4	3.7887
0	3.332	3.8892
0	3.247	3.9898
0	3.179	4.0903
0	3.094	4.1845
0	2.992	4.2725
0	2.907	4.3605
0	2.805	4.4484
0	2.703	4.5301
0	2.601	4.6118
0	2.499	4.6872
0	2.397	4.7626
0	2.312	4.8317
0	2.21	4.9008
0	2.108	4.9637
0	2.006	5.0265
0	1.921	5.0893
0	1.819	5.1459
0	1.734	5.1961
0	1.649	5.2464
2	1.564	5.2966
2	1.496	5.3406
2	1.445	5.3846
2	1.394	5.4286
2	1.343	5.4726
2	1.309	5.5103
2	1.258	5.548
0	1.207	5.5857
0	1.139	5.6234
0	1.071	5.6548
0	1.02	5.6862
0	0.969	5.7176
0	0.918	5.749
0	0.867	5.7742
0	0.816	5.7993
0	0.765	5.8244
0	0.731	5.8433
0	0.68	5.8684
0	0.646	5.8873
0	0.612	5.9061
0	0.561	5.925
0	0.527	5.9375
0	0.493	5.9564
0	0.476	5.9689
0	0.442	5.9815
0	0.408	6.0004
0	0.391	6.0066
0	0.357	6.0192
0	0.34	6.0318
0	0.306	6.0443
0	0.289	6.0506
0	0.255	6.0569
2	0.238	6.0695
2	0.238	6.0758
2	0.255	6.082
2	0.255	6.0883
2	0.272	6.1009
2	0.272	6.1072
0	0.255	6.1135
0	0.238	6.126
0	0.238	6.1323
0	0.221	6.1386
0	0.204	6.1449
0	0.187	6.1512
0	0.17	6.1574
0	0.17	6.1637
0	0.153	6.1637
0	0.136	6.17
0	0.136	6.1763
0	0.119	6.1763
1	0.102	6.1826
1	0.068	6.1826
1	0.034	6.1889
1	0	6.1889
1	-0.017	6.1889
1	-0.051	6.1889
1	-0.085	6.1826
1	-0.136	6.1826
1	-0.17	6.1763
1	-0.204	6.17
0	-0.221	6.1637
0	-0.221	6.1574
0	-0.238	6.1512
0	-0.255	6.1386
0	-0.272	6.1323
0	-0.289	6.126
0	-0.289	6.1135
0	-0.306	6.1072
0	-0.34	6.0946
2	-0.357	6.0883
2	-0.34	6.0758
2	-0.34	6.0632
2	-0.323	6.0569
2	-0.323	6.0443
2	-0.323	6.0318
2	-0.323	6.0255
2	-0.323	6.0129
2	-0.323	6.0066
2	-0.323	5.9941
2	-0.323	5.9878
2	-0.323	5.9752
2	-0.323	5.9627
2	-0.323	5.9564
2	-0.34	5.9438
2	-0.34	5.9375
2	-0.357	5.925
2	-0.357	5.9124
2	-0.374	5.8998
2	-0.374	5.8936
2	-0.391	5.881
2	-0.408	5.8684
2	-0.408	5.8559
2	-0.425	5.8433
2	-0.442	5.8307
2	-0.459	5.8119
2	-0.476	5.7993
2	-0.493	5.7867
2	-0.527	5.7679
2	-0.544	5.7553
2	-0.561	5.7365
2	-0.595	5.7176
2	-0.612	5.6988
2	-0.646	5.6799
2	-0.68	5.6611
0	-0.731	5.6422
0	-0.799	5.6171
0	-0.85	5.592
0	-0.918	5.5668
0	-0.986	5.5354
0	-1.054	5.504
0	-1.122	5.4726
0	-1.19	5.4349
0	-1.275	5.3972
0	-1.343	5.3595
0	-1.428	5.3155
0	-1.513	5.2715
0	-1.598	5.2275
0	-1.683	5.1773
0	-1.768	5.127
0	-1.87	5.0705
0	-1.955	5.0139
0	-2.057	4.9511
0	-2.159	4.8883
0	-2.244	4.8254
0	-2.346	4.7563
0	-2.448	4.6809
0	-2.55	4.6055
0	-2.652	4.5301
0	-2.737	4.4484
0	-2.839	4.3605
0	-2.924	4.2788
0	-3.009	4.1845
0	-3.094	4.0966
0	-3.179	4.0023
0	-3.247	3.9018
0	-3.315	3.8076
0	-3.366	3.707
0	-3.417	3.6065
0	-3.451	3.4997
0	-3.485	3.3992
0	-3.502	3.2923
0	-3.502	3.1855
0	-3.502	3.0787
0	-3.485	2.9782
0	-3.468	2.8714
0	-3.434	2.7646
0	-3.4	2.664
0	-3.349	2.5635
0	-3.281	2.463
0	-3.213	2.3687
0	-3.145	2.2682
0	-3.06	2.1802
0	-2.975	2.086
0	-2.873	1.998
0	-2.788	1.9101
0	-2.686	1.8284
0	-2.584	1.753
0	-2.499	1.6776
0	-2.397	1.6022
0	-2.295	1.5331
0	-2.193	1.464
0	-2.091	1.4011
0	-1.989	1.3383
0	-1.887	1.2817
1	-1.802	1.2252
1	-1.734	1.1687
1	-1.666	1.1184
1	-1.598	1.0681
1	-1.547	1.0241
1	-1.479	0.97388
1	-1.428	0.9299
1	-1.377	0.8922
1	-1.326	0.84822
1	-1.275	0.81052
0	-1.207	0.77282
0	-1.139	0.73512
0	-1.071	0.70371
0	-1.003	0.67229
0	-0.935	0.64088
0	-0.884	0.61574
0	-0.816	0.59061
0	-0.765	0.56548
0	-0.714	0.54663
0	-0.663	0.5215
0	-0.612	0.50265
0	-0.561	0.4838
0	-0.527	0.47123
0	-0.476	0.45238
0	-0.425	0.43982
2	-0.391	0.42725
2	-0.323	0.41469
2	-0.255	0.4084
2	-0.187	0.40212
2	-0.119	0.39583
2	-0.051	0.39583
2	0	0.38955
2	0.068	0.39583
2	0.119	0.39583
2	0.187	0.40212
2	0.255	0.4084
2	0.323	0.41469
2	0.391	0.42725
2	0.459	0.43982
2	0.527	0.45867
2	0.612	0.47123
2	0.68	0.49637
2	0.748	0.51521
2	0.833	0.54035
2	0.918	0.56548
2	0.986	0.59689
2	1.071	0.62831
2	1.156	0.65973
2	1.258	0.69742
2	1.343	0.73512
2	1.445	0.7791
2	1.53	0.82309
2	1.632	0.86707
2	1.751	0.92362
2	1.853	0.97388
2	1.955	1.0304
2	2.074	1.0933
2	2.193	1.1561
2	2.312	1.2252
2	2.431	1.2943
2	2.55	1.3697
2	2.686	1.4514
2	2.805	1.5331
2	2.924	1.621
2	3.06	1.709
2	3.179	1.8033
2	3.298	1.8975
2	3.417	1.998
2	3.536	2.1048
2	3.638	2.2117
2	3.74	2.3247
0	3.808	2.4378
0	3.859	2.5509
0	3.91	2.6703
0	3.944	2.7897
0	3.978	2.9091
0	3.995	3.0284
0	3.995	3.1478
0	3.995	3.2672
0	3.961	3.3866
0	3.927	3.506
0	3.893	3.6254
0	3.842	3.7384
0	3.774	3.8515
0	3.706	3.9646
0	3.621	4.0777
0	3.536	4.1845
0	3.451	4.2914
0	3.349	4.3919
0	3.247	4.4924
0	3.162	4.5867
0	3.06	4.6809
0	2.958	4.7689
0	2.856	4.8568
0	2.754	4.9448
0	2.652	5.0265
0	2.567	5.1019
0	2.465	5.1773
0	2.38	5.2527
0	2.295	5.3218
0	2.21	5.3909
0	2.142	5.4537
0	2.057	5.5166
0	1.989	5.5794
0	1.938	5.6359
0	1.87	5.6988
1	1.819	5.749
1	1.751	5.8056
1	1.666	5.8559
1	1.615	5.9061
1	1.547	5.9564
1	1.479	6.0004
1	1.428	6.0443
1	1.377	6.0883
1	1.343	6.126
1	1.292	6.17
1	1.258	6.2077
1	1.224	6.2454
1	1.207	0
1	1.173	0.031415
1	1.156	0.069114
1	1.139	0.10053
1	1.122	0.13823
1	1.105	0.16964
1	1.105	0.20106
1	1.088	0.23876
1	1.088	0.27017
1	1.088	0.30159
1	1.088	0.333
1	1.105	0.3707
1	1.105	0.40212
0	1.156	0.43982
0	1.19	0.47123
0	1.241	0.50893
0	1.292	0.54663
0	1.343	0.58433
0	1.411	0.62831
0	1.462	0.67229
0	1.53	0.71627
0	1.598	0.76654
0	1.666	0.81052
0	1.734	0.86707
0	1.819	0.91733
0	1.887	0.97388
0	1.972	1.0304
0	2.057	1.0933
0	2.159	1.1561
0	2.244	1.2252
0	2.346	1.2943
0	2.431	1.3634
0	2.533	1.4388
0	2.635	1.5142
0	2.737	1.5959
0	2.822	1.6776
0	2.924	1.7655
0	3.026	1.8535
0	3.111	1.9478
0	3.196	2.042
0	3.281	2.1425
2	3.366	2.2431
2	3.468	2.3436
2	3.553	2.4504
2	3.638	2.5572
2	3.723	2.6703
2	3.791	2.7834
2	3.842	2.8965
2	3.876	3.0096
2	3.91	3.129
2	3.944	3.2484
2	3.944	3.3677
2	3.944	3.4871
0	3.893	3.6002
0	3.842	3.7196
0	3.791	3.8327
0	3.723	3.9458
0	3.638	4.0589
0	3.553	4.1657
0	3.468	4.2725
1	3.366	4.373
1	3.247	4.4736
1	3.111	4.5678
1	2.992	4.6621
1	2.856	4.75
1	2.737	4.8317
1	2.601	4.9134
1	2.482	4.9888
1	2.363	5.0642
1	2.244	5.1333
1	2.125	5.1961
1	2.006	5.2589
1	1.887	5.3218
1	1.785	5.372
1	1.683	5.4286
1	1.581	5.4726
1	1.479	5.5228
1	1.394	5.5668
1	1.292	5.6045
1	1.207	5.6422
1	1.122	5.6799
1	1.037	5.7113
1	0.952	5.7428
1	0.884	5.7679
1	0.799	5.793
1	0.731	5.8182
1	0.663	5.837
1	0.595	5.8559
1	0.527	5.8747
1	0.459	5.8873
1	0.391	5.8998
1	0.323	5.9124
1	0.272	5.925
1	0.204	5.9313
1	0.136	5.9375
1	0.085	5.9375
1	0.017	5.9438
1	-0.017	5.9438
1	-0.085	5.9375
1	-0.136	5.9375
1	-0.204	5.9313
0	-0.238	5.925
0	-0.272	5.9187
0	-0.306	5.9061
0	-0.34	5.8998
0	-0.374	5.8873
2	-0.425	5.8747
2	-0.425	5.8621
2	-0.442	5.8496
2	-0.459	5.8307
2	-0.476	5.8182
2	-0.493	5.8056
2	-0.51	5.7867
2	-0.544	5.7742
2	-0.561	5.7553
2	-0.578	5.7365
2	-0.612	5.7239
2	-0.629	5.705
2	-0.663	5.6799
2	-0.697	5.6611
2	-0.714	5.6422
2	-0.748	5.6171
2	-0.782	5.592
2	-0.833	5.5731
2	-0.867	5.5417
2	-0.901	5.5166
2	-0.952	5.4914
2	-0.986	5.46
2	-1.037	5.4286
0	-1.122	5.3972
0	-1.19	5.3595
0	-1.275	5.3281
0	-1.36	5.2841
0	-1.445	5.2464
0	-1.53	5.1961
0	-1.615	5.1521
0	-1.7	5.1019
0	-1.802	5.0453
0	-1.887	4.9951
0	-1.989	4.9322
0	-2.091	4.8757
0	-2.176	4.8066
0	-2.278	4.7437
0	-2.38	4.6683
0	-2.482	4.5992
0	-2.584	4.5238
0	-2.669	4.4421
0	-2.771	4.3605
0	-2.856	4.2788
0	-2.941	4.1908
0	-3.026	4.0966
0	-3.111	4.0086
0	-3.179	3.9144
0	-3.247	3.8138
0	-3.298	3.7196
0	-3.349	3.6191
0	-3.383	3.5185
0	-3.417	3.4117
0	-3.434	3.3112
0	-3.451	3.2107
0	-3.451	3.1038
0	-3.434	2.997
0	-3.417	2.8965
0	-3.383	2.796
0	-3.349	2.6955
0	-3.298	2.5949
0	-3.247	2.4944
0	-3.179	2.4001
0	-3.111	2.3059
0	-3.026	2.2117
0	-2.941	2.1237
0	-2.856	2.0357
0	-2.754	1.9478
0	-2.669	1.8661
0	-2.567	1.7907
0	-2.465	1.7153
0	-2.363	1.6399
0	-2.261	1.5708
0	-2.159	1.5079
0	-2.057	1.4388
0	-1.972	1.3823
0	-1.87	1.3257
0	-1.768	1.2692
0	-1.666	1.2189
0	-1.581	1.1687
[truncated: 5,162 more rows]
