# Supplementary material for: Skilled motor control of an inverted pendulum implies low entropy of states but high entropy of actions
Source: PLoS Comput Biol. 2023 Jan 6;19(1):e1010810. doi: 10.1371/journal.pcbi.1010810 (PMC9851554; doi:10.1371/journal.pcbi.1010810)
Supplement: S2 File — The dataset within the file contains the data collected during the experiment. Each CSV file named “FRI_p_l.csv” corresponds to a different trial, where “p” stands for an unique numerical participant’s identifier and “l” stands for pendulum length (where “2” corresponds to 0.2, “3” to 0.3 m, “4” to 0.4 m, etc.). In every file, rows correspond to subsequent time steps, sampled with a frequency of 0.017 s. For every recorded time step, each column contains: the action selected by the trial’s participant (“action”). The value 0 corresponds to a “no action”, the value 1 represents an action that pushes the pendulum towards the clockwise direction and the value 2 corresponds to an action that pushes the pendulum towards the anti-clockwise direction.the angular velocity of the pendulum at that time step (“ang. velocity”), measured in rad s−1.the angle of the pendulum at that time step (“angle”), measured in rad with values in the interval [0, 2π) rad. The angle 0 rad corresponds to the pendulum oriented in its upright position.the single utility value associated to the whole trial (“utility”). (ZIP) [file pcbi.1010810.s002.zip › ExperimentalData/FRI_8_8.csv]

action	angular vel.	angle	trial utility
0	0	3.2358	-11.8564
0	0	3.2358
0	0	3.2358
0	0	3.2358
0	-0.017	3.2358
0	-0.017	3.2358
0	-0.017	3.2358
0	-0.017	3.2358
0	-0.017	3.2358
0	-0.034	3.2358
0	-0.034	3.2295
0	-0.034	3.2295
0	-0.034	3.2295
0	-0.034	3.2295
0	-0.051	3.2232
0	-0.051	3.2232
0	-0.051	3.2232
0	-0.051	3.2232
0	-0.051	3.217
0	-0.068	3.217
0	-0.068	3.217
0	-0.068	3.2107
0	-0.068	3.2107
0	-0.068	3.2107
0	-0.068	3.2044
0	-0.068	3.2044
0	-0.085	3.1981
0	-0.085	3.1981
0	-0.085	3.1981
0	-0.085	3.1918
0	-0.085	3.1918
0	-0.085	3.1855
0	-0.085	3.1855
0	-0.085	3.1793
0	-0.102	3.1793
0	-0.102	3.173
0	-0.102	3.173
0	-0.102	3.1667
0	-0.102	3.1667
0	-0.102	3.1604
0	-0.102	3.1604
2	-0.102	3.1541
2	-0.085	3.1541
2	-0.085	3.1478
2	-0.068	3.1478
2	-0.068	3.1416
2	-0.051	3.1416
2	-0.034	3.1416
2	-0.034	3.1416
2	-0.017	3.1416
2	-0.017	3.1353
2	0	3.1353
2	0	3.1353
2	0	3.1353
2	0.017	3.1353
2	0.017	3.1416
2	0.034	3.1416
2	0.051	3.1416
2	0.051	3.1416
2	0.068	3.1416
2	0.068	3.1478
2	0.085	3.1478
2	0.085	3.1541
2	0.102	3.1541
2	0.119	3.1604
2	0.119	3.1604
2	0.136	3.1667
2	0.136	3.173
2	0.153	3.173
2	0.153	3.1793
2	0.17	3.1855
2	0.17	3.1918
2	0.187	3.1981
2	0.187	3.2044
2	0.187	3.2107
2	0.204	3.217
2	0.204	3.2232
2	0.221	3.2295
2	0.221	3.2358
2	0.221	3.2421
2	0.238	3.2484
2	0.238	3.2546
2	0.238	3.2609
2	0.255	3.2735
2	0.255	3.2798
2	0.255	3.2861
2	0.272	3.2923
2	0.272	3.3049
2	0.272	3.3112
2	0.272	3.3175
2	0.272	3.33
2	0.289	3.3363
2	0.289	3.3489
2	0.289	3.3552
2	0.289	3.3615
2	0.289	3.374
2	0.289	3.3803
2	0.289	3.3929
2	0.289	3.3992
2	0.289	3.4117
2	0.289	3.418
2	0.289	3.4243
2	0.289	3.4369
2	0.289	3.4431
2	0.289	3.4557
2	0.289	3.462
2	0.289	3.4683
2	0.289	3.4808
2	0.272	3.4871
2	0.272	3.4997
2	0.272	3.506
2	0.272	3.5122
2	0.272	3.5248
2	0.255	3.5311
2	0.255	3.5374
2	0.255	3.5437
2	0.255	3.5562
2	0.238	3.5625
2	0.238	3.5688
2	0.238	3.5751
2	0.221	3.5814
2	0.221	3.5877
2	0.204	3.5939
2	0.204	3.6065
2	0.204	3.6128
2	0.187	3.6128
2	0.187	3.6191
2	0.17	3.6254
2	0.17	3.6316
2	0.153	3.6379
2	0.153	3.6442
2	0.136	3.6505
2	0.136	3.6505
2	0.119	3.6568
2	0.119	3.6631
2	0.102	3.6631
2	0.102	3.6693
2	0.085	3.6693
2	0.085	3.6756
2	0.068	3.6756
2	0.068	3.6756
2	0.051	3.6819
2	0.051	3.6819
2	0.034	3.6819
2	0.034	3.6882
2	0.017	3.6882
2	0.017	3.6882
2	0	3.6882
2	0	3.6882
2	0	3.6882
2	-0.017	3.6882
0	-0.034	3.6882
0	-0.051	3.6819
0	-0.068	3.6819
0	-0.085	3.6819
0	-0.102	3.6756
0	-0.119	3.6756
0	-0.153	3.6693
1	-0.17	3.6631
1	-0.187	3.6568
1	-0.221	3.6505
1	-0.255	3.6442
1	-0.272	3.6379
1	-0.306	3.6254
1	-0.34	3.6191
1	-0.357	3.6065
1	-0.391	3.5939
1	-0.408	3.5814
1	-0.442	3.5688
1	-0.459	3.5562
1	-0.493	3.5437
1	-0.51	3.5248
1	-0.544	3.5122
1	-0.561	3.4934
1	-0.578	3.4745
1	-0.612	3.4557
1	-0.629	3.4369
1	-0.646	3.418
1	-0.663	3.3992
1	-0.68	3.3803
1	-0.697	3.3552
1	-0.714	3.3363
1	-0.731	3.3112
1	-0.748	3.2923
1	-0.765	3.2672
1	-0.782	3.2421
1	-0.799	3.2232
1	-0.816	3.1981
1	-0.816	3.173
1	-0.833	3.1478
1	-0.833	3.1227
1	-0.85	3.0976
1	-0.85	3.0724
1	-0.867	3.041
1	-0.867	3.0159
1	-0.867	2.9908
1	-0.884	2.9656
1	-0.884	2.9405
1	-0.884	2.9091
1	-0.884	2.8839
1	-0.884	2.8588
1	-0.884	2.8337
1	-0.884	2.8023
1	-0.884	2.7771
1	-0.867	2.752
1	-0.867	2.7269
1	-0.867	2.7017
1	-0.85	2.6703
1	-0.85	2.6452
1	-0.833	2.62
1	-0.833	2.5949
1	-0.816	2.5698
1	-0.816	2.5447
1	-0.799	2.5195
1	-0.782	2.5007
1	-0.765	2.4755
1	-0.765	2.4504
1	-0.748	2.4316
1	-0.731	2.4064
1	-0.714	2.3813
1	-0.697	2.3624
1	-0.68	2.3436
1	-0.663	2.3247
1	-0.646	2.2996
1	-0.629	2.2808
1	-0.612	2.2619
1	-0.595	2.2431
1	-0.561	2.2305
1	-0.544	2.2117
1	-0.527	2.1928
1	-0.51	2.1802
1	-0.493	2.1614
1	-0.459	2.1488
1	-0.442	2.1362
1	-0.425	2.1237
1	-0.408	2.1111
1	-0.374	2.0986
1	-0.357	2.086
1	-0.34	2.0734
1	-0.306	2.0671
1	-0.289	2.0546
1	-0.255	2.0483
1	-0.238	2.042
1	-0.221	2.0357
1	-0.187	2.0294
1	-0.17	2.0232
1	-0.153	2.0169
1	-0.119	2.0106
1	-0.102	2.0106
1	-0.068	2.0043
1	-0.051	2.0043
1	-0.034	2.0043
1	0	1.998
1	0	1.998
1	0.034	2.0043
1	0.051	2.0043
1	0.068	2.0043
1	0.102	2.0106
1	0.119	2.0106
1	0.153	2.0169
1	0.17	2.0232
1	0.187	2.0294
1	0.221	2.0357
1	0.238	2.042
1	0.272	2.0483
1	0.289	2.0546
1	0.306	2.0671
1	0.357	2.0734
1	0.391	2.086
1	0.425	2.0986
1	0.459	2.1111
1	0.493	2.13
1	0.527	2.1425
1	0.561	2.1614
1	0.578	2.1802
1	0.612	2.1928
1	0.646	2.2117
1	0.68	2.2368
1	0.697	2.2556
1	0.731	2.2745
1	0.765	2.2996
1	0.782	2.3247
1	0.816	2.3499
1	0.833	2.375
1	0.867	2.4001
1	0.884	2.4253
1	0.918	2.4504
1	0.935	2.4818
1	0.952	2.507
1	0.969	2.5384
1	1.003	2.5698
1	1.02	2.5949
1	1.037	2.6263
1	1.054	2.6578
1	1.071	2.6955
1	1.088	2.7269
1	1.105	2.7583
1	1.105	2.7897
1	1.122	2.8274
1	1.139	2.8588
1	1.156	2.8965
1	1.173	2.9279
1	1.19	2.9656
1	1.207	3.0033
1	1.224	3.041
1	1.241	3.0787
1	1.241	3.1164
1	1.258	3.1541
1	1.275	3.1918
1	1.275	3.2295
1	1.275	3.2672
1	1.292	3.3049
1	1.292	3.3426
1	1.292	3.3803
1	1.292	3.4243
1	1.292	3.462
1	1.275	3.4997
1	1.275	3.5374
1	1.275	3.5751
1	1.258	3.6128
1	1.258	3.6505
1	1.241	3.6882
1	1.241	3.7259
1	1.224	3.7636
1	1.207	3.8013
1	1.19	3.839
1	1.19	3.8767
1	1.173	3.9081
1	1.156	3.9458
1	1.139	3.9772
1	1.105	4.0149
1	1.088	4.0463
1	1.071	4.0777
1	1.054	4.1091
1	1.037	4.1406
1	1.003	4.172
1	0.986	4.2034
1	0.969	4.2348
1	0.935	4.2599
1	0.918	4.2914
1	0.884	4.3165
1	0.867	4.3416
1	0.833	4.3667
1	0.816	4.3919
1	0.782	4.417
1	0.765	4.4421
1	0.731	4.4673
1	0.697	4.4861
1	0.68	4.505
1	0.646	4.5301
1	0.629	4.549
1	0.595	4.5678
1	0.578	4.5867
1	0.544	4.5992
1	0.51	4.6181
1	0.493	4.6306
1	0.459	4.6495
1	0.425	4.6621
1	0.408	4.6746
1	0.374	4.6872
1	0.357	4.6935
1	0.323	4.706
1	0.289	4.7186
1	0.272	4.7249
1	0.238	4.7312
1	0.204	4.7375
1	0.187	4.7437
1	0.153	4.75
1	0.136	4.7563
1	0.102	4.7563
1	0.068	4.7626
1	0.051	4.7626
1	0.017	4.7626
1	0	4.7689
1	-0.017	4.7689
1	-0.051	4.7626
1	-0.068	4.7626
1	-0.102	4.7626
1	-0.119	4.7563
1	-0.153	4.75
1	-0.187	4.7437
1	-0.204	4.7375
1	-0.238	4.7312
1	-0.255	4.7249
1	-0.289	4.7186
1	-0.323	4.706
1	-0.34	4.6998
1	-0.374	4.6872
1	-0.408	4.6746
1	-0.442	4.6621
1	-0.476	4.6495
1	-0.527	4.6306
1	-0.578	4.6181
1	-0.629	4.5992
1	-0.68	4.5741
1	-0.714	4.5553
1	-0.765	4.5364
1	-0.816	4.5113
1	-0.85	4.4861
1	-0.901	4.4547
1	-0.952	4.4296
1	-1.003	4.3982
1	-1.037	4.3667
1	-1.088	4.3353
1	-1.122	4.3039
1	-1.173	4.2662
1	-1.224	4.2348
1	-1.258	4.1971
1	-1.309	4.1594
1	-1.343	4.1154
1	-1.377	4.0777
1	-1.428	4.0338
1	-1.462	3.9898
1	-1.496	3.9458
1	-1.53	3.9018
1	-1.564	3.8515
1	-1.598	3.8076
1	-1.632	3.7573
1	-1.666	3.707
1	-1.683	3.6568
1	-1.717	3.6065
1	-1.751	3.5499
1	-1.768	3.4997
1	-1.785	3.4431
1	-1.802	3.3929
1	-1.819	3.3363
1	-1.836	3.2798
1	-1.853	3.2232
1	-1.87	3.173
1	-1.87	3.1164
1	-1.887	3.0599
1	-1.887	2.997
1	-1.887	2.9405
1	-1.887	2.8839
1	-1.887	2.8274
1	-1.887	2.7708
1	-1.887	2.7143
1	-1.87	2.6578
1	-1.87	2.6012
1	-1.853	2.5447
1	-1.836	2.4881
1	-1.836	2.4378
1	-1.819	2.3813
1	-1.802	2.3247
1	-1.768	2.2745
1	-1.751	2.2179
1	-1.734	2.1677
1	-1.717	2.1174
1	-1.683	2.0609
1	-1.666	2.0106
1	-1.649	1.9603
1	-1.615	1.9163
1	-1.581	1.8661
1	-1.564	1.8158
1	-1.53	1.7718
1	-1.513	1.7279
1	-1.479	1.6776
1	-1.445	1.6336
1	-1.428	1.5896
1	-1.394	1.5519
1	-1.36	1.5079
1	-1.343	1.4703
1	-1.309	1.4263
1	-1.292	1.3886
1	-1.258	1.3509
1	-1.224	1.3132
1	-1.207	1.2755
1	-1.173	1.2378
1	-1.156	1.2064
1	-1.122	1.1687
1	-1.105	1.1372
1	-1.071	1.1058
1	-1.054	1.0681
1	-1.037	1.0367
1	-1.003	1.0116
1	-0.986	0.98016
0	-0.952	0.94875
0	-0.918	0.92362
0	-0.901	0.8922
0	-0.867	0.86707
0	-0.833	0.84193
0	-0.799	0.8168
0	-0.782	0.79167
0	-0.748	0.76654
0	-0.731	0.74769
0	-0.697	0.72256
0	-0.68	0.70371
0	-0.646	0.68486
0	-0.629	0.66601
0	-0.612	0.64716
0	-0.578	0.62831
0	-0.561	0.60946
0	-0.544	0.59061
0	-0.51	0.57805
0	-0.493	0.5592
0	-0.476	0.54663
0	-0.459	0.53406
0	-0.442	0.5215
0	-0.425	0.50265
0	-0.408	0.49008
2	-0.391	0.4838
2	-0.357	0.47123
2	-0.323	0.45867
2	-0.306	0.45238
2	-0.272	0.43982
2	-0.255	0.43353
2	-0.221	0.42725
2	-0.204	0.42097
2	-0.17	0.41469
2	-0.153	0.4084
2	-0.119	0.40212
2	-0.102	0.40212
0	-0.085	0.39583
0	-0.068	0.39583
0	-0.051	0.39583
0	-0.034	0.38955
0	-0.017	0.38955
0	-0.017	0.38955
0	0	0.38955
0	0	0.38955
0	0.017	0.38955
0	0.034	0.38955
1	0.051	0.38955
1	0.051	0.39583
1	0.051	0.39583
1	0.051	0.39583
1	0.068	0.40212
1	0.068	0.40212
1	0.068	0.40212
1	0.085	0.4084
1	0.085	0.4084
1	0.085	0.41469
1	0.085	0.41469
1	0.102	0.42097
1	0.102	0.42097
1	0.102	0.42725
1	0.119	0.42725
1	0.119	0.43353
1	0.119	0.43353
1	0.136	0.43982
1	0.136	0.4461
1	0.136	0.4461
1	0.153	0.45238
1	0.153	0.45867
1	0.153	0.46495
1	0.17	0.47123
1	0.17	0.47123
1	0.187	0.47752
1	0.187	0.4838
1	0.204	0.49008
1	0.204	0.49637
1	0.204	0.50265
1	0.221	0.50893
1	0.221	0.51521
1	0.238	0.52778
1	0.238	0.53406
1	0.255	0.54035
1	0.272	0.54663
0	0.289	0.5592
0	0.306	0.56548
0	0.323	0.57805
0	0.34	0.58433
0	0.357	0.59689
0	0.391	0.60946
0	0.408	0.62203
0	0.425	0.63459
0	0.459	0.64716
0	0.476	0.65973
0	0.493	0.67858
0	0.527	0.69114
0	0.544	0.70999
0	0.578	0.72256
0	0.595	0.74141
2	0.612	0.76026
2	0.663	0.7791
2	0.697	0.79795
2	0.731	0.82309
2	0.765	0.84193
2	0.799	0.86707
2	0.85	0.8922
2	0.884	0.91733
2	0.918	0.94875
2	0.969	0.97388
2	1.003	1.0053
2	1.054	1.0367
2	1.088	1.0681
2	1.139	1.0995
2	1.173	1.1372
2	1.224	1.1749
2	1.258	1.2126
2	1.309	1.2503
2	1.36	1.288
2	1.394	1.332
2	1.445	1.376
2	1.496	1.42
2	1.53	1.464
2	1.581	1.5079
2	1.632	1.5582
2	1.683	1.6085
2	1.717	1.6587
2	1.768	1.7153
2	1.819	1.7655
2	1.87	1.8221
2	1.904	1.8786
2	1.955	1.9352
2	1.989	1.998
2	2.04	2.0609
2	2.074	2.1174
2	2.125	2.1802
2	2.159	2.2494
2	2.193	2.3122
2	2.227	2.3813
2	2.261	2.4504
2	2.295	2.5195
2	2.329	2.5886
2	2.363	2.6578
2	2.38	2.7269
0	2.397	2.8023
0	2.397	2.8714
0	2.414	2.9468
0	2.414	3.0159
0	2.414	3.0913
0	2.414	3.1604
0	2.414	3.2358
0	2.414	3.3112
0	2.397	3.3803
0	2.38	3.4494
0	2.38	3.5248
0	2.363	3.5939
0	2.329	3.6631
0	2.312	3.7384
0	2.295	3.8076
0	2.261	3.8767
0	2.244	3.9395
0	2.21	4.0086
0	2.176	4.0777
0	2.142	4.1406
0	2.108	4.2034
0	2.074	4.2662
0	2.04	4.3291
0	2.006	4.3919
0	1.972	4.4484
0	1.938	4.5113
0	1.904	4.5678
0	1.853	4.6244
0	1.819	4.6809
0	1.785	4.7312
0	1.751	4.7877
0	1.7	4.838
0	1.666	4.8883
0	1.632	4.9385
0	1.598	4.9888
0	1.564	5.039
0	1.513	5.083
0	1.479	5.127
0	1.445	5.171
0	1.411	5.215
0	1.377	5.2589
0	1.343	5.2966
0	1.326	5.3406
0	1.292	5.3783
0	1.258	5.416
0	1.224	5.4537
0	1.207	5.4914
0	1.173	5.5291
0	1.156	5.5605
0	1.122	5.5982
0	1.105	5.6297
0	1.088	5.6611
0	1.054	5.6988
0	1.037	5.7302
0	1.02	5.7616
0	1.003	5.7867
0	0.986	5.8182
0	0.969	5.8496
0	0.952	5.8747
1	0.935	5.9061
1	0.918	5.9313
1	0.884	5.9627
1	0.867	5.9878
1	0.85	6.0129
1	0.833	6.0381
1	0.799	6.0632
1	0.782	6.0883
1	0.765	6.1135
1	0.748	6.1323
1	0.731	6.1574
1	0.731	6.1826
1	0.714	6.2014
1	0.697	6.2203
1	0.68	6.2454
1	0.68	6.2642
1	0.663	0
1	0.646	0.018849
1	0.646	0.043982
1	0.629	0.062831
1	0.629	0.08168
1	0.612	0.10053
1	0.612	0.11938
1	0.612	0.13823
1	0.612	0.15708
1	0.595	0.16964
1	0.595	0.18849
1	0.595	0.20734
1	0.595	0.22619
1	0.595	0.24504
1	0.595	0.26389
1	0.595	0.28274
1	0.595	0.30159
1	0.595	0.31416
1	0.595	0.333
1	0.595	0.35185
1	0.595	0.3707
1	0.595	0.38955
1	0.612	0.4084
1	0.612	0.42725
1	0.612	0.4461
1	0.629	0.46495
1	0.629	0.4838
1	0.629	0.50265
1	0.646	0.5215
1	0.646	0.54035
1	0.663	0.5592
0	0.68	0.57805
0	0.697	0.60318
0	0.731	0.62203
0	0.748	0.64716
0	0.765	0.66601
0	0.782	0.69114
0	0.816	0.71627
0	0.833	0.74141
0	0.867	0.76654
0	0.884	0.79167
0	0.918	0.82309
0	0.952	0.84822
0	0.969	0.87963
0	1.003	0.91105
0	1.037	0.93618
0	1.054	0.9676
0	1.088	1.0053
0	1.122	1.0367
0	1.156	1.0681
0	1.19	1.1058
0	1.224	1.1435
0	1.258	1.1812
0	1.292	1.2189
0	1.326	1.2566
0	1.36	1.3006
0	1.394	1.3383
0	1.428	1.3823
0	1.462	1.4263
0	1.496	1.4703
0	1.547	1.5142
0	1.581	1.5645
0	1.615	1.6148
0	1.649	1.6587
0	1.683	1.709
0	1.717	1.7655
0	1.751	1.8158
0	1.802	1.8724
0	1.836	1.9226
0	1.87	1.9792
0	1.887	2.0357
0	1.921	2.0923
0	1.955	2.1551
0	1.989	2.2117
0	2.023	2.2745
0	2.04	2.331
0	2.074	2.3939
0	2.091	2.4567
0	2.108	2.5195
0	2.125	2.5823
0	2.159	2.6515
0	2.159	2.7143
0	2.176	2.7771
0	2.193	2.8462
0	2.193	2.9091
0	2.21	2.9782
0	2.21	3.0473
0	2.21	3.1101
0	2.21	3.1793
0	2.21	3.2421
0	2.193	3.3112
0	2.193	3.374
0	2.176	3.4431
0	2.159	3.506
0	2.142	3.5751
0	2.125	3.6379
0	2.108	3.7008
2	2.091	3.7636
2	2.074	3.8264
2	2.057	3.8892
2	2.04	3.9521
2	2.023	4.0149
2	2.006	4.0714
2	1.989	4.1343
2	1.955	4.1908
2	1.938	4.2537
2	1.904	4.3102
2	1.887	4.3667
2	1.853	4.4233
0	1.819	4.4798
0	1.785	4.5301
0	1.751	4.5867
0	1.7	4.6369
0	1.666	4.6872
0	1.632	4.7375
0	1.598	4.7877
0	1.547	4.8317
0	1.513	4.882
0	1.479	4.926
0	1.445	4.9699
0	1.411	5.0139
0	1.36	5.0516
0	1.326	5.0956
0	1.292	5.1333
0	1.258	5.171
0	1.224	5.2087
0	1.19	5.2464
0	1.156	5.2841
0	1.139	5.3155
0	1.105	5.3532
0	1.071	5.3846
0	1.037	5.416
0	1.02	5.4474
0	0.986	5.4789
0	0.952	5.5103
0	0.935	5.5354
0	0.901	5.5605
0	0.884	5.592
0	0.85	5.6171
0	0.833	5.6422
0	0.816	5.6674
0	0.782	5.6925
0	0.765	5.7176
0	0.748	5.7365
0	0.731	5.7616
0	0.714	5.7805
0	0.697	5.8056
0	0.68	5.8244
0	0.663	5.8433
0	0.646	5.8621
0	0.629	5.8873
0	0.612	5.9061
0	0.595	5.9187
0	0.595	5.9375
0	0.578	5.9564
0	0.561	5.9752
0	0.544	5.9941
0	0.544	6.0066
0	0.527	6.0255
0	0.527	6.0381
0	0.51	6.0569
0	0.51	6.0695
0	0.493	6.0883
0	0.493	6.1009
1	0.476	6.1197
1	0.459	6.1323
1	0.459	6.1449
1	0.442	6.1574
1	0.425	6.17
1	0.408	6.1826
1	0.391	6.1951
1	0.374	6.2077
1	0.374	6.2203
1	0.357	6.2328
1	0.34	6.2454
1	0.34	6.2517
1	0.323	6.2642
0	0.323	6.2705
0	0.323	0
0	0.323	0.012566
0	0.323	0.018849
0	0.323	0.031415
0	0.323	0.037699
0	0.323	0.050265
1	0.323	0.056548
1	0.323	0.069114
1	0.306	0.08168
1	0.306	0.087963
1	0.289	0.10053
1	0.289	0.10681
1	0.289	0.1131
1	0.272	0.12566
1	0.272	0.13195
1	0.272	0.13823
1	0.272	0.15079
1	0.255	0.15708
1	0.272	0.16336
1	0.289	0.17593
1	0.306	0.18221
1	0.323	0.19478
1	0.34	0.20106
1	0.357	0.21363
1	0.374	0.22619
1	0.391	0.23876
1	0.391	0.25132
1	0.408	0.26389
1	0.425	0.27646
1	0.425	0.28902
1	0.442	0.30159
1	0.442	0.31416
1	0.459	0.32672
1	0.476	0.34557
1	0.493	0.35814
1	0.493	0.3707
1	0.51	0.38955
1	0.527	0.40212
1	0.544	0.42097
1	0.561	0.43353
1	0.578	0.45238
1	0.595	0.47123
1	0.612	0.49008
1	0.629	0.50893
1	0.646	0.52778
1	0.663	0.54663
1	0.68	0.56548
1	0.697	0.59061
1	0.731	0.60946
1	0.748	0.63459
1	0.765	0.65344
1	0.782	0.67858
1	0.816	0.70371
1	0.833	0.72884
1	0.867	0.75397
1	0.901	0.7791
1	0.935	0.81052
1	0.969	0.83565
1	1.003	0.86707
1	1.054	0.89848
1	1.088	0.9299
1	1.122	0.96131
1	1.173	0.99901
1	1.207	1.0367
1	1.258	1.0744
1	1.292	1.1121
1	1.343	1.1498
1	1.377	1.1938
1	1.428	1.2315
1	1.479	1.2755
1	1.513	1.3195
1	1.564	1.3697
1	1.615	1.42
1	1.649	1.464
1	1.7	1.5142
1	1.751	1.5708
1	1.802	1.621
1	1.836	1.6776
1	1.87	1.7341
1	1.904	1.7907
1	1.938	1.8472
1	1.972	1.9038
1	2.006	1.9666
1	2.04	2.0294
1	2.074	2.0923
1	2.108	2.1551
1	2.142	2.2179
1	2.159	2.2808
1	2.193	2.3436
1	2.21	2.4127
1	2.244	2.4818
1	2.261	2.5447
1	2.278	2.6138
1	2.295	2.6829
1	2.312	2.752
1	2.312	2.8211
1	2.329	2.8902
1	2.329	2.9656
1	2.346	3.0347
1	2.346	3.1038
1	2.346	3.173
1	2.329	3.2421
1	2.329	3.3175
1	2.312	3.3866
1	2.312	3.4557
1	2.295	3.5248
1	2.278	3.5939
1	2.261	3.6631
1	2.244	3.7259
1	2.21	3.795
1	2.193	3.8641
1	2.159	3.9269
1	2.142	3.9898
1	2.108	4.0589
1	2.074	4.1217
1	2.04	4.1783
1	2.006	4.2411
1	1.972	4.3039
1	1.938	4.3605
1	1.904	4.417
1	1.853	4.4736
1	1.819	4.5301
1	1.785	4.5867
1	1.751	4.6369
1	1.717	4.6935
1	1.666	4.7437
1	1.632	4.794
1	1.598	4.838
1	1.564	4.8883
1	1.513	4.9322
1	1.479	4.9762
1	1.445	5.0265
1	1.411	5.0642
1	1.377	5.1082
1	1.343	5.1521
1	1.309	5.1898
1	1.275	5.2275
1	1.241	5.2652
1	1.207	5.3029
1	1.173	5.3406
1	1.139	5.372
1	1.122	5.4097
1	1.088	5.4412
1	1.054	5.4726
1	1.037	5.504
1	1.003	5.5354
1	0.986	5.5668
1	0.952	5.5982
1	0.935	5.6234
1	0.901	5.6548
1	0.884	5.6799
1	0.867	5.705
1	0.85	5.7302
1	0.816	5.7553
1	0.799	5.7805
1	0.782	5.8056
1	0.748	5.8307
1	0.731	5.8496
1	0.697	5.8747
1	0.68	5.8936
1	0.646	5.9124
1	0.629	5.9313
1	0.595	5.9501
1	0.578	5.9689
1	0.561	5.9878
0	0.544	6.0004
0	0.544	6.0192
0	0.527	6.0381
0	0.51	6.0506
0	0.51	6.0695
0	0.51	6.082
0	0.493	6.1009
0	0.493	6.1135
0	0.476	6.126
1	0.476	6.1449
1	0.459	6.1574
1	0.442	6.17
1	0.425	6.1826
1	0.425	6.1951
1	0.408	6.2077
1	0.391	6.2203
1	0.374	6.2328
0	0.374	6.2454
0	0.374	6.258
0	0.374	6.2705
0	0.374	0
0	0.374	0.0062831
1	0.374	0.018849
1	0.374	0.031415
1	0.357	0.043982
1	0.357	0.056548
1	0.34	0.062831
1	0.34	0.075397
1	0.323	0.08168
1	0.323	0.094246
1	0.306	0.10681
1	0.306	0.1131
1	0.306	0.12566
1	0.289	0.13195
1	0.289	0.14451
1	0.289	0.15079
1	0.289	0.15708
1	0.272	0.16964
1	0.272	0.17593
1	0.272	0.18221
1	0.272	0.19478
1	0.272	0.20106
1	0.255	0.20734
1	0.255	0.21991
1	0.255	0.22619
1	0.255	0.23247
1	0.255	0.24504
1	0.255	0.25132
1	0.255	0.25761
1	0.255	0.26389
1	0.255	0.27646
1	0.255	0.28274
1	0.255	0.28902
1	0.255	0.29531
1	0.255	0.30787
0	0.272	0.31416
0	0.272	0.32044
0	0.289	0.333
0	0.306	0.33929
0	0.323	0.35185
0	0.323	0.35814
0	0.34	0.3707
0	0.357	0.38327
0	0.374	0.38955
0	0.391	0.40212
0	0.391	0.41469
0	0.408	0.42725
0	0.425	0.43982
0	0.442	0.45238
0	0.459	0.47123
0	0.476	0.4838
0	0.493	0.49637
0	0.51	0.51521
0	0.527	0.52778
0	0.561	0.54663
0	0.578	0.56548
0	0.595	0.57805
0	0.612	0.59689
0	0.629	0.61574
0	0.663	0.63459
0	0.68	0.65973
0	0.697	0.67858
0	0.731	0.69742
0	0.748	0.72256
0	0.782	0.74769
0	0.799	0.76654
2	0.833	0.79167
2	0.867	0.8168
2	0.901	0.84822
2	0.935	0.87335
2	0.969	0.90477
2	1.02	0.93618
2	1.054	0.9676
2	1.105	0.99901
2	1.139	1.0304
2	1.173	1.0681
2	1.224	1.0995
2	1.275	1.1372
2	1.309	1.1812
2	1.36	1.2189
2	1.394	1.2629
2	1.445	1.3006
0	1.479	1.3446
0	1.513	1.3948
0	1.547	1.4388
0	1.598	1.4891
0	1.632	1.5331
0	1.666	1.5833
0	1.7	1.6336
0	1.734	1.6902
0	1.768	1.7404
0	1.802	1.797
0	1.836	1.8472
0	1.887	1.9038
0	1.921	1.9603
0	1.938	2.0232
0	1.972	2.0797
0	2.006	2.1425
0	2.04	2.1991
0	2.074	2.2619
0	2.091	2.3247
0	2.125	2.3876
0	2.142	2.4504
0	2.159	2.5195
0	2.193	2.5823
0	2.21	2.6515
0	2.21	2.7143
0	2.227	2.7834
0	2.244	2.8525
0	2.244	2.9154
0	2.261	2.9845
0	2.261	3.0536
0	2.261	3.1227
0	2.261	3.1918
0	2.261	3.2609
0	2.244	3.3238
0	2.244	3.3929
0	2.227	3.462
0	2.21	3.5248
0	2.193	3.5939
0	2.176	3.6568
0	2.159	3.7259
0	2.125	3.7887
0	2.108	3.8515
0	2.074	3.9144
0	2.057	3.9772
0	2.023	4.04
0	1.989	4.1029
0	1.955	4.1594
0	1.921	4.216
0	1.887	4.2788
0	1.853	4.3353
0	1.819	4.3856
0	1.785	4.4421
0	1.751	4.4987
0	1.717	4.549
0	1.666	4.5992
0	1.632	4.6495
0	1.598	4.6998
0	1.564	4.7437
0	1.513	4.794
0	1.479	4.838
0	1.445	4.882
0	1.411	4.926
0	1.36	4.9637
0	1.326	5.0076
0	1.292	5.0453
0	1.258	5.083
0	1.224	5.1207
0	1.19	5.1584
0	1.156	5.1961
0	1.122	5.2275
0	1.088	5.2589
0	1.054	5.2966
0	1.02	5.3281
0	0.986	5.3532
0	0.969	5.3846
0	0.935	5.416
0	0.901	5.4412
0	0.884	5.4726
0	0.85	5.4977
0	0.816	5.5228
0	0.799	5.548
0	0.765	5.5668
0	0.748	5.592
0	0.731	5.6171
0	0.697	5.6359
0	0.68	5.6548
0	0.663	5.6799
0	0.629	5.6988
0	0.612	5.7176
0	0.595	5.7365
0	0.578	5.7553
0	0.561	5.7679
0	0.544	5.7867
0	0.527	5.8056
2	0.51	5.8182
2	0.493	5.8307
2	0.493	5.8496
2	0.493	5.8621
2	0.476	5.881
2	0.476	5.8936
0	0.459	5.9061
0	0.442	5.9187
0	0.442	5.9375
0	0.425	5.9501
2	0.408	5.9627
2	0.408	5.9752
2	0.408	5.9878
2	0.408	6.0004
2	0.408	6.0129
2	0.408	6.0255
2	0.408	6.0381
0	0.391	6.0506
0	0.391	6.0569
0	0.374	6.0695
0	0.374	6.082
0	0.374	6.0946
0	0.357	6.1072
0	0.357	6.1197
0	0.34	6.126
0	0.34	6.1386
0	0.34	6.1512
0	0.323	6.1574
0	0.323	6.17
0	0.323	6.1763
0	0.323	6.1889
0	0.323	6.2014
0	0.306	6.2077
0	0.306	6.2203
0	0.306	6.2265
0	0.306	6.2391
0	0.306	6.2454
0	0.306	6.258
0	0.306	6.2642
0	0.306	6.2768
0	0.306	0
0	0.306	0.012566
1	0.306	0.018849
1	0.289	0.025132
1	0.289	0.037699
1	0.272	0.043982
1	0.272	0.056548
1	0.255	0.062831
1	0.255	0.069114
1	0.238	0.075397
1	0.238	0.087963
1	0.221	0.094246
1	0.221	0.10053
1	0.221	0.10681
1	0.204	0.1131
1	0.204	0.11938
1	0.204	0.12566
1	0.187	0.13195
1	0.187	0.13823
1	0.187	0.14451
1	0.187	0.15079
1	0.17	0.15708
1	0.17	0.16336
1	0.17	0.16336
1	0.17	0.16964
1	0.153	0.17593
1	0.153	0.18221
1	0.153	0.18849
1	0.153	0.18849
1	0.153	0.19478
1	0.136	0.20106
1	0.136	0.20734
1	0.136	0.20734
1	0.136	0.21363
1	0.136	0.21991
1	0.136	0.21991
1	0.136	0.22619
1	0.136	0.23247
1	0.136	0.23247
1	0.119	0.23876
1	0.119	0.24504
1	0.119	0.24504
1	0.119	0.25132
1	0.119	0.25132
1	0.119	0.25761
1	0.119	0.26389
1	0.119	0.26389
1	0.119	0.27017
1	0.119	0.27646
1	0.119	0.27646
1	0.119	0.28274
1	0.119	0.28274
1	0.119	0.28902
1	0.119	0.29531
1	0.119	0.29531
1	0.119	0.30159
1	0.119	0.30787
1	0.136	0.30787
1	0.136	0.31416
1	0.136	0.32044
1	0.136	0.32044
1	0.136	0.32672
1	0.136	0.333
1	0.136	0.333
1	0.136	0.33929
1	0.136	0.34557
1	0.153	0.34557
1	0.153	0.35185
1	0.153	0.35814
1	0.153	0.36442
1	0.153	0.3707
1	0.17	0.3707
1	0.17	0.37699
1	0.17	0.38327
1	0.17	0.38955
1	0.17	0.39583
1	0.187	0.40212
1	0.187	0.4084
1	0.187	0.4084
1	0.204	0.41469
1	0.204	0.42097
1	0.204	0.42725
1	0.204	0.43353
1	0.221	0.4461
1	0.221	0.45238
1	0.238	0.45867
1	0.238	0.46495
1	0.238	0.47123
1	0.255	0.47752
1	0.255	0.49008
1	0.272	0.49637
1	0.272	0.50265
1	0.289	0.51521
1	0.289	0.5215
0	0.306	0.52778
0	0.323	0.54035
0	0.34	0.55291
0	0.374	0.5592
0	0.391	0.57176
0	0.408	0.58433
0	0.425	0.59689
0	0.442	0.60946
0	0.476	0.62831
0	0.493	0.64088
0	0.51	0.65344
0	0.544	0.67229
0	0.561	0.69114
0	0.578	0.70371
0	0.612	0.72256
0	0.629	0.74141
0	0.663	0.76026
0	0.68	0.78539
0	0.714	0.80424
0	0.731	0.82937
0	0.765	0.84822
0	0.799	0.87335
0	0.816	0.89848
0	0.85	0.92362
0	0.884	0.94875
0	0.918	0.97388
0	0.952	1.0053
0	0.969	1.0304
0	1.003	1.0618
0	1.037	1.0933
0	1.071	1.1247
0	1.105	1.1624
0	1.139	1.1938
0	1.173	1.2315
0	1.207	1.2629
0	1.241	1.3006
0	1.275	1.3383
0	1.326	1.376
0	1.36	1.42
0	1.394	1.4577
0	1.428	1.5017
0	1.462	1.5456
0	1.496	1.5896
0	1.53	1.6399
0	1.581	1.6839
0	1.615	1.7341
0	1.649	1.7844
0	1.683	1.8347
0	1.717	1.8849
2	1.751	1.9352
2	1.802	1.9855
2	1.836	2.042
2	1.887	2.0986
2	1.921	2.1551
2	1.955	2.2179
0	1.989	2.2745
0	2.023	2.3373
0	2.04	2.3939
0	2.057	2.4567
0	2.091	2.5195
0	2.108	2.5823
0	2.125	2.6452
0	2.142	2.7143
0	2.159	2.7771
0	2.159	2.84
0	2.176	2.9091
0	2.176	2.9719
0	2.176	3.0347
0	2.176	3.1038
0	2.176	3.1667
0	2.176	3.2358
0	2.176	3.2986
0	2.159	3.3677
0	2.159	3.4306
0	2.142	3.4934
0	2.125	3.5625
0	2.108	3.6254
0	2.091	3.6882
0	2.074	3.751
0	2.04	3.8138
0	2.023	3.8704
0	1.989	3.9332
0	1.972	3.9898
0	1.938	4.0526
0	1.904	4.1091
0	1.87	4.1657
2	1.836	4.2222
2	1.819	4.2788
2	1.785	4.3291
2	1.768	4.3856
2	1.734	4.4359
2	1.7	4.4861
2	1.683	4.5427
0	1.649	4.593
0	1.598	4.6369
0	1.564	4.6872
0	1.53	4.7312
0	1.496	4.7814
0	1.445	4.8254
0	1.411	4.8694
0	1.377	4.9071
2	1.343	4.9511
2	1.309	4.9888
2	1.292	5.0265
2	1.258	5.0705
2	1.241	5.1082
2	1.207	5.1396
2	1.19	5.1773
2	1.156	5.215
0	1.122	5.2464
0	1.088	5.2841
0	1.071	5.3155
0	1.037	5.3469
0	1.003	5.3783
0	0.969	5.4097
0	0.952	5.4349
0	0.918	5.4663
0	0.884	5.4914
0	0.867	5.5166
0	0.833	5.5417
0	0.816	5.5668
2	0.782	5.592
2	0.765	5.6171
2	0.765	5.6422
2	0.748	5.6611
2	0.731	5.6862
0	0.714	5.705
0	0.697	5.7302
0	0.68	5.749
0	0.663	5.7679
0	0.629	5.7867
2	0.612	5.8056
2	0.612	5.8244
2	0.612	5.8433
2	0.595	5.8621
2	0.595	5.881
0	0.578	5.8998
0	0.561	5.9187
0	0.561	5.9313
0	0.544	5.9501
0	0.527	5.9689
0	0.51	5.9815
0	0.51	6.0004
0	0.493	6.0129
0	0.493	6.0255
0	0.476	6.0443
0	0.459	6.0569
0	0.459	6.0695
0	0.459	6.0883
0	0.442	6.1009
0	0.442	6.1135
0	0.425	6.126
0	0.425	6.1386
0	0.425	6.1512
0	0.408	6.1637
0	0.408	6.1763
1	0.408	6.1889
1	0.391	6.2014
1	0.374	6.214
1	0.374	6.2265
1	0.357	6.2391
1	0.34	6.2454
1	0.34	6.258
1	0.323	6.2705
1	0.306	6.2768
1	0.306	0.0062831
1	0.289	0.012566
1	0.289	0.025132
1	0.272	0.031415
1	0.272	0.037699
1	0.255	0.050265
1	0.255	0.056548
1	0.238	0.062831
1	0.238	0.069114
1	0.221	0.075397
1	0.221	0.08168
1	0.204	0.087963
1	0.204	0.094246
1	0.204	0.10053
1	0.187	0.10681
1	0.187	0.1131
1	0.187	0.11938
1	0.17	0.12566
1	0.17	0.13195
1	0.17	0.13823
1	0.153	0.14451
1	0.153	0.14451
1	0.153	0.15079
1	0.153	0.15708
1	0.136	0.16336
1	0.136	0.16336
1	0.136	0.16964
1	0.136	0.17593
1	0.119	0.17593
1	0.119	0.18221
1	0.119	0.18849
1	0.119	0.18849
1	0.119	0.19478
1	0.119	0.19478
1	0.102	0.20106
1	0.102	0.20734
1	0.102	0.20734
1	0.102	0.21363
1	0.102	0.21363
1	0.102	0.21991
1	0.102	0.21991
1	0.085	0.22619
1	0.085	0.22619
1	0.085	0.23247
1	0.085	0.23247
1	0.085	0.23876
1	0.085	0.23876
1	0.085	0.23876
1	0.085	0.24504
1	0.085	0.24504
1	0.085	0.25132
1	0.085	0.25132
1	0.085	0.25761
1	0.085	0.25761
1	0.085	0.25761
1	0.085	0.26389
1	0.085	0.26389
1	0.085	0.27017
1	0.085	0.27017
1	0.085	0.27646
1	0.085	0.27646
1	0.085	0.27646
1	0.085	0.28274
1	0.085	0.28274
1	0.085	0.28902
1	0.085	0.28902
1	0.085	0.29531
1	0.085	0.29531
1	0.085	0.29531
1	0.085	0.30159
1	0.085	0.30159
1	0.085	0.30787
1	0.085	0.30787
1	0.085	0.31416
1	0.085	0.31416
1	0.085	0.32044
1	0.102	0.32044
1	0.102	0.32672
1	0.102	0.32672
1	0.102	0.333
1	0.102	0.333
1	0.102	0.33929
1	0.102	0.33929
1	0.102	0.34557
1	0.119	0.34557
1	0.119	0.35185
1	0.119	0.35814
1	0.119	0.35814
1	0.119	0.36442
1	0.119	0.36442
1	0.136	0.3707
1	0.136	0.37699
1	0.136	0.37699
1	0.136	0.38327
1	0.153	0.38955
1	0.153	0.39583
1	0.153	0.39583
1	0.153	0.40212
1	0.17	0.4084
1	0.17	0.41469
1	0.17	0.42097
1	0.187	0.42725
1	0.187	0.42725
1	0.187	0.43353
1	0.204	0.43982
1	0.204	0.4461
1	0.204	0.45238
1	0.221	0.45867
0	0.238	0.47123
0	0.255	0.47752
0	0.272	0.4838
2	0.289	0.49008
2	0.306	0.50265
2	0.34	0.50893
2	0.374	0.5215
2	0.391	0.53406
2	0.425	0.54663
2	0.459	0.5592
2	0.493	0.57176
2	0.51	0.59061
2	0.544	0.60318
2	0.578	0.62203
2	0.612	0.64088
2	0.646	0.65973
2	0.68	0.67858
2	0.714	0.70371
2	0.748	0.72256
2	0.782	0.74769
2	0.816	0.77282
2	0.85	0.79795
2	0.884	0.82309
2	0.935	0.84822
2	0.969	0.87963
2	1.003	0.91105
2	1.037	0.94246
2	1.088	0.97388
2	1.122	1.0053
2	1.173	1.0367
0	1.207	1.0744
0	1.224	1.1121
0	1.258	1.1498
0	1.292	1.1875
0	1.326	1.2252
0	1.36	1.2692
0	1.411	1.3132
0	1.445	1.3509
0	1.479	1.3948
0	1.513	1.4451
0	1.547	1.4891
0	1.581	1.5331
0	1.615	1.5833
0	1.666	1.6336
0	1.7	1.6839
0	1.734	1.7341
0	1.768	1.7907
0	1.802	1.841
0	1.836	1.8975
0	1.87	1.954
0	1.904	2.0106
0	1.938	2.0671
0	1.972	2.1237
0	2.006	2.1865
0	2.023	2.2494
0	2.057	2.3059
0	2.074	2.3687
0	2.108	2.4316
0	2.125	2.5007
0	2.142	2.5635
0	2.159	2.6263
0	2.176	2.6955
0	2.193	2.7583
0	2.21	2.8274
0	2.21	2.8902
0	2.227	2.9593
0	2.227	3.0222
0	2.227	3.0913
0	2.227	3.1604
0	2.227	3.2295
0	2.227	3.2923
0	2.21	3.3615
0	2.21	3.4243
0	2.193	3.4934
0	2.176	3.5562
0	2.159	3.6254
0	2.142	3.6882
0	2.108	3.751
0	2.091	3.8138
0	2.074	3.8767
0	2.04	3.9395
0	2.006	4.0023
0	1.972	4.0589
0	1.955	4.1217
0	1.921	4.1783
0	1.887	4.2348
0	1.853	4.2914
0	1.819	4.3479
0	1.768	4.4044
0	1.734	4.4547
0	1.7	4.505
0	1.666	4.5553
0	1.632	4.6055
0	1.581	4.6558
0	1.547	4.6998
0	1.513	4.75
0	1.479	4.794
0	1.428	4.838
0	1.394	4.882
0	1.36	4.9197
0	1.326	4.9637
0	1.292	5.0014
0	1.241	5.039
0	1.207	5.0767
0	1.173	5.1144
0	1.139	5.1459
0	1.105	5.1836
0	1.071	5.215
0	1.037	5.2464
0	1.003	5.2778
0	0.969	5.3092
0	0.952	5.3343
0	0.918	5.3658
0	0.884	5.3909
0	0.85	5.416
0	0.833	5.4474
2	0.799	5.4663
2	0.782	5.4914
2	0.765	5.5166
2	0.748	5.5417
2	0.731	5.5605
2	0.714	5.5857
2	0.714	5.6045
0	0.68	5.6297
0	0.663	5.6485
0	0.646	5.6674
0	0.612	5.6862
0	0.595	5.705
2	0.578	5.7239
2	0.561	5.7428
2	0.561	5.7553
0	0.544	5.7742
0	0.527	5.7867
0	0.51	5.8056
0	0.493	5.8182
0	0.476	5.837
0	0.459	5.8496
0	0.442	5.8621
0	0.425	5.8747
0	0.408	5.8873
0	0.391	5.8998
0	0.374	5.9124
0	0.357	5.925
2	0.357	5.9375
2	0.357	5.9438
2	0.34	5.9564
2	0.34	5.9689
2	0.34	5.9752
0	0.34	5.9878
0	0.323	6.0004
0	0.306	6.0066
0	0.306	6.0192
0	0.289	6.0255
0	0.289	6.0381
0	0.272	6.0443
0	0.272	6.0506
0	0.255	6.0632
2	0.255	6.0695
2	0.255	6.0758
2	0.255	6.082
2	0.255	6.0883
2	0.255	6.1009
0	0.255	6.1072
0	0.238	6.1135
0	0.238	6.1197
0	0.238	6.1323
0	0.221	6.1386
0	0.221	6.1449
0	0.221	6.1512
0	0.204	6.1574
0	0.204	6.1637
0	0.204	6.17
0	0.204	6.1763
0	0.187	6.1826
0	0.187	6.1889
0	0.187	6.1951
1	0.187	6.2014
1	0.17	6.2077
1	0.153	6.214
1	0.153	6.214
1	0.136	6.2203
1	0.119	6.2265
1	0.102	6.2265
1	0.102	6.2328
1	0.085	6.2328
1	0.068	6.2391
1	0.068	6.2391
0	0.068	6.2391
0	0.051	6.2454
0	0.051	6.2454
0	0.051	6.2454
0	0.051	6.2517
0	0.051	6.2517
2	0.051	6.2517
2	0.068	6.258
2	0.068	6.258
2	0.085	6.258
2	0.085	6.2642
2	0.102	6.2642
0	0.102	6.2705
0	0.102	6.2705
0	0.102	6.2768
0	0.102	6.2768
0	0.102	0
0	0.102	0
0	0.102	0.0062831
0	0.102	0.0062831
1	0.102	0.012566
1	0.085	0.012566
1	0.085	0.018849
1	0.068	0.018849
1	0.068	0.018849
1	0.051	0.025132
1	0.034	0.025132
1	0.034	0.025132
1	0.017	0.025132
1	0.017	0.025132
1	0	0.025132
1	0	0.031415
1	0	0.031415
1	0	0.031415
1	-0.017	0.025132
1	-0.017	0.025132
1	-0.034	0.025132
1	-0.034	0.025132
1	-0.051	0.025132
1	-0.051	0.018849
1	-0.068	0.018849
1	-0.068	0.018849
1	-0.085	0.012566
1	-0.102	0.012566
0	-0.102	0.0062831
0	-0.102	0.0062831
0	-0.102	0
0	-0.102	0
0	-0.085	6.2768
2	-0.085	6.2768
2	-0.085	6.2705
2	-0.068	6.2705
2	-0.068	6.2705
2	-0.051	6.2642
2	-0.051	6.2642
2	-0.034	6.2642
2	-0.034	6.2642
2	-0.017	6.258
2	0	6.258
2	0	6.258
2	0	6.258
2	0	6.258
2	0.017	6.258
2	0.017	6.2642
2	0.034	6.2642
2	0.034	6.2642
2	0.051	6.2642
2	0.068	6.2705
2	0.068	6.2705
0	0.068	6.2705
0	0.068	6.2768
0	0.068	6.2768
0	0.068	6.2768
1	0.068	0
1	0.068	0
1	0.051	0
1	0.034	0.0062831
1	0.034	0.0062831
1	0.017	0.0062831
1	0.017	0.0062831
1	0	0.0062831
1	0	0.0062831
1	0	0.0062831
1	-0.017	0.0062831
0	-0.017	0.0062831
0	-0.017	0.0062831
0	-0.017	0.0062831
0	-0.017	0.0062831
0	-0.017	0.0062831
0	-0.017	0.0062831
0	-0.017	0
0	-0.017	0
0	-0.017	0
0	-0.017	0
0	-0.017	0
2	0	0
2	0	0
2	0	0
2	0	0
2	0.017	0
2	0.034	0
2	0.034	0.0062831
2	0.051	0.0062831
2	0.051	0.0062831
2	0.068	0.0062831
2	0.085	0.012566
2	0.085	0.012566
2	0.102	0.018849
0	0.102	0.018849
0	0.102	0.025132
0	0.102	0.025132
0	0.102	0.031415
0	0.102	0.037699
0	0.102	0.037699
1	0.102	0.043982
1	0.102	0.043982
1	0.085	0.050265
1	0.085	0.050265
1	0.068	0.056548
1	0.068	0.056548
1	0.051	0.056548
1	0.051	0.062831
1	0.051	0.062831
1	0.034	0.062831
1	0.034	0.062831
1	0.017	0.062831
1	0.017	0.069114
1	0	0.069114
1	0	0.069114
1	0	0.069114
1	0	0.069114
1	0	0.069114
1	-0.017	0.062831
1	-0.017	0.062831
1	-0.034	0.062831
1	-0.034	0.062831
1	-0.051	0.062831
1	-0.051	0.056548
1	-0.068	0.056548
1	-0.068	0.056548
1	-0.085	0.050265
1	-0.085	0.050265
1	-0.085	0.050265
1	-0.102	0.043982
1	-0.102	0.037699
1	-0.119	0.037699
0	-0.119	0.031415
0	-0.119	0.031415
0	-0.119	0.025132
0	-0.119	0.018849
0	-0.119	0.018849
2	-0.119	0.012566
2	-0.102	0.012566
2	-0.085	0.0062831
2	-0.085	0.0062831
2	-0.068	0
2	-0.051	0
2	-0.051	0
2	-0.034	0
2	-0.034	6.2768
2	-0.017	6.2768
2	0	6.2768
2	0	6.2768
2	0	6.2768
2	0	6.2768
2	0	6.2768
2	0	6.2768
2	0	6.2768
2	0	6.2768
2	0	6.2768
2	0	6.2768
2	0	6.2768
2	0	6.2768
2	0	6.2768
[truncated: 5,162 more rows]
