# Supplementary material for: Skilled motor control of an inverted pendulum implies low entropy of states but high entropy of actions
Source: PLoS Comput Biol. 2023 Jan 6;19(1):e1010810. doi: 10.1371/journal.pcbi.1010810 (PMC9851554; doi:10.1371/journal.pcbi.1010810)
Supplement: S2 File — The dataset within the file contains the data collected during the experiment. Each CSV file named “FRI_p_l.csv” corresponds to a different trial, where “p” stands for an unique numerical participant’s identifier and “l” stands for pendulum length (where “2” corresponds to 0.2, “3” to 0.3 m, “4” to 0.4 m, etc.). In every file, rows correspond to subsequent time steps, sampled with a frequency of 0.017 s. For every recorded time step, each column contains: the action selected by the trial’s participant (“action”). The value 0 corresponds to a “no action”, the value 1 represents an action that pushes the pendulum towards the clockwise direction and the value 2 corresponds to an action that pushes the pendulum towards the anti-clockwise direction.the angular velocity of the pendulum at that time step (“ang. velocity”), measured in rad s−1.the angle of the pendulum at that time step (“angle”), measured in rad with values in the interval [0, 2π) rad. The angle 0 rad corresponds to the pendulum oriented in its upright position.the single utility value associated to the whole trial (“utility”). (ZIP) [file pcbi.1010810.s002.zip › ExperimentalData/FRI_6_7.csv]

action	angular vel.	angle	trial utility
0	0	3.2358	-6.9684
0	0	3.2358
0	0	3.2358
0	-0.017	3.2358
0	-0.017	3.2358
0	-0.017	3.2358
0	-0.017	3.2358
0	-0.017	3.2358
0	-0.034	3.2358
0	-0.034	3.2295
0	-0.034	3.2295
0	-0.034	3.2295
0	-0.051	3.2295
0	-0.051	3.2232
0	-0.051	3.2232
0	-0.051	3.2232
0	-0.068	3.2232
0	-0.068	3.217
0	-0.068	3.217
0	-0.068	3.217
0	-0.068	3.2107
0	-0.068	3.2107
0	-0.085	3.2044
0	-0.085	3.2044
0	-0.085	3.1981
0	-0.085	3.1981
0	-0.085	3.1981
0	-0.085	3.1918
0	-0.102	3.1918
0	-0.102	3.1855
0	-0.102	3.1855
0	-0.102	3.1793
0	-0.102	3.1793
0	-0.102	3.173
0	-0.102	3.173
0	-0.102	3.1667
0	-0.102	3.1604
0	-0.102	3.1604
0	-0.102	3.1541
0	-0.102	3.1541
0	-0.102	3.1478
0	-0.102	3.1478
0	-0.102	3.1416
0	-0.102	3.1416
0	-0.102	3.1353
0	-0.102	3.129
2	-0.102	3.129
2	-0.102	3.1227
2	-0.085	3.1227
2	-0.068	3.1164
2	-0.068	3.1164
2	-0.051	3.1164
2	-0.034	3.1164
2	-0.017	3.1101
2	-0.017	3.1101
2	0	3.1101
2	0	3.1101
2	0.017	3.1101
2	0.017	3.1101
2	0.034	3.1164
2	0.051	3.1164
2	0.068	3.1164
2	0.068	3.1227
2	0.085	3.1227
2	0.102	3.1227
2	0.119	3.129
2	0.119	3.1353
2	0.136	3.1353
2	0.153	3.1416
2	0.153	3.1478
2	0.17	3.1541
2	0.187	3.1541
2	0.187	3.1604
2	0.204	3.1667
2	0.204	3.173
2	0.221	3.1793
2	0.238	3.1855
2	0.238	3.1981
2	0.255	3.2044
2	0.255	3.2107
2	0.272	3.217
2	0.272	3.2295
2	0.272	3.2358
2	0.289	3.2421
2	0.289	3.2546
2	0.306	3.2609
2	0.306	3.2735
2	0.306	3.2798
2	0.323	3.2923
2	0.323	3.2986
2	0.323	3.3112
2	0.323	3.3238
2	0.34	3.33
2	0.34	3.3426
2	0.34	3.3552
2	0.34	3.3615
2	0.34	3.374
2	0.34	3.3866
2	0.34	3.3929
2	0.34	3.4054
2	0.34	3.418
2	0.34	3.4243
2	0.34	3.4369
2	0.34	3.4494
2	0.34	3.4557
2	0.34	3.4683
2	0.34	3.4808
2	0.323	3.4871
2	0.323	3.4997
2	0.323	3.506
2	0.323	3.5185
2	0.323	3.5311
2	0.306	3.5374
2	0.306	3.5499
2	0.306	3.5562
2	0.289	3.5625
2	0.289	3.5751
2	0.272	3.5814
2	0.272	3.5939
2	0.272	3.6002
2	0.255	3.6065
2	0.255	3.6128
2	0.238	3.6254
2	0.238	3.6316
2	0.221	3.6379
2	0.221	3.6442
2	0.204	3.6505
2	0.187	3.6568
2	0.187	3.6631
2	0.17	3.6693
2	0.17	3.6756
2	0.136	3.6819
2	0.102	3.6819
2	0.068	3.6882
2	0.034	3.6882
2	0	3.6882
2	-0.017	3.6882
2	-0.051	3.6882
2	-0.085	3.6819
2	-0.119	3.6819
2	-0.153	3.6756
2	-0.187	3.6693
2	-0.221	3.6631
2	-0.255	3.6568
2	-0.289	3.6505
2	-0.323	3.6379
2	-0.357	3.6254
2	-0.391	3.6191
2	-0.408	3.6065
2	-0.442	3.5939
2	-0.476	3.5751
2	-0.51	3.5625
2	-0.527	3.5437
2	-0.561	3.5311
2	-0.595	3.5122
2	-0.612	3.4934
2	-0.646	3.4745
2	-0.663	3.4557
2	-0.697	3.4369
2	-0.714	3.4117
2	-0.731	3.3929
2	-0.765	3.3677
2	-0.782	3.3426
2	-0.799	3.3238
2	-0.816	3.2986
2	-0.833	3.2735
2	-0.85	3.2484
2	-0.867	3.2232
2	-0.884	3.1918
2	-0.884	3.1667
2	-0.901	3.1416
2	-0.918	3.1101
2	-0.918	3.085
2	-0.935	3.0599
2	-0.935	3.0284
2	-0.952	2.997
2	-0.952	2.9719
2	-0.952	2.9405
2	-0.952	2.9154
2	-0.952	2.8839
2	-0.952	2.8588
2	-0.952	2.8274
2	-0.952	2.796
2	-0.952	2.7708
2	-0.935	2.7394
2	-0.935	2.7143
2	-0.935	2.6829
2	-0.918	2.6578
2	-0.918	2.6263
2	-0.901	2.6012
2	-0.884	2.5761
2	-0.884	2.5447
2	-0.867	2.5195
2	-0.85	2.4944
2	-0.833	2.4693
2	-0.816	2.4441
2	-0.799	2.419
2	-0.782	2.3939
2	-0.765	2.375
2	-0.748	2.3499
2	-0.731	2.3247
2	-0.714	2.3059
2	-0.68	2.2808
2	-0.663	2.2619
2	-0.646	2.2431
2	-0.629	2.2242
2	-0.595	2.2054
2	-0.578	2.1865
2	-0.544	2.1677
2	-0.51	2.1551
2	-0.476	2.1425
2	-0.425	2.1237
2	-0.391	2.1111
2	-0.357	2.1048
2	-0.306	2.0923
2	-0.255	2.086
2	-0.204	2.0734
2	-0.17	2.0671
2	-0.119	2.0671
2	-0.068	2.0609
2	-0.017	2.0609
2	0.017	2.0609
2	0.068	2.0609
2	0.119	2.0671
2	0.17	2.0671
2	0.221	2.0734
2	0.272	2.086
2	0.306	2.0923
2	0.357	2.1048
2	0.408	2.1174
2	0.459	2.13
2	0.51	2.1425
2	0.544	2.1614
2	0.595	2.174
2	0.646	2.1928
2	0.697	2.2179
2	0.731	2.2368
2	0.782	2.2619
2	0.816	2.2808
2	0.867	2.3122
2	0.901	2.3373
2	0.952	2.3624
2	0.986	2.3939
2	1.037	2.4253
2	1.071	2.4567
2	1.105	2.4881
2	1.139	2.5258
2	1.173	2.5572
2	1.207	2.5949
2	1.241	2.6326
2	1.275	2.6703
2	1.309	2.708
2	1.326	2.7457
2	1.36	2.7897
2	1.377	2.8274
2	1.411	2.8714
2	1.428	2.9154
2	1.445	2.9593
2	1.462	3.0033
2	1.479	3.0473
2	1.496	3.0913
2	1.513	3.1353
2	1.513	3.1855
2	1.53	3.2295
2	1.53	3.2735
2	1.53	3.3238
2	1.53	3.3677
2	1.53	3.4117
2	1.53	3.462
2	1.53	3.506
2	1.53	3.5499
2	1.513	3.6002
2	1.513	3.6442
2	1.496	3.6882
2	1.479	3.7322
2	1.479	3.7761
2	1.462	3.8201
2	1.445	3.8641
2	1.428	3.9081
2	1.394	3.9521
2	1.377	3.996
2	1.36	4.0338
2	1.343	4.0777
2	1.309	4.1154
2	1.292	4.1531
2	1.258	4.1971
2	1.241	4.2348
2	1.207	4.2662
2	1.173	4.3039
2	1.156	4.3416
2	1.122	4.373
2	1.088	4.4044
2	1.054	4.4421
2	1.037	4.4736
2	1.003	4.505
2	0.969	4.5301
2	0.935	4.5615
2	0.901	4.5867
2	0.867	4.6181
2	0.85	4.6432
2	0.816	4.6683
2	0.782	4.6935
2	0.748	4.7123
2	0.714	4.7375
2	0.68	4.7563
2	0.646	4.7752
2	0.629	4.8003
2	0.595	4.8129
2	0.561	4.8317
2	0.527	4.8506
2	0.493	4.8631
2	0.459	4.882
2	0.442	4.8945
2	0.408	4.9071
2	0.374	4.9197
2	0.34	4.9322
2	0.306	4.9385
2	0.289	4.9511
2	0.255	4.9574
2	0.221	4.9637
2	0.187	4.9699
2	0.17	4.9762
2	0.136	4.9825
2	0.102	4.9825
2	0.068	4.9888
2	0.051	4.9888
2	0.017	4.9888
2	0	4.9888
2	-0.034	4.9888
2	-0.051	4.9888
2	-0.085	4.9888
2	-0.136	4.9825
2	-0.187	4.9762
2	-0.238	4.9699
2	-0.289	4.9637
2	-0.323	4.9511
2	-0.374	4.9448
2	-0.408	4.9322
2	-0.459	4.9197
2	-0.493	4.9008
2	-0.544	4.8883
2	-0.578	4.8694
2	-0.629	4.8506
2	-0.663	4.8317
2	-0.697	4.8129
2	-0.748	4.7877
2	-0.782	4.7689
2	-0.833	4.7437
2	-0.867	4.7186
2	-0.918	4.6872
2	-0.952	4.6621
2	-1.003	4.6306
2	-1.037	4.5992
2	-1.088	4.5678
2	-1.122	4.5364
2	-1.173	4.4987
2	-1.207	4.461
2	-1.258	4.4233
2	-1.292	4.3856
2	-1.326	4.3479
2	-1.377	4.3102
2	-1.411	4.2662
2	-1.445	4.2222
2	-1.479	4.1783
2	-1.53	4.1343
2	-1.581	4.084
2	-1.615	4.04
2	-1.666	3.9898
2	-1.7	3.9395
2	-1.751	3.883
2	-1.785	3.8327
2	-1.819	3.7761
2	-1.853	3.7196
2	-1.887	3.6631
2	-1.921	3.6065
2	-1.955	3.5499
2	-1.972	3.4871
2	-2.006	3.4306
2	-2.023	3.3677
2	-2.04	3.3112
2	-2.057	3.2484
2	-2.074	3.1855
2	-2.091	3.1227
2	-2.091	3.0599
2	-2.108	2.997
2	-2.108	2.9342
2	-2.108	2.8714
2	-2.108	2.8085
2	-2.091	2.7394
2	-2.091	2.6766
2	-2.074	2.6138
2	-2.074	2.5509
2	-2.057	2.4944
2	-2.04	2.4316
2	-2.023	2.3687
2	-2.006	2.3059
2	-1.972	2.2494
2	-1.955	2.1865
2	-1.921	2.13
2	-1.904	2.0734
2	-1.87	2.0169
2	-1.853	1.9603
2	-1.819	1.9038
2	-1.785	1.8535
2	-1.751	1.797
2	-1.717	1.7467
2	-1.7	1.6964
2	-1.666	1.6462
2	-1.632	1.5959
2	-1.581	1.5456
2	-1.547	1.4954
2	-1.496	1.4514
2	-1.462	1.4074
2	-1.411	1.3634
2	-1.377	1.3195
2	-1.326	1.2817
2	-1.292	1.2441
2	-1.241	1.2064
2	-1.207	1.1687
2	-1.173	1.131
2	-1.122	1.0933
2	-1.088	1.0618
2	-1.054	1.0304
2	-1.02	0.99901
2	-0.969	0.9676
2	-0.935	0.94246
2	-0.901	0.91105
2	-0.867	0.88592
2	-0.833	0.86079
2	-0.799	0.83565
2	-0.782	0.81052
2	-0.748	0.78539
2	-0.714	0.76654
2	-0.68	0.74141
2	-0.646	0.72256
2	-0.629	0.70371
2	-0.595	0.68486
2	-0.578	0.66601
2	-0.544	0.65344
2	-0.51	0.63459
2	-0.493	0.62203
2	-0.459	0.60318
2	-0.442	0.59061
2	-0.425	0.57805
2	-0.391	0.56548
2	-0.374	0.55291
2	-0.357	0.54035
2	-0.323	0.53406
2	-0.306	0.5215
2	-0.289	0.51521
2	-0.255	0.50265
2	-0.238	0.49637
2	-0.221	0.49008
2	-0.204	0.4838
2	-0.187	0.47752
2	-0.153	0.47123
2	-0.136	0.46495
2	-0.119	0.46495
2	-0.102	0.45867
2	-0.085	0.45867
2	-0.068	0.45238
2	-0.051	0.45238
2	-0.034	0.45238
2	0	0.45238
2	0	0.45238
2	0.017	0.45238
2	0.034	0.45238
2	0.051	0.45238
2	0.068	0.45238
2	0.085	0.45867
2	0.102	0.45867
2	0.119	0.46495
2	0.153	0.47123
2	0.17	0.47123
2	0.187	0.47752
2	0.204	0.4838
2	0.221	0.49008
2	0.238	0.49637
2	0.272	0.50893
2	0.306	0.51521
2	0.34	0.52778
2	0.374	0.53406
2	0.408	0.54663
2	0.442	0.5592
2	0.476	0.57805
2	0.51	0.59061
2	0.544	0.60946
2	0.578	0.62203
2	0.629	0.64088
2	0.663	0.65973
2	0.697	0.68486
2	0.731	0.70371
2	0.782	0.72884
2	0.816	0.75397
2	0.85	0.7791
2	0.901	0.80424
2	0.935	0.82937
2	0.986	0.86079
2	1.02	0.8922
2	1.071	0.92362
2	1.122	0.95503
2	1.173	0.99273
2	1.207	1.0241
0	1.241	1.0618
0	1.292	1.0995
0	1.326	1.1435
0	1.36	1.1812
0	1.394	1.2252
0	1.445	1.2692
0	1.479	1.3132
0	1.53	1.3572
0	1.564	1.4011
0	1.598	1.4514
0	1.649	1.5017
0	1.683	1.5519
0	1.734	1.6022
0	1.768	1.6525
0	1.819	1.709
0	1.853	1.7655
0	1.904	1.8221
0	1.938	1.8786
0	1.972	1.9352
0	2.023	1.998
0	2.057	2.0609
0	2.091	2.1237
0	2.125	2.1865
0	2.159	2.2494
0	2.193	2.3122
0	2.21	2.3813
0	2.244	2.4504
0	2.278	2.5132
0	2.295	2.5823
0	2.312	2.6515
0	2.329	2.7206
0	2.346	2.796
0	2.363	2.8651
0	2.363	2.9342
0	2.38	3.0096
0	2.38	3.0787
0	2.38	3.1478
0	2.38	3.2232
0	2.363	3.2923
0	2.363	3.3615
0	2.346	3.4369
0	2.329	3.506
0	2.312	3.5751
0	2.295	3.6442
0	2.261	3.7133
0	2.244	3.7824
0	2.21	3.8453
0	2.176	3.9144
0	2.159	3.9772
0	2.125	4.0463
0	2.074	4.1091
0	2.04	4.172
0	2.006	4.2285
0	1.972	4.2914
0	1.921	4.3479
0	1.887	4.4044
0	1.836	4.461
0	1.802	4.5175
0	1.751	4.5678
0	1.717	4.6244
0	1.666	4.6746
0	1.632	4.7249
0	1.581	4.7752
0	1.547	4.8191
0	1.496	4.8631
0	1.445	4.9071
0	1.411	4.9511
0	1.36	4.9951
0	1.326	5.0328
0	1.292	5.0767
0	1.241	5.1144
0	1.207	5.1521
0	1.173	5.1836
0	1.122	5.2213
0	1.088	5.2527
0	1.054	5.2841
0	1.02	5.3155
0	0.986	5.3469
0	0.952	5.3783
0	0.918	5.4035
0	0.884	5.4349
0	0.85	5.46
0	0.816	5.4851
0	0.782	5.5103
0	0.765	5.5291
0	0.731	5.5543
0	0.697	5.5731
0	0.663	5.5982
0	0.646	5.6171
0	0.612	5.6359
0	0.595	5.6548
0	0.561	5.6736
0	0.544	5.6862
0	0.527	5.705
0	0.493	5.7176
0	0.476	5.7365
0	0.459	5.749
0	0.425	5.7616
0	0.408	5.7742
0	0.391	5.7867
0	0.374	5.7993
0	0.34	5.8119
0	0.323	5.8182
0	0.306	5.8307
0	0.289	5.837
0	0.272	5.8496
0	0.255	5.8559
0	0.238	5.8621
0	0.221	5.8684
0	0.204	5.881
0	0.187	5.881
0	0.17	5.8873
0	0.153	5.8936
0	0.136	5.8998
0	0.119	5.9061
0	0.102	5.9061
0	0.085	5.9124
0	0.068	5.9124
0	0.051	5.9124
0	0.051	5.9187
0	0.034	5.9187
0	0.017	5.9187
0	0	5.9187
0	0	5.9187
0	-0.017	5.9187
0	-0.034	5.9187
0	-0.051	5.9187
0	-0.068	5.9124
0	-0.085	5.9124
0	-0.085	5.9124
0	-0.102	5.9061
0	-0.119	5.8998
0	-0.136	5.8998
0	-0.153	5.8936
0	-0.17	5.8873
0	-0.187	5.881
0	-0.204	5.8747
0	-0.221	5.8684
0	-0.238	5.8621
0	-0.255	5.8559
0	-0.272	5.8496
0	-0.289	5.837
0	-0.306	5.8307
0	-0.323	5.8182
0	-0.34	5.8119
0	-0.374	5.7993
0	-0.391	5.7867
0	-0.408	5.7742
0	-0.425	5.7616
0	-0.442	5.749
0	-0.476	5.7365
0	-0.493	5.7176
0	-0.51	5.705
0	-0.544	5.6862
0	-0.561	5.6736
0	-0.595	5.6548
0	-0.612	5.6359
0	-0.646	5.6171
0	-0.663	5.5982
0	-0.697	5.5794
0	-0.714	5.5543
0	-0.748	5.5354
0	-0.782	5.5103
0	-0.799	5.4851
0	-0.833	5.46
0	-0.867	5.4349
0	-0.901	5.4097
0	-0.935	5.3783
0	-0.969	5.3532
0	-1.003	5.3218
0	-1.037	5.2904
0	-1.071	5.2589
0	-1.105	5.2275
0	-1.139	5.1898
0	-1.19	5.1584
0	-1.224	5.1207
0	-1.258	5.083
0	-1.292	5.0453
0	-1.343	5.0076
0	-1.377	4.9637
0	-1.428	4.9197
1	-1.462	4.8757
1	-1.513	4.8317
1	-1.564	4.7877
1	-1.615	4.7375
1	-1.683	4.6872
1	-1.734	4.6369
1	-1.785	4.5867
1	-1.836	4.5301
1	-1.887	4.4736
1	-1.938	4.417
1	-1.989	4.3542
1	-2.04	4.2976
1	-2.091	4.2348
1	-2.142	4.172
1	-2.193	4.1029
1	-2.227	4.04
1	-2.278	3.9709
1	-2.312	3.9018
1	-2.346	3.8327
1	-2.397	3.7573
1	-2.431	3.6882
1	-2.448	3.6128
1	-2.482	3.5374
1	-2.516	3.462
1	-2.533	3.3866
1	-2.55	3.3112
1	-2.567	3.2358
0	-2.567	3.1604
0	-2.567	3.0787
0	-2.567	3.0033
0	-2.55	2.9279
0	-2.533	2.8525
0	-2.533	2.7708
0	-2.516	2.6955
0	-2.482	2.62
0	-2.465	2.5509
0	-2.431	2.4755
0	-2.414	2.4001
0	-2.38	2.331
0	-2.346	2.2556
0	-2.312	2.1865
0	-2.278	2.1174
0	-2.227	2.0483
0	-2.193	1.9855
0	-2.159	1.9163
0	-2.108	1.8535
0	-2.074	1.7907
0	-2.023	1.7279
0	-1.989	1.6713
0	-1.938	1.6085
0	-1.887	1.5519
0	-1.853	1.4954
0	-1.802	1.4388
0	-1.768	1.3886
0	-1.717	1.332
0	-1.683	1.2817
0	-1.632	1.2315
0	-1.598	1.1875
0	-1.564	1.1372
0	-1.513	1.0933
0	-1.479	1.043
0	-1.445	0.99901
0	-1.411	0.96131
0	-1.377	0.91733
0	-1.343	0.87335
0	-1.309	0.83565
0	-1.275	0.79795
0	-1.241	0.76026
0	-1.207	0.72256
0	-1.173	0.68486
0	-1.156	0.65344
0	-1.122	0.61574
0	-1.105	0.58433
0	-1.071	0.55291
0	-1.054	0.51521
0	-1.037	0.4838
0	-1.02	0.45238
2	-1.003	0.42725
2	-0.969	0.39583
2	-0.935	0.36442
2	-0.918	0.33929
2	-0.884	0.31416
2	-0.867	0.28274
2	-0.833	0.25761
2	-0.816	0.23247
2	-0.799	0.20734
2	-0.765	0.18849
2	-0.748	0.16336
2	-0.731	0.13823
2	-0.714	0.11938
2	-0.697	0.094246
2	-0.68	0.075397
2	-0.663	0.056548
2	-0.663	0.037699
2	-0.646	0.012566
2	-0.629	6.2768
2	-0.612	6.258
2	-0.612	6.2391
2	-0.595	6.2203
2	-0.595	6.2077
2	-0.578	6.1889
2	-0.578	6.17
2	-0.561	6.1512
2	-0.561	6.1323
2	-0.561	6.1197
2	-0.544	6.1009
2	-0.544	6.082
2	-0.544	6.0695
2	-0.544	6.0506
2	-0.544	6.0318
2	-0.544	6.0192
2	-0.544	6.0004
2	-0.544	5.9878
2	-0.544	5.9689
2	-0.544	5.9501
2	-0.544	5.9375
2	-0.544	5.9187
2	-0.544	5.8998
2	-0.561	5.8873
2	-0.561	5.8684
2	-0.561	5.8496
2	-0.578	5.837
2	-0.578	5.8182
2	-0.578	5.7993
2	-0.595	5.7805
2	-0.595	5.7616
2	-0.612	5.7428
2	-0.629	5.7239
2	-0.629	5.705
2	-0.646	5.6862
2	-0.663	5.6674
2	-0.663	5.6485
2	-0.68	5.6234
2	-0.697	5.6045
2	-0.714	5.5857
2	-0.731	5.5605
2	-0.748	5.5417
2	-0.765	5.5166
2	-0.782	5.4914
2	-0.799	5.4663
2	-0.816	5.4474
2	-0.833	5.4223
2	-0.867	5.3909
2	-0.884	5.3658
2	-0.901	5.3406
2	-0.935	5.3092
2	-0.952	5.2841
2	-0.969	5.2527
2	-1.003	5.2275
2	-1.02	5.1961
2	-1.054	5.1647
2	-1.088	5.1333
2	-1.105	5.0956
2	-1.139	5.0642
2	-1.156	5.0265
2	-1.19	4.9951
2	-1.224	4.9574
2	-1.258	4.9197
2	-1.275	4.882
2	-1.309	4.8443
2	-1.343	4.8003
2	-1.377	4.7626
2	-1.394	4.7186
2	-1.428	4.6746
2	-1.462	4.6306
2	-1.496	4.5867
2	-1.53	4.5427
2	-1.547	4.4987
2	-1.581	4.4484
2	-1.615	4.3982
2	-1.632	4.3542
2	-1.666	4.3039
2	-1.7	4.2537
2	-1.717	4.1971
2	-1.751	4.1468
2	-1.768	4.0966
2	-1.785	4.04
2	-1.802	3.9898
2	-1.836	3.9332
2	-1.853	3.8767
2	-1.853	3.8201
2	-1.87	3.7636
2	-1.887	3.707
2	-1.887	3.6505
2	-1.904	3.5939
2	-1.904	3.5374
2	-1.904	3.4808
2	-1.904	3.4243
2	-1.904	3.3615
2	-1.904	3.3049
2	-1.904	3.2484
2	-1.887	3.1918
2	-1.87	3.1353
2	-1.87	3.0787
2	-1.853	3.0222
2	-1.836	2.9656
2	-1.802	2.9154
2	-1.785	2.8588
2	-1.768	2.8023
2	-1.734	2.752
2	-1.7	2.7017
2	-1.666	2.6515
2	-1.632	2.6012
2	-1.598	2.5509
2	-1.564	2.5007
2	-1.53	2.4567
2	-1.479	2.4127
2	-1.445	2.3687
2	-1.411	2.3247
2	-1.36	2.2808
2	-1.309	2.2431
2	-1.275	2.2054
2	-1.224	2.1677
2	-1.173	2.13
2	-1.122	2.0923
2	-1.071	2.0609
2	-1.02	2.0294
2	-0.969	1.998
2	-0.918	1.9729
2	-0.867	1.9415
2	-0.816	1.9163
2	-0.765	1.8912
2	-0.714	1.8724
2	-0.663	1.8472
2	-0.612	1.8284
2	-0.561	1.8158
2	-0.493	1.797
2	-0.442	1.7844
2	-0.391	1.7718
2	-0.34	1.7593
2	-0.289	1.7467
2	-0.238	1.7404
2	-0.17	1.7341
2	-0.119	1.7279
2	-0.068	1.7279
2	-0.017	1.7279
2	0.017	1.7279
2	0.068	1.7279
2	0.136	1.7279
2	0.187	1.7341
2	0.238	1.7404
2	0.289	1.753
2	0.34	1.7593
2	0.391	1.7718
2	0.459	1.7844
2	0.51	1.797
2	0.561	1.8158
2	0.612	1.8347
2	0.663	1.8535
2	0.714	1.8724
2	0.765	1.8975
2	0.816	1.9163
2	0.867	1.9478
2	0.918	1.9729
2	0.969	1.998
2	1.02	2.0294
2	1.071	2.0609
2	1.122	2.0923
2	1.173	2.13
2	1.207	2.1677
2	1.258	2.2054
2	1.309	2.2431
2	1.343	2.2808
2	1.394	2.3247
2	1.428	2.3624
2	1.462	2.4064
2	1.513	2.4567
2	1.547	2.5007
2	1.581	2.5447
2	1.615	2.5949
2	1.649	2.6452
2	1.683	2.6955
2	1.7	2.7457
2	1.734	2.796
2	1.751	2.8525
2	1.785	2.9028
2	1.802	2.9593
2	1.819	3.0096
2	1.836	3.0661
2	1.836	3.1227
2	1.853	3.1793
2	1.853	3.2358
2	1.87	3.2923
2	1.87	3.3489
2	1.87	3.4054
2	1.87	3.4557
2	1.87	3.5122
2	1.853	3.5688
2	1.853	3.6254
2	1.836	3.6819
2	1.819	3.7384
2	1.819	3.795
2	1.802	3.8453
2	1.785	3.9018
2	1.751	3.9521
2	1.734	4.0086
2	1.717	4.0589
2	1.683	4.1091
2	1.666	4.1594
2	1.632	4.2097
2	1.615	4.2599
2	1.581	4.3102
2	1.547	4.3542
2	1.53	4.3982
2	1.496	4.4484
0	1.445	4.4924
0	1.411	4.5364
0	1.36	4.5741
0	1.326	4.6181
0	1.275	4.6558
0	1.241	4.6935
0	1.19	4.7312
0	1.156	4.7626
0	1.105	4.8003
0	1.054	4.8317
0	1.02	4.8631
0	0.969	4.8945
0	0.935	4.926
0	0.884	4.9511
0	0.85	4.9762
0	0.799	5.0014
0	0.765	5.0265
0	0.731	5.0453
2	0.68	5.0705
2	0.663	5.0893
2	0.629	5.1082
2	0.595	5.127
2	0.578	5.1459
2	0.544	5.1647
2	0.51	5.1773
2	0.493	5.1961
2	0.459	5.2087
2	0.442	5.2213
2	0.408	5.2338
2	0.391	5.2464
2	0.357	5.2589
2	0.34	5.2715
2	0.306	5.2778
2	0.289	5.2904
2	0.255	5.2966
2	0.238	5.3029
2	0.221	5.3155
2	0.187	5.3218
2	0.17	5.3281
2	0.136	5.3281
2	0.119	5.3343
2	0.102	5.3406
2	0.068	5.3406
2	0.051	5.3406
2	0.034	5.3469
2	0	5.3469
2	0	5.3469
2	-0.017	5.3469
2	-0.051	5.3406
2	-0.068	5.3406
2	-0.085	5.3406
2	-0.136	5.3343
2	-0.187	5.3281
2	-0.238	5.3218
2	-0.272	5.3155
2	-0.323	5.3029
2	-0.374	5.2966
2	-0.425	5.2841
2	-0.459	5.2715
2	-0.493	5.2527
2	-0.527	5.2401
2	-0.561	5.2213
2	-0.595	5.2024
2	-0.646	5.1836
2	-0.68	5.1647
2	-0.714	5.1459
2	-0.748	5.1207
2	-0.799	5.1019
2	-0.833	5.0767
2	-0.867	5.0516
2	-0.918	5.0202
2	-0.952	4.9951
2	-0.986	4.9637
2	-1.037	4.9322
2	-1.071	4.9008
2	-1.122	4.8694
2	-1.156	4.8317
2	-1.207	4.8003
2	-1.241	4.7626
2	-1.292	4.7249
2	-1.326	4.6809
2	-1.377	4.6432
2	-1.411	4.5992
2	-1.462	4.5553
2	-1.496	4.5113
2	-1.53	4.4673
2	-1.581	4.4233
2	-1.615	4.373
2	-1.666	4.3228
2	-1.717	4.2725
2	-1.768	4.2222
2	-1.819	4.1657
2	-1.87	4.1091
2	-1.904	4.0526
2	-1.955	3.996
2	-1.989	3.9332
2	-2.04	3.8767
2	-2.074	3.8138
2	-2.108	3.751
2	-2.142	3.6882
2	-2.176	3.6191
2	-2.21	3.5562
2	-2.227	3.4871
2	-2.261	3.418
2	-2.278	3.3552
2	-2.295	3.2861
2	-2.312	3.217
2	-2.312	3.1478
2	-2.329	3.0724
2	-2.329	3.0033
2	-2.346	2.9342
2	-2.346	2.8651
2	-2.329	2.796
2	-2.329	2.7206
2	-2.329	2.6515
2	-2.312	2.5823
2	-2.295	2.5132
2	-2.278	2.4441
2	-2.244	2.375
2	-2.21	2.3122
2	-2.176	2.2431
2	-2.142	2.1802
2	-2.108	2.1174
2	-2.057	2.0546
2	-2.023	1.9917
2	-1.989	1.9289
2	-1.938	1.8724
2	-1.904	1.8158
2	-1.853	1.7593
2	-1.819	1.7027
2	-1.768	1.6462
2	-1.734	1.5959
2	-1.683	1.5456
2	-1.649	1.4954
2	-1.598	1.4451
2	-1.547	1.3948
2	-1.513	1.3509
2	-1.462	1.3069
2	-1.428	1.2629
2	-1.394	1.2189
2	-1.343	1.1812
2	-1.309	1.1372
2	-1.258	1.0995
2	-1.224	1.0618
2	-1.19	1.0241
2	-1.156	0.99273
2	-1.122	0.95503
2	-1.088	0.92362
2	-1.054	0.8922
2	-1.02	0.86079
2	-0.986	0.82937
2	-0.952	0.79795
2	-0.918	0.77282
2	-0.884	0.74141
2	-0.867	0.71627
2	-0.833	0.69114
2	-0.799	0.66601
2	-0.782	0.64088
2	-0.748	0.62203
2	-0.731	0.59689
2	-0.697	0.57805
2	-0.663	0.55291
2	-0.629	0.53406
2	-0.595	0.51521
2	-0.561	0.49637
2	-0.527	0.4838
2	-0.51	0.46495
2	-0.476	0.45238
2	-0.442	0.43982
2	-0.408	0.42725
2	-0.374	0.41469
2	-0.357	0.40212
2	-0.323	0.38955
2	-0.289	0.38327
2	-0.272	0.3707
2	-0.238	0.36442
2	-0.221	0.35814
2	-0.187	0.35185
2	-0.17	0.34557
2	-0.136	0.33929
2	-0.102	0.33929
0	-0.102	0.333
0	-0.085	0.333
0	-0.068	0.32672
0	-0.051	0.32672
0	-0.034	0.32672
0	-0.034	0.32044
0	-0.017	0.32044
0	0	0.32044
0	0	0.32044
0	0.017	0.32044
1	0.017	0.32044
1	0.034	0.32672
1	0.034	0.32672
1	0.034	0.32672
1	0.034	0.32672
1	0.034	0.32672
1	0.034	0.333
1	0.034	0.333
1	0.051	0.333
1	0.051	0.333
1	0.051	0.33929
1	0.051	0.33929
0	0.068	0.33929
0	0.085	0.34557
0	0.102	0.34557
0	0.102	0.35185
0	0.119	0.35185
0	0.136	0.35814
0	0.153	0.36442
0	0.17	0.36442
0	0.187	0.3707
0	0.204	0.37699
0	0.221	0.38327
0	0.238	0.38955
0	0.255	0.40212
1	0.272	0.4084
1	0.272	0.41469
1	0.272	0.42097
1	0.289	0.43353
1	0.289	0.43982
1	0.306	0.45238
1	0.306	0.45867
1	0.306	0.47123
1	0.323	0.47752
1	0.323	0.49008
1	0.34	0.49637
0	0.357	0.50893
0	0.374	0.5215
0	0.408	0.53406
0	0.425	0.54663
0	0.442	0.5592
0	0.476	0.57176
2	0.493	0.59061
2	0.527	0.60318
2	0.561	0.62203
2	0.595	0.63459
2	0.629	0.65344
2	0.68	0.67858
2	0.714	0.69742
2	0.748	0.72256
2	0.799	0.74141
2	0.833	0.76654
2	0.867	0.79167
2	0.918	0.82309
2	0.952	0.84822
2	1.003	0.87963
2	1.054	0.91105
2	1.088	0.94246
2	1.139	0.97388
2	1.19	1.0116
2	1.241	1.0493
2	1.275	1.087
2	1.326	1.1247
2	1.377	1.1687
2	1.428	1.2064
2	1.479	1.2503
2	1.53	1.2943
2	1.581	1.3446
2	1.632	1.3948
2	1.7	1.4451
2	1.751	1.4954
2	1.802	1.5456
2	1.853	1.6022
2	1.904	1.6587
2	1.955	1.7216
2	2.006	1.7781
2	2.057	1.841
2	2.108	1.9038
2	2.159	1.9666
2	2.21	2.0357
2	2.261	2.0986
2	2.312	2.1677
2	2.363	2.2431
2	2.397	2.3122
2	2.431	2.3813
2	2.482	2.4567
2	2.516	2.5321
2	2.55	2.6075
2	2.584	2.6892
2	2.601	2.7646
0	2.618	2.8462
0	2.635	2.9216
0	2.635	3.0033
0	2.635	3.0787
0	2.635	3.1604
0	2.635	3.2421
0	2.618	3.3175
0	2.618	3.3992
0	2.601	3.4745
0	2.584	3.5562
0	2.567	3.6316
0	2.533	3.707
0	2.516	3.7824
0	2.482	3.8578
0	2.448	3.9332
0	2.414	4.0086
0	2.38	4.0777
0	2.346	4.1531
0	2.312	4.2222
0	2.278	4.2914
0	2.227	4.3605
0	2.193	4.4233
0	2.142	4.4924
0	2.108	4.5553
0	2.057	4.6181
0	2.023	4.6809
0	1.972	4.7375
0	1.938	4.8003
0	1.887	4.8568
0	1.836	4.9134
0	1.802	4.9637
0	1.751	5.0202
0	1.717	5.0705
0	1.683	5.1207
0	1.632	5.171
0	1.598	5.2213
0	1.564	5.2715
0	1.53	5.3155
0	1.496	5.3595
0	1.462	5.4035
0	1.428	5.4474
0	1.394	5.4914
0	1.36	5.5354
0	1.326	5.5731
0	1.309	5.6108
0	1.275	5.6548
0	1.258	5.6925
0	1.224	5.7302
0	1.207	5.7679
0	1.19	5.7993
0	1.156	5.837
0	1.139	5.8684
1	1.122	5.9061
1	1.105	5.9375
1	1.071	5.9752
1	1.054	6.0066
1	1.02	6.0381
1	1.003	6.0695
1	0.986	6.0946
1	0.969	6.126
1	0.952	6.1574
1	0.935	6.1826
1	0.918	6.214
1	0.901	6.2391
1	0.884	6.2642
1	0.884	0.012566
1	0.867	0.037699
1	0.85	0.062831
1	0.85	0.087963
1	0.833	0.1131
1	0.833	0.13823
1	0.833	0.16336
1	0.816	0.18849
1	0.816	0.21363
1	0.816	0.23876
1	0.816	0.26389
1	0.816	0.28902
1	0.816	0.31416
1	0.816	0.33929
1	0.816	0.36442
1	0.833	0.38955
1	0.833	0.41469
1	0.833	0.43982
1	0.85	0.46495
1	0.85	0.49008
1	0.867	0.51521
1	0.867	0.54035
1	0.884	0.56548
1	0.884	0.59689
1	0.901	0.62203
1	0.918	0.64716
1	0.935	0.67858
1	0.952	0.70371
1	0.969	0.73512
1	0.986	0.76654
1	1.003	0.79167
0	1.037	0.82309
0	1.054	0.8545
0	1.088	0.88592
0	1.122	0.92362
0	1.156	0.95503
0	1.19	0.99273
0	1.224	1.0304
0	1.275	1.0681
0	1.309	1.1058
0	1.343	1.1435
0	1.377	1.1875
0	1.428	1.2315
0	1.462	1.2755
0	1.496	1.3195
0	1.547	1.3634
0	1.581	1.4137
0	1.632	1.4577
2	1.666	1.5079
2	1.717	1.5582
2	1.768	1.6148
2	1.836	1.665
2	1.887	1.7216
2	1.938	1.7781
2	1.989	1.841
2	2.04	1.8975
2	2.091	1.9603
2	2.142	2.0232
2	2.193	2.0923
0	2.227	2.1551
0	2.261	2.2242
0	2.295	2.2933
0	2.312	2.3624
0	2.346	2.4316
0	2.363	2.5007
0	2.397	2.5761
0	2.414	2.6452
0	2.431	2.7206
0	2.448	2.796
0	2.465	2.8651
0	2.465	2.9405
0	2.465	3.0159
0	2.482	3.0913
0	2.482	3.1667
0	2.465	3.2421
2	2.465	3.3112
2	2.465	3.3866
2	2.465	3.462
2	2.465	3.5374
2	2.448	3.6128
2	2.431	3.6819
2	2.431	3.7573
2	2.414	3.8327
2	2.397	3.9018
2	2.38	3.9709
2	2.346	4.0463
2	2.329	4.1154
2	2.295	4.1845
2	2.278	4.2537
0	2.227	4.3228
0	2.193	4.3856
0	2.142	4.4547
0	2.108	4.5175
0	2.057	4.5804
0	2.023	4.6432
0	1.972	4.6998
0	1.938	4.7626
0	1.887	4.8191
0	1.836	4.8757
0	1.802	4.9322
0	1.751	4.9825
0	1.717	5.0328
0	1.683	5.0893
0	1.632	5.1396
0	1.598	5.1836
0	1.564	5.2338
0	1.513	5.2778
0	1.479	5.3218
0	1.445	5.372
0	1.411	5.4097
0	1.377	5.4537
0	1.343	5.4977
0	1.326	5.5354
0	1.292	5.5731
1	1.258	5.6171
1	1.224	5.6485
1	1.19	5.6862
1	1.156	5.7239
1	1.122	5.7553
1	1.088	5.793
1	1.054	5.8244
1	1.02	5.8559
1	1.003	5.8873
1	0.969	5.9124
1	0.935	5.9438
1	0.918	5.9689
1	0.884	6.0004
1	0.867	6.0255
1	0.85	6.0506
1	0.816	6.0758
1	0.799	6.1009
1	0.782	6.126
1	0.765	6.1512
1	0.748	6.17
1	0.731	6.1951
1	0.714	6.214
1	0.697	6.2391
1	0.697	6.258
1	0.68	0
1	0.663	0.018849
1	0.663	0.037699
1	0.646	0.056548
1	0.629	0.075397
1	0.629	0.094246
1	0.629	0.1131
1	0.612	0.13195
1	0.612	0.15079
1	0.612	0.16964
1	0.595	0.18849
1	0.595	0.20734
1	0.595	0.22619
1	0.595	0.24504
1	0.595	0.26389
1	0.595	0.28274
1	0.595	0.29531
1	0.595	0.31416
1	0.595	0.333
1	0.595	0.35185
1	0.595	0.3707
1	0.612	0.38955
1	0.612	0.4084
1	0.612	0.42725
1	0.629	0.4461
1	0.629	0.46495
1	0.629	0.4838
1	0.646	0.50265
1	0.663	0.5215
1	0.663	0.54035
1	0.68	0.56548
1	0.68	0.58433
1	0.697	0.60318
1	0.714	0.62831
1	0.731	0.64716
1	0.748	0.67229
1	0.748	0.69114
1	0.765	0.71627
1	0.782	0.74141
1	0.799	0.76654
1	0.816	0.78539
1	0.85	0.8168
1	0.867	0.84193
1	0.884	0.86707
1	0.901	0.8922
1	0.918	0.92362
1	0.952	0.94875
1	0.969	0.98016
1	1.003	1.0053
1	1.02	1.0367
1	1.037	1.0681
1	1.071	1.0995
1	1.105	1.1372
1	1.122	1.1687
1	1.156	1.2001
1	1.173	1.2378
1	1.207	1.2755
1	1.241	1.3132
1	1.275	1.3509
1	1.292	1.3886
1	1.326	1.4263
1	1.36	1.464
1	1.394	1.5079
1	1.411	1.5519
1	1.445	1.5959
1	1.479	1.6399
1	1.513	1.6839
1	1.547	1.7279
1	1.564	1.7781
1	1.598	1.8221
1	1.632	1.8724
1	1.649	1.9226
1	1.683	1.9729
1	1.717	2.0232
1	1.734	2.0734
1	1.768	2.13
1	1.785	2.1802
1	1.802	2.2368
1	1.819	2.287
1	1.836	2.3436
0	1.87	2.4001
0	1.904	2.4567
0	1.921	2.5132
0	1.955	2.5761
0	1.972	2.6326
0	1.989	2.6955
0	2.006	2.752
0	2.023	2.8148
2	2.023	2.8714
2	2.057	2.9342
2	2.074	2.997
2	2.074	3.0599
2	2.091	3.1227
2	2.108	3.1855
2	2.108	3.2484
2	2.108	3.3112
2	2.125	3.3803
2	2.125	3.4431
2	2.108	3.506
2	2.108	3.5688
2	2.091	3.6316
2	2.091	3.6945
2	2.074	3.7573
2	2.057	3.8201
2	2.04	3.883
2	2.023	3.9458
2	2.006	4.0023
2	1.972	4.0652
2	1.955	4.1217
2	1.921	4.1783
2	1.904	4.2411
2	1.87	4.2976
2	1.836	4.3542
2	1.819	4.4044
2	1.785	4.461
0	1.734	4.5113
0	1.7	4.5678
0	1.649	4.6181
0	1.615	4.6683
0	1.564	4.7123
0	1.53	4.7626
1	1.479	4.8066
1	1.428	4.8506
1	1.377	4.8945
1	1.309	4.9322
1	1.258	4.9699
1	1.207	5.0076
1	1.156	5.0453
1	1.105	5.0767
1	1.054	5.1082
1	1.003	5.1396
1	0.952	5.171
1	0.901	5.2024
1	0.85	5.2275
1	0.799	5.2527
1	0.748	5.2778
1	0.697	5.2966
1	0.663	5.3155
1	0.612	5.3343
1	0.561	5.3532
1	0.527	5.372
1	0.476	5.3846
1	0.425	5.4035
1	0.391	5.4097
1	0.34	5.4223
0	0.306	5.4349
0	0.272	5.4412
0	0.238	5.4537
0	0.204	5.46
0	0.187	5.4663
0	0.153	5.4663
0	0.119	5.4726
0	0.085	5.4789
0	0.051	5.4789
0	0.017	5.4789
0	0	5.4789
0	-0.017	5.4789
0	-0.051	5.4789
2	-0.085	5.4789
2	-0.102	5.4726
2	-0.119	5.4726
2	-0.136	5.4663
2	-0.153	5.46
2	-0.17	5.46
2	-0.204	5.4537
2	-0.221	5.4474
2	-0.238	5.4349
2	-0.255	5.4286
2	-0.272	5.4223
2	-0.306	5.4097
2	-0.323	5.4035
2	-0.34	5.3909
2	-0.357	5.3846
2	-0.391	5.372
2	-0.408	5.3595
2	-0.425	5.3469
2	-0.459	5.3343
2	-0.476	5.3155
2	-0.493	5.3029
2	-0.527	5.2904
2	-0.544	5.2715
2	-0.578	5.2527
2	-0.595	5.2338
2	-0.629	5.215
2	-0.646	5.1961
2	-0.68	5.1773
2	-0.697	5.1584
2	-0.731	5.1333
2	-0.748	5.1144
2	-0.782	5.0893
2	-0.816	5.0642
2	-0.833	5.039
2	-0.867	5.0139
2	-0.901	4.9888
2	-0.935	4.9574
2	-0.952	4.9322
2	-0.986	4.9008
2	-1.02	4.8694
0	-1.054	4.838
0	-1.105	4.8066
0	-1.139	4.7752
0	-1.19	4.7375
0	-1.224	4.6998
0	-1.275	4.6621
0	-1.309	4.6244
0	-1.36	4.5867
0	-1.394	4.5427
0	-1.428	4.4987
0	-1.479	4.4547
0	-1.513	4.4107
0	-1.564	4.3667
0	-1.598	4.3165
0	-1.632	4.2725
0	-1.666	4.2222
0	-1.717	4.172
0	-1.751	4.1154
0	-1.785	4.0652
0	-1.819	4.0086
0	-1.836	3.9521
0	-1.87	3.9018
0	-1.904	3.839
0	-1.921	3.7824
0	-1.955	3.7259
0	-1.972	3.6693
0	-1.989	3.6065
0	-2.006	3.5499
0	-2.023	3.4871
0	-2.04	3.4243
0	-2.04	3.3615
0	-2.057	3.3049
0	-2.057	3.2421
0	-2.057	3.1793
0	-2.057	3.1164
0	-2.057	3.0536
0	-2.04	2.9908
0	-2.04	2.9279
0	-2.023	2.8714
0	-2.023	2.8085
0	-2.006	2.7457
2	-1.989	2.6892
2	-1.955	2.6263
2	-1.921	2.5698
2	-1.87	2.5132
2	-1.836	2.4567
2	-1.802	2.4001
2	-1.751	2.3499
2	-1.717	2.2996
2	-1.666	2.2431
2	-1.615	2.1991
2	-1.581	2.1488
2	-1.53	2.0986
2	-1.479	2.0546
2	-1.428	2.0106
2	-1.377	1.9729
2	-1.326	1.9289
2	-1.275	1.8912
2	-1.207	1.8535
2	-1.156	1.8158
2	-1.105	1.7844
2	-1.054	1.753
2	-1.003	1.7216
2	-0.952	1.6902
2	-0.884	1.6587
2	-0.833	1.6336
2	-0.782	1.6085
2	-0.731	1.5896
2	-0.68	1.5645
2	-0.612	1.5456
2	-0.561	1.5268
2	-0.51	1.5142
2	-0.459	1.4954
2	-0.391	1.4828
2	-0.34	1.4765
1	-0.306	1.464
1	-0.272	1.4577
1	-0.238	1.4451
1	-0.204	1.4388
0	-0.17	1.4325
0	-0.119	1.4325
0	-0.085	1.4263
0	-0.034	1.4263
0	0	1.4263
0	0.034	1.4263
0	0.068	1.4263
0	0.119	1.4263
0	0.153	1.4325
0	0.204	1.4388
0	0.238	1.4451
0	0.289	1.4514
0	0.323	1.464
0	0.374	1.4765
0	0.408	1.4891
0	0.459	1.5017
0	0.493	1.5142
0	0.544	1.5331
0	0.578	1.5456
0	0.629	1.5645
1	0.663	1.5833
1	0.697	1.6085
1	0.731	1.6273
1	0.765	1.6525
1	0.799	1.6713
1	0.816	1.6964
1	0.85	1.7216
1	0.884	1.7467
1	0.918	1.7781
0	0.952	1.8033
0	0.986	1.8347
0	1.037	1.8661
0	1.071	1.8975
0	1.122	1.9289
0	1.156	1.9666
0	1.19	1.998
0	1.224	2.0357
0	1.275	2.0734
0	1.309	2.1111
0	1.343	2.1551
0	1.377	2.1928
0	1.411	2.2368
0	1.445	2.2808
0	1.479	2.3247
0	1.496	2.3687
0	1.53	2.4127
0	1.564	2.463
0	1.581	2.507
0	1.598	2.5572
0	1.632	2.6012
0	1.649	2.6515
0	1.666	2.7017
0	1.683	2.752
0	1.7	2.8023
0	1.7	2.8588
0	1.717	2.9091
0	1.734	2.9593
0	1.734	3.0096
0	1.734	3.0661
0	1.734	3.1164
0	1.734	3.1667
0	1.734	3.2232
2	1.734	3.2735
2	1.734	3.3238
2	1.734	3.3803
2	1.734	3.4306
2	1.734	3.4808
2	1.717	3.5311
2	1.717	3.5877
2	1.717	3.6379
2	1.7	3.6882
2	1.683	3.7384
2	1.666	3.7887
2	1.649	3.839
2	1.632	3.8892
2	1.615	3.9395
2	1.598	3.9898
2	1.581	4.0338
2	1.547	4.084
2	1.53	4.128
2	1.496	4.172
2	1.479	4.2222
2	1.445	4.2662
2	1.411	4.3102
2	1.394	4.3479
2	1.36	4.3919
2	1.326	4.4296
2	1.292	4.4736
2	1.275	4.5113
2	1.241	4.549
2	1.207	4.5867
2	1.173	4.6244
2	1.139	4.6558
2	1.105	4.6935
2	1.088	4.7249
2	1.054	4.7563
2	1.02	4.7877
2	0.986	4.8191
2	0.952	4.8443
2	0.918	4.8757
2	0.884	4.9008
2	0.867	4.926
2	0.833	4.9574
2	0.799	4.9762
2	0.765	5.0014
2	0.748	5.0265
2	0.714	5.0453
2	0.68	5.0705
2	0.646	5.0893
2	0.629	5.1082
2	0.595	5.127
2	0.561	5.1459
2	0.544	5.1647
2	0.51	5.1773
2	0.493	5.1961
2	0.459	5.2087
2	0.442	5.2213
2	0.408	5.2338
2	0.391	5.2464
2	0.357	5.2589
2	0.34	5.2652
2	0.306	5.2778
2	0.289	5.2841
2	0.255	5.2966
2	0.238	5.3029
2	0.204	5.3092
2	0.187	5.3155
2	0.17	5.3218
2	0.136	5.3281
2	0.119	5.3281
2	0.085	5.3343
2	0.068	5.3343
2	0.051	5.3406
2	0.017	5.3406
2	0	5.3406
2	0	5.3406
2	-0.034	5.3406
2	-0.051	5.3406
2	-0.068	5.3343
2	-0.102	5.3343
2	-0.119	5.3281
2	-0.136	5.3281
2	-0.17	5.3218
2	-0.187	5.3155
2	-0.221	5.3092
2	-0.255	5.3029
2	-0.306	5.2904
2	-0.34	5.2841
2	-0.374	5.2715
2	-0.425	5.2589
2	-0.459	5.2464
2	-0.493	5.2338
2	-0.527	5.215
2	-0.561	5.2024
2	-0.595	5.1836
2	-0.646	5.1647
2	-0.68	5.1459
2	-0.714	5.1207
2	-0.748	5.1019
2	-0.799	5.0767
2	-0.833	5.0516
2	-0.867	5.0265
2	-0.918	4.9951
2	-0.952	4.9699
2	-1.003	4.9385
2	-1.037	4.9071
2	-1.088	4.8757
2	-1.122	4.8443
2	-1.156	4.8066
2	-1.207	4.7752
2	-1.241	4.7375
2	-1.292	4.6998
2	-1.326	4.6558
2	-1.377	4.6181
2	-1.411	4.5741
2	-1.462	4.5301
2	-1.496	4.4861
2	-1.547	4.4421
2	-1.598	4.3919
2	-1.649	4.3479
2	-1.7	4.2914
2	-1.751	4.2411
2	-1.802	4.1908
2	-1.853	4.1343
2	-1.904	4.0777
2	-1.938	4.0212
2	-1.989	3.9583
2	-2.023	3.9018
2	-2.057	3.839
2	-2.108	3.7761
2	-2.142	3.7133
2	-2.176	3.6442
2	-2.193	3.5814
2	-2.227	3.5122
2	-2.244	3.4494
2	-2.278	3.3803
2	-2.295	3.3112
2	-2.312	3.2421
2	-2.329	3.173
2	-2.329	3.1038
2	-2.346	3.0284
2	-2.346	2.9593
2	-2.346	2.8902
2	-2.346	2.8211
2	-2.346	2.7457
2	-2.329	2.6766
2	-2.329	2.6075
2	-2.312	2.5384
2	-2.295	2.4693
2	-2.278	2.4001
2	-2.261	2.331
2	-2.244	2.2619
2	-2.21	2.1991
2	-2.193	2.13
2	-2.159	2.0671
2	-2.125	1.998
2	-2.108	1.9352
2	-2.074	1.8724
2	-2.04	1.8095
2	-2.006	1.753
2	-1.989	1.6902
2	-1.955	1.6336
2	-1.904	1.5708
2	-1.853	1.5142
2	-1.819	1.464
2	-1.768	1.4074
2	-1.734	1.3509
2	-1.683	1.3006
2	-1.649	1.2503
2	-1.598	1.2001
2	-1.564	1.1561
2	-1.53	1.1058
2	-1.479	1.0618
2	-1.445	1.0179
2	-1.411	0.97388
2	-1.377	0.93618
2	-1.343	0.8922
2	-1.309	0.8545
2	-1.275	0.81052
2	-1.241	0.77282
2	-1.207	0.74141
2	-1.19	0.70371
2	-1.156	0.66601
2	-1.139	0.63459
2	-1.105	0.59689
2	-1.088	0.56548
2	-1.054	0.53406
2	-1.02	0.50265
2	-0.986	0.47123
[truncated: 5,162 more rows]
