# Supplementary material for: Skilled motor control of an inverted pendulum implies low entropy of states but high entropy of actions
Source: PLoS Comput Biol. 2023 Jan 6;19(1):e1010810. doi: 10.1371/journal.pcbi.1010810 (PMC9851554; doi:10.1371/journal.pcbi.1010810)
Supplement: S2 File — The dataset within the file contains the data collected during the experiment. Each CSV file named “FRI_p_l.csv” corresponds to a different trial, where “p” stands for an unique numerical participant’s identifier and “l” stands for pendulum length (where “2” corresponds to 0.2, “3” to 0.3 m, “4” to 0.4 m, etc.). In every file, rows correspond to subsequent time steps, sampled with a frequency of 0.017 s. For every recorded time step, each column contains: the action selected by the trial’s participant (“action”). The value 0 corresponds to a “no action”, the value 1 represents an action that pushes the pendulum towards the clockwise direction and the value 2 corresponds to an action that pushes the pendulum towards the anti-clockwise direction.the angular velocity of the pendulum at that time step (“ang. velocity”), measured in rad s−1.the angle of the pendulum at that time step (“angle”), measured in rad with values in the interval [0, 2π) rad. The angle 0 rad corresponds to the pendulum oriented in its upright position.the single utility value associated to the whole trial (“utility”). (ZIP) [file pcbi.1010810.s002.zip › ExperimentalData/FRI_34_2.csv]

action	angular vel.	angle	trial utility
0	0	3.2358	-18.7983
0	-0.017	3.2358
0	-0.034	3.2358
0	-0.051	3.2358
0	-0.068	3.2358
0	-0.085	3.2295
0	-0.085	3.2295
0	-0.102	3.2232
0	-0.119	3.2232
0	-0.136	3.217
0	-0.136	3.2107
0	-0.153	3.2107
0	-0.17	3.2044
0	-0.17	3.1981
0	-0.187	3.1918
0	-0.187	3.1855
0	-0.187	3.1793
0	-0.204	3.173
0	-0.204	3.1667
0	-0.204	3.1604
0	-0.204	3.1541
0	-0.221	3.1478
0	-0.221	3.1416
0	-0.221	3.1353
0	-0.221	3.129
0	-0.204	3.1227
0	-0.204	3.1164
0	-0.204	3.1101
0	-0.204	3.1038
0	-0.187	3.0976
0	-0.187	3.0913
0	-0.17	3.085
0	-0.17	3.0787
0	-0.153	3.0724
0	-0.153	3.0661
0	-0.136	3.0661
0	-0.136	3.0599
0	-0.119	3.0536
0	-0.102	3.0536
0	-0.085	3.0473
0	-0.068	3.0473
0	-0.068	3.0473
0	-0.051	3.041
0	-0.034	3.041
0	-0.017	3.041
0	0	3.041
0	0	3.041
0	0	3.041
0	0.017	3.041
0	0.034	3.041
1	0.051	3.041
1	0.034	3.0473
1	0	3.0473
1	-0.017	3.0473
1	-0.034	3.041
1	-0.068	3.041
1	-0.085	3.041
1	-0.119	3.0347
1	-0.136	3.0347
1	-0.17	3.0284
1	-0.187	3.0222
1	-0.204	3.0159
1	-0.238	3.0096
1	-0.255	3.0033
1	-0.272	2.9908
1	-0.289	2.9845
1	-0.306	2.9782
1	-0.323	2.9656
1	-0.34	2.9531
1	-0.34	2.9468
1	-0.357	2.9342
1	-0.374	2.9216
1	-0.374	2.9091
1	-0.374	2.9028
1	-0.391	2.8902
1	-0.391	2.8777
1	-0.391	2.8651
1	-0.391	2.8525
1	-0.391	2.84
1	-0.374	2.8274
1	-0.374	2.8211
1	-0.374	2.8085
1	-0.357	2.796
1	-0.34	2.7834
1	-0.34	2.7771
1	-0.323	2.7646
1	-0.306	2.752
1	-0.289	2.7457
1	-0.272	2.7394
1	-0.255	2.7269
1	-0.238	2.7206
1	-0.204	2.7143
1	-0.187	2.708
1	-0.17	2.7017
1	-0.136	2.6955
1	-0.119	2.6955
1	-0.102	2.6892
1	-0.068	2.6892
1	-0.051	2.6829
0	0	2.6829
0	0.068	2.6892
0	0.136	2.6892
0	0.204	2.6955
0	0.255	2.7017
0	0.323	2.708
0	0.391	2.7206
0	0.442	2.7332
2	0.51	2.752
2	0.595	2.7646
2	0.697	2.7834
2	0.782	2.8085
2	0.867	2.8337
2	0.952	2.8588
2	1.037	2.8902
2	1.105	2.9216
2	1.173	2.9593
2	1.241	2.997
2	1.292	3.0347
2	1.36	3.0724
2	1.394	3.1164
2	1.445	3.1541
2	1.479	3.1981
2	1.496	3.2484
2	1.513	3.2923
2	1.53	3.3363
2	1.547	3.3866
2	1.547	3.4306
2	1.53	3.4745
2	1.513	3.5248
2	1.496	3.5688
2	1.479	3.6128
2	1.445	3.6568
2	1.411	3.7008
2	1.36	3.7447
2	1.309	3.7824
2	1.258	3.8201
2	1.207	3.8578
2	1.139	3.8955
2	1.088	3.9269
2	1.02	3.9583
2	0.935	3.9898
2	0.867	4.0149
2	0.782	4.04
2	0.714	4.0652
2	0.629	4.084
2	0.544	4.1029
2	0.459	4.1217
2	0.374	4.1343
2	0.289	4.1406
2	0.204	4.1468
2	0.119	4.1531
2	0.034	4.1594
2	-0.034	4.1594
0	-0.17	4.1531
0	-0.289	4.1468
0	-0.425	4.1343
0	-0.544	4.1217
0	-0.663	4.1029
0	-0.782	4.084
0	-0.901	4.0526
0	-1.02	4.0275
0	-1.139	3.996
0	-1.258	3.9583
1	-1.36	3.9207
1	-1.496	3.8767
1	-1.632	3.8264
1	-1.768	3.7761
1	-1.904	3.7196
1	-2.023	3.6631
1	-2.125	3.6002
1	-2.227	3.5311
1	-2.312	3.4683
1	-2.397	3.3929
1	-2.482	3.3238
1	-2.533	3.2484
1	-2.584	3.1667
1	-2.618	3.0913
1	-2.652	3.0096
1	-2.669	2.9279
1	-2.669	2.8525
1	-2.652	2.7708
1	-2.635	2.6892
1	-2.601	2.6138
1	-2.567	2.5321
1	-2.516	2.4567
1	-2.448	2.3813
1	-2.38	2.3122
1	-2.312	2.2368
1	-2.227	2.1677
1	-2.142	2.1048
1	-2.057	2.042
0	-1.921	1.9792
0	-1.768	1.9289
0	-1.632	1.8724
0	-1.496	1.8284
0	-1.343	1.7844
0	-1.19	1.7467
0	-1.037	1.7153
0	-0.901	1.6839
0	-0.748	1.6587
0	-0.595	1.6399
0	-0.442	1.621
0	-0.289	1.6085
0	-0.153	1.6022
0	0	1.6022
0	0.136	1.6022
0	0.289	1.6085
0	0.442	1.621
0	0.578	1.6336
0	0.731	1.6587
0	0.884	1.6839
0	1.037	1.709
0	1.173	1.7404
0	1.326	1.7781
0	1.479	1.8221
0	1.615	1.8724
0	1.751	1.9226
0	1.887	1.9729
0	2.023	2.0357
2	2.159	2.0986
2	2.329	2.1677
2	2.482	2.2368
2	2.635	2.3122
2	2.788	2.3939
2	2.924	2.4818
2	3.043	2.5698
2	3.162	2.664
0	3.213	2.7583
0	3.264	2.8588
0	3.298	2.9593
0	3.315	3.0599
0	3.315	3.1541
0	3.315	3.2546
0	3.281	3.3552
0	3.247	3.4557
0	3.179	3.5499
0	3.111	3.6442
0	3.043	3.7384
0	2.941	3.8264
0	2.839	3.9144
0	2.737	3.996
0	2.618	4.0777
0	2.482	4.1531
0	2.363	4.2285
0	2.227	4.2976
0	2.074	4.3605
0	1.938	4.4233
0	1.785	4.4798
0	1.649	4.5301
0	1.496	4.5804
0	1.343	4.6244
0	1.19	4.6621
2	1.037	4.6935
2	0.935	4.7249
2	0.816	4.75
2	0.714	4.7752
2	0.595	4.794
2	0.493	4.8129
2	0.391	4.8254
2	0.272	4.8317
2	0.17	4.838
2	0.068	4.8443
0	-0.068	4.8443
0	-0.221	4.838
0	-0.374	4.8317
0	-0.51	4.8191
0	-0.663	4.8003
0	-0.816	4.7752
0	-0.969	4.75
0	-1.122	4.7186
0	-1.258	4.6809
0	-1.411	4.6432
0	-1.564	4.5992
1	-1.717	4.549
1	-1.904	4.4924
1	-2.074	4.4359
1	-2.261	4.3667
1	-2.448	4.2976
1	-2.618	4.2222
1	-2.788	4.1406
1	-2.941	4.0526
1	-3.094	3.9646
1	-3.247	3.8641
1	-3.383	3.7699
1	-3.502	3.6631
1	-3.604	3.5562
1	-3.706	3.4494
1	-3.774	3.3363
1	-3.842	3.2232
1	-3.876	3.1038
1	-3.893	2.9908
1	-3.91	2.8714
1	-3.893	2.752
1	-3.876	2.6389
1	-3.825	2.5195
1	-3.774	2.4064
1	-3.706	2.2933
1	-3.638	2.1802
1	-3.536	2.0734
1	-3.451	1.9729
1	-3.349	1.8661
1	-3.23	1.7655
1	-3.128	1.6713
1	-3.026	1.5833
1	-2.907	1.4891
1	-2.805	1.4074
0	-2.652	1.3257
0	-2.499	1.2441
0	-2.363	1.1749
0	-2.227	1.1058
0	-2.091	1.0367
0	-1.972	0.98016
0	-1.836	0.91733
0	-1.717	0.86707
0	-1.615	0.8168
0	-1.496	0.76654
0	-1.394	0.72256
0	-1.292	0.68486
0	-1.207	0.64716
0	-1.122	0.60946
0	-1.037	0.57805
0	-0.952	0.54663
0	-0.867	0.5215
0	-0.799	0.49637
1	-0.731	0.47123
1	-0.697	0.45238
1	-0.68	0.43353
1	-0.663	0.4084
0	-0.595	0.38955
0	-0.544	0.37699
0	-0.493	0.35814
0	-0.425	0.34557
0	-0.391	0.333
0	-0.34	0.32044
0	-0.289	0.31416
0	-0.238	0.30159
0	-0.204	0.29531
0	-0.153	0.28902
1	-0.102	0.28902
1	-0.102	0.28274
1	-0.102	0.27646
1	-0.102	0.27646
1	-0.102	0.27017
0	-0.068	0.27017
0	-0.017	0.27017
0	0	0.27017
0	0.034	0.27017
0	0.085	0.27017
0	0.119	0.27646
0	0.17	0.27646
0	0.204	0.28274
0	0.255	0.28902
0	0.289	0.30159
0	0.34	0.30787
1	0.391	0.32044
1	0.391	0.333
1	0.408	0.34557
1	0.408	0.35814
1	0.425	0.3707
1	0.442	0.38327
1	0.459	0.39583
1	0.476	0.4084
1	0.493	0.42725
1	0.527	0.43982
1	0.544	0.45867
1	0.578	0.47752
1	0.595	0.49008
1	0.629	0.50893
1	0.663	0.53406
0	0.748	0.55291
0	0.833	0.57805
0	0.901	0.60318
0	1.003	0.63459
0	1.088	0.66601
0	1.173	0.69742
0	1.275	0.73512
0	1.377	0.77282
0	1.479	0.8168
0	1.598	0.86707
0	1.717	0.91105
0	1.836	0.9676
0	1.955	1.0241
0	2.091	1.087
0	2.227	1.1498
0	2.363	1.2189
0	2.499	1.2943
0	2.652	1.3697
0	2.788	1.4514
0	2.941	1.5394
0	3.094	1.6273
0	3.23	1.7216
0	3.383	1.8221
0	3.519	1.9289
0	3.655	2.0357
0	3.791	2.1488
0	3.91	2.2619
0	4.012	2.3813
0	4.114	2.507
0	4.182	2.6263
0	4.25	2.7583
0	4.301	2.8839
0	4.318	3.0159
0	4.335	3.1416
0	4.318	3.2735
0	4.284	3.4054
0	4.233	3.5311
0	4.165	3.6568
0	4.08	3.7824
0	3.978	3.9018
0	3.876	4.0212
0	3.74	4.1343
0	3.621	4.2474
0	3.468	4.3542
0	3.332	4.4547
0	3.179	4.5553
0	3.026	4.6432
0	2.873	4.7375
0	2.737	4.8191
0	2.584	4.9008
0	2.431	4.9762
0	2.295	5.0453
0	2.142	5.1144
0	2.006	5.1773
0	1.87	5.2338
0	1.751	5.2904
0	1.632	5.3406
0	1.496	5.3846
0	1.394	5.4286
0	1.275	5.4726
0	1.173	5.5103
0	1.071	5.5417
0	0.969	5.5731
0	0.867	5.5982
0	0.782	5.6234
0	0.68	5.6485
0	0.595	5.6674
0	0.51	5.6862
0	0.425	5.6988
0	0.34	5.7113
0	0.272	5.7176
0	0.187	5.7239
0	0.102	5.7302
0	0.034	5.7365
0	-0.034	5.7365
0	-0.102	5.7302
0	-0.187	5.7239
0	-0.272	5.7176
0	-0.34	5.7113
0	-0.425	5.6988
0	-0.51	5.6862
0	-0.595	5.6674
0	-0.68	5.6485
0	-0.765	5.6234
0	-0.867	5.5982
0	-0.952	5.5731
0	-1.054	5.5417
0	-1.156	5.5103
0	-1.258	5.4726
0	-1.377	5.4349
0	-1.496	5.3909
0	-1.615	5.3406
0	-1.734	5.2904
0	-1.853	5.2401
0	-1.989	5.1836
0	-2.125	5.1207
0	-2.261	5.0516
0	-2.397	4.9825
0	-2.55	4.9071
1	-2.686	4.8317
1	-2.873	4.7437
1	-3.077	4.6558
1	-3.264	4.5615
1	-3.451	4.461
1	-3.621	4.3542
1	-3.808	4.2411
1	-3.961	4.128
1	-4.131	4.0023
1	-4.267	3.8767
1	-4.403	3.751
1	-4.522	3.6128
1	-4.624	3.4745
1	-4.692	3.3363
0	-4.709	3.1918
0	-4.709	3.0536
0	-4.692	2.9091
0	-4.641	2.7708
0	-4.573	2.6326
0	-4.488	2.4944
0	-4.386	2.3624
0	-4.284	2.2305
0	-4.148	2.1048
0	-4.012	1.9855
0	-3.876	1.8661
0	-3.723	1.753
0	-3.57	1.6399
0	-3.417	1.5331
0	-3.264	1.4325
0	-3.128	1.3383
0	-2.975	1.2503
0	-2.839	1.1624
0	-2.703	1.0744
0	-2.567	0.99901
0	-2.448	0.92362
0	-2.329	0.84822
0	-2.21	0.7791
0	-2.108	0.71627
0	-2.023	0.65344
0	-1.921	0.59689
0	-1.853	0.54035
0	-1.768	0.4838
0	-1.7	0.43353
0	-1.649	0.38327
0	-1.581	0.333
0	-1.547	0.28274
0	-1.496	0.23876
0	-1.462	0.19478
0	-1.445	0.15079
0	-1.428	0.10681
0	-1.411	0.062831
0	-1.394	0.025132
0	-1.394	6.2642
0	-1.411	6.2203
0	-1.411	6.1763
0	-1.428	6.1386
0	-1.462	6.0946
2	-1.479	6.0506
2	-1.479	6.0004
2	-1.479	5.9564
2	-1.496	5.9124
2	-1.513	5.8684
2	-1.53	5.8244
2	-1.564	5.7742
2	-1.598	5.7302
2	-1.632	5.6799
2	-1.683	5.6297
2	-1.734	5.5794
2	-1.785	5.5228
2	-1.853	5.4726
2	-1.921	5.4097
2	-2.006	5.3532
0	-2.125	5.2904
0	-2.244	5.2275
0	-2.38	5.1584
0	-2.516	5.083
0	-2.652	5.0014
0	-2.805	4.9197
0	-2.958	4.838
1	-3.094	4.7437
1	-3.281	4.6495
1	-3.468	4.549
1	-3.655	4.4421
1	-3.842	4.3291
1	-4.012	4.2097
0	-4.131	4.084
0	-4.25	3.9583
0	-4.352	3.8327
0	-4.437	3.7008
0	-4.505	3.5625
0	-4.556	3.4243
0	-4.59	3.2923
0	-4.607	3.1541
0	-4.59	3.0159
0	-4.556	2.8777
0	-4.505	2.7394
0	-4.437	2.6075
0	-4.352	2.4755
0	-4.25	2.3436
0	-4.131	2.2179
0	-4.012	2.0923
0	-3.876	1.9792
0	-3.723	1.8598
0	-3.587	1.753
0	-3.434	1.6462
0	-3.281	1.5456
0	-3.128	1.4514
0	-2.975	1.3572
0	-2.839	1.2692
0	-2.686	1.1875
0	-2.55	1.1058
0	-2.414	1.0367
0	-2.295	0.96131
0	-2.176	0.89848
0	-2.057	0.82937
0	-1.938	0.77282
0	-1.836	0.71627
0	-1.751	0.65973
0	-1.649	0.60946
0	-1.564	0.5592
0	-1.496	0.51521
0	-1.428	0.47123
0	-1.36	0.42725
1	-1.292	0.38955
1	-1.275	0.35185
1	-1.275	0.31416
1	-1.258	0.27646
0	-1.224	0.23876
0	-1.19	0.20106
0	-1.156	0.16336
0	-1.139	0.13195
0	-1.122	0.094246
0	-1.105	0.062831
0	-1.105	0.025132
0	-1.105	6.2768
2	-1.105	6.2454
2	-1.071	6.214
2	-1.037	6.1826
2	-1.02	6.1512
2	-1.003	6.1197
2	-0.986	6.0883
2	-0.969	6.0569
2	-0.969	6.0318
2	-0.969	6.0004
2	-0.969	5.9689
2	-0.969	5.9438
2	-0.986	5.9124
0	-1.037	5.881
0	-1.105	5.8496
0	-1.156	5.8182
0	-1.241	5.7805
0	-1.309	5.7428
0	-1.394	5.6988
0	-1.462	5.6548
0	-1.564	5.6108
0	-1.649	5.5605
0	-1.751	5.5103
0	-1.853	5.46
0	-1.972	5.3972
0	-2.091	5.3406
0	-2.21	5.2715
0	-2.346	5.2024
0	-2.482	5.1333
0	-2.618	5.0579
0	-2.754	4.9762
0	-2.89	4.8883
0	-3.043	4.8003
0	-3.196	4.706
0	-3.349	4.6118
0	-3.485	4.505
0	-3.638	4.3982
0	-3.774	4.2851
0	-3.893	4.172
0	-4.029	4.0526
0	-4.131	3.9332
0	-4.233	3.8076
0	-4.318	3.6756
0	-4.386	3.5437
0	-4.437	3.4117
0	-4.454	3.2798
0	-4.471	3.1478
0	-4.454	3.0096
0	-4.42	2.8777
0	-4.369	2.7457
0	-4.301	2.6138
0	-4.216	2.4881
0	-4.114	2.3624
0	-4.012	2.2368
0	-3.876	2.1237
0	-3.757	2.0043
0	-3.604	1.8975
0	-3.468	1.7907
0	-3.315	1.6902
0	-3.162	1.5896
0	-3.009	1.4954
0	-2.856	1.4074
0	-2.703	1.3257
0	-2.567	1.2441
0	-2.431	1.1687
0	-2.295	1.0995
0	-2.159	1.0304
0	-2.023	0.9676
0	-1.904	0.91105
0	-1.785	0.8545
0	-1.683	0.80424
0	-1.564	0.75397
0	-1.462	0.70999
0	-1.377	0.66601
0	-1.275	0.62203
0	-1.19	0.58433
0	-1.105	0.55291
0	-1.037	0.5215
0	-0.969	0.49008
0	-0.884	0.45867
0	-0.833	0.43353
0	-0.765	0.4084
0	-0.697	0.38955
0	-0.646	0.3707
0	-0.595	0.35185
0	-0.544	0.333
0	-0.493	0.31416
0	-0.442	0.30159
0	-0.408	0.28902
0	-0.357	0.27646
0	-0.323	0.26389
0	-0.289	0.25761
1	-0.238	0.25132
1	-0.255	0.23876
1	-0.255	0.23247
1	-0.255	0.22619
1	-0.272	0.21991
1	-0.272	0.20734
1	-0.289	0.20106
1	-0.289	0.19478
1	-0.306	0.18221
1	-0.323	0.17593
1	-0.34	0.16336
1	-0.34	0.15079
1	-0.374	0.14451
1	-0.391	0.13195
0	-0.374	0.11938
0	-0.34	0.10681
0	-0.34	0.10053
0	-0.323	0.087963
0	-0.306	0.075397
0	-0.289	0.069114
0	-0.289	0.062831
0	-0.272	0.050265
0	-0.272	0.043982
0	-0.255	0.037699
0	-0.255	0.025132
0	-0.255	0.018849
0	-0.255	0.012566
2	-0.238	0.0062831
2	-0.204	0
2	-0.17	6.2768
2	-0.119	6.2705
2	-0.085	6.2642
2	-0.051	6.2642
2	-0.017	6.2642
2	0.017	6.2642
2	0.051	6.2642
2	0.085	6.2642
2	0.119	6.2705
2	0.17	6.2768
2	0.204	0
0	0.204	0.0062831
0	0.204	0.012566
0	0.204	0.018849
0	0.221	0.025132
0	0.221	0.031415
0	0.221	0.037699
0	0.238	0.043982
0	0.238	0.050265
0	0.255	0.056548
0	0.255	0.069114
0	0.272	0.075397
1	0.272	0.08168
1	0.255	0.094246
1	0.221	0.10053
1	0.204	0.10681
1	0.187	0.1131
1	0.153	0.11938
1	0.136	0.11938
1	0.119	0.12566
1	0.085	0.13195
1	0.068	0.13195
1	0.051	0.13195
1	0.034	0.13823
1	0.017	0.13823
1	0	0.13823
1	-0.017	0.13823
1	-0.034	0.13823
1	-0.051	0.13195
1	-0.068	0.13195
1	-0.085	0.13195
1	-0.119	0.12566
1	-0.136	0.11938
1	-0.153	0.11938
1	-0.17	0.1131
1	-0.204	0.10681
0	-0.187	0.10053
0	-0.17	0.094246
0	-0.153	0.087963
0	-0.136	0.08168
0	-0.136	0.08168
0	-0.119	0.075397
0	-0.102	0.075397
0	-0.102	0.069114
0	-0.085	0.069114
0	-0.068	0.062831
0	-0.068	0.062831
0	-0.051	0.062831
0	-0.051	0.056548
0	-0.034	0.056548
0	-0.034	0.056548
0	-0.017	0.056548
0	-0.017	0.056548
0	0	0.056548
0	0	0.050265
0	0	0.056548
0	0	0.056548
0	0.017	0.056548
0	0.017	0.056548
0	0.034	0.056548
0	0.051	0.056548
0	0.051	0.056548
0	0.068	0.062831
0	0.068	0.062831
0	0.085	0.069114
0	0.085	0.069114
0	0.102	0.069114
0	0.119	0.075397
0	0.119	0.08168
0	0.136	0.08168
0	0.153	0.087963
0	0.17	0.094246
0	0.187	0.10053
0	0.204	0.10681
1	0.221	0.1131
1	0.187	0.11938
1	0.17	0.12566
1	0.153	0.12566
1	0.119	0.13195
1	0.102	0.13823
1	0.085	0.13823
1	0.068	0.14451
1	0.051	0.14451
1	0.034	0.14451
1	0.017	0.14451
1	0	0.14451
1	0	0.14451
1	-0.017	0.14451
1	-0.051	0.14451
1	-0.068	0.14451
1	-0.085	0.13823
1	-0.102	0.13823
1	-0.119	0.13195
1	-0.136	0.13195
1	-0.153	0.12566
1	-0.187	0.11938
1	-0.204	0.1131
1	-0.221	0.10681
1	-0.255	0.10053
1	-0.272	0.094246
0	-0.255	0.08168
0	-0.255	0.075397
0	-0.238	0.069114
0	-0.221	0.062831
0	-0.221	0.050265
0	-0.204	0.043982
0	-0.204	0.037699
0	-0.204	0.031415
0	-0.187	0.025132
0	-0.187	0.018849
0	-0.187	0.018849
0	-0.187	0.012566
0	-0.187	0.0062831
0	-0.187	0
0	-0.187	6.2768
0	-0.187	6.2705
0	-0.187	6.2642
0	-0.187	6.258
0	-0.187	6.2517
0	-0.187	6.2454
0	-0.204	6.2391
0	-0.204	6.2328
0	-0.221	6.2265
0	-0.221	6.2203
2	-0.238	6.214
2	-0.204	6.2077
2	-0.17	6.2014
2	-0.136	6.1951
2	-0.119	6.1951
2	-0.085	6.1889
2	-0.068	6.1889
2	-0.034	6.1826
2	-0.017	6.1826
2	0	6.1826
2	0.034	6.1826
2	0.051	6.1826
2	0.085	6.1889
2	0.102	6.1889
2	0.136	6.1951
2	0.153	6.2014
2	0.187	6.2077
2	0.221	6.214
0	0.204	6.2203
0	0.204	6.2265
0	0.187	6.2328
0	0.187	6.2391
0	0.17	6.2391
0	0.17	6.2454
0	0.17	6.2517
0	0.17	6.258
0	0.17	6.2642
0	0.153	6.2705
0	0.153	6.2705
0	0.153	6.2768
0	0.153	0
0	0.153	0.0062831
0	0.153	0.012566
0	0.17	0.012566
0	0.17	0.018849
0	0.17	0.025132
0	0.17	0.031415
0	0.17	0.037699
0	0.187	0.043982
0	0.187	0.050265
0	0.204	0.056548
0	0.204	0.062831
0	0.221	0.069114
0	0.221	0.075397
1	0.238	0.08168
1	0.221	0.087963
1	0.187	0.094246
1	0.17	0.10053
1	0.136	0.10681
1	0.119	0.10681
1	0.085	0.1131
1	0.068	0.1131
1	0.051	0.11938
1	0.017	0.11938
0	0.034	0.11938
0	0.051	0.11938
0	0.068	0.12566
0	0.102	0.12566
0	0.119	0.13195
0	0.136	0.13195
0	0.153	0.13823
0	0.17	0.14451
1	0.204	0.15079
1	0.187	0.15708
1	0.17	0.15708
1	0.153	0.16336
1	0.136	0.16964
1	0.119	0.17593
1	0.102	0.17593
1	0.085	0.18221
1	0.085	0.18221
1	0.068	0.18849
1	0.051	0.18849
1	0.051	0.18849
1	0.034	0.18849
1	0.017	0.19478
1	0	0.19478
1	0	0.19478
1	0	0.19478
1	-0.017	0.19478
1	-0.017	0.19478
1	-0.034	0.18849
1	-0.051	0.18849
0	-0.017	0.18849
0	0	0.18849
0	0.017	0.18849
0	0.051	0.18849
0	0.085	0.19478
0	0.119	0.19478
0	0.136	0.20106
0	0.17	0.20734
0	0.204	0.21363
0	0.238	0.21991
0	0.272	0.22619
1	0.306	0.23247
1	0.306	0.24504
1	0.289	0.25132
1	0.289	0.26389
1	0.289	0.27017
1	0.289	0.28274
1	0.289	0.28902
1	0.306	0.29531
1	0.306	0.30787
1	0.306	0.31416
1	0.323	0.32672
1	0.323	0.33929
1	0.34	0.34557
1	0.34	0.35814
1	0.357	0.3707
1	0.374	0.37699
1	0.391	0.38955
1	0.408	0.40212
1	0.425	0.41469
1	0.442	0.42725
1	0.476	0.43982
1	0.493	0.45867
1	0.527	0.47123
1	0.544	0.49008
1	0.578	0.50893
1	0.612	0.52778
1	0.646	0.54663
1	0.697	0.56548
1	0.731	0.58433
1	0.782	0.60946
1	0.816	0.63459
1	0.867	0.65973
1	0.918	0.68486
1	0.986	0.71627
0	1.088	0.74769
0	1.19	0.7791
0	1.292	0.8168
0	1.411	0.86079
0	1.513	0.90477
0	1.632	0.94875
0	1.768	0.99901
0	1.887	1.0556
0	2.023	1.1121
0	2.159	1.1749
0	2.295	1.2441
0	2.431	1.3132
0	2.584	1.3886
0	2.737	1.4703
0	2.873	1.5582
0	3.026	1.6462
0	3.179	1.7404
0	3.315	1.8347
0	3.468	1.9352
0	3.587	2.042
0	3.723	2.1551
0	3.842	2.2682
0	3.944	2.3813
0	4.046	2.507
0	4.114	2.6263
0	4.182	2.752
0	4.233	2.8777
0	4.25	3.0033
0	4.267	3.1353
0	4.25	3.2609
0	4.216	3.3929
0	4.182	3.5185
0	4.114	3.6379
0	4.029	3.7636
0	3.927	3.883
0	3.825	4.0023
0	3.706	4.1154
0	3.57	4.2222
0	3.434	4.3291
0	3.281	4.4296
0	3.145	4.5238
0	2.992	4.6181
0	2.839	4.706
0	2.686	4.7877
0	2.533	4.8694
0	2.397	4.9385
0	2.244	5.0139
0	2.108	5.0767
0	1.955	5.1396
0	1.819	5.1961
0	1.7	5.2464
0	1.564	5.2966
0	1.445	5.3406
0	1.326	5.3846
0	1.207	5.4223
0	1.088	5.46
0	0.986	5.4914
0	0.884	5.5166
0	0.782	5.5417
0	0.68	5.5668
0	0.578	5.5857
0	0.493	5.5982
0	0.391	5.6108
0	0.306	5.6234
0	0.204	5.6297
0	0.119	5.6359
0	0.034	5.6422
0	-0.051	5.6359
0	-0.136	5.6359
0	-0.221	5.6297
0	-0.323	5.6234
0	-0.408	5.6108
0	-0.493	5.5982
0	-0.595	5.5794
0	-0.697	5.5605
0	-0.799	5.5354
0	-0.901	5.5103
0	-1.003	5.4851
0	-1.105	5.4537
0	-1.224	5.416
0	-1.343	5.3783
0	-1.462	5.3343
0	-1.581	5.2904
0	-1.7	5.2401
0	-1.836	5.1898
0	-1.972	5.1333
0	-2.108	5.0705
0	-2.244	5.0014
0	-2.397	4.9322
0	-2.533	4.8568
0	-2.686	4.7814
0	-2.839	4.6998
0	-2.975	4.6118
0	-3.128	4.5175
0	-3.264	4.4233
0	-3.417	4.3228
0	-3.553	4.216
0	-3.672	4.1091
0	-3.791	3.996
0	-3.893	3.883
0	-3.995	3.7636
0	-4.063	3.6442
0	-4.131	3.5185
0	-4.165	3.3929
0	-4.199	3.2672
0	-4.216	3.1416
0	-4.199	3.0159
0	-4.165	2.8902
0	-4.114	2.7646
0	-4.046	2.6389
1	-3.978	2.5195
1	-3.91	2.4001
1	-3.842	2.287
1	-3.774	2.174
1	-3.672	2.0609
1	-3.587	1.9478
1	-3.485	1.841
1	-3.366	1.7404
0	-3.213	1.6399
0	-3.077	1.5456
0	-2.924	1.4577
0	-2.771	1.3697
0	-2.618	1.288
0	-2.482	1.2126
0	-2.346	1.1435
0	-2.21	1.0744
0	-2.074	1.0053
0	-1.955	0.94875
0	-1.819	0.8922
0	-1.717	0.83565
0	-1.598	0.78539
0	-1.496	0.74141
0	-1.394	0.69742
0	-1.309	0.65344
0	-1.207	0.61574
0	-1.122	0.58433
0	-1.037	0.55291
0	-0.969	0.5215
0	-0.901	0.49008
0	-0.816	0.46495
0	-0.765	0.43982
0	-0.697	0.42097
0	-0.629	0.40212
0	-0.578	0.38327
0	-0.527	0.36442
0	-0.459	0.35185
0	-0.408	0.333
0	-0.374	0.32044
0	-0.323	0.31416
0	-0.272	0.30159
0	-0.221	0.29531
0	-0.187	0.28902
0	-0.136	0.28274
1	-0.102	0.28274
1	-0.102	0.27646
1	-0.102	0.27646
1	-0.102	0.27017
1	-0.102	0.27017
1	-0.102	0.26389
1	-0.102	0.26389
1	-0.102	0.25761
1	-0.102	0.25761
1	-0.102	0.25132
1	-0.102	0.25132
1	-0.102	0.24504
1	-0.119	0.23876
1	-0.119	0.23876
1	-0.119	0.23247
1	-0.136	0.23247
1	-0.136	0.22619
1	-0.136	0.21991
1	-0.153	0.21363
1	-0.153	0.21363
1	-0.17	0.20734
0	-0.136	0.20106
0	-0.102	0.19478
0	-0.068	0.19478
0	-0.051	0.19478
0	-0.017	0.18849
0	0	0.18849
0	0.017	0.19478
0	0.051	0.19478
0	0.085	0.19478
0	0.119	0.20106
0	0.136	0.20106
0	0.17	0.20734
0	0.204	0.21363
0	0.238	0.21991
0	0.272	0.22619
1	0.306	0.23876
1	0.306	0.24504
1	0.306	0.25761
1	0.306	0.26389
1	0.306	0.27646
1	0.306	0.28274
1	0.306	0.29531
1	0.306	0.30159
1	0.306	0.31416
1	0.323	0.32044
1	0.323	0.333
1	0.34	0.33929
1	0.34	0.35185
1	0.357	0.36442
1	0.374	0.3707
1	0.391	0.38327
1	0.408	0.39583
1	0.425	0.4084
0	0.476	0.42097
0	0.544	0.43982
0	0.612	0.45867
0	0.68	0.47752
0	0.748	0.49637
0	0.816	0.5215
0	0.901	0.54663
0	0.969	0.57805
0	1.054	0.60946
0	1.139	0.64088
0	1.241	0.67858
0	1.343	0.71627
0	1.428	0.75397
0	1.547	0.80424
0	1.649	0.84822
0	1.768	0.89848
0	1.887	0.95503
0	2.006	1.0116
0	2.142	1.0744
0	2.278	1.1435
0	2.414	1.2126
0	2.55	1.288
0	2.686	1.3697
0	2.839	1.4514
0	2.992	1.5394
0	3.128	1.6273
0	3.281	1.7279
0	3.434	1.8284
0	3.57	1.9352
0	3.706	2.042
0	3.825	2.1551
0	3.944	2.2745
0	4.063	2.3939
0	4.148	2.5132
0	4.233	2.6389
0	4.284	2.7708
0	4.335	2.8965
0	4.352	3.0284
0	4.352	3.1604
0	4.335	3.2923
0	4.301	3.4243
0	4.25	3.5499
0	4.182	3.6756
0	4.097	3.8013
0	3.995	3.9269
0	3.876	4.04
0	3.757	4.1594
0	3.621	4.2662
0	3.485	4.373
0	3.332	4.4798
0	3.196	4.5741
0	3.043	4.6683
0	2.89	4.7563
0	2.737	4.8443
0	2.584	4.926
0	2.448	5.0014
0	2.295	5.0705
0	2.159	5.1396
0	2.023	5.2024
0	1.887	5.2589
0	1.768	5.3155
0	1.649	5.3658
0	1.53	5.416
0	1.411	5.46
0	1.309	5.4977
0	1.207	5.5354
0	1.105	5.5731
0	1.003	5.6045
0	0.918	5.6297
0	0.816	5.6611
0	0.731	5.6799
0	0.646	5.705
0	0.578	5.7239
0	0.493	5.7365
0	0.408	5.749
0	0.34	5.7616
0	0.272	5.7742
0	0.187	5.7805
0	0.119	5.7867
0	0.051	5.7867
0	0	5.7867
0	-0.068	5.7867
0	-0.153	5.7805
0	-0.221	5.7805
0	-0.289	5.7679
0	-0.357	5.7616
0	-0.442	5.749
0	-0.51	5.7302
0	-0.595	5.7176
0	-0.68	5.6988
0	-0.765	5.6736
0	-0.85	5.6485
0	-0.935	5.6234
0	-1.02	5.592
0	-1.122	5.5605
0	-1.224	5.5228
0	-1.326	5.4851
0	-1.445	5.4474
0	-1.547	5.4035
0	-1.666	5.3532
0	-1.785	5.3029
0	-1.921	5.2464
0	-2.04	5.1836
0	-2.176	5.1207
0	-2.312	5.0516
0	-2.465	4.9825
0	-2.601	4.9071
0	-2.754	4.8254
0	-2.89	4.7375
0	-3.043	4.6495
0	-3.196	4.5553
0	-3.332	4.461
0	-3.485	4.3542
0	-3.621	4.2474
0	-3.74	4.1406
0	-3.859	4.0275
0	-3.978	3.9081
0	-4.063	3.7887
0	-4.148	3.6631
0	-4.216	3.5374
0	-4.267	3.4117
0	-4.284	3.2798
0	-4.301	3.1541
0	-4.284	3.0222
0	-4.267	2.8965
0	-4.216	2.7646
0	-4.148	2.6389
0	-4.063	2.5195
0	-3.978	2.3939
0	-3.859	2.2808
0	-3.74	2.1614
0	-3.604	2.0546
0	-3.468	1.9478
0	-3.332	1.8472
0	-3.179	1.7467
0	-3.026	1.6525
0	-2.873	1.5645
0	-2.72	1.4828
1	-2.584	1.4011
1	-2.465	1.3257
1	-2.363	1.2503
1	-2.261	1.1812
1	-2.159	1.1184
1	-2.074	1.0493
1	-1.989	0.99273
0	-1.853	0.9299
0	-1.734	0.87963
0	-1.632	0.82937
0	-1.513	0.7791
0	-1.411	0.73512
0	-1.309	0.69742
0	-1.224	0.65344
0	-1.122	0.62203
0	-1.037	0.59061
0	-0.952	0.5592
0	-0.884	0.52778
0	-0.799	0.50265
0	-0.731	0.4838
0	-0.663	0.45867
0	-0.595	0.43982
0	-0.544	0.42097
0	-0.476	0.4084
0	-0.408	0.39583
0	-0.357	0.38327
0	-0.306	0.3707
0	-0.255	0.36442
0	-0.187	0.35814
1	-0.136	0.35185
1	-0.136	0.34557
1	-0.119	0.34557
1	-0.102	0.33929
1	-0.102	0.33929
1	-0.085	0.333
1	-0.085	0.333
1	-0.068	0.32672
1	-0.068	0.32672
1	-0.051	0.32044
1	-0.051	0.32044
1	-0.051	0.32044
1	-0.034	0.32044
1	-0.034	0.31416
1	-0.017	0.31416
1	-0.017	0.31416
1	-0.017	0.31416
1	0	0.31416
1	0	0.31416
1	0	0.31416
1	0	0.31416
1	0	0.31416
1	0.017	0.31416
1	0.017	0.31416
1	0.017	0.31416
1	0.034	0.32044
1	0.034	0.32044
1	0.051	0.32044
1	0.051	0.32044
1	0.068	0.32672
1	0.068	0.32672
1	0.068	0.32672
1	0.085	0.333
1	0.085	0.333
1	0.102	0.33929
1	0.119	0.33929
1	0.119	0.34557
0	0.17	0.35185
0	0.221	0.35814
0	0.272	0.36442
0	0.34	0.3707
0	0.391	0.38327
0	0.442	0.39583
0	0.51	0.4084
0	0.561	0.42725
0	0.629	0.4461
0	0.697	0.46495
0	0.765	0.49008
0	0.833	0.51521
0	0.918	0.54035
0	0.986	0.56548
0	1.071	0.59689
0	1.156	0.63459
0	1.258	0.66601
0	1.343	0.70999
0	1.445	0.74769
0	1.547	0.79795
0	1.666	0.84193
0	1.768	0.8922
0	1.887	0.94875
0	2.023	1.0116
0	2.142	1.0744
0	2.278	1.1372
0	2.414	1.2064
0	2.55	1.2817
0	2.703	1.3634
0	2.839	1.4451
0	2.992	1.5331
0	3.145	1.6273
0	3.281	1.7216
0	3.434	1.8221
0	3.57	1.9289
0	3.706	2.0357
0	3.842	2.1551
0	3.961	2.2682
0	4.063	2.3876
0	4.148	2.5132
0	4.233	2.6389
0	4.301	2.7708
0	4.335	2.8965
0	4.369	3.0284
0	4.369	3.1604
0	4.352	3.2923
0	4.318	3.4243
0	4.267	3.5499
0	4.199	3.6756
0	4.114	3.8013
0	4.012	3.9269
0	3.893	4.04
0	3.774	4.1594
0	3.638	4.2662
0	3.485	4.3793
0	3.349	4.4798
0	3.196	4.5804
0	3.043	4.6746
0	2.89	4.7626
0	2.737	4.8443
0	2.601	4.926
0	2.448	5.0014
0	2.312	5.0767
0	2.159	5.1396
0	2.023	5.2024
0	1.904	5.2652
0	1.768	5.3218
0	1.649	5.372
0	1.53	5.416
0	1.428	5.4663
0	1.309	5.504
0	1.207	5.5417
0	1.105	5.5794
0	1.02	5.6108
0	0.918	5.6422
0	0.833	5.6674
0	0.748	5.6925
0	0.663	5.7113
0	0.595	5.7302
0	0.51	5.749
0	0.442	5.7616
0	0.357	5.7742
0	0.289	5.7867
0	0.221	5.793
0	0.153	5.7993
0	0.085	5.7993
0	0.017	5.8056
0	-0.034	5.8056
0	-0.102	5.7993
0	-0.187	5.793
0	-0.255	5.7867
0	-0.323	5.7805
0	-0.391	5.7679
0	-0.459	5.7553
0	-0.544	5.7428
0	-0.629	5.7239
0	-0.697	5.705
0	-0.782	5.6799
0	-0.867	5.6548
0	-0.952	5.6297
0	-1.054	5.5982
0	-1.139	5.5668
0	-1.241	5.5291
0	-1.343	5.4914
0	-1.462	5.4474
0	-1.564	5.4035
0	-1.683	5.3532
0	-1.802	5.2966
0	-1.938	5.2401
0	-2.057	5.1836
0	-2.193	5.1207
0	-2.346	5.0516
0	-2.482	4.9762
0	-2.618	4.9008
0	-2.771	4.8191
0	-2.924	4.7312
0	-3.06	4.6432
0	-3.213	4.549
0	-3.366	4.4484
0	-3.502	4.3479
0	-3.638	4.2411
0	-3.757	4.128
0	-3.876	4.0149
0	-3.995	3.8955
0	-4.08	3.7761
0	-4.165	3.6505
0	-4.233	3.5248
0	-4.267	3.3992
0	-4.301	3.2672
0	-4.301	3.1353
0	-4.301	3.0096
0	-4.267	2.8777
1	-4.216	2.752
1	-4.182	2.6263
1	-4.148	2.5007
1	-4.08	2.375
1	-4.012	2.2556
1	-3.927	2.1362
1	-3.842	2.0169
1	-3.74	1.9038
0	-3.587	1.797
0	-3.451	1.6902
0	-3.298	1.5896
0	-3.145	1.4891
0	-2.992	1.3948
0	-2.839	1.3069
0	-2.703	1.2252
0	-2.567	1.1498
0	-2.431	1.0744
0	-2.295	0.99901
0	-2.176	0.93618
0	-2.057	0.87335
0	-1.938	0.81052
0	-1.836	0.75397
0	-1.734	0.69742
0	-1.632	0.64716
0	-1.547	0.60318
0	-1.462	0.5592
0	-1.377	0.51521
0	-1.309	0.47123
0	-1.241	0.43353
0	-1.19	0.39583
0	-1.122	0.36442
0	-1.071	0.32672
0	-1.02	0.29531
0	-0.986	0.27017
0	-0.952	0.23876
0	-0.918	0.20734
0	-0.884	0.18221
0	-0.85	0.15708
1	-0.833	0.13195
1	-0.85	0.10681
1	-0.884	0.08168
1	-0.918	0.050265
0	-0.901	0.025132
0	-0.901	0
0	-0.901	6.2517
0	-0.901	6.2265
0	-0.918	6.1951
0	-0.935	6.17
0	-0.952	6.1449
0	-0.969	6.1135
2	-1.003	6.082
2	-0.986	6.0506
2	-0.986	6.0255
2	-0.986	5.9941
2	-0.986	5.9627
2	-0.986	5.9313
2	-1.003	5.9061
2	-1.02	5.8747
2	-1.037	5.8433
2	-1.071	5.8119
2	-1.105	5.7742
2	-1.122	5.7428
2	-1.173	5.7113
2	-1.207	5.6736
2	-1.258	5.6359
2	-1.309	5.5982
2	-1.36	5.5543
2	-1.428	5.5166
2	-1.496	5.4726
2	-1.564	5.4223
0	-1.666	5.3783
0	-1.785	5.3218
0	-1.921	5.2652
0	-2.04	5.2087
0	-2.176	5.1459
0	-2.312	5.0767
0	-2.448	5.0076
0	-2.601	4.9322
0	-2.737	4.8506
0	-2.89	4.7626
0	-3.043	4.6746
0	-3.196	4.5804
0	-3.332	4.4798
0	-3.485	4.3793
0	-3.621	4.2725
0	-3.74	4.1657
0	-3.859	4.0463
0	-3.978	3.9332
0	-4.08	3.8076
0	-4.165	3.6882
0	-4.233	3.5625
0	-4.284	3.4306
0	-4.318	3.3049
0	-4.318	3.173
0	-4.318	3.041
0	-4.284	2.9154
0	-4.25	2.7834
0	-4.182	2.6578
0	-4.097	2.5321
0	-4.012	2.4127
0	-3.893	2.2933
0	-3.774	2.1802
0	-3.655	2.0671
0	-3.519	1.9603
0	-3.366	1.8535
0	-3.23	1.753
0	-3.077	1.6587
0	-2.924	1.5708
0	-2.771	1.4828
0	-2.618	1.4011
0	-2.482	1.3257
0	-2.329	1.2566
0	-2.193	1.1875
0	-2.04	1.1247
0	-1.921	1.0618
0	-1.785	1.0053
0	-1.649	0.95503
0	-1.53	0.90477
0	-1.411	0.86079
0	-1.309	0.82309
0	-1.19	0.78539
0	-1.088	0.74769
0	-0.986	0.71627
0	-0.901	0.69114
0	-0.799	0.66601
0	-0.714	0.64088
0	-0.612	0.62203
0	-0.527	0.60318
0	-0.442	0.59061
0	-0.357	0.57805
0	-0.289	0.56548
0	-0.204	0.5592
0	-0.119	0.55291
0	-0.051	0.55291
0	0.017	0.54663
0	0.102	0.55291
0	0.17	0.55291
0	0.255	0.56548
0	0.34	0.57176
0	0.425	0.58433
0	0.51	0.59689
0	0.595	0.61574
0	0.68	0.63459
0	0.765	0.65344
0	0.867	0.67858
0	0.952	0.70999
0	1.054	0.73512
0	1.156	0.77282
0	1.258	0.81052
0	1.377	0.84822
0	1.479	0.8922
0	1.598	0.93618
0	1.734	0.98645
0	1.853	1.043
0	1.989	1.0995
0	2.125	1.1624
0	2.261	1.2252
0	2.397	1.2943
0	2.55	1.3697
0	2.686	1.4514
0	2.839	1.5331
0	2.992	1.621
0	3.128	1.7153
0	3.281	1.8095
0	3.417	1.9101
0	3.553	2.0169
0	3.689	2.1237
0	3.808	2.2368
0	3.927	2.3499
0	4.012	2.4693
0	4.097	2.5949
0	4.165	2.7206
0	4.216	2.8462
0	4.25	2.9719
0	4.267	3.0976
0	4.267	3.2295
0	4.233	3.3552
0	4.182	3.4808
0	4.131	3.6065
0	4.046	3.7322
0	3.961	3.8515
0	3.859	3.9709
0	3.74	4.084
0	3.604	4.1908
0	3.468	4.2976
0	3.332	4.4044
0	3.179	4.4987
0	3.026	4.593
0	2.873	4.6809
0	2.737	4.7689
0	2.584	4.8443
0	2.431	4.9197
0	2.278	4.9951
0	2.142	5.0579
0	2.006	5.1207
0	1.87	5.1773
0	1.734	5.2338
0	1.598	5.2841
0	1.479	5.3281
0	1.36	5.372
0	1.241	5.4097
0	1.122	5.4474
0	1.02	5.4789
0	0.901	5.5103
0	0.799	5.5354
0	0.697	5.5605
0	0.612	5.5794
0	0.51	5.5982
0	0.408	5.6108
0	0.323	5.6234
0	0.238	5.6297
0	0.136	5.6359
0	0.051	5.6359
0	-0.017	5.6422
0	-0.119	5.6359
0	-0.204	5.6297
0	-0.289	5.6234
0	-0.391	5.6171
0	-0.476	5.5982
0	-0.578	5.5857
0	-0.663	5.5668
0	-0.765	5.5417
0	-0.867	5.5166
0	-0.969	5.4914
0	-1.088	5.46
0	-1.19	5.4286
0	-1.309	5.3909
0	-1.428	5.3469
0	-1.547	5.3029
0	-1.666	5.2527
0	-1.802	5.2024
0	-1.938	5.1459
0	-2.074	5.083
0	-2.21	5.0202
0	-2.346	4.9511
0	-2.499	4.882
0	-2.652	4.8003
0	-2.788	4.7186
0	-2.941	4.6369
0	-3.094	4.5427
0	-3.23	4.4484
0	-3.383	4.3479
0	-3.519	4.2474
0	-3.638	4.1406
0	-3.757	4.0275
1	-3.876	3.9144
1	-4.012	3.795
1	-4.131	3.6693
1	-4.233	3.5437
1	-4.318	3.418
1	-4.386	3.2861
1	-4.437	3.1541
1	-4.471	3.0159
1	-4.488	2.8839
1	-4.471	2.752
1	-4.454	2.6138
1	-4.403	2.4818
0	-4.301	2.3499
0	-4.182	2.2242
0	-4.063	2.0986
0	-3.927	1.9792
0	-3.774	1.8661
0	-3.638	1.753
0	-3.485	1.6462
0	-3.332	1.5394
0	-3.179	1.4451
0	-3.026	1.3509
0	-2.89	1.2629
0	-2.737	1.1749
0	-2.601	1.0995
0	-2.482	1.0179
0	-2.346	0.94875
0	-2.227	0.87963
0	-2.108	0.81052
0	-2.006	0.75397
0	-1.904	0.69114
0	-1.819	0.63459
0	-1.717	0.58433
0	-1.649	0.53406
1	-1.564	0.4838
1	-1.547	0.43353
0	-1.479	0.38955
0	-1.428	0.34557
0	-1.377	0.30787
0	-1.326	0.26389
0	-1.292	0.22619
0	-1.258	0.18849
0	-1.241	0.15079
0	-1.224	0.1131
0	-1.207	0.075397
0	-1.19	0.037699
0	-1.19	0
0	-1.19	6.2517
0	-1.19	6.214
0	-1.207	6.1763
0	-1.224	6.1386
0	-1.258	6.1009
0	-1.275	6.0632
0	-1.309	6.0255
0	-1.36	5.9815
0	-1.394	5.9438
0	-1.445	5.8998
2	-1.513	5.8559
2	-1.53	5.8119
2	-1.564	5.7616
2	-1.598	5.7176
2	-1.649	5.6674
2	-1.683	5.6171
2	-1.751	5.5668
2	-1.802	5.5103
2	-1.87	5.4537
2	-1.938	5.3972
0	-2.057	5.3406
0	-2.176	5.2715
0	-2.312	5.2087
0	-2.448	5.1333
0	-2.584	5.0579
0	-2.72	4.9825
0	-2.873	4.8945
0	-3.009	4.8066
0	-3.162	4.7123
0	-3.315	4.6181
0	-3.451	4.5175
0	-3.604	4.4107
0	-3.74	4.2976
0	-3.876	4.1845
0	-3.995	4.0652
0	-4.114	3.9458
0	-4.199	3.8201
0	-4.284	3.6945
0	-4.352	3.5625
0	-4.403	3.4306
0	-4.437	3.2986
0	-4.454	3.1667
0	-4.437	3.0284
0	-4.42	2.8965
0	-4.369	2.7646
0	-4.301	2.6326
0	-4.216	2.507
0	-4.114	2.3813
0	-4.012	2.2556
0	-3.893	2.1425
0	-3.757	2.0232
0	-3.621	1.9163
0	-3.468	1.8095
0	-3.315	1.7027
0	-3.162	1.6085
0	-3.026	1.5142
0	-2.873	1.4263
0	-2.72	1.3446
0	-2.567	1.2629
0	-2.431	1.1875
0	-2.295	1.1184
0	-2.159	1.0493
0	-2.023	0.98645
0	-1.904	0.9299
0	-1.785	0.87335
0	-1.666	0.8168
0	-1.564	0.77282
0	-1.462	0.72256
0	-1.36	0.68486
0	-1.275	0.64088
0	-1.19	0.60318
0	-1.105	0.57176
0	-1.02	0.54035
0	-0.935	0.50893
0	-0.867	0.4838
0	-0.799	0.45867
0	-0.731	0.43353
0	-0.68	0.41469
0	-0.612	0.38955
0	-0.561	0.37699
0	-0.51	0.35814
0	-0.459	0.34557
0	-0.408	0.333
0	-0.357	0.32044
0	-0.306	0.30787
0	-0.255	0.30159
0	-0.221	0.29531
0	-0.17	0.28902
0	-0.136	0.28274
0	-0.085	0.27646
0	-0.051	0.27646
0	0	0.27646
1	0.017	0.27646
1	0.017	0.27646
1	0.017	0.27646
1	0.017	0.27646
1	0.017	0.27646
1	0.017	0.28274
1	0.034	0.28274
1	0.034	0.28274
1	0.034	0.28274
1	0.034	0.28274
1	0.034	0.28274
1	0.034	0.28902
1	0.034	0.28902
1	0.034	0.28902
1	0.051	0.28902
1	0.051	0.29531
1	0.051	0.29531
1	0.051	0.29531
1	0.051	0.29531
1	0.068	0.30159
1	0.068	0.30159
1	0.068	0.30159
1	0.068	0.30787
1	0.085	0.30787
1	0.085	0.31416
1	0.102	0.31416
1	0.102	0.32044
1	0.102	0.32044
1	0.119	0.32672
1	0.119	0.32672
1	0.136	0.333
1	0.136	0.33929
1	0.153	0.34557
1	0.17	0.34557
1	0.17	0.35185
1	0.187	0.35814
1	0.204	0.36442
1	0.204	0.3707
1	0.221	0.37699
1	0.238	0.38327
1	0.255	0.38955
1	0.272	0.40212
1	0.289	0.4084
1	0.323	0.42097
1	0.34	0.42725
1	0.357	0.43982
1	0.391	0.45238
1	0.408	0.46495
1	0.442	0.47752
1	0.459	0.49008
1	0.493	0.50265
1	0.527	0.5215
1	0.561	0.54035
1	0.612	0.55291
1	0.646	0.57176
1	0.68	0.59689
1	0.731	0.61574
0	0.816	0.64088
0	0.918	0.66601
0	1.003	0.69742
0	1.105	0.72884
0	1.207	0.76026
0	1.309	0.79795
0	1.411	0.84193
0	1.53	0.88592
0	1.649	0.9299
0	1.768	0.98645
0	1.904	1.0367
0	2.023	1.0995
0	2.159	1.1624
0	2.295	1.2315
0	2.448	1.3006
0	2.584	1.376
0	2.737	1.4577
0	2.89	1.5394
0	3.026	1.6273
0	3.179	1.7216
0	3.332	1.8221
0	3.468	1.9226
0	3.604	2.0294
0	3.723	2.1425
0	3.842	2.2556
0	3.961	2.3687
0	4.046	2.4944
0	4.131	2.6138
0	4.199	2.7394
0	4.25	2.8651
[truncated: 5,162 more rows]
