# Supplementary material for: Skilled motor control of an inverted pendulum implies low entropy of states but high entropy of actions
Source: PLoS Comput Biol. 2023 Jan 6;19(1):e1010810. doi: 10.1371/journal.pcbi.1010810 (PMC9851554; doi:10.1371/journal.pcbi.1010810)
Supplement: S2 File — The dataset within the file contains the data collected during the experiment. Each CSV file named “FRI_p_l.csv” corresponds to a different trial, where “p” stands for an unique numerical participant’s identifier and “l” stands for pendulum length (where “2” corresponds to 0.2, “3” to 0.3 m, “4” to 0.4 m, etc.). In every file, rows correspond to subsequent time steps, sampled with a frequency of 0.017 s. For every recorded time step, each column contains: the action selected by the trial’s participant (“action”). The value 0 corresponds to a “no action”, the value 1 represents an action that pushes the pendulum towards the clockwise direction and the value 2 corresponds to an action that pushes the pendulum towards the anti-clockwise direction.the angular velocity of the pendulum at that time step (“ang. velocity”), measured in rad s−1.the angle of the pendulum at that time step (“angle”), measured in rad with values in the interval [0, 2π) rad. The angle 0 rad corresponds to the pendulum oriented in its upright position.the single utility value associated to the whole trial (“utility”). (ZIP) [file pcbi.1010810.s002.zip › ExperimentalData/FRI_27_8.csv]

action	angular vel.	angle	trial utility
0	0	3.2358	-19.6743
0	0	3.2358
0	0	3.2358
0	0	3.2358
0	-0.017	3.2358
0	-0.017	3.2358
0	-0.017	3.2358
0	-0.017	3.2358
0	-0.017	3.2358
0	-0.034	3.2358
0	-0.034	3.2295
0	-0.034	3.2295
0	-0.034	3.2295
0	-0.034	3.2295
0	-0.051	3.2232
0	-0.051	3.2232
0	-0.051	3.2232
0	-0.051	3.2232
0	-0.051	3.217
0	-0.068	3.217
0	-0.068	3.217
0	-0.068	3.2107
0	-0.068	3.2107
0	-0.068	3.2107
0	-0.068	3.2044
0	-0.068	3.2044
0	-0.085	3.1981
0	-0.085	3.1981
0	-0.085	3.1981
0	-0.085	3.1918
0	-0.085	3.1918
0	-0.085	3.1855
0	-0.085	3.1855
0	-0.085	3.1793
0	-0.102	3.1793
0	-0.102	3.173
0	-0.102	3.173
0	-0.102	3.1667
0	-0.102	3.1667
0	-0.102	3.1604
0	-0.102	3.1604
0	-0.102	3.1541
0	-0.102	3.1541
0	-0.102	3.1478
0	-0.102	3.1478
0	-0.102	3.1416
0	-0.102	3.1416
0	-0.102	3.1353
0	-0.102	3.1353
0	-0.102	3.129
0	-0.102	3.1227
0	-0.102	3.1227
0	-0.102	3.1164
0	-0.102	3.1164
0	-0.102	3.1101
0	-0.102	3.1101
0	-0.102	3.1038
0	-0.102	3.1038
0	-0.085	3.0976
0	-0.085	3.0976
1	-0.085	3.0913
1	-0.102	3.0913
1	-0.102	3.085
1	-0.119	3.085
1	-0.119	3.0787
1	-0.136	3.0787
1	-0.136	3.0724
1	-0.153	3.0661
1	-0.153	3.0599
1	-0.153	3.0599
1	-0.17	3.0536
1	-0.17	3.0473
1	-0.187	3.041
1	-0.187	3.0347
1	-0.187	3.0284
1	-0.204	3.0222
1	-0.204	3.0159
1	-0.204	3.0096
1	-0.221	3.0033
1	-0.221	2.997
1	-0.221	2.9908
1	-0.221	2.9845
1	-0.238	2.9782
1	-0.238	2.9719
1	-0.238	2.9593
1	-0.238	2.9531
1	-0.238	2.9468
1	-0.255	2.9405
1	-0.255	2.9342
1	-0.255	2.9216
1	-0.255	2.9154
1	-0.255	2.9091
1	-0.255	2.9028
1	-0.255	2.8902
1	-0.255	2.8839
1	-0.255	2.8777
1	-0.255	2.8651
1	-0.255	2.8588
1	-0.255	2.8525
1	-0.255	2.8462
1	-0.255	2.8337
1	-0.255	2.8274
1	-0.255	2.8211
1	-0.255	2.8148
1	-0.255	2.8023
1	-0.255	2.796
1	-0.238	2.7897
1	-0.238	2.7834
1	-0.238	2.7708
1	-0.238	2.7646
1	-0.238	2.7583
1	-0.221	2.752
1	-0.221	2.7457
1	-0.221	2.7394
1	-0.221	2.7332
1	-0.204	2.7269
1	-0.204	2.7206
1	-0.204	2.7143
1	-0.187	2.708
1	-0.187	2.7017
1	-0.187	2.6955
1	-0.17	2.6892
1	-0.17	2.6829
1	-0.17	2.6766
1	-0.153	2.6703
1	-0.153	2.6703
1	-0.136	2.664
1	-0.136	2.6578
1	-0.136	2.6578
1	-0.119	2.6515
1	-0.119	2.6452
1	-0.102	2.6452
1	-0.102	2.6389
1	-0.085	2.6389
1	-0.085	2.6326
1	-0.068	2.6326
1	-0.068	2.6263
1	-0.051	2.6263
1	-0.051	2.6263
1	-0.034	2.6263
1	-0.034	2.62
1	-0.017	2.62
1	-0.017	2.62
0	0	2.62
0	0	2.62
0	0.017	2.62
0	0.034	2.62
0	0.068	2.6263
0	0.085	2.6263
0	0.102	2.6263
0	0.119	2.6326
0	0.136	2.6389
0	0.153	2.6389
0	0.17	2.6452
0	0.187	2.6515
0	0.204	2.6578
0	0.221	2.664
0	0.238	2.6703
0	0.255	2.6766
0	0.272	2.6892
0	0.289	2.6955
0	0.306	2.708
0	0.323	2.7143
0	0.34	2.7269
0	0.34	2.7332
0	0.357	2.7457
0	0.374	2.7583
0	0.391	2.7708
2	0.408	2.7834
2	0.425	2.796
2	0.442	2.8085
2	0.476	2.8211
2	0.493	2.8337
2	0.51	2.8525
2	0.527	2.8651
2	0.544	2.8839
2	0.578	2.9028
2	0.595	2.9216
2	0.612	2.9342
2	0.629	2.9531
2	0.646	2.9719
2	0.663	2.997
2	0.663	3.0159
2	0.68	3.0347
2	0.697	3.0536
2	0.714	3.0787
2	0.714	3.0976
2	0.731	3.1227
2	0.748	3.1416
2	0.748	3.1667
2	0.765	3.1918
2	0.765	3.2107
2	0.782	3.2358
2	0.782	3.2609
2	0.782	3.2861
2	0.782	3.3049
2	0.799	3.33
2	0.799	3.3552
2	0.799	3.3803
2	0.799	3.4054
2	0.799	3.4243
2	0.799	3.4494
2	0.799	3.4745
2	0.782	3.4997
2	0.782	3.5248
2	0.782	3.5499
2	0.765	3.5688
2	0.765	3.5939
2	0.765	3.6191
2	0.748	3.6379
2	0.748	3.6631
2	0.731	3.6819
2	0.731	3.707
2	0.714	3.7259
2	0.697	3.751
2	0.697	3.7699
2	0.68	3.795
2	0.663	3.8138
2	0.646	3.8327
2	0.629	3.8515
2	0.612	3.8704
2	0.612	3.8892
2	0.595	3.9081
2	0.578	3.9269
2	0.561	3.9458
2	0.544	3.9583
2	0.527	3.9772
2	0.51	3.9898
2	0.476	4.0086
2	0.459	4.0212
2	0.442	4.0338
2	0.425	4.0463
2	0.408	4.0589
2	0.391	4.0714
2	0.357	4.084
2	0.34	4.0966
2	0.323	4.1029
2	0.306	4.1154
2	0.289	4.1217
2	0.255	4.1343
2	0.238	4.1406
2	0.221	4.1468
2	0.187	4.1531
2	0.17	4.1594
0	0.136	4.1657
0	0.102	4.1657
0	0.085	4.172
0	0.051	4.172
0	0.017	4.172
0	0	4.172
0	-0.034	4.172
0	-0.068	4.172
0	-0.102	4.172
0	-0.136	4.1657
0	-0.17	4.1594
0	-0.187	4.1531
0	-0.221	4.1468
0	-0.255	4.1406
0	-0.289	4.1343
0	-0.323	4.1217
0	-0.357	4.1154
0	-0.391	4.1029
0	-0.408	4.0903
0	-0.442	4.0777
0	-0.476	4.0652
0	-0.51	4.0463
0	-0.527	4.0338
0	-0.561	4.0149
0	-0.595	3.996
0	-0.612	3.9772
0	-0.646	3.9583
0	-0.663	3.9395
0	-0.697	3.9207
0	-0.731	3.8955
0	-0.748	3.8767
0	-0.765	3.8515
0	-0.799	3.8264
1	-0.816	3.8013
1	-0.85	3.7761
1	-0.884	3.751
1	-0.918	3.7259
1	-0.952	3.6945
1	-0.969	3.6693
1	-1.003	3.6379
1	-1.037	3.6065
1	-1.054	3.5751
1	-1.088	3.5437
1	-1.105	3.5122
1	-1.122	3.4745
1	-1.156	3.4431
1	-1.173	3.4054
1	-1.19	3.374
1	-1.207	3.3363
1	-1.224	3.2986
1	-1.241	3.2609
1	-1.241	3.2232
1	-1.258	3.1855
1	-1.275	3.1478
1	-1.275	3.1101
1	-1.292	3.0724
1	-1.292	3.0347
1	-1.292	2.9908
1	-1.309	2.9531
1	-1.309	2.9154
1	-1.309	2.8777
1	-1.309	2.8337
1	-1.309	2.796
1	-1.292	2.7583
1	-1.292	2.7206
1	-1.292	2.6766
1	-1.275	2.6389
1	-1.275	2.6012
1	-1.258	2.5635
1	-1.241	2.5258
1	-1.241	2.4881
1	-1.224	2.4504
1	-1.207	2.4127
1	-1.19	2.375
1	-1.173	2.3436
1	-1.156	2.3059
1	-1.139	2.2745
1	-1.122	2.2368
1	-1.105	2.2054
1	-1.071	2.174
1	-1.054	2.1425
1	-1.037	2.1111
1	-1.003	2.0797
1	-0.986	2.0483
1	-0.969	2.0169
1	-0.935	1.9917
1	-0.918	1.9603
1	-0.884	1.9352
1	-0.867	1.9038
1	-0.833	1.8786
1	-0.816	1.8535
1	-0.782	1.8347
1	-0.765	1.8095
1	-0.731	1.7844
1	-0.697	1.7655
1	-0.68	1.7404
1	-0.646	1.7216
1	-0.629	1.7027
1	-0.595	1.6839
1	-0.561	1.665
1	-0.544	1.6525
1	-0.51	1.6336
1	-0.493	1.621
1	-0.459	1.6022
1	-0.425	1.5896
1	-0.408	1.5771
1	-0.374	1.5645
1	-0.34	1.5582
1	-0.323	1.5456
1	-0.289	1.5331
1	-0.272	1.5268
1	-0.238	1.5205
1	-0.204	1.5142
1	-0.187	1.5079
0	-0.153	1.5017
0	-0.102	1.4954
0	-0.068	1.4954
0	-0.034	1.4891
0	0	1.4891
0	0.017	1.4891
0	0.068	1.4954
0	0.102	1.4954
0	0.136	1.5017
0	0.17	1.5017
0	0.204	1.5079
0	0.255	1.5205
0	0.289	1.5268
0	0.323	1.5331
0	0.357	1.5456
0	0.391	1.5582
0	0.442	1.5708
0	0.476	1.5833
0	0.51	1.6022
0	0.544	1.6148
0	0.578	1.6336
0	0.629	1.6525
0	0.663	1.6713
0	0.697	1.6902
0	0.731	1.7153
0	0.765	1.7341
0	0.799	1.7593
0	0.833	1.7844
0	0.884	1.8095
0	0.918	1.8347
0	0.952	1.8661
0	0.986	1.8975
0	1.02	1.9226
0	1.054	1.954
2	1.088	1.9855
2	1.139	2.0232
2	1.173	2.0546
2	1.224	2.0923
2	1.258	2.13
2	1.292	2.1677
2	1.343	2.2117
2	1.377	2.2494
2	1.411	2.2933
2	1.445	2.3373
2	1.496	2.3813
2	1.53	2.4253
2	1.564	2.4693
2	1.581	2.5195
2	1.615	2.5698
2	1.649	2.6138
2	1.666	2.664
2	1.7	2.7143
2	1.717	2.7708
2	1.751	2.8211
2	1.768	2.8714
2	1.785	2.9279
2	1.802	2.9845
2	1.819	3.0347
2	1.819	3.0913
2	1.836	3.1478
2	1.836	3.2044
2	1.853	3.2546
2	1.853	3.3112
2	1.853	3.3677
2	1.853	3.4243
2	1.853	3.4808
2	1.853	3.5374
2	1.836	3.5939
2	1.836	3.6442
2	1.819	3.7008
2	1.819	3.7573
0	1.785	3.8138
0	1.768	3.8641
0	1.734	3.9207
0	1.717	3.9709
0	1.683	4.0212
0	1.649	4.0714
0	1.615	4.1217
0	1.581	4.1657
0	1.547	4.216
0	1.513	4.2599
0	1.479	4.3102
0	1.445	4.3542
0	1.411	4.3919
0	1.377	4.4359
0	1.343	4.4798
0	1.292	4.5175
0	1.258	4.5553
0	1.224	4.593
0	1.19	4.6306
0	1.156	4.6683
0	1.105	4.6998
0	1.071	4.7312
0	1.037	4.7626
0	1.003	4.794
0	0.952	4.8254
0	0.918	4.8506
0	0.884	4.882
0	0.85	4.9071
0	0.816	4.9322
0	0.765	4.9574
0	0.731	4.9762
0	0.697	5.0014
0	0.663	5.0202
0	0.629	5.039
0	0.595	5.0579
0	0.561	5.0767
0	0.527	5.0956
0	0.493	5.1082
0	0.459	5.1207
0	0.425	5.1333
0	0.391	5.1459
0	0.357	5.1584
0	0.323	5.171
0	0.289	5.1773
0	0.255	5.1898
0	0.221	5.1961
0	0.187	5.2024
0	0.153	5.2087
0	0.119	5.2087
0	0.085	5.215
0	0.051	5.215
0	0.017	5.215
0	0	5.215
0	-0.034	5.215
0	-0.068	5.215
0	-0.102	5.215
0	-0.136	5.2087
0	-0.17	5.2024
0	-0.204	5.1961
0	-0.221	5.1898
0	-0.255	5.1836
0	-0.289	5.1773
0	-0.323	5.1647
0	-0.357	5.1521
0	-0.391	5.1459
0	-0.425	5.1333
0	-0.459	5.1144
0	-0.493	5.1019
0	-0.527	5.0893
0	-0.561	5.0705
0	-0.595	5.0516
0	-0.646	5.0328
0	-0.68	5.0139
0	-0.714	4.9951
0	-0.748	4.9699
1	-0.782	4.9448
1	-0.833	4.926
1	-0.867	4.8945
1	-0.918	4.8694
1	-0.969	4.8443
1	-1.02	4.8129
1	-1.054	4.7814
1	-1.105	4.75
1	-1.156	4.7123
1	-1.207	4.6746
1	-1.241	4.6432
1	-1.292	4.5992
1	-1.343	4.5615
1	-1.394	4.5238
1	-1.428	4.4798
1	-1.479	4.4359
1	-1.53	4.3919
1	-1.564	4.3416
1	-1.615	4.2976
1	-1.649	4.2474
1	-1.7	4.1971
1	-1.734	4.1406
1	-1.785	4.0903
1	-1.819	4.0338
1	-1.853	3.9772
1	-1.887	3.9207
1	-1.938	3.8641
1	-1.955	3.8076
1	-1.989	3.7447
1	-2.023	3.6882
1	-2.057	3.6254
1	-2.074	3.5625
1	-2.108	3.4997
1	-2.125	3.4369
1	-2.142	3.374
1	-2.159	3.3112
1	-2.176	3.2421
1	-2.176	3.1793
1	-2.193	3.1101
1	-2.193	3.0473
1	-2.21	2.9782
1	-2.21	2.9154
1	-2.21	2.8462
1	-2.21	2.7771
1	-2.193	2.7143
1	-2.193	2.6452
1	-2.176	2.5823
1	-2.176	2.5132
1	-2.159	2.4504
1	-2.142	2.3876
1	-2.125	2.3247
1	-2.108	2.2556
1	-2.074	2.1928
1	-2.057	2.1362
1	-2.04	2.0734
1	-2.006	2.0106
1	-1.989	1.9478
1	-1.955	1.8912
1	-1.938	1.8347
1	-1.904	1.7718
1	-1.887	1.7153
0	-1.836	1.6587
0	-1.802	1.6085
0	-1.768	1.5519
0	-1.734	1.5017
0	-1.683	1.4514
0	-1.649	1.4011
0	-1.615	1.3509
0	-1.581	1.3006
0	-1.53	1.2566
0	-1.496	1.2064
0	-1.462	1.1624
0	-1.428	1.1184
0	-1.394	1.0744
0	-1.36	1.0367
0	-1.326	0.99273
0	-1.292	0.95503
0	-1.275	0.91733
0	-1.241	0.87963
0	-1.207	0.84193
0	-1.19	0.80424
0	-1.156	0.77282
0	-1.122	0.73512
0	-1.105	0.70371
0	-1.071	0.66601
0	-1.054	0.63459
2	-1.037	0.60318
2	-1.003	0.57176
2	-0.969	0.54663
2	-0.935	0.51521
2	-0.918	0.49008
2	-0.884	0.45867
2	-0.85	0.43353
2	-0.833	0.4084
2	-0.799	0.38327
2	-0.782	0.35814
2	-0.765	0.333
2	-0.731	0.31416
0	-0.731	0.28902
0	-0.714	0.27017
0	-0.697	0.24504
0	-0.697	0.22619
0	-0.68	0.20734
0	-0.68	0.18221
0	-0.663	0.16336
0	-0.663	0.14451
0	-0.663	0.12566
0	-0.646	0.10681
0	-0.646	0.08168
0	-0.646	0.062831
1	-0.646	0.043982
1	-0.646	0.025132
1	-0.663	0.0062831
1	-0.68	6.2705
1	-0.68	6.2454
1	-0.697	6.2265
1	-0.714	6.2077
1	-0.714	6.1826
1	-0.731	6.1637
1	-0.748	6.1386
1	-0.765	6.1135
1	-0.782	6.0946
1	-0.799	6.0695
0	-0.799	6.0443
0	-0.816	6.0192
0	-0.816	5.9941
0	-0.833	5.9689
0	-0.85	5.9438
0	-0.85	5.9187
0	-0.867	5.8936
0	-0.884	5.8684
0	-0.901	5.837
0	-0.918	5.8119
0	-0.935	5.7867
0	-0.952	5.7553
0	-0.969	5.7239
0	-0.986	5.6988
0	-1.003	5.6674
0	-1.037	5.6359
0	-1.054	5.6045
0	-1.071	5.5731
0	-1.105	5.5417
0	-1.122	5.504
0	-1.156	5.4726
0	-1.173	5.4349
0	-1.207	5.3972
0	-1.241	5.3658
0	-1.258	5.3281
0	-1.292	5.2841
0	-1.326	5.2464
0	-1.36	5.2087
0	-1.394	5.1647
0	-1.428	5.1207
0	-1.462	5.0767
0	-1.496	5.0328
0	-1.53	4.9888
0	-1.564	4.9448
0	-1.598	4.8945
0	-1.632	4.8443
0	-1.666	4.794
0	-1.717	4.7437
0	-1.751	4.6935
0	-1.785	4.6369
0	-1.819	4.5867
0	-1.853	4.5301
0	-1.887	4.4736
0	-1.921	4.417
0	-1.955	4.3605
0	-1.989	4.2976
0	-2.023	4.2348
0	-2.057	4.1783
0	-2.091	4.1154
0	-2.125	4.0526
0	-2.142	3.9835
0	-2.176	3.9207
0	-2.193	3.8578
0	-2.227	3.7887
0	-2.244	3.7196
0	-2.261	3.6505
0	-2.278	3.5877
0	-2.295	3.5185
0	-2.295	3.4494
0	-2.312	3.3803
0	-2.312	3.3112
0	-2.312	3.2358
0	-2.329	3.1667
0	-2.312	3.0976
0	-2.312	3.0284
0	-2.312	2.9593
0	-2.295	2.8902
0	-2.295	2.8211
0	-2.278	2.752
0	-2.261	2.6829
0	-2.244	2.6138
0	-2.21	2.5509
0	-2.193	2.4818
0	-2.176	2.419
0	-2.142	2.3499
0	-2.108	2.287
0	-2.091	2.2242
0	-2.057	2.1614
0	-2.023	2.0986
0	-1.989	2.042
0	-1.955	1.9792
0	-1.921	1.9226
0	-1.887	1.8661
0	-1.836	1.8095
0	-1.802	1.753
0	-1.768	1.7027
0	-1.734	1.6462
0	-1.683	1.5959
0	-1.649	1.5456
2	-1.615	1.4954
2	-1.564	1.4514
2	-1.513	1.4011
2	-1.479	1.3572
2	-1.428	1.3132
2	-1.377	1.2692
2	-1.326	1.2315
2	-1.292	1.1875
2	-1.241	1.1498
2	-1.19	1.1184
0	-1.156	1.0807
0	-1.122	1.043
0	-1.088	1.0116
0	-1.054	0.98016
0	-1.037	0.94875
0	-1.003	0.91733
0	-0.969	0.88592
0	-0.935	0.86079
0	-0.918	0.82937
0	-0.884	0.80424
0	-0.85	0.7791
0	-0.833	0.75397
0	-0.799	0.72884
0	-0.782	0.70371
0	-0.748	0.67858
0	-0.731	0.65344
0	-0.714	0.63459
0	-0.68	0.61574
0	-0.663	0.59061
0	-0.646	0.57176
0	-0.629	0.55291
0	-0.595	0.53406
0	-0.578	0.51521
0	-0.561	0.50265
0	-0.544	0.4838
0	-0.527	0.46495
0	-0.51	0.45238
0	-0.493	0.43353
0	-0.476	0.42097
0	-0.459	0.4084
0	-0.442	0.38955
0	-0.442	0.37699
0	-0.425	0.36442
0	-0.408	0.35185
0	-0.391	0.33929
0	-0.374	0.32672
0	-0.374	0.31416
0	-0.357	0.30787
0	-0.34	0.29531
0	-0.34	0.28274
0	-0.323	0.27646
0	-0.323	0.26389
0	-0.306	0.25761
0	-0.289	0.24504
0	-0.289	0.23876
0	-0.272	0.22619
0	-0.272	0.21991
0	-0.255	0.21363
0	-0.255	0.20106
0	-0.238	0.19478
0	-0.238	0.18849
0	-0.238	0.18221
0	-0.221	0.17593
0	-0.221	0.16964
0	-0.204	0.15708
0	-0.204	0.15079
2	-0.204	0.14451
2	-0.187	0.13823
2	-0.17	0.13823
2	-0.153	0.13195
2	-0.136	0.12566
2	-0.119	0.11938
2	-0.102	0.11938
2	-0.085	0.1131
2	-0.085	0.1131
0	-0.068	0.10681
0	-0.068	0.10681
0	-0.068	0.10681
0	-0.068	0.10053
0	-0.051	0.10053
0	-0.051	0.10053
0	-0.051	0.094246
0	-0.051	0.094246
0	-0.051	0.094246
0	-0.034	0.094246
0	-0.034	0.087963
0	-0.034	0.087963
0	-0.034	0.087963
0	-0.017	0.087963
0	-0.017	0.087963
0	-0.017	0.087963
0	-0.017	0.08168
0	-0.017	0.08168
0	0	0.08168
0	0	0.08168
0	0	0.08168
0	0	0.08168
0	0	0.08168
0	0	0.08168
0	0	0.08168
0	0	0.08168
0	0	0.08168
0	0	0.08168
0	0	0.08168
0	0.017	0.08168
0	0.017	0.08168
0	0.017	0.087963
0	0.017	0.087963
0	0.017	0.087963
0	0.034	0.087963
0	0.034	0.087963
0	0.034	0.087963
0	0.034	0.094246
0	0.034	0.094246
0	0.051	0.094246
0	0.051	0.094246
0	0.051	0.10053
0	0.051	0.10053
0	0.051	0.10053
0	0.068	0.10053
0	0.068	0.10681
0	0.068	0.10681
0	0.068	0.1131
0	0.085	0.1131
0	0.085	0.1131
0	0.085	0.11938
0	0.085	0.11938
0	0.102	0.12566
0	0.102	0.12566
0	0.102	0.13195
0	0.119	0.13195
0	0.119	0.13823
0	0.119	0.14451
0	0.136	0.14451
0	0.136	0.15079
0	0.136	0.15708
0	0.153	0.15708
0	0.153	0.16336
0	0.153	0.16964
0	0.17	0.17593
0	0.17	0.18221
0	0.17	0.18221
0	0.187	0.18849
0	0.187	0.19478
0	0.204	0.20106
0	0.204	0.20734
0	0.221	0.21363
0	0.221	0.21991
0	0.238	0.22619
0	0.238	0.23876
0	0.255	0.24504
0	0.255	0.25132
0	0.272	0.25761
0	0.272	0.27017
0	0.289	0.27646
0	0.289	0.28902
0	0.306	0.29531
0	0.323	0.30787
0	0.323	0.31416
0	0.34	0.32672
0	0.357	0.33929
0	0.374	0.34557
0	0.374	0.35814
0	0.391	0.3707
0	0.408	0.38327
0	0.425	0.39583
0	0.442	0.4084
0	0.442	0.42097
0	0.459	0.43353
0	0.476	0.45238
0	0.493	0.46495
0	0.51	0.4838
0	0.527	0.49637
0	0.544	0.51521
0	0.561	0.52778
0	0.595	0.54663
0	0.612	0.56548
0	0.629	0.58433
0	0.646	0.60318
0	0.663	0.62203
0	0.697	0.64716
0	0.714	0.66601
0	0.731	0.69114
0	0.765	0.70999
0	0.782	0.73512
0	0.816	0.76026
0	0.833	0.78539
0	0.867	0.81052
0	0.884	0.83565
0	0.918	0.86079
0	0.952	0.8922
0	0.969	0.92362
0	1.003	0.94875
0	1.037	0.98016
0	1.071	1.0116
0	1.105	1.0493
0	1.139	1.0807
0	1.156	1.1121
0	1.19	1.1498
0	1.224	1.1875
0	1.258	1.2252
0	1.309	1.2629
0	1.343	1.3006
0	1.377	1.3446
0	1.411	1.3886
0	1.445	1.4263
0	1.479	1.4765
0	1.513	1.5205
0	1.547	1.5645
0	1.598	1.6148
0	1.632	1.6587
0	1.666	1.709
0	1.7	1.7593
0	1.734	1.8158
0	1.768	1.8661
0	1.802	1.9226
0	1.836	1.9729
0	1.87	2.0294
0	1.904	2.086
0	1.938	2.1425
0	1.972	2.2054
0	1.989	2.2619
0	2.023	2.3247
0	2.04	2.3876
0	2.074	2.4504
0	2.091	2.5132
0	2.108	2.5761
0	2.125	2.6389
0	2.142	2.7017
0	2.159	2.7646
0	2.176	2.8337
0	2.176	2.8965
0	2.193	2.9656
0	2.193	3.0284
0	2.193	3.0976
0	2.193	3.1604
0	2.193	3.2295
1	2.176	3.2923
1	2.159	3.3615
1	2.142	3.4243
1	2.125	3.4871
1	2.091	3.5499
1	2.074	3.6128
1	2.04	3.6756
1	2.006	3.7384
1	1.972	3.795
1	1.938	3.8578
1	1.904	3.9144
1	1.87	3.9709
1	1.819	4.0275
1	1.785	4.084
1	1.751	4.1343
0	1.717	4.1845
0	1.683	4.2348
0	1.649	4.2851
0	1.615	4.3353
0	1.564	4.3856
0	1.53	4.4296
0	1.496	4.4798
0	1.462	4.5238
0	1.428	4.5678
0	1.377	4.6055
0	1.343	4.6495
0	1.309	4.6872
0	1.275	4.7249
0	1.224	4.7626
0	1.19	4.8003
0	1.156	4.838
0	1.122	4.8694
0	1.088	4.9071
0	1.037	4.9385
0	1.003	4.9699
0	0.969	5.0014
0	0.935	5.0265
0	0.901	5.0579
0	0.867	5.083
0	0.833	5.1082
0	0.799	5.1333
0	0.765	5.1521
0	0.731	5.1773
0	0.697	5.1961
0	0.663	5.2213
0	0.629	5.2401
0	0.595	5.2589
0	0.561	5.2778
0	0.527	5.2904
0	0.493	5.3092
0	0.459	5.3218
0	0.442	5.3343
0	0.408	5.3469
0	0.374	5.3595
0	0.34	5.372
0	0.323	5.3846
0	0.289	5.3909
0	0.255	5.3972
0	0.221	5.4097
2	0.204	5.416
2	0.187	5.4223
2	0.17	5.4223
2	0.136	5.4286
2	0.119	5.4349
2	0.102	5.4349
2	0.085	5.4412
2	0.068	5.4412
2	0.051	5.4474
2	0.034	5.4474
2	0.017	5.4474
2	0	5.4474
0	-0.017	5.4474
0	-0.034	5.4474
0	-0.068	5.4474
0	-0.085	5.4412
0	-0.119	5.4412
0	-0.153	5.4349
0	-0.17	5.4286
0	-0.204	5.4223
0	-0.238	5.416
0	-0.255	5.4097
0	-0.289	5.4035
0	-0.323	5.3909
0	-0.34	5.3846
0	-0.374	5.372
0	-0.408	5.3595
0	-0.442	5.3469
0	-0.459	5.3343
0	-0.493	5.3155
0	-0.527	5.3029
0	-0.561	5.2841
0	-0.595	5.2652
0	-0.629	5.2464
0	-0.646	5.2275
0	-0.68	5.2087
0	-0.714	5.1898
0	-0.748	5.1647
0	-0.782	5.1396
0	-0.816	5.1207
0	-0.85	5.0956
0	-0.884	5.0642
0	-0.918	5.039
0	-0.952	5.0139
0	-0.986	4.9825
0	-1.037	4.9511
0	-1.071	4.9197
0	-1.105	4.8883
0	-1.139	4.8506
0	-1.173	4.8191
0	-1.207	4.7814
0	-1.241	4.7437
0	-1.292	4.706
0	-1.326	4.6683
0	-1.36	4.6244
0	-1.394	4.5867
0	-1.428	4.5427
0	-1.462	4.4987
0	-1.496	4.4547
0	-1.547	4.4107
1	-1.581	4.3605
1	-1.615	4.3102
1	-1.666	4.2662
1	-1.7	4.2097
1	-1.751	4.1594
1	-1.785	4.1091
1	-1.819	4.0526
1	-1.87	3.996
1	-1.904	3.9395
0	-1.921	3.883
0	-1.955	3.8264
0	-1.972	3.7636
0	-1.989	3.707
0	-2.006	3.6442
0	-2.023	3.5877
0	-2.04	3.5248
0	-2.057	3.462
0	-2.057	3.3992
0	-2.074	3.3363
0	-2.074	3.2735
0	-2.074	3.2107
0	-2.074	3.1478
0	-2.074	3.085
0	-2.074	3.0222
0	-2.074	2.9656
0	-2.057	2.9028
0	-2.04	2.84
0	-2.04	2.7771
1	-2.023	2.7143
1	-2.006	2.6578
1	-2.006	2.5949
1	-1.989	2.5321
1	-1.972	2.4755
1	-1.955	2.4127
1	-1.938	2.3562
1	-1.921	2.2996
1	-1.904	2.2431
1	-1.887	2.1865
1	-1.87	2.13
1	-1.836	2.0734
1	-1.819	2.0169
1	-1.785	1.9603
1	-1.768	1.9101
1	-1.734	1.8535
1	-1.717	1.8033
1	-1.683	1.753
1	-1.666	1.7027
1	-1.632	1.6525
1	-1.598	1.6022
1	-1.581	1.5519
0	-1.53	1.5079
0	-1.496	1.464
0	-1.462	1.42
0	-1.428	1.376
0	-1.377	1.332
0	-1.343	1.288
0	-1.309	1.2503
0	-1.275	1.2126
0	-1.241	1.1749
0	-1.207	1.1372
0	-1.173	1.0995
0	-1.139	1.0681
0	-1.105	1.0304
0	-1.071	0.99901
0	-1.037	0.9676
1	-1.003	0.93618
1	-0.986	0.90477
1	-0.969	0.87335
1	-0.952	0.84822
1	-0.935	0.8168
1	-0.918	0.79167
1	-0.901	0.76026
1	-0.884	0.73512
1	-0.867	0.70999
0	-0.85	0.68486
0	-0.816	0.65973
0	-0.799	0.63459
0	-0.765	0.60946
0	-0.748	0.58433
0	-0.731	0.56548
0	-0.714	0.54035
0	-0.697	0.5215
0	-0.663	0.50265
0	-0.646	0.4838
0	-0.629	0.45867
0	-0.612	0.43982
0	-0.595	0.42097
0	-0.595	0.4084
0	-0.578	0.38955
0	-0.561	0.3707
0	-0.544	0.35185
0	-0.527	0.33929
2	-0.527	0.32044
2	-0.493	0.30787
2	-0.476	0.28902
2	-0.459	0.27646
2	-0.442	0.26389
2	-0.408	0.25132
2	-0.391	0.23876
2	-0.374	0.22619
2	-0.357	0.21363
2	-0.34	0.20734
0	-0.323	0.19478
0	-0.323	0.18221
0	-0.323	0.17593
0	-0.306	0.16336
0	-0.306	0.15708
0	-0.306	0.14451
0	-0.289	0.13823
0	-0.289	0.12566
0	-0.289	0.11938
0	-0.272	0.1131
0	-0.272	0.10053
0	-0.272	0.094246
0	-0.272	0.087963
0	-0.255	0.075397
0	-0.255	0.069114
0	-0.255	0.062831
0	-0.255	0.050265
0	-0.255	0.043982
0	-0.255	0.037699
0	-0.255	0.031415
0	-0.255	0.018849
0	-0.255	0.012566
0	-0.238	0.0062831
0	-0.238	0
0	-0.238	6.2768
0	-0.238	6.2642
0	-0.238	6.258
0	-0.255	6.2517
0	-0.255	6.2454
0	-0.255	6.2391
0	-0.255	6.2265
0	-0.255	6.2203
0	-0.255	6.214
0	-0.255	6.2077
0	-0.255	6.1951
0	-0.272	6.1889
0	-0.272	6.1826
0	-0.272	6.17
0	-0.272	6.1637
0	-0.272	6.1574
0	-0.289	6.1449
0	-0.289	6.1386
0	-0.289	6.126
0	-0.306	6.1197
0	-0.306	6.1072
0	-0.306	6.1009
0	-0.323	6.0883
0	-0.323	6.082
0	-0.34	6.0695
0	-0.34	6.0632
0	-0.357	6.0506
0	-0.357	6.0381
0	-0.374	6.0255
0	-0.374	6.0129
0	-0.391	6.0066
0	-0.391	5.9941
0	-0.408	5.9815
0	-0.425	5.9689
0	-0.425	5.9564
0	-0.442	5.9438
0	-0.459	5.925
0	-0.476	5.9124
0	-0.476	5.8998
0	-0.493	5.881
0	-0.51	5.8684
0	-0.527	5.8496
0	-0.544	5.837
0	-0.561	5.8182
0	-0.578	5.8056
0	-0.595	5.7867
0	-0.612	5.7679
0	-0.629	5.749
0	-0.646	5.7302
0	-0.663	5.7113
0	-0.68	5.6862
0	-0.714	5.6674
0	-0.731	5.6422
0	-0.748	5.6234
0	-0.765	5.5982
0	-0.799	5.5731
0	-0.816	5.5543
2	-0.85	5.5291
2	-0.867	5.4977
2	-0.884	5.4726
2	-0.901	5.4474
2	-0.918	5.4223
2	-0.935	5.3909
2	-0.952	5.3658
0	-0.986	5.3343
0	-1.003	5.3029
0	-1.037	5.2715
0	-1.071	5.2401
0	-1.105	5.2087
0	-1.139	5.1773
0	-1.173	5.1396
0	-1.207	5.1019
0	-1.241	5.0705
0	-1.275	5.0328
0	-1.309	4.9888
0	-1.343	4.9511
0	-1.377	4.9071
0	-1.411	4.8694
0	-1.445	4.8254
0	-1.479	4.7814
0	-1.53	4.7375
0	-1.564	4.6872
0	-1.598	4.6432
0	-1.632	4.593
0	-1.666	4.5427
0	-1.7	4.4924
0	-1.734	4.4421
0	-1.768	4.3856
0	-1.819	4.3291
0	-1.836	4.2788
0	-1.87	4.2222
0	-1.904	4.1657
0	-1.938	4.1029
0	-1.972	4.0463
0	-1.989	3.9898
0	-2.023	3.9269
0	-2.04	3.8641
0	-2.074	3.8013
0	-2.091	3.7384
0	-2.108	3.6756
0	-2.125	3.6128
0	-2.142	3.5499
0	-2.159	3.4871
0	-2.159	3.418
0	-2.176	3.3552
0	-2.176	3.2861
0	-2.176	3.2232
0	-2.176	3.1541
0	-2.176	3.0913
0	-2.176	3.0284
0	-2.176	2.9593
0	-2.159	2.8965
0	-2.159	2.8274
0	-2.142	2.7646
0	-2.125	2.7017
0	-2.108	2.6389
0	-2.091	2.5761
0	-2.057	2.5132
0	-2.04	2.4504
0	-2.006	2.3876
0	-1.989	2.331
0	-1.955	2.2682
0	-1.921	2.2117
0	-1.887	2.1551
0	-1.87	2.0986
0	-1.836	2.042
0	-1.785	1.9855
0	-1.751	1.9352
0	-1.717	1.8786
0	-1.683	1.8284
0	-1.649	1.7781
0	-1.615	1.7279
0	-1.564	1.6839
0	-1.53	1.6336
0	-1.496	1.5896
0	-1.462	1.5456
0	-1.411	1.5017
0	-1.377	1.4577
0	-1.343	1.42
0	-1.309	1.376
0	-1.275	1.3383
0	-1.224	1.3006
0	-1.19	1.2629
0	-1.156	1.2315
0	-1.122	1.1938
0	-1.088	1.1624
0	-1.054	1.131
0	-1.02	1.0995
0	-0.986	1.0681
0	-0.952	1.0367
0	-0.918	1.0116
0	-0.884	0.98016
0	-0.85	0.95503
0	-0.833	0.9299
0	-0.799	0.90477
0	-0.765	0.87963
0	-0.731	0.86079
0	-0.714	0.83565
0	-0.68	0.8168
0	-0.646	0.79795
0	-0.629	0.7791
0	-0.595	0.76026
0	-0.578	0.74141
0	-0.544	0.72256
0	-0.527	0.70999
0	-0.493	0.69114
0	-0.476	0.67858
0	-0.442	0.66601
0	-0.425	0.64716
0	-0.408	0.63459
0	-0.374	0.62203
0	-0.357	0.61574
0	-0.34	0.60318
0	-0.323	0.59061
0	-0.289	0.58433
0	-0.272	0.57176
0	-0.255	0.56548
0	-0.238	0.5592
0	-0.221	0.55291
0	-0.187	0.54663
0	-0.17	0.54035
0	-0.153	0.53406
0	-0.136	0.52778
0	-0.119	0.52778
0	-0.102	0.5215
0	-0.085	0.5215
0	-0.068	0.51521
0	-0.034	0.51521
0	-0.017	0.51521
0	0	0.51521
0	0	0.51521
0	0.017	0.51521
0	0.034	0.51521
0	0.051	0.51521
0	0.068	0.5215
0	0.085	0.5215
0	0.102	0.5215
0	0.136	0.52778
0	0.153	0.53406
0	0.17	0.54035
0	0.187	0.54035
0	0.204	0.54663
0	0.221	0.55291
0	0.238	0.56548
0	0.272	0.57176
0	0.289	0.57805
0	0.306	0.59061
0	0.323	0.59689
0	0.34	0.60946
0	0.374	0.62203
0	0.391	0.62831
0	0.408	0.64088
0	0.442	0.65344
0	0.459	0.67229
0	0.476	0.68486
0	0.51	0.69742
0	0.527	0.71627
0	0.561	0.72884
0	0.578	0.74769
0	0.612	0.76654
0	0.629	0.78539
0	0.663	0.80424
0	0.68	0.82309
0	0.714	0.84822
0	0.748	0.86707
0	0.765	0.8922
0	0.799	0.91733
0	0.833	0.94246
0	0.85	0.9676
0	0.884	0.99273
0	0.918	1.0179
0	0.952	1.0493
0	0.986	1.0744
0	1.02	1.1058
0	1.054	1.1372
0	1.088	1.1687
0	1.122	1.2064
0	1.156	1.2378
0	1.19	1.2755
0	1.224	1.3132
0	1.258	1.3509
0	1.292	1.3886
0	1.326	1.4263
0	1.36	1.4703
0	1.411	1.5079
0	1.445	1.5519
0	1.479	1.5959
0	1.513	1.6399
0	1.547	1.6902
0	1.581	1.7341
0	1.632	1.7844
0	1.666	1.8347
0	1.7	1.8849
0	1.734	1.9352
1	1.768	1.9855
1	1.785	2.042
1	1.802	2.0923
1	1.836	2.1488
1	1.853	2.2054
1	1.87	2.2619
1	1.887	2.3185
1	1.904	2.375
1	1.921	2.4316
1	1.921	2.4881
1	1.938	2.5509
1	1.938	2.6075
1	1.955	2.664
0	1.972	2.7269
0	1.989	2.7834
0	1.989	2.8462
0	2.006	2.9028
0	2.006	2.9656
0	2.006	3.0222
0	2.006	3.085
0	2.006	3.1478
0	2.006	3.2044
0	2.006	3.2672
0	2.006	3.33
0	1.989	3.3866
0	1.972	3.4494
0	1.972	3.506
0	1.955	3.5688
0	1.938	3.6254
0	1.921	3.6819
0	1.887	3.7384
0	1.87	3.795
0	1.836	3.8515
0	1.819	3.9081
0	1.785	3.9646
0	1.768	4.0149
0	1.734	4.0714
0	1.7	4.1217
0	1.666	4.172
0	1.632	4.2222
0	1.598	4.2662
0	1.564	4.3165
0	1.53	4.3667
0	1.496	4.4107
0	1.462	4.4547
0	1.411	4.4987
0	1.377	4.5364
0	1.343	4.5804
0	1.309	4.6181
0	1.258	4.6621
0	1.224	4.6998
2	1.19	4.7312
2	1.156	4.7689
2	1.139	4.8066
2	1.105	4.838
2	1.071	4.8694
2	1.054	4.9008
2	1.02	4.9322
2	1.003	4.9637
2	0.969	4.9951
0	0.935	5.0265
0	0.901	5.0516
0	0.867	5.0767
0	0.833	5.1019
0	0.799	5.127
0	0.765	5.1521
0	0.731	5.171
0	0.697	5.1961
0	0.663	5.215
0	0.629	5.2338
0	0.595	5.2527
0	0.561	5.2715
0	0.527	5.2904
0	0.493	5.3029
0	0.459	5.3155
0	0.442	5.3343
0	0.408	5.3469
0	0.374	5.3595
0	0.34	5.3658
0	0.306	5.3783
0	0.289	5.3846
0	0.255	5.3972
0	0.221	5.4035
0	0.204	5.4097
0	0.17	5.416
0	0.136	5.4223
0	0.119	5.4223
0	0.085	5.4286
0	0.051	5.4286
0	0.034	5.4349
0	0	5.4349
0	-0.017	5.4349
0	-0.034	5.4286
0	-0.068	5.4286
0	-0.102	5.4286
0	-0.119	5.4223
0	-0.153	5.416
0	-0.187	5.416
0	-0.204	5.4097
0	-0.238	5.4035
0	-0.272	5.3909
0	-0.289	5.3846
0	-0.323	5.372
0	-0.357	5.3658
0	-0.391	5.3532
0	-0.408	5.3406
0	-0.442	5.3281
0	-0.476	5.3155
0	-0.51	5.2966
0	-0.544	5.2841
0	-0.561	5.2652
0	-0.595	5.2464
0	-0.629	5.2275
0	-0.663	5.2087
0	-0.697	5.1898
0	-0.731	5.1647
0	-0.765	5.1459
0	-0.799	5.1207
0	-0.833	5.0956
0	-0.867	5.0705
0	-0.901	5.0453
0	-0.935	5.0139
0	-0.969	4.9888
0	-1.003	4.9574
0	-1.037	4.926
0	-1.088	4.8945
0	-1.122	4.8631
0	-1.156	4.8254
0	-1.19	4.7877
0	-1.224	4.7563
0	-1.258	4.7186
0	-1.292	4.6746
0	-1.343	4.6369
0	-1.377	4.5992
0	-1.411	4.5553
0	-1.445	4.5113
0	-1.479	4.4673
0	-1.513	4.4233
0	-1.547	4.3793
0	-1.581	4.3291
0	-1.615	4.2788
0	-1.649	4.2285
0	-1.683	4.1783
0	-1.717	4.128
0	-1.751	4.0777
0	-1.768	4.0212
0	-1.802	3.9709
0	-1.836	3.9144
0	-1.853	3.8578
0	-1.87	3.8013
0	-1.904	3.7447
0	-1.921	3.6882
0	-1.938	3.6316
0	-1.955	3.5751
0	-1.972	3.5122
0	-1.972	3.4557
0	-1.989	3.3929
0	-1.989	3.3363
0	-2.006	3.2735
0	-2.006	3.217
0	-2.006	3.1541
0	-2.006	3.0913
0	-1.989	3.0347
0	-1.989	2.9719
0	-1.989	2.9154
0	-1.972	2.8525
0	-1.955	2.796
0	-1.938	2.7332
0	-1.921	2.6766
0	-1.904	2.62
0	-1.887	2.5635
0	-1.87	2.507
0	-1.836	2.4504
0	-1.819	2.3939
0	-1.785	2.3436
0	-1.768	2.287
0	-1.734	2.2368
0	-1.7	2.1802
0	-1.666	2.13
0	-1.632	2.0797
0	-1.598	2.0357
0	-1.564	1.9855
0	-1.53	1.9415
0	-1.496	1.8912
0	-1.462	1.8472
0	-1.428	1.8033
1	-1.394	1.7593
1	-1.36	1.7216
1	-1.326	1.6776
1	-1.309	1.6399
1	-1.275	1.6022
1	-1.241	1.5645
1	-1.224	1.5268
1	-1.19	1.4891
1	-1.156	1.4514
1	-1.139	1.42
0	-1.105	1.3886
0	-1.054	1.3509
0	-1.02	1.3195
0	-0.986	1.288
0	-0.952	1.2629
0	-0.918	1.2315
0	-0.884	1.2064
0	-0.85	1.1812
0	-0.816	1.1561
0	-0.782	1.131
0	-0.748	1.1058
0	-0.714	1.087
0	-0.68	1.0681
0	-0.646	1.043
0	-0.612	1.0241
0	-0.578	1.0116
0	-0.544	0.99273
0	-0.51	0.97388
0	-0.476	0.96131
0	-0.442	0.94875
0	-0.425	0.9299
0	-0.391	0.91733
0	-0.357	0.91105
0	-0.323	0.89848
0	-0.306	0.88592
0	-0.272	0.87963
0	-0.238	0.87335
0	-0.204	0.86707
1	-0.187	0.86079
1	-0.17	0.8545
1	-0.153	0.84822
1	-0.136	0.84193
1	-0.119	0.84193
1	-0.085	0.83565
1	-0.068	0.83565
1	-0.051	0.82937
1	-0.034	0.82937
1	-0.017	0.82937
1	0	0.82937
1	0	0.82937
1	0.017	0.82937
1	0.034	0.82937
1	0.051	0.82937
0	0.085	0.83565
0	0.102	0.83565
0	0.136	0.84193
0	0.153	0.84193
0	0.187	0.84822
0	0.221	0.8545
0	0.238	0.86079
0	0.272	0.87335
0	0.306	0.87963
0	0.323	0.8922
0	0.357	0.89848
0	0.391	0.91105
0	0.425	0.92362
0	0.442	0.93618
0	0.476	0.95503
0	0.51	0.9676
0	0.544	0.98645
0	0.578	0.99901
0	0.612	1.0179
0	0.629	1.0367
0	0.663	1.0556
0	0.697	1.0807
0	0.731	1.0995
0	0.765	1.1247
0	0.799	1.1435
0	0.833	1.1687
0	0.867	1.1938
0	0.901	1.2252
0	0.935	1.2503
0	0.969	1.2817
0	1.003	1.3132
2	1.037	1.3383
2	1.088	1.376
2	1.139	1.4074
2	1.19	1.4451
2	1.224	1.4765
2	1.275	1.5142
2	1.326	1.5582
2	1.377	1.5959
0	1.411	1.6399
0	1.445	1.6839
0	1.479	1.7279
0	1.513	1.7718
0	1.547	1.8158
0	1.581	1.8661
0	1.632	1.9163
0	1.666	1.9603
0	1.683	2.0106
0	1.717	2.0671
0	1.751	2.1174
0	1.785	2.1677
0	1.819	2.2242
0	1.836	2.2808
0	1.87	2.3373
0	1.904	2.3939
0	1.921	2.4504
0	1.938	2.507
0	1.955	2.5698
0	1.972	2.6263
2	1.989	2.6892
2	2.023	2.7457
2	2.04	2.8085
2	2.057	2.8714
2	2.074	2.9342
2	2.091	2.997
2	2.108	3.0599
2	2.125	3.1227
2	2.125	3.1855
2	2.142	3.2484
2	2.142	3.3175
2	2.142	3.3803
2	2.142	3.4431
2	2.142	3.506
2	2.125	3.5751
2	2.125	3.6379
0	2.108	3.7008
0	2.074	3.7636
0	2.057	3.8264
0	2.023	3.8892
0	2.006	3.9458
0	1.972	4.0086
0	1.938	4.0652
0	1.921	4.128
0	1.887	4.1845
0	1.853	4.2411
0	1.819	4.2914
0	1.768	4.3479
2	1.734	4.3982
2	1.717	4.4547
2	1.683	4.505
2	1.666	4.5553
2	1.632	4.6055
2	1.598	4.6558
2	1.581	4.6998
2	1.547	4.75
2	1.513	4.794
2	1.496	4.838
2	1.462	4.882
2	1.428	4.926
2	1.411	4.9699
2	1.377	5.0139
2	1.36	5.0516
2	1.326	5.0956
2	1.309	5.1333
2	1.275	5.171
0	1.241	5.2087
0	1.207	5.2464
0	1.173	5.2841
0	1.156	5.3218
0	1.122	5.3532
0	1.088	5.3846
0	1.054	5.4223
0	1.037	5.4537
0	1.003	5.4851
0	0.969	5.5103
0	0.952	5.5417
0	0.918	5.5668
0	0.901	5.5982
0	0.867	5.6234
0	0.85	5.6485
0	0.833	5.6736
0	0.816	5.6988
0	0.782	5.7239
0	0.765	5.749
0	0.748	5.7742
0	0.731	5.793
0	0.714	5.8182
1	0.697	5.837
1	0.663	5.8559
1	0.646	5.881
1	0.629	5.8998
1	0.595	5.9187
1	0.578	5.9313
1	0.544	5.9501
1	0.527	5.9689
1	0.51	5.9815
1	0.493	6.0004
1	0.459	6.0129
0	0.459	6.0255
0	0.442	6.0381
0	0.442	6.0506
0	0.425	6.0695
0	0.425	6.082
0	0.408	6.0946
0	0.408	6.1072
0	0.391	6.1197
0	0.391	6.1323
0	0.391	6.1386
0	0.374	6.1512
0	0.374	6.1637
0	0.374	6.1763
0	0.374	6.1889
0	0.374	6.2014
0	0.357	6.2077
0	0.357	6.2203
0	0.357	6.2328
0	0.357	6.2454
0	0.357	6.2517
0	0.357	6.2642
0	0.357	6.2768
0	0.357	0.0062831
0	0.357	0.012566
0	0.357	0.025132
0	0.357	0.037699
0	0.357	0.050265
0	0.357	0.056548
2	0.357	0.069114
2	0.374	0.08168
2	0.391	0.094246
2	0.408	0.10681
2	0.408	0.11938
2	0.425	0.13195
2	0.442	0.14451
2	0.459	0.15708
2	0.476	0.16964
2	0.493	0.18849
2	0.51	0.20106
2	0.527	0.21991
0	0.544	0.23247
0	0.544	0.25132
0	0.561	0.27017
0	0.561	0.28274
0	0.578	0.30159
0	0.595	0.32044
0	0.595	0.33929
0	0.612	0.35814
0	0.629	0.37699
0	0.646	0.39583
0	0.646	0.41469
0	0.663	0.43353
0	0.68	0.45238
0	0.697	0.47752
0	0.714	0.49637
0	0.731	0.5215
0	0.748	0.54035
0	0.782	0.56548
0	0.799	0.59061
0	0.816	0.60946
0	0.833	0.63459
0	0.867	0.66601
0	0.884	0.69114
0	0.901	0.71627
0	0.935	0.74141
0	0.952	0.77282
0	0.986	0.80424
0	1.003	0.82937
0	1.037	0.86079
0	1.071	0.8922
0	1.088	0.9299
0	1.122	0.96131
0	1.156	0.99273
0	1.19	1.0304
0	1.224	1.0681
0	1.258	1.1058
0	1.292	1.1435
0	1.326	1.1812
0	1.36	1.2252
0	1.394	1.2629
0	1.428	1.3069
0	1.462	1.3509
0	1.496	1.3948
0	1.53	1.4388
0	1.564	1.4891
0	1.598	1.5331
0	1.632	1.5833
0	1.683	1.6336
0	1.717	1.6839
0	1.751	1.7341
0	1.785	1.7907
0	1.819	1.841
0	1.853	1.8975
0	1.887	1.954
0	1.921	2.0106
0	1.955	2.0734
0	1.989	2.13
0	2.023	2.1928
0	2.04	2.2556
0	2.074	2.3122
0	2.091	2.375
0	2.125	2.4378
0	2.142	2.507
0	2.159	2.5698
0	2.176	2.6326
0	2.193	2.7017
0	2.21	2.7708
0	2.227	2.8337
0	2.227	2.9028
0	2.244	2.9719
0	2.244	3.0347
0	2.244	3.1038
0	2.244	3.173
0	2.244	3.2421
0	2.227	3.3049
0	2.227	3.374
0	2.21	3.4431
0	2.193	3.506
0	2.193	3.5751
0	2.159	3.6379
0	2.142	3.7008
0	2.125	3.7699
0	2.108	3.8327
0	2.074	3.8955
0	2.04	3.9583
0	2.023	4.0149
0	1.989	4.0777
0	1.955	4.1406
0	1.921	4.1971
0	1.887	4.2537
0	1.853	4.3102
0	1.819	4.3667
0	1.785	4.417
0	1.751	4.4736
0	1.7	4.5238
0	1.666	4.5741
0	1.632	4.6244
0	1.598	4.6746
0	1.547	4.7186
0	1.513	4.7689
0	1.479	4.8129
0	1.445	4.8568
0	1.394	4.9008
0	1.36	4.9385
0	1.326	4.9825
0	1.292	5.0202
0	1.258	5.0579
0	1.224	5.0956
0	1.19	5.1333
0	1.156	5.171
0	1.122	5.2024
0	1.088	5.2338
0	1.054	5.2652
0	1.02	5.2966
0	0.986	5.3281
0	0.952	5.3595
0	0.918	5.3846
0	0.901	5.416
0	0.867	5.4412
0	0.833	5.4663
0	0.816	5.4914
0	0.782	5.5166
0	0.765	5.5417
0	0.731	5.5605
0	0.714	5.5857
0	0.68	5.6045
0	0.663	5.6234
0	0.646	5.6485
0	0.612	5.6674
0	0.595	5.6862
[truncated: 5,162 more rows]
