# Supplementary material for: Skilled motor control of an inverted pendulum implies low entropy of states but high entropy of actions
Source: PLoS Comput Biol. 2023 Jan 6;19(1):e1010810. doi: 10.1371/journal.pcbi.1010810 (PMC9851554; doi:10.1371/journal.pcbi.1010810)
Supplement: S2 File — The dataset within the file contains the data collected during the experiment. Each CSV file named “FRI_p_l.csv” corresponds to a different trial, where “p” stands for an unique numerical participant’s identifier and “l” stands for pendulum length (where “2” corresponds to 0.2, “3” to 0.3 m, “4” to 0.4 m, etc.). In every file, rows correspond to subsequent time steps, sampled with a frequency of 0.017 s. For every recorded time step, each column contains: the action selected by the trial’s participant (“action”). The value 0 corresponds to a “no action”, the value 1 represents an action that pushes the pendulum towards the clockwise direction and the value 2 corresponds to an action that pushes the pendulum towards the anti-clockwise direction.the angular velocity of the pendulum at that time step (“ang. velocity”), measured in rad s−1.the angle of the pendulum at that time step (“angle”), measured in rad with values in the interval [0, 2π) rad. The angle 0 rad corresponds to the pendulum oriented in its upright position.the single utility value associated to the whole trial (“utility”). (ZIP) [file pcbi.1010810.s002.zip › ExperimentalData/FRI_29_7.csv]

action	angular vel.	angle	trial utility
0	0	3.2358	-11.6539
0	0	3.2358
0	0	3.2358
0	-0.017	3.2358
0	-0.017	3.2358
0	-0.017	3.2358
0	-0.017	3.2358
0	-0.017	3.2358
0	-0.034	3.2358
0	-0.034	3.2295
0	-0.034	3.2295
0	-0.034	3.2295
0	-0.051	3.2295
0	-0.051	3.2232
0	-0.051	3.2232
0	-0.051	3.2232
0	-0.068	3.2232
0	-0.068	3.217
0	-0.068	3.217
0	-0.068	3.217
2	-0.068	3.2107
2	-0.068	3.2107
2	-0.051	3.2044
2	-0.051	3.2044
2	-0.034	3.2044
2	-0.034	3.2044
2	-0.017	3.2044
2	-0.017	3.1981
2	0	3.1981
2	0	3.1981
2	0	3.1981
2	0	3.1981
2	0.017	3.1981
2	0.017	3.2044
2	0.034	3.2044
2	0.034	3.2044
2	0.051	3.2044
2	0.068	3.2107
2	0.068	3.2107
2	0.085	3.2107
2	0.085	3.217
2	0.085	3.217
2	0.102	3.2232
2	0.102	3.2232
2	0.119	3.2295
2	0.119	3.2295
2	0.136	3.2358
2	0.136	3.2421
2	0.153	3.2484
2	0.153	3.2484
2	0.153	3.2546
2	0.17	3.2609
2	0.17	3.2672
2	0.17	3.2735
2	0.187	3.2798
2	0.187	3.2798
2	0.187	3.2861
2	0.204	3.2923
2	0.204	3.2986
2	0.204	3.3049
2	0.204	3.3112
2	0.221	3.3238
2	0.221	3.33
2	0.221	3.3363
2	0.221	3.3426
2	0.221	3.3489
2	0.238	3.3552
2	0.238	3.3615
2	0.238	3.3677
2	0.238	3.3803
2	0.238	3.3866
2	0.238	3.3929
2	0.238	3.3992
2	0.238	3.4054
0	0.221	3.4117
0	0.221	3.418
0	0.204	3.4306
0	0.187	3.4369
0	0.17	3.4369
0	0.17	3.4431
0	0.153	3.4494
0	0.136	3.4557
0	0.119	3.462
0	0.119	3.462
0	0.102	3.4683
0	0.085	3.4683
0	0.068	3.4745
1	0.051	3.4745
1	0.034	3.4745
1	0	3.4745
1	0	3.4745
1	-0.034	3.4745
1	-0.051	3.4745
1	-0.085	3.4745
1	-0.102	3.4683
1	-0.136	3.462
1	-0.153	3.462
1	-0.187	3.4557
1	-0.204	3.4494
1	-0.238	3.4431
1	-0.255	3.4369
1	-0.272	3.4243
1	-0.306	3.418
1	-0.323	3.4054
1	-0.34	3.3992
1	-0.374	3.3866
1	-0.391	3.374
1	-0.408	3.3615
1	-0.442	3.3489
1	-0.459	3.3363
1	-0.476	3.3238
1	-0.493	3.3049
1	-0.51	3.2923
1	-0.527	3.2735
1	-0.544	3.2609
1	-0.561	3.2421
1	-0.578	3.2232
1	-0.595	3.2044
1	-0.612	3.1918
1	-0.612	3.173
1	-0.629	3.1541
1	-0.646	3.1353
1	-0.646	3.1101
1	-0.663	3.0913
1	-0.663	3.0724
1	-0.68	3.0536
1	-0.68	3.0284
1	-0.697	3.0096
1	-0.697	2.9908
1	-0.697	2.9656
1	-0.697	2.9468
1	-0.714	2.9279
1	-0.714	2.9028
1	-0.714	2.8839
1	-0.714	2.8588
1	-0.714	2.84
1	-0.714	2.8148
1	-0.697	2.796
1	-0.697	2.7771
1	-0.697	2.752
1	-0.697	2.7332
1	-0.68	2.7143
1	-0.68	2.6892
1	-0.663	2.6703
1	-0.663	2.6515
1	-0.646	2.6326
1	-0.646	2.6138
1	-0.629	2.5886
1	-0.612	2.5698
1	-0.612	2.5509
1	-0.595	2.5384
1	-0.578	2.5195
1	-0.561	2.5007
1	-0.561	2.4818
1	-0.544	2.4693
1	-0.527	2.4504
0	-0.493	2.4316
0	-0.459	2.419
0	-0.442	2.4064
0	-0.408	2.3939
0	-0.374	2.3813
0	-0.357	2.3687
0	-0.323	2.3624
0	-0.289	2.3499
0	-0.255	2.3436
0	-0.221	2.331
0	-0.204	2.3247
0	-0.17	2.3247
0	-0.136	2.3185
0	-0.102	2.3122
0	-0.068	2.3122
0	-0.034	2.3059
0	0	2.3059
0	0	2.3059
0	0.034	2.3059
0	0.068	2.3122
0	0.102	2.3122
0	0.136	2.3185
0	0.17	2.3185
0	0.204	2.3247
0	0.221	2.331
0	0.255	2.3436
0	0.289	2.3499
0	0.323	2.3562
2	0.34	2.3687
2	0.391	2.3813
2	0.425	2.3939
2	0.476	2.4064
2	0.51	2.419
2	0.544	2.4378
2	0.595	2.4567
2	0.629	2.4755
2	0.663	2.4944
2	0.697	2.5132
2	0.731	2.5384
2	0.765	2.5572
2	0.799	2.5823
2	0.833	2.6075
2	0.867	2.6326
2	0.901	2.6578
2	0.935	2.6892
2	0.969	2.7143
2	0.986	2.7457
2	1.02	2.7771
2	1.037	2.8085
2	1.071	2.84
2	1.088	2.8714
2	1.105	2.9028
2	1.139	2.9405
2	1.156	2.9719
2	1.173	3.0096
2	1.19	3.041
2	1.19	3.0787
2	1.207	3.1164
2	1.224	3.1541
2	1.224	3.1918
2	1.241	3.2295
2	1.241	3.2672
2	1.241	3.3049
2	1.258	3.3426
2	1.258	3.3803
2	1.258	3.418
2	1.258	3.4557
2	1.241	3.4934
2	1.241	3.5311
2	1.241	3.5688
2	1.224	3.6065
2	1.224	3.6379
2	1.207	3.6756
2	1.207	3.7133
2	1.19	3.751
2	1.173	3.7887
2	1.156	3.8201
2	1.139	3.8578
2	1.122	3.8892
2	1.105	3.9207
2	1.088	3.9583
2	1.071	3.9898
2	1.037	4.0212
2	1.02	4.0526
2	1.003	4.084
2	0.969	4.1154
2	0.952	4.1406
2	0.918	4.172
2	0.901	4.1971
2	0.867	4.2222
2	0.85	4.2474
2	0.816	4.2725
2	0.782	4.2976
2	0.765	4.3228
2	0.731	4.3479
2	0.697	4.3667
2	0.68	4.3856
2	0.646	4.4107
2	0.612	4.4296
2	0.578	4.4484
2	0.561	4.461
2	0.527	4.4798
2	0.493	4.4924
2	0.459	4.5113
2	0.425	4.5238
0	0.391	4.5364
0	0.34	4.549
0	0.306	4.5553
0	0.255	4.5678
0	0.221	4.5741
0	0.17	4.5804
0	0.136	4.5867
0	0.085	4.5867
0	0.051	4.5867
0	0	4.593
0	-0.017	4.593
0	-0.068	4.5867
0	-0.102	4.5867
0	-0.153	4.5804
0	-0.187	4.5741
0	-0.238	4.5678
0	-0.272	4.5615
0	-0.323	4.5553
0	-0.357	4.5427
0	-0.408	4.5301
0	-0.442	4.5175
0	-0.493	4.505
0	-0.527	4.4861
0	-0.561	4.4736
0	-0.612	4.4547
0	-0.646	4.4359
0	-0.697	4.417
1	-0.731	4.3919
1	-0.782	4.373
1	-0.833	4.3479
1	-0.884	4.3165
1	-0.935	4.2914
1	-0.986	4.2599
1	-1.037	4.2348
1	-1.088	4.2034
1	-1.139	4.1657
1	-1.173	4.1343
1	-1.224	4.0966
1	-1.275	4.0589
1	-1.309	4.0212
1	-1.36	3.9772
1	-1.394	3.9395
1	-1.445	3.8955
1	-1.479	3.8515
1	-1.513	3.8013
1	-1.564	3.7573
1	-1.598	3.7133
1	-1.632	3.6631
1	-1.649	3.6128
1	-1.683	3.5625
1	-1.717	3.5122
1	-1.734	3.4557
1	-1.768	3.4054
1	-1.785	3.3552
1	-1.802	3.2986
1	-1.819	3.2421
1	-1.836	3.1918
1	-1.836	3.1353
1	-1.853	3.0787
1	-1.853	3.0222
1	-1.87	2.9656
1	-1.87	2.9091
1	-1.87	2.8525
1	-1.87	2.796
1	-1.853	2.7394
1	-1.853	2.6829
1	-1.836	2.6326
1	-1.836	2.5761
1	-1.819	2.5195
1	-1.802	2.463
1	-1.785	2.4127
1	-1.768	2.3562
1	-1.751	2.3059
1	-1.717	2.2494
1	-1.7	2.1991
1	-1.683	2.1488
1	-1.649	2.0986
1	-1.632	2.0483
1	-1.598	2.0043
1	-1.564	1.954
1	-1.547	1.9038
1	-1.513	1.8598
1	-1.479	1.8158
1	-1.445	1.7718
1	-1.411	1.7279
1	-1.377	1.6839
1	-1.36	1.6462
1	-1.326	1.6022
1	-1.292	1.5645
1	-1.258	1.5268
1	-1.224	1.4891
1	-1.19	1.4514
1	-1.156	1.4137
1	-1.139	1.3823
1	-1.105	1.3509
1	-1.071	1.3132
0	-1.02	1.2817
0	-0.986	1.2503
0	-0.952	1.2252
0	-0.901	1.1938
0	-0.867	1.1687
0	-0.833	1.1435
0	-0.782	1.1184
0	-0.748	1.0933
0	-0.714	1.0744
0	-0.663	1.0556
0	-0.629	1.0304
0	-0.595	1.0116
0	-0.561	0.99901
0	-0.527	0.98016
0	-0.493	0.9676
0	-0.459	0.94875
0	-0.425	0.93618
0	-0.374	0.92362
0	-0.34	0.91105
0	-0.306	0.90477
0	-0.272	0.8922
0	-0.255	0.88592
0	-0.221	0.87963
0	-0.187	0.87335
0	-0.153	0.86707
0	-0.119	0.86079
0	-0.085	0.86079
0	-0.051	0.86079
0	-0.017	0.8545
0	0	0.8545
0	0.034	0.8545
0	0.068	0.86079
0	0.102	0.86079
0	0.136	0.86707
0	0.17	0.86707
0	0.187	0.87335
0	0.221	0.87963
0	0.255	0.8922
0	0.289	0.89848
0	0.323	0.91105
0	0.357	0.91733
0	0.391	0.9299
0	0.425	0.94246
0	0.459	0.95503
0	0.493	0.97388
0	0.527	0.98645
0	0.578	1.0053
2	0.612	1.0241
2	0.663	1.043
2	0.697	1.0618
2	0.748	1.0807
2	0.799	1.1058
2	0.85	1.131
2	0.901	1.1561
2	0.952	1.1875
2	1.003	1.2189
2	1.054	1.2503
2	1.105	1.2817
2	1.156	1.3132
2	1.207	1.3509
2	1.258	1.3886
2	1.326	1.4263
2	1.377	1.464
2	1.428	1.5079
2	1.479	1.5519
2	1.53	1.5959
2	1.581	1.6462
2	1.632	1.6964
2	1.7	1.7467
2	1.751	1.797
2	1.802	1.8472
2	1.853	1.9038
2	1.904	1.9603
2	1.955	2.0169
2	2.006	2.0797
2	2.04	2.1362
2	2.091	2.1991
2	2.142	2.2682
2	2.176	2.331
2	2.21	2.3939
2	2.261	2.463
2	2.295	2.5321
2	2.329	2.6012
2	2.363	2.6703
2	2.38	2.7457
2	2.414	2.8148
2	2.431	2.8902
2	2.448	2.9593
2	2.465	3.0347
2	2.482	3.1101
2	2.499	3.1855
2	2.499	3.2609
2	2.499	3.3363
2	2.499	3.4117
2	2.499	3.4871
2	2.499	3.5625
2	2.482	3.6379
2	2.482	3.7133
2	2.465	3.7887
2	2.448	3.8578
2	2.431	3.9332
2	2.397	4.0023
2	2.38	4.0777
0	2.346	4.1468
0	2.312	4.216
0	2.261	4.2851
0	2.227	4.3542
0	2.176	4.4233
0	2.142	4.4861
0	2.091	4.549
0	2.057	4.6118
0	2.006	4.6746
0	1.972	4.7312
0	1.921	4.794
0	1.87	4.8506
0	1.836	4.9071
0	1.785	4.9574
0	1.751	5.0139
0	1.717	5.0642
0	1.666	5.1144
0	1.632	5.1647
0	1.581	5.215
0	1.547	5.2589
0	1.513	5.3092
0	1.479	5.3532
0	1.445	5.3972
0	1.411	5.4412
0	1.377	5.4851
0	1.343	5.5228
0	1.326	5.5668
1	1.292	5.6045
1	1.258	5.6422
1	1.224	5.6799
1	1.173	5.7176
1	1.139	5.749
1	1.105	5.7867
1	1.088	5.8182
1	1.054	5.8496
1	1.02	5.881
1	0.986	5.9124
1	0.969	5.9438
1	0.935	5.9689
1	0.918	6.0004
1	0.884	6.0255
1	0.867	6.0506
1	0.85	6.0758
1	0.833	6.1072
1	0.816	6.126
1	0.799	6.1512
1	0.782	6.1763
1	0.765	6.2014
1	0.748	6.2203
1	0.731	6.2454
1	0.714	6.2642
1	0.697	0.0062831
1	0.697	0.025132
1	0.68	0.050265
1	0.68	0.069114
1	0.663	0.087963
1	0.663	0.10681
1	0.646	0.13195
1	0.646	0.15079
1	0.646	0.16964
1	0.629	0.18849
1	0.629	0.20734
1	0.629	0.22619
1	0.629	0.24504
1	0.629	0.26389
1	0.629	0.28274
1	0.629	0.30159
1	0.629	0.32044
1	0.629	0.33929
1	0.629	0.35814
1	0.646	0.37699
1	0.646	0.40212
1	0.646	0.42097
1	0.663	0.43982
1	0.663	0.45867
1	0.663	0.47752
1	0.68	0.49637
1	0.68	0.5215
1	0.697	0.54035
1	0.714	0.5592
1	0.714	0.58433
1	0.731	0.60318
1	0.748	0.62831
1	0.765	0.65344
1	0.765	0.67229
1	0.782	0.69742
1	0.799	0.72256
1	0.816	0.74769
1	0.833	0.77282
1	0.85	0.79795
1	0.867	0.82309
1	0.901	0.84822
1	0.918	0.87963
1	0.935	0.90477
1	0.952	0.93618
1	0.986	0.96131
1	1.003	0.99273
1	1.037	1.0241
1	1.054	1.0556
1	1.088	1.087
0	1.122	1.1247
0	1.156	1.1561
0	1.19	1.1938
0	1.241	1.2252
0	1.275	1.2692
0	1.309	1.3069
0	1.36	1.3446
0	1.394	1.3886
0	1.445	1.4325
0	1.479	1.4765
0	1.53	1.5205
0	1.564	1.5645
0	1.615	1.6148
0	1.649	1.665
0	1.683	1.7153
0	1.734	1.7655
0	1.768	1.8158
0	1.819	1.8724
0	1.853	1.9289
0	1.887	1.9855
0	1.938	2.042
0	1.972	2.0986
0	2.006	2.1614
0	2.04	2.2179
0	2.074	2.2808
0	2.091	2.3436
0	2.125	2.4064
0	2.159	2.4755
0	2.176	2.5384
0	2.193	2.6012
0	2.227	2.6703
0	2.244	2.7394
0	2.244	2.8023
0	2.261	2.8714
0	2.278	2.9405
0	2.278	3.0096
0	2.278	3.0787
0	2.278	3.1478
0	2.278	3.217
0	2.278	3.2861
0	2.261	3.3552
0	2.244	3.418
0	2.227	3.4871
0	2.21	3.5562
0	2.193	3.6191
2	2.176	3.6882
2	2.159	3.751
2	2.142	3.8201
2	2.125	3.883
2	2.108	3.9458
2	2.091	4.0086
2	2.074	4.0714
2	2.04	4.1343
2	2.023	4.1971
2	1.989	4.2537
2	1.955	4.3165
2	1.938	4.373
2	1.904	4.4296
2	1.87	4.4861
2	1.836	4.5427
2	1.802	4.5992
2	1.768	4.6495
2	1.734	4.706
2	1.717	4.7563
2	1.683	4.8066
2	1.649	4.8568
2	1.615	4.9071
2	1.581	4.9574
2	1.547	5.0014
2	1.53	5.0516
2	1.496	5.0956
2	1.462	5.1396
2	1.445	5.1836
2	1.411	5.2275
2	1.377	5.2715
2	1.36	5.3092
2	1.343	5.3532
2	1.309	5.3909
2	1.275	5.4286
2	1.241	5.4663
2	1.207	5.504
2	1.173	5.5417
2	1.139	5.5731
2	1.122	5.6108
2	1.088	5.6422
2	1.071	5.6736
2	1.037	5.705
2	1.02	5.7365
2	1.003	5.7679
2	0.969	5.7993
2	0.952	5.8307
2	0.935	5.8559
2	0.918	5.8873
2	0.901	5.9124
2	0.884	5.9375
2	0.867	5.9689
2	0.867	5.9941
2	0.85	6.0192
2	0.833	6.0443
2	0.833	6.0695
2	0.816	6.0946
2	0.816	6.1197
1	0.799	6.1449
1	0.782	6.17
1	0.765	6.1889
1	0.748	6.214
1	0.748	6.2391
1	0.731	6.258
1	0.714	0
1	0.697	0.018849
1	0.697	0.037699
1	0.68	0.062831
1	0.68	0.08168
1	0.663	0.10053
1	0.663	0.12566
1	0.646	0.14451
1	0.646	0.16336
1	0.646	0.18221
1	0.646	0.20106
1	0.646	0.21991
1	0.629	0.23876
1	0.629	0.25761
1	0.629	0.27646
1	0.629	0.30159
1	0.629	0.32044
1	0.646	0.33929
1	0.646	0.35814
1	0.646	0.37699
1	0.646	0.39583
1	0.646	0.41469
1	0.663	0.43353
1	0.663	0.45867
1	0.68	0.47752
1	0.68	0.49637
1	0.697	0.51521
1	0.697	0.54035
1	0.714	0.5592
1	0.731	0.58433
1	0.731	0.60318
1	0.748	0.62831
1	0.765	0.64716
1	0.782	0.67229
1	0.799	0.69742
1	0.816	0.72256
1	0.816	0.74769
1	0.85	0.77282
1	0.867	0.79795
1	0.884	0.82309
0	0.918	0.84822
0	0.935	0.87963
0	0.969	0.90477
2	1.003	0.93618
2	1.054	0.9676
2	1.105	0.99901
2	1.156	1.0367
2	1.19	1.0681
2	1.241	1.1058
2	1.292	1.1435
2	1.343	1.1875
2	1.394	1.2252
2	1.445	1.2692
2	1.496	1.3132
2	1.547	1.3634
2	1.615	1.4074
2	1.666	1.4577
2	1.717	1.5079
2	1.768	1.5582
2	1.819	1.6148
2	1.87	1.6713
2	1.921	1.7279
2	1.972	1.7844
2	2.04	1.8472
2	2.091	1.9101
2	2.142	1.9729
2	2.176	2.0357
2	2.227	2.1048
2	2.278	2.174
2	2.329	2.2431
2	2.363	2.3122
2	2.414	2.3813
2	2.448	2.4567
2	2.482	2.5321
2	2.516	2.6075
2	2.55	2.6829
2	2.567	2.7583
2	2.601	2.84
2	2.618	2.9154
2	2.635	2.997
2	2.635	3.0724
2	2.618	3.1541
2	2.601	3.2295
2	2.584	3.3112
2	2.567	3.3866
2	2.533	3.462
2	2.516	3.5374
2	2.482	3.6128
2	2.448	3.6882
2	2.414	3.7636
2	2.397	3.8327
2	2.363	3.9081
2	2.329	3.9772
2	2.295	4.0463
2	2.261	4.1154
2	2.227	4.1845
2	2.176	4.2474
2	2.142	4.3165
2	2.108	4.3793
2	2.057	4.4421
2	2.023	4.4987
2	1.972	4.5615
2	1.938	4.6181
2	1.887	4.6809
2	1.836	4.7375
2	1.802	4.7877
2	1.751	4.8443
2	1.717	4.8945
2	1.666	4.9448
2	1.632	4.9951
2	1.581	5.0453
2	1.547	5.0893
2	1.513	5.1396
2	1.462	5.1836
2	1.428	5.2275
2	1.394	5.2715
2	1.36	5.3092
1	1.326	5.3532
1	1.275	5.3909
1	1.224	5.4286
1	1.19	5.4663
1	1.139	5.4977
1	1.105	5.5354
1	1.054	5.5668
1	1.02	5.5982
1	0.986	5.6297
1	0.935	5.6548
1	0.901	5.6862
0	0.884	5.7113
0	0.85	5.7365
1	0.833	5.7616
1	0.799	5.7867
1	0.765	5.8119
1	0.748	5.837
1	0.714	5.8559
1	0.68	5.8747
1	0.646	5.8998
1	0.629	5.9187
1	0.595	5.9375
1	0.578	5.9564
1	0.544	5.9689
1	0.527	5.9878
1	0.493	6.0004
1	0.476	6.0192
1	0.459	6.0318
1	0.425	6.0443
1	0.408	6.0569
1	0.391	6.0695
1	0.374	6.082
1	0.34	6.0946
1	0.323	6.1009
1	0.306	6.1135
1	0.289	6.1197
1	0.272	6.1323
1	0.255	6.1386
0	0.255	6.1449
0	0.238	6.1574
0	0.238	6.1637
0	0.238	6.17
0	0.221	6.1763
0	0.221	6.1826
0	0.221	6.1889
1	0.221	6.1951
1	0.204	6.2014
1	0.187	6.2077
1	0.17	6.214
1	0.153	6.2203
1	0.136	6.2265
1	0.136	6.2328
0	0.119	6.2328
0	0.119	6.2391
0	0.119	6.2391
0	0.119	6.2454
0	0.119	6.2517
0	0.119	6.2517
2	0.119	6.258
2	0.136	6.2642
2	0.136	6.2642
2	0.153	6.2705
2	0.17	6.2768
2	0.17	0
2	0.187	0.0062831
2	0.204	0.0062831
2	0.204	0.012566
2	0.221	0.025132
0	0.221	0.031415
0	0.221	0.037699
0	0.221	0.043982
0	0.221	0.050265
2	0.238	0.056548
2	0.238	0.062831
2	0.255	0.075397
2	0.272	0.08168
2	0.289	0.087963
2	0.306	0.10053
2	0.289	0.10681
2	0.289	0.11938
2	0.289	0.12566
2	0.272	0.13195
2	0.272	0.14451
2	0.272	0.15079
2	0.255	0.15708
2	0.255	0.16964
2	0.255	0.17593
2	0.255	0.18221
2	0.238	0.18849
2	0.238	0.20106
2	0.238	0.20734
2	0.238	0.21363
2	0.238	0.21991
2	0.238	0.22619
2	0.238	0.23247
2	0.221	0.24504
2	0.221	0.25132
2	0.221	0.25761
2	0.221	0.26389
2	0.221	0.27017
2	0.221	0.27646
2	0.221	0.28274
2	0.221	0.28902
2	0.221	0.30159
2	0.238	0.30787
2	0.238	0.31416
2	0.238	0.32044
2	0.238	0.32672
2	0.238	0.333
2	0.238	0.33929
2	0.238	0.35185
2	0.238	0.35814
2	0.255	0.36442
2	0.255	0.3707
2	0.255	0.38327
2	0.255	0.38955
2	0.272	0.39583
2	0.272	0.4084
2	0.272	0.41469
2	0.289	0.42097
2	0.289	0.43353
2	0.289	0.43982
2	0.306	0.45238
2	0.323	0.45867
2	0.34	0.47123
2	0.357	0.47752
2	0.374	0.49008
1	0.408	0.50265
1	0.408	0.51521
1	0.425	0.52778
1	0.425	0.54035
1	0.442	0.55291
1	0.459	0.57176
1	0.459	0.58433
1	0.476	0.59689
1	0.493	0.60946
1	0.493	0.62831
1	0.51	0.64088
1	0.527	0.65973
1	0.544	0.67229
1	0.561	0.69114
1	0.578	0.70999
1	0.595	0.72884
1	0.612	0.74769
0	0.646	0.76654
0	0.663	0.78539
0	0.697	0.80424
0	0.731	0.82309
0	0.765	0.84822
0	0.799	0.87335
0	0.833	0.89848
0	0.867	0.92362
0	0.901	0.94875
0	0.935	0.97388
0	0.969	1.0053
0	1.003	1.0367
0	1.037	1.0681
0	1.071	1.0995
0	1.105	1.131
0	1.156	1.1624
0	1.19	1.2001
0	1.224	1.2378
0	1.275	1.2755
0	1.309	1.3132
0	1.343	1.3509
0	1.394	1.3948
0	1.428	1.4388
0	1.479	1.4828
0	1.513	1.5268
0	1.564	1.5708
0	1.598	1.621
0	1.649	1.6713
0	1.683	1.7216
0	1.734	1.7718
0	1.768	1.8221
0	1.802	1.8786
0	1.853	1.9289
0	1.887	1.9855
0	1.921	2.0483
0	1.955	2.1048
0	1.989	2.1614
0	2.023	2.2242
0	2.057	2.287
0	2.091	2.3499
0	2.125	2.4127
0	2.142	2.4755
0	2.176	2.5384
0	2.193	2.6075
0	2.21	2.6703
0	2.227	2.7394
0	2.244	2.8085
0	2.261	2.8777
1	2.261	2.9405
1	2.261	3.0096
1	2.244	3.0787
1	2.244	3.1478
1	2.227	3.2107
1	2.21	3.2798
1	2.176	3.3489
1	2.159	3.4117
1	2.142	3.4745
1	2.108	3.5374
1	2.074	3.6002
1	2.04	3.6631
1	2.006	3.7259
1	1.972	3.7887
1	1.938	3.8453
1	1.887	3.9018
1	1.853	3.9583
1	1.802	4.0149
1	1.751	4.0652
1	1.717	4.1217
1	1.666	4.172
1	1.615	4.2222
1	1.564	4.2662
1	1.513	4.3165
1	1.462	4.3605
1	1.411	4.4044
1	1.343	4.4421
1	1.292	4.4861
1	1.241	4.5238
1	1.19	4.5615
1	1.139	4.593
1	1.071	4.6306
1	1.02	4.6621
1	0.969	4.6872
0	0.918	4.7186
0	0.884	4.7437
0	0.833	4.7689
0	0.799	4.794
0	0.748	4.8191
0	0.714	4.8443
0	0.663	4.8631
0	0.629	4.882
0	0.578	4.9008
1	0.544	4.9197
1	0.493	4.9322
1	0.425	4.9511
1	0.374	4.9574
1	0.323	4.9699
1	0.272	4.9825
1	0.221	4.9888
1	0.17	4.9951
1	0.119	5.0014
1	0.068	5.0014
1	0.017	5.0014
1	-0.034	5.0014
1	-0.085	5.0014
1	-0.136	4.9951
1	-0.187	4.9951
1	-0.238	4.9888
1	-0.289	4.9762
1	-0.34	4.9699
1	-0.391	4.9574
1	-0.442	4.9448
1	-0.493	4.9322
1	-0.561	4.9134
1	-0.612	4.8945
1	-0.663	4.8757
1	-0.714	4.8568
1	-0.765	4.8317
1	-0.816	4.8066
1	-0.884	4.7814
1	-0.935	4.7563
1	-0.986	4.7249
1	-1.037	4.6935
1	-1.088	4.6621
1	-1.139	4.6306
1	-1.207	4.593
1	-1.258	4.5553
1	-1.309	4.5175
1	-1.36	4.4798
1	-1.411	4.4359
1	-1.462	4.3919
1	-1.513	4.3479
1	-1.564	4.3039
1	-1.615	4.2537
1	-1.666	4.2034
1	-1.717	4.1531
1	-1.751	4.1029
1	-1.802	4.0463
1	-1.853	3.996
1	-1.887	3.9395
1	-1.921	3.883
1	-1.972	3.8201
1	-2.006	3.7636
1	-2.04	3.7008
1	-2.074	3.6379
1	-2.108	3.5751
1	-2.125	3.5122
1	-2.159	3.4494
1	-2.176	3.3803
1	-2.193	3.3175
1	-2.21	3.2484
1	-2.227	3.1855
1	-2.244	3.1164
1	-2.244	3.0473
1	-2.244	2.9845
1	-2.244	2.9154
1	-2.244	2.8462
1	-2.244	2.7771
1	-2.244	2.708
1	-2.227	2.6452
1	-2.227	2.5761
1	-2.21	2.507
1	-2.193	2.4441
1	-2.176	2.375
1	-2.159	2.3122
1	-2.125	2.2494
1	-2.108	2.1865
1	-2.091	2.1237
1	-2.057	2.0609
1	-2.023	1.998
1	-2.006	1.9352
1	-1.972	1.8786
1	-1.938	1.8158
1	-1.904	1.7593
1	-1.87	1.7027
1	-1.853	1.6462
1	-1.819	1.5896
1	-1.785	1.5394
1	-1.751	1.4828
1	-1.717	1.4325
1	-1.683	1.3823
1	-1.649	1.332
1	-1.615	1.2817
1	-1.598	1.2315
1	-1.564	1.1812
1	-1.53	1.1372
1	-1.513	1.0933
1	-1.479	1.0493
1	-1.462	0.99901
1	-1.428	0.96131
1	-1.411	0.91733
1	-1.377	0.87335
1	-1.36	0.82937
1	-1.343	0.79167
1	-1.326	0.75397
0	-1.292	0.70999
0	-1.258	0.67229
0	-1.241	0.63459
0	-1.207	0.59689
0	-1.19	0.5592
0	-1.173	0.52778
0	-1.139	0.49008
0	-1.122	0.45867
0	-1.105	0.42097
0	-1.088	0.38955
0	-1.071	0.35814
0	-1.054	0.32672
2	-1.037	0.29531
2	-1.02	0.26389
2	-1.003	0.23247
2	-0.969	0.20106
2	-0.952	0.17593
2	-0.935	0.14451
2	-0.918	0.11938
2	-0.901	0.087963
2	-0.884	0.062831
2	-0.867	0.037699
2	-0.85	0.0062831
2	-0.85	6.2642
2	-0.833	6.2391
2	-0.833	6.214
2	-0.816	6.1889
2	-0.816	6.1637
2	-0.799	6.1449
2	-0.799	6.1197
2	-0.799	6.0946
2	-0.782	6.0695
2	-0.782	6.0443
2	-0.782	6.0192
2	-0.782	6.0004
2	-0.782	5.9752
2	-0.782	5.9501
2	-0.782	5.925
2	-0.799	5.8998
2	-0.799	5.881
2	-0.799	5.8559
2	-0.816	5.8307
2	-0.816	5.8056
2	-0.816	5.7805
2	-0.833	5.7553
2	-0.85	5.7302
2	-0.85	5.705
2	-0.867	5.6799
2	-0.884	5.6548
2	-0.884	5.6234
2	-0.901	5.5982
2	-0.918	5.5731
2	-0.935	5.5417
2	-0.952	5.5166
2	-0.969	5.4851
2	-0.986	5.4537
2	-1.003	5.4223
2	-1.037	5.3909
2	-1.054	5.3595
2	-1.071	5.3281
2	-1.105	5.2966
2	-1.122	5.2652
2	-1.156	5.2275
2	-1.173	5.1961
2	-1.207	5.1584
2	-1.224	5.1207
2	-1.258	5.083
2	-1.275	5.0453
2	-1.309	5.0076
2	-1.343	4.9637
2	-1.36	4.926
2	-1.394	4.882
2	-1.428	4.8443
2	-1.462	4.8003
2	-1.496	4.7563
2	-1.513	4.706
2	-1.547	4.6621
2	-1.581	4.6118
2	-1.615	4.5678
2	-1.632	4.5175
2	-1.666	4.4673
2	-1.7	4.417
2	-1.734	4.3667
2	-1.751	4.3102
2	-1.785	4.2599
2	-1.802	4.2034
2	-1.836	4.1531
2	-1.853	4.0966
2	-1.87	4.04
2	-1.904	3.9835
2	-1.921	3.9269
2	-1.938	3.8641
2	-1.955	3.8076
2	-1.955	3.751
2	-1.972	3.6882
2	-1.972	3.6316
2	-1.989	3.5688
2	-1.989	3.5122
2	-1.989	3.4494
2	-1.989	3.3929
2	-1.989	3.33
2	-1.989	3.2735
2	-1.972	3.2107
2	-1.972	3.1541
2	-1.955	3.0913
2	-1.938	3.0347
2	-1.921	2.9782
2	-1.904	2.9216
2	-1.87	2.8651
2	-1.853	2.8085
2	-1.819	2.752
2	-1.785	2.6955
2	-1.751	2.6452
2	-1.717	2.5886
2	-1.683	2.5384
2	-1.649	2.4881
2	-1.615	2.4378
2	-1.564	2.3939
2	-1.53	2.3436
2	-1.479	2.2996
2	-1.445	2.2556
2	-1.394	2.2117
2	-1.343	2.1677
2	-1.292	2.13
2	-1.258	2.0923
2	-1.207	2.0546
2	-1.156	2.0169
2	-1.105	1.9855
2	-1.054	1.954
2	-1.003	1.9226
2	-0.952	1.8912
2	-0.884	1.8661
2	-0.833	1.841
2	-0.782	1.8158
2	-0.731	1.7907
2	-0.68	1.7718
0	-0.629	1.7467
0	-0.595	1.7279
0	-0.544	1.7153
0	-0.51	1.6964
0	-0.459	1.6839
0	-0.425	1.6713
0	-0.374	1.6587
2	-0.34	1.6462
2	-0.289	1.6336
2	-0.221	1.6273
2	-0.17	1.621
2	-0.119	1.6148
2	-0.068	1.6148
2	-0.017	1.6148
2	0.034	1.6148
0	0.068	1.6148
0	0.119	1.621
0	0.153	1.621
0	0.204	1.6273
0	0.238	1.6336
0	0.289	1.6399
0	0.323	1.6525
0	0.374	1.665
0	0.408	1.6776
0	0.459	1.6902
0	0.493	1.7027
0	0.544	1.7216
2	0.578	1.7341
2	0.629	1.753
2	0.68	1.7718
2	0.748	1.797
2	0.799	1.8221
2	0.85	1.841
2	0.901	1.8724
2	0.952	1.8975
2	1.003	1.9289
2	1.054	1.9603
2	1.105	1.9917
2	1.156	2.0232
2	1.207	2.0609
2	1.258	2.0986
2	1.292	2.1362
2	1.343	2.174
2	1.394	2.2179
2	1.428	2.2619
2	1.479	2.3059
2	1.513	2.3499
2	1.564	2.3939
2	1.598	2.4441
2	1.632	2.4944
2	1.666	2.5447
2	1.7	2.5949
2	1.734	2.6452
2	1.768	2.6955
2	1.802	2.752
2	1.819	2.8085
2	1.853	2.8588
2	1.87	2.9154
2	1.887	2.9719
2	1.904	3.0284
2	1.921	3.0913
2	1.921	3.1478
2	1.938	3.2044
2	1.938	3.2609
2	1.938	3.3238
2	1.955	3.3803
2	1.955	3.4369
2	1.938	3.4997
2	1.938	3.5562
2	1.938	3.6128
2	1.921	3.6693
2	1.904	3.7322
2	1.887	3.7887
2	1.87	3.8453
2	1.853	3.9018
2	1.836	3.9583
2	1.819	4.0086
2	1.802	4.0652
2	1.768	4.1217
2	1.751	4.172
2	1.717	4.2222
2	1.683	4.2788
2	1.666	4.3291
2	1.632	4.3793
2	1.598	4.4233
2	1.564	4.4736
2	1.547	4.5175
2	1.513	4.5678
2	1.479	4.6118
2	1.445	4.6558
2	1.411	4.6998
2	1.377	4.7437
2	1.343	4.7814
2	1.326	4.8191
2	1.292	4.8631
2	1.258	4.9008
2	1.224	4.9385
2	1.19	4.9762
2	1.156	5.0076
2	1.139	5.0453
2	1.105	5.0767
2	1.071	5.1082
2	1.054	5.1459
2	1.02	5.1773
2	0.986	5.2024
2	0.969	5.2338
2	0.935	5.2652
2	0.918	5.2904
2	0.884	5.3218
2	0.867	5.3469
2	0.85	5.372
2	0.816	5.3972
2	0.799	5.4223
2	0.782	5.4474
2	0.765	5.4663
2	0.748	5.4914
2	0.714	5.5166
2	0.697	5.5354
2	0.68	5.5543
2	0.663	5.5794
2	0.646	5.5982
2	0.646	5.6171
2	0.629	5.6359
2	0.612	5.6548
2	0.595	5.6736
2	0.578	5.6925
2	0.578	5.7113
0	0.544	5.7239
0	0.527	5.7428
0	0.51	5.7553
0	0.476	5.7742
1	0.459	5.7867
1	0.425	5.7993
1	0.391	5.8119
1	0.374	5.8244
1	0.34	5.837
1	0.306	5.8433
1	0.272	5.8559
0	0.255	5.8621
0	0.238	5.8684
0	0.221	5.881
0	0.204	5.8873
0	0.187	5.8936
0	0.17	5.8998
0	0.153	5.8998
0	0.136	5.9061
0	0.136	5.9124
0	0.119	5.9187
0	0.102	5.9187
0	0.085	5.925
0	0.068	5.925
0	0.051	5.925
0	0.034	5.9313
2	0.017	5.9313
2	0.017	5.9313
2	0.017	5.9313
2	0.017	5.9313
2	0.017	5.9313
2	0	5.9313
2	0	5.9313
0	0	5.9313
0	0	5.9313
2	-0.017	5.9313
2	-0.017	5.9313
2	-0.034	5.9313
2	-0.034	5.9313
2	-0.034	5.9313
2	-0.034	5.925
2	-0.034	5.925
2	-0.051	5.925
2	-0.051	5.925
2	-0.051	5.9187
0	-0.068	5.9187
0	-0.085	5.9187
2	-0.102	5.9124
2	-0.102	5.9124
2	-0.102	5.9061
2	-0.102	5.9061
2	-0.119	5.8998
2	-0.119	5.8936
2	-0.119	5.8936
2	-0.119	5.8873
2	-0.136	5.8873
2	-0.136	5.881
2	-0.136	5.8747
2	-0.153	5.8684
2	-0.153	5.8684
2	-0.153	5.8621
2	-0.17	5.8559
2	-0.17	5.8496
2	-0.17	5.8433
2	-0.187	5.8433
2	-0.187	5.837
2	-0.187	5.8307
2	-0.204	5.8244
2	-0.204	5.8182
2	-0.221	5.8119
2	-0.221	5.8056
2	-0.238	5.793
2	-0.238	5.7867
2	-0.255	5.7805
2	-0.255	5.7742
2	-0.272	5.7616
2	-0.272	5.7553
2	-0.289	5.749
2	-0.306	5.7365
2	-0.306	5.7302
2	-0.323	5.7176
2	-0.323	5.7113
2	-0.34	5.6988
2	-0.357	5.6862
2	-0.374	5.6799
0	-0.391	5.6674
0	-0.408	5.6548
0	-0.442	5.6422
0	-0.459	5.6234
0	-0.493	5.6108
0	-0.527	5.5982
0	-0.544	5.5794
0	-0.578	5.5605
0	-0.595	5.548
0	-0.629	5.5291
0	-0.663	5.504
1	-0.697	5.4851
1	-0.731	5.4663
1	-0.782	5.4412
1	-0.816	5.416
1	-0.867	5.3909
1	-0.901	5.3658
1	-0.952	5.3343
1	-1.003	5.3092
1	-1.037	5.2778
1	-1.088	5.2464
1	-1.139	5.2087
1	-1.19	5.1773
1	-1.241	5.1396
1	-1.292	5.1019
1	-1.343	5.0642
1	-1.394	5.0202
1	-1.445	4.9762
1	-1.496	4.9322
1	-1.547	4.8883
1	-1.598	4.838
1	-1.649	4.7877
1	-1.717	4.7375
1	-1.768	4.6872
1	-1.819	4.6306
1	-1.87	4.5804
1	-1.921	4.5238
1	-1.972	4.461
1	-2.023	4.4044
1	-2.074	4.3416
1	-2.125	4.2788
1	-2.176	4.2097
1	-2.227	4.1468
0	-2.261	4.0777
0	-2.295	4.0086
0	-2.329	3.9395
0	-2.346	3.8704
0	-2.38	3.8013
0	-2.397	3.7259
0	-2.414	3.6568
0	-2.431	3.5814
0	-2.448	3.506
0	-2.465	3.4369
0	-2.482	3.3615
0	-2.482	3.2861
0	-2.482	3.2107
0	-2.482	3.1353
0	-2.482	3.0599
0	-2.482	2.9845
0	-2.465	2.9091
0	-2.465	2.8337
0	-2.448	2.7646
0	-2.431	2.6892
0	-2.397	2.62
0	-2.38	2.5447
0	-2.346	2.4755
0	-2.329	2.4064
0	-2.295	2.331
0	-2.261	2.2682
0	-2.227	2.1991
0	-2.193	2.13
0	-2.142	2.0671
0	-2.108	2.0043
0	-2.074	1.9415
0	-2.023	1.8786
0	-1.989	1.8158
0	-1.938	1.7593
0	-1.904	1.7027
0	-1.853	1.6462
0	-1.819	1.5896
0	-1.768	1.5331
0	-1.717	1.4828
0	-1.683	1.4325
0	-1.632	1.3823
0	-1.598	1.332
0	-1.547	1.2817
0	-1.513	1.2378
0	-1.479	1.1938
0	-1.428	1.1498
0	-1.394	1.1058
0	-1.36	1.0618
0	-1.309	1.0241
0	-1.275	0.98645
0	-1.241	0.94875
0	-1.207	0.91105
0	-1.173	0.87335
0	-1.139	0.84193
0	-1.105	0.80424
0	-1.071	0.77282
0	-1.054	0.74141
0	-1.02	0.70999
0	-0.986	0.67858
0	-0.969	0.64716
0	-0.935	0.62203
0	-0.918	0.59061
0	-0.884	0.56548
0	-0.867	0.54035
0	-0.85	0.51521
0	-0.816	0.49008
0	-0.799	0.46495
0	-0.782	0.43982
0	-0.765	0.41469
0	-0.748	0.38955
0	-0.731	0.3707
0	-0.714	0.34557
0	-0.697	0.32672
0	-0.68	0.30787
0	-0.68	0.28274
0	-0.663	0.26389
0	-0.646	0.24504
0	-0.646	0.22619
0	-0.629	0.20734
0	-0.629	0.18849
0	-0.612	0.16964
2	-0.612	0.15079
2	-0.595	0.13195
2	-0.578	0.1131
2	-0.561	0.094246
2	-0.544	0.08168
2	-0.527	0.062831
2	-0.51	0.050265
2	-0.493	0.031415
2	-0.476	0.018849
2	-0.476	0
2	-0.459	6.2705
2	-0.442	6.258
2	-0.442	6.2454
2	-0.425	6.2328
2	-0.425	6.2203
2	-0.408	6.2077
2	-0.408	6.1951
2	-0.391	6.1826
2	-0.391	6.17
2	-0.374	6.1574
2	-0.374	6.1449
2	-0.374	6.1323
2	-0.357	6.126
2	-0.357	6.1135
2	-0.357	6.1009
2	-0.34	6.0883
2	-0.34	6.082
2	-0.34	6.0695
2	-0.34	6.0569
2	-0.34	6.0506
2	-0.34	6.0381
2	-0.34	6.0255
2	-0.34	6.0192
2	-0.34	6.0066
2	-0.34	5.9941
2	-0.34	5.9878
2	-0.34	5.9752
2	-0.34	5.9689
2	-0.34	5.9564
2	-0.34	5.9438
2	-0.34	5.9375
2	-0.34	5.925
2	-0.34	5.9124
2	-0.357	5.8998
2	-0.357	5.8936
2	-0.357	5.881
2	-0.374	5.8684
2	-0.374	5.8559
2	-0.374	5.8496
2	-0.391	5.837
2	-0.391	5.8244
2	-0.391	5.8119
2	-0.408	5.7993
2	-0.408	5.7867
2	-0.425	5.7742
2	-0.425	5.7616
2	-0.442	5.749
2	-0.459	5.7365
2	-0.459	5.7176
2	-0.476	5.705
2	-0.493	5.6925
2	-0.493	5.6736
2	-0.51	5.6611
2	-0.527	5.6422
2	-0.544	5.6297
2	-0.561	5.6108
0	-0.578	5.592
0	-0.612	5.5794
0	-0.629	5.5543
0	-0.663	5.5354
0	-0.697	5.5166
0	-0.714	5.4977
0	-0.748	5.4726
0	-0.782	5.4474
0	-0.816	5.4286
0	-0.85	5.4035
0	-0.884	5.372
0	-0.918	5.3469
0	-0.952	5.3218
1	-0.986	5.2904
1	-1.037	5.2589
1	-1.071	5.2275
1	-1.122	5.1961
1	-1.173	5.1584
1	-1.224	5.1207
1	-1.275	5.083
1	-1.326	5.0453
1	-1.377	5.0076
1	-1.428	4.9637
1	-1.479	4.9197
1	-1.53	4.8757
1	-1.581	4.8254
1	-1.649	4.7752
1	-1.7	4.7249
1	-1.751	4.6746
1	-1.802	4.6244
1	-1.853	4.5678
1	-1.904	4.5113
1	-1.955	4.4547
1	-2.006	4.3919
1	-2.057	4.3291
1	-2.108	4.2662
1	-2.159	4.2034
1	-2.21	4.1406
1	-2.261	4.0714
1	-2.295	4.0023
1	-2.346	3.9332
1	-2.38	3.8641
1	-2.414	3.7887
1	-2.448	3.7133
1	-2.482	3.6442
1	-2.516	3.5688
1	-2.55	3.4871
1	-2.567	3.4117
1	-2.584	3.3363
1	-2.601	3.2546
0	-2.601	3.1793
0	-2.601	3.0976
0	-2.601	3.0222
0	-2.584	2.9468
0	-2.584	2.8651
0	-2.567	2.7897
0	-2.55	2.7143
0	-2.533	2.6326
0	-2.499	2.5572
0	-2.482	2.4818
0	-2.448	2.4127
0	-2.414	2.3373
2	-2.38	2.2619
2	-2.346	2.1928
2	-2.295	2.1237
2	-2.244	2.0546
2	-2.193	1.9917
2	-2.142	1.9226
2	-2.091	1.8598
2	-2.023	1.797
2	-1.972	1.7404
2	-1.921	1.6776
2	-1.87	1.621
2	-1.802	1.5645
2	-1.751	1.5142
0	-1.717	1.4577
0	-1.666	1.4074
0	-1.632	1.3572
0	-1.581	1.3132
0	-1.547	1.2629
0	-1.496	1.2189
0	-1.462	1.1749
0	-1.411	1.131
0	-1.377	1.087
0	-1.343	1.0493
2	-1.309	1.0053
2	-1.258	0.9676
2	-1.207	0.9299
0	-1.173	0.89848
0	-1.139	0.86079
0	-1.105	0.82937
0	-1.071	0.79167
0	-1.037	0.76026
0	-1.02	0.72884
0	-0.986	0.69742
0	-0.952	0.67229
0	-0.935	0.64088
0	-0.901	0.61574
0	-0.884	0.58433
0	-0.85	0.5592
0	-0.833	0.53406
0	-0.816	0.50893
0	-0.799	0.4838
0	-0.765	0.46495
0	-0.748	0.43982
0	-0.731	0.41469
2	-0.714	0.39583
2	-0.697	0.3707
2	-0.663	0.35185
2	-0.629	0.333
2	-0.612	0.31416
2	-0.578	0.29531
2	-0.561	0.27646
2	-0.544	0.26389
2	-0.51	0.24504
2	-0.493	0.23247
2	-0.476	0.21363
2	-0.459	0.20106
2	-0.425	0.18849
2	-0.408	0.17593
2	-0.391	0.16336
2	-0.374	0.15079
2	-0.357	0.13823
2	-0.34	0.12566
2	-0.323	0.11938
2	-0.306	0.10681
2	-0.289	0.10053
2	-0.272	0.094246
2	-0.255	0.08168
2	-0.238	0.075397
2	-0.221	0.069114
2	-0.204	0.062831
2	-0.204	0.056548
2	-0.187	0.050265
2	-0.17	0.043982
2	-0.153	0.037699
2	-0.136	0.031415
2	-0.136	0.031415
2	-0.136	0.025132
2	-0.153	0.018849
2	-0.153	0.012566
2	-0.17	0.012566
2	-0.187	0.0062831
2	-0.187	0
2	-0.187	6.2768
2	-0.187	6.2705
2	-0.187	6.2642
2	-0.187	6.258
2	-0.187	6.2517
2	-0.187	6.2454
2	-0.187	6.2391
2	-0.187	6.2391
2	-0.187	6.2328
2	-0.187	6.2265
2	-0.187	6.2203
2	-0.204	6.214
2	-0.204	6.2077
2	-0.187	6.2014
2	-0.187	6.1951
2	-0.17	6.1889
2	-0.17	6.1826
2	-0.153	6.1763
2	-0.153	6.17
2	-0.153	6.17
2	-0.136	6.1637
2	-0.136	6.1574
2	-0.119	6.1574
2	-0.119	6.1512
2	-0.119	6.1449
2	-0.102	6.1449
2	-0.102	6.1386
2	-0.102	6.1386
2	-0.085	6.1323
2	-0.085	6.1323
2	-0.085	6.126
2	-0.085	6.126
2	-0.068	6.1197
2	-0.068	6.1197
2	-0.068	6.1197
2	-0.051	6.1135
2	-0.051	6.1135
2	-0.051	6.1135
2	-0.051	6.1135
2	-0.034	6.1072
2	-0.034	6.1072
2	-0.034	6.1072
2	-0.034	6.1072
2	-0.017	6.1072
2	-0.017	6.1009
2	-0.017	6.1009
2	-0.017	6.1009
2	0	6.1009
2	0	6.1009
2	0	6.1009
2	0	6.1009
2	0	6.1009
2	0	6.1009
2	0	6.1009
2	0	6.1009
2	0	6.1009
2	0.017	6.1009
2	0.017	6.1009
2	0.017	6.1072
2	0.017	6.1072
2	0.034	6.1072
2	0.034	6.1072
2	0.034	6.1072
2	0.034	6.1072
2	0.051	6.1135
2	0.051	6.1135
2	0.051	6.1135
2	0.051	6.1197
2	0.068	6.1197
2	0.068	6.1197
2	0.068	6.126
2	0.085	6.126
2	0.085	6.126
2	0.085	6.1323
2	0.085	6.1323
2	0.102	6.1386
2	0.102	6.1386
2	0.102	6.1449
2	0.119	6.1449
2	0.119	6.1512
2	0.119	6.1574
2	0.136	6.1574
2	0.136	6.1637
0	0.136	6.17
0	0.136	6.17
0	0.119	6.1763
0	0.119	6.1826
0	0.119	6.1826
0	0.119	6.1889
0	0.102	6.1889
0	0.102	6.1951
0	0.102	6.2014
0	0.102	6.2014
0	0.102	6.2077
0	0.085	6.2077
0	0.085	6.214
0	0.085	6.214
0	0.085	6.214
0	0.085	6.2203
0	0.085	6.2203
1	0.068	6.2265
1	0.068	6.2265
0	0.051	6.2265
0	0.051	6.2328
0	0.051	6.2328
0	0.051	6.2328
0	0.051	6.2391
0	0.051	6.2391
0	0.051	6.2391
0	0.051	6.2391
0	0.051	6.2454
0	0.034	6.2454
0	0.034	6.2454
0	0.034	6.2454
0	0.034	6.2517
0	0.034	6.2517
0	0.034	6.2517
0	0.034	6.2517
0	0.034	6.2517
0	0.034	6.258
0	0.034	6.258
0	0.034	6.258
0	0.034	6.258
0	0.034	6.258
0	0.034	6.2642
0	0.034	6.2642
0	0.034	6.2642
0	0.017	6.2642
1	0.017	6.2642
1	0.017	6.2642
1	0	6.2642
1	0	6.2642
1	0	6.2642
1	-0.017	6.2642
1	-0.034	6.2642
0	-0.034	6.2642
0	-0.034	6.2642
0	-0.034	6.2642
0	-0.034	6.258
0	-0.034	6.258
0	-0.034	6.258
0	-0.034	6.258
0	-0.034	6.2517
1	-0.034	6.2517
1	-0.051	6.2517
1	-0.068	6.2517
1	-0.085	6.2454
1	-0.085	6.2454
0	-0.085	6.2391
0	-0.102	6.2391
0	-0.102	6.2328
0	-0.102	6.2328
0	-0.102	6.2265
0	-0.102	6.2265
0	-0.102	6.2203
2	-0.102	6.2203
2	-0.102	6.214
2	-0.085	6.214
2	-0.085	6.2077
2	-0.068	6.2077
2	-0.068	6.2077
2	-0.051	6.2014
2	-0.051	6.2014
2	-0.034	6.2014
2	-0.034	6.1951
2	-0.017	6.1951
2	-0.017	6.1951
2	0	6.1951
2	0	6.1951
2	0	6.1951
2	0	6.1951
2	0	6.1951
2	0.017	6.1951
2	0.017	6.1951
2	0.034	6.1951
2	0.034	6.2014
2	0.051	6.2014
2	0.051	6.2014
2	0.068	6.2077
2	0.068	6.2077
2	0.085	6.2077
2	0.085	6.214
2	0.102	6.214
2	0.102	6.2203
2	0.119	6.2203
2	0.119	6.2265
2	0.136	6.2328
2	0.153	6.2328
2	0.153	6.2391
2	0.17	6.2454
0	0.17	6.2517
0	0.153	6.258
0	0.153	6.258
0	0.153	6.2642
[truncated: 5,162 more rows]
