# Supplementary material for: Skilled motor control of an inverted pendulum implies low entropy of states but high entropy of actions
Source: PLoS Comput Biol. 2023 Jan 6;19(1):e1010810. doi: 10.1371/journal.pcbi.1010810 (PMC9851554; doi:10.1371/journal.pcbi.1010810)
Supplement: S2 File — The dataset within the file contains the data collected during the experiment. Each CSV file named “FRI_p_l.csv” corresponds to a different trial, where “p” stands for an unique numerical participant’s identifier and “l” stands for pendulum length (where “2” corresponds to 0.2, “3” to 0.3 m, “4” to 0.4 m, etc.). In every file, rows correspond to subsequent time steps, sampled with a frequency of 0.017 s. For every recorded time step, each column contains: the action selected by the trial’s participant (“action”). The value 0 corresponds to a “no action”, the value 1 represents an action that pushes the pendulum towards the clockwise direction and the value 2 corresponds to an action that pushes the pendulum towards the anti-clockwise direction.the angular velocity of the pendulum at that time step (“ang. velocity”), measured in rad s−1.the angle of the pendulum at that time step (“angle”), measured in rad with values in the interval [0, 2π) rad. The angle 0 rad corresponds to the pendulum oriented in its upright position.the single utility value associated to the whole trial (“utility”). (ZIP) [file pcbi.1010810.s002.zip › ExperimentalData/FRI_4_5.csv]

action	angular vel.	angle	trial utility
0	0	3.2358	-19.2207
0	0	3.2358
0	-0.017	3.2358
0	-0.017	3.2358
0	-0.017	3.2358
0	-0.034	3.2358
0	-0.034	3.2358
0	-0.034	3.2358
0	-0.051	3.2295
0	-0.051	3.2295
0	-0.051	3.2295
0	-0.068	3.2232
0	-0.068	3.2232
0	-0.068	3.2232
0	-0.068	3.217
0	-0.085	3.217
0	-0.085	3.2107
0	-0.085	3.2107
0	-0.085	3.2107
0	-0.102	3.2044
0	-0.102	3.2044
0	-0.102	3.1981
0	-0.102	3.1918
0	-0.119	3.1918
0	-0.119	3.1855
0	-0.119	3.1855
0	-0.119	3.1793
0	-0.119	3.1793
0	-0.119	3.173
0	-0.119	3.1667
0	-0.119	3.1667
0	-0.136	3.1604
0	-0.136	3.1541
0	-0.136	3.1541
0	-0.136	3.1478
0	-0.136	3.1416
0	-0.136	3.1416
0	-0.136	3.1353
0	-0.136	3.129
0	-0.136	3.129
0	-0.136	3.1227
0	-0.136	3.1164
0	-0.119	3.1164
0	-0.119	3.1101
0	-0.119	3.1038
0	-0.119	3.1038
0	-0.119	3.0976
0	-0.119	3.0976
1	-0.119	3.0913
1	-0.119	3.085
1	-0.136	3.085
1	-0.153	3.0787
1	-0.17	3.0724
1	-0.17	3.0661
1	-0.187	3.0599
1	-0.204	3.0536
1	-0.204	3.0473
1	-0.221	3.041
1	-0.238	3.0347
1	-0.238	3.0284
1	-0.255	3.0222
1	-0.255	3.0159
1	-0.272	3.0033
1	-0.272	2.997
1	-0.289	2.9908
1	-0.289	2.9782
1	-0.289	2.9719
1	-0.306	2.9593
1	-0.306	2.9531
1	-0.306	2.9405
1	-0.323	2.9342
1	-0.323	2.9216
1	-0.323	2.9154
1	-0.323	2.9028
1	-0.323	2.8902
1	-0.323	2.8839
1	-0.323	2.8714
1	-0.323	2.8651
1	-0.323	2.8525
1	-0.323	2.84
1	-0.323	2.8337
1	-0.323	2.8211
1	-0.323	2.8148
1	-0.323	2.8023
1	-0.306	2.796
1	-0.306	2.7834
1	-0.306	2.7771
1	-0.289	2.7646
1	-0.289	2.7583
1	-0.289	2.7457
1	-0.272	2.7394
1	-0.272	2.7269
1	-0.255	2.7206
1	-0.255	2.7143
1	-0.238	2.708
1	-0.238	2.7017
0	-0.204	2.6892
0	-0.187	2.6829
0	-0.153	2.6829
0	-0.136	2.6766
0	-0.102	2.6703
0	-0.068	2.6703
0	-0.051	2.664
0	-0.017	2.664
0	0	2.664
0	0.017	2.664
0	0.051	2.664
0	0.068	2.6703
0	0.102	2.6703
0	0.119	2.6766
0	0.153	2.6829
0	0.187	2.6829
0	0.204	2.6892
0	0.238	2.6955
0	0.255	2.708
0	0.272	2.7143
0	0.306	2.7206
0	0.323	2.7332
0	0.357	2.7457
0	0.374	2.752
0	0.391	2.7646
0	0.425	2.7771
0	0.442	2.7897
0	0.459	2.8023
0	0.476	2.8211
0	0.493	2.8337
0	0.51	2.8525
0	0.527	2.8651
0	0.544	2.8839
0	0.561	2.8965
0	0.578	2.9154
0	0.578	2.9342
2	0.595	2.9531
2	0.629	2.9719
2	0.646	2.9908
2	0.68	3.0096
2	0.697	3.0284
2	0.714	3.0536
2	0.731	3.0724
2	0.748	3.0976
2	0.782	3.1164
2	0.782	3.1416
2	0.799	3.1667
2	0.816	3.1918
2	0.833	3.217
2	0.833	3.2421
2	0.85	3.2672
2	0.85	3.2923
2	0.867	3.3175
2	0.867	3.3489
2	0.867	3.374
2	0.867	3.3992
2	0.867	3.4243
2	0.867	3.4494
2	0.867	3.4745
2	0.867	3.506
2	0.85	3.5311
2	0.85	3.5562
2	0.833	3.5814
2	0.833	3.6065
2	0.816	3.6316
2	0.799	3.6568
2	0.782	3.6819
2	0.765	3.7008
2	0.748	3.7259
2	0.731	3.751
2	0.714	3.7699
2	0.697	3.795
2	0.68	3.8138
2	0.646	3.8327
2	0.629	3.8515
2	0.612	3.8704
2	0.578	3.8892
2	0.561	3.9081
2	0.527	3.9207
0	0.493	3.9395
0	0.442	3.9521
0	0.391	3.9646
0	0.357	3.9772
0	0.306	3.9898
0	0.272	3.996
0	0.221	4.0023
0	0.17	4.0086
0	0.119	4.0149
0	0.085	4.0212
0	0.034	4.0212
0	0	4.0212
0	-0.034	4.0212
0	-0.085	4.0149
0	-0.136	4.0149
0	-0.187	4.0086
0	-0.221	4.0023
0	-0.272	3.996
0	-0.323	3.9835
0	-0.357	3.9772
0	-0.408	3.9646
0	-0.442	3.9521
0	-0.493	3.9395
0	-0.527	3.9207
0	-0.578	3.9018
0	-0.612	3.8892
0	-0.663	3.8641
0	-0.697	3.8453
0	-0.731	3.8264
0	-0.765	3.8013
0	-0.799	3.7761
0	-0.85	3.751
0	-0.867	3.7259
0	-0.901	3.7008
0	-0.935	3.6693
0	-0.969	3.6442
0	-1.003	3.6128
0	-1.02	3.5814
0	-1.054	3.5499
1	-1.071	3.5185
1	-1.105	3.4871
1	-1.139	3.4557
1	-1.173	3.418
1	-1.207	3.3803
1	-1.241	3.3426
1	-1.258	3.3049
1	-1.292	3.2672
1	-1.309	3.2295
1	-1.326	3.1918
1	-1.343	3.1478
1	-1.36	3.1101
1	-1.377	3.0661
1	-1.377	3.0284
1	-1.394	2.9845
1	-1.394	2.9405
1	-1.394	2.9028
1	-1.394	2.8588
1	-1.394	2.8148
1	-1.394	2.7708
1	-1.377	2.7332
1	-1.377	2.6892
1	-1.36	2.6515
1	-1.343	2.6075
1	-1.326	2.5698
1	-1.309	2.5258
1	-1.292	2.4881
1	-1.275	2.4504
1	-1.258	2.4127
1	-1.224	2.375
1	-1.19	2.3373
1	-1.173	2.2996
1	-1.139	2.2682
1	-1.105	2.2305
1	-1.071	2.1991
1	-1.037	2.1677
1	-1.003	2.1362
1	-0.969	2.1048
1	-0.935	2.0797
1	-0.901	2.0483
1	-0.867	2.0232
1	-0.833	1.998
1	-0.782	1.9729
1	-0.748	1.9478
1	-0.714	1.9289
1	-0.663	1.9038
1	-0.629	1.8849
1	-0.578	1.8661
1	-0.544	1.8535
1	-0.493	1.8347
1	-0.459	1.8221
1	-0.408	1.8095
1	-0.374	1.797
1	-0.323	1.7844
1	-0.289	1.7781
1	-0.238	1.7655
1	-0.204	1.7593
1	-0.153	1.753
1	-0.119	1.7467
0	-0.051	1.7467
0	0	1.7467
0	0.051	1.7467
0	0.102	1.7467
0	0.153	1.753
0	0.221	1.7593
0	0.272	1.7655
0	0.34	1.7781
0	0.391	1.7844
0	0.459	1.8033
0	0.51	1.8158
0	0.578	1.8347
0	0.629	1.8472
0	0.68	1.8724
0	0.748	1.8912
0	0.799	1.9163
0	0.85	1.9415
0	0.901	1.9666
0	0.969	1.9917
0	1.02	2.0232
0	1.071	2.0546
0	1.122	2.0923
0	1.173	2.1237
0	1.224	2.1614
0	1.275	2.1991
2	1.326	2.2368
2	1.377	2.2745
2	1.445	2.3185
2	1.496	2.3624
2	1.547	2.4127
2	1.615	2.4567
2	1.666	2.507
2	1.717	2.5572
2	1.751	2.6075
2	1.802	2.664
2	1.836	2.7206
2	1.887	2.7771
2	1.921	2.8337
2	1.955	2.8902
2	1.972	2.9468
2	2.006	3.0096
2	2.023	3.0724
2	2.04	3.129
2	2.057	3.1918
2	2.057	3.2546
2	2.074	3.3175
2	2.074	3.3803
2	2.074	3.4431
2	2.074	3.506
2	2.057	3.5688
2	2.04	3.6254
2	2.04	3.6882
2	2.023	3.751
2	1.989	3.8138
2	1.972	3.8704
2	1.938	3.9269
2	1.921	3.9898
2	1.887	4.0463
2	1.853	4.1029
2	1.819	4.1594
2	1.785	4.2097
2	1.734	4.2662
2	1.7	4.3165
2	1.666	4.3667
2	1.615	4.417
2	1.581	4.4673
2	1.53	4.5113
2	1.496	4.5553
2	1.445	4.5992
2	1.411	4.6432
2	1.36	4.6872
2	1.309	4.7249
2	1.275	4.7626
2	1.224	4.8003
2	1.173	4.838
2	1.139	4.8757
2	1.088	4.9071
2	1.054	4.9385
2	1.003	4.9699
2	0.969	5.0014
2	0.918	5.0328
2	0.884	5.0579
2	0.85	5.083
2	0.799	5.1082
2	0.765	5.1333
2	0.731	5.1521
2	0.68	5.1773
2	0.646	5.1961
2	0.612	5.215
2	0.578	5.2338
2	0.544	5.2527
2	0.51	5.2652
2	0.476	5.2841
2	0.442	5.2966
2	0.408	5.3092
2	0.374	5.3218
2	0.34	5.3343
2	0.306	5.3406
2	0.272	5.3532
2	0.238	5.3595
2	0.204	5.3658
2	0.17	5.372
2	0.153	5.3783
2	0.119	5.3783
2	0.085	5.3846
2	0.051	5.3846
2	0.017	5.3909
2	0	5.3909
2	-0.017	5.3909
2	-0.051	5.3846
2	-0.085	5.3846
2	-0.119	5.3846
2	-0.136	5.3783
2	-0.17	5.372
0	-0.221	5.3658
0	-0.272	5.3595
0	-0.323	5.3532
0	-0.357	5.3406
0	-0.408	5.3281
0	-0.459	5.3155
0	-0.51	5.3029
0	-0.561	5.2841
0	-0.612	5.2652
0	-0.663	5.2464
0	-0.714	5.2275
0	-0.765	5.2024
0	-0.816	5.1773
0	-0.867	5.1521
0	-0.918	5.127
0	-0.986	5.0956
0	-1.037	5.0642
0	-1.088	5.0328
0	-1.156	5.0014
0	-1.207	4.9637
0	-1.258	4.926
0	-1.326	4.8883
0	-1.377	4.8506
0	-1.445	4.8066
0	-1.496	4.7626
0	-1.564	4.7186
0	-1.615	4.6683
0	-1.666	4.6181
0	-1.734	4.5678
0	-1.785	4.5113
0	-1.853	4.461
0	-1.904	4.4044
0	-1.955	4.3416
0	-2.023	4.2851
0	-2.074	4.2222
0	-2.125	4.1594
0	-2.176	4.0966
0	-2.21	4.0275
0	-2.261	3.9646
0	-2.295	3.8955
0	-2.346	3.8201
0	-2.38	3.751
0	-2.414	3.6819
1	-2.431	3.6065
1	-2.482	3.5311
1	-2.516	3.4557
1	-2.55	3.3803
1	-2.567	3.3049
1	-2.584	3.2295
1	-2.618	3.1478
1	-2.618	3.0724
1	-2.635	2.9908
1	-2.635	2.9154
1	-2.635	2.8337
1	-2.635	2.752
1	-2.618	2.6766
1	-2.601	2.5949
1	-2.584	2.5195
1	-2.567	2.4378
1	-2.533	2.3624
1	-2.516	2.287
1	-2.482	2.2117
1	-2.448	2.1362
1	-2.414	2.0671
1	-2.363	1.9917
1	-2.329	1.9226
1	-2.295	1.8535
1	-2.244	1.7844
1	-2.193	1.7153
1	-2.159	1.6525
1	-2.108	1.5896
1	-2.074	1.5268
1	-2.023	1.464
1	-1.972	1.4011
1	-1.938	1.3446
1	-1.887	1.288
1	-1.853	1.2315
1	-1.802	1.1749
1	-1.768	1.1184
1	-1.734	1.0681
1	-1.7	1.0179
1	-1.666	0.9676
0	-1.615	0.91733
0	-1.564	0.86707
0	-1.513	0.82309
0	-1.479	0.7791
2	-1.428	0.73512
2	-1.377	0.69114
2	-1.326	0.65344
2	-1.275	0.60946
2	-1.224	0.57176
2	-1.173	0.54035
2	-1.122	0.50265
2	-1.071	0.47123
2	-1.037	0.43982
2	-0.986	0.4084
2	-0.952	0.37699
2	-0.918	0.35185
2	-0.884	0.32044
2	-0.85	0.29531
2	-0.816	0.27017
2	-0.782	0.24504
2	-0.748	0.22619
2	-0.714	0.20106
2	-0.68	0.18221
2	-0.663	0.16336
2	-0.629	0.13823
2	-0.612	0.11938
2	-0.595	0.10053
2	-0.561	0.087963
2	-0.544	0.069114
2	-0.527	0.050265
2	-0.51	0.037699
2	-0.493	0.025132
2	-0.476	0.0062831
2	-0.459	6.2768
2	-0.442	6.2642
2	-0.425	6.2517
2	-0.408	6.2391
2	-0.391	6.2265
2	-0.374	6.214
2	-0.374	6.2014
2	-0.357	6.1889
2	-0.34	6.1826
2	-0.34	6.17
2	-0.323	6.1574
2	-0.323	6.1512
2	-0.306	6.1386
2	-0.306	6.1323
2	-0.289	6.1197
2	-0.289	6.1135
2	-0.289	6.1009
2	-0.272	6.0946
2	-0.272	6.0883
2	-0.272	6.0758
2	-0.255	6.0695
2	-0.255	6.0632
2	-0.255	6.0506
2	-0.255	6.0443
2	-0.255	6.0381
2	-0.255	6.0318
2	-0.255	6.0192
2	-0.255	6.0129
2	-0.255	6.0066
2	-0.255	6.0004
2	-0.255	5.9941
2	-0.255	5.9815
2	-0.255	5.9752
2	-0.255	5.9689
2	-0.255	5.9627
2	-0.255	5.9501
2	-0.255	5.9438
2	-0.272	5.9375
2	-0.272	5.925
2	-0.272	5.9187
2	-0.272	5.9124
2	-0.289	5.8998
2	-0.289	5.8936
2	-0.289	5.881
2	-0.306	5.8747
2	-0.306	5.8621
2	-0.323	5.8559
2	-0.323	5.8433
2	-0.34	5.837
2	-0.34	5.8244
2	-0.357	5.8119
2	-0.374	5.8056
2	-0.374	5.793
2	-0.391	5.7805
2	-0.408	5.7679
2	-0.425	5.7553
2	-0.425	5.7428
2	-0.442	5.7302
2	-0.459	5.7113
2	-0.476	5.6988
2	-0.493	5.6862
0	-0.527	5.6674
0	-0.561	5.6548
0	-0.595	5.6359
0	-0.629	5.6171
0	-0.68	5.5982
0	-0.714	5.5731
0	-0.748	5.5543
0	-0.782	5.5291
0	-0.833	5.504
0	-0.867	5.4789
0	-0.918	5.4537
0	-0.952	5.4223
0	-1.003	5.3972
0	-1.054	5.3658
0	-1.105	5.3343
0	-1.139	5.2966
0	-1.19	5.2652
0	-1.241	5.2275
0	-1.292	5.1898
0	-1.36	5.1459
0	-1.411	5.1082
0	-1.462	5.0642
0	-1.513	5.0139
0	-1.581	4.9699
0	-1.632	4.9197
0	-1.683	4.8694
0	-1.751	4.8191
0	-1.802	4.7689
0	-1.87	4.7123
0	-1.921	4.6558
0	-1.989	4.593
0	-2.04	4.5364
0	-2.108	4.4736
0	-2.159	4.4044
0	-2.21	4.3416
0	-2.261	4.2725
0	-2.312	4.2034
0	-2.363	4.1343
0	-2.414	4.0652
0	-2.465	3.9898
0	-2.499	3.9144
0	-2.55	3.839
0	-2.584	3.7636
0	-2.618	3.6819
0	-2.635	3.6065
0	-2.669	3.5248
0	-2.686	3.4431
0	-2.703	3.3615
0	-2.703	3.2798
0	-2.703	3.1981
0	-2.703	3.1164
0	-2.703	3.0347
0	-2.703	2.9531
0	-2.686	2.8714
0	-2.669	2.796
0	-2.635	2.7143
0	-2.618	2.6326
0	-2.584	2.5572
0	-2.55	2.4818
0	-2.499	2.4064
0	-2.465	2.331
0	-2.414	2.2556
0	-2.363	2.1865
0	-2.312	2.1111
0	-2.261	2.042
0	-2.21	1.9792
0	-2.142	1.9101
0	-2.091	1.8472
0	-2.023	1.7844
0	-1.972	1.7279
0	-1.904	1.665
0	-1.853	1.6085
0	-1.785	1.5582
0	-1.734	1.5017
0	-1.666	1.4514
0	-1.598	1.4011
0	-1.547	1.3572
1	-1.496	1.3069
1	-1.445	1.2629
1	-1.411	1.2189
1	-1.36	1.1812
1	-1.326	1.1372
1	-1.292	1.0995
1	-1.241	1.0618
1	-1.207	1.0241
1	-1.173	0.98645
1	-1.139	0.95503
1	-1.105	0.91733
1	-1.071	0.88592
1	-1.054	0.8545
1	-1.02	0.82309
1	-0.986	0.79167
1	-0.969	0.76026
0	-0.918	0.73512
0	-0.884	0.70999
0	-0.85	0.67858
0	-0.799	0.65344
0	-0.765	0.63459
0	-0.731	0.60946
0	-0.697	0.58433
0	-0.663	0.56548
0	-0.629	0.54663
0	-0.595	0.52778
0	-0.578	0.50893
0	-0.544	0.49637
0	-0.51	0.47752
0	-0.493	0.46495
0	-0.459	0.4461
0	-0.442	0.43353
2	-0.408	0.42097
2	-0.374	0.4084
2	-0.323	0.39583
2	-0.289	0.38955
2	-0.255	0.38327
2	-0.204	0.3707
2	-0.17	0.36442
2	-0.136	0.36442
2	-0.102	0.35814
2	-0.068	0.35814
2	-0.017	0.35185
0	0	0.35185
0	0	0.35185
0	0.017	0.35185
0	0.051	0.35814
0	0.068	0.35814
0	0.085	0.35814
0	0.102	0.36442
0	0.136	0.36442
0	0.153	0.3707
0	0.17	0.37699
0	0.187	0.38327
1	0.221	0.38955
1	0.221	0.39583
1	0.238	0.40212
1	0.238	0.4084
1	0.255	0.41469
1	0.255	0.42725
1	0.272	0.43353
1	0.272	0.43982
1	0.289	0.45238
1	0.289	0.45867
1	0.306	0.46495
1	0.323	0.47752
1	0.323	0.49008
1	0.34	0.49637
1	0.357	0.50893
1	0.357	0.5215
1	0.374	0.52778
1	0.391	0.54035
1	0.408	0.55291
1	0.425	0.56548
1	0.442	0.57805
1	0.459	0.59689
1	0.476	0.60946
1	0.493	0.62203
1	0.51	0.64088
1	0.527	0.65344
0	0.561	0.67229
0	0.612	0.69114
0	0.646	0.70999
0	0.68	0.72884
0	0.731	0.74769
0	0.765	0.77282
0	0.799	0.79795
0	0.85	0.82309
0	0.901	0.84822
0	0.935	0.87335
0	0.986	0.90477
0	1.037	0.93618
0	1.088	0.9676
0	1.139	0.99901
0	1.19	1.0367
0	1.241	1.0744
0	1.292	1.1121
0	1.343	1.1498
0	1.394	1.1938
0	1.445	1.2315
0	1.513	1.2755
0	1.564	1.3257
0	1.615	1.3697
1	1.683	1.42
1	1.717	1.4765
1	1.768	1.5268
1	1.802	1.5771
1	1.853	1.6336
1	1.887	1.6902
1	1.938	1.7467
1	1.972	1.8095
1	2.023	1.8661
1	2.057	1.9289
1	2.091	1.9917
1	2.125	2.0546
1	2.159	2.1174
1	2.193	2.1865
1	2.227	2.2556
1	2.261	2.3185
1	2.278	2.3876
1	2.312	2.4567
1	2.329	2.5258
1	2.346	2.5949
0	2.363	2.6703
0	2.397	2.7394
0	2.414	2.8148
0	2.431	2.8839
0	2.431	2.9593
0	2.448	3.0347
0	2.448	3.1038
0	2.448	3.1793
0	2.448	3.2546
0	2.431	3.3238
0	2.414	3.3992
0	2.397	3.4745
0	2.38	3.5437
0	2.346	3.6128
0	2.312	3.6819
0	2.278	3.751
0	2.244	3.8201
0	2.21	3.8892
0	2.159	3.9521
0	2.108	4.0212
0	2.074	4.084
0	2.023	4.1468
0	1.972	4.2034
0	1.904	4.2599
0	1.853	4.3165
0	1.802	4.373
0	1.734	4.4296
0	1.683	4.4798
0	1.615	4.5301
0	1.564	4.5741
0	1.496	4.6244
0	1.445	4.6683
0	1.377	4.7123
0	1.326	4.75
0	1.258	4.7877
0	1.19	4.8254
0	1.139	4.8631
0	1.071	4.8945
0	1.02	4.926
0	0.952	4.9574
0	0.901	4.9825
0	0.85	5.0139
0	0.782	5.039
0	0.731	5.0579
0	0.68	5.083
0	0.612	5.1019
2	0.561	5.1207
2	0.527	5.1333
2	0.476	5.1521
2	0.442	5.1647
2	0.408	5.1773
2	0.374	5.1898
2	0.34	5.2024
2	0.289	5.2087
2	0.255	5.215
2	0.221	5.2275
2	0.187	5.2338
2	0.153	5.2401
2	0.119	5.2401
2	0.085	5.2464
2	0.051	5.2464
2	0.017	5.2464
0	-0.017	5.2464
0	-0.085	5.2464
0	-0.136	5.2401
0	-0.187	5.2401
0	-0.238	5.2338
0	-0.289	5.2213
0	-0.34	5.215
0	-0.391	5.2024
0	-0.442	5.1898
0	-0.493	5.1773
0	-0.544	5.1584
0	-0.595	5.1396
0	-0.663	5.1207
0	-0.714	5.1019
0	-0.765	5.083
0	-0.816	5.0579
0	-0.884	5.0328
0	-0.935	5.0014
0	-0.986	4.9762
0	-1.054	4.9448
0	-1.105	4.9071
0	-1.173	4.8757
0	-1.224	4.838
0	-1.292	4.8003
0	-1.343	4.7626
0	-1.394	4.7186
0	-1.462	4.6746
0	-1.513	4.6306
0	-1.581	4.5867
0	-1.632	4.5364
0	-1.7	4.4861
0	-1.751	4.4359
0	-1.802	4.3793
0	-1.87	4.3228
0	-1.921	4.2662
0	-1.972	4.2097
0	-2.023	4.1531
0	-2.074	4.0903
0	-2.125	4.0275
0	-2.159	3.9583
0	-2.21	3.8955
0	-2.244	3.8264
0	-2.278	3.7573
0	-2.312	3.6882
0	-2.346	3.6191
0	-2.363	3.5499
1	-2.38	3.4808
1	-2.414	3.4054
1	-2.448	3.33
1	-2.465	3.2609
1	-2.482	3.1855
1	-2.499	3.1101
1	-2.516	3.0347
1	-2.516	2.9593
1	-2.533	2.8839
1	-2.516	2.8085
1	-2.516	2.7332
1	-2.499	2.6515
1	-2.482	2.5823
1	-2.465	2.507
1	-2.448	2.4316
1	-2.431	2.3562
1	-2.397	2.287
1	-2.363	2.2117
1	-2.329	2.1425
1	-2.295	2.0734
1	-2.261	2.0043
1	-2.21	1.9352
1	-2.176	1.8724
1	-2.125	1.8033
1	-2.091	1.7404
1	-2.04	1.6776
1	-1.989	1.621
1	-1.955	1.5582
1	-1.904	1.5017
1	-1.87	1.4451
1	-1.819	1.3886
1	-1.768	1.3383
1	-1.734	1.2817
1	-1.7	1.2315
1	-1.649	1.1812
1	-1.615	1.131
1	-1.581	1.0807
1	-1.53	1.0367
1	-1.496	0.99273
1	-1.462	0.94875
1	-1.428	0.90477
1	-1.411	0.86079
1	-1.377	0.8168
1	-1.343	0.7791
1	-1.326	0.73512
1	-1.292	0.69742
1	-1.275	0.65973
1	-1.258	0.62203
1	-1.241	0.58433
1	-1.224	0.54663
1	-1.207	0.50893
1	-1.19	0.47123
1	-1.173	0.43353
0	-1.156	0.40212
0	-1.139	0.36442
0	-1.105	0.333
0	-1.088	0.30159
0	-1.071	0.26389
0	-1.054	0.23247
2	-1.037	0.20106
2	-1.02	0.16964
2	-0.986	0.13823
2	-0.969	0.1131
2	-0.935	0.08168
2	-0.918	0.056548
2	-0.901	0.025132
2	-0.884	0
2	-0.867	6.258
2	-0.85	6.2328
2	-0.833	6.2077
2	-0.833	6.1826
2	-0.816	6.1574
2	-0.816	6.1323
2	-0.799	6.1072
2	-0.799	6.082
2	-0.799	6.0569
2	-0.799	6.0318
2	-0.799	6.0066
2	-0.799	5.9815
2	-0.799	5.9627
2	-0.799	5.9375
2	-0.799	5.9124
2	-0.799	5.8873
2	-0.816	5.8621
2	-0.816	5.837
2	-0.833	5.8119
2	-0.85	5.7867
2	-0.85	5.7616
2	-0.867	5.7365
2	-0.884	5.7113
2	-0.901	5.6799
2	-0.918	5.6548
2	-0.935	5.6297
2	-0.952	5.5982
2	-0.986	5.5668
2	-1.003	5.5417
2	-1.02	5.5103
2	-1.054	5.4789
2	-1.071	5.4474
2	-1.105	5.4097
2	-1.139	5.3783
2	-1.173	5.3406
2	-1.207	5.3092
2	-1.241	5.2715
2	-1.275	5.2338
0	-1.326	5.1961
0	-1.377	5.1521
0	-1.428	5.1082
0	-1.479	5.0642
0	-1.53	5.0202
0	-1.598	4.9762
0	-1.649	4.926
0	-1.717	4.8757
0	-1.768	4.8254
0	-1.819	4.7689
1	-1.887	4.7123
1	-1.955	4.6558
1	-2.04	4.593
1	-2.108	4.5301
1	-2.193	4.4673
1	-2.261	4.3982
1	-2.329	4.3291
1	-2.397	4.2599
1	-2.465	4.1845
1	-2.533	4.1091
1	-2.601	4.0338
1	-2.652	3.9521
1	-2.72	3.8767
1	-2.771	3.795
1	-2.822	3.707
1	-2.856	3.6254
1	-2.907	3.5374
1	-2.941	3.4494
1	-2.975	3.3615
1	-2.992	3.2672
1	-3.009	3.1793
1	-3.026	3.0913
0	-3.026	2.997
0	-3.009	2.9091
0	-2.992	2.8148
0	-2.958	2.7269
0	-2.941	2.6389
0	-2.907	2.5509
0	-2.873	2.463
0	-2.822	2.375
0	-2.788	2.2933
0	-2.737	2.2117
0	-2.686	2.13
0	-2.635	2.0483
0	-2.584	1.9729
0	-2.516	1.8912
0	-2.465	1.8158
0	-2.397	1.7467
0	-2.346	1.6713
0	-2.278	1.6022
0	-2.21	1.5394
0	-2.159	1.4703
0	-2.091	1.4074
0	-2.04	1.3446
0	-1.972	1.2817
0	-1.921	1.2252
0	-1.87	1.1687
0	-1.802	1.1121
0	-1.751	1.0618
0	-1.7	1.0053
0	-1.649	0.95503
0	-1.598	0.91105
0	-1.547	0.86079
0	-1.513	0.8168
0	-1.462	0.76654
0	-1.428	0.72884
0	-1.377	0.68486
2	-1.343	0.64088
2	-1.292	0.60318
2	-1.241	0.56548
2	-1.19	0.52778
2	-1.156	0.49008
2	-1.105	0.45867
2	-1.054	0.42725
2	-1.02	0.39583
2	-0.986	0.36442
2	-0.935	0.333
2	-0.901	0.30787
2	-0.867	0.28274
2	-0.833	0.25132
2	-0.816	0.22619
2	-0.782	0.20734
2	-0.748	0.18221
2	-0.731	0.15708
2	-0.697	0.13823
2	-0.68	0.11938
2	-0.646	0.094246
2	-0.629	0.075397
2	-0.612	0.056548
2	-0.595	0.037699
2	-0.578	0.025132
2	-0.561	0.0062831
2	-0.544	6.2705
2	-0.527	6.258
2	-0.51	6.2391
2	-0.493	6.2265
2	-0.476	6.2077
2	-0.476	6.1951
2	-0.459	6.1826
2	-0.442	6.17
2	-0.442	6.1512
2	-0.425	6.1386
2	-0.425	6.126
2	-0.408	6.1135
2	-0.408	6.1009
2	-0.408	6.0883
2	-0.391	6.0758
2	-0.391	6.0632
2	-0.391	6.0506
2	-0.391	6.0381
2	-0.391	6.0318
2	-0.391	6.0192
2	-0.391	6.0066
2	-0.391	5.9941
2	-0.391	5.9815
2	-0.391	5.9689
2	-0.391	5.9564
2	-0.391	5.9438
2	-0.391	5.9313
2	-0.408	5.9187
2	-0.408	5.9124
2	-0.408	5.8998
2	-0.425	5.881
2	-0.425	5.8684
2	-0.425	5.8559
2	-0.442	5.8433
2	-0.459	5.8307
2	-0.459	5.8182
2	-0.476	5.8056
2	-0.476	5.7867
2	-0.493	5.7742
2	-0.51	5.7553
2	-0.527	5.7428
2	-0.544	5.7239
2	-0.561	5.7113
2	-0.561	5.6925
2	-0.578	5.6736
2	-0.612	5.6548
2	-0.629	5.6359
2	-0.646	5.6171
0	-0.68	5.5982
0	-0.714	5.5794
0	-0.765	5.5543
0	-0.799	5.5291
1	-0.833	5.504
1	-0.901	5.4789
1	-0.952	5.4537
1	-1.02	5.4223
1	-1.071	5.3909
1	-1.139	5.3595
1	-1.207	5.3218
1	-1.275	5.2841
1	-1.343	5.2464
1	-1.411	5.2024
1	-1.479	5.1584
1	-1.547	5.1144
1	-1.615	5.0705
1	-1.683	5.0202
1	-1.751	4.9637
1	-1.836	4.9134
1	-1.904	4.8568
1	-1.989	4.794
1	-2.057	4.7375
1	-2.125	4.6746
0	-2.193	4.6055
0	-2.244	4.5427
0	-2.312	4.4736
0	-2.363	4.4044
0	-2.414	4.3291
0	-2.465	4.2537
0	-2.516	4.1845
0	-2.567	4.1029
0	-2.618	4.0275
0	-2.669	3.9458
0	-2.703	3.8641
0	-2.737	3.7824
0	-2.771	3.7008
0	-2.805	3.6191
0	-2.822	3.5311
0	-2.839	3.4494
0	-2.856	3.3615
0	-2.873	3.2735
0	-2.873	3.1918
0	-2.873	3.1038
0	-2.873	3.0159
0	-2.856	2.9279
0	-2.839	2.8462
0	-2.822	2.7583
0	-2.788	2.6766
0	-2.754	2.5886
0	-2.72	2.507
0	-2.686	2.4253
0	-2.652	2.3499
0	-2.601	2.2682
0	-2.55	2.1928
0	-2.499	2.1174
0	-2.448	2.042
0	-2.397	1.9666
0	-2.329	1.8975
0	-2.278	1.8284
0	-2.21	1.7593
0	-2.159	1.6964
0	-2.091	1.6273
0	-2.04	1.5645
0	-1.972	1.5079
0	-1.904	1.4514
0	-1.853	1.3886
0	-1.785	1.3383
0	-1.734	1.2817
0	-1.683	1.2315
0	-1.615	1.1812
0	-1.564	1.1372
0	-1.513	1.087
0	-1.462	1.043
0	-1.394	0.99901
0	-1.343	0.96131
0	-1.309	0.91733
0	-1.258	0.87963
0	-1.207	0.84193
0	-1.156	0.81052
0	-1.122	0.77282
0	-1.071	0.74141
0	-1.037	0.70999
0	-1.003	0.67858
0	-0.969	0.64716
0	-0.918	0.61574
0	-0.884	0.59061
0	-0.85	0.56548
0	-0.833	0.54035
0	-0.799	0.51521
0	-0.765	0.49008
0	-0.731	0.47123
0	-0.714	0.4461
0	-0.68	0.42725
1	-0.663	0.40212
1	-0.646	0.38327
1	-0.646	0.36442
1	-0.646	0.34557
1	-0.629	0.32672
1	-0.629	0.30787
1	-0.629	0.28902
1	-0.629	0.27017
1	-0.629	0.25132
1	-0.629	0.23247
0	-0.612	0.21363
0	-0.612	0.19478
0	-0.595	0.17593
0	-0.578	0.15708
0	-0.578	0.13823
0	-0.561	0.11938
0	-0.561	0.10681
0	-0.561	0.087963
0	-0.544	0.069114
0	-0.544	0.056548
0	-0.544	0.037699
0	-0.544	0.018849
0	-0.544	0.0062831
0	-0.544	6.2705
1	-0.544	6.258
1	-0.561	6.2391
1	-0.578	6.2203
1	-0.595	6.2014
1	-0.612	6.1826
0	-0.629	6.1637
0	-0.629	6.1449
0	-0.629	6.126
2	-0.646	6.1072
2	-0.646	6.0883
2	-0.629	6.0695
2	-0.629	6.0506
2	-0.629	6.0318
2	-0.629	6.0129
2	-0.629	5.9941
2	-0.629	5.9752
2	-0.629	5.9564
2	-0.629	5.9375
2	-0.646	5.9187
2	-0.646	5.8936
2	-0.646	5.8747
2	-0.663	5.8559
2	-0.663	5.837
2	-0.68	5.8182
2	-0.68	5.793
2	-0.697	5.7742
2	-0.714	5.7553
2	-0.731	5.7302
2	-0.748	5.7113
2	-0.765	5.6862
2	-0.782	5.6611
2	-0.799	5.6422
2	-0.816	5.6171
2	-0.833	5.592
2	-0.85	5.5668
2	-0.884	5.5354
2	-0.901	5.5103
2	-0.935	5.4851
2	-0.952	5.4537
2	-0.986	5.4223
2	-1.02	5.3972
2	-1.037	5.3658
2	-1.071	5.3343
0	-1.122	5.2966
0	-1.173	5.2652
0	-1.224	5.2275
0	-1.275	5.1898
0	-1.326	5.1521
0	-1.377	5.1082
0	-1.445	5.0642
0	-1.496	5.0202
0	-1.547	4.9762
0	-1.615	4.926
0	-1.666	4.882
0	-1.734	4.8254
0	-1.785	4.7752
0	-1.853	4.7186
0	-1.904	4.6621
0	-1.955	4.6055
0	-2.023	4.549
0	-2.074	4.4861
0	-2.142	4.4233
0	-2.193	4.3542
0	-2.244	4.2914
1	-2.295	4.2222
1	-2.363	4.1531
1	-2.431	4.0777
1	-2.499	4.0023
1	-2.55	3.9269
1	-2.601	3.8515
1	-2.652	3.7699
1	-2.703	3.6882
1	-2.754	3.6065
1	-2.788	3.5248
1	-2.822	3.4431
1	-2.856	3.3552
1	-2.89	3.2672
1	-2.907	3.1793
1	-2.924	3.0913
0	-2.907	3.0033
0	-2.89	2.9216
0	-2.873	2.8337
0	-2.856	2.7457
0	-2.839	2.6578
0	-2.805	2.5761
0	-2.771	2.4881
0	-2.72	2.4064
0	-2.686	2.3247
0	-2.635	2.2494
0	-2.584	2.1677
0	-2.533	2.0923
0	-2.482	2.0169
0	-2.431	1.9415
0	-2.363	1.8724
0	-2.312	1.797
0	-2.244	1.7279
0	-2.193	1.665
0	-2.125	1.5959
0	-2.057	1.5331
0	-2.006	1.4765
0	-1.938	1.4137
0	-1.887	1.3572
0	-1.819	1.3006
0	-1.768	1.2441
0	-1.717	1.1938
0	-1.649	1.1435
0	-1.598	1.0933
0	-1.547	1.0493
0	-1.496	0.99901
0	-1.445	0.95503
0	-1.394	0.91733
0	-1.343	0.87335
0	-1.292	0.83565
0	-1.258	0.79795
0	-1.207	0.76026
0	-1.173	0.72256
0	-1.139	0.68486
0	-1.088	0.65344
0	-1.054	0.62203
0	-1.02	0.59061
0	-0.986	0.5592
0	-0.952	0.52778
0	-0.935	0.50265
0	-0.901	0.47123
0	-0.867	0.4461
2	-0.85	0.42097
2	-0.799	0.39583
2	-0.765	0.3707
2	-0.731	0.35185
2	-0.697	0.32672
2	-0.663	0.30787
2	-0.629	0.28902
2	-0.595	0.27017
2	-0.561	0.25132
2	-0.527	0.23876
2	-0.493	0.21991
2	-0.459	0.20734
2	-0.442	0.19478
2	-0.408	0.17593
2	-0.374	0.16964
2	-0.357	0.15708
2	-0.323	0.14451
2	-0.306	0.13823
2	-0.289	0.12566
2	-0.255	0.11938
2	-0.238	0.1131
2	-0.204	0.10053
2	-0.187	0.094246
2	-0.17	0.094246
2	-0.136	0.087963
2	-0.119	0.08168
2	-0.102	0.08168
2	-0.085	0.075397
2	-0.051	0.075397
2	-0.034	0.069114
2	-0.017	0.069114
2	0	0.069114
2	0	0.069114
2	0.034	0.069114
2	0.051	0.069114
2	0.068	0.075397
2	0.085	0.075397
2	0.102	0.08168
2	0.136	0.08168
2	0.153	0.087963
2	0.17	0.094246
2	0.204	0.10053
2	0.221	0.10681
2	0.238	0.1131
0	0.255	0.11938
0	0.255	0.12566
0	0.272	0.13823
1	0.272	0.14451
1	0.272	0.15079
1	0.255	0.16336
1	0.255	0.16964
1	0.255	0.17593
1	0.238	0.18221
1	0.238	0.19478
1	0.238	0.20106
1	0.221	0.20734
1	0.221	0.21363
1	0.221	0.21991
1	0.221	0.22619
1	0.221	0.23247
1	0.221	0.23876
1	0.204	0.24504
1	0.204	0.25132
1	0.204	0.25761
1	0.204	0.27017
1	0.204	0.27646
1	0.204	0.28274
1	0.204	0.28902
1	0.204	0.29531
1	0.221	0.30159
1	0.221	0.30787
1	0.221	0.31416
1	0.221	0.32044
1	0.221	0.32672
1	0.221	0.333
1	0.221	0.33929
1	0.238	0.34557
1	0.238	0.35814
1	0.238	0.36442
1	0.255	0.3707
1	0.255	0.37699
1	0.255	0.38327
1	0.272	0.39583
1	0.272	0.40212
1	0.289	0.4084
1	0.289	0.42097
1	0.306	0.42725
1	0.306	0.43982
1	0.323	0.4461
1	0.323	0.45867
1	0.34	0.47123
1	0.357	0.47752
1	0.357	0.49008
1	0.374	0.50265
1	0.391	0.51521
1	0.391	0.52778
1	0.408	0.53406
1	0.425	0.55291
1	0.442	0.56548
1	0.459	0.57805
1	0.476	0.59061
1	0.493	0.60318
1	0.51	0.62203
1	0.527	0.63459
1	0.544	0.65344
1	0.578	0.67229
1	0.595	0.69114
1	0.612	0.70999
1	0.646	0.72884
1	0.663	0.74769
0	0.697	0.76654
0	0.748	0.78539
0	0.782	0.81052
0	0.833	0.83565
0	0.884	0.86079
0	0.918	0.8922
0	0.969	0.91733
0	1.02	0.94875
0	1.071	0.98016
0	1.122	1.0116
0	1.173	1.0493
0	1.224	1.0807
0	1.275	1.1184
0	1.326	1.1624
0	1.377	1.2001
0	1.428	1.2441
0	1.496	1.288
1	1.547	1.332
1	1.598	1.3823
1	1.632	1.4263
1	1.683	1.4765
1	1.717	1.5268
1	1.768	1.5833
1	1.802	1.6336
1	1.853	1.6902
1	1.887	1.7467
1	1.938	1.8033
1	1.972	1.8661
1	2.006	1.9226
1	2.057	1.9855
1	2.091	2.0483
1	2.125	2.1111
1	2.159	2.174
1	2.193	2.2431
1	2.21	2.3059
0	2.261	2.375
0	2.295	2.4441
0	2.329	2.5132
0	2.363	2.5823
0	2.397	2.6515
0	2.414	2.7269
0	2.431	2.8023
0	2.448	2.8714
0	2.465	2.9468
0	2.465	3.0222
0	2.482	3.0976
0	2.482	3.173
0	2.465	3.2421
0	2.465	3.3175
0	2.448	3.3929
0	2.431	3.4683
0	2.414	3.5374
0	2.38	3.6128
0	2.346	3.6819
0	2.312	3.751
0	2.278	3.8201
0	2.244	3.8892
0	2.193	3.9583
0	2.142	4.0212
0	2.091	4.084
0	2.04	4.1468
0	1.989	4.2097
0	1.938	4.2662
0	1.887	4.3291
0	1.836	4.3793
0	1.768	4.4359
0	1.717	4.4861
0	1.649	4.5364
0	1.598	4.5867
0	1.53	4.6369
0	1.462	4.6809
0	1.411	4.7249
0	1.343	4.7626
0	1.292	4.8066
0	1.224	4.8443
0	1.173	4.882
0	1.105	4.9134
0	1.054	4.9448
0	0.986	4.9762
0	0.935	5.0076
0	0.867	5.0328
0	0.816	5.0579
0	0.765	5.083
0	0.697	5.1082
0	0.646	5.127
0	0.595	5.1459
0	0.544	5.1647
0	0.493	5.1773
0	0.425	5.1898
0	0.374	5.2024
2	0.323	5.215
2	0.289	5.2275
2	0.255	5.2338
2	0.221	5.2401
2	0.187	5.2464
2	0.153	5.2527
2	0.119	5.2589
2	0.085	5.2589
2	0.034	5.2589
2	0	5.2652
2	-0.017	5.2652
2	-0.051	5.2589
2	-0.085	5.2589
2	-0.119	5.2589
2	-0.153	5.2527
2	-0.187	5.2464
2	-0.221	5.2401
2	-0.255	5.2338
2	-0.289	5.2275
2	-0.323	5.215
2	-0.357	5.2024
2	-0.408	5.1898
2	-0.442	5.1773
2	-0.476	5.1647
2	-0.51	5.1521
2	-0.544	5.1333
2	-0.595	5.1144
2	-0.629	5.1019
2	-0.663	5.0767
2	-0.714	5.0579
2	-0.748	5.039
2	-0.782	5.0139
2	-0.833	4.9888
2	-0.867	4.9637
2	-0.918	4.9385
2	-0.952	4.9071
2	-1.003	4.8757
2	-1.037	4.8506
2	-1.088	4.8129
2	-1.122	4.7814
2	-1.173	4.75
2	-1.207	4.7123
0	-1.275	4.6746
0	-1.326	4.6369
0	-1.394	4.593
0	-1.445	4.549
0	-1.496	4.505
0	-1.564	4.461
0	-1.615	4.4107
0	-1.683	4.3605
0	-1.734	4.3102
0	-1.785	4.2599
0	-1.836	4.2034
1	-1.887	4.1468
1	-1.955	4.0903
1	-2.023	4.0275
1	-2.074	3.9709
1	-2.142	3.9081
1	-2.193	3.839
1	-2.244	3.7761
1	-2.295	3.707
1	-2.329	3.6379
1	-2.38	3.5625
1	-2.414	3.4934
1	-2.448	3.418
1	-2.482	3.3426
1	-2.499	3.2735
1	-2.516	3.1918
1	-2.533	3.1164
1	-2.55	3.041
1	-2.567	2.9656
1	-2.567	2.8902
0	-2.55	2.8085
0	-2.516	2.7332
0	-2.499	2.6578
0	-2.465	2.5823
0	-2.431	2.5132
0	-2.397	2.4378
0	-2.346	2.3687
0	-2.312	2.2996
0	-2.261	2.2305
0	-2.21	2.1614
0	-2.159	2.0986
0	-2.108	2.0294
0	-2.04	1.9666
0	-1.989	1.9101
0	-1.938	1.8472
0	-1.87	1.7907
0	-1.819	1.7341
0	-1.751	1.6839
0	-1.683	1.6336
0	-1.632	1.5833
0	-1.564	1.5331
0	-1.513	1.4828
0	-1.445	1.4388
0	-1.394	1.4011
0	-1.326	1.3572
0	-1.275	1.3195
0	-1.207	1.2817
0	-1.156	1.2441
0	-1.088	1.2126
0	-1.037	1.1812
1	-0.986	1.1498
1	-0.952	1.1184
1	-0.901	1.0933
1	-0.867	1.0618
1	-0.833	1.0367
1	-0.799	1.0116
1	-0.765	0.99273
1	-0.731	0.9676
1	-0.697	0.94246
1	-0.663	0.92362
1	-0.629	0.90477
1	-0.595	0.88592
1	-0.578	0.86707
1	-0.544	0.8545
1	-0.51	0.83565
1	-0.476	0.82309
1	-0.459	0.80424
1	-0.425	0.79167
1	-0.408	0.7791
1	-0.374	0.76654
1	-0.357	0.75397
1	-0.323	0.74769
1	-0.306	0.73512
1	-0.272	0.72884
1	-0.255	0.72256
1	-0.221	0.70999
1	-0.204	0.70371
1	-0.187	0.69742
1	-0.153	0.69114
1	-0.136	0.69114
1	-0.119	0.68486
1	-0.102	0.68486
1	-0.068	0.67858
1	-0.051	0.67858
1	-0.034	0.67229
1	0	0.67229
1	0	0.67229
1	0.017	0.67229
1	0.034	0.67858
1	0.068	0.67858
0	0.102	0.67858
0	0.136	0.68486
0	0.17	0.69114
0	0.221	0.69742
0	0.255	0.70371
0	0.289	0.70999
0	0.323	0.72256
0	0.374	0.72884
0	0.408	0.74141
0	0.459	0.75397
0	0.493	0.77282
0	0.527	0.78539
0	0.578	0.80424
0	0.612	0.82309
0	0.663	0.84193
0	0.714	0.86079
0	0.748	0.88592
0	0.799	0.90477
0	0.85	0.9299
0	0.901	0.96131
0	0.952	0.98645
0	1.003	1.0179
0	1.054	1.0493
0	1.105	1.0807
0	1.156	1.1121
0	1.207	1.1498
0	1.258	1.1875
0	1.309	1.2252
0	1.377	1.2629
0	1.428	1.3069
0	1.479	1.3509
0	1.547	1.4011
0	1.598	1.4451
0	1.666	1.4954
0	1.717	1.5456
0	1.785	1.5959
0	1.836	1.6525
0	1.904	1.709
0	1.955	1.7655
0	2.006	1.8284
0	2.074	1.8912
0	2.125	1.954
0	2.176	2.0169
0	2.227	2.086
0	2.278	2.1488
0	2.329	2.2179
0	2.38	2.2933
0	2.414	2.3624
0	2.448	2.4378
2	2.499	2.5132
2	2.533	2.5886
2	2.584	2.664
2	2.618	2.7457
2	2.652	2.8211
2	2.686	2.9028
2	2.72	2.9845
2	2.737	3.0661
2	2.754	3.1478
2	2.771	3.2295
2	2.771	3.3175
2	2.771	3.3992
2	2.771	3.4808
2	2.771	3.5688
2	2.754	3.6505
2	2.737	3.7322
2	2.72	3.8138
2	2.686	3.8955
0	2.652	3.9772
0	2.601	4.0526
0	2.55	4.1343
0	2.499	4.2097
0	2.448	4.2851
0	2.38	4.3542
0	2.329	4.4233
0	2.261	4.4924
0	2.21	4.5615
0	2.142	4.6306
0	2.091	4.6935
0	2.023	4.7563
0	1.972	4.8129
0	1.904	4.8694
0	1.836	4.926
0	1.785	4.9825
0	1.734	5.039
0	1.666	5.0893
0	1.615	5.1396
0	1.564	5.1836
0	1.513	5.2338
0	1.462	5.2778
0	1.411	5.3218
0	1.36	5.3595
0	1.309	5.4035
0	1.258	5.4412
0	1.224	5.4789
0	1.173	5.5103
0	1.139	5.548
0	1.088	5.5794
0	1.054	5.6171
0	1.02	5.6422
0	0.986	5.6736
0	0.952	5.705
0	0.918	5.7302
0	0.884	5.7616
0	0.85	5.7867
0	0.833	5.8119
0	0.799	5.837
0	0.765	5.8621
0	0.748	5.881
0	0.731	5.9061
0	0.697	5.925
0	0.68	5.9501
0	0.663	5.9689
0	0.646	5.9878
0	0.629	6.0066
0	0.612	6.0255
0	0.595	6.0443
1	0.578	6.0632
1	0.561	6.082
1	0.527	6.0946
1	0.51	6.1135
1	0.476	6.126
1	0.459	6.1449
1	0.425	6.1574
1	0.408	6.17
1	0.374	6.1826
1	0.357	6.1889
1	0.34	6.2014
1	0.323	6.214
1	0.289	6.2203
1	0.272	6.2328
1	0.255	6.2391
1	0.238	6.2454
0	0.238	6.2517
0	0.238	6.2642
0	0.238	6.2705
0	0.238	6.2768
0	0.238	0
0	0.238	0.0062831
0	0.238	0.012566
0	0.238	0.018849
0	0.238	0.031415
0	0.238	0.037699
0	0.238	0.043982
0	0.238	0.050265
0	0.255	0.056548
0	0.255	0.069114
0	0.255	0.075397
0	0.255	0.08168
0	0.272	0.094246
0	0.272	0.10053
0	0.272	0.10681
0	0.289	0.11938
0	0.289	0.12566
1	0.306	0.13195
1	0.289	0.14451
1	0.289	0.15079
1	0.272	0.16336
1	0.272	0.16964
1	0.272	0.17593
1	0.255	0.18849
1	0.255	0.19478
1	0.255	0.20106
1	0.255	0.20734
1	0.238	0.21991
1	0.238	0.22619
1	0.238	0.23247
1	0.238	0.23876
1	0.238	0.24504
1	0.238	0.25761
1	0.238	0.26389
1	0.238	0.27017
1	0.238	0.27646
1	0.238	0.28274
1	0.238	0.28902
1	0.238	0.29531
1	0.238	0.30787
1	0.238	0.31416
1	0.238	0.32044
1	0.238	0.32672
1	0.255	0.333
1	0.255	0.34557
1	0.255	0.35185
1	0.255	0.35814
1	0.272	0.36442
1	0.272	0.37699
1	0.272	0.38327
1	0.289	0.39583
1	0.289	0.40212
1	0.306	0.4084
1	0.306	0.42097
1	0.323	0.42725
1	0.323	0.43982
1	0.34	0.45238
1	0.34	0.45867
1	0.357	0.47123
1	0.374	0.4838
1	0.374	0.49637
1	0.391	0.50265
1	0.408	0.51521
1	0.425	0.52778
1	0.425	0.54035
1	0.442	0.5592
1	0.459	0.57176
1	0.476	0.58433
1	0.493	0.59689
1	0.51	0.61574
1	0.527	0.62831
1	0.561	0.64716
0	0.595	0.66601
0	0.629	0.68486
0	0.663	0.70371
0	0.697	0.72256
0	0.748	0.74769
0	0.782	0.76654
0	0.833	0.79167
0	0.867	0.8168
0	0.918	0.84822
0	0.952	0.87335
0	1.003	0.90477
0	1.054	0.93618
0	1.105	0.9676
0	1.156	0.99901
0	1.207	1.0367
0	1.258	1.0744
0	1.309	1.1121
0	1.36	1.1561
0	1.411	1.1938
0	1.462	1.2378
0	1.53	1.2817
0	1.581	1.332
0	1.649	1.3823
0	1.7	1.4325
0	1.751	1.4828
0	1.819	1.5331
0	1.87	1.5896
0	1.938	1.6462
0	1.989	1.709
0	2.057	1.7718
0	2.108	1.8347
0	2.159	1.8975
0	2.227	1.9603
0	2.278	2.0294
0	2.329	2.0986
0	2.38	2.1677
0	2.414	2.2431
0	2.465	2.3185
1	2.516	2.3876
1	2.533	2.463
1	2.55	2.5447
1	2.567	2.62
1	2.567	2.6955
1	2.584	2.7771
1	2.584	2.8525
1	2.584	2.9279
1	2.567	3.0096
1	2.55	3.085
1	2.533	3.1604
1	2.516	3.2358
0	2.516	3.3112
0	2.499	3.3866
0	2.482	3.462
0	2.448	3.5374
0	2.431	3.6128
0	2.397	3.6819
0	2.363	3.7573
0	2.329	3.8264
0	2.295	3.8955
0	2.244	3.9646
0	2.193	4.0275
0	2.142	4.0966
0	2.091	4.1594
0	2.04	4.2222
0	1.989	4.2851
0	1.938	4.3416
0	1.87	4.3982
0	1.819	4.4547
0	1.751	4.5113
0	1.7	4.5615
0	1.632	4.6118
0	1.581	4.6621
0	1.513	4.706
0	1.462	4.75
0	1.394	4.794
0	1.326	4.838
0	1.275	4.8757
0	1.207	4.9134
0	1.156	4.9448
0	1.088	4.9825
0	1.037	5.0139
0	0.986	5.0453
0	0.918	5.0705
0	0.867	5.1019
0	0.816	5.127
0	0.765	5.1521
0	0.697	5.171
0	0.646	5.1898
0	0.595	5.2087
0	0.544	5.2275
[truncated: 5,162 more rows]
