# Supplementary material for: Skilled motor control of an inverted pendulum implies low entropy of states but high entropy of actions
Source: PLoS Comput Biol. 2023 Jan 6;19(1):e1010810. doi: 10.1371/journal.pcbi.1010810 (PMC9851554; doi:10.1371/journal.pcbi.1010810)
Supplement: S2 File — The dataset within the file contains the data collected during the experiment. Each CSV file named “FRI_p_l.csv” corresponds to a different trial, where “p” stands for an unique numerical participant’s identifier and “l” stands for pendulum length (where “2” corresponds to 0.2, “3” to 0.3 m, “4” to 0.4 m, etc.). In every file, rows correspond to subsequent time steps, sampled with a frequency of 0.017 s. For every recorded time step, each column contains: the action selected by the trial’s participant (“action”). The value 0 corresponds to a “no action”, the value 1 represents an action that pushes the pendulum towards the clockwise direction and the value 2 corresponds to an action that pushes the pendulum towards the anti-clockwise direction.the angular velocity of the pendulum at that time step (“ang. velocity”), measured in rad s−1.the angle of the pendulum at that time step (“angle”), measured in rad with values in the interval [0, 2π) rad. The angle 0 rad corresponds to the pendulum oriented in its upright position.the single utility value associated to the whole trial (“utility”). (ZIP) [file pcbi.1010810.s002.zip › ExperimentalData/FRI_4_4.csv]

action	angular vel.	angle	trial utility
0	0	3.2358	-18.4185
0	0	3.2358
0	-0.017	3.2358
0	-0.017	3.2358
0	-0.034	3.2358
0	-0.034	3.2358
0	-0.051	3.2358
0	-0.051	3.2295
0	-0.051	3.2295
0	-0.068	3.2295
0	-0.068	3.2232
0	-0.068	3.2232
0	-0.085	3.2232
0	-0.085	3.217
0	-0.102	3.217
0	-0.102	3.2107
0	-0.102	3.2107
0	-0.102	3.2044
0	-0.119	3.1981
0	-0.119	3.1981
0	-0.119	3.1918
0	-0.119	3.1918
0	-0.136	3.1855
0	-0.136	3.1793
0	-0.136	3.1793
0	-0.136	3.173
0	-0.136	3.1667
0	-0.136	3.1604
0	-0.153	3.1604
0	-0.153	3.1541
0	-0.153	3.1478
0	-0.153	3.1416
0	-0.153	3.1416
0	-0.153	3.1353
0	-0.153	3.129
0	-0.153	3.1227
0	-0.153	3.1227
0	-0.136	3.1164
0	-0.136	3.1101
0	-0.136	3.1101
0	-0.136	3.1038
0	-0.136	3.0976
0	-0.136	3.0913
0	-0.136	3.0913
0	-0.119	3.085
0	-0.119	3.085
0	-0.119	3.0787
0	-0.119	3.0724
0	-0.102	3.0724
0	-0.102	3.0661
0	-0.102	3.0661
0	-0.085	3.0599
2	-0.085	3.0599
2	-0.051	3.0536
2	-0.034	3.0536
2	0	3.0536
2	0	3.0536
2	0.034	3.0536
2	0.051	3.0536
2	0.085	3.0599
2	0.119	3.0599
2	0.136	3.0661
2	0.17	3.0724
2	0.187	3.0787
2	0.204	3.085
2	0.238	3.0913
2	0.255	3.0976
2	0.289	3.1038
2	0.306	3.1164
2	0.323	3.1227
2	0.34	3.1353
2	0.374	3.1478
2	0.391	3.1604
2	0.408	3.1667
2	0.425	3.1793
2	0.442	3.1981
2	0.459	3.2107
2	0.459	3.2232
2	0.476	3.2358
2	0.493	3.2546
2	0.51	3.2672
2	0.51	3.2798
2	0.527	3.2986
2	0.527	3.3175
2	0.527	3.33
2	0.544	3.3489
2	0.544	3.3615
2	0.544	3.3803
2	0.544	3.3992
2	0.544	3.4117
2	0.544	3.4306
2	0.544	3.4494
2	0.544	3.462
2	0.544	3.4808
2	0.527	3.4934
2	0.527	3.5122
2	0.51	3.5311
2	0.51	3.5437
2	0.493	3.5562
2	0.493	3.5751
2	0.476	3.5877
2	0.459	3.6002
2	0.442	3.6191
2	0.425	3.6316
2	0.408	3.6442
2	0.408	3.6568
2	0.374	3.6693
2	0.357	3.6819
2	0.34	3.6882
2	0.323	3.7008
2	0.306	3.7133
2	0.289	3.7196
2	0.255	3.7259
2	0.238	3.7384
2	0.221	3.7447
0	0.17	3.751
0	0.136	3.751
0	0.085	3.7573
0	0.051	3.7573
0	0	3.7636
0	-0.017	3.7636
0	-0.068	3.7573
0	-0.119	3.7573
0	-0.153	3.751
1	-0.204	3.7447
1	-0.255	3.7384
1	-0.323	3.7322
1	-0.391	3.7196
1	-0.442	3.707
1	-0.51	3.6945
1	-0.561	3.6756
1	-0.629	3.6568
1	-0.68	3.6379
1	-0.731	3.6191
1	-0.782	3.5939
1	-0.833	3.5688
1	-0.884	3.5437
1	-0.935	3.5122
1	-0.986	3.4871
1	-1.02	3.4557
1	-1.071	3.4243
1	-1.105	3.3929
1	-1.139	3.3552
1	-1.19	3.3238
1	-1.207	3.2861
1	-1.241	3.2484
1	-1.275	3.2107
1	-1.292	3.173
1	-1.309	3.1353
1	-1.326	3.0913
1	-1.343	3.0536
1	-1.36	3.0096
1	-1.36	2.9719
1	-1.377	2.9279
1	-1.377	2.8902
1	-1.377	2.8462
1	-1.377	2.8023
1	-1.36	2.7646
1	-1.36	2.7206
1	-1.343	2.6829
1	-1.326	2.6389
1	-1.309	2.6012
1	-1.292	2.5635
1	-1.275	2.5258
1	-1.241	2.4881
1	-1.207	2.4504
1	-1.19	2.4127
1	-1.156	2.375
1	-1.122	2.3436
1	-1.088	2.3059
1	-1.054	2.2745
1	-1.02	2.2431
1	-0.969	2.2179
1	-0.935	2.1865
1	-0.884	2.1614
1	-0.85	2.13
1	-0.799	2.1048
1	-0.765	2.086
1	-0.714	2.0609
1	-0.663	2.042
1	-0.612	2.0232
1	-0.578	2.0043
1	-0.527	1.9855
1	-0.476	1.9729
1	-0.425	1.9603
1	-0.374	1.9478
1	-0.323	1.9352
1	-0.272	1.9226
1	-0.221	1.9163
1	-0.17	1.9101
1	-0.119	1.9038
0	-0.051	1.9038
0	0	1.9038
0	0.068	1.9038
0	0.136	1.9101
0	0.204	1.9101
0	0.289	1.9226
0	0.357	1.9289
0	0.425	1.9415
2	0.493	1.954
2	0.578	1.9729
2	0.663	1.9917
2	0.765	2.0106
2	0.85	2.0357
2	0.935	2.0609
2	1.02	2.0923
2	1.105	2.1237
2	1.19	2.1614
2	1.258	2.1991
2	1.343	2.2368
2	1.428	2.2808
2	1.496	2.3247
2	1.564	2.3687
2	1.632	2.419
2	1.7	2.4693
2	1.768	2.5195
2	1.836	2.5761
2	1.887	2.6326
2	1.938	2.6892
2	1.989	2.7457
2	2.04	2.8085
2	2.074	2.8714
2	2.125	2.9342
2	2.142	2.997
2	2.176	3.0599
2	2.193	3.129
2	2.21	3.1918
2	2.227	3.2609
2	2.244	3.33
2	2.244	3.3992
2	2.244	3.462
2	2.227	3.5311
2	2.21	3.6002
2	2.21	3.6631
2	2.176	3.7322
2	2.159	3.795
2	2.125	3.8578
2	2.091	3.9269
2	2.057	3.9898
2	2.023	4.0463
2	1.989	4.1091
2	1.938	4.1657
2	1.887	4.2222
2	1.836	4.2788
2	1.785	4.3353
2	1.734	4.3919
2	1.683	4.4421
2	1.632	4.4924
2	1.581	4.5427
2	1.53	4.5867
2	1.479	4.6306
2	1.411	4.6746
2	1.36	4.7186
2	1.309	4.7563
2	1.258	4.794
2	1.19	4.8317
2	1.139	4.8694
2	1.088	4.9008
2	1.037	4.9322
2	0.986	4.9637
2	0.935	4.9951
2	0.884	5.0202
2	0.833	5.0453
2	0.782	5.0705
2	0.731	5.0956
2	0.68	5.1144
2	0.629	5.1333
2	0.578	5.1521
2	0.527	5.171
2	0.476	5.1836
2	0.442	5.2024
2	0.391	5.215
2	0.34	5.2213
2	0.306	5.2338
2	0.255	5.2401
2	0.204	5.2527
2	0.17	5.2527
0	0.102	5.2589
0	0.034	5.2652
0	0	5.2652
0	-0.068	5.2589
0	-0.136	5.2589
0	-0.204	5.2527
0	-0.255	5.2464
0	-0.323	5.2338
1	-0.391	5.2275
1	-0.476	5.215
1	-0.561	5.1961
1	-0.646	5.1773
1	-0.731	5.1584
1	-0.833	5.1333
1	-0.918	5.1082
1	-1.003	5.0767
1	-1.088	5.0453
1	-1.19	5.0139
1	-1.275	4.9762
1	-1.36	4.9322
1	-1.462	4.8945
1	-1.547	4.8443
1	-1.649	4.8003
1	-1.734	4.75
1	-1.836	4.6935
1	-1.938	4.6369
1	-2.023	4.5804
1	-2.125	4.5175
1	-2.21	4.4484
1	-2.295	4.3793
1	-2.397	4.3102
1	-2.482	4.2411
1	-2.567	4.1594
1	-2.635	4.084
1	-2.72	4.0023
1	-2.788	3.9207
1	-2.856	3.8327
1	-2.924	3.7447
1	-2.992	3.6568
1	-3.043	3.5688
1	-3.094	3.4745
1	-3.128	3.3803
1	-3.162	3.2861
1	-3.196	3.1918
1	-3.213	3.0976
1	-3.213	2.997
1	-3.23	2.9028
1	-3.213	2.8085
1	-3.213	2.708
1	-3.196	2.6138
1	-3.179	2.5195
1	-3.145	2.419
1	-3.111	2.3247
1	-3.077	2.2368
1	-3.026	2.1425
1	-2.992	2.0546
1	-2.941	1.9603
1	-2.89	1.8724
0	-2.805	1.7907
0	-2.737	1.7027
0	-2.669	1.6273
0	-2.584	1.5456
0	-2.516	1.4703
0	-2.431	1.3948
0	-2.363	1.3195
2	-2.278	1.2503
2	-2.193	1.1875
2	-2.108	1.1184
2	-2.023	1.0556
2	-1.938	0.99901
2	-1.853	0.94246
2	-1.768	0.88592
2	-1.683	0.83565
2	-1.615	0.78539
2	-1.547	0.73512
2	-1.462	0.69114
2	-1.394	0.64716
2	-1.343	0.60946
2	-1.275	0.57176
2	-1.207	0.53406
2	-1.156	0.49637
2	-1.105	0.45867
2	-1.054	0.42725
2	-1.003	0.39583
2	-0.952	0.3707
2	-0.901	0.33929
2	-0.85	0.31416
2	-0.816	0.28902
2	-0.765	0.26389
2	-0.731	0.24504
2	-0.697	0.21991
2	-0.663	0.20106
2	-0.612	0.18221
2	-0.595	0.16336
2	-0.561	0.14451
2	-0.527	0.12566
2	-0.493	0.1131
2	-0.459	0.10053
2	-0.442	0.08168
2	-0.408	0.069114
2	-0.391	0.056548
2	-0.357	0.050265
2	-0.34	0.037699
2	-0.306	0.025132
2	-0.289	0.018849
2	-0.272	0.012566
2	-0.255	0
2	-0.221	6.2768
2	-0.204	6.2705
2	-0.187	6.2642
2	-0.17	6.258
2	-0.153	6.2517
2	-0.136	6.2517
2	-0.119	6.2454
2	-0.102	6.2391
2	-0.085	6.2391
2	-0.068	6.2391
2	-0.051	6.2328
2	-0.034	6.2328
2	-0.017	6.2328
2	0	6.2328
2	0	6.2328
2	0.017	6.2328
2	0.034	6.2328
2	0.051	6.2328
2	0.068	6.2391
2	0.085	6.2391
2	0.102	6.2454
2	0.119	6.2454
2	0.136	6.2517
2	0.153	6.258
2	0.17	6.258
2	0.204	6.2642
2	0.221	6.2705
2	0.238	0
2	0.255	0.0062831
2	0.272	0.012566
2	0.255	0.018849
2	0.238	0.031415
2	0.221	0.037699
2	0.204	0.043982
2	0.187	0.050265
2	0.17	0.056548
2	0.153	0.062831
2	0.136	0.062831
2	0.119	0.069114
2	0.119	0.075397
2	0.102	0.075397
2	0.085	0.08168
2	0.068	0.08168
2	0.051	0.08168
2	0.034	0.087963
2	0.034	0.087963
2	0.017	0.087963
2	0	0.087963
2	0	0.087963
2	-0.017	0.087963
2	-0.017	0.087963
2	-0.034	0.087963
2	-0.051	0.08168
2	-0.068	0.08168
2	-0.085	0.08168
2	-0.085	0.075397
2	-0.102	0.075397
2	-0.119	0.069114
2	-0.136	0.062831
2	-0.153	0.062831
2	-0.17	0.056548
2	-0.187	0.050265
2	-0.204	0.043982
2	-0.221	0.037699
2	-0.238	0.031415
2	-0.238	0.025132
2	-0.221	0.018849
2	-0.221	0.012566
2	-0.221	0
2	-0.221	6.2768
2	-0.221	6.2705
2	-0.221	6.2642
2	-0.221	6.258
2	-0.238	6.2517
2	-0.221	6.2454
2	-0.204	6.2391
2	-0.187	6.2328
2	-0.17	6.2265
2	-0.153	6.2203
2	-0.136	6.214
2	-0.119	6.214
2	-0.102	6.2077
2	-0.085	6.2077
2	-0.068	6.2014
2	-0.051	6.2014
2	-0.034	6.2014
2	-0.034	6.1951
2	-0.017	6.1951
2	0	6.1951
2	0	6.1951
2	0.017	6.1951
2	0.017	6.1951
2	0.034	6.2014
2	0.051	6.2014
2	0.068	6.2014
2	0.085	6.2077
2	0.102	6.2077
2	0.119	6.214
2	0.119	6.214
2	0.136	6.2203
2	0.153	6.2265
2	0.17	6.2265
2	0.187	6.2328
2	0.204	6.2391
2	0.221	6.2454
2	0.238	6.258
2	0.255	6.2642
0	0.255	6.2705
0	0.255	6.2768
0	0.255	0.0062831
0	0.255	0.012566
0	0.255	0.018849
0	0.272	0.031415
0	0.272	0.037699
1	0.272	0.043982
1	0.255	0.056548
1	0.238	0.062831
1	0.221	0.069114
1	0.204	0.075397
1	0.187	0.08168
1	0.187	0.087963
1	0.17	0.094246
1	0.153	0.10053
1	0.136	0.10053
1	0.136	0.10681
1	0.119	0.1131
1	0.102	0.1131
1	0.102	0.11938
1	0.085	0.11938
1	0.068	0.12566
1	0.068	0.12566
1	0.051	0.12566
1	0.034	0.13195
1	0.034	0.13195
1	0.017	0.13195
1	0.017	0.13195
1	0	0.13195
1	0	0.13195
1	0	0.13195
1	-0.017	0.13195
1	-0.017	0.13195
1	-0.034	0.13195
1	-0.051	0.12566
1	-0.051	0.12566
1	-0.068	0.12566
1	-0.068	0.11938
1	-0.085	0.11938
1	-0.102	0.11938
1	-0.102	0.1131
1	-0.119	0.10681
1	-0.136	0.10681
1	-0.153	0.10053
1	-0.153	0.094246
1	-0.17	0.087963
0	-0.17	0.087963
0	-0.153	0.08168
0	-0.153	0.075397
0	-0.153	0.069114
0	-0.136	0.069114
0	-0.136	0.062831
0	-0.136	0.056548
0	-0.119	0.056548
1	-0.119	0.050265
1	-0.136	0.043982
1	-0.153	0.043982
1	-0.17	0.037699
1	-0.187	0.031415
1	-0.204	0.025132
1	-0.221	0.018849
1	-0.238	0.012566
0	-0.238	0
0	-0.238	6.2768
0	-0.238	6.2705
0	-0.238	6.2642
0	-0.238	6.258
0	-0.255	6.2454
0	-0.255	6.2391
0	-0.255	6.2328
0	-0.255	6.2265
0	-0.255	6.214
2	-0.272	6.2077
2	-0.255	6.2014
2	-0.238	6.1951
2	-0.221	6.1826
2	-0.204	6.1763
2	-0.204	6.17
2	-0.187	6.1637
2	-0.17	6.1574
2	-0.17	6.1574
2	-0.153	6.1512
2	-0.136	6.1449
2	-0.136	6.1386
2	-0.119	6.1386
2	-0.119	6.1323
2	-0.102	6.1323
2	-0.102	6.126
2	-0.085	6.126
2	-0.085	6.1197
2	-0.068	6.1197
2	-0.068	6.1135
2	-0.051	6.1135
2	-0.051	6.1135
2	-0.034	6.1135
2	-0.034	6.1072
2	-0.017	6.1072
2	-0.017	6.1072
2	0	6.1072
2	0	6.1072
2	0	6.1072
2	0	6.1072
2	0	6.1072
2	0.017	6.1072
2	0.017	6.1072
2	0.034	6.1072
2	0.034	6.1072
2	0.034	6.1135
2	0.051	6.1135
2	0.051	6.1135
2	0.068	6.1135
2	0.068	6.1197
2	0.085	6.1197
2	0.085	6.126
2	0.102	6.126
2	0.102	6.1323
2	0.119	6.1323
2	0.119	6.1386
2	0.136	6.1449
2	0.153	6.1449
2	0.153	6.1512
2	0.17	6.1574
2	0.17	6.1637
2	0.187	6.17
2	0.204	6.1763
2	0.221	6.1826
2	0.221	6.1889
2	0.238	6.1951
2	0.255	6.2014
2	0.272	6.2077
0	0.255	6.2203
0	0.255	6.2265
0	0.255	6.2328
0	0.255	6.2391
0	0.255	6.2517
0	0.238	6.258
0	0.238	6.2642
0	0.238	6.2705
0	0.238	6.2831
0	0.238	0.0062831
0	0.238	0.012566
0	0.238	0.018849
0	0.255	0.025132
0	0.255	0.037699
1	0.255	0.043982
1	0.238	0.050265
1	0.221	0.056548
1	0.204	0.062831
1	0.187	0.069114
1	0.17	0.075397
1	0.153	0.08168
1	0.153	0.087963
1	0.136	0.087963
1	0.119	0.094246
1	0.102	0.10053
1	0.102	0.10053
1	0.085	0.10681
1	0.068	0.10681
0	0.085	0.10681
0	0.085	0.1131
0	0.102	0.1131
0	0.102	0.11938
0	0.119	0.11938
0	0.119	0.12566
0	0.136	0.13195
0	0.136	0.13195
0	0.153	0.13823
0	0.17	0.14451
0	0.17	0.15079
0	0.187	0.15708
0	0.204	0.16336
1	0.204	0.16964
1	0.204	0.17593
1	0.204	0.18221
1	0.187	0.18849
1	0.187	0.18849
1	0.17	0.19478
1	0.17	0.20106
1	0.17	0.20734
1	0.17	0.21363
1	0.153	0.21991
1	0.153	0.22619
1	0.153	0.22619
1	0.153	0.23247
1	0.153	0.23876
1	0.136	0.24504
1	0.136	0.24504
1	0.136	0.25132
1	0.136	0.25761
1	0.136	0.25761
1	0.136	0.26389
1	0.136	0.27017
1	0.136	0.27017
1	0.136	0.27646
1	0.136	0.28274
1	0.136	0.28902
1	0.136	0.28902
1	0.136	0.29531
1	0.136	0.30159
1	0.153	0.30159
1	0.153	0.30787
1	0.153	0.31416
1	0.153	0.32044
1	0.153	0.32044
1	0.153	0.32672
1	0.17	0.333
1	0.17	0.33929
1	0.17	0.34557
1	0.187	0.35185
1	0.187	0.35814
1	0.187	0.36442
1	0.204	0.3707
1	0.204	0.37699
1	0.221	0.38327
1	0.221	0.38955
1	0.238	0.39583
1	0.238	0.40212
1	0.255	0.4084
1	0.255	0.41469
1	0.272	0.42725
1	0.272	0.43353
1	0.289	0.43982
1	0.306	0.45238
1	0.323	0.45867
1	0.323	0.47123
1	0.34	0.4838
1	0.357	0.49008
1	0.374	0.50265
1	0.391	0.51521
1	0.408	0.52778
1	0.425	0.54035
1	0.442	0.55291
1	0.459	0.56548
1	0.493	0.58433
1	0.51	0.59689
0	0.544	0.61574
0	0.595	0.62831
0	0.629	0.64716
0	0.68	0.67229
0	0.731	0.69114
0	0.782	0.71627
0	0.833	0.73512
0	0.884	0.76654
0	0.935	0.79167
0	0.986	0.82309
0	1.037	0.84822
0	1.088	0.88592
0	1.156	0.91733
0	1.207	0.95503
0	1.275	0.99273
0	1.343	1.0304
0	1.411	1.0681
0	1.462	1.1121
0	1.53	1.1624
0	1.598	1.2064
0	1.683	1.2566
0	1.751	1.3069
0	1.819	1.3634
0	1.887	1.42
0	1.972	1.4765
0	2.04	1.5331
0	2.108	1.5959
0	2.193	1.665
0	2.261	1.7279
0	2.329	1.797
0	2.397	1.8724
0	2.465	1.9415
0	2.533	2.0169
0	2.601	2.0986
0	2.669	2.174
0	2.72	2.2556
0	2.788	2.3373
0	2.822	2.4253
0	2.873	2.5132
0	2.907	2.5949
0	2.941	2.6829
0	2.975	2.7771
0	2.992	2.8651
0	3.009	2.9531
0	3.026	3.0473
2	3.026	3.1353
2	3.043	3.2295
2	3.043	3.3175
2	3.06	3.4117
2	3.043	3.506
2	3.043	3.5939
2	3.026	3.6882
2	2.992	3.7761
2	2.975	3.8641
2	2.941	3.9583
2	2.89	4.04
2	2.856	4.128
2	2.805	4.216
2	2.754	4.2976
2	2.703	4.3793
0	2.635	4.461
0	2.567	4.5364
0	2.482	4.6181
0	2.414	4.6872
0	2.329	4.7626
0	2.261	4.8317
0	2.176	4.8945
0	2.108	4.9637
0	2.04	5.0202
0	1.955	5.083
0	1.887	5.1396
0	1.819	5.1961
0	1.751	5.2527
0	1.7	5.3029
0	1.632	5.3532
0	1.564	5.4035
0	1.513	5.4474
0	1.462	5.4914
0	1.411	5.5354
0	1.36	5.5794
0	1.309	5.6171
0	1.258	5.6548
0	1.224	5.6925
0	1.173	5.7302
0	1.139	5.7679
1	1.105	5.7993
1	1.054	5.8307
1	1.003	5.8621
1	0.952	5.8936
1	0.901	5.9187
1	0.85	5.9501
1	0.816	5.9752
1	0.765	5.9941
1	0.731	6.0192
1	0.68	6.0381
1	0.646	6.0632
1	0.612	6.082
1	0.578	6.1009
1	0.544	6.1135
1	0.51	6.1323
1	0.476	6.1449
1	0.459	6.1637
1	0.425	6.1763
1	0.391	6.1889
1	0.374	6.2014
1	0.34	6.2077
1	0.323	6.2203
1	0.289	6.2265
1	0.272	6.2391
1	0.238	6.2454
1	0.221	6.2517
1	0.204	6.258
1	0.187	6.2642
1	0.153	6.2705
1	0.136	6.2768
1	0.119	6.2768
1	0.102	0
1	0.068	0
1	0.051	0.0062831
1	0.034	0.0062831
1	0.017	0.0062831
1	0	0.0062831
1	0	0.0062831
1	-0.017	0.0062831
1	-0.051	0.0062831
1	-0.068	0.0062831
1	-0.085	0
1	-0.102	0
1	-0.119	6.2768
1	-0.136	6.2768
1	-0.17	6.2705
1	-0.187	6.2642
1	-0.204	6.258
1	-0.221	6.2517
1	-0.255	6.2454
1	-0.272	6.2328
1	-0.306	6.2265
1	-0.323	6.214
1	-0.357	6.2077
1	-0.374	6.1951
1	-0.408	6.1826
1	-0.425	6.17
0	-0.442	6.1574
0	-0.442	6.1449
2	-0.459	6.1323
2	-0.442	6.1135
2	-0.442	6.1009
2	-0.442	6.0883
2	-0.425	6.0758
2	-0.425	6.0632
2	-0.425	6.0506
2	-0.425	6.0381
2	-0.408	6.0255
2	-0.408	6.0129
2	-0.408	6.0004
2	-0.408	5.9878
2	-0.408	5.9752
2	-0.425	5.9627
2	-0.425	5.9501
2	-0.425	5.9375
2	-0.425	5.925
2	-0.442	5.9061
2	-0.442	5.8936
2	-0.459	5.881
2	-0.459	5.8684
2	-0.476	5.8559
2	-0.476	5.837
2	-0.493	5.8244
2	-0.51	5.8056
2	-0.527	5.793
2	-0.544	5.7742
2	-0.561	5.7616
2	-0.578	5.7428
2	-0.595	5.7239
2	-0.612	5.705
2	-0.629	5.6862
2	-0.646	5.6674
2	-0.68	5.6485
2	-0.697	5.6297
2	-0.731	5.6045
2	-0.748	5.5857
2	-0.782	5.5605
2	-0.816	5.5354
2	-0.833	5.5103
2	-0.867	5.4851
2	-0.901	5.46
2	-0.935	5.4286
2	-0.986	5.4035
2	-1.02	5.372
2	-1.054	5.3406
2	-1.088	5.3092
2	-1.139	5.2715
2	-1.224	5.2401
2	-1.309	5.1961
2	-1.394	5.1584
2	-1.479	5.1144
2	-1.547	5.0705
2	-1.615	5.0202
2	-1.683	4.9699
2	-1.768	4.9197
2	-1.836	4.8631
2	-1.904	4.8066
2	-1.989	4.75
2	-2.057	4.6872
2	-2.125	4.6244
2	-2.21	4.5615
2	-2.278	4.4924
2	-2.346	4.4233
2	-2.414	4.3542
2	-2.482	4.2788
2	-2.55	4.2034
2	-2.618	4.128
2	-2.669	4.0463
2	-2.737	3.9646
2	-2.788	3.883
2	-2.822	3.795
2	-2.873	3.7133
2	-2.907	3.6254
2	-2.941	3.5374
2	-2.958	3.4494
2	-2.975	3.3615
2	-2.992	3.2672
2	-2.992	3.1793
2	-2.992	3.0913
2	-2.992	2.997
2	-2.975	2.9091
2	-2.941	2.8211
2	-2.924	2.7332
2	-2.89	2.6452
2	-2.839	2.5572
2	-2.805	2.4755
2	-2.754	2.3876
2	-2.703	2.3059
2	-2.635	2.2242
2	-2.584	2.1488
2	-2.516	2.0734
2	-2.448	1.998
2	-2.38	1.9226
2	-2.295	1.8535
2	-2.227	1.7844
2	-2.159	1.7216
2	-2.074	1.6587
2	-2.006	1.5959
2	-1.921	1.5331
2	-1.853	1.4765
2	-1.768	1.4263
2	-1.7	1.3697
2	-1.632	1.3195
2	-1.547	1.2755
2	-1.479	1.2315
2	-1.411	1.1875
2	-1.343	1.1435
2	-1.275	1.1058
2	-1.207	1.0681
2	-1.139	1.0304
2	-1.071	0.99901
2	-1.003	0.9676
2	-0.952	0.93618
2	-0.884	0.91105
2	-0.833	0.88592
2	-0.765	0.86079
2	-0.714	0.83565
2	-0.663	0.8168
2	-0.595	0.79795
2	-0.544	0.7791
2	-0.493	0.76026
2	-0.442	0.74769
2	-0.391	0.73512
2	-0.34	0.72256
2	-0.289	0.71627
2	-0.238	0.70371
2	-0.204	0.69742
2	-0.153	0.69114
2	-0.102	0.69114
2	-0.051	0.68486
2	0	0.68486
2	0.034	0.68486
2	0.068	0.69114
2	0.119	0.69114
1	0.17	0.69742
1	0.204	0.70371
1	0.221	0.70999
1	0.255	0.71627
1	0.289	0.72256
1	0.323	0.73512
1	0.34	0.74141
1	0.374	0.75397
1	0.408	0.76654
1	0.442	0.7791
1	0.476	0.79167
1	0.51	0.81052
1	0.544	0.82309
1	0.578	0.84193
1	0.612	0.86079
1	0.646	0.87963
1	0.68	0.89848
1	0.731	0.92362
1	0.765	0.94246
1	0.799	0.9676
1	0.85	0.99273
0	0.918	1.0179
0	0.969	1.0493
0	1.037	1.0807
0	1.105	1.1121
0	1.173	1.1435
0	1.241	1.1812
0	1.309	1.2189
0	1.377	1.2629
0	1.445	1.3006
0	1.53	1.3509
0	1.598	1.3948
2	1.666	1.4451
2	1.768	1.4954
2	1.853	1.5519
2	1.955	1.6085
2	2.04	1.6713
2	2.142	1.7341
2	2.227	1.797
2	2.329	1.8661
2	2.414	1.9352
2	2.499	2.0106
2	2.584	2.086
2	2.669	2.1677
2	2.754	2.2494
2	2.822	2.331
2	2.89	2.419
2	2.958	2.507
2	3.026	2.5949
2	3.077	2.6892
2	3.128	2.7834
2	3.162	2.8777
2	3.196	2.9719
2	3.23	3.0724
2	3.247	3.1667
2	3.264	3.2672
2	3.264	3.3615
2	3.264	3.462
2	3.264	3.5562
0	3.213	3.6568
0	3.179	3.751
0	3.128	3.8453
0	3.077	3.9395
0	3.026	4.0338
0	2.958	4.1217
0	2.89	4.2097
0	2.822	4.2976
0	2.754	4.3793
0	2.686	4.461
0	2.601	4.5427
0	2.533	4.6181
0	2.448	4.6935
0	2.38	4.7689
0	2.295	4.838
0	2.227	4.9071
0	2.159	4.9699
0	2.074	5.0328
0	2.006	5.0956
0	1.938	5.1584
0	1.87	5.215
0	1.802	5.2715
0	1.734	5.3218
0	1.683	5.372
0	1.615	5.4223
0	1.564	5.4726
0	1.513	5.5166
0	1.462	5.5605
0	1.411	5.6045
0	1.36	5.6485
0	1.326	5.6862
0	1.275	5.7302
0	1.241	5.7679
0	1.207	5.8056
0	1.173	5.837
0	1.139	5.8747
0	1.105	5.9061
0	1.088	5.9438
0	1.054	5.9752
0	1.037	6.0066
0	1.02	6.0381
0	1.003	6.0695
0	0.986	6.0946
1	0.969	6.126
1	0.935	6.1574
1	0.918	6.1826
1	0.884	6.214
1	0.867	6.2391
1	0.833	6.2642
1	0.816	0.0062831
1	0.799	0.031415
1	0.782	0.056548
1	0.765	0.075397
1	0.748	0.10053
1	0.748	0.12566
1	0.731	0.14451
1	0.714	0.16964
1	0.714	0.18849
1	0.714	0.21363
1	0.697	0.23247
1	0.697	0.25132
1	0.697	0.27646
1	0.697	0.29531
1	0.697	0.32044
1	0.714	0.33929
1	0.714	0.35814
1	0.714	0.38327
1	0.731	0.40212
1	0.731	0.42725
1	0.748	0.4461
1	0.765	0.47123
1	0.782	0.49637
1	0.799	0.5215
1	0.816	0.54035
1	0.833	0.56548
1	0.85	0.59061
1	0.867	0.62203
1	0.901	0.64716
1	0.918	0.67229
1	0.952	0.70371
1	0.986	0.72884
1	1.003	0.76026
1	1.037	0.79167
1	1.071	0.82309
0	1.122	0.86079
0	1.19	0.8922
0	1.241	0.9299
0	1.309	0.9676
0	1.36	1.0053
0	1.428	1.0493
0	1.496	1.0933
0	1.564	1.1435
0	1.632	1.1875
0	1.7	1.2378
0	1.768	1.2943
0	1.836	1.3446
0	1.921	1.4011
0	1.989	1.464
0	2.057	1.5205
0	2.142	1.5833
0	2.21	1.6525
0	2.278	1.7216
0	2.363	1.7907
0	2.431	1.8598
0	2.499	1.9352
0	2.567	2.0106
0	2.635	2.086
0	2.686	2.1677
0	2.754	2.2494
0	2.805	2.3373
0	2.856	2.419
0	2.907	2.507
0	2.941	2.5949
0	2.975	2.6829
0	3.009	2.7708
0	3.026	2.8651
0	3.043	2.9531
0	3.043	3.0473
0	3.06	3.1416
0	3.043	3.2295
0	3.043	3.3238
0	3.026	3.4117
0	2.992	3.506
0	2.958	3.5939
0	2.924	3.6819
0	2.873	3.7699
0	2.839	3.8578
0	2.788	3.9395
0	2.72	4.0212
0	2.669	4.1029
0	2.601	4.1845
0	2.533	4.2599
0	2.465	4.3353
0	2.38	4.4107
0	2.312	4.4798
0	2.244	4.549
0	2.159	4.6118
0	2.091	4.6746
0	2.006	4.7375
0	1.938	4.8003
0	1.853	4.8568
0	1.785	4.9134
0	1.717	4.9637
0	1.632	5.0139
0	1.564	5.0642
0	1.496	5.1082
2	1.428	5.1521
2	1.377	5.1961
2	1.326	5.2338
2	1.292	5.2778
2	1.241	5.3155
2	1.207	5.3532
2	1.173	5.3846
2	1.122	5.4223
2	1.088	5.4537
2	1.054	5.4851
2	1.02	5.5166
0	0.969	5.548
0	0.918	5.5794
0	0.867	5.6045
0	0.833	5.6297
0	0.782	5.6548
0	0.748	5.6799
0	0.697	5.6988
0	0.663	5.7239
0	0.612	5.7428
0	0.578	5.7553
0	0.544	5.7742
0	0.51	5.793
0	0.476	5.8056
0	0.442	5.8182
0	0.408	5.8307
0	0.374	5.8433
2	0.34	5.8559
2	0.323	5.8684
2	0.323	5.8747
2	0.306	5.8873
2	0.306	5.8936
2	0.289	5.9061
2	0.289	5.9124
2	0.289	5.925
2	0.272	5.9313
2	0.272	5.9375
2	0.272	5.9501
2	0.255	5.9564
2	0.255	5.9627
2	0.255	5.9689
2	0.255	5.9815
2	0.255	5.9878
2	0.255	5.9941
2	0.255	6.0004
2	0.255	6.0129
2	0.255	6.0192
2	0.255	6.0255
2	0.255	6.0318
2	0.255	6.0443
2	0.255	6.0506
2	0.255	6.0569
2	0.272	6.0632
2	0.272	6.0758
2	0.272	6.082
2	0.272	6.0883
2	0.289	6.1009
2	0.289	6.1072
2	0.306	6.1197
2	0.306	6.126
0	0.306	6.1386
0	0.289	6.1449
0	0.272	6.1574
0	0.272	6.1637
0	0.255	6.17
0	0.255	6.1763
0	0.238	6.1889
0	0.238	6.1951
1	0.238	6.2014
1	0.204	6.2077
1	0.187	6.214
1	0.153	6.2203
1	0.136	6.2265
1	0.102	6.2265
1	0.085	6.2328
1	0.051	6.2328
1	0.034	6.2328
1	0.017	6.2328
1	0	6.2391
1	-0.017	6.2328
1	-0.051	6.2328
1	-0.068	6.2328
1	-0.085	6.2328
1	-0.119	6.2265
1	-0.136	6.2203
1	-0.17	6.2203
0	-0.17	6.214
0	-0.17	6.2077
0	-0.187	6.2014
0	-0.187	6.1951
0	-0.187	6.1889
0	-0.204	6.1826
0	-0.204	6.1763
2	-0.221	6.17
2	-0.204	6.1637
2	-0.187	6.1574
2	-0.187	6.1512
2	-0.17	6.1449
2	-0.153	6.1386
2	-0.153	6.1386
2	-0.136	6.1323
2	-0.136	6.126
2	-0.119	6.126
2	-0.119	6.1197
2	-0.102	6.1135
2	-0.102	6.1135
2	-0.085	6.1072
2	-0.085	6.1072
2	-0.068	6.1072
2	-0.068	6.1009
2	-0.068	6.1009
2	-0.051	6.1009
2	-0.051	6.0946
2	-0.034	6.0946
2	-0.034	6.0946
2	-0.034	6.0946
2	-0.017	6.0883
2	-0.017	6.0883
2	-0.017	6.0883
2	0	6.0883
2	0	6.0883
2	0	6.0883
2	0	6.0883
2	0	6.0883
2	0.017	6.0883
2	0.017	6.0883
2	0.017	6.0883
2	0.034	6.0946
2	0.034	6.0946
2	0.034	6.0946
2	0.051	6.0946
2	0.051	6.1009
2	0.068	6.1009
2	0.068	6.1009
2	0.068	6.1072
2	0.085	6.1072
2	0.085	6.1135
2	0.102	6.1135
2	0.102	6.1197
2	0.119	6.1197
2	0.119	6.126
2	0.136	6.126
2	0.136	6.1323
2	0.153	6.1386
2	0.153	6.1386
2	0.17	6.1449
2	0.17	6.1512
2	0.187	6.1574
2	0.204	6.1637
2	0.204	6.17
0	0.204	6.1763
0	0.204	6.1826
0	0.187	6.1889
0	0.187	6.1951
0	0.17	6.2014
0	0.17	6.2077
0	0.17	6.214
0	0.153	6.214
0	0.153	6.2203
0	0.153	6.2265
0	0.153	6.2328
0	0.136	6.2391
0	0.136	6.2391
0	0.136	6.2454
0	0.136	6.2517
0	0.136	6.2517
0	0.136	6.258
0	0.136	6.2642
0	0.136	6.2642
0	0.119	6.2705
0	0.119	6.2768
0	0.119	6.2768
0	0.119	0
0	0.119	0.0062831
0	0.119	0.0062831
0	0.136	0.012566
0	0.136	0.012566
0	0.136	0.018849
0	0.136	0.025132
0	0.136	0.025132
0	0.136	0.031415
0	0.136	0.037699
0	0.136	0.043982
0	0.153	0.043982
0	0.153	0.050265
0	0.153	0.056548
0	0.153	0.062831
0	0.17	0.062831
0	0.17	0.069114
0	0.17	0.075397
0	0.187	0.08168
0	0.187	0.087963
0	0.187	0.094246
1	0.204	0.10053
1	0.187	0.10681
1	0.17	0.1131
1	0.17	0.11938
1	0.153	0.11938
1	0.136	0.12566
1	0.136	0.13195
1	0.119	0.13195
1	0.119	0.13823
1	0.102	0.14451
1	0.102	0.14451
1	0.085	0.15079
1	0.068	0.15079
1	0.068	0.15079
1	0.051	0.15708
1	0.051	0.15708
1	0.034	0.15708
1	0.034	0.16336
1	0.034	0.16336
1	0.017	0.16336
1	0.017	0.16336
1	0	0.16336
1	0	0.16336
1	0	0.16336
1	0	0.16336
1	-0.017	0.16336
1	-0.017	0.16336
1	-0.034	0.16336
1	-0.034	0.16336
1	-0.051	0.15708
1	-0.051	0.15708
1	-0.068	0.15708
1	-0.068	0.15079
1	-0.085	0.15079
1	-0.085	0.15079
1	-0.102	0.14451
0	-0.085	0.14451
0	-0.068	0.13823
0	-0.068	0.13823
0	-0.051	0.13823
0	-0.034	0.13195
0	-0.034	0.13195
0	-0.017	0.13195
0	-0.017	0.13195
0	0	0.13195
0	0	0.13195
0	0	0.13195
0	0.017	0.13195
0	0.017	0.13195
0	0.034	0.13195
0	0.034	0.13195
0	0.051	0.13823
0	0.068	0.13823
0	0.068	0.13823
0	0.085	0.14451
0	0.102	0.14451
0	0.102	0.15079
0	0.119	0.15079
1	0.136	0.15708
1	0.119	0.16336
1	0.119	0.16336
1	0.102	0.16964
1	0.102	0.16964
1	0.085	0.17593
1	0.085	0.17593
1	0.085	0.18221
1	0.068	0.18221
1	0.068	0.18221
1	0.051	0.18849
1	0.051	0.18849
1	0.051	0.18849
1	0.034	0.19478
1	0.034	0.19478
1	0.034	0.19478
1	0.017	0.19478
1	0.017	0.19478
1	0.017	0.19478
1	0	0.19478
1	0	0.20106
1	0	0.20106
1	0	0.20106
1	0	0.20106
1	0	0.20106
1	0	0.19478
1	-0.017	0.19478
1	-0.017	0.19478
1	-0.017	0.19478
1	-0.034	0.19478
1	-0.034	0.19478
1	-0.034	0.19478
1	-0.051	0.18849
1	-0.051	0.18849
1	-0.051	0.18849
1	-0.068	0.18221
1	-0.068	0.18221
1	-0.068	0.18221
1	-0.085	0.17593
1	-0.085	0.17593
1	-0.102	0.16964
1	-0.102	0.16964
1	-0.119	0.16336
1	-0.119	0.16336
1	-0.119	0.15708
1	-0.136	0.15079
1	-0.136	0.15079
1	-0.153	0.14451
1	-0.17	0.13823
1	-0.17	0.13195
1	-0.187	0.12566
0	-0.17	0.12566
0	-0.17	0.11938
0	-0.153	0.1131
0	-0.153	0.10681
0	-0.136	0.10053
0	-0.136	0.10053
0	-0.119	0.094246
0	-0.119	0.094246
0	-0.102	0.087963
0	-0.102	0.08168
0	-0.102	0.08168
0	-0.085	0.075397
0	-0.085	0.075397
0	-0.068	0.075397
2	-0.068	0.069114
2	-0.051	0.069114
2	-0.017	0.069114
2	0	0.069114
2	0.017	0.069114
2	0.034	0.069114
2	0.068	0.069114
2	0.085	0.075397
2	0.119	0.075397
2	0.153	0.08168
2	0.17	0.087963
2	0.204	0.094246
2	0.221	0.10053
2	0.255	0.10681
2	0.289	0.1131
2	0.306	0.12566
2	0.34	0.13195
0	0.357	0.14451
0	0.357	0.15708
0	0.374	0.16336
0	0.391	0.17593
0	0.408	0.18849
0	0.408	0.20106
1	0.425	0.21363
1	0.425	0.22619
1	0.425	0.23876
1	0.425	0.25761
1	0.425	0.27017
1	0.425	0.28274
1	0.425	0.29531
1	0.425	0.30787
1	0.425	0.32044
1	0.425	0.333
1	0.442	0.34557
1	0.442	0.35814
1	0.442	0.3707
1	0.459	0.38955
1	0.459	0.40212
1	0.476	0.41469
1	0.493	0.42725
1	0.493	0.4461
1	0.51	0.45867
1	0.527	0.47752
1	0.544	0.49008
1	0.561	0.50893
1	0.578	0.52778
1	0.595	0.54035
1	0.612	0.5592
1	0.629	0.57805
1	0.646	0.59689
1	0.663	0.62203
1	0.697	0.64088
1	0.714	0.65973
1	0.748	0.68486
1	0.765	0.70999
1	0.799	0.72884
1	0.833	0.75397
1	0.867	0.7791
1	0.901	0.81052
1	0.935	0.83565
1	0.969	0.86707
1	1.003	0.8922
1	1.037	0.92362
0	1.105	0.95503
0	1.173	0.99273
0	1.224	1.0304
0	1.292	1.0681
0	1.36	1.1058
0	1.428	1.1498
0	1.496	1.1938
0	1.564	1.2378
0	1.632	1.288
0	1.7	1.3383
0	1.785	1.3886
0	1.853	1.4451
0	1.921	1.5017
0	2.006	1.5582
0	2.074	1.621
0	2.142	1.6839
0	2.227	1.753
0	2.295	1.8158
0	2.363	1.8912
0	2.431	1.9603
0	2.499	2.0357
0	2.567	2.1111
0	2.618	2.1865
0	2.686	2.2682
0	2.737	2.3499
0	2.788	2.4316
0	2.822	2.5195
0	2.873	2.6012
0	2.907	2.6892
0	2.924	2.7771
0	2.958	2.8651
0	2.975	2.9531
0	2.975	3.0473
0	2.975	3.1353
0	2.975	3.2232
0	2.958	3.3112
0	2.941	3.4054
0	2.924	3.4934
0	2.89	3.5814
2	2.856	3.6631
2	2.839	3.751
2	2.805	3.839
2	2.771	3.9207
2	2.737	4.0023
2	2.703	4.084
2	2.652	4.1657
2	2.601	4.2474
2	2.567	4.3228
2	2.516	4.3982
2	2.448	4.4736
2	2.397	4.549
0	2.329	4.6181
0	2.244	4.6872
0	2.176	4.75
0	2.091	4.8191
0	2.023	4.882
0	1.955	4.9385
0	1.87	4.9951
0	1.802	5.0516
0	1.734	5.1082
0	1.666	5.1584
0	1.598	5.2087
0	1.53	5.2527
0	1.462	5.2966
0	1.394	5.3406
0	1.343	5.3846
0	1.275	5.4223
0	1.224	5.46
0	1.173	5.4977
0	1.122	5.5291
0	1.071	5.5668
0	1.02	5.5982
0	0.969	5.6234
0	0.935	5.6548
0	0.884	5.6799
0	0.85	5.705
0	0.799	5.7302
1	0.765	5.7553
1	0.714	5.7805
1	0.646	5.7993
1	0.595	5.8182
1	0.544	5.837
1	0.493	5.8496
1	0.442	5.8684
1	0.391	5.881
1	0.34	5.8873
1	0.289	5.8998
1	0.238	5.9061
1	0.187	5.9124
1	0.153	5.9187
1	0.102	5.925
1	0.051	5.925
1	0.017	5.925
1	-0.017	5.925
1	-0.068	5.925
1	-0.119	5.925
1	-0.153	5.9187
1	-0.204	5.9124
1	-0.255	5.9061
1	-0.306	5.8998
1	-0.357	5.8873
1	-0.391	5.8747
1	-0.442	5.8621
1	-0.493	5.8496
1	-0.544	5.8307
0	-0.578	5.8182
0	-0.612	5.7993
0	-0.646	5.7805
0	-0.697	5.7553
0	-0.731	5.7365
0	-0.765	5.7113
0	-0.799	5.6862
0	-0.85	5.6611
0	-0.901	5.6359
0	-0.935	5.6108
0	-0.986	5.5794
0	-1.037	5.548
0	-1.088	5.5166
0	-1.139	5.4851
0	-1.19	5.4474
0	-1.241	5.416
0	-1.309	5.372
0	-1.36	5.3343
0	-1.428	5.2904
0	-1.479	5.2464
0	-1.547	5.2024
0	-1.615	5.1521
0	-1.683	5.1082
0	-1.751	5.0516
0	-1.819	5.0014
0	-1.887	4.9448
0	-1.972	4.8883
0	-2.04	4.8254
0	-2.108	4.7626
0	-2.193	4.6998
0	-2.261	4.6306
0	-2.329	4.5615
0	-2.414	4.4924
0	-2.482	4.417
0	-2.55	4.3416
0	-2.618	4.2599
0	-2.686	4.1845
0	-2.737	4.1029
0	-2.805	4.0212
0	-2.856	3.9332
0	-2.907	3.8453
0	-2.958	3.7573
0	-2.992	3.6693
0	-3.026	3.5814
0	-3.043	3.4871
0	-3.077	3.3929
0	-3.094	3.3049
0	-3.094	3.2107
0	-3.094	3.1164
0	-3.094	3.0222
0	-3.077	2.9279
0	-3.06	2.84
0	-3.026	2.7457
0	-2.992	2.6578
0	-2.958	2.5698
0	-2.907	2.4818
0	-2.856	2.3939
0	-2.805	2.3059
0	-2.737	2.2242
0	-2.686	2.1425
0	-2.618	2.0609
0	-2.55	1.9855
0	-2.482	1.9101
2	-2.397	1.8347
2	-2.312	1.7655
2	-2.21	1.6964
2	-2.125	1.6336
2	-2.023	1.5708
2	-1.921	1.5079
2	-1.836	1.4514
2	-1.734	1.4011
2	-1.632	1.3446
2	-1.547	1.3006
2	-1.462	1.2566
2	-1.36	1.2126
2	-1.275	1.1687
2	-1.19	1.1372
2	-1.088	1.0995
0	-1.02	1.0681
0	-0.969	1.0367
0	-0.901	1.0116
0	-0.833	0.98645
0	-0.765	0.96131
0	-0.714	0.93618
0	-0.646	0.91733
0	-0.595	0.89848
0	-0.527	0.87963
0	-0.476	0.86707
0	-0.408	0.8545
0	-0.357	0.84193
0	-0.306	0.82937
0	-0.255	0.82309
0	-0.187	0.8168
0	-0.136	0.81052
0	-0.085	0.80424
0	-0.034	0.80424
0	0	0.80424
2	0.068	0.80424
2	0.136	0.81052
2	0.204	0.81052
2	0.289	0.82309
2	0.357	0.82937
2	0.442	0.84193
2	0.51	0.86079
2	0.595	0.87335
2	0.663	0.8922
2	0.748	0.91733
0	0.816	0.93618
0	0.867	0.9676
0	0.935	0.99273
0	0.986	1.0179
0	1.054	1.0493
0	1.122	1.087
0	1.19	1.1184
0	1.258	1.1561
0	1.326	1.1938
0	1.394	1.2378
0	1.462	1.2817
0	1.53	1.3257
0	1.615	1.376
0	1.683	1.42
0	1.751	1.4765
0	1.836	1.5268
0	1.904	1.5833
0	1.972	1.6462
0	2.057	1.7027
2	2.125	1.7655
2	2.21	1.8347
2	2.312	1.8975
2	2.397	1.9729
2	2.482	2.042
2	2.567	2.1237
2	2.652	2.1991
2	2.72	2.2808
2	2.805	2.3624
2	2.873	2.4504
2	2.941	2.5384
2	2.992	2.6263
2	3.043	2.7143
2	3.094	2.8085
2	3.128	2.9028
2	3.162	2.997
2	3.196	3.0913
2	3.213	3.1855
2	3.213	3.2861
2	3.23	3.3803
2	3.213	3.4808
2	3.213	3.5751
2	3.196	3.6693
0	3.145	3.7699
0	3.111	3.8641
0	3.043	3.9521
0	2.992	4.0463
0	2.924	4.1343
0	2.856	4.2222
0	2.788	4.3039
0	2.72	4.3919
0	2.652	4.4736
0	2.567	4.549
0	2.499	4.6244
0	2.414	4.6998
0	2.346	4.7689
0	2.278	4.838
0	2.193	4.9071
0	2.125	4.9699
0	2.04	5.0328
0	1.972	5.0956
0	1.904	5.1521
0	1.836	5.2087
0	1.768	5.2652
0	1.717	5.3155
0	1.649	5.372
0	1.598	5.416
0	1.53	5.4663
0	1.479	5.5103
0	1.428	5.5543
0	1.377	5.5982
0	1.326	5.6359
0	1.292	5.6799
0	1.241	5.7176
0	1.207	5.7553
0	1.173	5.7867
0	1.139	5.8244
0	1.105	5.8559
0	1.071	5.8873
0	1.037	5.9187
0	1.02	5.9501
0	0.986	5.9815
0	0.969	6.0129
0	0.952	6.0443
0	0.935	6.0695
0	0.918	6.1009
0	0.901	6.126
0	0.901	6.1512
0	0.884	6.1826
0	0.884	6.2077
1	0.884	6.2328
1	0.85	6.258
1	0.833	0
1	0.816	0.025132
1	0.799	0.050265
1	0.782	0.075397
1	0.765	0.10053
1	0.748	0.12566
1	0.748	0.14451
1	0.731	0.16964
1	0.731	0.18849
1	0.731	0.21363
1	0.714	0.23247
1	0.714	0.25761
1	0.714	0.27646
1	0.714	0.30159
1	0.714	0.32044
1	0.731	0.34557
1	0.731	0.36442
1	0.731	0.38955
1	0.748	0.4084
1	0.748	0.43353
1	0.765	0.45867
1	0.782	0.47752
1	0.799	0.50265
1	0.816	0.52778
1	0.833	0.55291
1	0.85	0.57805
1	0.867	0.60318
1	0.901	0.62831
1	0.918	0.65973
1	0.952	0.68486
1	0.969	0.71627
1	1.003	0.74769
1	1.037	0.77282
1	1.071	0.81052
1	1.105	0.84193
1	1.139	0.87335
0	1.19	0.91105
0	1.258	0.94875
0	1.309	0.98645
0	1.377	1.0241
0	1.445	1.0681
0	1.513	1.1121
0	1.581	1.1561
0	1.649	1.2064
0	1.717	1.2566
0	1.785	1.3132
0	1.853	1.3634
0	1.938	1.42
0	2.006	1.4828
0	2.074	1.5456
0	2.159	1.6085
0	2.227	1.6713
0	2.295	1.7404
0	2.363	1.8095
0	2.448	1.8849
0	2.516	1.9603
0	2.584	2.0357
0	2.635	2.1111
0	2.703	2.1928
0	2.754	2.2745
0	2.805	2.3624
0	2.856	2.4441
0	2.907	2.5321
0	2.941	2.62
0	2.975	2.708
0	3.009	2.8023
0	3.026	2.8902
0	3.043	2.9782
0	3.043	3.0724
0	3.043	3.1667
0	3.043	3.2546
0	3.026	3.3489
0	3.009	3.4369
0	2.975	3.5248
0	2.941	3.6191
0	2.907	3.707
0	2.856	3.7887
0	2.805	3.8767
0	2.754	3.9583
0	2.703	4.04
0	2.635	4.1217
0	2.567	4.2034
0	2.499	4.2788
0	2.431	4.3542
0	2.363	4.4233
0	2.295	4.4924
0	2.21	4.5615
0	2.142	4.6306
0	2.057	4.6935
0	1.989	4.75
0	1.904	4.8129
0	1.836	4.8694
0	1.751	4.9197
0	1.683	4.9699
0	1.615	5.0202
0	1.547	5.0705
0	1.479	5.1144
0	1.394	5.1584
0	1.326	5.2024
0	1.275	5.2401
0	1.207	5.2778
0	1.139	5.3155
0	1.071	5.3469
0	1.02	5.3783
0	0.952	5.4097
2	0.901	5.4349
[truncated: 5,162 more rows]
