# Supplementary material for: Skilled motor control of an inverted pendulum implies low entropy of states but high entropy of actions
Source: PLoS Comput Biol. 2023 Jan 6;19(1):e1010810. doi: 10.1371/journal.pcbi.1010810 (PMC9851554; doi:10.1371/journal.pcbi.1010810)
Supplement: S2 File — The dataset within the file contains the data collected during the experiment. Each CSV file named “FRI_p_l.csv” corresponds to a different trial, where “p” stands for an unique numerical participant’s identifier and “l” stands for pendulum length (where “2” corresponds to 0.2, “3” to 0.3 m, “4” to 0.4 m, etc.). In every file, rows correspond to subsequent time steps, sampled with a frequency of 0.017 s. For every recorded time step, each column contains: the action selected by the trial’s participant (“action”). The value 0 corresponds to a “no action”, the value 1 represents an action that pushes the pendulum towards the clockwise direction and the value 2 corresponds to an action that pushes the pendulum towards the anti-clockwise direction.the angular velocity of the pendulum at that time step (“ang. velocity”), measured in rad s−1.the angle of the pendulum at that time step (“angle”), measured in rad with values in the interval [0, 2π) rad. The angle 0 rad corresponds to the pendulum oriented in its upright position.the single utility value associated to the whole trial (“utility”). (ZIP) [file pcbi.1010810.s002.zip › ExperimentalData/FRI_29_6.csv]

action	angular vel.	angle	trial utility
2	-2.771	1.288	-8.7742
2	0	3.2358
2	0	3.2358
2	0	3.2358
2	-0.017	3.2358
2	-0.017	3.2358
2	-0.017	3.2358
2	-0.034	3.2358
2	-0.034	3.2358
2	-0.034	3.2295
2	-0.034	3.2295
2	-0.051	3.2295
2	-0.051	3.2295
2	-0.051	3.2232
2	-0.051	3.2232
2	-0.068	3.2232
2	-0.068	3.217
2	-0.068	3.217
2	-0.068	3.217
2	-0.085	3.2107
2	-0.085	3.2107
2	-0.085	3.2044
2	-0.085	3.2044
2	-0.085	3.2044
2	-0.102	3.1981
2	-0.102	3.1981
2	-0.102	3.1918
2	-0.102	3.1918
2	-0.102	3.1855
2	-0.102	3.1793
2	-0.102	3.1793
2	-0.119	3.173
2	-0.119	3.173
2	-0.119	3.1667
2	-0.119	3.1667
2	-0.119	3.1604
2	-0.119	3.1541
2	-0.119	3.1541
2	-0.119	3.1478
2	-0.119	3.1478
2	-0.119	3.1416
2	-0.119	3.1353
2	-0.119	3.1353
2	-0.119	3.129
2	-0.119	3.129
2	-0.119	3.1227
2	-0.119	3.1164
2	-0.119	3.1164
2	-0.119	3.1101
2	-0.119	3.1101
2	-0.119	3.1038
2	-0.102	3.0976
2	-0.102	3.0976
2	-0.102	3.0913
2	-0.102	3.0913
2	-0.102	3.085
2	-0.102	3.085
2	-0.102	3.0787
2	-0.085	3.0787
2	-0.085	3.0724
2	-0.085	3.0724
2	-0.085	3.0661
2	-0.085	3.0661
2	-0.068	3.0661
2	-0.068	3.0599
2	-0.068	3.0599
2	-0.068	3.0599
2	-0.051	3.0536
2	-0.051	3.0536
2	-0.051	3.0536
2	-0.051	3.0473
2	-0.034	3.0473
2	-0.034	3.0473
2	-0.034	3.0473
2	-0.034	3.041
2	-0.034	3.041
2	-0.051	3.041
2	-0.051	3.041
2	-0.068	3.041
2	-0.068	3.0347
2	-0.085	3.0347
2	-0.085	3.0284
2	-0.102	3.0284
2	-0.102	3.0222
2	-0.102	3.0222
2	-0.119	3.0159
2	-0.119	3.0159
2	-0.136	3.0096
2	-0.136	3.0033
2	-0.136	3.0033
2	-0.153	2.997
2	-0.153	2.9908
2	-0.17	2.9845
2	-0.17	2.9782
2	-0.17	2.9782
2	-0.187	2.9719
2	-0.187	2.9656
2	-0.187	2.9593
2	-0.187	2.9531
2	-0.204	2.9468
2	-0.204	2.9405
2	-0.204	2.9342
2	-0.204	2.9279
2	-0.204	2.9216
2	-0.204	2.9154
2	-0.221	2.9091
2	-0.221	2.9028
2	-0.221	2.8965
2	-0.221	2.8902
2	-0.221	2.8777
2	-0.221	2.8714
2	-0.221	2.8651
2	-0.221	2.8588
2	-0.221	2.8525
2	-0.221	2.8462
2	-0.221	2.84
2	-0.221	2.8337
2	-0.221	2.8274
2	-0.204	2.8211
2	-0.204	2.8148
2	-0.204	2.8085
2	-0.204	2.8023
2	-0.187	2.796
2	-0.17	2.7897
2	-0.153	2.7834
2	-0.136	2.7771
2	-0.119	2.7771
2	-0.102	2.7708
2	-0.085	2.7708
2	-0.051	2.7646
2	-0.017	2.7646
2	0	2.7646
2	0.034	2.7646
2	0.068	2.7646
2	0.085	2.7708
2	0.119	2.7708
2	0.153	2.7771
2	0.187	2.7834
2	0.221	2.7897
2	0.255	2.796
2	0.272	2.8023
2	0.306	2.8148
2	0.34	2.8211
2	0.357	2.8337
2	0.391	2.8462
2	0.425	2.8588
2	0.442	2.8714
2	0.476	2.8839
2	0.493	2.8965
2	0.527	2.9154
2	0.544	2.9342
2	0.578	2.9468
2	0.595	2.9656
2	0.612	2.9845
2	0.629	3.0033
2	0.646	3.0222
2	0.68	3.041
2	0.697	3.0661
2	0.714	3.085
2	0.714	3.1038
2	0.731	3.129
2	0.748	3.1541
2	0.765	3.173
2	0.765	3.1981
2	0.782	3.2232
2	0.782	3.2421
2	0.799	3.2672
2	0.799	3.2923
2	0.799	3.3175
2	0.816	3.3426
2	0.816	3.3677
2	0.816	3.3929
2	0.816	3.418
2	0.816	3.4431
2	0.816	3.462
2	0.799	3.4871
2	0.799	3.5122
2	0.799	3.5374
2	0.782	3.5625
2	0.782	3.5877
2	0.765	3.6065
2	0.765	3.6316
2	0.748	3.6568
2	0.731	3.6756
2	0.731	3.7008
2	0.714	3.7196
2	0.697	3.7447
2	0.68	3.7636
2	0.663	3.7824
0	0.629	3.8076
0	0.595	3.8264
0	0.578	3.839
0	0.544	3.8578
0	0.51	3.8767
0	0.476	3.8892
0	0.442	3.9018
0	0.408	3.9144
0	0.357	3.9269
0	0.323	3.9395
0	0.289	3.9458
0	0.255	3.9583
0	0.221	3.9646
0	0.187	3.9709
0	0.153	3.9772
0	0.102	3.9772
0	0.068	3.9835
0	0.034	3.9835
0	0	3.9835
0	-0.017	3.9835
0	-0.068	3.9835
0	-0.102	3.9772
0	-0.136	3.9772
0	-0.17	3.9709
0	-0.204	3.9646
1	-0.255	3.9583
1	-0.289	3.9521
1	-0.34	3.9395
1	-0.391	3.9269
1	-0.442	3.9144
1	-0.493	3.9018
1	-0.544	3.883
1	-0.578	3.8704
1	-0.629	3.8515
1	-0.68	3.8327
1	-0.731	3.8076
1	-0.765	3.7887
1	-0.816	3.7636
1	-0.85	3.7384
1	-0.884	3.7133
1	-0.935	3.6819
1	-0.969	3.6568
1	-1.003	3.6254
1	-1.037	3.5939
1	-1.071	3.5625
1	-1.105	3.5311
1	-1.139	3.4934
1	-1.173	3.462
1	-1.19	3.4243
1	-1.224	3.3866
1	-1.241	3.3489
1	-1.275	3.3112
1	-1.292	3.2735
1	-1.309	3.2358
1	-1.326	3.1918
1	-1.343	3.1541
1	-1.36	3.1164
1	-1.36	3.0724
1	-1.377	3.0284
1	-1.377	2.9908
1	-1.377	2.9468
1	-1.394	2.9091
1	-1.394	2.8651
1	-1.377	2.8211
1	-1.377	2.7834
1	-1.377	2.7394
1	-1.36	2.6955
1	-1.36	2.6578
1	-1.343	2.6138
1	-1.326	2.5761
1	-1.326	2.5321
1	-1.309	2.4944
1	-1.292	2.4567
1	-1.258	2.419
1	-1.241	2.3813
1	-1.224	2.3436
1	-1.207	2.3059
1	-1.173	2.2682
1	-1.156	2.2368
1	-1.122	2.1991
1	-1.088	2.1677
1	-1.071	2.1362
1	-1.037	2.1048
1	-1.003	2.0734
1	-0.969	2.042
1	-0.935	2.0106
1	-0.918	1.9855
1	-0.884	1.9603
0	-0.833	1.9352
0	-0.782	1.9101
0	-0.731	1.8849
0	-0.68	1.8661
0	-0.646	1.841
0	-0.595	1.8221
0	-0.544	1.8095
0	-0.493	1.7907
0	-0.442	1.7781
0	-0.391	1.7655
0	-0.34	1.753
0	-0.289	1.7404
0	-0.238	1.7341
0	-0.204	1.7279
0	-0.153	1.7216
0	-0.102	1.7153
0	-0.051	1.7153
0	0	1.7153
0	0.034	1.7153
0	0.085	1.7153
0	0.136	1.7216
0	0.187	1.7279
0	0.238	1.7341
0	0.272	1.7404
0	0.323	1.7467
0	0.374	1.7593
0	0.425	1.7718
0	0.476	1.7844
0	0.527	1.8033
0	0.578	1.8158
2	0.629	1.8347
2	0.68	1.8535
2	0.748	1.8786
2	0.799	1.9038
2	0.867	1.9289
2	0.918	1.954
2	0.986	1.9855
2	1.037	2.0106
2	1.105	2.0483
2	1.156	2.0797
2	1.207	2.1174
2	1.258	2.1551
2	1.326	2.1928
2	1.377	2.2305
2	1.428	2.2745
2	1.479	2.3185
2	1.53	2.3624
2	1.564	2.4127
2	1.615	2.4567
2	1.666	2.507
2	1.7	2.5572
2	1.734	2.6075
2	1.768	2.664
2	1.802	2.7143
2	1.836	2.7708
2	1.87	2.8274
2	1.904	2.8839
2	1.921	2.9405
2	1.938	3.0033
2	1.955	3.0599
2	1.972	3.1164
2	1.989	3.1793
2	1.989	3.2358
2	2.006	3.2986
2	2.006	3.3615
2	2.006	3.418
2	2.006	3.4808
2	1.989	3.5374
2	1.989	3.6002
2	1.972	3.6568
2	1.955	3.7196
2	1.955	3.7761
2	1.921	3.839
2	1.904	3.8955
2	1.887	3.9521
2	1.853	4.0086
2	1.836	4.0652
2	1.802	4.1154
2	1.768	4.172
2	1.751	4.2222
2	1.717	4.2788
2	1.683	4.3291
2	1.649	4.3793
2	1.615	4.4296
0	1.564	4.4736
0	1.513	4.5238
0	1.462	4.5678
0	1.411	4.6118
0	1.36	4.6495
0	1.309	4.6935
0	1.258	4.7312
0	1.207	4.7689
0	1.156	4.8066
0	1.105	4.838
0	1.054	4.8694
0	1.003	4.9008
0	0.952	4.9322
0	0.918	4.9574
0	0.867	4.9888
0	0.816	5.0139
0	0.765	5.039
0	0.714	5.0579
0	0.663	5.083
0	0.629	5.1019
0	0.578	5.1207
0	0.527	5.1333
0	0.493	5.1521
0	0.442	5.1647
0	0.391	5.1773
0	0.357	5.1898
0	0.306	5.1961
0	0.255	5.2087
0	0.221	5.215
0	0.17	5.2213
0	0.136	5.2275
0	0.085	5.2275
0	0.051	5.2338
0	0	5.2338
0	-0.034	5.2338
0	-0.068	5.2338
0	-0.119	5.2275
0	-0.153	5.2213
0	-0.204	5.215
0	-0.238	5.2087
0	-0.289	5.2024
0	-0.323	5.1961
0	-0.374	5.1836
0	-0.425	5.171
0	-0.459	5.1584
0	-0.51	5.1396
0	-0.561	5.127
0	-0.595	5.1082
0	-0.646	5.0893
0	-0.697	5.0705
0	-0.731	5.0453
0	-0.782	5.0265
1	-0.833	5.0014
1	-0.901	4.9762
1	-0.952	4.9448
1	-1.02	4.9134
1	-1.088	4.882
1	-1.139	4.8506
1	-1.207	4.8129
1	-1.275	4.7752
1	-1.326	4.7375
1	-1.394	4.6998
1	-1.462	4.6558
1	-1.513	4.6118
1	-1.581	4.5615
1	-1.649	4.5113
1	-1.7	4.461
1	-1.768	4.4107
1	-1.819	4.3605
1	-1.887	4.3039
1	-1.938	4.2411
1	-2.006	4.1845
1	-2.057	4.1217
1	-2.108	4.0589
1	-2.159	3.996
1	-2.21	3.9332
1	-2.261	3.8641
1	-2.295	3.795
1	-2.346	3.7259
1	-2.38	3.6568
1	-2.414	3.5814
1	-2.448	3.5122
1	-2.482	3.4369
1	-2.499	3.3615
1	-2.516	3.2861
1	-2.533	3.2107
1	-2.55	3.129
1	-2.567	3.0536
1	-2.567	2.9782
1	-2.567	2.9028
1	-2.567	2.8211
1	-2.567	2.7457
1	-2.55	2.6703
1	-2.55	2.5949
1	-2.533	2.5132
1	-2.516	2.4378
1	-2.482	2.3624
1	-2.465	2.2933
1	-2.431	2.2179
1	-2.414	2.1425
1	-2.38	2.0734
1	-2.346	1.998
1	-2.312	1.9289
1	-2.278	1.8598
1	-2.244	1.7907
1	-2.21	1.7279
1	-2.176	1.6587
1	-2.125	1.5959
1	-2.091	1.5331
1	-2.057	1.4703
1	-2.023	1.4074
1	-1.989	1.3509
1	-1.938	1.288
1	-1.904	1.2315
1	-1.87	1.1749
1	-1.836	1.1184
1	-1.819	1.0618
1	-1.785	1.0053
1	-1.751	0.95503
0	-1.717	0.90477
0	-1.666	0.8545
0	-1.632	0.80424
0	-1.598	0.75397
0	-1.564	0.70371
0	-1.53	0.65973
0	-1.496	0.61574
0	-1.479	0.56548
0	-1.445	0.5215
0	-1.428	0.4838
2	-1.394	0.43982
2	-1.36	0.39583
2	-1.326	0.35814
2	-1.292	0.31416
2	-1.275	0.27646
2	-1.241	0.23876
2	-1.224	0.20106
2	-1.19	0.16336
2	-1.173	0.13195
2	-1.156	0.094246
2	-1.139	0.062831
2	-1.122	0.025132
2	-1.105	6.2768
2	-1.088	6.2454
2	-1.071	6.2077
2	-1.071	6.1763
2	-1.054	6.1449
2	-1.054	6.1135
2	-1.054	6.082
2	-1.054	6.0506
2	-1.037	6.0192
2	-1.037	5.9878
2	-1.037	5.9564
2	-1.054	5.925
2	-1.054	5.8936
0	-1.071	5.8621
0	-1.088	5.8244
0	-1.105	5.793
0	-1.139	5.7616
0	-1.156	5.7239
0	-1.19	5.6925
0	-1.224	5.6548
0	-1.241	5.6171
0	-1.275	5.5794
0	-1.309	5.5417
0	-1.343	5.4977
0	-1.377	5.46
0	-1.411	5.416
0	-1.445	5.372
0	-1.496	5.3281
0	-1.53	5.2841
0	-1.581	5.2338
0	-1.615	5.1898
0	-1.666	5.1396
0	-1.7	5.0893
0	-1.751	5.0328
0	-1.802	4.9825
0	-1.853	4.926
0	-1.904	4.8694
0	-1.938	4.8129
0	-1.989	4.7563
0	-2.04	4.6935
0	-2.091	4.6306
0	-2.142	4.5678
0	-2.193	4.4987
0	-2.227	4.4359
0	-2.278	4.3667
0	-2.329	4.2976
0	-2.363	4.2285
0	-2.414	4.1531
0	-2.448	4.084
0	-2.499	4.0086
0	-2.533	3.9332
0	-2.567	3.8578
0	-2.584	3.7761
0	-2.618	3.7008
0	-2.635	3.6191
0	-2.669	3.5374
0	-2.669	3.462
0	-2.686	3.3803
0	-2.703	3.2986
0	-2.703	3.217
0	-2.703	3.1353
0	-2.703	3.0536
0	-2.686	2.9719
0	-2.686	2.8902
0	-2.669	2.8085
0	-2.652	2.7332
0	-2.618	2.6515
0	-2.601	2.5761
0	-2.567	2.4944
0	-2.533	2.419
0	-2.499	2.3436
0	-2.465	2.2682
0	-2.414	2.1928
0	-2.38	2.1237
0	-2.329	2.0546
0	-2.295	1.9855
0	-2.244	1.9163
0	-2.193	1.8472
0	-2.142	1.7844
2	-2.091	1.7216
2	-2.023	1.6587
2	-1.955	1.5959
2	-1.904	1.5394
2	-1.836	1.4828
2	-1.768	1.4263
2	-1.7	1.376
2	-1.649	1.3257
2	-1.581	1.2755
2	-1.513	1.2315
2	-1.462	1.1875
2	-1.394	1.1435
2	-1.343	1.0995
2	-1.275	1.0618
2	-1.224	1.0241
2	-1.173	0.98645
2	-1.105	0.95503
2	-1.054	0.91733
2	-1.003	0.88592
2	-0.952	0.86079
2	-0.901	0.82937
2	-0.85	0.80424
2	-0.799	0.7791
2	-0.748	0.75397
2	-0.697	0.73512
2	-0.646	0.71627
2	-0.612	0.69742
2	-0.561	0.67858
2	-0.51	0.65973
2	-0.476	0.64716
2	-0.425	0.63459
2	-0.391	0.62203
2	-0.34	0.60946
2	-0.306	0.59689
2	-0.255	0.59061
2	-0.221	0.58433
2	-0.17	0.57805
2	-0.136	0.57176
2	-0.102	0.56548
2	-0.051	0.56548
0	-0.034	0.56548
0	0	0.5592
0	0	0.56548
0	0.034	0.56548
0	0.068	0.56548
0	0.085	0.56548
0	0.119	0.57176
0	0.136	0.57805
0	0.17	0.57805
0	0.204	0.58433
0	0.221	0.59061
0	0.255	0.59689
0	0.289	0.60946
0	0.306	0.61574
0	0.34	0.62831
2	0.374	0.64088
2	0.408	0.64716
2	0.459	0.66601
2	0.493	0.67858
2	0.544	0.69114
2	0.595	0.70999
2	0.646	0.72884
2	0.68	0.74769
2	0.731	0.77282
2	0.782	0.79167
0	0.816	0.8168
0	0.85	0.84193
0	0.884	0.87335
0	0.935	0.89848
0	0.969	0.92362
0	1.003	0.95503
0	1.054	0.98645
2	1.088	1.0179
2	1.139	1.0556
2	1.207	1.087
2	1.258	1.1247
2	1.326	1.1624
2	1.377	1.2064
2	1.445	1.2503
0	1.479	1.2943
0	1.53	1.3383
0	1.581	1.3823
0	1.632	1.4325
0	1.683	1.4828
2	1.734	1.5331
2	1.785	1.5896
2	1.853	1.6399
2	1.921	1.7027
2	1.972	1.7593
2	2.04	1.8158
2	2.108	1.8786
2	2.159	1.9478
0	2.21	2.0106
0	2.244	2.0797
0	2.295	2.1488
2	2.329	2.2179
2	2.38	2.287
2	2.431	2.3562
2	2.482	2.4316
2	2.516	2.507
2	2.55	2.5823
2	2.601	2.664
0	2.618	2.7394
0	2.635	2.8211
2	2.635	2.8965
2	2.669	2.9782
2	2.686	3.0599
2	2.703	3.1416
2	2.703	3.2232
2	2.72	3.3049
2	2.72	3.3866
2	2.72	3.4683
2	2.703	3.5499
2	2.703	3.6316
2	2.686	3.7133
2	2.669	3.7887
2	2.652	3.8704
2	2.618	3.9521
0	2.584	4.0275
0	2.55	4.1029
0	2.499	4.1845
0	2.465	4.2537
0	2.414	4.3291
0	2.363	4.4044
0	2.312	4.4736
0	2.261	4.5427
0	2.21	4.6055
0	2.159	4.6746
0	2.108	4.7375
0	2.057	4.8003
0	2.006	4.8631
0	1.955	4.9197
0	1.904	4.9825
0	1.853	5.039
0	1.819	5.0956
0	1.768	5.1459
0	1.717	5.1961
0	1.683	5.2527
0	1.632	5.3029
0	1.598	5.3469
0	1.547	5.3972
0	1.513	5.4412
1	1.479	5.4851
1	1.428	5.5291
1	1.377	5.5731
1	1.326	5.6171
1	1.292	5.6548
1	1.241	5.6925
1	1.207	5.7302
1	1.173	5.7679
1	1.122	5.7993
1	1.088	5.8307
1	1.054	5.8684
1	1.02	5.8998
1	0.986	5.925
1	0.952	5.9564
1	0.935	5.9878
1	0.901	6.0129
1	0.884	6.0381
1	0.85	6.0695
1	0.833	6.0946
1	0.799	6.1135
1	0.782	6.1386
1	0.765	6.1637
1	0.748	6.1889
1	0.731	6.2077
1	0.714	6.2328
1	0.697	6.2517
1	0.68	6.2705
1	0.663	0.012566
1	0.646	0.031415
0	0.646	0.050265
0	0.663	0.069114
0	0.663	0.087963
0	0.663	0.10681
1	0.663	0.13195
1	0.663	0.15079
1	0.663	0.16964
1	0.646	0.18849
1	0.646	0.20734
1	0.646	0.23247
1	0.646	0.25132
1	0.646	0.27017
1	0.646	0.28902
1	0.646	0.30787
1	0.646	0.32672
1	0.646	0.34557
1	0.646	0.3707
1	0.663	0.38955
1	0.663	0.4084
1	0.663	0.42725
1	0.68	0.4461
1	0.68	0.47123
1	0.697	0.49008
1	0.714	0.50893
1	0.714	0.53406
1	0.731	0.55291
1	0.748	0.57805
1	0.765	0.60318
1	0.765	0.62203
1	0.782	0.64716
1	0.799	0.67229
1	0.816	0.69742
1	0.833	0.72256
1	0.867	0.74769
1	0.884	0.77282
1	0.901	0.79795
1	0.918	0.82937
1	0.952	0.8545
1	0.969	0.88592
1	1.003	0.91733
1	1.02	0.94875
1	1.054	0.98016
1	1.088	1.0116
1	1.105	1.043
1	1.139	1.0744
1	1.173	1.1121
1	1.207	1.1498
1	1.224	1.1812
1	1.258	1.2189
0	1.309	1.2629
0	1.36	1.3006
0	1.411	1.3446
0	1.462	1.3886
0	1.496	1.4325
0	1.547	1.4765
0	1.598	1.5268
0	1.649	1.5708
0	1.7	1.621
0	1.751	1.6776
0	1.802	1.7279
0	1.853	1.7844
0	1.887	1.841
0	1.938	1.8975
0	1.989	1.954
0	2.023	2.0169
0	2.074	2.0797
0	2.108	2.1425
0	2.159	2.2054
0	2.193	2.2745
0	2.227	2.3373
0	2.261	2.4064
0	2.295	2.4755
0	2.329	2.5447
0	2.346	2.6138
0	2.363	2.6829
0	2.397	2.7583
0	2.397	2.8274
0	2.414	2.9028
0	2.431	2.9719
0	2.431	3.0473
0	2.431	3.1227
0	2.431	3.1918
0	2.431	3.2672
0	2.414	3.3426
0	2.397	3.4117
0	2.38	3.4871
0	2.363	3.5562
0	2.346	3.6254
0	2.312	3.6945
0	2.295	3.7636
0	2.261	3.8327
0	2.227	3.9018
0	2.176	3.9709
0	2.142	4.0338
0	2.108	4.0966
0	2.057	4.1594
0	2.023	4.2222
0	1.972	4.2851
0	1.921	4.3416
0	1.87	4.3982
0	1.819	4.4547
0	1.785	4.5113
0	1.734	4.5615
0	1.683	4.6118
0	1.632	4.6621
0	1.581	4.7123
0	1.53	4.7563
0	1.479	4.8003
0	1.428	4.8443
0	1.377	4.8883
0	1.326	4.926
0	1.275	4.9699
0	1.224	5.0076
0	1.173	5.039
0	1.122	5.0767
0	1.088	5.1082
0	1.037	5.1396
0	0.986	5.171
0	0.952	5.2024
0	0.901	5.2275
0	0.85	5.2589
0	0.816	5.2841
0	0.782	5.3092
0	0.731	5.3281
0	0.697	5.3532
0	0.646	5.372
0	0.612	5.3909
0	0.578	5.4097
0	0.527	5.4286
0	0.493	5.4412
0	0.459	5.4537
0	0.425	5.4726
0	0.391	5.4789
0	0.357	5.4914
0	0.323	5.504
0	0.289	5.5103
0	0.238	5.5228
0	0.204	5.5291
0	0.17	5.5354
0	0.136	5.5417
0	0.102	5.5417
0	0.068	5.548
0	0.051	5.548
0	0.017	5.548
0	0	5.548
0	-0.034	5.548
0	-0.068	5.548
0	-0.102	5.5417
0	-0.136	5.5417
0	-0.17	5.5354
0	-0.204	5.5291
0	-0.238	5.5228
0	-0.272	5.5166
2	-0.306	5.504
2	-0.34	5.4914
2	-0.357	5.4851
2	-0.374	5.4726
2	-0.408	5.46
2	-0.425	5.4474
2	-0.442	5.4349
2	-0.476	5.4223
2	-0.493	5.4035
2	-0.527	5.3909
2	-0.544	5.372
2	-0.578	5.3595
2	-0.595	5.3406
2	-0.629	5.3218
2	-0.646	5.3029
2	-0.68	5.2841
2	-0.714	5.2589
2	-0.731	5.2401
2	-0.765	5.215
2	-0.799	5.1898
2	-0.833	5.1647
2	-0.85	5.1396
2	-0.884	5.1144
2	-0.918	5.0893
2	-0.952	5.0579
2	-0.986	5.0328
2	-1.02	5.0014
2	-1.054	4.9699
0	-1.105	4.9385
0	-1.156	4.9008
0	-1.207	4.8631
0	-1.258	4.8317
0	-1.292	4.7877
0	-1.343	4.75
0	-1.394	4.7123
0	-1.445	4.6683
0	-1.496	4.6244
0	-1.547	4.5741
0	-1.598	4.5301
0	-1.649	4.4798
0	-1.683	4.4296
0	-1.734	4.3793
0	-1.785	4.3228
0	-1.819	4.2725
0	-1.87	4.216
0	-1.921	4.1594
0	-1.955	4.1029
0	-1.989	4.04
0	-2.023	3.9772
0	-2.057	3.9207
0	-2.091	3.8578
0	-2.125	3.795
0	-2.159	3.7259
0	-2.176	3.6631
0	-2.21	3.5939
0	-2.227	3.5311
0	-2.244	3.462
0	-2.261	3.3929
0	-2.261	3.3238
0	-2.278	3.2609
0	-2.278	3.1918
0	-2.278	3.1227
0	-2.261	3.0536
0	-2.261	2.9845
0	-2.244	2.9154
0	-2.244	2.8462
0	-2.227	2.7834
0	-2.193	2.7143
0	-2.176	2.6515
0	-2.159	2.5823
0	-2.125	2.5195
0	-2.091	2.4567
0	-2.057	2.3939
0	-2.023	2.331
0	-1.989	2.2745
0	-1.938	2.2117
0	-1.904	2.1551
0	-1.853	2.0986
0	-1.819	2.042
0	-1.768	1.9917
0	-1.717	1.9352
0	-1.666	1.8849
0	-1.632	1.8347
0	-1.581	1.7844
0	-1.53	1.7404
0	-1.479	1.6964
0	-1.428	1.6525
0	-1.377	1.6085
0	-1.326	1.5708
0	-1.275	1.5268
0	-1.224	1.4891
0	-1.173	1.4577
2	-1.122	1.42
2	-1.054	1.3886
2	-1.003	1.3572
2	-0.935	1.3257
2	-0.867	1.3006
2	-0.816	1.2755
2	-0.748	1.2503
2	-0.68	1.2315
2	-0.629	1.2064
2	-0.561	1.1938
2	-0.51	1.1749
2	-0.442	1.1624
2	-0.391	1.1498
2	-0.323	1.1372
2	-0.272	1.1247
2	-0.204	1.1184
2	-0.153	1.1121
2	-0.085	1.1121
2	-0.034	1.1058
2	0.017	1.1058
2	0.068	1.1121
2	0.119	1.1121
2	0.187	1.1184
2	0.238	1.1247
2	0.306	1.131
2	0.357	1.1435
2	0.425	1.1561
2	0.476	1.1687
2	0.544	1.1812
2	0.595	1.2001
2	0.663	1.2189
2	0.714	1.2441
2	0.782	1.2629
2	0.833	1.288
2	0.901	1.3132
2	0.969	1.3446
2	1.02	1.376
2	1.088	1.4074
2	1.156	1.4388
2	1.207	1.4765
2	1.275	1.5142
2	1.343	1.5519
2	1.394	1.5896
2	1.462	1.6336
2	1.53	1.6839
2	1.581	1.7279
2	1.649	1.7781
2	1.717	1.8284
2	1.768	1.8786
2	1.836	1.9352
2	1.887	1.9917
2	1.955	2.0483
2	2.006	2.1048
2	2.057	2.1677
2	2.108	2.2305
2	2.159	2.2933
2	2.21	2.3624
2	2.261	2.4316
2	2.295	2.4944
2	2.346	2.5698
2	2.38	2.6389
2	2.414	2.708
2	2.448	2.7834
2	2.465	2.8588
2	2.499	2.9342
2	2.516	3.0096
2	2.533	3.085
2	2.55	3.1604
2	2.55	3.2358
2	2.567	3.3112
2	2.567	3.3929
2	2.567	3.4683
2	2.55	3.5437
2	2.55	3.6191
2	2.533	3.7008
2	2.516	3.7761
2	2.499	3.8515
2	2.482	3.9269
2	2.448	4.0023
0	2.414	4.0714
0	2.363	4.1468
0	2.329	4.216
0	2.278	4.2851
0	2.227	4.3542
0	2.176	4.417
0	2.142	4.4861
0	2.091	4.549
0	2.04	4.6118
0	1.989	4.6683
0	1.938	4.7312
0	1.887	4.7877
0	1.836	4.8443
0	1.785	4.8945
0	1.734	4.9511
0	1.683	5.0014
0	1.632	5.0516
0	1.581	5.1019
0	1.547	5.1459
0	1.496	5.1898
0	1.445	5.2401
0	1.411	5.2778
0	1.36	5.3218
0	1.326	5.3595
0	1.275	5.4035
0	1.241	5.4412
0	1.207	5.4789
0	1.173	5.5103
1	1.139	5.548
1	1.088	5.5794
1	1.037	5.6108
1	1.003	5.6422
1	0.952	5.6736
1	0.918	5.705
1	0.867	5.7302
1	0.833	5.7553
1	0.799	5.7805
1	0.765	5.8056
1	0.714	5.8244
1	0.68	5.8496
1	0.646	5.8684
1	0.612	5.8873
1	0.595	5.9061
1	0.561	5.925
1	0.527	5.9375
1	0.493	5.9564
1	0.459	5.9689
1	0.442	5.9815
1	0.408	5.9941
1	0.374	6.0066
1	0.357	6.0192
1	0.323	6.0318
1	0.306	6.0381
0	0.289	6.0506
0	0.272	6.0569
0	0.272	6.0632
0	0.255	6.0758
1	0.255	6.082
1	0.221	6.0883
1	0.204	6.0946
1	0.17	6.1009
1	0.153	6.1072
1	0.136	6.1135
1	0.119	6.1135
1	0.085	6.1197
1	0.068	6.1197
1	0.051	6.126
1	0.034	6.126
1	0	6.126
1	0	6.126
0	0	6.126
0	-0.017	6.126
0	-0.017	6.126
0	-0.034	6.126
0	-0.034	6.1197
0	-0.051	6.1197
0	-0.051	6.1197
0	-0.068	6.1197
0	-0.068	6.1135
0	-0.085	6.1135
0	-0.085	6.1072
0	-0.102	6.1072
2	-0.102	6.1009
2	-0.102	6.1009
2	-0.102	6.0946
2	-0.085	6.0946
2	-0.085	6.0883
2	-0.085	6.0883
2	-0.085	6.082
2	-0.068	6.082
2	-0.068	6.082
2	-0.068	6.0758
2	-0.068	6.0758
0	-0.068	6.0758
0	-0.085	6.0695
0	-0.102	6.0695
0	-0.102	6.0632
2	-0.119	6.0632
2	-0.119	6.0569
2	-0.119	6.0506
2	-0.102	6.0506
2	-0.102	6.0443
2	-0.102	6.0443
2	-0.102	6.0381
2	-0.102	6.0381
2	-0.102	6.0318
0	-0.119	6.0318
0	-0.119	6.0255
2	-0.136	6.0192
2	-0.136	6.0192
2	-0.136	6.0129
2	-0.136	6.0066
2	-0.136	6.0066
2	-0.136	6.0004
2	-0.136	5.9941
2	-0.136	5.9941
2	-0.136	5.9878
2	-0.136	5.9815
2	-0.136	5.9752
2	-0.136	5.9752
2	-0.136	5.9689
2	-0.136	5.9627
2	-0.153	5.9627
2	-0.153	5.9564
2	-0.153	5.9501
2	-0.153	5.9438
2	-0.153	5.9438
2	-0.153	5.9375
2	-0.17	5.9313
2	-0.17	5.925
2	-0.17	5.9187
2	-0.17	5.9124
2	-0.187	5.9124
2	-0.187	5.9061
2	-0.187	5.8998
2	-0.187	5.8936
2	-0.204	5.8873
2	-0.204	5.881
2	-0.204	5.8747
2	-0.221	5.8684
2	-0.221	5.8621
2	-0.238	5.8496
2	-0.238	5.8433
2	-0.238	5.837
2	-0.255	5.8307
2	-0.255	5.8244
2	-0.272	5.8119
2	-0.272	5.8056
2	-0.289	5.7993
2	-0.306	5.7867
2	-0.306	5.7805
2	-0.323	5.7679
2	-0.323	5.7553
2	-0.34	5.749
2	-0.357	5.7365
2	-0.374	5.7239
2	-0.374	5.7176
2	-0.391	5.705
2	-0.408	5.6925
2	-0.425	5.6799
2	-0.442	5.6674
2	-0.459	5.6485
2	-0.459	5.6359
2	-0.476	5.6234
2	-0.493	5.6045
2	-0.527	5.592
2	-0.544	5.5731
2	-0.561	5.5605
2	-0.578	5.5417
2	-0.595	5.5228
0	-0.629	5.504
0	-0.663	5.4851
0	-0.697	5.4663
0	-0.731	5.4412
0	-0.782	5.4223
0	-0.816	5.3972
0	-0.85	5.372
0	-0.884	5.3469
0	-0.935	5.3155
0	-0.969	5.2904
0	-1.02	5.2589
0	-1.054	5.2275
0	-1.105	5.1961
0	-1.139	5.1584
0	-1.19	5.127
0	-1.241	5.0893
0	-1.275	5.0516
0	-1.326	5.0139
0	-1.377	4.9699
0	-1.428	4.9322
0	-1.462	4.8883
0	-1.513	4.838
0	-1.564	4.794
0	-1.615	4.7437
0	-1.666	4.6998
0	-1.717	4.6432
0	-1.768	4.593
0	-1.819	4.5364
0	-1.853	4.4861
0	-1.904	4.4296
0	-1.955	4.3667
1	-2.006	4.3102
1	-2.057	4.2474
1	-2.108	4.1845
1	-2.176	4.1217
1	-2.227	4.0526
1	-2.278	3.9898
1	-2.329	3.9207
1	-2.363	3.8453
1	-2.414	3.7761
1	-2.448	3.7008
1	-2.482	3.6254
1	-2.516	3.5499
1	-2.55	3.4745
1	-2.584	3.3992
1	-2.601	3.3238
1	-2.618	3.2421
1	-2.635	3.1604
1	-2.652	3.085
1	-2.652	3.0033
1	-2.669	2.9216
1	-2.669	2.8462
1	-2.652	2.7646
1	-2.652	2.6829
1	-2.635	2.6012
1	-2.618	2.5258
1	-2.601	2.4441
1	-2.584	2.3687
0	-2.55	2.2933
0	-2.499	2.2179
0	-2.465	2.1425
0	-2.414	2.0671
0	-2.38	1.9917
0	-2.329	1.9226
0	-2.278	1.8535
0	-2.227	1.7844
0	-2.176	1.7216
0	-2.125	1.6525
0	-2.074	1.5896
0	-2.023	1.5331
0	-1.972	1.4703
0	-1.921	1.4137
2	-1.87	1.3572
2	-1.802	1.3006
2	-1.751	1.2441
2	-1.683	1.1938
2	-1.632	1.1435
2	-1.564	1.0933
2	-1.513	1.0493
0	-1.462	1.0053
0	-1.428	0.96131
0	-1.377	0.91733
0	-1.343	0.87963
0	-1.309	0.83565
0	-1.258	0.79795
0	-1.224	0.76026
2	-1.19	0.72256
2	-1.156	0.69114
2	-1.105	0.65344
2	-1.054	0.62203
2	-1.02	0.59061
2	-0.969	0.5592
2	-0.935	0.53406
0	-0.918	0.50265
0	-0.884	0.47752
0	-0.867	0.45238
0	-0.833	0.42097
0	-0.816	0.39583
0	-0.799	0.37699
0	-0.782	0.35185
2	-0.765	0.32672
2	-0.731	0.30159
2	-0.714	0.28274
2	-0.68	0.26389
2	-0.646	0.23876
2	-0.629	0.21991
2	-0.612	0.20106
2	-0.578	0.18221
0	-0.578	0.16964
0	-0.561	0.15079
2	-0.561	0.13195
2	-0.527	0.1131
2	-0.51	0.10053
2	-0.493	0.08168
2	-0.476	0.069114
2	-0.459	0.056548
2	-0.442	0.043982
2	-0.425	0.025132
2	-0.408	0.012566
2	-0.408	0
2	-0.391	6.2705
2	-0.374	6.2642
2	-0.357	6.2517
2	-0.357	6.2391
2	-0.34	6.2265
2	-0.323	6.2203
2	-0.323	6.2077
2	-0.306	6.2014
2	-0.306	6.1889
2	-0.289	6.1826
2	-0.289	6.17
2	-0.272	6.1637
2	-0.272	6.1574
2	-0.255	6.1449
2	-0.255	6.1386
2	-0.238	6.1323
2	-0.238	6.126
2	-0.255	6.1135
2	-0.238	6.1072
2	-0.238	6.1009
2	-0.238	6.0946
2	-0.221	6.0883
2	-0.221	6.082
2	-0.221	6.0758
2	-0.221	6.0632
2	-0.221	6.0569
2	-0.204	6.0506
2	-0.204	6.0443
2	-0.204	6.0381
2	-0.204	6.0318
2	-0.204	6.0255
2	-0.204	6.0192
2	-0.204	6.0129
2	-0.204	6.0066
2	-0.204	6.0004
2	-0.204	5.9941
2	-0.204	5.9878
2	-0.204	5.9815
2	-0.204	5.9752
2	-0.204	5.9689
2	-0.204	5.9627
2	-0.204	5.9564
2	-0.221	5.9501
2	-0.221	5.9438
2	-0.221	5.9375
2	-0.221	5.9313
2	-0.221	5.9187
2	-0.238	5.9124
2	-0.238	5.9061
2	-0.238	5.8998
2	-0.238	5.8936
2	-0.255	5.8873
2	-0.255	5.8747
2	-0.255	5.8684
2	-0.272	5.8621
2	-0.272	5.8496
2	-0.289	5.8433
2	-0.289	5.837
2	-0.306	5.8244
2	-0.306	5.8182
2	-0.323	5.8056
2	-0.323	5.7993
2	-0.34	5.7867
2	-0.34	5.7742
2	-0.357	5.7679
2	-0.374	5.7553
2	-0.374	5.7428
2	-0.391	5.7302
2	-0.408	5.7176
2	-0.425	5.705
2	-0.425	5.6925
2	-0.442	5.6799
2	-0.459	5.6674
2	-0.476	5.6485
2	-0.493	5.6359
2	-0.51	5.6234
2	-0.527	5.6045
0	-0.561	5.5857
1	-0.595	5.5731
1	-0.629	5.5543
1	-0.68	5.5354
1	-0.731	5.5103
1	-0.782	5.4851
1	-0.833	5.4663
1	-0.884	5.4349
1	-0.935	5.4097
1	-0.986	5.3846
1	-1.037	5.3532
1	-1.088	5.3218
1	-1.139	5.2841
1	-1.19	5.2527
1	-1.258	5.215
1	-1.309	5.1773
1	-1.36	5.1333
1	-1.428	5.0893
1	-1.479	5.0453
1	-1.547	5.0014
1	-1.598	4.9574
1	-1.666	4.9071
1	-1.734	4.8568
1	-1.785	4.8003
1	-1.853	4.7437
1	-1.921	4.6872
1	-1.972	4.6306
1	-2.04	4.5678
1	-2.108	4.5113
1	-2.159	4.4421
1	-2.227	4.3793
1	-2.278	4.3102
1	-2.346	4.2411
1	-2.397	4.172
1	-2.448	4.0966
1	-2.499	4.0212
1	-2.55	3.9458
1	-2.601	3.8704
1	-2.652	3.7887
1	-2.686	3.707
1	-2.72	3.6254
1	-2.754	3.5437
1	-2.788	3.462
0	-2.805	3.3803
0	-2.805	3.2923
0	-2.805	3.2107
0	-2.805	3.1227
2	-2.805	3.041
2	-2.788	2.9531
2	-2.754	2.8714
2	-2.737	2.7897
2	-2.703	2.708
2	-2.652	2.6263
2	-2.618	2.5447
2	-2.567	2.4693
2	-2.533	2.3939
2	-2.482	2.3185
2	-2.431	2.2431
2	-2.363	2.174
2	-2.312	2.0986
2	-2.261	2.0294
2	-2.193	1.9666
2	-2.125	1.8975
2	-2.074	1.8347
2	-2.006	1.7781
2	-1.938	1.7153
2	-1.87	1.6587
2	-1.819	1.6022
2	-1.751	1.5519
2	-1.683	1.4954
2	-1.615	1.4451
2	-1.564	1.4011
2	-1.496	1.3509
2	-1.428	1.3069
2	-1.377	1.2692
2	-1.309	1.2252
2	-1.241	1.1875
2	-1.19	1.1498
2	-1.122	1.1184
2	-1.071	1.0807
2	-1.003	1.0493
2	-0.952	1.0241
2	-0.901	0.99273
2	-0.833	0.9676
2	-0.782	0.94246
2	-0.731	0.91733
2	-0.68	0.89848
2	-0.629	0.87963
2	-0.578	0.86079
2	-0.527	0.84193
2	-0.476	0.82937
2	-0.425	0.8168
0	-0.391	0.80424
0	-0.34	0.79167
0	-0.306	0.7791
0	-0.272	0.77282
0	-0.238	0.76654
0	-0.204	0.76026
0	-0.17	0.75397
2	-0.136	0.74769
2	-0.085	0.74141
2	-0.051	0.74141
2	0	0.74141
2	0.034	0.74141
2	0.085	0.74141
2	0.136	0.74769
0	0.17	0.74769
0	0.204	0.75397
0	0.238	0.76026
0	0.272	0.77282
2	0.306	0.7791
2	0.357	0.79167
2	0.391	0.79795
2	0.442	0.81052
2	0.493	0.82937
2	0.544	0.84193
2	0.595	0.86079
2	0.646	0.87963
2	0.697	0.89848
2	0.748	0.92362
2	0.816	0.94875
2	0.867	0.97388
2	0.918	0.99901
2	0.969	1.0304
2	1.037	1.0556
2	1.088	1.0933
2	1.139	1.1247
2	1.207	1.1624
2	1.258	1.1938
2	1.326	1.2378
2	1.377	1.2755
2	1.445	1.3195
2	1.513	1.3634
2	1.564	1.4074
2	1.632	1.4577
2	1.7	1.5079
2	1.751	1.5582
2	1.819	1.6148
2	1.887	1.6713
2	1.938	1.7279
2	2.006	1.7844
2	2.057	1.8472
2	2.125	1.9101
2	2.176	1.9729
2	2.244	2.042
2	2.295	2.1111
2	2.346	2.1802
2	2.397	2.2494
2	2.448	2.3247
2	2.499	2.4001
2	2.55	2.4755
2	2.584	2.5509
2	2.618	2.6326
2	2.652	2.708
2	2.686	2.7897
2	2.72	2.8714
2	2.737	2.9531
2	2.754	3.0347
2	2.771	3.1227
2	2.788	3.2044
2	2.788	3.2861
2	2.788	3.374
2	2.788	3.4557
2	2.788	3.5437
2	2.771	3.6254
2	2.771	3.707
2	2.754	3.7887
2	2.737	3.8704
2	2.703	3.9521
2	2.686	4.0338
2	2.652	4.1154
2	2.618	4.1971
2	2.584	4.2725
2	2.55	4.3542
0	2.516	4.4296
0	2.465	4.505
0	2.414	4.5741
0	2.363	4.6495
0	2.312	4.7186
0	2.261	4.7877
0	2.21	4.8506
0	2.159	4.9197
0	2.108	4.9825
0	2.057	5.0453
0	2.006	5.1082
0	1.955	5.1647
0	1.921	5.2275
0	1.87	5.2841
0	1.836	5.3406
0	1.785	5.3909
0	1.751	5.4474
0	1.717	5.4977
0	1.683	5.548
0	1.649	5.5982
0	1.615	5.6485
0	1.581	5.6988
1	1.564	5.7428
1	1.513	5.793
1	1.479	5.837
1	1.445	5.881
1	1.411	5.925
1	1.377	5.9627
1	1.36	6.0066
1	1.326	6.0443
1	1.309	6.0883
1	1.275	6.126
1	1.258	6.1637
1	1.241	6.2014
1	1.224	6.2391
1	1.207	6.2768
1	1.19	0.031415
1	1.19	0.062831
1	1.173	0.10053
1	1.173	0.13823
1	1.156	0.16964
1	1.156	0.20734
1	1.156	0.23876
1	1.156	0.27646
1	1.156	0.30787
1	1.156	0.34557
1	1.156	0.37699
1	1.156	0.41469
1	1.173	0.45238
1	1.173	0.4838
1	1.19	0.5215
1	1.207	0.5592
1	1.207	0.59061
1	1.224	0.62831
1	1.241	0.66601
1	1.258	0.70371
1	1.275	0.74141
1	1.309	0.78539
1	1.326	0.82309
1	1.343	0.86079
1	1.377	0.90477
1	1.394	0.94246
1	1.428	0.98645
1	1.445	1.0304
1	1.479	1.0744
1	1.513	1.1184
0	1.564	1.1687
0	1.598	1.2126
0	1.649	1.2629
0	1.7	1.3132
0	1.751	1.3634
0	1.785	1.42
0	1.836	1.4765
0	1.887	1.5331
0	1.938	1.5896
0	1.989	1.6462
2	2.04	1.709
2	2.091	1.7718
2	2.159	1.8347
2	2.227	1.8975
2	2.278	1.9666
2	2.329	2.0357
2	2.397	2.1048
2	2.448	2.1802
2	2.499	2.2556
2	2.55	2.331
2	2.601	2.4064
2	2.635	2.4881
2	2.686	2.5698
2	2.72	2.6515
2	2.754	2.7332
2	2.788	2.8148
2	2.805	2.8965
2	2.822	2.9845
2	2.839	3.0661
2	2.856	3.1541
2	2.873	3.2421
0	2.856	3.3238
0	2.839	3.4117
0	2.839	3.4997
0	2.805	3.5814
0	2.788	3.6693
0	2.754	3.751
0	2.72	3.8327
0	2.686	3.9144
0	2.652	3.996
0	2.618	4.0714
0	2.567	4.1531
0	2.516	4.2285
0	2.482	4.3039
0	2.431	4.3793
0	2.38	4.4484
0	2.329	4.5238
0	2.278	4.593
0	2.227	4.6558
1	2.176	4.7249
1	2.108	4.7877
1	2.057	4.8506
1	1.989	4.9134
1	1.921	4.9699
1	1.853	5.0265
1	1.802	5.083
1	1.734	5.1396
1	1.683	5.1898
1	1.615	5.2401
1	1.564	5.2841
1	1.513	5.3343
0	1.462	5.3783
0	1.428	5.4223
0	1.394	5.4663
0	1.36	5.504
1	1.326	5.548
1	1.275	5.5857
1	1.224	5.6234
1	1.19	5.6611
1	1.139	5.6925
1	1.105	5.7302
1	1.054	5.7616
1	1.02	5.793
1	0.986	5.8244
1	0.952	5.8496
1	0.918	5.881
1	0.884	5.9061
1	0.85	5.9313
1	0.816	5.9627
1	0.799	5.9815
1	0.765	6.0066
1	0.731	6.0318
1	0.714	6.0506
1	0.68	6.0758
1	0.663	6.0946
1	0.646	6.1135
1	0.612	6.1323
1	0.595	6.1512
1	0.578	6.17
1	0.561	6.1889
1	0.544	6.2014
1	0.527	6.2203
1	0.51	6.2391
1	0.493	6.2517
1	0.476	6.2642
1	0.459	0
1	0.459	0.012566
1	0.442	0.025132
1	0.425	0.037699
1	0.408	0.050265
1	0.408	0.062831
1	0.391	0.075397
1	0.391	0.087963
1	0.374	0.10053
1	0.374	0.1131
1	0.357	0.12566
1	0.357	0.13195
1	0.34	0.14451
1	0.34	0.15708
1	0.34	0.16336
1	0.323	0.17593
1	0.323	0.18849
1	0.323	0.19478
1	0.323	0.20734
1	0.323	0.21363
1	0.306	0.22619
1	0.306	0.23247
1	0.306	0.24504
1	0.306	0.25132
1	0.306	0.26389
1	0.306	0.27017
1	0.306	0.28274
1	0.306	0.28902
1	0.306	0.30159
1	0.306	0.30787
1	0.306	0.32044
1	0.323	0.32672
1	0.323	0.33929
1	0.323	0.35185
1	0.323	0.35814
1	0.323	0.3707
1	0.34	0.37699
1	0.34	0.38955
1	0.34	0.40212
1	0.357	0.4084
1	0.357	0.42097
1	0.357	0.43353
1	0.374	0.4461
1	0.374	0.45867
1	0.391	0.46495
1	0.391	0.47752
1	0.408	0.49008
1	0.425	0.50265
1	0.425	0.51521
1	0.442	0.53406
1	0.459	0.54663
1	0.459	0.5592
1	0.476	0.57176
1	0.493	0.59061
1	0.51	0.60318
1	0.527	0.62203
0	0.544	0.63459
0	0.578	0.65344
0	0.612	0.67229
0	0.646	0.69114
2	0.68	0.70999
2	0.714	0.72884
2	0.765	0.75397
2	0.816	0.7791
2	0.867	0.80424
2	0.918	0.82937
2	0.969	0.86079
2	1.02	0.88592
2	1.071	0.91733
2	1.122	0.95503
2	1.173	0.98645
2	1.224	1.0241
2	1.292	1.0618
2	1.343	1.0995
2	1.411	1.1435
2	1.462	1.1875
2	1.513	1.2315
2	1.581	1.2755
2	1.649	1.3257
2	1.7	1.376
2	1.768	1.4325
2	1.836	1.4828
2	1.887	1.5394
2	1.955	1.5959
2	2.023	1.6587
2	2.074	1.7216
2	2.142	1.7844
2	2.193	1.8472
2	2.261	1.9163
2	2.312	1.9855
2	2.38	2.0546
2	2.431	2.13
2	2.482	2.1991
2	2.533	2.2745
2	2.584	2.3562
2	2.635	2.4316
2	2.669	2.5132
2	2.72	2.5949
2	2.754	2.6766
2	2.788	2.7583
2	2.805	2.84
2	2.839	2.9279
2	2.856	3.0159
2	2.873	3.0976
2	2.89	3.1855
2	2.89	3.2735
2	2.89	3.3615
2	2.89	3.4494
2	2.89	3.5374
2	2.873	3.6191
2	2.873	3.707
0	2.839	3.795
1	2.805	3.8767
1	2.754	3.9646
1	2.703	4.0463
1	2.652	4.1217
1	2.584	4.2034
1	2.533	4.2788
1	2.465	4.3542
1	2.397	4.4296
1	2.346	4.4987
1	2.278	4.5678
1	2.21	4.6369
1	2.142	4.706
1	2.091	4.7689
1	2.023	4.8317
1	1.955	4.8883
1	1.887	4.9448
1	1.836	5.0014
1	1.768	5.0579
1	1.7	5.1082
1	1.649	5.1584
1	1.581	5.2087
1	1.53	5.2589
1	1.479	5.3029
1	1.428	5.3469
1	1.36	5.3846
1	1.309	5.4286
1	1.258	5.4663
1	1.207	5.504
1	1.156	5.5417
1	1.122	5.5731
1	1.071	5.6045
1	1.02	5.6422
1	0.986	5.6674
1	0.935	5.6988
1	0.901	5.7239
1	0.867	5.7553
1	0.816	5.7805
1	0.782	5.8056
1	0.748	5.8244
0	0.731	5.8496
0	0.714	5.8684
0	0.68	5.8936
0	0.663	5.9124
1	0.646	5.9313
1	0.612	5.9501
1	0.595	5.9689
1	0.561	5.9878
1	0.527	6.0066
1	0.51	6.0192
1	0.476	6.0381
1	0.459	6.0506
1	0.425	6.0632
1	0.408	6.0758
1	0.374	6.0883
1	0.357	6.1009
1	0.34	6.1072
1	0.323	6.1197
1	0.289	6.126
1	0.272	6.1386
1	0.255	6.1449
1	0.238	6.1512
1	0.204	6.1574
1	0.187	6.1637
0	0.187	6.17
0	0.187	6.1763
0	0.17	6.1826
0	0.17	6.1889
1	0.17	6.1951
1	0.153	6.2014
1	0.136	6.2014
1	0.119	6.2077
1	0.102	6.214
1	0.085	6.214
1	0.068	6.2203
1	0.051	6.2203
1	0.034	6.2203
1	0.017	6.2203
1	0	6.2203
1	0	6.2203
0	0	6.2203
0	0	6.2203
0	-0.017	6.2203
0	-0.017	6.2203
0	-0.017	6.2203
0	-0.017	6.2203
0	-0.017	6.2203
0	-0.017	6.214
0	-0.034	6.214
0	-0.034	6.214
0	-0.034	6.214
0	-0.034	6.214
0	-0.034	6.2077
0	-0.051	6.2077
2	-0.051	6.2077
2	-0.034	6.2077
2	-0.034	6.2077
2	-0.017	6.2014
2	-0.017	6.2014
2	0	6.2014
2	0	6.2014
2	0	6.2014
2	0.017	6.2014
2	0.017	6.2014
2	0.034	6.2077
2	0.034	6.2077
2	0.051	6.2077
0	0.051	6.2077
0	0.051	6.214
0	0.034	6.214
[truncated: 5,162 more rows]
