# Supplementary material for: Skilled motor control of an inverted pendulum implies low entropy of states but high entropy of actions
Source: PLoS Comput Biol. 2023 Jan 6;19(1):e1010810. doi: 10.1371/journal.pcbi.1010810 (PMC9851554; doi:10.1371/journal.pcbi.1010810)
Supplement: S2 File — The dataset within the file contains the data collected during the experiment. Each CSV file named “FRI_p_l.csv” corresponds to a different trial, where “p” stands for an unique numerical participant’s identifier and “l” stands for pendulum length (where “2” corresponds to 0.2, “3” to 0.3 m, “4” to 0.4 m, etc.). In every file, rows correspond to subsequent time steps, sampled with a frequency of 0.017 s. For every recorded time step, each column contains: the action selected by the trial’s participant (“action”). The value 0 corresponds to a “no action”, the value 1 represents an action that pushes the pendulum towards the clockwise direction and the value 2 corresponds to an action that pushes the pendulum towards the anti-clockwise direction.the angular velocity of the pendulum at that time step (“ang. velocity”), measured in rad s−1.the angle of the pendulum at that time step (“angle”), measured in rad with values in the interval [0, 2π) rad. The angle 0 rad corresponds to the pendulum oriented in its upright position.the single utility value associated to the whole trial (“utility”). (ZIP) [file pcbi.1010810.s002.zip › ExperimentalData/FRI_27_9.csv]

action	angular vel.	angle	trial utility
0	0	3.2358	-19.5056
0	0	3.2358
0	0	3.2358
0	0	3.2358
0	0	3.2358
0	-0.017	3.2358
0	-0.017	3.2358
0	-0.017	3.2358
0	-0.017	3.2358
0	-0.017	3.2358
0	-0.034	3.2295
0	-0.034	3.2295
0	-0.034	3.2295
0	-0.034	3.2295
0	-0.034	3.2295
0	-0.034	3.2232
0	-0.051	3.2232
0	-0.051	3.2232
0	-0.051	3.2232
0	-0.051	3.217
0	-0.051	3.217
0	-0.051	3.217
0	-0.068	3.2107
0	-0.068	3.2107
0	-0.068	3.2107
0	-0.068	3.2044
0	-0.068	3.2044
0	-0.068	3.2044
0	-0.068	3.1981
0	-0.068	3.1981
0	-0.085	3.1918
0	-0.085	3.1918
0	-0.085	3.1918
0	-0.085	3.1855
0	-0.085	3.1855
0	-0.085	3.1793
1	-0.085	3.1793
1	-0.102	3.173
1	-0.102	3.173
1	-0.119	3.1667
1	-0.136	3.1667
1	-0.136	3.1604
1	-0.153	3.1541
1	-0.153	3.1478
1	-0.17	3.1478
1	-0.17	3.1416
1	-0.187	3.1353
1	-0.187	3.129
1	-0.204	3.1227
1	-0.204	3.1164
1	-0.221	3.1101
1	-0.221	3.1038
1	-0.238	3.0976
1	-0.238	3.085
1	-0.255	3.0787
1	-0.255	3.0724
1	-0.255	3.0661
1	-0.272	3.0536
1	-0.272	3.0473
1	-0.272	3.041
1	-0.289	3.0284
1	-0.289	3.0222
1	-0.289	3.0159
1	-0.306	3.0033
1	-0.306	2.997
1	-0.306	2.9845
1	-0.306	2.9782
1	-0.306	2.9656
1	-0.323	2.9593
1	-0.323	2.9468
1	-0.323	2.9342
1	-0.323	2.9279
1	-0.323	2.9154
1	-0.323	2.9091
1	-0.323	2.8965
1	-0.323	2.8839
1	-0.323	2.8777
1	-0.323	2.8651
1	-0.323	2.8588
1	-0.323	2.8462
1	-0.323	2.8337
1	-0.323	2.8274
1	-0.323	2.8148
1	-0.323	2.8085
1	-0.323	2.796
1	-0.323	2.7897
1	-0.306	2.7771
1	-0.306	2.7646
1	-0.306	2.7583
1	-0.306	2.7457
1	-0.306	2.7394
1	-0.289	2.7332
1	-0.289	2.7206
1	-0.289	2.7143
1	-0.289	2.7017
1	-0.272	2.6955
1	-0.272	2.6892
1	-0.272	2.6766
1	-0.255	2.6703
1	-0.255	2.664
1	-0.238	2.6515
1	-0.238	2.6452
0	-0.221	2.6389
0	-0.204	2.6326
0	-0.187	2.6263
0	-0.17	2.62
0	-0.153	2.6138
0	-0.136	2.6138
0	-0.119	2.6075
0	-0.102	2.6012
0	-0.085	2.6012
0	-0.068	2.5949
0	-0.051	2.5949
0	-0.034	2.5949
0	-0.017	2.5949
0	0	2.5886
0	0	2.5886
0	0.017	2.5886
0	0.034	2.5949
0	0.051	2.5949
0	0.068	2.5949
0	0.085	2.6012
0	0.102	2.6012
0	0.119	2.6075
0	0.136	2.6075
0	0.153	2.6138
0	0.17	2.62
0	0.187	2.6263
0	0.204	2.6326
0	0.221	2.6389
0	0.238	2.6452
0	0.255	2.6515
0	0.255	2.6578
0	0.272	2.6703
0	0.289	2.6766
2	0.306	2.6829
2	0.323	2.6955
2	0.357	2.708
2	0.374	2.7143
2	0.391	2.7269
2	0.425	2.7394
2	0.442	2.752
2	0.459	2.7708
2	0.476	2.7834
2	0.51	2.796
2	0.527	2.8148
2	0.544	2.8274
2	0.561	2.8462
2	0.578	2.8651
2	0.595	2.8839
2	0.612	2.9028
2	0.629	2.9216
2	0.646	2.9405
2	0.663	2.9593
2	0.68	2.9782
2	0.68	2.997
2	0.697	3.0222
2	0.714	3.041
2	0.731	3.0661
2	0.731	3.085
2	0.748	3.1101
2	0.748	3.129
2	0.765	3.1541
2	0.765	3.1793
2	0.782	3.1981
2	0.782	3.2232
2	0.782	3.2484
2	0.799	3.2735
2	0.799	3.2986
2	0.799	3.3238
2	0.799	3.3426
2	0.799	3.3677
2	0.799	3.3929
2	0.799	3.418
2	0.799	3.4431
2	0.799	3.4683
2	0.799	3.4934
2	0.799	3.5122
2	0.799	3.5374
2	0.782	3.5625
2	0.782	3.5877
2	0.782	3.6128
2	0.765	3.6316
2	0.765	3.6568
2	0.748	3.6819
2	0.748	3.7008
2	0.731	3.7259
2	0.731	3.7447
2	0.714	3.7699
2	0.697	3.7887
2	0.697	3.8138
2	0.68	3.8327
2	0.663	3.8515
2	0.646	3.8704
2	0.629	3.8955
2	0.629	3.9144
2	0.612	3.9332
2	0.595	3.9521
2	0.578	3.9646
2	0.561	3.9835
2	0.544	4.0023
2	0.527	4.0149
2	0.51	4.0338
2	0.493	4.0463
2	0.476	4.0652
2	0.459	4.0777
2	0.442	4.0903
2	0.425	4.1029
2	0.408	4.1154
2	0.391	4.128
2	0.357	4.1406
2	0.34	4.1531
2	0.323	4.1594
2	0.306	4.172
2	0.289	4.1783
2	0.272	4.1908
2	0.238	4.1971
2	0.221	4.2034
2	0.204	4.2097
2	0.187	4.216
2	0.17	4.2222
2	0.136	4.2285
2	0.119	4.2348
2	0.102	4.2348
2	0.085	4.2411
2	0.068	4.2411
2	0.034	4.2411
2	0.017	4.2411
2	0	4.2474
2	0	4.2411
0	-0.034	4.2411
0	-0.068	4.2411
0	-0.102	4.2411
0	-0.119	4.2348
0	-0.153	4.2285
0	-0.187	4.2285
0	-0.221	4.2222
0	-0.238	4.2097
0	-0.272	4.2034
0	-0.306	4.1971
0	-0.323	4.1845
0	-0.357	4.1783
0	-0.391	4.1657
0	-0.408	4.1531
0	-0.442	4.1406
0	-0.476	4.1217
0	-0.493	4.1091
0	-0.527	4.0966
0	-0.544	4.0777
0	-0.578	4.0589
0	-0.612	4.04
0	-0.629	4.0212
1	-0.663	4.0023
1	-0.68	3.9835
1	-0.714	3.9646
1	-0.748	3.9395
1	-0.782	3.9144
1	-0.816	3.8955
1	-0.85	3.8704
1	-0.884	3.839
1	-0.918	3.8138
1	-0.935	3.7887
1	-0.969	3.7573
1	-1.003	3.7259
1	-1.02	3.6945
1	-1.054	3.6631
1	-1.071	3.6316
1	-1.088	3.6002
1	-1.122	3.5688
1	-1.139	3.5311
1	-1.156	3.4997
1	-1.173	3.462
1	-1.207	3.4243
1	-1.224	3.3929
1	-1.224	3.3552
1	-1.241	3.3175
1	-1.258	3.2798
1	-1.275	3.2421
1	-1.292	3.2044
1	-1.292	3.1604
1	-1.309	3.1227
1	-1.309	3.085
1	-1.309	3.0473
1	-1.326	3.0033
1	-1.326	2.9656
1	-1.326	2.9216
1	-1.326	2.8839
1	-1.326	2.8462
1	-1.326	2.8023
1	-1.326	2.7646
1	-1.309	2.7269
1	-1.309	2.6829
1	-1.309	2.6452
1	-1.292	2.6075
1	-1.292	2.5698
1	-1.275	2.5321
1	-1.258	2.4881
1	-1.258	2.4504
1	-1.241	2.4127
1	-1.224	2.375
1	-1.207	2.3436
1	-1.19	2.3059
1	-1.173	2.2682
1	-1.156	2.2305
1	-1.139	2.1991
1	-1.122	2.1614
1	-1.105	2.13
1	-1.088	2.0986
1	-1.071	2.0671
1	-1.037	2.0357
1	-1.02	2.0043
1	-1.003	1.9729
1	-0.969	1.9415
1	-0.952	1.9101
1	-0.935	1.8849
1	-0.901	1.8535
0	-0.867	1.8284
0	-0.85	1.8033
0	-0.816	1.7781
0	-0.782	1.753
0	-0.748	1.7279
0	-0.714	1.709
0	-0.68	1.6902
0	-0.646	1.665
0	-0.612	1.6462
0	-0.578	1.6336
0	-0.544	1.6148
0	-0.51	1.5959
0	-0.476	1.5833
0	-0.442	1.5708
0	-0.408	1.5582
0	-0.374	1.5456
0	-0.34	1.5331
0	-0.306	1.5205
0	-0.272	1.5142
0	-0.238	1.5079
0	-0.204	1.5017
0	-0.17	1.4954
0	-0.136	1.4891
0	-0.102	1.4828
0	-0.068	1.4828
0	-0.034	1.4765
0	0	1.4765
0	0.017	1.4765
0	0.034	1.4765
0	0.068	1.4828
0	0.102	1.4828
0	0.136	1.4891
0	0.17	1.4954
0	0.204	1.5017
0	0.238	1.5079
0	0.272	1.5142
0	0.306	1.5205
0	0.34	1.5331
0	0.374	1.5456
0	0.408	1.5582
0	0.442	1.5708
0	0.476	1.5833
0	0.51	1.5959
0	0.544	1.6148
0	0.578	1.6273
0	0.612	1.6462
0	0.646	1.665
0	0.663	1.6839
0	0.697	1.709
0	0.731	1.7279
0	0.765	1.753
2	0.799	1.7781
2	0.85	1.8033
2	0.884	1.8284
2	0.918	1.8535
2	0.969	1.8849
2	1.003	1.9101
2	1.037	1.9415
2	1.088	1.9792
2	1.122	2.0106
2	1.156	2.042
2	1.19	2.0797
2	1.241	2.1174
2	1.275	2.1551
2	1.309	2.1928
2	1.343	2.2305
2	1.377	2.2745
2	1.411	2.3185
2	1.445	2.3562
2	1.479	2.4001
2	1.496	2.4504
2	1.53	2.4944
2	1.564	2.5384
2	1.581	2.5886
2	1.615	2.6326
2	1.632	2.6829
2	1.649	2.7332
2	1.683	2.7834
2	1.7	2.8337
2	1.717	2.8839
2	1.734	2.9405
2	1.734	2.9908
2	1.751	3.041
2	1.768	3.0976
2	1.768	3.1478
2	1.785	3.2044
2	1.785	3.2546
2	1.785	3.3112
2	1.785	3.3677
2	1.785	3.418
2	1.785	3.4745
2	1.785	3.5248
2	1.785	3.5814
2	1.768	3.6316
2	1.768	3.6882
2	1.751	3.7384
2	1.734	3.795
2	1.734	3.8453
2	1.717	3.8955
2	1.7	3.9458
2	1.683	4.0023
2	1.666	4.0526
2	1.649	4.1029
2	1.632	4.1468
0	1.598	4.1971
0	1.564	4.2474
0	1.53	4.2914
0	1.513	4.3416
0	1.479	4.3856
0	1.445	4.4296
0	1.411	4.4736
0	1.377	4.5113
0	1.343	4.5553
0	1.309	4.593
0	1.275	4.6306
0	1.241	4.6683
0	1.207	4.706
0	1.173	4.7437
0	1.139	4.7752
0	1.105	4.8129
0	1.071	4.8443
0	1.037	4.8757
0	1.003	4.9071
0	0.969	4.9385
0	0.935	4.9637
0	0.901	4.9951
0	0.867	5.0202
0	0.833	5.0453
0	0.816	5.0705
0	0.782	5.0956
0	0.748	5.1207
0	0.714	5.1396
0	0.68	5.1647
0	0.663	5.1836
0	0.629	5.2024
0	0.595	5.2213
0	0.561	5.2401
0	0.544	5.2527
0	0.51	5.2715
0	0.476	5.2841
0	0.459	5.3029
0	0.425	5.3155
0	0.391	5.3281
0	0.374	5.3406
0	0.34	5.3469
0	0.323	5.3595
0	0.289	5.3658
0	0.255	5.3783
0	0.238	5.3846
0	0.204	5.3909
0	0.187	5.3972
0	0.153	5.4035
0	0.136	5.4097
0	0.102	5.4097
0	0.085	5.416
0	0.051	5.416
0	0.034	5.416
0	0	5.4223
0	0	5.4223
0	-0.034	5.4223
0	-0.051	5.416
0	-0.085	5.416
0	-0.102	5.4097
1	-0.136	5.4097
1	-0.17	5.4035
1	-0.204	5.3972
1	-0.238	5.3909
1	-0.272	5.3846
1	-0.306	5.3783
1	-0.34	5.3658
1	-0.374	5.3532
1	-0.408	5.3406
1	-0.442	5.3281
1	-0.476	5.3155
1	-0.51	5.3029
1	-0.561	5.2841
1	-0.595	5.2652
1	-0.629	5.2464
1	-0.663	5.2275
1	-0.697	5.2087
1	-0.748	5.1836
1	-0.782	5.1647
1	-0.816	5.1396
1	-0.85	5.1144
1	-0.901	5.0893
1	-0.935	5.0579
1	-0.969	5.0328
1	-1.02	5.0014
1	-1.054	4.9699
1	-1.105	4.9385
1	-1.139	4.9008
1	-1.173	4.8694
1	-1.224	4.8317
1	-1.258	4.794
1	-1.309	4.7563
1	-1.343	4.7123
1	-1.394	4.6746
1	-1.428	4.6306
1	-1.462	4.5867
1	-1.513	4.5427
1	-1.547	4.4987
1	-1.598	4.4484
1	-1.632	4.3982
1	-1.666	4.3479
1	-1.717	4.2976
1	-1.751	4.2474
1	-1.785	4.1971
1	-1.819	4.1406
1	-1.853	4.084
1	-1.887	4.0275
1	-1.921	3.9709
1	-1.955	3.9144
1	-1.989	3.8515
1	-2.023	3.7887
1	-2.04	3.7322
1	-2.074	3.6693
1	-2.091	3.6065
1	-2.125	3.5437
1	-2.142	3.4808
1	-2.159	3.4117
1	-2.176	3.3489
1	-2.193	3.2798
1	-2.193	3.217
0	-2.193	3.1478
0	-2.193	3.085
0	-2.193	3.0159
0	-2.193	2.9531
0	-2.176	2.8839
0	-2.159	2.8211
0	-2.159	2.7583
0	-2.142	2.6892
0	-2.125	2.6263
0	-2.108	2.5635
0	-2.091	2.5007
0	-2.057	2.4378
0	-2.04	2.375
0	-2.023	2.3122
0	-1.989	2.2556
0	-1.955	2.1928
0	-1.938	2.1362
0	-1.904	2.0797
0	-1.87	2.0232
0	-1.836	1.9666
0	-1.802	1.9101
0	-1.785	1.8535
0	-1.751	1.8033
0	-1.717	1.753
0	-1.683	1.7027
0	-1.649	1.6525
0	-1.615	1.6022
0	-1.581	1.5519
0	-1.547	1.5079
0	-1.513	1.4577
0	-1.479	1.4137
0	-1.445	1.3697
0	-1.411	1.3257
0	-1.377	1.288
0	-1.343	1.2441
0	-1.309	1.2064
0	-1.275	1.1687
0	-1.241	1.1247
0	-1.224	1.0933
0	-1.19	1.0556
0	-1.156	1.0179
0	-1.122	0.98645
0	-1.105	0.94875
0	-1.071	0.91733
0	-1.054	0.88592
0	-1.02	0.8545
0	-0.986	0.82309
0	-0.969	0.79167
0	-0.952	0.76654
0	-0.918	0.73512
0	-0.901	0.70999
0	-0.884	0.68486
0	-0.85	0.65344
0	-0.833	0.62831
0	-0.816	0.60318
0	-0.799	0.57805
0	-0.782	0.5592
2	-0.765	0.53406
2	-0.731	0.50893
2	-0.714	0.49008
2	-0.68	0.46495
2	-0.663	0.4461
2	-0.629	0.42725
2	-0.612	0.4084
2	-0.595	0.38955
0	-0.578	0.3707
0	-0.561	0.35814
0	-0.561	0.33929
0	-0.544	0.32044
0	-0.527	0.30787
0	-0.527	0.28902
0	-0.51	0.27017
0	-0.51	0.25761
0	-0.493	0.24504
0	-0.493	0.22619
0	-0.476	0.21363
0	-0.476	0.20106
0	-0.459	0.18221
0	-0.459	0.16964
0	-0.459	0.15708
0	-0.442	0.14451
0	-0.442	0.12566
1	-0.442	0.1131
1	-0.442	0.10053
1	-0.442	0.087963
1	-0.459	0.075397
1	-0.459	0.056548
1	-0.476	0.043982
1	-0.476	0.031415
1	-0.493	0.018849
1	-0.493	0
1	-0.51	6.2705
0	-0.51	6.2517
0	-0.51	6.2391
0	-0.51	6.2203
0	-0.51	6.2077
0	-0.51	6.1951
0	-0.51	6.1763
0	-0.51	6.1637
0	-0.527	6.1449
0	-0.527	6.1323
0	-0.527	6.1135
0	-0.527	6.0946
0	-0.544	6.082
0	-0.544	6.0632
2	-0.561	6.0443
2	-0.561	6.0318
2	-0.544	6.0129
2	-0.544	5.9941
2	-0.544	5.9815
2	-0.561	5.9627
2	-0.561	5.9438
2	-0.561	5.9313
2	-0.561	5.9124
2	-0.561	5.8936
0	-0.578	5.881
0	-0.595	5.8621
0	-0.595	5.8433
0	-0.612	5.8244
0	-0.629	5.8056
0	-0.646	5.7867
0	-0.663	5.7679
0	-0.68	5.7428
0	-0.697	5.7239
0	-0.714	5.705
0	-0.731	5.6799
0	-0.748	5.6611
0	-0.765	5.6359
0	-0.782	5.6108
0	-0.816	5.5857
0	-0.833	5.5605
0	-0.85	5.5354
0	-0.867	5.5103
0	-0.901	5.4851
0	-0.918	5.46
0	-0.952	5.4286
0	-0.969	5.4035
0	-0.986	5.372
0	-1.02	5.3406
0	-1.054	5.3092
0	-1.071	5.2778
0	-1.105	5.2464
0	-1.139	5.2087
0	-1.156	5.1773
0	-1.19	5.1396
0	-1.224	5.1019
0	-1.241	5.0642
0	-1.275	5.0265
0	-1.309	4.9888
0	-1.343	4.9511
0	-1.377	4.9071
0	-1.411	4.8694
0	-1.445	4.8254
0	-1.479	4.7814
0	-1.496	4.7375
0	-1.53	4.6872
0	-1.564	4.6432
0	-1.598	4.593
0	-1.632	4.5427
0	-1.666	4.4987
0	-1.7	4.4421
0	-1.734	4.3919
0	-1.751	4.3416
0	-1.785	4.2851
0	-1.819	4.2348
0	-1.853	4.1783
0	-1.87	4.1217
0	-1.904	4.0652
0	-1.921	4.0086
0	-1.955	3.9458
0	-1.972	3.8892
0	-1.989	3.8327
0	-2.006	3.7699
0	-2.023	3.707
0	-2.04	3.6505
0	-2.057	3.5877
0	-2.074	3.5248
0	-2.091	3.462
0	-2.091	3.3992
0	-2.091	3.3363
0	-2.108	3.2735
0	-2.108	3.2107
0	-2.108	3.1478
0	-2.108	3.0787
0	-2.091	3.0159
0	-2.091	2.9531
0	-2.091	2.8902
0	-2.074	2.8274
0	-2.057	2.7646
0	-2.04	2.708
0	-2.04	2.6452
0	-2.023	2.5823
0	-1.989	2.5195
0	-1.972	2.463
0	-1.955	2.4064
0	-1.921	2.3436
0	-1.904	2.287
0	-1.87	2.2305
0	-1.853	2.174
0	-1.819	2.1174
0	-1.785	2.0671
0	-1.751	2.0106
0	-1.734	1.9603
0	-1.7	1.9038
0	-1.666	1.8535
0	-1.632	1.8095
0	-1.598	1.7593
0	-1.564	1.709
0	-1.53	1.665
0	-1.496	1.621
0	-1.462	1.5708
0	-1.428	1.5268
0	-1.394	1.4891
0	-1.36	1.4451
0	-1.326	1.4074
0	-1.292	1.3634
0	-1.258	1.3257
0	-1.224	1.288
0	-1.19	1.2503
0	-1.156	1.2189
0	-1.122	1.1812
0	-1.105	1.1498
0	-1.071	1.1184
0	-1.037	1.087
0	-1.003	1.0556
1	-0.986	1.0241
1	-0.952	0.99273
1	-0.935	0.9676
1	-0.918	0.93618
1	-0.901	0.91105
1	-0.884	0.88592
1	-0.867	0.8545
1	-0.85	0.82937
1	-0.833	0.80424
0	-0.816	0.7791
0	-0.782	0.75397
0	-0.765	0.73512
0	-0.748	0.70999
0	-0.714	0.68486
0	-0.697	0.66601
0	-0.68	0.64716
0	-0.663	0.62203
0	-0.646	0.60318
0	-0.612	0.58433
0	-0.595	0.56548
0	-0.578	0.54663
0	-0.561	0.53406
0	-0.544	0.51521
2	-0.527	0.49637
2	-0.51	0.4838
2	-0.476	0.46495
2	-0.459	0.45238
2	-0.442	0.43982
2	-0.408	0.42725
2	-0.391	0.41469
2	-0.374	0.40212
2	-0.34	0.38955
2	-0.323	0.38327
2	-0.306	0.3707
2	-0.272	0.36442
0	-0.272	0.35185
0	-0.255	0.34557
0	-0.238	0.33929
0	-0.238	0.333
0	-0.221	0.32672
1	-0.204	0.31416
1	-0.204	0.30787
1	-0.204	0.30159
1	-0.204	0.29531
1	-0.204	0.28902
1	-0.204	0.28274
1	-0.204	0.27646
1	-0.204	0.27017
1	-0.204	0.26389
1	-0.204	0.25761
1	-0.204	0.25132
1	-0.204	0.24504
1	-0.204	0.23876
1	-0.204	0.23247
1	-0.204	0.22619
0	-0.204	0.21991
0	-0.187	0.21363
0	-0.187	0.20734
0	-0.187	0.20106
0	-0.17	0.19478
0	-0.17	0.19478
0	-0.153	0.18849
0	-0.153	0.18221
0	-0.153	0.17593
0	-0.136	0.16964
0	-0.136	0.16964
0	-0.136	0.16336
0	-0.119	0.15708
0	-0.119	0.15708
2	-0.119	0.15079
2	-0.102	0.15079
2	-0.085	0.14451
2	-0.068	0.14451
2	-0.051	0.13823
2	-0.051	0.13823
2	-0.034	0.13823
2	-0.017	0.13823
2	0	0.13823
2	0	0.13823
2	0	0.13823
1	0.017	0.13823
1	0	0.13823
1	0	0.13823
1	0	0.13823
1	0	0.13823
1	0	0.13823
1	0	0.13823
0	0	0.13823
0	0	0.13823
0	0	0.13823
0	0	0.13823
0	0.017	0.13823
0	0.017	0.13823
0	0.017	0.13823
0	0.017	0.14451
0	0.034	0.14451
0	0.034	0.14451
0	0.034	0.14451
1	0.051	0.14451
1	0.034	0.15079
1	0.034	0.15079
1	0.034	0.15079
1	0.034	0.15079
1	0.017	0.15079
1	0.017	0.15079
1	0.017	0.15708
1	0.017	0.15708
1	0.017	0.15708
0	0.017	0.15708
0	0.017	0.15708
0	0.017	0.15708
2	0.034	0.15708
2	0.051	0.16336
2	0.051	0.16336
2	0.068	0.16336
2	0.085	0.16964
2	0.102	0.16964
2	0.119	0.17593
2	0.136	0.17593
2	0.153	0.18221
2	0.17	0.18849
2	0.17	0.19478
2	0.187	0.20106
2	0.204	0.20734
2	0.221	0.21363
2	0.238	0.21991
2	0.255	0.22619
2	0.272	0.23247
2	0.289	0.24504
2	0.306	0.25132
2	0.323	0.26389
2	0.34	0.27017
0	0.357	0.28274
0	0.357	0.29531
0	0.374	0.30787
0	0.374	0.31416
0	0.391	0.32672
0	0.408	0.33929
0	0.408	0.35185
0	0.425	0.36442
0	0.442	0.37699
0	0.442	0.39583
0	0.459	0.4084
0	0.476	0.42097
0	0.493	0.43353
0	0.51	0.45238
0	0.51	0.46495
0	0.527	0.4838
0	0.544	0.49637
0	0.561	0.51521
0	0.578	0.53406
0	0.595	0.55291
0	0.612	0.57176
0	0.629	0.59061
0	0.646	0.60946
0	0.663	0.62831
0	0.697	0.64716
0	0.714	0.67229
0	0.731	0.69114
0	0.748	0.71627
0	0.782	0.73512
0	0.799	0.76026
0	0.816	0.78539
0	0.85	0.81052
0	0.867	0.83565
0	0.884	0.86707
0	0.918	0.8922
0	0.952	0.91733
0	0.969	0.94875
0	1.003	0.98016
0	1.02	1.0116
0	1.054	1.043
0	1.088	1.0744
0	1.105	1.1058
0	1.139	1.1372
0	1.173	1.1749
0	1.207	1.2126
0	1.224	1.2441
0	1.258	1.2817
0	1.292	1.3257
0	1.326	1.3634
0	1.36	1.4011
0	1.394	1.4451
0	1.428	1.4891
0	1.462	1.5331
0	1.479	1.5771
0	1.513	1.621
0	1.547	1.665
0	1.581	1.7153
0	1.615	1.7593
0	1.649	1.8095
0	1.683	1.8598
0	1.717	1.9101
0	1.734	1.9666
0	1.768	2.0169
0	1.802	2.0734
0	1.819	2.1237
0	1.853	2.1802
0	1.887	2.2368
0	1.904	2.2933
0	1.921	2.3499
0	1.955	2.4127
0	1.972	2.4693
0	1.989	2.5321
0	2.006	2.5886
0	2.023	2.6515
0	2.04	2.7143
0	2.04	2.7708
0	2.057	2.8337
0	2.057	2.8965
0	2.074	2.9593
0	2.074	3.0222
0	2.074	3.085
0	2.074	3.1478
0	2.074	3.2107
0	2.074	3.2735
0	2.057	3.3363
0	2.057	3.3929
0	2.04	3.4557
0	2.023	3.5185
0	2.023	3.5814
0	2.006	3.6379
0	1.989	3.7008
0	1.955	3.7573
0	1.938	3.8201
0	1.921	3.8767
0	1.887	3.9332
0	1.87	3.9898
0	1.836	4.0463
0	1.819	4.1029
0	1.785	4.1594
0	1.751	4.2097
0	1.734	4.2599
0	1.7	4.3165
0	1.666	4.3667
0	1.632	4.417
0	1.598	4.461
0	1.564	4.5113
0	1.53	4.5553
0	1.496	4.6055
0	1.462	4.6495
0	1.428	4.6935
0	1.394	4.7312
0	1.36	4.7752
0	1.326	4.8191
0	1.292	4.8568
0	1.258	4.8945
0	1.224	4.9322
0	1.19	4.9699
0	1.156	5.0014
0	1.122	5.039
0	1.105	5.0705
0	1.071	5.1082
0	1.037	5.1396
1	1.003	5.1647
1	0.969	5.1961
1	0.918	5.2275
1	0.884	5.2527
1	0.85	5.2778
1	0.816	5.3029
1	0.782	5.3281
0	0.748	5.3532
0	0.714	5.372
0	0.697	5.3972
0	0.663	5.416
0	0.646	5.4349
0	0.612	5.4537
0	0.595	5.4726
0	0.578	5.4914
0	0.544	5.5103
0	0.527	5.5228
0	0.493	5.5417
0	0.476	5.5543
0	0.459	5.5731
0	0.442	5.5857
0	0.408	5.5982
0	0.391	5.6108
0	0.374	5.6234
0	0.357	5.6297
0	0.323	5.6422
0	0.306	5.6548
0	0.289	5.6611
0	0.272	5.6674
0	0.255	5.6799
0	0.238	5.6862
0	0.221	5.6925
0	0.204	5.6988
0	0.17	5.705
0	0.153	5.7113
0	0.136	5.7176
0	0.119	5.7176
0	0.102	5.7239
0	0.085	5.7239
0	0.068	5.7302
0	0.051	5.7302
0	0.034	5.7302
0	0.017	5.7365
0	0	5.7365
0	0	5.7365
0	-0.017	5.7365
2	-0.034	5.7302
2	-0.034	5.7302
2	-0.051	5.7302
2	-0.051	5.7302
2	-0.068	5.7239
2	-0.068	5.7239
2	-0.085	5.7239
2	-0.085	5.7176
2	-0.102	5.7176
2	-0.102	5.7113
0	-0.136	5.705
0	-0.153	5.705
0	-0.17	5.6988
0	-0.187	5.6925
0	-0.204	5.6862
0	-0.221	5.6799
0	-0.238	5.6736
0	-0.255	5.6674
0	-0.272	5.6548
0	-0.289	5.6485
0	-0.323	5.6422
0	-0.34	5.6297
0	-0.357	5.6171
0	-0.374	5.6045
0	-0.391	5.5982
0	-0.425	5.5857
0	-0.442	5.5668
0	-0.459	5.5543
0	-0.476	5.5417
0	-0.51	5.5291
0	-0.527	5.5103
0	-0.544	5.4914
0	-0.578	5.4789
0	-0.595	5.46
0	-0.629	5.4412
0	-0.646	5.4223
0	-0.68	5.4035
0	-0.697	5.3783
0	-0.731	5.3595
0	-0.748	5.3343
0	-0.782	5.3155
0	-0.799	5.2904
0	-0.833	5.2652
0	-0.867	5.2401
0	-0.884	5.215
0	-0.918	5.1836
0	-0.952	5.1584
0	-0.969	5.127
0	-1.003	5.0956
0	-1.037	5.0642
0	-1.071	5.0328
0	-1.105	5.0014
1	-1.139	4.9699
1	-1.173	4.9322
1	-1.207	4.9008
1	-1.258	4.8631
1	-1.292	4.8191
1	-1.343	4.7814
1	-1.377	4.7437
1	-1.428	4.6998
1	-1.462	4.6558
1	-1.496	4.6118
1	-1.547	4.5678
1	-1.581	4.5175
1	-1.632	4.4673
1	-1.666	4.417
1	-1.7	4.3667
1	-1.751	4.3165
0	-1.768	4.2662
0	-1.802	4.2097
0	-1.836	4.1531
0	-1.853	4.0966
0	-1.887	4.04
0	-1.904	3.9835
0	-1.938	3.9269
0	-1.955	3.8704
0	-1.972	3.8076
0	-1.989	3.751
0	-2.006	3.6882
0	-2.023	3.6316
0	-2.04	3.5688
0	-2.057	3.506
0	-2.057	3.4431
0	-2.074	3.3803
0	-2.074	3.3175
0	-2.074	3.2546
0	-2.091	3.1918
1	-2.091	3.129
1	-2.091	3.0661
1	-2.091	3.0033
1	-2.091	2.9405
1	-2.091	2.8777
1	-2.091	2.8148
1	-2.091	2.752
1	-2.091	2.6892
1	-2.074	2.6263
1	-2.074	2.5635
1	-2.057	2.5007
1	-2.04	2.4378
1	-2.04	2.3813
1	-2.023	2.3185
1	-2.006	2.2556
1	-1.989	2.1991
1	-1.955	2.1362
1	-1.938	2.0797
1	-1.921	2.0232
1	-1.904	1.9666
1	-1.87	1.9101
1	-1.853	1.8535
1	-1.819	1.797
1	-1.802	1.7404
1	-1.785	1.6902
1	-1.751	1.6336
1	-1.734	1.5833
1	-1.7	1.5331
1	-1.683	1.4765
1	-1.649	1.4263
1	-1.632	1.3823
1	-1.598	1.332
1	-1.581	1.2817
1	-1.547	1.2378
0	-1.53	1.1875
0	-1.496	1.1435
0	-1.462	1.0995
0	-1.428	1.0556
0	-1.394	1.0116
0	-1.377	0.97388
0	-1.343	0.9299
0	-1.309	0.8922
0	-1.292	0.84822
0	-1.258	0.81052
0	-1.241	0.77282
0	-1.224	0.73512
0	-1.19	0.69742
0	-1.173	0.66601
0	-1.156	0.62831
0	-1.139	0.59689
0	-1.122	0.5592
0	-1.088	0.52778
0	-1.071	0.49637
2	-1.071	0.46495
2	-1.037	0.43353
2	-1.02	0.40212
2	-0.986	0.3707
2	-0.969	0.33929
2	-0.952	0.30787
2	-0.935	0.28274
2	-0.918	0.25132
2	-0.901	0.22619
2	-0.884	0.20106
2	-0.867	0.17593
0	-0.867	0.14451
0	-0.85	0.11938
0	-0.85	0.094246
0	-0.85	0.069114
0	-0.85	0.043982
0	-0.85	0.018849
0	-0.85	6.2768
0	-0.85	6.2517
0	-0.85	6.2265
0	-0.85	6.2014
2	-0.85	6.1763
2	-0.85	6.1512
2	-0.833	6.1197
2	-0.833	6.0946
2	-0.833	6.0695
2	-0.833	6.0443
2	-0.833	6.0192
2	-0.833	5.9941
2	-0.833	5.9689
2	-0.833	5.9438
2	-0.833	5.9187
2	-0.833	5.8936
2	-0.833	5.8684
2	-0.833	5.8433
0	-0.85	5.8182
0	-0.867	5.793
0	-0.884	5.7679
0	-0.901	5.7428
0	-0.918	5.7113
0	-0.935	5.6862
0	-0.952	5.6548
0	-0.969	5.6297
0	-0.986	5.5982
0	-1.02	5.5668
0	-1.037	5.5354
0	-1.054	5.504
0	-1.088	5.4726
0	-1.105	5.4412
0	-1.139	5.4035
0	-1.156	5.372
0	-1.19	5.3343
0	-1.207	5.2966
0	-1.241	5.2589
0	-1.258	5.2213
0	-1.292	5.1836
0	-1.326	5.1459
0	-1.36	5.1082
0	-1.377	5.0642
0	-1.411	5.0202
0	-1.445	4.9762
0	-1.479	4.9322
0	-1.513	4.8883
0	-1.547	4.8443
0	-1.564	4.8003
0	-1.598	4.75
0	-1.632	4.6998
0	-1.666	4.6495
0	-1.7	4.5992
0	-1.734	4.549
0	-1.768	4.4924
0	-1.802	4.4421
0	-1.836	4.3856
0	-1.853	4.3291
0	-1.887	4.2725
0	-1.921	4.216
0	-1.938	4.1594
0	-1.972	4.1029
0	-2.006	4.04
0	-2.023	3.9772
0	-2.04	3.9207
0	-2.074	3.8578
0	-2.091	3.795
0	-2.108	3.7322
0	-2.125	3.6693
0	-2.142	3.6002
0	-2.142	3.5374
0	-2.159	3.4745
0	-2.176	3.4054
0	-2.176	3.3426
0	-2.176	3.2798
0	-2.176	3.2107
0	-2.176	3.1478
0	-2.176	3.0787
0	-2.176	3.0159
0	-2.176	2.9468
0	-2.159	2.8839
0	-2.159	2.8211
0	-2.142	2.752
0	-2.125	2.6892
0	-2.108	2.6263
0	-2.091	2.5635
0	-2.074	2.5007
0	-2.057	2.4378
0	-2.023	2.375
0	-2.006	2.3185
0	-1.972	2.2556
0	-1.955	2.1991
0	-1.921	2.1362
0	-1.887	2.0797
0	-1.853	2.0232
0	-1.836	1.9666
0	-1.802	1.9163
0	-1.768	1.8598
0	-1.734	1.8095
0	-1.7	1.7593
0	-1.666	1.7027
0	-1.632	1.6587
0	-1.598	1.6085
0	-1.564	1.5582
0	-1.53	1.5142
0	-1.496	1.4703
0	-1.462	1.42
0	-1.428	1.3823
0	-1.394	1.3383
0	-1.36	1.2943
0	-1.326	1.2566
0	-1.292	1.2126
0	-1.258	1.1749
0	-1.224	1.1372
0	-1.207	1.0995
0	-1.173	1.0681
0	-1.139	1.0304
0	-1.105	0.99901
0	-1.088	0.96131
0	-1.054	0.9299
0	-1.037	0.89848
0	-1.003	0.86707
0	-0.986	0.84193
0	-0.952	0.81052
0	-0.935	0.7791
0	-0.901	0.75397
0	-0.884	0.72884
0	-0.867	0.70371
0	-0.833	0.67229
0	-0.816	0.64716
0	-0.799	0.62831
0	-0.782	0.60318
0	-0.765	0.57805
2	-0.731	0.55291
2	-0.714	0.53406
2	-0.68	0.51521
2	-0.663	0.49008
2	-0.629	0.47123
2	-0.612	0.45238
0	-0.595	0.43353
0	-0.578	0.41469
0	-0.561	0.40212
0	-0.561	0.38327
0	-0.544	0.36442
0	-0.527	0.35185
0	-0.527	0.333
0	-0.51	0.32044
0	-0.493	0.30159
0	-0.493	0.28902
0	-0.476	0.27017
0	-0.476	0.25761
0	-0.459	0.24504
0	-0.459	0.23247
0	-0.442	0.21363
0	-0.442	0.20106
0	-0.425	0.18849
0	-0.425	0.17593
2	-0.425	0.16336
2	-0.408	0.15079
2	-0.391	0.13823
2	-0.374	0.12566
2	-0.357	0.1131
0	-0.357	0.10681
0	-0.357	0.094246
1	-0.357	0.08168
1	-0.357	0.069114
1	-0.357	0.062831
1	-0.374	0.050265
1	-0.374	0.037699
1	-0.391	0.025132
1	-0.391	0.012566
1	-0.408	0
1	-0.408	6.2705
1	-0.425	6.258
1	-0.425	6.2454
1	-0.442	6.2328
1	-0.459	6.2203
1	-0.459	6.2077
1	-0.476	6.1889
1	-0.493	6.1763
1	-0.493	6.1637
1	-0.51	6.1449
1	-0.527	6.1323
1	-0.544	6.1135
1	-0.561	6.0946
0	-0.561	6.082
0	-0.561	6.0632
0	-0.578	6.0443
0	-0.578	6.0255
0	-0.595	6.0129
0	-0.595	5.9941
0	-0.612	5.9752
0	-0.612	5.9564
0	-0.629	5.9375
0	-0.646	5.9187
0	-0.646	5.8998
0	-0.663	5.8747
0	-0.68	5.8559
0	-0.697	5.837
0	-0.697	5.8119
0	-0.714	5.793
0	-0.731	5.7742
0	-0.748	5.749
0	-0.765	5.7239
0	-0.782	5.705
0	-0.799	5.6799
0	-0.816	5.6548
0	-0.85	5.6297
0	-0.867	5.6045
0	-0.884	5.5731
0	-0.901	5.548
0	-0.935	5.5228
0	-0.952	5.4914
0	-0.969	5.4663
0	-1.003	5.4349
0	-1.02	5.4035
0	-1.054	5.372
0	-1.071	5.3406
0	-1.105	5.3092
0	-1.122	5.2715
0	-1.156	5.2401
0	-1.19	5.2024
0	-1.207	5.1647
0	-1.241	5.1333
0	-1.275	5.0893
0	-1.309	5.0516
0	-1.326	5.0139
0	-1.36	4.9699
0	-1.394	4.9322
0	-1.428	4.8883
0	-1.462	4.8443
0	-1.496	4.8003
0	-1.53	4.7563
0	-1.564	4.706
0	-1.598	4.6621
0	-1.615	4.6118
0	-1.649	4.5615
0	-1.683	4.5113
0	-1.717	4.461
0	-1.751	4.4107
0	-1.785	4.3542
0	-1.819	4.3039
0	-1.836	4.2474
0	-1.87	4.1908
0	-1.904	4.1343
0	-1.921	4.0777
0	-1.955	4.0149
0	-1.972	3.9583
0	-1.989	3.9018
0	-2.023	3.839
0	-2.04	3.7761
0	-2.057	3.7133
0	-2.074	3.6568
0	-2.091	3.5939
0	-2.091	3.5311
0	-2.108	3.462
0	-2.125	3.3992
0	-2.125	3.3363
0	-2.125	3.2735
0	-2.125	3.2107
0	-2.125	3.1478
0	-2.125	3.0787
0	-2.125	3.0159
0	-2.125	2.9531
0	-2.108	2.8902
0	-2.108	2.8274
0	-2.091	2.7646
0	-2.074	2.7017
0	-2.057	2.6389
0	-2.04	2.5761
0	-2.023	2.5132
0	-2.006	2.4567
0	-1.972	2.3939
0	-1.955	2.3373
0	-1.921	2.2745
0	-1.904	2.2179
0	-1.87	2.1614
0	-1.836	2.1048
0	-1.819	2.0546
0	-1.785	1.998
0	-1.751	1.9415
0	-1.717	1.8912
0	-1.683	1.841
0	-1.649	1.7907
0	-1.615	1.7404
0	-1.581	1.6902
0	-1.547	1.6462
0	-1.513	1.6022
0	-1.479	1.5519
0	-1.445	1.5079
0	-1.411	1.464
0	-1.377	1.4263
0	-1.343	1.3823
0	-1.309	1.3446
0	-1.275	1.3069
0	-1.241	1.2629
0	-1.224	1.2315
0	-1.19	1.1938
0	-1.156	1.1561
0	-1.122	1.1247
0	-1.088	1.087
0	-1.054	1.0556
0	-1.037	1.0241
0	-1.003	0.99273
0	-0.969	0.9676
0	-0.952	0.93618
0	-0.918	0.90477
0	-0.901	0.87963
0	-0.867	0.8545
0	-0.85	0.82937
0	-0.816	0.80424
0	-0.799	0.7791
0	-0.765	0.75397
0	-0.748	0.72884
0	-0.731	0.70999
0	-0.697	0.68486
0	-0.68	0.66601
0	-0.663	0.64716
0	-0.646	0.62831
0	-0.629	0.60946
0	-0.595	0.59061
0	-0.578	0.57176
0	-0.561	0.55291
0	-0.544	0.53406
0	-0.527	0.5215
0	-0.51	0.50265
0	-0.493	0.49008
0	-0.476	0.47123
0	-0.459	0.45867
0	-0.459	0.4461
0	-0.442	0.43353
0	-0.425	0.41469
0	-0.408	0.40212
0	-0.391	0.38955
0	-0.391	0.38327
0	-0.374	0.3707
0	-0.357	0.35814
0	-0.34	0.34557
0	-0.34	0.33929
0	-0.323	0.32672
0	-0.306	0.31416
0	-0.306	0.30787
0	-0.289	0.29531
0	-0.289	0.28902
0	-0.272	0.28274
0	-0.272	0.27017
0	-0.255	0.26389
0	-0.238	0.25761
2	-0.238	0.25132
2	-0.221	0.23876
2	-0.204	0.23247
2	-0.187	0.22619
2	-0.17	0.22619
2	-0.153	0.21991
2	-0.136	0.21363
2	-0.119	0.20734
0	-0.119	0.20734
0	-0.102	0.20106
0	-0.102	0.20106
0	-0.085	0.19478
0	-0.085	0.19478
0	-0.085	0.18849
0	-0.068	0.18849
0	-0.068	0.18221
0	-0.068	0.18221
0	-0.051	0.18221
0	-0.051	0.17593
0	-0.051	0.17593
1	-0.034	0.17593
1	-0.034	0.17593
1	-0.051	0.17593
1	-0.051	0.16964
1	-0.051	0.16964
1	-0.051	0.16964
1	-0.051	0.16336
1	-0.068	0.16336
1	-0.068	0.16336
1	-0.068	0.15708
1	-0.068	0.15708
1	-0.068	0.15708
1	-0.085	0.15079
1	-0.085	0.15079
1	-0.085	0.14451
0	-0.085	0.14451
0	-0.068	0.14451
0	-0.068	0.13823
0	-0.068	0.13823
0	-0.068	0.13195
0	-0.051	0.13195
0	-0.051	0.13195
0	-0.051	0.13195
0	-0.051	0.12566
0	-0.034	0.12566
0	-0.034	0.12566
0	-0.034	0.12566
0	-0.034	0.11938
0	-0.017	0.11938
0	-0.017	0.11938
2	-0.017	0.11938
2	0	0.11938
2	0	0.11938
2	0	0.11938
2	0.017	0.11938
2	0.034	0.11938
2	0.051	0.12566
2	0.068	0.12566
2	0.068	0.12566
0	0.085	0.13195
0	0.085	0.13195
0	0.085	0.13195
0	0.085	0.13823
0	0.102	0.13823
0	0.102	0.14451
0	0.102	0.14451
0	0.119	0.15079
0	0.119	0.15708
1	0.119	0.15708
1	0.119	0.16336
1	0.119	0.16336
1	0.119	0.16964
1	0.102	0.17593
1	0.102	0.17593
1	0.102	0.18221
1	0.102	0.18221
1	0.102	0.18849
1	0.085	0.18849
1	0.085	0.19478
1	0.085	0.19478
1	0.085	0.20106
1	0.085	0.20106
1	0.085	0.20106
1	0.085	0.20734
1	0.085	0.20734
1	0.068	0.21363
1	0.068	0.21363
1	0.068	0.21363
1	0.068	0.21991
1	0.068	0.21991
1	0.068	0.22619
1	0.068	0.22619
1	0.068	0.22619
1	0.068	0.23247
1	0.068	0.23247
1	0.051	0.23247
1	0.051	0.23876
1	0.051	0.23876
1	0.051	0.23876
1	0.051	0.24504
1	0.051	0.24504
1	0.051	0.24504
1	0.051	0.24504
1	0.051	0.25132
1	0.051	0.25132
1	0.051	0.25132
1	0.051	0.25761
1	0.051	0.25761
1	0.051	0.25761
1	0.051	0.25761
1	0.051	0.26389
1	0.051	0.26389
1	0.051	0.26389
1	0.068	0.26389
1	0.085	0.27017
1	0.102	0.27017
1	0.119	0.27646
1	0.136	0.28274
1	0.153	0.28274
1	0.17	0.28902
1	0.187	0.29531
1	0.204	0.30159
1	0.238	0.30787
1	0.255	0.31416
1	0.272	0.32672
1	0.289	0.333
1	0.306	0.33929
1	0.323	0.35185
1	0.357	0.36442
1	0.357	0.3707
1	0.374	0.38327
1	0.391	0.39583
1	0.408	0.4084
1	0.408	0.42097
1	0.425	0.43353
1	0.442	0.4461
1	0.459	0.45867
1	0.476	0.47752
1	0.493	0.49008
1	0.493	0.50265
1	0.493	0.5215
1	0.51	0.53406
1	0.51	0.55291
1	0.527	0.56548
1	0.527	0.58433
0	0.544	0.59689
0	0.561	0.61574
0	0.595	0.63459
0	0.612	0.65344
0	0.629	0.67229
0	0.646	0.69114
0	0.663	0.70999
0	0.697	0.72884
0	0.714	0.75397
0	0.731	0.77282
0	0.765	0.79795
0	0.782	0.82309
0	0.816	0.84193
0	0.833	0.86707
0	0.867	0.8922
0	0.884	0.92362
0	0.918	0.94875
0	0.935	0.97388
0	0.969	1.0053
0	0.986	1.0367
0	1.02	1.0681
0	1.054	1.0995
0	1.088	1.131
0	1.105	1.1624
0	1.139	1.1938
0	1.173	1.2315
0	1.207	1.2692
0	1.241	1.3006
0	1.258	1.3383
0	1.292	1.3823
0	1.326	1.42
0	1.36	1.4577
0	1.394	1.5017
0	1.428	1.5456
0	1.462	1.5896
0	1.496	1.6336
0	1.53	1.6776
0	1.564	1.7216
0	1.581	1.7718
0	1.615	1.8221
0	1.649	1.8724
0	1.683	1.9226
0	1.717	1.9729
0	1.734	2.0232
0	1.768	2.0734
0	1.802	2.13
0	1.819	2.1865
0	1.853	2.2368
0	1.87	2.2933
0	1.904	2.3499
0	1.921	2.4127
0	1.938	2.4693
0	1.955	2.5258
0	1.972	2.5886
0	1.989	2.6452
0	2.006	2.708
0	2.023	2.7646
0	2.023	2.8274
0	2.04	2.8902
0	2.04	2.9531
0	2.04	3.0096
0	2.057	3.0724
0	2.057	3.1353
0	2.04	3.1981
0	2.04	3.2609
0	2.04	3.3238
0	2.023	3.3803
0	2.023	3.4431
0	2.006	3.506
0	1.989	3.5625
0	1.972	3.6254
0	1.955	3.6819
0	1.938	3.7447
0	1.921	3.8013
0	1.904	3.8578
0	1.87	3.9144
0	1.853	3.9709
0	1.819	4.0275
0	1.802	4.084
0	1.768	4.1343
0	1.734	4.1845
0	1.717	4.2411
0	1.683	4.2914
0	1.649	4.3416
0	1.615	4.3919
0	1.581	4.4359
0	1.547	4.4861
0	1.513	4.5301
0	1.479	4.5741
0	1.445	4.6181
0	1.411	4.6621
0	1.377	4.706
0	1.343	4.75
0	1.309	4.7877
0	1.275	4.8254
0	1.241	4.8631
0	1.207	4.9008
0	1.173	4.9385
0	1.139	4.9699
0	1.105	5.0076
0	1.088	5.039
0	1.054	5.0705
0	1.02	5.1019
0	0.986	5.1333
0	0.952	5.1647
0	0.918	5.1898
0	0.901	5.2213
0	0.867	5.2464
0	0.833	5.2715
0	0.816	5.2966
0	0.782	5.3218
0	0.748	5.3469
0	0.731	5.3658
0	0.697	5.3909
0	0.68	5.4097
0	0.646	5.4286
0	0.629	5.4474
2	0.595	5.4663
2	0.578	5.4851
2	0.561	5.504
2	0.561	5.5166
2	0.544	5.5354
2	0.527	5.5543
0	0.51	5.5668
0	0.476	5.5857
0	0.459	5.5982
0	0.442	5.6108
0	0.425	5.6234
0	0.391	5.6359
0	0.374	5.6485
0	0.357	5.6611
0	0.34	5.6674
0	0.323	5.6799
2	0.306	5.6925
2	0.289	5.6988
2	0.289	5.705
2	0.272	5.7176
2	0.255	5.7239
2	0.255	5.7302
2	0.238	5.7428
0	0.221	5.749
0	0.204	5.7553
0	0.204	5.7616
0	0.187	5.7679
0	0.17	5.7742
0	0.153	5.7805
2	0.136	5.7805
2	0.119	5.7867
2	0.119	5.7867
2	0.102	5.793
2	0.102	5.7993
2	0.102	5.7993
2	0.085	5.8056
2	0.085	5.8056
2	0.085	5.8056
2	0.068	5.8119
2	0.068	5.8119
2	0.068	5.8182
0	0.051	5.8182
0	0.034	5.8182
0	0.017	5.8182
0	0	5.8182
0	0	5.8182
2	-0.017	5.8182
2	-0.017	5.8182
2	-0.017	5.8182
2	-0.034	5.8182
2	-0.034	5.8182
2	-0.034	5.8119
2	-0.051	5.8119
2	-0.051	5.8119
2	-0.051	5.8119
2	-0.068	5.8056
2	-0.068	5.8056
2	-0.085	5.7993
2	-0.085	5.7993
2	-0.085	5.7993
2	-0.102	5.793
0	-0.119	5.793
0	-0.136	5.7867
0	-0.136	5.7805
0	-0.153	5.7805
0	-0.17	5.7742
0	-0.187	5.7679
0	-0.204	5.7616
0	-0.221	5.7553
0	-0.238	5.749
0	-0.255	5.7365
0	-0.272	5.7302
0	-0.289	5.7239
0	-0.306	5.7113
0	-0.323	5.705
0	-0.34	5.6925
0	-0.374	5.6799
0	-0.391	5.6674
0	-0.408	5.6548
0	-0.425	5.6422
0	-0.442	5.6297
1	-0.459	5.6171
1	-0.493	5.6045
1	-0.527	5.5857
1	-0.544	5.5731
1	-0.578	5.5543
1	-0.612	5.5354
1	-0.646	5.5166
1	-0.68	5.4977
1	-0.714	5.4726
1	-0.748	5.4537
1	-0.782	5.4286
1	-0.816	5.4035
1	-0.85	5.3783
1	-0.884	5.3532
1	-0.918	5.3281
1	-0.952	5.2966
1	-0.986	5.2715
1	-1.02	5.2401
1	-1.054	5.2087
1	-1.105	5.1773
1	-1.139	5.1396
1	-1.173	5.1082
1	-1.224	5.0705
1	-1.258	5.0328
0	-1.292	4.9951
0	-1.326	4.9574
0	-1.343	4.9134
0	-1.377	4.8757
0	-1.411	4.8317
0	-1.445	4.7877
0	-1.479	4.7437
0	-1.513	4.6998
0	-1.547	4.6558
0	-1.581	4.6055
0	-1.615	4.5553
0	-1.649	4.5113
0	-1.666	4.461
0	-1.7	4.4107
0	-1.734	4.3542
0	-1.768	4.3039
0	-1.802	4.2474
0	-1.819	4.1971
0	-1.853	4.1406
0	-1.87	4.084
0	-1.904	4.0275
0	-1.921	3.9709
0	-1.955	3.9081
0	-1.972	3.8515
0	-1.989	3.7887
0	-2.006	3.7322
0	-2.023	3.6693
0	-2.04	3.6065
1	-2.057	3.5499
1	-2.074	3.4871
1	-2.091	3.4243
1	-2.108	3.3615
0	-2.108	3.2923
0	-2.125	3.2295
0	-2.125	3.1667
0	-2.125	3.1038
0	-2.108	3.041
0	-2.108	2.9782
0	-2.108	2.9154
0	-2.091	2.8525
0	-2.074	2.7897
0	-2.074	2.7269
0	-2.057	2.664
0	-2.04	2.6012
0	-2.023	2.5384
0	-1.989	2.4818
0	-1.972	2.419
0	-1.955	2.3624
0	-1.921	2.2996
0	-1.904	2.2431
0	-1.87	2.1865
0	-1.836	2.13
0	-1.819	2.0734
0	-1.785	2.0232
0	-1.751	1.9666
0	-1.717	1.9163
0	-1.683	1.8661
0	-1.649	1.8158
0	-1.615	1.7655
0	-1.581	1.7153
0	-1.547	1.6713
0	-1.513	1.621
0	-1.479	1.5771
0	-1.445	1.5331
[truncated: 5,162 more rows]
