# Supplementary material for: Skilled motor control of an inverted pendulum implies low entropy of states but high entropy of actions
Source: PLoS Comput Biol. 2023 Jan 6;19(1):e1010810. doi: 10.1371/journal.pcbi.1010810 (PMC9851554; doi:10.1371/journal.pcbi.1010810)
Supplement: S2 File — The dataset within the file contains the data collected during the experiment. Each CSV file named “FRI_p_l.csv” corresponds to a different trial, where “p” stands for an unique numerical participant’s identifier and “l” stands for pendulum length (where “2” corresponds to 0.2, “3” to 0.3 m, “4” to 0.4 m, etc.). In every file, rows correspond to subsequent time steps, sampled with a frequency of 0.017 s. For every recorded time step, each column contains: the action selected by the trial’s participant (“action”). The value 0 corresponds to a “no action”, the value 1 represents an action that pushes the pendulum towards the clockwise direction and the value 2 corresponds to an action that pushes the pendulum towards the anti-clockwise direction.the angular velocity of the pendulum at that time step (“ang. velocity”), measured in rad s−1.the angle of the pendulum at that time step (“angle”), measured in rad with values in the interval [0, 2π) rad. The angle 0 rad corresponds to the pendulum oriented in its upright position.the single utility value associated to the whole trial (“utility”). (ZIP) [file pcbi.1010810.s002.zip › ExperimentalData/FRI_34_3.csv]

action	angular vel.	angle	trial utility
0	0	3.2358	-9.8993
0	-0.017	3.2358
0	-0.017	3.2358
0	-0.034	3.2358
0	-0.034	3.2358
0	-0.051	3.2358
0	-0.068	3.2295
0	-0.068	3.2295
0	-0.085	3.2295
0	-0.085	3.2232
0	-0.102	3.2232
0	-0.102	3.217
0	-0.102	3.217
0	-0.119	3.2107
0	-0.119	3.2044
0	-0.136	3.2044
0	-0.136	3.1981
0	-0.136	3.1918
0	-0.153	3.1918
0	-0.153	3.1855
0	-0.153	3.1793
0	-0.153	3.173
0	-0.17	3.1667
0	-0.17	3.1667
0	-0.17	3.1604
0	-0.17	3.1541
0	-0.17	3.1478
0	-0.17	3.1416
0	-0.17	3.1353
0	-0.17	3.129
0	-0.17	3.129
0	-0.17	3.1227
0	-0.17	3.1164
0	-0.17	3.1101
0	-0.17	3.1038
0	-0.153	3.0976
0	-0.153	3.0976
0	-0.153	3.0913
0	-0.136	3.085
0	-0.136	3.0787
0	-0.136	3.0787
0	-0.119	3.0724
0	-0.119	3.0661
0	-0.119	3.0661
0	-0.102	3.0599
0	-0.102	3.0599
0	-0.085	3.0536
0	-0.085	3.0536
0	-0.068	3.0473
0	-0.068	3.0473
0	-0.051	3.0473
0	-0.051	3.041
0	-0.034	3.041
0	-0.017	3.041
0	-0.017	3.041
0	0	3.041
0	0	3.041
0	0	3.041
0	0	3.041
0	0.017	3.041
0	0.034	3.041
0	0.034	3.041
0	0.051	3.0473
0	0.051	3.0473
0	0.068	3.0473
0	0.068	3.0536
0	0.085	3.0536
0	0.085	3.0536
0	0.102	3.0599
0	0.102	3.0599
0	0.119	3.0661
0	0.119	3.0724
0	0.119	3.0724
0	0.136	3.0787
0	0.136	3.085
0	0.136	3.085
0	0.153	3.0913
0	0.153	3.0976
2	0.153	3.1038
2	0.187	3.1038
2	0.221	3.1101
2	0.255	3.1227
2	0.272	3.129
2	0.306	3.1353
2	0.323	3.1478
2	0.357	3.1541
2	0.374	3.1667
2	0.408	3.1793
2	0.425	3.1918
2	0.442	3.2044
2	0.459	3.2232
2	0.476	3.2358
2	0.493	3.2484
2	0.51	3.2672
2	0.527	3.2798
2	0.544	3.2986
2	0.544	3.3112
2	0.561	3.33
2	0.561	3.3489
2	0.561	3.3677
2	0.578	3.3803
2	0.578	3.3992
2	0.578	3.418
2	0.578	3.4369
2	0.561	3.4494
2	0.561	3.4683
2	0.561	3.4871
2	0.544	3.506
2	0.544	3.5185
2	0.527	3.5374
2	0.51	3.5499
2	0.51	3.5688
2	0.493	3.5814
2	0.476	3.6002
2	0.459	3.6128
2	0.425	3.6254
2	0.408	3.6379
2	0.391	3.6505
0	0.34	3.6631
0	0.289	3.6693
0	0.238	3.6819
0	0.187	3.6882
0	0.136	3.6882
0	0.085	3.6945
0	0.034	3.6945
0	0	3.6945
0	-0.068	3.6945
0	-0.119	3.6945
0	-0.17	3.6882
0	-0.221	3.6819
0	-0.272	3.6756
1	-0.323	3.6631
1	-0.391	3.6568
1	-0.476	3.6442
1	-0.544	3.6254
1	-0.612	3.6065
1	-0.697	3.5877
1	-0.765	3.5688
1	-0.833	3.5437
1	-0.884	3.5185
1	-0.952	3.4871
1	-1.02	3.4557
1	-1.071	3.4243
1	-1.122	3.3929
1	-1.173	3.3615
1	-1.224	3.3238
1	-1.258	3.2861
1	-1.292	3.2484
1	-1.343	3.2044
1	-1.36	3.1667
1	-1.394	3.1227
1	-1.411	3.085
1	-1.428	3.041
1	-1.445	2.997
0	-1.428	2.9531
0	-1.411	2.9091
0	-1.394	2.8651
0	-1.36	2.8274
0	-1.326	2.7834
0	-1.292	2.7457
0	-1.241	2.708
0	-1.207	2.6703
0	-1.156	2.6326
0	-1.105	2.6012
0	-1.054	2.5698
0	-1.003	2.5384
0	-0.935	2.507
0	-0.884	2.4818
0	-0.816	2.4567
0	-0.748	2.4316
0	-0.68	2.4127
0	-0.612	2.3876
0	-0.544	2.375
0	-0.476	2.3562
0	-0.408	2.3436
0	-0.34	2.331
0	-0.255	2.3247
0	-0.187	2.3185
0	-0.119	2.3122
0	-0.034	2.3059
0	0.017	2.3059
0	0.085	2.3122
0	0.17	2.3122
0	0.238	2.3185
0	0.306	2.331
0	0.374	2.3373
0	0.459	2.3499
0	0.527	2.3687
0	0.595	2.3813
0	0.663	2.4001
0	0.731	2.4253
2	0.782	2.4441
2	0.884	2.4693
2	0.969	2.5007
2	1.054	2.5321
2	1.139	2.5635
2	1.207	2.6012
2	1.292	2.6389
2	1.36	2.6766
2	1.428	2.7206
2	1.496	2.7646
2	1.564	2.8085
2	1.615	2.8588
2	1.666	2.9091
2	1.717	2.9593
2	1.751	3.0096
2	1.785	3.0599
2	1.819	3.1164
2	1.853	3.173
2	1.87	3.2295
2	1.887	3.2861
2	1.887	3.3426
2	1.887	3.3992
2	1.887	3.4557
2	1.887	3.5122
2	1.87	3.5688
2	1.853	3.6254
2	1.819	3.6819
2	1.802	3.7322
2	1.768	3.7887
2	1.734	3.839
2	1.683	3.8955
2	1.649	3.9458
2	1.598	3.9898
2	1.547	4.04
2	1.496	4.084
2	1.445	4.128
2	1.377	4.172
2	1.326	4.216
2	1.258	4.2537
0	1.173	4.2914
0	1.071	4.3228
0	0.986	4.3542
0	0.884	4.3793
0	0.782	4.4044
0	0.697	4.4296
0	0.595	4.4484
0	0.493	4.4673
0	0.408	4.4798
0	0.306	4.4924
0	0.204	4.4987
0	0.102	4.505
0	0.017	4.505
0	-0.068	4.505
0	-0.17	4.4987
0	-0.272	4.4924
0	-0.357	4.4861
0	-0.459	4.4736
0	-0.561	4.4547
0	-0.646	4.4359
0	-0.748	4.417
0	-0.85	4.3919
0	-0.935	4.3667
0	-1.037	4.3353
0	-1.122	4.3039
0	-1.207	4.2662
0	-1.309	4.2285
0	-1.394	4.1908
0	-1.479	4.1468
0	-1.564	4.0966
0	-1.632	4.0526
1	-1.717	4.0023
1	-1.819	3.9458
1	-1.904	3.8892
1	-2.006	3.8327
1	-2.091	3.7699
1	-2.176	3.707
1	-2.244	3.6379
1	-2.329	3.5688
1	-2.38	3.4997
1	-2.448	3.4243
1	-2.499	3.3552
1	-2.533	3.2798
1	-2.567	3.1981
1	-2.601	3.1227
1	-2.618	3.041
1	-2.635	2.9656
1	-2.635	2.8839
1	-2.635	2.8085
1	-2.618	2.7269
1	-2.601	2.6452
1	-2.584	2.5698
1	-2.55	2.4944
1	-2.516	2.419
1	-2.465	2.3436
1	-2.414	2.2682
1	-2.363	2.1928
1	-2.312	2.1237
0	-2.227	2.0546
0	-2.142	1.9917
0	-2.04	1.9289
0	-1.938	1.8661
0	-1.853	1.8095
0	-1.751	1.7593
0	-1.649	1.7027
0	-1.547	1.6587
0	-1.445	1.6148
0	-1.343	1.5708
0	-1.241	1.5331
0	-1.139	1.4954
0	-1.054	1.464
1	-0.952	1.4325
1	-0.867	1.4011
1	-0.799	1.376
1	-0.731	1.3572
1	-0.663	1.332
1	-0.595	1.3132
1	-0.527	1.3006
1	-0.459	1.2817
1	-0.374	1.2692
1	-0.306	1.2566
1	-0.238	1.2503
1	-0.17	1.2441
1	-0.102	1.2378
0	-0.017	1.2378
0	0.068	1.2378
0	0.153	1.2441
0	0.255	1.2503
0	0.34	1.2566
0	0.442	1.2692
0	0.544	1.2817
0	0.629	1.3006
0	0.731	1.3257
0	0.833	1.3446
0	0.918	1.376
0	1.02	1.4011
0	1.122	1.4325
0	1.224	1.4703
0	1.326	1.5079
0	1.411	1.5519
0	1.513	1.5959
0	1.615	1.6399
0	1.717	1.6902
0	1.819	1.7467
0	1.904	1.8033
0	2.006	1.8598
0	2.091	1.9226
0	2.193	1.9855
0	2.278	2.0546
0	2.363	2.1237
0	2.448	2.1991
0	2.516	2.2682
2	2.601	2.3499
2	2.686	2.4253
2	2.771	2.507
2	2.856	2.5949
2	2.941	2.6829
2	2.992	2.7708
2	3.06	2.8651
2	3.111	2.9531
2	3.145	3.0473
2	3.179	3.1416
2	3.196	3.2421
2	3.196	3.3363
2	3.213	3.4306
2	3.196	3.5311
2	3.179	3.6254
2	3.162	3.7196
2	3.128	3.8138
2	3.077	3.9081
2	3.026	4.0023
2	2.975	4.0903
2	2.924	4.1783
2	2.856	4.2662
2	2.788	4.3479
2	2.72	4.4359
2	2.652	4.5175
2	2.584	4.593
0	2.482	4.6683
0	2.38	4.7437
0	2.278	4.8129
0	2.176	4.882
0	2.074	4.9448
0	1.972	5.0076
0	1.887	5.0642
0	1.785	5.1207
0	1.7	5.171
0	1.615	5.2213
0	1.53	5.2652
0	1.445	5.3155
0	1.36	5.3532
0	1.275	5.3972
0	1.207	5.4349
0	1.122	5.4663
0	1.054	5.4977
0	0.986	5.5291
0	0.918	5.5605
0	0.85	5.5857
0	0.782	5.6108
0	0.731	5.6359
0	0.663	5.6548
0	0.612	5.6736
0	0.544	5.6925
0	0.493	5.705
0	0.442	5.7239
0	0.391	5.7365
0	0.34	5.749
0	0.289	5.7553
2	0.238	5.7616
2	0.221	5.7742
2	0.187	5.7805
2	0.17	5.7805
2	0.153	5.7867
2	0.136	5.793
2	0.119	5.7993
2	0.102	5.7993
2	0.068	5.8056
2	0.051	5.8056
2	0.034	5.8056
2	0.017	5.8056
2	0	5.8119
2	0	5.8119
0	-0.051	5.8056
0	-0.085	5.8056
0	-0.136	5.7993
0	-0.187	5.7993
0	-0.238	5.793
0	-0.272	5.7805
0	-0.323	5.7742
0	-0.374	5.7616
0	-0.425	5.749
2	-0.476	5.7365
2	-0.493	5.7239
2	-0.527	5.705
2	-0.561	5.6925
2	-0.578	5.6736
2	-0.612	5.6548
2	-0.646	5.6359
2	-0.68	5.6171
2	-0.714	5.592
2	-0.748	5.5731
2	-0.782	5.548
2	-0.833	5.5228
2	-0.867	5.4977
2	-0.918	5.4726
0	-0.986	5.4412
0	-1.071	5.4097
0	-1.139	5.3783
0	-1.224	5.3406
0	-1.309	5.3029
0	-1.377	5.2652
0	-1.462	5.2213
0	-1.564	5.1773
0	-1.649	5.127
0	-1.734	5.0767
0	-1.836	5.0202
0	-1.921	4.9637
0	-2.023	4.9071
0	-2.125	4.8443
0	-2.227	4.7752
0	-2.312	4.706
0	-2.414	4.6369
0	-2.516	4.5615
0	-2.618	4.4861
0	-2.703	4.4044
0	-2.805	4.3228
0	-2.89	4.2348
1	-2.975	4.1468
1	-3.077	4.0589
1	-3.179	3.9646
1	-3.281	3.8641
1	-3.366	3.7699
1	-3.451	3.6631
1	-3.519	3.5625
1	-3.587	3.4557
1	-3.638	3.3426
1	-3.672	3.2358
1	-3.706	3.1227
0	-3.689	3.0096
0	-3.672	2.9028
0	-3.638	2.7897
0	-3.604	2.6829
0	-3.553	2.5761
0	-3.485	2.4693
0	-3.417	2.3624
0	-3.349	2.2619
0	-3.264	2.1614
0	-3.179	2.0671
0	-3.094	1.9729
0	-2.992	1.8786
0	-2.89	1.7907
0	-2.788	1.709
0	-2.703	1.621
0	-2.601	1.5456
0	-2.499	1.4703
0	-2.397	1.3948
0	-2.295	1.3257
0	-2.193	1.2566
0	-2.108	1.1938
0	-2.006	1.131
0	-1.921	1.0681
0	-1.836	1.0116
0	-1.751	0.96131
0	-1.666	0.91105
0	-1.581	0.86079
0	-1.513	0.81052
0	-1.445	0.76654
0	-1.377	0.72884
0	-1.309	0.68486
0	-1.241	0.64716
0	-1.19	0.60946
0	-1.122	0.57805
0	-1.071	0.54035
0	-1.02	0.50893
0	-0.969	0.4838
0	-0.918	0.45238
0	-0.884	0.42725
0	-0.85	0.39583
0	-0.799	0.3707
0	-0.765	0.35185
0	-0.731	0.32672
0	-0.697	0.30787
0	-0.68	0.28274
0	-0.646	0.26389
0	-0.612	0.24504
0	-0.595	0.22619
0	-0.578	0.20734
0	-0.544	0.19478
0	-0.527	0.17593
0	-0.51	0.15708
0	-0.493	0.14451
0	-0.493	0.13195
0	-0.476	0.1131
0	-0.459	0.10053
0	-0.459	0.087963
0	-0.442	0.069114
0	-0.442	0.056548
0	-0.425	0.043982
0	-0.425	0.031415
0	-0.425	0.018849
0	-0.425	0.0062831
0	-0.425	6.2768
0	-0.425	6.2642
0	-0.425	6.2517
0	-0.425	6.2391
0	-0.425	6.2265
0	-0.442	6.214
0	-0.442	6.1951
0	-0.459	6.1826
0	-0.459	6.17
0	-0.476	6.1574
2	-0.493	6.1386
2	-0.476	6.126
2	-0.459	6.1135
2	-0.459	6.1009
2	-0.442	6.082
2	-0.442	6.0695
2	-0.425	6.0569
2	-0.425	6.0443
2	-0.425	6.0318
2	-0.425	6.0192
2	-0.425	6.0066
2	-0.425	5.9941
2	-0.425	5.9815
2	-0.425	5.9689
2	-0.425	5.9564
2	-0.442	5.9375
2	-0.442	5.925
2	-0.459	5.9124
2	-0.459	5.8998
2	-0.476	5.8873
2	-0.476	5.8684
2	-0.493	5.8559
2	-0.51	5.837
2	-0.527	5.8244
2	-0.544	5.8056
2	-0.561	5.793
0	-0.612	5.7742
0	-0.663	5.7553
0	-0.714	5.7302
0	-0.765	5.7113
0	-0.816	5.6862
0	-0.867	5.6611
0	-0.935	5.6359
0	-1.003	5.6045
0	-1.054	5.5731
0	-1.122	5.5417
0	-1.19	5.504
0	-1.258	5.4663
0	-1.343	5.4286
0	-1.411	5.3846
0	-1.496	5.3406
0	-1.564	5.2966
0	-1.649	5.2464
0	-1.734	5.1961
0	-1.836	5.1459
0	-1.921	5.0893
0	-2.006	5.0265
0	-2.108	4.9637
0	-2.21	4.9008
0	-2.295	4.8317
0	-2.397	4.7626
0	-2.499	4.6872
0	-2.601	4.6118
0	-2.703	4.5301
0	-2.788	4.4484
0	-2.89	4.3667
0	-2.975	4.2788
0	-3.06	4.1845
0	-3.145	4.0903
0	-3.23	3.996
0	-3.298	3.8955
0	-3.366	3.795
0	-3.417	3.6945
0	-3.468	3.5939
0	-3.502	3.4871
0	-3.519	3.3803
0	-3.536	3.2735
0	-3.553	3.1667
0	-3.553	3.0599
0	-3.536	2.9593
0	-3.502	2.8525
0	-3.468	2.7457
0	-3.434	2.6389
0	-3.366	2.5384
0	-3.315	2.4378
0	-3.247	2.3373
0	-3.162	2.2431
0	-3.077	2.1488
0	-2.992	2.0609
0	-2.907	1.9729
0	-2.805	1.8849
0	-2.703	1.8033
0	-2.618	1.7216
0	-2.516	1.6462
0	-2.414	1.5708
0	-2.312	1.5017
0	-2.21	1.4325
0	-2.108	1.3634
0	-2.006	1.3006
0	-1.921	1.2441
0	-1.819	1.1875
0	-1.717	1.1372
0	-1.632	1.087
0	-1.547	1.0367
0	-1.462	0.99273
0	-1.377	0.94875
0	-1.292	0.90477
0	-1.224	0.86707
0	-1.139	0.83565
0	-1.071	0.79795
0	-1.003	0.76654
0	-0.935	0.74141
0	-0.867	0.71627
0	-0.799	0.69114
1	-0.731	0.66601
1	-0.697	0.64088
1	-0.663	0.62203
0	-0.612	0.60318
0	-0.544	0.58433
0	-0.493	0.57176
0	-0.442	0.55291
0	-0.391	0.54035
0	-0.34	0.53406
0	-0.289	0.5215
0	-0.238	0.51521
0	-0.187	0.50893
0	-0.136	0.50265
0	-0.085	0.49637
0	-0.034	0.49637
0	0	0.49637
0	0.034	0.49637
0	0.085	0.49637
0	0.136	0.50265
1	0.187	0.50893
1	0.204	0.51521
1	0.221	0.5215
1	0.255	0.52778
1	0.272	0.53406
1	0.289	0.54663
1	0.323	0.55291
1	0.357	0.56548
1	0.374	0.57176
1	0.408	0.58433
1	0.425	0.59689
1	0.459	0.61574
1	0.493	0.62831
0	0.561	0.64088
0	0.612	0.65973
0	0.68	0.67858
0	0.731	0.70371
0	0.799	0.72884
0	0.867	0.75397
0	0.935	0.7791
0	1.02	0.81052
0	1.088	0.84193
0	1.156	0.87335
0	1.241	0.91105
0	1.309	0.94875
0	1.394	0.99273
0	1.479	1.0304
0	1.564	1.0807
0	1.666	1.1247
0	1.751	1.1812
0	1.836	1.2315
0	1.938	1.288
0	2.04	1.3509
0	2.125	1.4137
0	2.227	1.4765
0	2.329	1.5456
0	2.431	1.621
0	2.516	1.6902
0	2.618	1.7718
2	2.72	1.8472
2	2.839	1.9352
2	2.958	2.0232
2	3.06	2.1111
2	3.179	2.2054
2	3.281	2.2996
2	3.366	2.4001
2	3.468	2.507
2	3.536	2.6075
2	3.621	2.7206
2	3.672	2.8274
2	3.723	2.9405
2	3.757	3.0536
2	3.791	3.1667
2	3.808	3.2798
0	3.791	3.3929
0	3.757	3.506
0	3.706	3.6191
0	3.655	3.7322
0	3.604	3.839
0	3.519	3.9458
0	3.451	4.0526
0	3.366	4.1531
0	3.281	4.2537
0	3.179	4.3542
0	3.094	4.4484
0	2.992	4.5364
0	2.89	4.6244
0	2.788	4.7123
0	2.686	4.794
0	2.584	4.8694
0	2.482	4.9511
0	2.38	5.0202
0	2.295	5.0956
0	2.193	5.1584
0	2.108	5.2275
0	2.023	5.2904
0	1.938	5.3469
2	1.853	5.4035
2	1.819	5.46
2	1.768	5.5166
2	1.717	5.5668
2	1.683	5.6171
2	1.649	5.6674
0	1.598	5.7176
0	1.547	5.7616
0	1.496	5.8119
0	1.462	5.8559
0	1.411	5.8998
0	1.377	5.9375
0	1.343	5.9815
0	1.326	6.0192
0	1.292	6.0632
1	1.275	6.1009
1	1.224	6.1386
1	1.19	6.1763
1	1.156	6.2077
1	1.122	6.2454
1	1.088	6.2768
1	1.071	0.025132
1	1.037	0.056548
1	1.02	0.087963
1	1.003	0.11938
1	0.986	0.15079
1	0.986	0.18221
1	0.969	0.20734
1	0.969	0.23876
1	0.969	0.27017
1	0.969	0.29531
1	0.969	0.32672
1	0.969	0.35814
1	0.986	0.38955
1	1.003	0.41469
1	1.02	0.4461
1	1.037	0.47752
1	1.054	0.50893
0	1.105	0.54035
0	1.156	0.57805
0	1.207	0.60946
0	1.275	0.64716
0	1.326	0.69114
0	1.394	0.72884
0	1.462	0.77282
0	1.53	0.8168
0	1.598	0.86707
0	1.683	0.91105
0	1.768	0.9676
0	1.853	1.0179
0	1.938	1.0744
0	2.023	1.1372
0	2.108	1.2001
0	2.21	1.2629
0	2.295	1.332
0	2.397	1.4011
0	2.499	1.4765
0	2.601	1.5519
0	2.686	1.6336
0	2.788	1.7153
0	2.89	1.797
0	2.975	1.8849
0	3.077	1.9792
0	3.162	2.0734
0	3.247	2.1677
0	3.315	2.2682
0	3.4	2.3687
0	3.451	2.4693
0	3.519	2.5761
0	3.553	2.6829
0	3.604	2.7897
0	3.621	2.8965
0	3.638	3.0096
0	3.655	3.1164
0	3.638	3.2295
0	3.621	3.3363
0	3.604	3.4431
0	3.57	3.5562
0	3.519	3.6631
0	3.451	3.7636
0	3.4	3.8704
0	3.315	3.9709
0	3.247	4.0652
0	3.162	4.1657
0	3.077	4.2599
0	2.975	4.3479
0	2.873	4.4359
0	2.788	4.5238
0	2.686	4.6055
0	2.584	4.6809
0	2.482	4.7626
0	2.38	4.8317
0	2.278	4.9008
0	2.176	4.9699
0	2.091	5.0328
0	1.989	5.0956
0	1.904	5.1521
0	1.802	5.2087
0	1.717	5.2652
0	1.632	5.3155
0	1.547	5.3595
0	1.479	5.4097
0	1.394	5.4537
0	1.326	5.4914
0	1.258	5.5291
0	1.19	5.5668
0	1.122	5.6045
0	1.054	5.6359
0	1.003	5.6674
0	0.952	5.6988
0	0.884	5.7239
0	0.833	5.749
0	0.782	5.7742
0	0.748	5.7993
0	0.697	5.8182
0	0.646	5.8433
0	0.612	5.8621
0	0.561	5.8747
0	0.527	5.8936
0	0.493	5.9124
0	0.459	5.925
0	0.425	5.9375
0	0.391	5.9501
0	0.357	5.9627
0	0.323	5.9689
2	0.289	5.9815
2	0.289	5.9878
2	0.289	6.0004
2	0.289	6.0066
2	0.289	6.0192
2	0.289	6.0255
2	0.289	6.0381
0	0.272	6.0443
0	0.255	6.0506
0	0.221	6.0632
0	0.204	6.0695
0	0.187	6.0758
0	0.17	6.0758
0	0.136	6.082
0	0.119	6.0883
2	0.102	6.0883
2	0.119	6.0946
2	0.119	6.1009
2	0.136	6.1009
2	0.136	6.1072
2	0.153	6.1135
2	0.17	6.1135
2	0.17	6.1197
2	0.187	6.126
2	0.204	6.1323
2	0.204	6.1386
0	0.187	6.1449
0	0.187	6.1512
0	0.17	6.1574
0	0.153	6.1637
0	0.153	6.17
0	0.136	6.17
0	0.119	6.1763
0	0.119	6.1826
0	0.102	6.1826
0	0.102	6.1889
0	0.085	6.1889
0	0.068	6.1889
0	0.068	6.1951
0	0.051	6.1951
0	0.051	6.2014
0	0.034	6.2014
0	0.034	6.2014
0	0.034	6.2014
0	0.017	6.2014
0	0.017	6.2014
0	0	6.2077
0	0	6.2077
0	0	6.2077
0	0	6.2077
2	-0.017	6.2014
2	0	6.2014
2	0.017	6.2014
2	0.034	6.2077
2	0.051	6.2077
2	0.068	6.2077
2	0.085	6.214
2	0.119	6.214
2	0.136	6.2203
2	0.153	6.2203
2	0.17	6.2265
2	0.204	6.2328
2	0.221	6.2391
0	0.221	6.2454
0	0.204	6.2517
0	0.204	6.258
0	0.204	6.2642
0	0.204	6.2705
0	0.204	6.2831
0	0.204	0.0062831
0	0.204	0.012566
0	0.204	0.018849
0	0.204	0.025132
0	0.221	0.031415
0	0.221	0.037699
1	0.221	0.043982
1	0.204	0.050265
1	0.17	0.056548
1	0.153	0.062831
1	0.136	0.062831
1	0.119	0.069114
1	0.102	0.075397
1	0.085	0.075397
1	0.051	0.075397
1	0.034	0.08168
1	0.017	0.08168
1	0	0.08168
1	0	0.08168
1	-0.017	0.08168
1	-0.034	0.08168
1	-0.051	0.075397
1	-0.068	0.075397
0	-0.068	0.075397
0	-0.051	0.069114
0	-0.051	0.069114
0	-0.051	0.069114
0	-0.034	0.069114
0	-0.034	0.062831
0	-0.017	0.062831
0	-0.017	0.062831
0	-0.017	0.062831
0	0	0.062831
0	0	0.062831
0	0	0.062831
0	0	0.062831
0	0	0.062831
0	0.017	0.062831
0	0.017	0.062831
0	0.017	0.062831
0	0.034	0.062831
0	0.034	0.069114
0	0.051	0.069114
0	0.051	0.069114
0	0.068	0.069114
1	0.068	0.075397
1	0.051	0.075397
1	0.034	0.075397
1	0.017	0.08168
1	0	0.08168
1	-0.017	0.08168
1	-0.034	0.075397
1	-0.051	0.075397
1	-0.068	0.075397
1	-0.085	0.069114
1	-0.102	0.069114
0	-0.102	0.062831
0	-0.085	0.062831
0	-0.085	0.062831
0	-0.085	0.056548
0	-0.068	0.056548
0	-0.068	0.050265
0	-0.068	0.050265
0	-0.051	0.050265
0	-0.051	0.043982
0	-0.051	0.043982
0	-0.034	0.043982
0	-0.034	0.043982
0	-0.034	0.037699
0	-0.034	0.037699
0	-0.017	0.037699
0	-0.017	0.037699
0	-0.017	0.037699
0	-0.017	0.037699
0	0	0.037699
0	0	0.031415
0	0	0.031415
0	0	0.031415
0	0	0.031415
0	0	0.031415
0	0	0.031415
0	0	0.031415
0	0	0.031415
0	0	0.037699
0	0.017	0.037699
0	0.017	0.037699
0	0.017	0.037699
0	0.017	0.037699
0	0.034	0.037699
0	0.034	0.037699
0	0.034	0.043982
0	0.034	0.043982
0	0.051	0.043982
0	0.051	0.043982
0	0.051	0.050265
0	0.068	0.050265
0	0.068	0.050265
0	0.068	0.056548
0	0.085	0.056548
0	0.085	0.056548
0	0.085	0.062831
0	0.102	0.062831
0	0.102	0.069114
0	0.102	0.069114
0	0.119	0.075397
1	0.119	0.08168
1	0.102	0.08168
1	0.085	0.087963
1	0.068	0.087963
1	0.051	0.087963
1	0.034	0.094246
1	0.017	0.094246
1	0	0.094246
1	0	0.094246
1	-0.017	0.094246
1	-0.034	0.094246
1	-0.051	0.087963
1	-0.068	0.087963
1	-0.085	0.087963
1	-0.102	0.08168
1	-0.119	0.08168
0	-0.119	0.075397
0	-0.102	0.069114
0	-0.102	0.069114
0	-0.102	0.062831
0	-0.085	0.062831
0	-0.085	0.062831
0	-0.068	0.056548
0	-0.068	0.056548
0	-0.068	0.050265
0	-0.051	0.050265
0	-0.051	0.050265
0	-0.051	0.043982
0	-0.034	0.043982
0	-0.034	0.043982
0	-0.034	0.043982
0	-0.034	0.043982
0	-0.017	0.037699
0	-0.017	0.037699
0	-0.017	0.037699
0	-0.017	0.037699
0	0	0.037699
0	0	0.037699
0	0	0.037699
0	0	0.037699
0	0	0.037699
0	0	0.037699
0	0	0.037699
0	0	0.037699
0	0.017	0.037699
0	0.017	0.037699
0	0.017	0.037699
0	0.017	0.037699
0	0.034	0.043982
0	0.034	0.043982
0	0.034	0.043982
0	0.034	0.043982
0	0.051	0.043982
0	0.051	0.050265
0	0.051	0.050265
0	0.068	0.050265
0	0.068	0.056548
0	0.068	0.056548
0	0.085	0.056548
0	0.085	0.062831
0	0.085	0.062831
0	0.102	0.069114
0	0.102	0.069114
0	0.119	0.075397
0	0.119	0.075397
0	0.119	0.08168
1	0.136	0.087963
1	0.119	0.087963
1	0.102	0.094246
1	0.085	0.094246
1	0.068	0.10053
1	0.051	0.10053
1	0.034	0.10053
1	0.017	0.10053
1	0	0.10681
1	0	0.10681
1	-0.017	0.10053
1	-0.034	0.10053
1	-0.051	0.10053
1	-0.068	0.10053
1	-0.085	0.094246
0	-0.068	0.094246
0	-0.068	0.094246
0	-0.051	0.087963
0	-0.051	0.087963
0	-0.034	0.087963
0	-0.034	0.087963
0	-0.017	0.08168
0	-0.017	0.08168
0	0	0.08168
0	0	0.08168
0	0	0.08168
0	0.017	0.08168
0	0.017	0.08168
0	0.034	0.087963
0	0.034	0.087963
0	0.051	0.087963
0	0.051	0.087963
0	0.068	0.094246
0	0.068	0.094246
0	0.085	0.094246
0	0.085	0.10053
0	0.102	0.10053
0	0.119	0.10681
0	0.119	0.1131
0	0.136	0.1131
1	0.153	0.11938
1	0.136	0.12566
1	0.119	0.12566
1	0.102	0.13195
1	0.085	0.13195
1	0.085	0.13823
1	0.068	0.13823
1	0.051	0.13823
1	0.034	0.14451
1	0.034	0.14451
1	0.017	0.14451
1	0	0.14451
1	0	0.14451
1	0	0.14451
1	-0.017	0.14451
0	0	0.14451
0	0	0.14451
0	0.017	0.14451
0	0.017	0.14451
0	0.034	0.14451
0	0.051	0.15079
0	0.068	0.15079
0	0.085	0.15079
0	0.102	0.15708
0	0.119	0.15708
0	0.136	0.16336
1	0.153	0.16964
1	0.136	0.16964
1	0.136	0.17593
1	0.119	0.18221
1	0.119	0.18221
1	0.102	0.18849
1	0.102	0.19478
1	0.085	0.19478
1	0.085	0.19478
1	0.068	0.20106
1	0.068	0.20106
1	0.068	0.20734
1	0.051	0.20734
1	0.051	0.20734
1	0.051	0.20734
1	0.034	0.21363
1	0.034	0.21363
1	0.034	0.21363
1	0.017	0.21363
1	0.017	0.21363
1	0.017	0.21991
1	0	0.21991
1	0	0.21991
1	0	0.21991
1	0	0.21991
1	0	0.21991
1	0	0.21991
1	0	0.21991
1	-0.017	0.21991
1	-0.017	0.21363
1	-0.017	0.21363
1	-0.034	0.21363
1	-0.034	0.21363
1	-0.034	0.21363
1	-0.051	0.20734
1	-0.051	0.20734
1	-0.051	0.20734
1	-0.068	0.20734
1	-0.068	0.20106
1	-0.068	0.20106
1	-0.085	0.19478
1	-0.085	0.19478
1	-0.102	0.18849
1	-0.102	0.18849
1	-0.119	0.18221
1	-0.119	0.18221
1	-0.136	0.17593
1	-0.136	0.16964
1	-0.153	0.16964
1	-0.153	0.16336
1	-0.17	0.15708
0	-0.153	0.15079
0	-0.136	0.15079
0	-0.119	0.14451
0	-0.102	0.13823
0	-0.102	0.13823
0	-0.085	0.13195
0	-0.068	0.13195
0	-0.051	0.12566
0	-0.051	0.12566
0	-0.034	0.12566
0	-0.017	0.12566
0	0	0.12566
0	0	0.12566
0	0	0.12566
0	0.017	0.12566
0	0.034	0.12566
0	0.051	0.12566
0	0.051	0.12566
0	0.068	0.13195
0	0.085	0.13195
0	0.102	0.13823
1	0.102	0.13823
1	0.102	0.14451
1	0.085	0.14451
1	0.068	0.15079
1	0.068	0.15079
1	0.051	0.15079
1	0.034	0.15708
1	0.034	0.15708
1	0.017	0.15708
1	0	0.15708
1	0	0.15708
1	0	0.15708
1	-0.017	0.15708
1	-0.017	0.15708
1	-0.034	0.15708
1	-0.051	0.15079
1	-0.051	0.15079
1	-0.068	0.15079
1	-0.085	0.14451
0	-0.068	0.14451
0	-0.051	0.14451
0	-0.034	0.13823
0	-0.017	0.13823
0	0	0.13823
0	0	0.13823
0	0	0.13823
0	0.017	0.13823
0	0.034	0.13823
0	0.051	0.14451
0	0.068	0.14451
0	0.068	0.14451
0	0.085	0.15079
0	0.102	0.15079
0	0.119	0.15708
1	0.136	0.15708
1	0.119	0.16336
1	0.119	0.16964
1	0.102	0.16964
1	0.102	0.17593
1	0.085	0.17593
1	0.085	0.18221
1	0.068	0.18221
1	0.068	0.18221
1	0.051	0.18849
1	0.051	0.18849
1	0.034	0.18849
1	0.034	0.19478
1	0.017	0.19478
1	0.017	0.19478
1	0	0.19478
1	0	0.19478
1	0	0.19478
1	0	0.19478
1	0	0.19478
1	-0.017	0.19478
1	-0.017	0.19478
1	-0.034	0.19478
1	-0.034	0.18849
1	-0.051	0.18849
1	-0.051	0.18849
1	-0.051	0.18849
1	-0.068	0.18221
1	-0.068	0.18221
1	-0.085	0.17593
1	-0.102	0.17593
1	-0.102	0.16964
1	-0.119	0.16964
1	-0.119	0.16336
1	-0.136	0.16336
1	-0.136	0.15708
1	-0.153	0.15079
1	-0.17	0.14451
1	-0.187	0.14451
1	-0.187	0.13823
0	-0.17	0.13195
0	-0.17	0.12566
0	-0.153	0.11938
0	-0.136	0.1131
0	-0.136	0.1131
0	-0.119	0.10681
0	-0.102	0.10053
0	-0.102	0.10053
0	-0.085	0.094246
0	-0.068	0.094246
0	-0.068	0.094246
0	-0.051	0.087963
0	-0.051	0.087963
0	-0.034	0.087963
0	-0.034	0.08168
0	-0.017	0.08168
0	-0.017	0.08168
0	0	0.08168
0	0	0.08168
0	0	0.08168
0	0	0.08168
0	0.017	0.08168
0	0.017	0.08168
0	0.034	0.08168
1	0.034	0.087963
1	0.017	0.087963
1	0	0.087963
1	0	0.087963
1	-0.017	0.087963
1	-0.034	0.087963
0	-0.017	0.087963
0	-0.017	0.08168
0	0	0.08168
0	0	0.08168
0	0	0.08168
0	0	0.08168
0	0.017	0.08168
0	0.017	0.08168
0	0.034	0.087963
0	0.034	0.087963
0	0.051	0.087963
0	0.051	0.087963
0	0.068	0.094246
0	0.068	0.094246
0	0.085	0.094246
0	0.102	0.10053
0	0.102	0.10053
0	0.119	0.10681
1	0.119	0.1131
1	0.119	0.1131
1	0.102	0.11938
1	0.085	0.11938
1	0.068	0.12566
1	0.051	0.12566
1	0.034	0.12566
1	0.017	0.12566
1	0.017	0.13195
1	0	0.13195
1	0	0.13195
1	-0.017	0.12566
1	-0.034	0.12566
1	-0.034	0.12566
1	-0.051	0.12566
1	-0.068	0.12566
1	-0.085	0.11938
0	-0.068	0.11938
0	-0.068	0.1131
0	-0.051	0.1131
0	-0.034	0.1131
0	-0.034	0.1131
0	-0.017	0.10681
0	0	0.10681
0	0	0.10681
0	0	0.10681
0	0.017	0.10681
0	0.017	0.1131
0	0.034	0.1131
0	0.051	0.1131
0	0.051	0.1131
0	0.068	0.11938
1	0.085	0.11938
1	0.068	0.11938
1	0.051	0.12566
1	0.034	0.12566
1	0.017	0.12566
1	0.017	0.12566
1	0	0.12566
1	0	0.12566
1	-0.017	0.12566
1	-0.034	0.12566
1	-0.034	0.12566
1	-0.051	0.12566
1	-0.068	0.11938
1	-0.085	0.11938
1	-0.102	0.1131
1	-0.119	0.1131
0	-0.102	0.10681
0	-0.102	0.10681
0	-0.085	0.10053
0	-0.068	0.10053
0	-0.068	0.10053
0	-0.051	0.094246
0	-0.051	0.094246
0	-0.034	0.094246
0	-0.017	0.094246
0	-0.017	0.087963
0	0	0.087963
0	0	0.087963
0	0	0.087963
0	0	0.087963
0	0.017	0.087963
0	0.017	0.094246
0	0.034	0.094246
0	0.051	0.094246
0	0.051	0.094246
0	0.068	0.10053
0	0.068	0.10053
0	0.085	0.10053
0	0.102	0.10681
0	0.102	0.10681
1	0.119	0.1131
1	0.102	0.1131
1	0.085	0.11938
1	0.068	0.11938
1	0.051	0.12566
1	0.051	0.12566
1	0.034	0.12566
1	0.017	0.12566
0	0.034	0.12566
0	0.034	0.13195
0	0.051	0.13195
0	0.068	0.13195
0	0.085	0.13823
0	0.102	0.13823
0	0.102	0.14451
0	0.119	0.14451
0	0.136	0.15079
0	0.153	0.15708
1	0.17	0.16336
1	0.153	0.16336
1	0.153	0.16964
1	0.136	0.17593
1	0.136	0.18221
1	0.119	0.18221
1	0.119	0.18849
1	0.102	0.18849
1	0.102	0.19478
1	0.085	0.19478
1	0.085	0.20106
1	0.085	0.20106
1	0.068	0.20734
1	0.068	0.20734
1	0.068	0.20734
1	0.051	0.21363
1	0.051	0.21363
1	0.051	0.21363
1	0.034	0.21991
1	0.034	0.21991
1	0.034	0.21991
1	0.017	0.21991
1	0.017	0.21991
1	0.017	0.21991
1	0.017	0.21991
1	0	0.22619
1	0	0.22619
1	0	0.22619
1	0	0.22619
1	0	0.22619
1	0	0.22619
1	0	0.21991
1	-0.017	0.21991
1	-0.017	0.21991
1	-0.017	0.21991
1	-0.017	0.21991
1	-0.034	0.21991
1	-0.034	0.21991
1	-0.034	0.21363
1	-0.051	0.21363
1	-0.051	0.21363
1	-0.051	0.21363
1	-0.068	0.20734
1	-0.068	0.20734
1	-0.068	0.20734
1	-0.085	0.20106
1	-0.085	0.20106
1	-0.102	0.19478
1	-0.102	0.19478
1	-0.102	0.18849
1	-0.119	0.18849
0	-0.102	0.18221
0	-0.085	0.18221
0	-0.068	0.17593
0	-0.051	0.17593
0	-0.034	0.17593
0	-0.017	0.17593
0	0	0.17593
0	0.017	0.17593
0	0.034	0.17593
0	0.051	0.17593
0	0.068	0.17593
0	0.085	0.18221
0	0.102	0.18221
1	0.119	0.18849
1	0.102	0.18849
1	0.102	0.19478
1	0.102	0.19478
1	0.085	0.20106
1	0.085	0.20106
1	0.068	0.20734
1	0.068	0.20734
1	0.068	0.20734
1	0.051	0.21363
1	0.051	0.21363
1	0.051	0.21363
1	0.034	0.21363
1	0.034	0.21991
1	0.034	0.21991
1	0.017	0.21991
1	0.017	0.21991
1	0.017	0.21991
1	0.017	0.21991
1	0	0.21991
1	0	0.22619
1	0	0.22619
1	0	0.22619
1	0	0.22619
1	0	0.22619
1	0	0.21991
1	-0.017	0.21991
1	-0.017	0.21991
1	-0.017	0.21991
1	-0.017	0.21991
1	-0.034	0.21991
1	-0.034	0.21991
1	-0.034	0.21363
1	-0.051	0.21363
1	-0.051	0.21363
1	-0.051	0.21363
1	-0.068	0.20734
1	-0.068	0.20734
1	-0.068	0.20734
1	-0.085	0.20106
1	-0.085	0.20106
1	-0.085	0.19478
1	-0.102	0.19478
1	-0.102	0.18849
1	-0.119	0.18849
1	-0.119	0.18221
1	-0.136	0.17593
1	-0.136	0.17593
1	-0.153	0.16964
1	-0.153	0.16336
1	-0.17	0.15708
0	-0.153	0.15708
0	-0.136	0.15079
0	-0.119	0.14451
0	-0.102	0.14451
0	-0.102	0.13823
0	-0.085	0.13823
0	-0.068	0.13195
0	-0.051	0.13195
0	-0.034	0.13195
0	-0.034	0.12566
0	-0.017	0.12566
0	0	0.12566
0	0	0.12566
0	0	0.12566
0	0.017	0.12566
0	0.034	0.13195
0	0.051	0.13195
0	0.068	0.13195
0	0.068	0.13195
0	0.085	0.13823
1	0.102	0.13823
1	0.085	0.14451
1	0.085	0.14451
1	0.068	0.15079
1	0.051	0.15079
1	0.034	0.15079
1	0.034	0.15079
1	0.017	0.15708
1	0	0.15708
1	0	0.15708
1	0	0.15708
1	-0.017	0.15708
1	-0.017	0.15708
1	-0.034	0.15079
1	-0.051	0.15079
1	-0.051	0.15079
1	-0.068	0.15079
1	-0.085	0.14451
1	-0.085	0.14451
1	-0.102	0.13823
1	-0.119	0.13823
1	-0.136	0.13195
0	-0.119	0.12566
0	-0.102	0.12566
0	-0.085	0.11938
0	-0.085	0.11938
0	-0.068	0.11938
0	-0.051	0.1131
0	-0.034	0.1131
0	-0.034	0.1131
0	-0.017	0.1131
0	0	0.1131
0	0	0.10681
0	0	0.10681
0	0.017	0.1131
0	0.017	0.1131
0	0.034	0.1131
1	0.051	0.1131
1	0.034	0.1131
1	0.017	0.1131
1	0	0.1131
1	0	0.1131
1	-0.017	0.1131
1	-0.034	0.1131
1	-0.051	0.1131
1	-0.068	0.1131
1	-0.085	0.10681
1	-0.085	0.10681
0	-0.085	0.10053
0	-0.068	0.10053
0	-0.068	0.10053
0	-0.051	0.094246
0	-0.034	0.094246
0	-0.034	0.094246
0	-0.017	0.094246
0	-0.017	0.094246
0	0	0.094246
0	0	0.094246
0	0	0.094246
0	0.017	0.094246
0	0.017	0.094246
0	0.034	0.094246
0	0.034	0.094246
0	0.051	0.094246
0	0.051	0.10053
0	0.068	0.10053
0	0.085	0.10053
0	0.085	0.10681
0	0.102	0.10681
0	0.119	0.1131
1	0.119	0.1131
1	0.102	0.11938
1	0.085	0.11938
1	0.085	0.12566
1	0.068	0.12566
1	0.051	0.13195
1	0.034	0.13195
1	0.017	0.13195
1	0.017	0.13195
1	0	0.13195
1	0	0.13195
1	-0.017	0.13195
1	-0.034	0.13195
1	-0.034	0.13195
1	-0.051	0.13195
1	-0.068	0.12566
1	-0.085	0.12566
1	-0.102	0.11938
1	-0.119	0.11938
0	-0.102	0.1131
0	-0.085	0.1131
0	-0.085	0.10681
0	-0.068	0.10681
0	-0.051	0.10681
0	-0.051	0.10053
0	-0.034	0.10053
0	-0.017	0.10053
0	-0.017	0.10053
0	0	0.10053
0	0	0.10053
0	0	0.10053
0	0.017	0.10053
1	0.017	0.10053
1	0	0.10053
1	0	0.10053
1	-0.017	0.10053
1	-0.034	0.10053
1	-0.051	0.10053
1	-0.068	0.094246
1	-0.085	0.094246
1	-0.102	0.094246
1	-0.119	0.087963
1	-0.136	0.08168
0	-0.119	0.08168
0	-0.119	0.075397
0	-0.102	0.075397
0	-0.102	0.069114
0	-0.085	0.062831
0	-0.085	0.062831
0	-0.085	0.062831
0	-0.068	0.056548
0	-0.068	0.056548
0	-0.068	0.050265
0	-0.051	0.050265
0	-0.051	0.050265
0	-0.051	0.050265
0	-0.034	0.043982
0	-0.034	0.043982
0	-0.034	0.043982
0	-0.034	0.043982
0	-0.017	0.043982
0	-0.017	0.037699
0	-0.017	0.037699
0	-0.017	0.037699
0	0	0.037699
0	0	0.037699
0	0	0.037699
0	0	0.037699
0	0	0.037699
0	0	0.037699
0	0	0.037699
0	0	0.037699
0	0.017	0.037699
0	0.017	0.037699
0	0.017	0.037699
0	0.017	0.043982
0	0.034	0.043982
0	0.034	0.043982
0	0.034	0.043982
0	0.034	0.043982
0	0.051	0.050265
0	0.051	0.050265
0	0.051	0.050265
0	0.068	0.050265
0	0.068	0.056548
0	0.068	0.056548
1	0.085	0.062831
1	0.068	0.062831
1	0.034	0.062831
1	0.017	0.062831
1	0	0.069114
1	0	0.069114
1	-0.017	0.062831
1	-0.051	0.062831
1	-0.068	0.062831
1	-0.085	0.062831
0	-0.085	0.056548
0	-0.068	0.056548
0	-0.068	0.050265
0	-0.068	0.050265
0	-0.051	0.050265
0	-0.051	0.043982
0	-0.051	0.043982
0	-0.034	0.043982
0	-0.034	0.043982
0	-0.034	0.037699
0	-0.034	0.037699
0	-0.017	0.037699
0	-0.017	0.037699
0	-0.017	0.037699
1	-0.017	0.037699
1	-0.034	0.031415
1	-0.051	0.031415
1	-0.085	0.031415
1	-0.102	0.025132
1	-0.136	0.025132
1	-0.153	0.018849
0	-0.153	0.012566
0	-0.153	0.0062831
0	-0.153	0.0062831
0	-0.153	0
0	-0.153	6.2768
0	-0.153	6.2705
0	-0.153	6.2705
0	-0.153	6.2642
0	-0.153	6.258
0	-0.153	6.2517
0	-0.153	6.2517
0	-0.17	6.2454
0	-0.17	6.2391
0	-0.17	6.2328
0	-0.17	6.2265
0	-0.187	6.2203
2	-0.187	6.214
2	-0.17	6.214
2	-0.153	6.2077
2	-0.119	6.2014
2	-0.102	6.1951
2	-0.085	6.1951
2	-0.068	6.1889
2	-0.051	6.1889
2	-0.034	6.1889
2	-0.017	6.1889
2	0	6.1889
2	0	6.1889
2	0.017	6.1889
2	0.034	6.1889
2	0.051	6.1889
2	0.068	6.1951
2	0.085	6.1951
2	0.102	6.1951
2	0.136	6.2014
2	0.153	6.2077
2	0.17	6.214
2	0.187	6.214
2	0.204	6.2203
2	0.238	6.2328
2	0.255	6.2391
2	0.272	6.2454
2	0.306	6.2517
0	0.306	6.2642
0	0.289	6.2705
0	0.289	0
0	0.289	0.0062831
0	0.306	0.018849
0	0.306	0.025132
0	0.306	0.037699
0	0.306	0.043982
0	0.306	0.056548
0	0.323	0.062831
0	0.323	0.075397
0	0.34	0.08168
0	0.34	0.094246
1	0.357	0.10681
1	0.34	0.11938
1	0.323	0.12566
1	0.306	0.13823
1	0.289	0.14451
1	0.289	0.15708
1	0.272	0.16336
1	0.255	0.16964
1	0.255	0.18221
1	0.238	0.18849
1	0.238	0.19478
1	0.238	0.20106
1	0.221	0.20734
1	0.221	0.21363
1	0.221	0.21991
1	0.204	0.22619
1	0.204	0.23876
1	0.204	0.24504
1	0.204	0.25132
1	0.204	0.25761
1	0.204	0.25761
1	0.187	0.26389
1	0.187	0.27017
1	0.204	0.27646
1	0.204	0.28274
1	0.204	0.28902
1	0.204	0.29531
1	0.204	0.30159
1	0.204	0.30787
1	0.204	0.31416
1	0.221	0.32044
1	0.221	0.333
1	0.221	0.33929
1	0.238	0.34557
1	0.238	0.35185
1	0.255	0.35814
1	0.255	0.36442
1	0.272	0.37699
1	0.272	0.38327
1	0.289	0.38955
1	0.306	0.40212
1	0.306	0.4084
1	0.323	0.42097
1	0.34	0.43353
1	0.357	0.43982
1	0.374	0.45238
1	0.391	0.46495
1	0.408	0.47752
1	0.425	0.49008
1	0.442	0.50265
0	0.493	0.51521
0	0.544	0.53406
0	0.595	0.55291
0	0.646	0.57176
0	0.714	0.59061
0	0.765	0.60946
0	0.816	0.63459
0	0.884	0.65973
0	0.952	0.69114
0	1.003	0.72256
0	1.071	0.75397
0	1.139	0.78539
0	1.207	0.82309
2	1.292	0.86079
2	1.394	0.89848
2	1.496	0.94246
2	1.615	0.98645
2	1.717	1.0367
2	1.836	1.0933
2	1.955	1.1498
0	2.04	1.2064
0	2.142	1.2692
0	2.227	1.3383
0	2.329	1.4074
0	2.431	1.4765
0	2.516	1.5519
0	2.618	1.6273
0	2.72	1.709
0	2.822	1.7907
0	2.907	1.8786
0	3.009	1.9666
0	3.094	2.0609
0	3.179	2.1551
0	3.247	2.2494
0	3.332	2.3499
0	3.4	2.4504
0	3.451	2.5572
0	3.502	2.6578
0	3.536	2.7646
0	3.57	2.8714
0	3.587	2.9782
0	3.604	3.085
0	3.604	3.1981
0	3.587	3.3049
0	3.553	3.4117
0	3.519	3.5185
0	3.485	3.6254
0	3.434	3.7259
0	3.366	3.8264
0	3.298	3.9269
0	3.23	4.0275
0	3.145	4.1217
0	3.06	4.216
0	2.958	4.3039
0	2.873	4.3919
0	2.771	4.4798
0	2.669	4.5615
0	2.567	4.6432
0	2.465	4.7186
0	2.363	4.7877
0	2.261	4.8568
0	2.159	4.926
0	2.074	4.9888
0	1.972	5.0516
0	1.87	5.1082
0	1.785	5.1647
0	1.7	5.215
0	1.615	5.2652
0	1.53	5.3155
0	1.445	5.3595
0	1.36	5.3972
0	1.292	5.4412
0	1.207	5.4789
0	1.139	5.5103
0	1.071	5.548
0	1.003	5.5794
0	0.952	5.6108
0	0.884	5.6359
0	0.816	5.6611
0	0.765	5.6862
0	0.714	5.705
0	0.663	5.7302
0	0.612	5.749
0	0.561	5.7679
0	0.51	5.7805
0	0.459	5.7993
0	0.408	5.8119
0	0.374	5.8244
0	0.323	5.8307
0	0.272	5.8433
0	0.238	5.8496
0	0.204	5.8559
0	0.153	5.8621
0	0.119	5.8684
0	0.068	5.8684
0	0.034	5.8684
2	0	5.8747
2	0	5.8747
2	-0.017	5.8684
2	-0.034	5.8684
2	-0.034	5.8684
2	-0.051	5.8684
2	-0.068	5.8684
2	-0.085	5.8621
2	-0.085	5.8621
2	-0.102	5.8559
2	-0.119	5.8559
2	-0.136	5.8496
2	-0.153	5.8433
2	-0.17	5.837
2	-0.187	5.837
2	-0.204	5.8307
2	-0.221	5.8244
2	-0.238	5.8182
2	-0.255	5.8056
[truncated: 5,162 more rows]
