# Supplementary material for: Skilled motor control of an inverted pendulum implies low entropy of states but high entropy of actions
Source: PLoS Comput Biol. 2023 Jan 6;19(1):e1010810. doi: 10.1371/journal.pcbi.1010810 (PMC9851554; doi:10.1371/journal.pcbi.1010810)
Supplement: S2 File — The dataset within the file contains the data collected during the experiment. Each CSV file named “FRI_p_l.csv” corresponds to a different trial, where “p” stands for an unique numerical participant’s identifier and “l” stands for pendulum length (where “2” corresponds to 0.2, “3” to 0.3 m, “4” to 0.4 m, etc.). In every file, rows correspond to subsequent time steps, sampled with a frequency of 0.017 s. For every recorded time step, each column contains: the action selected by the trial’s participant (“action”). The value 0 corresponds to a “no action”, the value 1 represents an action that pushes the pendulum towards the clockwise direction and the value 2 corresponds to an action that pushes the pendulum towards the anti-clockwise direction.the angular velocity of the pendulum at that time step (“ang. velocity”), measured in rad s−1.the angle of the pendulum at that time step (“angle”), measured in rad with values in the interval [0, 2π) rad. The angle 0 rad corresponds to the pendulum oriented in its upright position.the single utility value associated to the whole trial (“utility”). (ZIP) [file pcbi.1010810.s002.zip › ExperimentalData/FRI_6_6.csv]

action	angular vel.	angle	trial utility
0	0	3.2358	-8.7575
0	0	3.2358
0	0	3.2358
0	-0.017	3.2358
0	-0.017	3.2358
0	-0.017	3.2358
0	-0.034	3.2358
0	-0.034	3.2358
0	-0.034	3.2295
0	-0.034	3.2295
0	-0.051	3.2295
0	-0.051	3.2295
0	-0.051	3.2232
0	-0.051	3.2232
0	-0.068	3.2232
0	-0.068	3.217
0	-0.068	3.217
0	-0.068	3.217
0	-0.085	3.2107
0	-0.085	3.2107
0	-0.085	3.2044
0	-0.085	3.2044
0	-0.085	3.2044
0	-0.102	3.1981
0	-0.102	3.1981
0	-0.102	3.1918
0	-0.102	3.1918
0	-0.102	3.1855
0	-0.102	3.1793
0	-0.102	3.1793
0	-0.119	3.173
0	-0.119	3.173
0	-0.119	3.1667
0	-0.119	3.1667
0	-0.119	3.1604
0	-0.119	3.1541
0	-0.119	3.1541
0	-0.119	3.1478
0	-0.119	3.1478
0	-0.119	3.1416
0	-0.119	3.1353
0	-0.119	3.1353
0	-0.119	3.129
2	-0.119	3.129
2	-0.102	3.1227
2	-0.085	3.1164
2	-0.068	3.1164
2	-0.068	3.1164
2	-0.051	3.1101
2	-0.034	3.1101
2	-0.017	3.1101
2	0	3.1101
2	0	3.1101
2	0.017	3.1101
2	0.034	3.1101
2	0.034	3.1101
2	0.051	3.1164
2	0.068	3.1164
2	0.085	3.1164
2	0.102	3.1227
2	0.119	3.1227
2	0.136	3.129
2	0.136	3.1353
2	0.153	3.1353
2	0.17	3.1416
2	0.187	3.1478
2	0.187	3.1541
2	0.204	3.1604
2	0.221	3.1667
2	0.238	3.173
2	0.238	3.1793
2	0.255	3.1918
2	0.272	3.1981
2	0.272	3.2044
2	0.289	3.217
2	0.289	3.2232
2	0.306	3.2358
2	0.306	3.2421
2	0.323	3.2546
2	0.323	3.2609
2	0.34	3.2735
2	0.34	3.2798
2	0.34	3.2923
2	0.357	3.3049
2	0.357	3.3175
2	0.357	3.3238
2	0.357	3.3363
2	0.374	3.3489
2	0.374	3.3615
2	0.374	3.3677
2	0.374	3.3803
2	0.374	3.3929
2	0.374	3.4054
2	0.374	3.418
2	0.374	3.4306
2	0.374	3.4369
2	0.374	3.4494
2	0.374	3.462
2	0.374	3.4745
2	0.357	3.4871
2	0.357	3.4934
2	0.357	3.506
2	0.357	3.5185
2	0.34	3.5248
2	0.34	3.5374
2	0.323	3.5499
2	0.323	3.5562
2	0.323	3.5688
2	0.306	3.5814
2	0.306	3.5877
2	0.289	3.5939
2	0.289	3.6065
2	0.272	3.6128
2	0.272	3.6254
2	0.255	3.6316
2	0.238	3.6379
2	0.238	3.6442
2	0.221	3.6505
2	0.204	3.6568
2	0.204	3.6631
2	0.187	3.6693
2	0.17	3.6756
2	0.17	3.6819
2	0.153	3.6882
2	0.136	3.6945
2	0.119	3.6945
2	0.119	3.7008
2	0.102	3.707
2	0.085	3.707
2	0.068	3.707
2	0.051	3.7133
2	0.051	3.7133
2	0.034	3.7133
2	0.017	3.7133
2	0	3.7196
2	0	3.7196
2	0	3.7133
2	-0.017	3.7133
2	-0.034	3.7133
2	-0.051	3.7133
2	-0.085	3.7133
2	-0.136	3.707
2	-0.17	3.7008
2	-0.204	3.6945
2	-0.238	3.6882
2	-0.255	3.6819
2	-0.289	3.6756
2	-0.306	3.6631
2	-0.34	3.6568
2	-0.357	3.6442
2	-0.391	3.6316
2	-0.408	3.6191
2	-0.425	3.6065
2	-0.459	3.5939
2	-0.476	3.5814
2	-0.493	3.5625
2	-0.51	3.5499
2	-0.544	3.5311
2	-0.561	3.5185
2	-0.578	3.4997
2	-0.595	3.4808
2	-0.612	3.462
2	-0.612	3.4431
2	-0.629	3.4243
2	-0.646	3.4054
2	-0.663	3.3866
2	-0.663	3.3677
2	-0.68	3.3426
2	-0.697	3.3238
2	-0.697	3.3049
2	-0.714	3.2798
2	-0.714	3.2609
2	-0.714	3.2358
2	-0.731	3.217
2	-0.731	3.1918
2	-0.748	3.173
2	-0.765	3.1478
2	-0.782	3.1227
2	-0.799	3.1038
2	-0.799	3.0787
2	-0.816	3.0536
2	-0.816	3.0284
2	-0.833	3.0033
2	-0.833	2.9782
2	-0.833	2.9531
2	-0.85	2.9279
2	-0.85	2.9028
2	-0.85	2.8777
2	-0.85	2.8525
2	-0.85	2.8274
2	-0.833	2.796
2	-0.833	2.7708
2	-0.833	2.7457
2	-0.816	2.7206
2	-0.816	2.6955
2	-0.799	2.6766
2	-0.799	2.6515
2	-0.782	2.6263
2	-0.782	2.6012
2	-0.765	2.5761
2	-0.748	2.5572
2	-0.731	2.5321
2	-0.714	2.5132
2	-0.697	2.4881
2	-0.68	2.4693
2	-0.663	2.4504
2	-0.646	2.4253
2	-0.629	2.4064
2	-0.612	2.3876
2	-0.578	2.375
2	-0.561	2.3562
2	-0.544	2.3373
2	-0.51	2.3247
2	-0.493	2.3059
2	-0.476	2.2933
2	-0.442	2.2808
2	-0.425	2.2619
2	-0.391	2.2494
2	-0.374	2.2431
2	-0.34	2.2305
2	-0.323	2.2179
2	-0.289	2.2117
2	-0.255	2.1991
2	-0.204	2.1928
2	-0.17	2.1865
2	-0.136	2.1865
2	-0.085	2.1802
2	-0.051	2.1802
2	0	2.174
2	0.051	2.1802
2	0.102	2.1802
2	0.153	2.1865
2	0.204	2.1928
2	0.255	2.1991
2	0.323	2.2054
2	0.374	2.2179
2	0.425	2.2305
2	0.476	2.2431
2	0.527	2.2556
2	0.578	2.2745
2	0.629	2.2933
2	0.68	2.3122
2	0.731	2.3373
2	0.782	2.3562
2	0.833	2.3813
2	0.867	2.4064
2	0.918	2.4316
2	0.969	2.463
2	1.003	2.4944
2	1.054	2.5258
2	1.088	2.5572
2	1.139	2.5886
2	1.173	2.6263
2	1.207	2.6578
2	1.241	2.6955
2	1.275	2.7332
2	1.309	2.7771
2	1.343	2.8148
2	1.36	2.8525
2	1.394	2.8965
2	1.411	2.9405
2	1.428	2.9845
2	1.462	3.0222
2	1.479	3.0661
2	1.479	3.1164
2	1.496	3.1604
2	1.513	3.2044
2	1.513	3.2484
2	1.53	3.2986
2	1.53	3.3426
2	1.53	3.3866
2	1.53	3.4369
2	1.53	3.4808
2	1.513	3.5248
2	1.513	3.5751
2	1.496	3.6191
2	1.496	3.6631
2	1.479	3.707
2	1.462	3.751
2	1.445	3.795
2	1.428	3.839
2	1.411	3.883
2	1.394	3.9269
2	1.36	3.9646
2	1.343	4.0086
2	1.309	4.0463
2	1.292	4.084
2	1.258	4.1217
2	1.224	4.1594
2	1.19	4.1971
2	1.173	4.2348
2	1.139	4.2662
2	1.105	4.3039
2	1.071	4.3353
2	1.037	4.3667
2	1.003	4.3982
2	0.969	4.4296
2	0.935	4.4547
2	0.901	4.4861
2	0.867	4.5113
2	0.816	4.5364
2	0.782	4.5615
2	0.748	4.5867
2	0.714	4.6055
2	0.68	4.6306
2	0.646	4.6495
2	0.612	4.6683
2	0.561	4.6872
2	0.527	4.6998
2	0.493	4.7186
2	0.459	4.7312
2	0.425	4.7437
2	0.391	4.7563
2	0.34	4.7689
2	0.306	4.7814
2	0.272	4.7877
2	0.238	4.794
2	0.204	4.8003
2	0.17	4.8066
2	0.136	4.8129
2	0.085	4.8191
2	0.051	4.8191
2	0.017	4.8191
2	0	4.8191
2	-0.034	4.8191
2	-0.068	4.8191
2	-0.102	4.8129
2	-0.136	4.8129
2	-0.187	4.8066
2	-0.221	4.8003
2	-0.255	4.794
2	-0.289	4.7814
2	-0.323	4.7752
2	-0.357	4.7626
2	-0.391	4.75
2	-0.442	4.7375
2	-0.476	4.7249
2	-0.51	4.7123
2	-0.544	4.6935
2	-0.595	4.6746
2	-0.646	4.6558
2	-0.697	4.6369
2	-0.748	4.6181
2	-0.782	4.593
2	-0.833	4.5678
2	-0.884	4.5427
2	-0.935	4.5175
2	-0.986	4.4861
2	-1.037	4.4547
2	-1.088	4.4233
2	-1.122	4.3919
2	-1.173	4.3542
2	-1.224	4.3165
2	-1.258	4.2788
2	-1.309	4.2411
2	-1.36	4.2034
2	-1.394	4.1594
2	-1.445	4.1154
2	-1.479	4.0714
2	-1.513	4.0275
2	-1.547	3.9835
2	-1.598	3.9332
2	-1.632	3.8892
2	-1.649	3.839
2	-1.683	3.7887
2	-1.717	3.7384
2	-1.734	3.6819
2	-1.768	3.6316
2	-1.785	3.5751
2	-1.819	3.5248
2	-1.853	3.4683
2	-1.87	3.4117
2	-1.904	3.3552
2	-1.921	3.2986
2	-1.938	3.2358
2	-1.955	3.1793
2	-1.972	3.1227
2	-1.989	3.0599
2	-1.989	3.0033
2	-1.989	2.9405
2	-1.989	2.8777
2	-1.989	2.8211
2	-1.989	2.7583
2	-1.989	2.7017
2	-1.972	2.6389
2	-1.955	2.5823
2	-1.938	2.5258
2	-1.921	2.463
2	-1.904	2.4064
2	-1.887	2.3499
2	-1.853	2.2933
2	-1.836	2.2368
2	-1.802	2.1802
2	-1.785	2.13
2	-1.751	2.0734
2	-1.717	2.0232
2	-1.683	1.9729
2	-1.649	1.9226
2	-1.615	1.8724
2	-1.581	1.8221
2	-1.547	1.7781
2	-1.513	1.7341
2	-1.479	1.6839
2	-1.428	1.6462
2	-1.394	1.6022
2	-1.36	1.5582
2	-1.326	1.5205
2	-1.292	1.4765
2	-1.241	1.4388
2	-1.207	1.4011
2	-1.173	1.3697
2	-1.139	1.332
2	-1.105	1.3006
2	-1.071	1.2629
2	-1.037	1.2315
2	-1.003	1.2001
2	-0.969	1.1749
2	-0.935	1.1435
2	-0.901	1.1184
2	-0.867	1.087
2	-0.833	1.0618
2	-0.816	1.0367
2	-0.782	1.0179
2	-0.748	0.99273
2	-0.714	0.9676
2	-0.697	0.94875
2	-0.663	0.9299
2	-0.646	0.90477
2	-0.612	0.88592
2	-0.595	0.86707
2	-0.561	0.8545
2	-0.544	0.83565
2	-0.51	0.8168
2	-0.493	0.80424
2	-0.476	0.79167
2	-0.442	0.77282
2	-0.425	0.76026
2	-0.408	0.74769
2	-0.391	0.73512
2	-0.357	0.72884
2	-0.34	0.71627
2	-0.323	0.70371
2	-0.306	0.69742
2	-0.289	0.68486
2	-0.272	0.67858
2	-0.255	0.67229
2	-0.238	0.65973
2	-0.221	0.65344
2	-0.204	0.64716
2	-0.187	0.64088
2	-0.17	0.63459
2	-0.153	0.63459
2	-0.136	0.62831
2	-0.119	0.62203
2	-0.102	0.62203
2	-0.085	0.61574
2	-0.068	0.61574
2	-0.051	0.60946
2	-0.034	0.60946
2	-0.017	0.60946
2	-0.017	0.60946
2	0	0.60946
2	0	0.60946
2	0.017	0.60946
2	0.034	0.60946
2	0.051	0.60946
2	0.085	0.61574
2	0.102	0.61574
2	0.136	0.62203
2	0.17	0.62831
2	0.204	0.62831
2	0.255	0.64088
2	0.289	0.64716
2	0.34	0.65973
2	0.391	0.66601
2	0.425	0.67858
2	0.476	0.69114
2	0.527	0.70999
2	0.561	0.72256
2	0.612	0.74141
2	0.663	0.76026
2	0.714	0.78539
2	0.765	0.80424
2	0.799	0.82937
2	0.85	0.8545
2	0.901	0.87963
2	0.952	0.91105
2	1.02	0.94246
2	1.071	0.97388
2	1.122	1.0053
2	1.173	1.0367
2	1.241	1.0744
2	1.292	1.1121
2	1.343	1.1561
2	1.411	1.1938
2	1.462	1.2378
2	1.53	1.2817
2	1.598	1.332
2	1.649	1.3823
2	1.717	1.4325
2	1.768	1.4828
2	1.836	1.5394
2	1.904	1.5959
2	1.955	1.6525
2	2.023	1.709
2	2.091	1.7718
2	2.142	1.8347
2	2.21	1.9038
2	2.261	1.9729
2	2.329	2.042
2	2.38	2.1111
2	2.431	2.1802
2	2.482	2.2556
2	2.533	2.331
2	2.584	2.4064
2	2.635	2.4881
2	2.669	2.5698
2	2.703	2.6515
2	2.737	2.7332
2	2.771	2.8148
2	2.788	2.8965
2	2.822	2.9845
2	2.839	3.0661
2	2.856	3.1541
2	2.856	3.2358
2	2.856	3.3238
2	2.856	3.4117
2	2.856	3.4934
2	2.856	3.5814
2	2.839	3.6693
2	2.822	3.751
2	2.805	3.839
2	2.788	3.9207
2	2.754	4.0086
2	2.737	4.0903
2	2.703	4.172
2	2.669	4.2537
2	2.635	4.3291
2	2.601	4.4107
2	2.567	4.4861
2	2.533	4.5678
2	2.499	4.6432
0	2.448	4.7123
0	2.397	4.7877
0	2.346	4.8568
0	2.295	4.926
0	2.244	4.9951
0	2.193	5.0642
0	2.142	5.127
0	2.108	5.1961
0	2.057	5.2527
0	2.006	5.3155
0	1.972	5.3783
0	1.938	5.4349
0	1.887	5.4914
0	1.853	5.548
0	1.819	5.6045
0	1.802	5.6611
0	1.768	5.7113
0	1.734	5.7679
1	1.717	5.8182
1	1.683	5.8684
1	1.649	5.9187
1	1.615	5.9689
1	1.581	6.0192
1	1.564	6.0632
1	1.53	6.1135
1	1.513	6.1574
1	1.496	6.2014
1	1.479	6.2454
1	1.462	0.0062831
1	1.445	0.050265
1	1.445	0.094246
1	1.428	0.13823
1	1.428	0.18221
1	1.428	0.22619
1	1.428	0.27017
1	1.428	0.31416
1	1.428	0.35814
1	1.428	0.39583
1	1.428	0.43982
1	1.445	0.4838
1	1.462	0.52778
1	1.462	0.57176
1	1.479	0.61574
1	1.496	0.65973
1	1.513	0.70999
1	1.53	0.75397
1	1.547	0.79795
1	1.581	0.84822
1	1.615	0.8922
1	1.649	0.94246
1	1.7	0.99273
1	1.734	1.0493
1	1.785	1.0995
1	1.819	1.1561
1	1.87	1.2064
1	1.921	1.2629
1	1.955	1.3257
1	2.006	1.3823
1	2.057	1.4451
1	2.108	1.5079
1	2.159	1.5708
1	2.21	1.6399
1	2.244	1.7027
1	2.295	1.7718
1	2.346	1.841
1	2.397	1.9163
1	2.431	1.9855
1	2.482	2.0609
1	2.516	2.1362
1	2.567	2.2117
1	2.601	2.2933
1	2.635	2.3687
1	2.669	2.4504
1	2.703	2.5321
1	2.72	2.6138
1	2.737	2.6955
1	2.771	2.7771
1	2.771	2.8588
1	2.805	2.9468
1	2.822	3.0284
1	2.839	3.1164
1	2.839	3.1981
1	2.856	3.2861
1	2.856	3.374
1	2.856	3.4557
1	2.839	3.5437
1	2.805	3.6254
1	2.788	3.7133
1	2.754	3.795
1	2.72	3.8767
1	2.686	3.9583
1	2.652	4.04
1	2.601	4.1217
1	2.567	4.1971
1	2.516	4.2725
1	2.465	4.3479
1	2.414	4.4233
1	2.363	4.4924
1	2.312	4.5615
1	2.261	4.6306
1	2.21	4.6998
1	2.159	4.7689
1	2.108	4.8317
1	2.074	4.8945
1	2.023	4.9574
1	1.972	5.0139
1	1.921	5.0767
1	1.87	5.1333
1	1.819	5.1898
1	1.785	5.2401
1	1.734	5.2966
1	1.7	5.3469
1	1.649	5.3972
1	1.598	5.4474
1	1.547	5.4914
1	1.496	5.5354
1	1.445	5.5857
1	1.394	5.6234
1	1.36	5.6674
1	1.309	5.705
1	1.275	5.749
1	1.241	5.7867
1	1.19	5.8182
1	1.156	5.8559
1	1.122	5.8936
1	1.088	5.925
1	1.071	5.9564
1	1.037	5.9878
1	1.003	6.0192
1	0.986	6.0506
1	0.952	6.082
1	0.935	6.1072
1	0.918	6.1323
1	0.884	6.1637
1	0.867	6.1889
1	0.85	6.214
1	0.833	6.2391
1	0.816	6.2642
1	0.799	0.0062831
1	0.799	0.031415
1	0.782	0.056548
1	0.765	0.08168
1	0.765	0.10053
1	0.748	0.12566
1	0.748	0.15079
1	0.748	0.16964
1	0.731	0.19478
1	0.731	0.21363
1	0.731	0.23876
1	0.731	0.25761
1	0.731	0.28274
1	0.731	0.30159
1	0.731	0.32672
1	0.731	0.35185
1	0.748	0.3707
1	0.748	0.39583
1	0.748	0.41469
1	0.765	0.43982
1	0.765	0.46495
1	0.782	0.4838
1	0.782	0.50893
1	0.799	0.53406
1	0.816	0.5592
1	0.816	0.58433
1	0.833	0.60946
1	0.85	0.63459
1	0.867	0.65973
1	0.884	0.68486
1	0.901	0.70999
1	0.918	0.74141
1	0.935	0.76654
1	0.969	0.79795
1	0.986	0.82937
1	1.003	0.8545
1	1.037	0.88592
1	1.054	0.91733
1	1.088	0.95503
1	1.105	0.98645
1	1.139	1.0179
1	1.173	1.0556
0	1.207	1.0933
0	1.258	1.1247
0	1.309	1.1687
2	1.343	1.2064
2	1.411	1.2503
2	1.462	1.2943
2	1.53	1.3383
2	1.598	1.3823
2	1.649	1.4325
2	1.717	1.4828
2	1.785	1.5331
2	1.836	1.5896
2	1.904	1.6462
2	1.972	1.7027
2	2.023	1.7655
2	2.091	1.8284
2	2.142	1.8912
2	2.21	1.954
2	2.261	2.0232
2	2.329	2.0923
2	2.38	2.1614
2	2.431	2.2368
2	2.482	2.3122
2	2.533	2.3876
2	2.567	2.463
2	2.618	2.5384
2	2.652	2.62
2	2.686	2.7017
2	2.72	2.7834
2	2.754	2.8651
2	2.771	2.9468
2	2.788	3.0284
2	2.805	3.1164
2	2.822	3.1981
2	2.822	3.2861
2	2.822	3.3677
2	2.822	3.4557
2	2.822	3.5374
2	2.805	3.6254
0	2.788	3.707
0	2.754	3.795
0	2.72	3.8767
0	2.686	3.9583
0	2.652	4.0338
0	2.601	4.1154
0	2.567	4.1908
0	2.516	4.2662
0	2.465	4.3416
0	2.414	4.417
0	2.363	4.4924
0	2.312	4.5615
0	2.261	4.6306
0	2.21	4.6998
0	2.159	4.7626
0	2.108	4.8254
0	2.057	4.8883
0	2.023	4.9511
0	1.972	5.0139
0	1.921	5.0705
0	1.87	5.127
0	1.819	5.1836
0	1.785	5.2401
0	1.734	5.2904
0	1.7	5.3406
0	1.649	5.3909
0	1.615	5.4412
0	1.581	5.4914
0	1.547	5.5354
0	1.513	5.5857
0	1.479	5.6297
0	1.445	5.6736
0	1.411	5.7176
1	1.394	5.7553
1	1.36	5.7993
1	1.309	5.837
1	1.275	5.881
1	1.258	5.9187
1	1.224	5.9564
1	1.19	5.9941
1	1.156	6.0255
1	1.139	6.0632
1	1.105	6.0946
1	1.088	6.126
1	1.071	6.1637
1	1.054	6.1951
1	1.037	6.2265
1	1.02	6.258
1	1.003	0
1	0.986	0.031415
1	0.969	0.062831
1	0.969	0.094246
1	0.952	0.11938
1	0.952	0.15079
1	0.952	0.18221
1	0.935	0.20734
1	0.935	0.23876
1	0.935	0.26389
1	0.935	0.29531
1	0.935	0.32044
1	0.935	0.35185
1	0.952	0.37699
1	0.952	0.4084
1	0.952	0.43353
1	0.969	0.46495
1	0.969	0.49637
1	0.986	0.5215
1	1.003	0.55291
1	1.003	0.58433
1	1.02	0.61574
1	1.037	0.64716
1	1.054	0.67858
1	1.071	0.70999
0	1.105	0.74141
0	1.139	0.7791
2	1.173	0.81052
2	1.224	0.84822
2	1.275	0.88592
2	1.326	0.92362
2	1.377	0.9676
2	1.445	1.0116
2	1.496	1.0556
2	1.547	1.0995
2	1.615	1.1498
2	1.666	1.1938
2	1.734	1.2503
2	1.785	1.3006
2	1.853	1.3572
2	1.904	1.4137
2	1.972	1.4703
2	2.04	1.5331
2	2.091	1.5959
2	2.159	1.6587
2	2.227	1.7216
2	2.278	1.7907
2	2.346	1.8598
2	2.397	1.9289
2	2.465	2.0043
2	2.516	2.0797
2	2.567	2.1551
2	2.618	2.2368
2	2.669	2.3122
2	2.72	2.3939
2	2.771	2.4755
2	2.805	2.5635
2	2.839	2.6452
2	2.873	2.7332
2	2.907	2.8211
2	2.941	2.9091
2	2.958	2.997
2	2.975	3.085
2	2.992	3.1793
2	2.992	3.2672
2	2.992	3.3552
2	2.992	3.4494
2	2.992	3.5374
2	2.975	3.6254
2	2.975	3.7133
2	2.958	3.8076
0	2.924	3.8955
0	2.873	3.9835
0	2.839	4.0652
0	2.805	4.1531
0	2.754	4.2348
0	2.703	4.3165
0	2.652	4.3982
0	2.601	4.4798
0	2.55	4.5553
0	2.499	4.6306
0	2.448	4.706
0	2.397	4.7814
0	2.346	4.8506
0	2.295	4.9197
0	2.261	4.9888
0	2.21	5.0579
0	2.159	5.1207
1	2.108	5.1836
1	2.057	5.2464
1	1.989	5.3092
1	1.938	5.372
1	1.887	5.4286
1	1.836	5.4851
1	1.785	5.5354
1	1.734	5.592
1	1.7	5.6422
1	1.649	5.6925
1	1.615	5.7428
1	1.564	5.793
1	1.53	5.837
1	1.496	5.881
1	1.462	5.925
1	1.445	5.9689
1	1.411	6.0129
1	1.377	6.0569
1	1.36	6.1009
1	1.343	6.1386
1	1.309	6.1763
1	1.292	6.2203
1	1.275	6.258
1	1.275	0.012566
1	1.258	0.050265
1	1.241	0.087963
1	1.241	0.12566
1	1.224	0.16336
1	1.224	0.20106
1	1.224	0.23876
1	1.224	0.27646
1	1.224	0.30787
1	1.224	0.34557
1	1.224	0.38327
1	1.224	0.42097
1	1.241	0.45867
1	1.241	0.49637
1	1.258	0.53406
1	1.275	0.57176
1	1.292	0.60946
1	1.309	0.65344
1	1.326	0.69114
1	1.343	0.72884
1	1.36	0.77282
1	1.377	0.81052
1	1.394	0.8545
1	1.428	0.89848
1	1.445	0.94246
1	1.479	0.98645
1	1.513	1.0304
1	1.53	1.0744
1	1.564	1.1247
1	1.598	1.1687
1	1.632	1.2189
1	1.666	1.2692
1	1.7	1.3195
1	1.734	1.3697
1	1.768	1.42
1	1.802	1.4765
1	1.836	1.5331
1	1.87	1.5896
1	1.904	1.6462
1	1.938	1.7027
1	1.972	1.7593
1	2.006	1.8221
1	2.04	1.8849
1	2.074	1.9415
1	2.108	2.0106
1	2.142	2.0734
1	2.159	2.1362
1	2.193	2.1991
1	2.21	2.2682
1	2.244	2.3373
1	2.261	2.4064
1	2.278	2.4693
1	2.295	2.5384
1	2.312	2.6075
1	2.312	2.6766
1	2.312	2.752
1	2.329	2.8211
1	2.329	2.8902
1	2.312	2.9593
1	2.312	3.0284
1	2.295	3.0976
1	2.278	3.1667
1	2.261	3.2358
1	2.244	3.3049
1	2.227	3.374
1	2.193	3.4369
1	2.159	3.506
1	2.125	3.5688
1	2.091	3.6316
1	2.057	3.6945
1	2.04	3.7573
1	2.023	3.8138
1	1.989	3.8767
1	1.955	3.9395
1	1.921	3.996
1	1.87	4.0526
1	1.836	4.1091
1	1.785	4.1594
1	1.751	4.216
1	1.7	4.2662
1	1.649	4.3165
1	1.598	4.3667
1	1.564	4.417
1	1.513	4.461
1	1.462	4.505
1	1.411	4.549
1	1.36	4.593
1	1.309	4.6306
1	1.258	4.6683
1	1.207	4.706
1	1.156	4.7437
1	1.105	4.7752
1	1.054	4.8129
1	1.003	4.8443
1	0.952	4.8694
1	0.901	4.9008
1	0.85	4.926
1	0.816	4.9511
1	0.765	4.9762
1	0.714	4.9951
1	0.663	5.0202
1	0.612	5.039
1	0.578	5.0579
1	0.544	5.0705
1	0.51	5.0893
1	0.476	5.1019
1	0.442	5.1207
1	0.408	5.1333
1	0.391	5.1459
1	0.357	5.1521
1	0.323	5.1647
1	0.289	5.1773
1	0.255	5.1836
1	0.221	5.1898
1	0.187	5.1961
1	0.17	5.2024
1	0.136	5.2087
1	0.102	5.2087
1	0.068	5.215
1	0.051	5.215
1	0.017	5.215
1	0	5.215
1	-0.034	5.215
1	-0.068	5.215
1	-0.119	5.215
1	-0.17	5.2087
1	-0.238	5.2024
1	-0.289	5.1961
1	-0.34	5.1836
1	-0.391	5.171
1	-0.442	5.1584
1	-0.476	5.1459
1	-0.527	5.127
1	-0.578	5.1144
1	-0.612	5.0956
1	-0.663	5.0767
1	-0.714	5.0516
1	-0.765	5.0328
1	-0.799	5.0076
1	-0.85	4.9825
1	-0.901	4.9574
1	-0.952	4.926
1	-1.003	4.9008
1	-1.054	4.8694
1	-1.088	4.838
1	-1.139	4.8003
1	-1.19	4.7689
1	-1.241	4.7312
1	-1.292	4.6935
1	-1.343	4.6495
1	-1.394	4.6118
1	-1.445	4.5678
1	-1.496	4.5238
1	-1.53	4.4798
1	-1.581	4.4296
1	-1.632	4.3856
1	-1.683	4.3353
1	-1.717	4.2851
1	-1.768	4.2285
1	-1.819	4.1783
1	-1.87	4.1217
1	-1.938	4.0652
1	-1.989	4.0023
1	-2.04	3.9458
1	-2.074	3.883
1	-2.125	3.8201
1	-2.159	3.751
1	-2.21	3.6882
1	-2.244	3.6191
1	-2.278	3.5499
1	-2.312	3.4808
1	-2.329	3.4117
1	-2.363	3.3426
1	-2.38	3.2735
1	-2.397	3.1981
1	-2.414	3.129
1	-2.414	3.0536
1	-2.431	2.9782
1	-2.431	2.9091
1	-2.431	2.8337
1	-2.431	2.7583
1	-2.414	2.6892
1	-2.414	2.6138
1	-2.397	2.5447
1	-2.38	2.4693
1	-2.363	2.4001
1	-2.329	2.331
1	-2.312	2.2619
1	-2.278	2.1928
1	-2.244	2.1237
1	-2.227	2.0546
1	-2.193	1.9917
1	-2.159	1.9226
1	-2.125	1.8598
1	-2.091	1.797
1	-2.04	1.7341
0	-1.989	1.6713
0	-1.938	1.6148
0	-1.887	1.5582
0	-1.836	1.5017
0	-1.785	1.4451
0	-1.734	1.3886
0	-1.7	1.3383
0	-1.649	1.288
0	-1.598	1.2378
0	-1.547	1.1938
0	-1.496	1.1498
0	-1.462	1.0995
0	-1.411	1.0618
0	-1.36	1.0179
0	-1.326	0.97388
0	-1.275	0.93618
0	-1.241	0.89848
0	-1.207	0.86079
0	-1.156	0.82937
0	-1.122	0.79167
0	-1.088	0.76026
0	-1.054	0.72884
0	-1.02	0.69742
0	-0.986	0.66601
0	-0.952	0.63459
0	-0.935	0.60318
0	-0.901	0.57805
0	-0.867	0.55291
0	-0.85	0.52778
0	-0.816	0.50265
0	-0.799	0.47752
0	-0.782	0.45238
0	-0.748	0.42725
0	-0.731	0.4084
0	-0.714	0.38327
0	-0.697	0.36442
0	-0.68	0.33929
0	-0.663	0.32044
0	-0.646	0.30159
0	-0.629	0.28274
0	-0.612	0.26389
0	-0.595	0.24504
0	-0.595	0.22619
2	-0.578	0.20734
2	-0.561	0.18849
2	-0.527	0.17593
2	-0.51	0.15708
2	-0.493	0.14451
2	-0.476	0.13195
2	-0.442	0.1131
2	-0.425	0.10053
2	-0.408	0.087963
2	-0.391	0.075397
2	-0.374	0.062831
2	-0.357	0.056548
2	-0.34	0.043982
2	-0.323	0.031415
2	-0.306	0.025132
2	-0.289	0.012566
2	-0.289	0.0062831
2	-0.272	6.2768
2	-0.255	6.2705
2	-0.238	6.2642
2	-0.221	6.258
2	-0.221	6.2517
2	-0.204	6.2454
2	-0.187	6.2391
2	-0.187	6.2328
2	-0.17	6.2265
2	-0.153	6.2203
0	-0.17	6.214
0	-0.17	6.2077
0	-0.17	6.2014
0	-0.17	6.2014
0	-0.17	6.1951
0	-0.187	6.1889
0	-0.187	6.1826
0	-0.187	6.1763
2	-0.204	6.17
2	-0.187	6.1637
2	-0.187	6.1574
2	-0.17	6.1512
2	-0.17	6.1449
2	-0.153	6.1386
2	-0.153	6.1386
2	-0.153	6.1323
2	-0.136	6.126
2	-0.136	6.1197
2	-0.136	6.1197
2	-0.119	6.1135
2	-0.119	6.1135
2	-0.119	6.1072
2	-0.102	6.1009
2	-0.102	6.1009
2	-0.102	6.0946
2	-0.102	6.0946
2	-0.085	6.0883
2	-0.085	6.0883
2	-0.085	6.082
2	-0.085	6.082
2	-0.068	6.082
2	-0.068	6.0758
2	-0.068	6.0758
2	-0.068	6.0695
2	-0.068	6.0695
2	-0.068	6.0695
2	-0.051	6.0632
2	-0.051	6.0632
2	-0.051	6.0632
2	-0.051	6.0632
2	-0.051	6.0569
2	-0.051	6.0569
2	-0.034	6.0569
2	-0.034	6.0569
2	-0.034	6.0506
2	-0.034	6.0506
2	-0.034	6.0506
2	-0.034	6.0506
2	-0.034	6.0506
2	-0.034	6.0443
2	-0.017	6.0443
2	-0.017	6.0443
2	-0.017	6.0443
2	-0.017	6.0443
2	-0.017	6.0443
2	-0.017	6.0443
2	-0.017	6.0381
2	-0.017	6.0381
2	-0.017	6.0381
2	-0.017	6.0381
2	0	6.0381
2	0	6.0381
2	0	6.0381
2	0	6.0381
2	0	6.0381
2	0	6.0381
2	0	6.0381
2	0	6.0381
2	0	6.0381
2	0	6.0381
2	0	6.0381
2	0	6.0381
2	0	6.0381
2	0	6.0381
2	0	6.0381
2	0	6.0381
2	0	6.0381
2	0	6.0381
2	0	6.0381
2	0	6.0381
2	0	6.0381
2	0	6.0381
2	0	6.0381
2	0.017	6.0381
2	0.017	6.0381
2	0.017	6.0381
2	0.017	6.0381
2	0.017	6.0443
2	0.017	6.0443
2	0.017	6.0443
2	0.017	6.0443
2	0.017	6.0443
2	0.017	6.0443
2	0.034	6.0443
2	0.034	6.0506
2	0.034	6.0506
2	0.034	6.0506
2	0.034	6.0506
2	0.034	6.0506
2	0.034	6.0569
2	0.034	6.0569
2	0.051	6.0569
2	0.051	6.0569
2	0.051	6.0632
2	0.051	6.0632
2	0.051	6.0632
2	0.051	6.0632
2	0.051	6.0695
2	0.068	6.0695
2	0.068	6.0695
2	0.068	6.0758
2	0.068	6.0758
2	0.068	6.082
2	0.085	6.082
2	0.085	6.082
0	0.068	6.0883
0	0.068	6.0883
0	0.051	6.0883
0	0.051	6.0946
0	0.034	6.0946
0	0.034	6.0946
0	0.017	6.0946
0	0	6.0946
0	0	6.0946
1	0	6.0946
1	-0.017	6.0946
1	-0.034	6.0946
0	-0.051	6.0946
0	-0.051	6.0946
0	-0.068	6.0883
0	-0.068	6.0883
0	-0.085	6.0883
0	-0.102	6.082
0	-0.102	6.082
2	-0.119	6.0758
2	-0.119	6.0695
2	-0.102	6.0695
2	-0.102	6.0632
2	-0.102	6.0632
2	-0.102	6.0569
2	-0.102	6.0569
2	-0.102	6.0506
2	-0.085	6.0506
2	-0.085	6.0443
2	-0.085	6.0443
2	-0.085	6.0381
2	-0.085	6.0381
2	-0.085	6.0318
2	-0.085	6.0318
2	-0.085	6.0318
2	-0.085	6.0255
2	-0.085	6.0255
2	-0.085	6.0192
2	-0.085	6.0192
2	-0.085	6.0129
2	-0.085	6.0129
2	-0.085	6.0129
2	-0.085	6.0066
2	-0.085	6.0066
2	-0.085	6.0004
2	-0.085	6.0004
2	-0.085	6.0004
2	-0.085	5.9941
2	-0.085	5.9941
2	-0.085	5.9878
2	-0.085	5.9878
2	-0.085	5.9878
2	-0.085	5.9815
2	-0.085	5.9815
2	-0.085	5.9752
2	-0.085	5.9752
2	-0.085	5.9689
2	-0.085	5.9689
2	-0.085	5.9627
2	-0.085	5.9627
2	-0.102	5.9627
2	-0.102	5.9564
2	-0.102	5.9564
2	-0.102	5.9501
2	-0.102	5.9438
2	-0.102	5.9438
2	-0.102	5.9375
2	-0.119	5.9375
2	-0.119	5.9313
2	-0.119	5.9313
2	-0.119	5.925
2	-0.136	5.9187
2	-0.136	5.9187
2	-0.136	5.9124
2	-0.136	5.9061
2	-0.153	5.9061
2	-0.153	5.8998
2	-0.153	5.8936
2	-0.153	5.8873
2	-0.17	5.881
2	-0.17	5.881
2	-0.187	5.8747
2	-0.187	5.8684
2	-0.187	5.8621
2	-0.204	5.8559
2	-0.204	5.8496
2	-0.221	5.8433
2	-0.221	5.837
2	-0.221	5.8307
2	-0.238	5.8182
2	-0.238	5.8119
2	-0.255	5.8056
2	-0.272	5.7993
2	-0.272	5.7867
2	-0.289	5.7805
2	-0.289	5.7742
2	-0.306	5.7616
2	-0.323	5.7553
2	-0.323	5.7428
2	-0.34	5.7302
2	-0.357	5.7239
2	-0.374	5.7113
2	-0.374	5.6988
2	-0.391	5.6862
2	-0.408	5.6736
2	-0.425	5.6611
2	-0.442	5.6485
2	-0.459	5.6359
2	-0.476	5.6234
2	-0.493	5.6045
2	-0.51	5.592
2	-0.527	5.5731
2	-0.544	5.5605
2	-0.561	5.5417
2	-0.578	5.5228
2	-0.612	5.504
2	-0.629	5.4914
2	-0.646	5.4663
2	-0.663	5.4474
2	-0.697	5.4286
2	-0.714	5.4097
2	-0.748	5.3846
2	-0.765	5.3595
2	-0.799	5.3406
2	-0.816	5.3155
2	-0.85	5.2904
2	-0.884	5.2589
2	-0.901	5.2338
2	-0.935	5.2087
2	-0.969	5.1773
2	-1.003	5.1459
2	-1.037	5.1207
2	-1.054	5.0893
2	-1.088	5.0516
2	-1.156	5.0202
2	-1.207	4.9825
2	-1.275	4.9448
2	-1.343	4.9071
2	-1.394	4.8631
2	-1.462	4.8254
2	-1.53	4.7752
2	-1.581	4.7312
2	-1.649	4.6809
2	-1.717	4.6306
2	-1.768	4.5804
2	-1.836	4.5238
2	-1.904	4.4673
2	-1.955	4.4107
2	-2.023	4.3479
2	-2.074	4.2914
2	-2.142	4.2222
2	-2.193	4.1594
2	-2.244	4.0903
2	-2.295	4.0275
2	-2.346	3.9521
2	-2.397	3.883
2	-2.431	3.8076
2	-2.482	3.7384
2	-2.516	3.6631
2	-2.55	3.5877
2	-2.584	3.506
2	-2.618	3.4306
2	-2.635	3.3489
2	-2.669	3.2735
2	-2.686	3.1918
2	-2.686	3.1101
2	-2.703	3.0284
2	-2.703	2.9468
2	-2.703	2.8651
2	-2.703	2.7834
2	-2.686	2.7017
2	-2.686	2.62
2	-2.669	2.5384
2	-2.652	2.463
2	-2.618	2.3813
2	-2.584	2.3059
2	-2.533	2.2242
2	-2.499	2.1488
2	-2.448	2.0734
2	-2.414	2.0043
2	-2.363	1.9289
2	-2.312	1.8598
2	-2.261	1.7907
2	-2.21	1.7216
2	-2.159	1.6587
2	-2.108	1.5959
2	-2.057	1.5331
2	-2.006	1.4703
2	-1.955	1.4074
2	-1.904	1.3509
2	-1.853	1.2943
2	-1.819	1.2378
2	-1.768	1.1875
2	-1.717	1.131
2	-1.666	1.0807
2	-1.632	1.0304
2	-1.581	0.98645
2	-1.547	0.93618
2	-1.496	0.8922
2	-1.462	0.84822
2	-1.428	0.80424
2	-1.394	0.76026
2	-1.36	0.71627
2	-1.326	0.67858
2	-1.292	0.64088
2	-1.258	0.60318
2	-1.224	0.56548
2	-1.207	0.52778
2	-1.173	0.49008
2	-1.156	0.45238
2	-1.139	0.42097
2	-1.122	0.38327
2	-1.088	0.35185
2	-1.071	0.32044
2	-1.071	0.28902
2	-1.054	0.25761
2	-1.037	0.22619
2	-1.02	0.19478
2	-1.003	0.16336
2	-0.986	0.13195
2	-0.969	0.10053
2	-0.935	0.075397
2	-0.918	0.043982
2	-0.918	0.018849
2	-0.901	6.2705
2	-0.884	6.2454
2	-0.867	6.2203
2	-0.867	6.1951
2	-0.85	6.17
2	-0.85	6.1449
2	-0.833	6.1135
2	-0.833	6.0883
2	-0.833	6.0632
2	-0.833	6.0381
2	-0.816	6.0129
2	-0.816	5.9941
2	-0.833	5.9689
2	-0.833	5.9438
2	-0.833	5.9187
2	-0.833	5.8936
2	-0.833	5.8621
2	-0.85	5.837
2	-0.85	5.8119
2	-0.867	5.7867
2	-0.867	5.7616
2	-0.884	5.7365
2	-0.901	5.705
2	-0.918	5.6799
2	-0.935	5.6548
2	-0.935	5.6234
2	-0.952	5.5982
2	-0.986	5.5668
2	-1.003	5.5354
2	-1.02	5.504
2	-1.037	5.4726
2	-1.054	5.4412
2	-1.088	5.4097
2	-1.105	5.3783
2	-1.139	5.3406
2	-1.156	5.3092
2	-1.19	5.2715
2	-1.224	5.2338
2	-1.241	5.2024
2	-1.275	5.1584
2	-1.309	5.1207
2	-1.343	5.083
2	-1.377	5.039
2	-1.411	5.0014
2	-1.462	4.9574
2	-1.53	4.9134
2	-1.598	4.8631
2	-1.649	4.8129
2	-1.717	4.7626
2	-1.768	4.7123
2	-1.819	4.6558
2	-1.87	4.5992
2	-1.921	4.5427
2	-1.955	4.4861
2	-2.006	4.4296
2	-2.057	4.3667
2	-2.108	4.3039
2	-2.142	4.2411
2	-2.193	4.172
2	-2.227	4.1091
2	-2.261	4.04
2	-2.312	3.9709
2	-2.346	3.9018
2	-2.363	3.8327
2	-2.397	3.7573
2	-2.431	3.6882
2	-2.448	3.6128
2	-2.465	3.5374
2	-2.482	3.462
2	-2.499	3.3866
2	-2.516	3.3112
2	-2.516	3.2358
2	-2.516	3.1604
2	-2.516	3.085
2	-2.516	3.0096
2	-2.499	2.9342
2	-2.482	2.8588
2	-2.465	2.7834
2	-2.448	2.7143
2	-2.431	2.6389
2	-2.397	2.5635
2	-2.363	2.4944
2	-2.329	2.4253
2	-2.295	2.3499
2	-2.261	2.287
2	-2.227	2.2179
2	-2.176	2.1488
2	-2.142	2.086
2	-2.091	2.0232
2	-2.04	1.9603
2	-2.006	1.8975
2	-1.955	1.841
2	-1.904	1.7781
2	-1.853	1.7216
2	-1.802	1.6713
2	-1.751	1.6148
2	-1.7	1.5645
2	-1.649	1.5142
2	-1.598	1.464
2	-1.547	1.42
2	-1.496	1.3697
2	-1.445	1.3257
2	-1.394	1.2817
2	-1.343	1.2441
2	-1.309	1.2001
2	-1.258	1.1624
2	-1.207	1.1247
2	-1.156	1.0933
2	-1.122	1.0556
2	-1.071	1.0241
2	-1.037	0.99273
2	-0.986	0.96131
2	-0.952	0.9299
2	-0.901	0.90477
2	-0.867	0.87963
2	-0.833	0.84822
2	-0.799	0.82937
2	-0.748	0.80424
2	-0.714	0.7791
2	-0.68	0.76026
2	-0.646	0.74141
2	-0.612	0.72256
2	-0.561	0.70371
2	-0.527	0.68486
2	-0.476	0.67229
2	-0.425	0.65344
0	-0.408	0.64088
0	-0.374	0.62831
0	-0.34	0.62203
0	-0.306	0.60946
0	-0.289	0.60318
0	-0.255	0.59061
0	-0.221	0.58433
0	-0.204	0.57805
0	-0.17	0.57176
0	-0.153	0.56548
0	-0.119	0.56548
0	-0.085	0.5592
0	-0.068	0.5592
0	-0.034	0.55291
0	-0.017	0.55291
0	0	0.55291
0	0.017	0.55291
0	0.051	0.55291
0	0.068	0.5592
0	0.102	0.5592
0	0.136	0.56548
0	0.153	0.57176
0	0.187	0.57176
0	0.204	0.57805
0	0.238	0.58433
1	0.272	0.59689
1	0.289	0.60318
1	0.289	0.60946
1	0.306	0.62203
1	0.323	0.63459
1	0.34	0.64088
1	0.357	0.65344
1	0.374	0.66601
1	0.391	0.67858
1	0.408	0.69114
1	0.425	0.70371
1	0.442	0.71627
1	0.476	0.72884
1	0.493	0.74141
1	0.51	0.76026
1	0.527	0.77282
1	0.544	0.79167
1	0.578	0.81052
1	0.595	0.82309
1	0.612	0.84193
1	0.646	0.86079
1	0.663	0.88592
1	0.697	0.90477
1	0.714	0.92362
1	0.748	0.94875
1	0.765	0.97388
0	0.816	0.99273
0	0.85	1.0179
0	0.901	1.0493
2	0.935	1.0744
2	1.003	1.1058
2	1.054	1.1372
2	1.122	1.1687
2	1.173	1.2001
2	1.241	1.2378
2	1.292	1.2755
2	1.36	1.3195
2	1.411	1.3572
2	1.479	1.4011
2	1.547	1.4514
2	1.598	1.4954
2	1.666	1.5456
2	1.734	1.5959
2	1.785	1.6525
2	1.853	1.7027
2	1.921	1.7593
2	1.972	1.8221
2	2.04	1.8786
2	2.091	1.9415
2	2.159	2.0043
2	2.21	2.0734
2	2.261	2.1425
2	2.329	2.2117
2	2.38	2.2808
2	2.431	2.3499
2	2.465	2.4253
2	2.516	2.5007
2	2.55	2.5761
2	2.584	2.6515
2	2.618	2.7332
2	2.652	2.8148
2	2.686	2.8902
2	2.703	2.9719
2	2.72	3.0536
2	2.737	3.1353
2	2.737	3.217
2	2.754	3.3049
2	2.754	3.3866
2	2.754	3.4683
2	2.737	3.5499
2	2.737	3.6316
2	2.72	3.7133
2	2.703	3.795
2	2.686	3.8767
2	2.669	3.9583
2	2.635	4.04
0	2.601	4.1154
0	2.55	4.1971
0	2.499	4.2725
0	2.465	4.3479
0	2.414	4.417
0	2.363	4.4924
0	2.312	4.5615
0	2.261	4.6306
0	2.21	4.6998
0	2.159	4.7626
0	2.108	4.8254
0	2.057	4.8883
0	2.006	4.9511
0	1.955	5.0076
0	1.904	5.0705
0	1.853	5.127
0	1.819	5.1836
0	1.768	5.2338
0	1.734	5.2904
0	1.683	5.3406
0	1.649	5.3909
0	1.598	5.4412
0	1.564	5.4851
0	1.53	5.5354
0	1.496	5.5794
0	1.462	5.6234
0	1.428	5.6674
0	1.411	5.7113
0	1.377	5.749
1	1.36	5.793
1	1.326	5.8307
1	1.292	5.8747
1	1.258	5.9124
1	1.224	5.9501
1	1.19	5.9878
1	1.156	6.0192
1	1.139	6.0569
1	1.105	6.0883
1	1.088	6.1197
1	1.071	6.1574
1	1.054	6.1889
1	1.037	6.2203
1	1.02	6.2517
1	1.003	6.2831
1	0.986	0.025132
1	0.969	0.056548
1	0.969	0.087963
1	0.952	0.1131
1	0.952	0.14451
1	0.935	0.16964
1	0.935	0.20106
1	0.935	0.22619
1	0.935	0.25761
1	0.935	0.28274
1	0.935	0.31416
1	0.935	0.33929
1	0.935	0.3707
1	0.952	0.39583
1	0.952	0.42725
1	0.952	0.45867
1	0.969	0.4838
1	0.969	0.51521
1	0.986	0.54663
1	1.003	0.57176
1	1.02	0.60318
1	1.037	0.63459
1	1.054	0.66601
1	1.071	0.69742
1	1.088	0.72884
1	1.105	0.76654
1	1.122	0.79795
1	1.139	0.83565
1	1.173	0.86707
1	1.19	0.90477
1	1.224	0.94246
1	1.241	0.98016
1	1.275	1.0179
1	1.309	1.0556
1	1.36	1.0933
1	1.411	1.1372
1	1.462	1.1812
1	1.513	1.2252
1	1.564	1.2692
1	1.598	1.3195
1	1.649	1.3697
1	1.7	1.42
1	1.751	1.4703
1	1.802	1.5268
1	1.853	1.5771
1	1.904	1.6336
1	1.938	1.6902
1	1.989	1.753
1	2.04	1.8158
1	2.091	1.8724
1	2.142	1.9415
1	2.176	2.0043
1	2.227	2.0671
1	2.261	2.1362
1	2.312	2.2054
1	2.346	2.2745
1	2.38	2.3499
1	2.414	2.419
1	2.448	2.4944
1	2.465	2.5635
1	2.499	2.6389
1	2.516	2.7143
1	2.533	2.7897
1	2.55	2.8714
1	2.55	2.9468
1	2.567	3.0222
1	2.584	3.0976
1	2.584	3.1793
1	2.601	3.2546
1	2.584	3.3363
1	2.584	3.4117
1	2.567	3.4871
1	2.533	3.5688
1	2.516	3.6442
1	2.482	3.7196
1	2.465	3.795
1	2.431	3.8641
1	2.397	3.9395
1	2.346	4.0086
1	2.312	4.0777
1	2.261	4.1468
1	2.227	4.216
1	2.176	4.2851
1	2.125	4.3479
1	2.091	4.4107
1	2.04	4.4736
1	1.989	4.5364
1	1.938	4.593
1	1.887	4.6495
1	1.836	4.706
1	1.785	4.7626
1	1.734	4.8129
1	1.683	4.8631
1	1.632	4.9134
1	1.581	4.9637
1	1.53	5.0076
1	1.479	5.0579
1	1.428	5.1019
1	1.394	5.1396
1	1.343	5.1836
1	1.292	5.2213
1	1.258	5.2589
1	1.207	5.2966
1	1.173	5.3343
1	1.122	5.372
1	1.088	5.4035
1	1.054	5.4349
1	1.02	5.4663
1	0.986	5.4977
1	0.935	5.5291
1	0.901	5.5543
1	0.884	5.5794
1	0.85	5.6045
1	0.816	5.6297
1	0.782	5.6548
1	0.748	5.6799
1	0.731	5.705
1	0.697	5.7239
1	0.68	5.7428
1	0.646	5.7679
1	0.629	5.7867
1	0.595	5.8056
1	0.578	5.8182
1	0.561	5.837
1	0.527	5.8559
1	0.51	5.8684
1	0.493	5.8873
1	0.476	5.8998
1	0.459	5.9124
1	0.442	5.9313
1	0.425	5.9438
1	0.408	5.9564
1	0.391	5.9689
1	0.374	5.9752
1	0.357	5.9878
1	0.34	6.0004
1	0.323	6.0129
1	0.323	6.0192
1	0.306	6.0318
1	0.289	6.0381
1	0.272	6.0506
1	0.272	6.0569
1	0.255	6.0632
1	0.238	6.0695
1	0.238	6.082
2	0.221	6.0883
2	0.221	6.0946
2	0.238	6.1009
2	0.238	6.1072
2	0.238	6.1135
2	0.255	6.126
2	0.255	6.1323
0	0.255	6.1386
0	0.238	6.1449
0	0.238	6.1512
0	0.221	6.1637
0	0.221	6.17
0	0.221	6.1763
0	0.204	6.1826
0	0.204	6.1889
0	0.204	6.1951
0	0.204	6.2014
1	0.187	6.2077
1	0.17	6.214
1	0.153	6.2203
1	0.136	6.2203
1	0.119	6.2265
1	0.102	6.2328
1	0.102	6.2328
1	0.085	6.2391
1	0.068	6.2391
1	0.051	6.2391
0	0.051	6.2454
0	0.051	6.2454
0	0.034	6.2454
0	0.034	6.2454
0	0.034	6.2517
0	0.034	6.2517
0	0.034	6.2517
0	0.034	6.2517
0	0.034	6.2517
0	0.034	6.258
0	0.034	6.258
0	0.034	6.258
0	0.034	6.258
0	0.034	6.258
0	0.017	6.258
0	0.017	6.2642
0	0.017	6.2642
0	0.017	6.2642
2	0.017	6.2642
2	0.034	6.2642
2	0.051	6.2642
2	0.068	6.2705
2	0.068	6.2705
0	0.068	6.2705
0	0.068	6.2768
0	0.068	6.2768
0	0.068	0
0	0.068	0
0	0.068	0
0	0.068	0.0062831
0	0.068	0.0062831
[truncated: 5,162 more rows]
