# Supplementary material for: Skilled motor control of an inverted pendulum implies low entropy of states but high entropy of actions
Source: PLoS Comput Biol. 2023 Jan 6;19(1):e1010810. doi: 10.1371/journal.pcbi.1010810 (PMC9851554; doi:10.1371/journal.pcbi.1010810)
Supplement: S2 File — The dataset within the file contains the data collected during the experiment. Each CSV file named “FRI_p_l.csv” corresponds to a different trial, where “p” stands for an unique numerical participant’s identifier and “l” stands for pendulum length (where “2” corresponds to 0.2, “3” to 0.3 m, “4” to 0.4 m, etc.). In every file, rows correspond to subsequent time steps, sampled with a frequency of 0.017 s. For every recorded time step, each column contains: the action selected by the trial’s participant (“action”). The value 0 corresponds to a “no action”, the value 1 represents an action that pushes the pendulum towards the clockwise direction and the value 2 corresponds to an action that pushes the pendulum towards the anti-clockwise direction.the angular velocity of the pendulum at that time step (“ang. velocity”), measured in rad s−1.the angle of the pendulum at that time step (“angle”), measured in rad with values in the interval [0, 2π) rad. The angle 0 rad corresponds to the pendulum oriented in its upright position.the single utility value associated to the whole trial (“utility”). (ZIP) [file pcbi.1010810.s002.zip › ExperimentalData/FRI_8_9.csv]

action	angular vel.	angle	trial utility
0	0	3.2358	-12.9775
0	0	3.2358
0	0	3.2358
0	0	3.2358
0	0	3.2358
0	-0.017	3.2358
0	-0.017	3.2358
0	-0.017	3.2358
0	-0.017	3.2358
0	-0.017	3.2358
0	-0.034	3.2295
0	-0.034	3.2295
0	-0.034	3.2295
0	-0.034	3.2295
0	-0.034	3.2295
0	-0.034	3.2232
0	-0.051	3.2232
0	-0.051	3.2232
0	-0.051	3.2232
0	-0.051	3.217
0	-0.051	3.217
0	-0.051	3.217
0	-0.068	3.2107
0	-0.068	3.2107
0	-0.068	3.2107
0	-0.068	3.2044
0	-0.068	3.2044
0	-0.068	3.2044
0	-0.068	3.1981
0	-0.068	3.1981
0	-0.085	3.1918
0	-0.085	3.1918
0	-0.085	3.1918
0	-0.085	3.1855
0	-0.085	3.1855
0	-0.085	3.1793
2	-0.085	3.1793
2	-0.085	3.173
2	-0.068	3.173
2	-0.068	3.173
2	-0.051	3.1667
2	-0.051	3.1667
2	-0.034	3.1667
2	-0.034	3.1667
2	-0.017	3.1604
2	-0.017	3.1604
2	0	3.1604
2	0	3.1604
2	0	3.1604
2	0	3.1604
2	0.017	3.1604
2	0.017	3.1604
2	0.017	3.1604
2	0.034	3.1667
2	0.034	3.1667
2	0.051	3.1667
2	0.051	3.1667
2	0.068	3.173
2	0.068	3.173
2	0.085	3.173
2	0.085	3.1793
2	0.102	3.1793
2	0.102	3.1855
2	0.119	3.1855
2	0.119	3.1918
2	0.119	3.1981
2	0.136	3.1981
2	0.136	3.2044
2	0.153	3.2107
2	0.153	3.2107
2	0.153	3.217
2	0.17	3.2232
2	0.17	3.2295
2	0.17	3.2358
2	0.187	3.2421
2	0.187	3.2484
2	0.187	3.2546
2	0.204	3.2609
2	0.204	3.2672
2	0.204	3.2735
2	0.204	3.2798
2	0.221	3.2861
2	0.221	3.2923
2	0.221	3.2986
2	0.221	3.3049
2	0.238	3.3112
2	0.238	3.3175
2	0.238	3.3238
2	0.238	3.3363
2	0.238	3.3426
2	0.238	3.3489
2	0.238	3.3552
2	0.238	3.3615
2	0.255	3.374
2	0.255	3.3803
2	0.255	3.3866
2	0.255	3.3929
2	0.255	3.4054
2	0.255	3.4117
2	0.255	3.418
2	0.255	3.4243
2	0.255	3.4306
2	0.255	3.4431
2	0.255	3.4494
2	0.238	3.4557
2	0.238	3.462
2	0.238	3.4745
2	0.238	3.4808
2	0.238	3.4871
2	0.238	3.4934
2	0.238	3.4997
2	0.221	3.506
2	0.221	3.5185
2	0.221	3.5248
2	0.221	3.5311
2	0.221	3.5374
2	0.204	3.5437
2	0.204	3.5499
2	0.204	3.5562
2	0.204	3.5625
2	0.187	3.5688
2	0.187	3.5751
2	0.187	3.5814
2	0.17	3.5877
2	0.17	3.5877
2	0.17	3.5939
2	0.153	3.6002
2	0.153	3.6065
2	0.153	3.6128
2	0.136	3.6128
2	0.136	3.6191
2	0.136	3.6254
2	0.119	3.6254
2	0.119	3.6316
2	0.102	3.6379
2	0.102	3.6379
2	0.085	3.6442
2	0.085	3.6442
2	0.085	3.6505
2	0.068	3.6505
2	0.068	3.6505
0	0.051	3.6568
0	0.034	3.6568
0	0.017	3.6568
0	0	3.6568
0	0	3.6568
0	-0.017	3.6568
0	-0.034	3.6568
0	-0.051	3.6568
0	-0.068	3.6505
0	-0.085	3.6505
0	-0.102	3.6442
0	-0.119	3.6442
0	-0.136	3.6379
0	-0.153	3.6316
0	-0.17	3.6316
1	-0.187	3.6254
1	-0.204	3.6191
1	-0.221	3.6128
1	-0.255	3.6065
1	-0.272	3.5939
1	-0.306	3.5877
1	-0.323	3.5751
1	-0.34	3.5688
1	-0.374	3.5562
1	-0.391	3.5437
1	-0.408	3.5311
1	-0.425	3.5185
1	-0.459	3.506
1	-0.476	3.4934
1	-0.493	3.4745
1	-0.51	3.462
1	-0.527	3.4431
1	-0.544	3.4306
1	-0.561	3.4117
1	-0.595	3.3929
1	-0.595	3.374
1	-0.612	3.3552
1	-0.629	3.3363
1	-0.646	3.3175
1	-0.663	3.2986
1	-0.68	3.2798
1	-0.697	3.2609
1	-0.697	3.2358
1	-0.714	3.217
1	-0.731	3.1918
1	-0.731	3.173
1	-0.748	3.1478
1	-0.748	3.129
1	-0.765	3.1038
1	-0.765	3.0787
1	-0.782	3.0536
1	-0.782	3.0347
1	-0.782	3.0096
1	-0.782	2.9845
1	-0.799	2.9593
1	-0.799	2.9342
1	-0.799	2.9154
1	-0.799	2.8902
1	-0.799	2.8651
1	-0.799	2.84
1	-0.799	2.8148
1	-0.799	2.7897
1	-0.782	2.7708
1	-0.782	2.7457
1	-0.782	2.7206
1	-0.782	2.6955
1	-0.765	2.6766
1	-0.765	2.6515
1	-0.748	2.6263
1	-0.748	2.6075
1	-0.731	2.5823
1	-0.731	2.5572
1	-0.714	2.5384
1	-0.714	2.5132
1	-0.697	2.4944
1	-0.68	2.4755
1	-0.68	2.4504
1	-0.663	2.4316
1	-0.646	2.4127
1	-0.629	2.3939
1	-0.629	2.375
1	-0.612	2.3562
1	-0.595	2.3373
1	-0.578	2.3185
1	-0.561	2.2996
1	-0.544	2.287
1	-0.527	2.2682
1	-0.51	2.2556
1	-0.493	2.2368
1	-0.476	2.2242
1	-0.459	2.2117
1	-0.442	2.1928
1	-0.425	2.1802
1	-0.408	2.1677
1	-0.391	2.1551
1	-0.357	2.1488
1	-0.34	2.1362
1	-0.323	2.1237
1	-0.306	2.1174
1	-0.289	2.1048
1	-0.272	2.0986
1	-0.255	2.0923
1	-0.221	2.0797
1	-0.204	2.0734
1	-0.187	2.0671
1	-0.17	2.0609
1	-0.153	2.0609
1	-0.119	2.0546
1	-0.102	2.0483
1	-0.085	2.0483
1	-0.068	2.042
1	-0.051	2.042
1	-0.017	2.042
1	0	2.042
1	0	2.042
1	0.017	2.042
1	0.051	2.042
1	0.068	2.042
1	0.085	2.0483
1	0.102	2.0483
1	0.119	2.0546
0	0.153	2.0609
0	0.187	2.0609
2	0.221	2.0671
2	0.255	2.0797
2	0.289	2.086
2	0.323	2.0923
2	0.357	2.1048
2	0.408	2.1174
2	0.442	2.13
2	0.476	2.1425
2	0.51	2.1614
2	0.544	2.174
2	0.578	2.1928
2	0.612	2.2117
2	0.663	2.2305
2	0.697	2.2494
2	0.731	2.2745
2	0.765	2.2933
2	0.799	2.3185
2	0.816	2.3436
2	0.85	2.3687
2	0.884	2.3939
2	0.918	2.419
2	0.952	2.4504
2	0.986	2.4818
2	1.003	2.507
2	1.037	2.5384
2	1.054	2.5698
2	1.088	2.6075
2	1.105	2.6389
2	1.139	2.6703
2	1.156	2.708
2	1.173	2.7394
2	1.207	2.7771
2	1.224	2.8148
2	1.241	2.8525
2	1.258	2.8902
2	1.275	2.9279
2	1.292	2.9656
2	1.292	3.0033
2	1.309	3.0473
2	1.326	3.085
2	1.326	3.1227
2	1.343	3.1667
2	1.343	3.2044
2	1.36	3.2484
2	1.36	3.2861
2	1.36	3.33
2	1.36	3.3677
2	1.36	3.4117
2	1.36	3.4494
2	1.36	3.4934
2	1.36	3.5311
2	1.343	3.5751
2	1.343	3.6128
2	1.343	3.6568
2	1.326	3.6945
2	1.309	3.7322
2	1.309	3.7761
2	1.292	3.8138
2	1.275	3.8515
2	1.258	3.8892
2	1.258	3.9269
2	1.241	3.9646
2	1.224	4.0023
2	1.207	4.04
2	1.19	4.0777
2	1.173	4.1091
2	1.139	4.1468
2	1.122	4.1783
2	1.105	4.216
2	1.088	4.2474
2	1.054	4.2788
2	1.037	4.3102
2	1.02	4.3416
2	1.003	4.373
2	0.969	4.4044
2	0.952	4.4296
2	0.918	4.461
2	0.901	4.4861
2	0.884	4.5175
2	0.85	4.5427
2	0.833	4.5678
2	0.799	4.593
2	0.782	4.6181
2	0.748	4.6369
2	0.731	4.6621
2	0.697	4.6809
2	0.68	4.706
2	0.663	4.7249
2	0.629	4.7437
2	0.612	4.7626
2	0.578	4.7814
2	0.561	4.8003
2	0.527	4.8129
2	0.51	4.8317
2	0.476	4.8443
2	0.459	4.8631
2	0.442	4.8757
2	0.408	4.8883
2	0.391	4.9008
2	0.357	4.9134
2	0.34	4.9197
2	0.323	4.9322
2	0.289	4.9385
2	0.272	4.9511
2	0.238	4.9574
2	0.221	4.9637
2	0.204	4.9699
2	0.17	4.9762
2	0.153	4.9825
2	0.136	4.9888
2	0.102	4.9888
2	0.085	4.9951
2	0.068	4.9951
2	0.034	4.9951
2	0.017	5.0014
2	0	5.0014
2	-0.017	5.0014
2	-0.034	4.9951
2	-0.068	4.9951
2	-0.085	4.9951
2	-0.102	4.9888
2	-0.136	4.9888
2	-0.153	4.9825
2	-0.17	4.9762
2	-0.204	4.9699
2	-0.221	4.9637
0	-0.255	4.9574
0	-0.289	4.9511
0	-0.323	4.9385
0	-0.357	4.9322
0	-0.391	4.9197
0	-0.408	4.9071
1	-0.442	4.8945
1	-0.493	4.8757
1	-0.527	4.8631
1	-0.578	4.8443
1	-0.612	4.8254
1	-0.663	4.8066
1	-0.697	4.7877
1	-0.748	4.7689
1	-0.782	4.7437
1	-0.816	4.7186
1	-0.867	4.6935
1	-0.901	4.6683
1	-0.952	4.6369
1	-0.986	4.6118
1	-1.037	4.5804
1	-1.071	4.549
1	-1.122	4.5113
1	-1.156	4.4798
1	-1.19	4.4421
1	-1.241	4.4044
1	-1.275	4.3667
1	-1.309	4.3291
1	-1.36	4.2914
1	-1.394	4.2474
1	-1.428	4.2034
1	-1.462	4.1594
1	-1.513	4.1154
1	-1.547	4.0714
1	-1.581	4.0212
1	-1.615	3.9772
1	-1.649	3.9269
1	-1.666	3.8767
1	-1.7	3.8264
1	-1.734	3.7761
1	-1.751	3.7196
1	-1.785	3.6693
1	-1.802	3.6128
1	-1.836	3.5562
1	-1.853	3.506
1	-1.87	3.4494
1	-1.887	3.3929
1	-1.904	3.33
1	-1.921	3.2735
1	-1.921	3.217
1	-1.938	3.1604
1	-1.955	3.0976
1	-1.955	3.041
1	-1.955	2.9845
1	-1.955	2.9216
1	-1.955	2.8651
1	-1.955	2.8085
1	-1.955	2.7457
1	-1.955	2.6892
1	-1.938	2.6326
1	-1.938	2.5698
1	-1.921	2.5132
1	-1.904	2.4567
1	-1.887	2.4001
1	-1.887	2.3436
1	-1.87	2.287
1	-1.853	2.2305
1	-1.819	2.174
1	-1.802	2.1174
1	-1.785	2.0671
1	-1.768	2.0106
1	-1.734	1.9603
1	-1.717	1.9038
1	-1.7	1.8535
1	-1.666	1.8033
1	-1.649	1.753
1	-1.615	1.7027
1	-1.598	1.6587
1	-1.564	1.6085
1	-1.547	1.5645
1	-1.513	1.5142
1	-1.496	1.4703
1	-1.479	1.4263
1	-1.445	1.3823
1	-1.428	1.3383
1	-1.394	1.2943
1	-1.377	1.2566
1	-1.36	1.2126
1	-1.326	1.1749
1	-1.309	1.131
1	-1.292	1.0933
1	-1.258	1.0556
1	-1.241	1.0179
1	-1.224	0.98016
1	-1.207	0.94246
1	-1.19	0.90477
1	-1.173	0.87335
1	-1.156	0.83565
1	-1.139	0.80424
1	-1.122	0.76654
1	-1.105	0.73512
1	-1.088	0.69742
0	-1.071	0.66601
0	-1.054	0.63459
0	-1.037	0.60318
0	-1.02	0.57176
0	-0.986	0.54035
2	-0.969	0.51521
2	-0.952	0.4838
2	-0.918	0.45238
2	-0.901	0.42725
2	-0.884	0.40212
2	-0.85	0.37699
2	-0.833	0.34557
2	-0.816	0.32044
2	-0.799	0.30159
2	-0.782	0.27646
2	-0.765	0.25132
2	-0.748	0.22619
2	-0.731	0.20734
2	-0.714	0.18221
2	-0.697	0.16336
2	-0.68	0.14451
2	-0.663	0.12566
2	-0.646	0.10053
2	-0.646	0.08168
2	-0.629	0.062831
2	-0.612	0.043982
2	-0.612	0.025132
2	-0.595	0.0062831
2	-0.578	6.2705
2	-0.578	6.258
2	-0.561	6.2391
2	-0.561	6.2203
2	-0.561	6.2014
2	-0.544	6.1889
2	-0.544	6.17
2	-0.544	6.1512
2	-0.527	6.1386
2	-0.527	6.1197
2	-0.527	6.1072
2	-0.527	6.0883
2	-0.51	6.0758
2	-0.51	6.0569
2	-0.51	6.0443
2	-0.51	6.0255
2	-0.51	6.0129
2	-0.51	5.9941
2	-0.51	5.9815
2	-0.51	5.9627
2	-0.51	5.9501
2	-0.51	5.9313
2	-0.527	5.9187
2	-0.527	5.8998
2	-0.527	5.8873
2	-0.527	5.8684
2	-0.527	5.8496
2	-0.544	5.837
2	-0.544	5.8182
2	-0.544	5.8056
2	-0.561	5.7867
2	-0.561	5.7679
0	-0.578	5.749
0	-0.595	5.7365
0	-0.612	5.7176
0	-0.629	5.6988
0	-0.646	5.6799
0	-0.663	5.6548
0	-0.68	5.6359
0	-0.714	5.6171
0	-0.731	5.592
0	-0.748	5.5731
0	-0.765	5.548
0	-0.799	5.5228
0	-0.816	5.4977
0	-0.833	5.4726
0	-0.867	5.4474
0	-0.884	5.4223
0	-0.918	5.3972
0	-0.935	5.3658
0	-0.969	5.3406
0	-0.986	5.3092
0	-1.02	5.2778
0	-1.054	5.2464
0	-1.071	5.215
0	-1.105	5.1836
0	-1.139	5.1459
0	-1.156	5.1144
0	-1.19	5.0767
0	-1.224	5.0453
0	-1.258	5.0076
0	-1.292	4.9637
0	-1.309	4.926
0	-1.343	4.8883
0	-1.377	4.8443
0	-1.411	4.8066
0	-1.445	4.7626
0	-1.479	4.7186
0	-1.513	4.6683
0	-1.547	4.6244
0	-1.581	4.5804
0	-1.615	4.5301
0	-1.632	4.4798
0	-1.666	4.4296
0	-1.7	4.3793
0	-1.734	4.3291
0	-1.768	4.2788
0	-1.785	4.2222
0	-1.819	4.1657
0	-1.853	4.1154
0	-1.87	4.0589
0	-1.904	4.0023
0	-1.921	3.9395
0	-1.938	3.883
0	-1.972	3.8264
0	-1.989	3.7636
0	-2.006	3.707
0	-2.023	3.6442
0	-2.04	3.5814
0	-2.04	3.5248
0	-2.057	3.462
0	-2.057	3.3992
0	-2.074	3.3363
0	-2.074	3.2735
0	-2.074	3.2107
0	-2.074	3.1478
0	-2.074	3.085
0	-2.074	3.0222
0	-2.074	2.9593
0	-2.057	2.8965
0	-2.04	2.84
0	-2.04	2.7771
1	-2.023	2.7143
1	-2.023	2.6515
1	-2.006	2.5949
1	-2.006	2.5321
1	-1.989	2.4755
1	-1.972	2.4127
1	-1.955	2.3562
1	-1.938	2.2933
1	-1.921	2.2368
1	-1.904	2.1802
1	-1.887	2.1237
1	-1.87	2.0671
1	-1.836	2.0106
0	-1.819	1.954
0	-1.785	1.9038
0	-1.751	1.8472
0	-1.717	1.797
0	-1.683	1.7467
0	-1.649	1.6964
0	-1.615	1.6462
0	-1.581	1.5959
0	-1.547	1.5519
0	-1.513	1.5017
0	-1.479	1.4577
0	-1.445	1.4137
0	-1.411	1.3697
0	-1.377	1.332
0	-1.343	1.288
0	-1.309	1.2503
0	-1.275	1.2064
0	-1.241	1.1687
0	-1.224	1.131
0	-1.19	1.0995
0	-1.156	1.0618
0	-1.122	1.0304
0	-1.105	0.99273
0	-1.071	0.96131
0	-1.037	0.9299
0	-1.02	0.89848
0	-0.986	0.86707
0	-0.969	0.83565
0	-0.935	0.81052
0	-0.918	0.7791
0	-0.884	0.75397
0	-0.867	0.72884
0	-0.85	0.70371
0	-0.816	0.67858
0	-0.799	0.65344
0	-0.782	0.62831
0	-0.765	0.60318
0	-0.748	0.58433
0	-0.731	0.5592
0	-0.697	0.54035
0	-0.68	0.51521
0	-0.663	0.49637
0	-0.663	0.47752
0	-0.646	0.45867
0	-0.629	0.43982
0	-0.612	0.42097
0	-0.595	0.40212
0	-0.578	0.38327
0	-0.578	0.36442
2	-0.561	0.34557
2	-0.544	0.333
2	-0.527	0.31416
2	-0.493	0.30159
2	-0.476	0.28274
2	-0.459	0.27017
2	-0.442	0.25761
2	-0.425	0.24504
2	-0.408	0.23247
2	-0.391	0.21991
2	-0.374	0.20734
2	-0.357	0.19478
2	-0.34	0.18221
2	-0.323	0.17593
2	-0.323	0.16336
2	-0.306	0.15708
2	-0.289	0.14451
2	-0.272	0.13823
2	-0.255	0.12566
2	-0.238	0.11938
2	-0.238	0.1131
2	-0.221	0.10681
2	-0.204	0.10053
2	-0.187	0.094246
2	-0.187	0.087963
2	-0.17	0.08168
2	-0.153	0.075397
2	-0.153	0.069114
2	-0.136	0.069114
2	-0.119	0.062831
2	-0.119	0.056548
2	-0.102	0.056548
2	-0.085	0.050265
2	-0.085	0.050265
0	-0.085	0.043982
0	-0.068	0.043982
0	-0.068	0.043982
0	-0.068	0.037699
0	-0.068	0.037699
0	-0.068	0.037699
0	-0.068	0.031415
0	-0.068	0.031415
0	-0.068	0.025132
0	-0.068	0.025132
0	-0.068	0.025132
2	-0.068	0.018849
2	-0.051	0.018849
2	-0.051	0.018849
2	-0.034	0.018849
2	-0.017	0.012566
2	-0.017	0.012566
2	0	0.012566
2	0	0.012566
2	0	0.012566
2	0	0.012566
2	0.017	0.012566
0	0.017	0.012566
0	0.017	0.012566
0	0.017	0.018849
0	0.017	0.018849
2	0.017	0.018849
2	0.034	0.018849
2	0.034	0.018849
2	0.051	0.018849
2	0.051	0.025132
2	0.068	0.025132
2	0.085	0.025132
2	0.085	0.031415
0	0.085	0.031415
0	0.085	0.037699
0	0.085	0.037699
0	0.085	0.043982
0	0.102	0.043982
0	0.102	0.050265
0	0.102	0.050265
0	0.102	0.056548
1	0.102	0.056548
1	0.102	0.062831
1	0.085	0.062831
1	0.085	0.069114
1	0.068	0.069114
1	0.068	0.069114
1	0.068	0.075397
1	0.051	0.075397
1	0.051	0.075397
1	0.034	0.08168
1	0.034	0.08168
1	0.034	0.08168
1	0.017	0.08168
1	0.017	0.08168
1	0.017	0.08168
1	0	0.087963
1	0	0.087963
1	0	0.087963
1	0	0.087963
1	0	0.087963
1	-0.017	0.087963
1	-0.017	0.08168
1	-0.017	0.08168
1	-0.034	0.08168
1	-0.034	0.08168
1	-0.034	0.08168
1	-0.051	0.075397
1	-0.051	0.075397
1	-0.051	0.075397
1	-0.068	0.075397
1	-0.068	0.069114
1	-0.085	0.069114
1	-0.085	0.062831
1	-0.085	0.062831
1	-0.102	0.056548
1	-0.102	0.056548
1	-0.119	0.050265
0	-0.102	0.050265
0	-0.102	0.043982
2	-0.102	0.043982
2	-0.102	0.037699
2	-0.085	0.037699
2	-0.068	0.031415
2	-0.068	0.031415
2	-0.051	0.031415
2	-0.051	0.025132
2	-0.034	0.025132
2	-0.017	0.025132
2	-0.017	0.025132
2	0	0.025132
2	0	0.025132
2	0	0.025132
2	0	0.025132
2	0	0.025132
2	0	0.025132
2	0	0.025132
2	0	0.025132
2	0	0.025132
2	0	0.025132
2	0	0.025132
2	0	0.025132
2	0	0.025132
2	0	0.025132
2	0	0.025132
2	0	0.025132
2	0	0.025132
2	0	0.025132
2	0	0.025132
2	0	0.025132
2	0	0.025132
2	0	0.025132
2	0	0.025132
2	0	0.025132
2	0	0.025132
2	0.017	0.025132
2	0.017	0.031415
2	0.017	0.031415
2	0.017	0.031415
2	0.017	0.031415
2	0.017	0.031415
2	0.017	0.031415
2	0.034	0.031415
2	0.034	0.037699
2	0.034	0.037699
2	0.034	0.037699
0	0.034	0.037699
1	0.034	0.037699
1	0.017	0.043982
1	0.017	0.043982
1	0.017	0.043982
1	0	0.043982
1	0	0.043982
1	0	0.043982
1	0	0.043982
1	-0.017	0.043982
1	-0.017	0.043982
1	-0.017	0.043982
1	-0.034	0.037699
1	-0.034	0.037699
1	-0.051	0.037699
1	-0.051	0.037699
1	-0.068	0.031415
1	-0.068	0.031415
1	-0.085	0.025132
1	-0.085	0.025132
1	-0.102	0.025132
1	-0.102	0.018849
1	-0.119	0.018849
1	-0.119	0.012566
1	-0.136	0.0062831
1	-0.136	0.0062831
1	-0.153	0
1	-0.153	6.2768
2	-0.153	6.2705
2	-0.153	6.2705
2	-0.136	6.2642
2	-0.136	6.258
2	-0.119	6.258
2	-0.119	6.2517
2	-0.102	6.2454
2	-0.102	6.2454
2	-0.085	6.2391
2	-0.085	6.2391
2	-0.068	6.2391
2	-0.068	6.2328
2	-0.051	6.2328
2	-0.051	6.2328
2	-0.051	6.2265
2	-0.034	6.2265
2	-0.034	6.2265
2	-0.017	6.2265
2	-0.017	6.2265
2	0	6.2265
2	0	6.2203
2	0	6.2203
2	0	6.2203
2	0	6.2203
2	0.017	6.2265
2	0.017	6.2265
2	0.034	6.2265
2	0.034	6.2265
2	0.034	6.2265
2	0.051	6.2265
2	0.051	6.2328
2	0.068	6.2328
2	0.068	6.2328
2	0.085	6.2391
2	0.085	6.2391
2	0.085	6.2454
2	0.102	6.2454
2	0.102	6.2517
2	0.119	6.2517
2	0.119	6.258
2	0.136	6.2642
2	0.119	6.2642
2	0.119	6.2705
2	0.102	6.2705
2	0.102	6.2768
2	0.085	6.2768
2	0.068	0
2	0.068	0
2	0.051	0.0062831
2	0.051	0.0062831
2	0.034	0.0062831
2	0.034	0.0062831
2	0.017	0.0062831
2	0.017	0.012566
2	0	0.012566
2	0	0.012566
2	0	0.012566
2	0	0.012566
2	-0.017	0.012566
2	-0.017	0.012566
2	-0.034	0.0062831
2	-0.034	0.0062831
2	-0.051	0.0062831
2	-0.051	0.0062831
2	-0.068	0
2	-0.068	0
2	-0.068	0
2	-0.068	6.2768
2	-0.068	6.2768
2	-0.051	6.2768
2	-0.051	6.2705
2	-0.034	6.2705
2	-0.034	6.2705
2	-0.017	6.2705
2	-0.017	6.2705
2	0	6.2705
2	0	6.2705
2	0	6.2705
2	0	6.2705
2	0.017	6.2705
2	0.017	6.2705
2	0.034	6.2705
2	0.034	6.2705
2	0.051	6.2705
2	0.068	6.2768
2	0.068	6.2768
2	0.085	0
2	0.085	0
2	0.102	0
2	0.102	0.0062831
2	0.119	0.0062831
2	0.119	0.012566
1	0.119	0.018849
1	0.119	0.018849
1	0.102	0.025132
1	0.102	0.025132
1	0.085	0.031415
1	0.085	0.031415
1	0.068	0.037699
1	0.068	0.037699
1	0.068	0.043982
1	0.051	0.043982
1	0.051	0.043982
1	0.034	0.043982
1	0.034	0.050265
1	0.017	0.050265
1	0.017	0.050265
1	0.017	0.050265
1	0	0.050265
1	0	0.050265
1	0	0.050265
1	0	0.050265
1	-0.017	0.050265
1	-0.017	0.050265
1	-0.017	0.050265
1	-0.034	0.050265
1	-0.034	0.043982
1	-0.051	0.043982
1	-0.051	0.043982
1	-0.068	0.043982
1	-0.068	0.037699
1	-0.085	0.037699
1	-0.085	0.031415
1	-0.085	0.031415
1	-0.102	0.025132
1	-0.102	0.025132
2	-0.102	0.018849
2	-0.102	0.018849
2	-0.085	0.012566
2	-0.085	0.012566
2	-0.068	0.0062831
2	-0.051	0.0062831
2	-0.051	0.0062831
2	-0.034	0.0062831
2	-0.034	0
2	-0.017	0
2	-0.017	0
2	0	0
2	0	0
2	0	0
2	0	0
2	0	0
2	-0.017	0
2	-0.017	0
2	-0.034	0
2	-0.034	6.2768
2	-0.051	6.2768
2	-0.051	6.2768
2	-0.068	6.2768
2	-0.068	6.2705
2	-0.085	6.2705
2	-0.102	6.2642
2	-0.102	6.2642
2	-0.119	6.258
2	-0.119	6.258
2	-0.136	6.2517
2	-0.136	6.2454
2	-0.153	6.2391
2	-0.17	6.2391
2	-0.17	6.2328
2	-0.187	6.2265
2	-0.187	6.2203
2	-0.204	6.214
2	-0.187	6.2077
2	-0.187	6.2014
2	-0.17	6.1951
2	-0.17	6.1889
2	-0.17	6.1889
2	-0.153	6.1826
2	-0.153	6.1763
2	-0.153	6.17
2	-0.136	6.1637
2	-0.136	6.1637
2	-0.136	6.1574
2	-0.119	6.1512
2	-0.119	6.1512
2	-0.119	6.1449
2	-0.119	6.1449
2	-0.102	6.1386
2	-0.102	6.1323
2	-0.102	6.1323
2	-0.102	6.126
2	-0.085	6.126
2	-0.085	6.1197
2	-0.085	6.1197
2	-0.085	6.1197
2	-0.085	6.1135
2	-0.068	6.1135
2	-0.068	6.1072
2	-0.068	6.1072
2	-0.068	6.1072
2	-0.068	6.1009
2	-0.051	6.1009
2	-0.051	6.1009
2	-0.051	6.0946
2	-0.051	6.0946
2	-0.051	6.0946
2	-0.051	6.0946
2	-0.034	6.0883
2	-0.034	6.0883
2	-0.034	6.0883
2	-0.034	6.0883
2	-0.034	6.082
2	-0.034	6.082
2	-0.017	6.082
2	-0.017	6.082
2	-0.017	6.082
2	-0.017	6.082
2	-0.017	6.082
2	-0.017	6.082
2	-0.017	6.0758
2	0	6.0758
2	0	6.0758
2	0	6.0758
2	0	6.0758
2	0	6.0758
2	0	6.0758
2	0	6.0758
2	0	6.0758
2	0	6.0758
2	0	6.0758
2	0	6.0758
2	0	6.0758
2	0	6.0758
2	0	6.0758
2	0	6.0758
2	0.017	6.0758
2	0.017	6.082
2	0.017	6.082
2	0.017	6.082
2	0.017	6.082
2	0.017	6.082
2	0.017	6.082
2	0.034	6.082
2	0.034	6.082
2	0.034	6.0883
2	0.034	6.0883
2	0.034	6.0883
2	0.034	6.0883
2	0.034	6.0946
2	0.051	6.0946
2	0.051	6.0946
2	0.051	6.0946
2	0.051	6.1009
2	0.051	6.1009
2	0.051	6.1009
2	0.068	6.1072
2	0.068	6.1072
0	0.068	6.1072
0	0.051	6.1135
0	0.051	6.1135
0	0.051	6.1135
0	0.034	6.1135
0	0.034	6.1197
0	0.034	6.1197
0	0.017	6.1197
2	0.017	6.1197
2	0.017	6.1197
2	0.017	6.1197
2	0.034	6.1197
2	0.034	6.126
2	0.034	6.126
2	0.034	6.126
2	0.034	6.126
0	0.034	6.126
0	0.034	6.1323
0	0.034	6.1323
0	0.017	6.1323
0	0.017	6.1323
0	0.017	6.1323
0	0	6.1323
0	0	6.1323
0	0	6.1323
2	0	6.1323
2	0	6.1386
2	0	6.1386
2	0	6.1386
2	0.017	6.1386
2	0.017	6.1386
2	0.017	6.1386
0	0.017	6.1386
0	0.017	6.1386
0	0	6.1386
0	0	6.1386
0	0	6.1386
0	0	6.1386
0	0	6.1386
0	0	6.1386
0	0	6.1386
0	-0.017	6.1386
2	-0.017	6.1386
2	-0.017	6.1386
2	0	6.1386
2	0	6.1386
2	0	6.1386
2	0	6.1386
0	0	6.1386
0	0	6.1386
0	-0.017	6.1323
0	-0.017	6.1323
0	-0.017	6.1323
2	-0.017	6.1323
2	-0.017	6.1323
2	-0.017	6.1323
2	-0.017	6.1323
2	0	6.1323
0	-0.017	6.1323
0	-0.017	6.126
0	-0.017	6.126
2	-0.034	6.126
2	-0.017	6.126
2	-0.017	6.126
2	-0.017	6.126
2	-0.017	6.126
2	0	6.126
2	0	6.1197
2	0	6.1197
2	0	6.1197
2	0	6.1197
2	0	6.1197
2	0	6.1197
2	0	6.1197
2	0	6.126
2	0.017	6.126
2	0.017	6.126
2	0.017	6.126
2	0.017	6.126
2	0.017	6.126
2	0.034	6.126
2	0.034	6.126
2	0.034	6.1323
2	0.034	6.1323
2	0.051	6.1323
2	0.051	6.1323
2	0.051	6.1386
2	0.051	6.1386
2	0.068	6.1386
2	0.068	6.1449
2	0.068	6.1449
2	0.068	6.1449
2	0.085	6.1512
2	0.085	6.1512
2	0.085	6.1574
2	0.085	6.1574
2	0.102	6.1637
0	0.102	6.1637
2	0.085	6.17
2	0.102	6.17
2	0.102	6.1763
2	0.102	6.1763
2	0.119	6.1826
2	0.119	6.1826
2	0.119	6.1889
2	0.136	6.1951
2	0.136	6.1951
0	0.136	6.2014
0	0.136	6.2077
0	0.136	6.2077
0	0.119	6.214
2	0.119	6.2203
2	0.136	6.2203
2	0.136	6.2265
2	0.136	6.2328
2	0.153	6.2328
0	0.153	6.2391
0	0.153	6.2454
0	0.153	6.2517
0	0.153	6.2517
0	0.153	6.258
1	0.153	6.2642
1	0.136	6.2642
1	0.119	6.2705
1	0.119	6.2768
1	0.102	6.2768
1	0.102	0
1	0.085	0
1	0.085	0.0062831
1	0.068	0.0062831
1	0.068	0.012566
1	0.051	0.012566
1	0.051	0.012566
1	0.034	0.012566
1	0.034	0.018849
1	0.017	0.018849
1	0.017	0.018849
1	0	0.018849
1	0	0.018849
1	0	0.018849
1	0	0.018849
1	-0.017	0.018849
1	-0.017	0.018849
1	-0.034	0.018849
1	-0.034	0.012566
1	-0.051	0.012566
1	-0.051	0.012566
1	-0.068	0.012566
0	-0.068	0.0062831
0	-0.068	0.0062831
0	-0.068	0.0062831
0	-0.068	0
0	-0.068	0
0	-0.068	0
0	-0.068	6.2768
0	-0.068	6.2768
0	-0.068	6.2768
0	-0.068	6.2705
0	-0.068	6.2705
0	-0.068	6.2705
2	-0.068	6.2642
2	-0.051	6.2642
2	-0.051	6.2642
2	-0.034	6.258
2	-0.034	6.258
2	-0.017	6.258
2	-0.017	6.258
2	0	6.258
2	0	6.258
2	0	6.258
0	0	6.258
0	0	6.258
1	0	6.258
1	0	6.258
1	0	6.258
1	-0.017	6.258
1	-0.034	6.258
1	-0.034	6.2517
1	-0.051	6.2517
1	-0.051	6.2517
1	-0.068	6.2517
1	-0.085	6.2454
1	-0.085	6.2454
1	-0.102	6.2391
1	-0.102	6.2391
1	-0.119	6.2328
0	-0.119	6.2328
0	-0.119	6.2265
2	-0.119	6.2203
2	-0.119	6.2203
2	-0.102	6.214
2	-0.102	6.214
2	-0.102	6.2077
2	-0.085	6.2077
2	-0.085	6.2014
2	-0.068	6.2014
2	-0.068	6.1951
2	-0.085	6.1951
2	-0.102	6.1889
2	-0.102	6.1889
2	-0.102	6.1826
2	-0.102	6.1826
2	-0.102	6.1763
2	-0.102	6.1763
2	-0.102	6.17
2	-0.102	6.17
2	-0.085	6.1637
2	-0.085	6.1637
2	-0.085	6.1574
2	-0.085	6.1574
2	-0.068	6.1574
2	-0.068	6.1512
2	-0.068	6.1512
2	-0.051	6.1449
2	-0.051	6.1449
2	-0.051	6.1449
2	-0.051	6.1449
2	-0.034	6.1386
2	-0.034	6.1386
2	-0.034	6.1386
2	-0.034	6.1386
2	-0.017	6.1386
2	-0.017	6.1323
2	-0.017	6.1323
2	-0.017	6.1323
2	0	6.1323
2	0	6.1323
2	0	6.1323
2	0	6.1323
2	0	6.1323
2	0	6.1323
2	0	6.1323
2	0	6.1323
2	0.017	6.1323
2	0.017	6.1323
2	0.017	6.1323
2	0.017	6.1323
2	0.034	6.1386
2	0.034	6.1386
2	0.034	6.1386
2	0.034	6.1386
2	0.051	6.1386
2	0.051	6.1449
2	0.051	6.1449
2	0.051	6.1449
2	0.068	6.1512
2	0.068	6.1512
2	0.068	6.1512
2	0.068	6.1574
2	0.085	6.1574
2	0.085	6.1637
2	0.085	6.1637
2	0.102	6.1637
2	0.102	6.17
2	0.102	6.1763
2	0.119	6.1763
2	0.119	6.1826
0	0.119	6.1826
0	0.102	6.1889
0	0.102	6.1889
0	0.102	6.1951
0	0.102	6.1951
0	0.102	6.2014
1	0.102	6.2014
1	0.085	6.2077
1	0.068	6.2077
1	0.068	6.214
1	0.051	6.214
1	0.034	6.214
1	0.034	6.214
1	0.017	6.2203
1	0	6.2203
1	0	6.2203
1	0	6.2203
1	-0.017	6.2203
1	-0.017	6.2203
1	-0.034	6.214
1	-0.051	6.214
0	-0.051	6.214
0	-0.051	6.214
0	-0.051	6.2077
0	-0.051	6.2077
0	-0.051	6.2077
0	-0.051	6.2014
2	-0.068	6.2014
2	-0.051	6.2014
2	-0.051	6.2014
2	-0.034	6.1951
2	-0.034	6.1951
2	-0.034	6.1951
2	-0.017	6.1951
2	-0.017	6.1951
2	-0.017	6.1889
2	0	6.1889
2	0	6.1889
2	0	6.1889
2	0	6.1889
2	0	6.1889
2	0	6.1889
2	0.017	6.1889
2	0.017	6.1951
2	0.034	6.1951
2	0.034	6.1951
2	0.034	6.1951
2	0.051	6.1951
2	0.051	6.2014
2	0.051	6.2014
2	0.068	6.2014
2	0.068	6.2077
2	0.085	6.2077
2	0.085	6.2077
2	0.085	6.214
2	0.102	6.214
2	0.102	6.2203
0	0.102	6.2203
0	0.102	6.2265
0	0.102	6.2328
0	0.102	6.2328
0	0.102	6.2391
0	0.102	6.2391
1	0.085	6.2391
1	0.085	6.2454
1	0.068	6.2454
1	0.068	6.2517
1	0.051	6.2517
1	0.034	6.2517
1	0.034	6.258
1	0.017	6.258
1	0.017	6.258
1	0	6.258
1	0	6.258
1	0	6.258
1	-0.017	6.258
1	-0.017	6.258
1	-0.034	6.258
1	-0.034	6.2517
0	-0.034	6.2517
0	-0.034	6.2517
0	-0.034	6.2517
0	-0.051	6.2454
0	-0.051	6.2454
0	-0.051	6.2454
0	-0.051	6.2454
0	-0.051	6.2391
0	-0.051	6.2391
0	-0.051	6.2391
0	-0.051	6.2391
2	-0.051	6.2328
2	-0.051	6.2328
2	-0.034	6.2328
2	-0.034	6.2328
2	-0.017	6.2265
2	-0.017	6.2265
2	-0.017	6.2265
2	0	6.2265
2	0	6.2265
2	0	6.2265
2	0	6.2265
2	0.017	6.2265
2	0.017	6.2265
2	0.017	6.2265
2	0.034	6.2328
2	0.034	6.2328
2	0.051	6.2328
0	0.051	6.2328
0	0.051	6.2391
0	0.034	6.2391
0	0.034	6.2391
0	0.034	6.2391
0	0.034	6.2391
0	0.034	6.2454
0	0.034	6.2454
0	0.034	6.2454
1	0.034	6.2454
1	0.017	6.2517
1	0.017	6.2517
1	0	6.2517
1	0	6.2517
1	0	6.2517
1	-0.017	6.2517
1	-0.017	6.2517
1	-0.034	6.2454
1	-0.034	6.2454
0	-0.034	6.2454
0	-0.034	6.2454
0	-0.051	6.2391
0	-0.051	6.2391
0	-0.051	6.2391
0	-0.051	6.2391
0	-0.051	6.2328
0	-0.051	6.2328
0	-0.051	6.2328
2	-0.051	6.2328
2	-0.051	6.2265
2	-0.034	6.2265
2	-0.034	6.2265
2	-0.017	6.2265
2	-0.017	6.2265
2	-0.017	6.2203
2	0	6.2203
2	0	6.2203
2	0	6.2203
2	0	6.2203
2	0.017	6.2203
2	0.017	6.2265
2	0.017	6.2265
2	0.034	6.2265
2	0.034	6.2265
2	0.051	6.2265
2	0.051	6.2328
2	0.051	6.2328
2	0.068	6.2328
2	0.068	6.2391
2	0.085	6.2391
2	0.085	6.2391
2	0.102	6.2454
2	0.102	6.2454
2	0.119	6.2517
2	0.119	6.258
0	0.119	6.258
0	0.119	6.2642
0	0.119	6.2642
0	0.119	6.2705
1	0.119	6.2768
1	0.102	6.2768
1	0.102	0
1	0.085	0
1	0.085	0.0062831
1	0.068	0.0062831
1	0.068	0.0062831
1	0.051	0.012566
1	0.051	0.012566
1	0.034	0.012566
1	0.034	0.018849
1	0.017	0.018849
1	0.017	0.018849
1	0	0.018849
1	0	0.018849
0	0	0.018849
0	0	0.018849
0	0	0.018849
0	0	0.018849
0	0	0.018849
2	0	0.018849
2	0.017	0.018849
2	0.017	0.018849
2	0.034	0.025132
2	0.034	0.025132
2	0.051	0.025132
2	0.068	0.025132
2	0.068	0.031415
2	0.085	0.031415
2	0.085	0.037699
2	0.102	0.037699
2	0.119	0.043982
2	0.119	0.043982
2	0.136	0.050265
2	0.136	0.056548
2	0.153	0.056548
2	0.17	0.062831
2	0.17	0.069114
0	0.187	0.075397
0	0.187	0.08168
0	0.187	0.087963
1	0.187	0.094246
1	0.187	0.094246
1	0.17	0.10053
1	0.17	0.10681
1	0.17	0.1131
1	0.153	0.11938
1	0.153	0.12566
1	0.153	0.12566
1	0.153	0.13195
1	0.136	0.13823
1	0.136	0.14451
1	0.136	0.14451
1	0.136	0.15079
1	0.119	0.15708
1	0.119	0.15708
1	0.119	0.16336
1	0.119	0.16336
1	0.102	0.16964
1	0.102	0.17593
1	0.102	0.17593
1	0.102	0.18221
1	0.102	0.18221
1	0.102	0.18849
1	0.085	0.18849
1	0.085	0.19478
1	0.085	0.19478
1	0.085	0.20106
1	0.085	0.20106
1	0.085	0.20106
1	0.085	0.20734
1	0.068	0.20734
1	0.068	0.21363
1	0.068	0.21363
1	0.068	0.21363
1	0.068	0.21991
1	0.068	0.21991
1	0.068	0.22619
1	0.068	0.22619
1	0.068	0.22619
1	0.068	0.23247
1	0.068	0.23247
1	0.051	0.23247
1	0.051	0.23876
1	0.051	0.23876
1	0.051	0.23876
1	0.051	0.23876
1	0.051	0.24504
1	0.051	0.24504
1	0.051	0.24504
1	0.051	0.25132
1	0.051	0.25132
1	0.051	0.25132
1	0.051	0.25132
1	0.051	0.25761
1	0.051	0.25761
1	0.051	0.25761
1	0.051	0.26389
1	0.051	0.26389
1	0.051	0.26389
1	0.051	0.26389
1	0.051	0.27017
1	0.051	0.27017
1	0.051	0.27017
1	0.051	0.27017
1	0.051	0.27646
1	0.051	0.27646
1	0.051	0.27646
1	0.051	0.27646
1	0.051	0.28274
1	0.051	0.28274
1	0.051	0.28274
1	0.051	0.28274
1	0.051	0.28902
1	0.051	0.28902
1	0.051	0.28902
1	0.051	0.29531
1	0.051	0.29531
1	0.051	0.29531
1	0.051	0.29531
1	0.051	0.30159
1	0.051	0.30159
1	0.051	0.30159
1	0.051	0.30787
1	0.051	0.30787
1	0.051	0.30787
1	0.068	0.31416
1	0.068	0.31416
1	0.068	0.31416
1	0.068	0.32044
1	0.068	0.32044
1	0.068	0.32044
1	0.068	0.32672
1	0.068	0.32672
1	0.068	0.32672
1	0.068	0.333
1	0.068	0.333
1	0.085	0.33929
1	0.085	0.33929
1	0.085	0.33929
1	0.085	0.34557
1	0.085	0.34557
1	0.085	0.35185
1	0.085	0.35185
1	0.102	0.35814
1	0.102	0.35814
1	0.102	0.36442
1	0.102	0.36442
1	0.102	0.3707
1	0.102	0.3707
1	0.119	0.37699
1	0.119	0.37699
1	0.119	0.38327
0	0.136	0.38955
0	0.136	0.38955
0	0.153	0.39583
2	0.17	0.40212
2	0.187	0.4084
2	0.221	0.41469
2	0.238	0.42097
2	0.255	0.42725
2	0.289	0.43982
2	0.306	0.4461
2	0.323	0.45867
2	0.357	0.46495
2	0.374	0.47752
2	0.408	0.49008
2	0.425	0.50265
2	0.459	0.51521
2	0.476	0.52778
2	0.51	0.54663
2	0.527	0.5592
2	0.561	0.57805
2	0.578	0.59689
2	0.612	0.60946
2	0.646	0.63459
2	0.663	0.65344
2	0.697	0.67229
2	0.731	0.69114
2	0.765	0.71627
2	0.782	0.74141
2	0.816	0.76654
2	0.85	0.79167
2	0.884	0.8168
2	0.918	0.84193
2	0.952	0.87335
2	0.986	0.89848
0	1.003	0.9299
0	1.037	0.96131
0	1.071	0.99273
0	1.088	1.0241
0	1.122	1.0618
0	1.156	1.0933
0	1.173	1.131
0	1.207	1.1624
0	1.241	1.2001
0	1.275	1.2378
0	1.309	1.2817
0	1.326	1.3195
0	1.36	1.3572
0	1.394	1.4011
0	1.428	1.4451
0	1.462	1.4891
0	1.496	1.5331
0	1.53	1.5771
0	1.564	1.621
0	1.598	1.6713
0	1.615	1.7216
0	1.649	1.7718
0	1.683	1.8221
0	1.717	1.8724
0	1.751	1.9226
0	1.785	1.9792
0	1.802	2.0294
0	1.836	2.086
0	1.87	2.1425
0	1.887	2.1991
0	1.921	2.2556
0	1.938	2.3122
0	1.955	2.3687
0	1.989	2.4316
0	2.006	2.4944
0	2.023	2.5509
0	2.04	2.6138
0	2.057	2.6766
0	2.074	2.7394
0	2.074	2.8023
0	2.091	2.8651
0	2.091	2.9279
0	2.091	2.9908
0	2.108	3.0536
0	2.108	3.1164
0	2.108	3.1793
0	2.091	3.2421
0	2.091	3.3049
0	2.091	3.3677
2	2.074	3.4306
2	2.074	3.4934
2	2.074	3.5562
2	2.057	3.6191
2	2.057	3.6819
2	2.04	3.7384
2	2.04	3.8013
2	2.023	3.8641
2	2.006	3.9269
2	1.989	3.9835
2	1.972	4.0463
2	1.955	4.1029
2	1.938	4.1594
2	1.904	4.2222
0	1.887	4.2788
0	1.853	4.3353
0	1.819	4.3856
0	1.785	4.4421
0	1.751	4.4924
0	1.717	4.549
0	1.683	4.5992
0	1.649	4.6495
0	1.615	4.6998
0	1.581	4.7437
2	1.547	4.794
2	1.513	4.838
2	1.496	4.882
2	1.479	4.9322
2	1.445	4.9762
2	1.428	5.0202
2	1.394	5.0579
2	1.377	5.1019
0	1.343	5.1459
0	1.309	5.1836
0	1.292	5.2213
0	1.258	5.2589
0	1.224	5.2966
0	1.207	5.3343
0	1.173	5.372
2	1.139	5.4035
2	1.122	5.4412
2	1.105	5.4726
2	1.105	5.5103
2	1.088	5.5417
2	1.071	5.5731
0	1.054	5.6045
0	1.02	5.6359
0	1.003	5.6674
0	0.986	5.6988
0	0.969	5.7302
2	0.952	5.7553
2	0.952	5.7867
0	0.935	5.8119
0	0.918	5.8433
0	0.901	5.8684
0	0.884	5.8936
0	0.867	5.925
0	0.867	5.9501
0	0.85	5.9752
0	0.833	6.0004
0	0.833	6.0255
0	0.816	6.0506
0	0.816	6.0758
1	0.816	6.1009
1	0.799	6.126
1	0.782	6.1512
1	0.765	6.17
1	0.748	6.1951
1	0.748	6.2203
1	0.731	6.2391
1	0.714	6.2642
1	0.714	0
1	0.697	0.018849
1	0.697	0.043982
1	0.68	0.062831
1	0.68	0.08168
1	0.68	0.10681
1	0.663	0.12566
1	0.663	0.14451
1	0.663	0.16336
1	0.663	0.18849
1	0.646	0.20734
1	0.646	0.22619
1	0.646	0.24504
1	0.646	0.26389
1	0.646	0.28274
1	0.646	0.30159
1	0.646	0.32672
1	0.646	0.34557
1	0.646	0.36442
1	0.663	0.38327
0	0.663	0.40212
0	0.68	0.42097
0	0.697	0.4461
0	0.714	0.46495
0	0.731	0.49008
0	0.748	0.50893
0	0.765	0.53406
0	0.782	0.5592
0	0.799	0.57805
0	0.816	0.60318
0	0.833	0.62831
0	0.85	0.65344
0	0.867	0.67858
0	0.884	0.70999
0	0.918	0.73512
0	0.935	0.76026
0	0.952	0.79167
0	0.986	0.82309
0	1.003	0.84822
0	1.037	0.87963
0	1.054	0.91105
0	1.088	0.94246
2	1.105	0.98016
2	1.139	1.0116
2	1.19	1.0493
2	1.224	1.0807
2	1.258	1.1184
2	1.292	1.1624
2	1.343	1.2001
2	1.377	1.2378
0	1.411	1.2817
0	1.445	1.3257
0	1.462	1.3697
0	1.496	1.4137
0	1.53	1.4577
0	1.564	1.5079
0	1.598	1.5519
0	1.632	1.6022
0	1.666	1.6525
0	1.7	1.7027
0	1.734	1.753
0	1.768	1.8095
0	1.785	1.8598
0	1.819	1.9163
0	1.853	1.9729
0	1.887	2.0294
0	1.904	2.086
0	1.938	2.1425
0	1.972	2.1991
0	1.989	2.2619
0	2.006	2.3185
0	2.04	2.3813
0	2.057	2.4441
0	2.074	2.507
0	2.091	2.5698
0	2.108	2.6326
0	2.125	2.6955
0	2.142	2.7583
0	2.142	2.8211
0	2.159	2.8902
0	2.159	2.9531
0	2.159	3.0159
0	2.159	3.085
0	2.159	3.1478
0	2.159	3.217
0	2.159	3.2798
0	2.159	3.3426
0	2.142	3.4117
0	2.125	3.4745
0	2.125	3.5374
0	2.108	3.6002
0	2.091	3.6631
0	2.074	3.7259
0	2.057	3.7887
0	2.023	3.8515
0	2.006	3.9144
0	1.972	3.9709
0	1.955	4.0275
0	1.921	4.0903
0	1.904	4.1468
0	1.87	4.2034
0	1.836	4.2599
0	1.802	4.3165
0	1.768	4.3667
0	1.734	4.4233
0	1.7	4.4736
0	1.666	4.5238
0	1.632	4.5741
0	1.598	4.6244
0	1.564	4.6683
0	1.53	4.7186
0	1.496	4.7626
0	1.462	4.8066
0	1.428	4.8506
0	1.394	4.8945
0	1.377	4.9385
0	1.343	4.9762
0	1.309	5.0202
0	1.275	5.0579
0	1.241	5.0956
0	1.207	5.1333
0	1.173	5.1647
0	1.139	5.2024
0	1.122	5.2338
0	1.088	5.2715
0	1.054	5.3029
0	1.037	5.3343
0	1.003	5.3658
0	0.986	5.3972
0	0.952	5.4223
0	0.918	5.4537
0	0.901	5.4789
0	0.884	5.504
0	0.85	5.5354
0	0.833	5.5605
0	0.816	5.5857
0	0.782	5.6045
0	0.765	5.6297
0	0.748	5.6548
0	0.731	5.6736
0	0.714	5.6988
0	0.697	5.7176
0	0.68	5.7428
0	0.663	5.7616
0	0.646	5.7805
0	0.629	5.7993
0	0.612	5.8182
0	0.595	5.837
[truncated: 5,162 more rows]
