# Supplementary material for: Skilled motor control of an inverted pendulum implies low entropy of states but high entropy of actions
Source: PLoS Comput Biol. 2023 Jan 6;19(1):e1010810. doi: 10.1371/journal.pcbi.1010810 (PMC9851554; doi:10.1371/journal.pcbi.1010810)
Supplement: S2 File — The dataset within the file contains the data collected during the experiment. Each CSV file named “FRI_p_l.csv” corresponds to a different trial, where “p” stands for an unique numerical participant’s identifier and “l” stands for pendulum length (where “2” corresponds to 0.2, “3” to 0.3 m, “4” to 0.4 m, etc.). In every file, rows correspond to subsequent time steps, sampled with a frequency of 0.017 s. For every recorded time step, each column contains: the action selected by the trial’s participant (“action”). The value 0 corresponds to a “no action”, the value 1 represents an action that pushes the pendulum towards the clockwise direction and the value 2 corresponds to an action that pushes the pendulum towards the anti-clockwise direction.the angular velocity of the pendulum at that time step (“ang. velocity”), measured in rad s−1.the angle of the pendulum at that time step (“angle”), measured in rad with values in the interval [0, 2π) rad. The angle 0 rad corresponds to the pendulum oriented in its upright position.the single utility value associated to the whole trial (“utility”). (ZIP) [file pcbi.1010810.s002.zip › ExperimentalData/FRI_10_2.csv]

action	angular vel.	angle	trial utility
0	0	3.2358	-19.2034
0	-0.017	3.2358
0	-0.034	3.2358
0	-0.051	3.2358
0	-0.068	3.2358
0	-0.085	3.2295
0	-0.085	3.2295
0	-0.102	3.2232
0	-0.119	3.2232
0	-0.136	3.217
0	-0.136	3.2107
0	-0.153	3.2107
0	-0.17	3.2044
0	-0.17	3.1981
0	-0.187	3.1918
0	-0.187	3.1855
0	-0.187	3.1793
0	-0.204	3.173
0	-0.204	3.1667
0	-0.204	3.1604
0	-0.204	3.1541
0	-0.221	3.1478
0	-0.221	3.1416
0	-0.221	3.1353
0	-0.221	3.129
0	-0.204	3.1227
0	-0.204	3.1164
0	-0.204	3.1101
0	-0.204	3.1038
0	-0.187	3.0976
0	-0.187	3.0913
0	-0.17	3.085
0	-0.17	3.0787
0	-0.153	3.0724
0	-0.153	3.0661
2	-0.136	3.0661
2	-0.085	3.0599
2	-0.034	3.0599
2	0	3.0599
2	0.051	3.0599
2	0.102	3.0599
2	0.153	3.0661
2	0.204	3.0724
2	0.255	3.0787
2	0.306	3.085
2	0.357	3.0976
2	0.391	3.1101
2	0.442	3.1227
2	0.476	3.1353
2	0.527	3.1541
2	0.561	3.1667
2	0.595	3.1855
2	0.629	3.2044
2	0.663	3.2232
2	0.68	3.2421
2	0.697	3.2672
2	0.731	3.2861
2	0.748	3.3112
2	0.748	3.33
2	0.765	3.3552
2	0.765	3.3803
2	0.765	3.3992
2	0.765	3.4243
2	0.765	3.4494
2	0.765	3.4745
2	0.748	3.4934
2	0.731	3.5185
2	0.714	3.5374
2	0.697	3.5625
2	0.68	3.5814
2	0.646	3.6002
2	0.629	3.6191
2	0.595	3.6379
2	0.561	3.6568
2	0.527	3.6756
2	0.493	3.6882
2	0.442	3.7008
2	0.408	3.7133
2	0.357	3.7259
2	0.323	3.7384
2	0.272	3.7447
2	0.221	3.7573
2	0.187	3.7636
2	0.136	3.7699
2	0.085	3.7699
2	0.034	3.7699
2	0	3.7761
2	-0.034	3.7699
2	-0.085	3.7699
2	-0.136	3.7699
2	-0.187	3.7636
2	-0.238	3.7573
2	-0.272	3.7447
2	-0.323	3.7384
2	-0.357	3.7259
2	-0.408	3.7133
0	-0.493	3.7008
1	-0.561	3.6882
1	-0.68	3.6693
1	-0.799	3.6442
1	-0.901	3.6191
1	-1.02	3.5877
1	-1.122	3.5562
1	-1.224	3.5248
1	-1.309	3.4808
1	-1.394	3.4431
1	-1.479	3.3992
1	-1.564	3.3552
1	-1.632	3.3049
1	-1.683	3.2546
1	-1.734	3.2044
1	-1.785	3.1541
1	-1.819	3.0976
1	-1.853	3.041
1	-1.87	2.9845
1	-1.887	2.9279
1	-1.887	2.8714
1	-1.887	2.8148
1	-1.87	2.7583
1	-1.853	2.7017
1	-1.819	2.6452
1	-1.785	2.5949
1	-1.751	2.5384
1	-1.7	2.4881
1	-1.649	2.4378
0	-1.547	2.3876
0	-1.445	2.3436
0	-1.326	2.2996
0	-1.224	2.2619
0	-1.105	2.2305
0	-0.986	2.1991
0	-0.85	2.1677
0	-0.731	2.1425
0	-0.595	2.1237
0	-0.476	2.1048
0	-0.34	2.0923
0	-0.221	2.086
0	-0.085	2.0797
0	0.034	2.0797
0	0.153	2.086
0	0.289	2.0923
0	0.425	2.0986
0	0.544	2.1174
0	0.68	2.1362
0	0.799	2.1551
0	0.918	2.1802
0	1.037	2.2117
0	1.156	2.2494
0	1.275	2.2808
2	1.394	2.3247
2	1.53	2.3687
2	1.666	2.4127
2	1.802	2.4693
2	1.938	2.5258
2	2.057	2.5823
2	2.176	2.6515
2	2.278	2.7143
2	2.38	2.7834
2	2.465	2.8588
2	2.533	2.9342
2	2.601	3.0096
2	2.652	3.0913
2	2.703	3.173
2	2.72	3.2546
2	2.737	3.3363
2	2.737	3.418
2	2.737	3.4997
2	2.72	3.5814
2	2.686	3.6631
2	2.652	3.7447
2	2.601	3.8201
2	2.533	3.9018
2	2.465	3.9772
2	2.397	4.0463
2	2.312	4.1217
2	2.227	4.1845
2	2.125	4.2537
2	2.023	4.3165
2	1.921	4.373
2	1.819	4.4296
2	1.717	4.4861
2	1.615	4.5364
2	1.496	4.5804
2	1.394	4.6244
2	1.292	4.6683
2	1.173	4.706
0	1.02	4.7375
0	0.867	4.7626
0	0.731	4.7877
0	0.578	4.8066
0	0.425	4.8254
0	0.272	4.838
0	0.119	4.8443
0	0	4.8443
0	-0.153	4.838
0	-0.306	4.8317
0	-0.459	4.8191
0	-0.595	4.8066
2	-0.748	4.7877
2	-0.85	4.7626
2	-0.969	4.7312
2	-1.071	4.6998
2	-1.19	4.6683
2	-1.292	4.6306
2	-1.394	4.593
2	-1.513	4.549
0	-1.649	4.4987
0	-1.802	4.4484
0	-1.938	4.3919
0	-2.091	4.3291
0	-2.227	4.2662
0	-2.346	4.1971
0	-2.482	4.1217
0	-2.601	4.0463
0	-2.72	3.9646
0	-2.822	3.883
0	-2.907	3.795
0	-2.992	3.707
0	-3.077	3.6191
0	-3.128	3.5248
1	-3.179	3.4306
1	-3.264	3.33
1	-3.315	3.2358
1	-3.366	3.1353
1	-3.4	3.0284
1	-3.4	2.9279
1	-3.4	2.8274
1	-3.4	2.7269
1	-3.366	2.62
1	-3.332	2.5195
1	-3.264	2.4253
1	-3.213	2.3247
1	-3.128	2.2305
1	-3.043	2.1362
1	-2.958	2.0483
1	-2.856	1.9603
1	-2.754	1.8724
1	-2.652	1.7907
1	-2.55	1.7153
1	-2.431	1.6399
1	-2.329	1.5708
1	-2.21	1.5017
1	-2.108	1.4325
1	-1.989	1.376
1	-1.887	1.3132
1	-1.785	1.2566
1	-1.683	1.2064
1	-1.581	1.1561
1	-1.479	1.1121
1	-1.394	1.0681
0	-1.258	1.0304
0	-1.139	0.99273
0	-1.003	0.96131
0	-0.884	0.9299
0	-0.765	0.90477
0	-0.646	0.88592
0	-0.527	0.86707
0	-0.425	0.8545
0	-0.306	0.84193
0	-0.187	0.83565
0	-0.085	0.82937
0	0.017	0.82937
0	0.119	0.82937
0	0.238	0.83565
0	0.34	0.84193
0	0.459	0.8545
0	0.578	0.87335
0	0.68	0.8922
0	0.799	0.91105
0	0.918	0.94246
0	1.054	0.9676
0	1.173	1.0053
0	1.292	1.043
0	1.428	1.0807
0	1.564	1.1247
0	1.7	1.1749
0	1.836	1.2315
0	1.989	1.288
0	2.125	1.3509
0	2.278	1.4137
0	2.414	1.4828
0	2.567	1.5582
0	2.72	1.6399
0	2.856	1.7216
0	3.009	1.8095
0	3.145	1.9038
0	3.281	2.0043
0	3.417	2.1048
0	3.536	2.2054
0	3.655	2.3185
0	3.757	2.4253
0	3.842	2.5447
2	3.927	2.6578
2	4.029	2.7771
2	4.114	2.9028
2	4.165	3.0222
2	4.216	3.1478
2	4.25	3.2798
2	4.25	3.4054
2	4.25	3.5311
2	4.216	3.6631
2	4.165	3.7887
2	4.114	3.9081
2	4.046	4.0338
2	3.961	4.1531
2	3.859	4.2725
2	3.757	4.3856
2	3.655	4.4987
2	3.553	4.6055
2	3.434	4.7123
0	3.281	4.8129
0	3.128	4.9071
0	2.992	5.0014
0	2.839	5.0893
0	2.703	5.171
0	2.567	5.2527
0	2.448	5.3281
0	2.329	5.3972
0	2.21	5.4663
0	2.108	5.5291
0	2.006	5.592
0	1.904	5.6548
0	1.819	5.7113
0	1.751	5.7616
0	1.683	5.8119
0	1.615	5.8621
0	1.547	5.9124
0	1.496	5.9564
0	1.462	6.0004
0	1.411	6.0443
0	1.377	6.0883
0	1.36	6.126
0	1.343	6.17
0	1.326	6.2077
0	1.309	6.2517
1	1.309	0.0062831
1	1.275	0.043982
1	1.241	0.08168
1	1.224	0.11938
1	1.207	0.15708
1	1.19	0.19478
1	1.173	0.22619
1	1.173	0.26389
1	1.173	0.30159
1	1.173	0.333
1	1.19	0.3707
1	1.207	0.4084
1	1.224	0.43982
1	1.258	0.47752
1	1.275	0.51521
1	1.326	0.5592
1	1.36	0.59689
1	1.411	0.64088
1	1.462	0.68486
1	1.513	0.72884
1	1.581	0.77282
1	1.649	0.82309
1	1.717	0.87335
1	1.785	0.92362
1	1.87	0.98016
0	1.989	1.0367
0	2.125	1.0995
0	2.261	1.1687
0	2.397	1.2378
0	2.55	1.3132
0	2.686	1.3886
0	2.839	1.4765
0	2.975	1.5582
0	3.128	1.6525
0	3.281	1.7467
0	3.417	1.8472
0	3.57	1.954
0	3.689	2.0671
0	3.825	2.1802
0	3.944	2.2933
0	4.046	2.4127
0	4.131	2.5384
0	4.199	2.664
0	4.267	2.7897
0	4.301	2.9216
0	4.335	3.0473
2	4.335	3.1793
2	4.352	3.3112
2	4.352	3.4369
2	4.335	3.5688
2	4.301	3.7008
2	4.25	3.8264
2	4.199	3.9583
0	4.08	4.0777
0	3.944	4.2034
0	3.808	4.3165
0	3.672	4.4296
0	3.519	4.5364
0	3.366	4.6432
0	3.213	4.7437
0	3.06	4.838
0	2.924	4.926
0	2.771	5.0139
0	2.618	5.0893
0	2.482	5.171
0	2.363	5.2401
0	2.227	5.3092
0	2.108	5.3783
0	1.989	5.4349
0	1.887	5.4977
0	1.768	5.5543
0	1.683	5.6045
0	1.581	5.6548
0	1.496	5.6988
0	1.428	5.7428
1	1.343	5.7867
1	1.241	5.8244
1	1.139	5.8621
1	1.037	5.8936
1	0.935	5.925
1	0.85	5.9501
1	0.748	5.9752
1	0.663	5.9941
1	0.595	6.0129
1	0.51	6.0318
1	0.442	6.0443
1	0.357	6.0569
1	0.289	6.0695
1	0.221	6.0758
1	0.136	6.082
1	0.068	6.082
1	0	6.0883
1	-0.051	6.082
1	-0.119	6.082
0	-0.153	6.0758
0	-0.17	6.0758
0	-0.204	6.0695
0	-0.238	6.0632
0	-0.272	6.0506
0	-0.306	6.0443
0	-0.34	6.0318
0	-0.374	6.0192
2	-0.425	6.0066
2	-0.425	5.9941
2	-0.425	5.9815
2	-0.425	5.9689
2	-0.425	5.9564
2	-0.442	5.9438
2	-0.442	5.9313
2	-0.459	5.9187
2	-0.476	5.8998
2	-0.493	5.8873
2	-0.51	5.8747
2	-0.527	5.8559
2	-0.544	5.8433
2	-0.578	5.8244
2	-0.595	5.8056
2	-0.629	5.7867
2	-0.663	5.7679
2	-0.697	5.749
2	-0.731	5.7239
2	-0.765	5.705
2	-0.816	5.6799
2	-0.867	5.6548
0	-0.952	5.6234
0	-1.037	5.5982
0	-1.139	5.5605
0	-1.241	5.5291
0	-1.343	5.4851
0	-1.445	5.4474
0	-1.564	5.3972
0	-1.683	5.3532
0	-1.802	5.2966
0	-1.921	5.2401
0	-2.057	5.1836
0	-2.193	5.1207
0	-2.329	5.0516
0	-2.465	4.9762
0	-2.618	4.9008
0	-2.771	4.8191
0	-2.907	4.7375
0	-3.06	4.6432
0	-3.213	4.549
0	-3.349	4.4547
0	-3.502	4.3479
0	-3.638	4.2411
0	-3.757	4.1343
0	-3.876	4.0149
0	-3.978	3.9018
0	-4.08	3.7761
0	-4.165	3.6568
0	-4.216	3.5248
0	-4.267	3.3992
0	-4.301	3.2735
0	-4.301	3.1416
0	-4.284	3.0159
0	-4.267	2.8839
0	-4.216	2.7583
0	-4.148	2.6326
0	-4.063	2.507
0	-3.961	2.3876
0	-3.859	2.2682
0	-3.74	2.1551
0	-3.604	2.042
0	-3.468	1.9415
0	-3.315	1.8347
0	-3.179	1.7404
0	-3.026	1.6462
0	-2.873	1.5582
0	-2.72	1.4703
0	-2.567	1.3948
0	-2.414	1.3195
0	-2.278	1.2441
0	-2.142	1.1812
0	-1.989	1.1184
0	-1.87	1.0618
0	-1.734	1.0053
0	-1.615	0.95503
0	-1.479	0.91105
0	-1.36	0.86707
0	-1.258	0.82937
0	-1.139	0.79167
0	-1.037	0.75397
0	-0.935	0.72884
0	-0.833	0.69742
0	-0.748	0.67858
0	-0.646	0.65344
0	-0.561	0.63459
0	-0.476	0.62203
0	-0.391	0.60946
0	-0.289	0.59689
0	-0.221	0.59061
0	-0.136	0.58433
0	-0.051	0.58433
0	0.017	0.57805
0	0.102	0.58433
0	0.187	0.59061
1	0.272	0.59689
1	0.306	0.60318
1	0.357	0.61574
1	0.408	0.62831
1	0.459	0.64088
1	0.51	0.65344
1	0.561	0.67229
1	0.612	0.68486
1	0.663	0.70371
1	0.731	0.72884
1	0.782	0.74769
1	0.85	0.77282
1	0.918	0.80424
1	0.986	0.82937
1	1.054	0.86079
1	1.122	0.8922
1	1.207	0.9299
1	1.292	0.9676
1	1.377	1.0053
1	1.462	1.0493
1	1.547	1.0933
0	1.683	1.1435
0	1.819	1.1938
0	1.955	1.2503
0	2.108	1.3132
0	2.244	1.3823
0	2.397	1.4514
0	2.55	1.5268
0	2.686	1.6022
0	2.839	1.6839
0	2.992	1.7718
0	3.128	1.8661
0	3.264	1.9603
2	3.4	2.0609
2	3.57	2.1677
2	3.723	2.2745
2	3.876	2.3939
2	4.012	2.5132
2	4.131	2.6326
2	4.233	2.7583
2	4.318	2.8839
2	4.386	3.0159
2	4.437	3.1478
2	4.454	3.2861
2	4.454	3.418
2	4.454	3.5499
2	4.42	3.6819
2	4.369	3.8138
2	4.301	3.9458
2	4.233	4.0777
2	4.148	4.2034
0	4.012	4.3228
0	3.859	4.4421
0	3.706	4.5553
0	3.57	4.6683
0	3.417	4.7689
0	3.264	4.8694
0	3.111	4.9699
0	2.975	5.0579
0	2.822	5.1459
0	2.686	5.2275
0	2.567	5.3092
0	2.448	5.3846
0	2.329	5.4537
0	2.227	5.5228
0	2.125	5.592
0	2.023	5.6485
0	1.938	5.7113
0	1.87	5.7679
0	1.785	5.8244
0	1.734	5.8747
0	1.666	5.925
0	1.632	5.9752
0	1.581	6.0255
0	1.547	6.0758
0	1.513	6.1197
0	1.496	6.1637
0	1.479	6.2077
0	1.479	6.2517
0	1.479	0.018849
0	1.479	0.062831
0	1.496	0.10681
1	1.513	0.15079
1	1.496	0.19478
1	1.479	0.23876
1	1.479	0.28274
1	1.496	0.333
1	1.496	0.37699
1	1.513	0.42097
1	1.547	0.46495
1	1.564	0.51521
1	1.615	0.5592
1	1.649	0.60946
1	1.7	0.65973
1	1.751	0.71627
1	1.819	0.76654
1	1.87	0.82309
1	1.955	0.87963
1	2.023	0.94246
1	2.108	1.0053
1	2.193	1.0681
1	2.295	1.1372
1	2.38	1.2064
1	2.482	1.2755
0	2.635	1.3572
0	2.771	1.4388
0	2.924	1.5205
0	3.077	1.6148
0	3.213	1.709
0	3.366	1.8033
0	3.502	1.9101
0	3.638	2.0169
0	3.774	2.13
0	3.893	2.2431
0	3.995	2.3624
0	4.097	2.4818
0	4.182	2.6075
0	4.25	2.7332
0	4.301	2.8651
0	4.318	2.9908
0	4.335	3.1227
0	4.318	3.2546
0	4.301	3.3803
0	4.25	3.5122
0	4.182	3.6379
0	4.097	3.7636
2	3.995	3.883
2	3.927	4.0023
2	3.859	4.1217
2	3.757	4.2348
2	3.655	4.3479
0	3.519	4.4547
0	3.366	4.5615
0	3.213	4.6558
0	3.06	4.75
0	2.924	4.8443
0	2.771	4.926
0	2.618	5.0076
0	2.482	5.083
0	2.346	5.1584
0	2.21	5.2275
0	2.074	5.2904
0	1.955	5.3532
0	1.836	5.4097
0	1.717	5.46
0	1.615	5.5103
0	1.513	5.5605
0	1.411	5.6045
0	1.326	5.6485
0	1.241	5.6862
0	1.156	5.7176
0	1.071	5.7553
1	1.003	5.7867
1	0.884	5.8119
1	0.782	5.837
1	0.68	5.8621
1	0.578	5.881
1	0.476	5.8998
1	0.391	5.9124
1	0.289	5.9187
1	0.204	5.9313
1	0.102	5.9313
1	0.017	5.9375
1	-0.051	5.9375
1	-0.153	5.9313
1	-0.238	5.925
1	-0.323	5.9187
1	-0.425	5.9061
0	-0.476	5.8936
0	-0.544	5.8747
0	-0.595	5.8621
0	-0.663	5.8433
0	-0.731	5.8182
0	-0.799	5.7993
2	-0.867	5.7742
2	-0.901	5.7428
2	-0.935	5.7176
2	-0.969	5.6862
2	-1.02	5.6548
2	-1.071	5.6234
2	-1.122	5.592
2	-1.173	5.5605
2	-1.241	5.5228
2	-1.309	5.4851
2	-1.377	5.4412
2	-1.445	5.4035
2	-1.513	5.3532
2	-1.598	5.3092
2	-1.683	5.2589
2	-1.768	5.2087
2	-1.87	5.1521
2	-1.955	5.0956
0	-2.091	5.0328
0	-2.244	4.9699
0	-2.38	4.9008
0	-2.533	4.8254
0	-2.686	4.75
0	-2.822	4.6621
0	-2.975	4.5741
0	-3.128	4.4861
0	-3.264	4.3919
0	-3.4	4.2914
0	-3.536	4.1845
0	-3.655	4.0777
0	-3.774	3.9646
0	-3.876	3.8515
0	-3.961	3.7322
0	-4.046	3.6128
0	-4.097	3.4871
0	-4.131	3.3677
0	-4.165	3.2421
0	-4.165	3.1164
0	-4.148	2.9908
0	-4.114	2.8651
0	-4.063	2.7394
0	-3.995	2.62
0	-3.91	2.5007
0	-3.808	2.3876
0	-3.706	2.2745
0	-3.587	2.1614
0	-3.451	2.0546
0	-3.315	1.954
0	-3.179	1.8598
0	-3.026	1.7655
0	-2.873	1.6776
0	-2.72	1.5896
0	-2.567	1.5142
0	-2.431	1.4388
0	-2.278	1.3634
0	-2.125	1.3006
0	-1.989	1.2378
0	-1.836	1.1812
0	-1.7	1.1247
0	-1.564	1.0744
0	-1.445	1.0304
0	-1.309	0.99273
0	-1.19	0.95503
0	-1.071	0.91733
0	-0.952	0.88592
0	-0.833	0.86079
0	-0.714	0.83565
0	-0.612	0.8168
0	-0.493	0.79795
0	-0.391	0.78539
0	-0.289	0.7791
0	-0.17	0.76654
0	-0.068	0.76654
0	0.017	0.76654
0	0.119	0.76654
0	0.221	0.77282
0	0.323	0.7791
0	0.442	0.79167
0	0.544	0.81052
0	0.646	0.82309
0	0.765	0.84822
0	0.884	0.87335
0	0.986	0.89848
0	1.105	0.9299
0	1.241	0.9676
0	1.36	1.0053
0	1.479	1.0493
0	1.615	1.0933
0	1.751	1.1498
0	1.887	1.2001
0	2.023	1.2629
0	2.176	1.3257
1	2.312	1.3886
1	2.431	1.464
1	2.533	1.5394
1	2.635	1.6148
1	2.754	1.6964
1	2.856	1.7781
1	2.958	1.8661
1	3.06	1.9603
1	3.145	2.0546
1	3.23	2.1488
1	3.315	2.2494
1	3.383	2.3499
1	3.451	2.4504
1	3.485	2.5572
1	3.519	2.6578
1	3.553	2.7646
1	3.553	2.8714
1	3.536	2.9782
1	3.519	3.085
0	3.519	3.1918
0	3.502	3.2986
0	3.468	3.3992
0	3.417	3.506
0	3.349	3.6065
0	3.281	3.707
0	3.179	3.8013
0	3.094	3.8955
0	2.975	3.9898
0	2.856	4.0777
0	2.737	4.1594
0	2.601	4.2411
0	2.465	4.3165
0	2.329	4.3919
0	2.176	4.4547
0	2.023	4.5238
0	1.887	4.5804
0	1.734	4.6369
0	1.581	4.6872
0	1.428	4.7312
0	1.275	4.7689
0	1.122	4.8066
0	0.986	4.838
0	0.833	4.8631
0	0.68	4.8883
0	0.527	4.9071
0	0.391	4.9197
0	0.238	4.9322
0	0.085	4.9385
0	-0.034	4.9385
0	-0.187	4.9322
0	-0.323	4.926
0	-0.476	4.9134
0	-0.629	4.8945
0	-0.765	4.8757
0	-0.918	4.8506
0	-1.071	4.8191
0	-1.207	4.7877
0	-1.36	4.7437
0	-1.513	4.706
0	-1.666	4.6558
0	-1.802	4.6055
0	-1.955	4.549
0	-2.108	4.4861
0	-2.244	4.417
0	-2.397	4.3479
0	-2.533	4.2788
0	-2.652	4.1971
0	-2.788	4.1154
0	-2.907	4.0338
0	-3.009	3.9395
2	-3.111	3.8515
2	-3.162	3.7573
2	-3.213	3.6568
2	-3.23	3.5625
2	-3.247	3.462
2	-3.247	3.3677
2	-3.23	3.2672
2	-3.196	3.173
2	-3.162	3.0787
0	-3.145	2.9845
0	-3.111	2.8902
0	-3.06	2.796
0	-3.009	2.7017
0	-2.924	2.6138
0	-2.856	2.5258
0	-2.754	2.4441
0	-2.652	2.3624
0	-2.55	2.287
0	-2.431	2.2117
0	-2.295	2.1362
0	-2.176	2.0734
0	-2.04	2.0043
0	-1.904	1.9478
0	-1.751	1.8912
0	-1.615	1.841
0	-1.462	1.797
0	-1.326	1.753
0	-1.173	1.7153
0	-1.02	1.6839
0	-0.867	1.6525
0	-0.714	1.6273
0	-0.578	1.6085
0	-0.425	1.5959
0	-0.272	1.5833
0	-0.119	1.5771
0	0.017	1.5771
0	0.153	1.5771
0	0.306	1.5833
0	0.459	1.5959
0	0.612	1.6148
0	0.765	1.6336
0	0.901	1.6587
0	1.054	1.6902
0	1.207	1.7216
0	1.36	1.7655
0	1.496	1.8033
0	1.649	1.8535
0	1.785	1.9038
0	1.921	1.9603
0	2.057	2.0232
2	2.193	2.086
2	2.363	2.1551
2	2.516	2.2242
2	2.669	2.3059
2	2.822	2.3876
2	2.958	2.4755
2	3.077	2.5635
2	3.196	2.6578
2	3.298	2.7583
2	3.383	2.8588
2	3.451	2.9593
2	3.519	3.0661
2	3.553	3.173
2	3.587	3.2798
2	3.587	3.3866
2	3.587	3.4934
2	3.57	3.6002
2	3.536	3.707
2	3.485	3.8138
2	3.417	3.9207
2	3.349	4.0212
2	3.264	4.1217
2	3.179	4.216
2	3.077	4.3102
2	2.975	4.4044
2	2.873	4.4924
2	2.771	4.5741
2	2.652	4.6558
2	2.55	4.7375
2	2.431	4.8129
2	2.329	4.882
0	2.176	4.9511
0	2.023	5.0139
0	1.887	5.0705
0	1.751	5.127
0	1.615	5.1773
0	1.479	5.2275
0	1.343	5.2652
0	1.224	5.3029
0	1.105	5.3406
0	0.986	5.372
0	0.867	5.4035
0	0.748	5.4223
0	0.629	5.4474
0	0.527	5.4663
0	0.408	5.4789
0	0.306	5.4914
0	0.204	5.4977
0	0.102	5.504
0	0	5.504
2	-0.102	5.504
2	-0.153	5.4977
2	-0.221	5.4914
2	-0.289	5.4851
2	-0.357	5.4726
2	-0.425	5.46
2	-0.493	5.4474
2	-0.561	5.4286
2	-0.646	5.4097
2	-0.714	5.3909
2	-0.799	5.372
2	-0.867	5.3469
2	-0.952	5.3155
2	-1.037	5.2841
2	-1.122	5.2527
2	-1.207	5.2213
2	-1.309	5.1836
0	-1.428	5.1396
0	-1.564	5.0956
0	-1.717	5.0453
0	-1.853	4.9888
0	-2.006	4.9322
0	-2.142	4.8694
0	-2.295	4.8066
0	-2.448	4.7312
0	-2.584	4.6558
0	-2.737	4.5741
0	-2.89	4.4924
0	-3.026	4.4044
0	-3.162	4.3102
0	-3.298	4.216
0	-3.434	4.1091
0	-3.536	4.0086
0	-3.655	3.9018
0	-3.74	3.7887
0	-3.825	3.6756
0	-3.893	3.5562
0	-3.944	3.4431
0	-3.978	3.3238
0	-3.995	3.1981
0	-3.995	3.0787
0	-3.978	2.9593
0	-3.944	2.84
0	-3.876	2.7269
0	-3.808	2.6075
0	-3.723	2.4944
0	-3.638	2.3813
0	-3.519	2.2745
0	-3.4	2.174
0	-3.264	2.0734
0	-3.128	1.9729
0	-2.992	1.8849
0	-2.856	1.797
0	-2.703	1.7153
0	-2.55	1.6336
0	-2.397	1.5582
0	-2.244	1.4891
0	-2.091	1.4263
0	-1.955	1.3634
0	-1.802	1.3069
0	-1.649	1.2566
0	-1.513	1.2064
0	-1.377	1.1624
0	-1.241	1.1247
0	-1.105	1.087
0	-0.969	1.0556
0	-0.833	1.0304
0	-0.714	1.0053
0	-0.578	0.98645
0	-0.459	0.9676
0	-0.34	0.95503
0	-0.221	0.94875
0	-0.085	0.94246
0	0.017	0.94246
0	0.136	0.94246
0	0.255	0.94875
0	0.374	0.96131
0	0.51	0.97388
2	0.629	0.99273
2	0.799	1.0116
2	0.969	1.043
2	1.139	1.0744
2	1.309	1.1058
2	1.479	1.1498
2	1.666	1.2001
2	1.836	1.2503
2	2.023	1.3069
2	2.21	1.376
2	2.397	1.4451
2	2.584	1.5205
2	2.771	1.5959
2	2.958	1.6839
2	3.145	1.7781
2	3.332	1.8724
2	3.519	1.9792
2	3.689	2.086
2	3.859	2.1991
2	4.012	2.3185
2	4.148	2.4378
2	4.284	2.5635
0	4.352	2.6955
0	4.403	2.8274
0	4.437	2.9593
0	4.454	3.0913
0	4.437	3.2295
0	4.42	3.3615
0	4.369	3.4934
0	4.318	3.6254
0	4.233	3.751
0	4.131	3.8767
0	4.029	4.0023
0	3.91	4.1217
0	3.774	4.2348
0	3.638	4.3479
0	3.485	4.4547
0	3.332	4.5553
0	3.196	4.6558
0	3.043	4.75
0	2.89	4.838
0	2.737	4.9197
0	2.584	5.0014
0	2.448	5.0767
0	2.312	5.1521
0	2.176	5.215
0	2.04	5.2778
0	1.921	5.3406
0	1.802	5.3972
0	1.683	5.4474
0	1.581	5.4977
0	1.479	5.5417
0	1.377	5.5857
0	1.275	5.6297
0	1.19	5.6611
0	1.105	5.6988
1	1.02	5.7302
1	0.901	5.7616
1	0.799	5.7867
1	0.68	5.8056
1	0.578	5.8244
1	0.476	5.8433
1	0.374	5.8559
1	0.272	5.8684
1	0.17	5.8747
1	0.068	5.8747
1	-0.017	5.8747
1	-0.119	5.8747
1	-0.221	5.8684
1	-0.323	5.8621
1	-0.425	5.8496
1	-0.527	5.837
0	-0.595	5.8182
0	-0.663	5.7993
0	-0.731	5.7805
0	-0.799	5.7553
0	-0.884	5.7302
0	-0.952	5.705
0	-1.037	5.6736
0	-1.122	5.6422
0	-1.224	5.6045
0	-1.309	5.5668
0	-1.411	5.5228
0	-1.513	5.4789
0	-1.632	5.4349
0	-1.734	5.3846
0	-1.853	5.3281
0	-1.989	5.2715
0	-2.108	5.2087
0	-2.244	5.1459
0	-2.38	5.0767
0	-2.516	5.0014
0	-2.669	4.926
0	-2.805	4.838
0	-2.958	4.7563
0	-3.111	4.6621
0	-3.247	4.5678
0	-3.4	4.4673
0	-3.536	4.3605
0	-3.672	4.2537
0	-3.808	4.1406
0	-3.927	4.0275
0	-4.029	3.9081
0	-4.131	3.7824
0	-4.216	3.6568
0	-4.267	3.5311
0	-4.318	3.3992
0	-4.352	3.2735
0	-4.352	3.1416
0	-4.352	3.0096
0	-4.318	2.8777
0	-4.267	2.752
0	-4.199	2.62
0	-4.114	2.5007
0	-4.012	2.375
0	-3.893	2.2556
0	-3.774	2.1425
0	-3.638	2.0294
0	-3.502	1.9226
0	-3.366	1.8158
0	-3.213	1.7216
0	-3.06	1.6273
0	-2.907	1.5331
0	-2.754	1.4514
0	-2.618	1.3697
0	-2.465	1.2943
0	-2.312	1.2189
0	-2.176	1.1561
0	-2.04	1.087
0	-1.904	1.0304
0	-1.785	0.97388
0	-1.666	0.92362
0	-1.547	0.87335
0	-1.428	0.82937
0	-1.326	0.78539
0	-1.207	0.74769
0	-1.105	0.71627
0	-1.02	0.68486
0	-0.918	0.65344
0	-0.833	0.62831
0	-0.748	0.60318
0	-0.663	0.58433
0	-0.578	0.56548
0	-0.493	0.54663
0	-0.425	0.53406
0	-0.34	0.5215
0	-0.272	0.50893
0	-0.204	0.50265
0	-0.119	0.49637
0	-0.051	0.49637
0	0	0.49637
0	0.068	0.49637
2	0.153	0.50265
2	0.255	0.50893
2	0.374	0.51521
2	0.493	0.52778
2	0.612	0.54663
2	0.731	0.56548
2	0.85	0.59061
2	0.969	0.61574
2	1.105	0.64716
2	1.241	0.68486
2	1.377	0.72256
2	1.513	0.76654
2	1.666	0.8168
2	1.819	0.86707
2	1.972	0.92362
2	2.142	0.98645
2	2.295	1.0556
2	2.482	1.1247
2	2.652	1.2001
2	2.839	1.2817
2	3.009	1.3697
0	3.162	1.464
0	3.315	1.5645
0	3.451	1.665
0	3.604	1.7718
0	3.757	1.8786
0	3.893	1.998
0	4.012	2.1174
0	4.131	2.2368
0	4.25	2.3624
0	4.335	2.4944
0	4.42	2.6263
0	4.488	2.7583
0	4.522	2.8965
0	4.556	3.0284
0	4.556	3.1667
0	4.539	3.3049
0	4.505	3.4431
0	4.454	3.5751
0	4.369	3.707
0	4.284	3.839
0	4.182	3.9646
0	4.063	4.0903
0	3.927	4.2097
0	3.791	4.3228
0	3.655	4.4359
0	3.502	4.5427
0	3.349	4.6495
0	3.196	4.7437
0	3.043	4.838
0	2.89	4.9322
0	2.754	5.0139
0	2.601	5.0956
0	2.465	5.171
0	2.346	5.2464
0	2.21	5.3092
0	2.091	5.3783
0	1.972	5.4412
0	1.87	5.4977
0	1.751	5.548
0	1.666	5.6045
0	1.564	5.6485
0	1.479	5.6988
0	1.394	5.7428
0	1.326	5.7805
0	1.258	5.8182
0	1.19	5.8559
0	1.139	5.8936
0	1.071	5.925
0	1.02	5.9564
1	0.986	5.9878
1	0.901	6.0192
1	0.816	6.0443
1	0.748	6.0695
1	0.68	6.0883
1	0.612	6.1072
1	0.544	6.126
1	0.476	6.1386
1	0.425	6.1574
1	0.357	6.17
1	0.306	6.1763
1	0.255	6.1889
1	0.204	6.1951
1	0.136	6.2014
1	0.085	6.2014
1	0.034	6.2014
1	0	6.2077
1	-0.051	6.2014
1	-0.102	6.2014
1	-0.153	6.1951
1	-0.204	6.1889
1	-0.255	6.1826
0	-0.272	6.1763
0	-0.289	6.17
0	-0.306	6.1574
0	-0.323	6.1512
0	-0.34	6.1386
2	-0.374	6.126
2	-0.357	6.1135
2	-0.34	6.1072
2	-0.323	6.0946
2	-0.306	6.0883
2	-0.306	6.0758
2	-0.289	6.0695
2	-0.272	6.0569
2	-0.272	6.0506
2	-0.272	6.0443
2	-0.255	6.0318
2	-0.255	6.0255
2	-0.255	6.0192
2	-0.255	6.0066
2	-0.255	6.0004
2	-0.255	5.9941
2	-0.255	5.9878
2	-0.255	5.9752
2	-0.272	5.9689
2	-0.272	5.9627
2	-0.272	5.9501
2	-0.289	5.9438
2	-0.306	5.9375
2	-0.306	5.925
2	-0.323	5.9187
2	-0.34	5.9061
2	-0.357	5.8936
2	-0.357	5.8873
2	-0.391	5.8747
2	-0.408	5.8621
2	-0.425	5.8496
2	-0.442	5.837
2	-0.476	5.8182
2	-0.493	5.8056
2	-0.527	5.793
2	-0.561	5.7742
2	-0.595	5.7553
2	-0.629	5.7365
2	-0.663	5.7176
2	-0.697	5.6988
2	-0.748	5.6736
2	-0.799	5.6548
2	-0.85	5.6297
2	-0.901	5.5982
2	-0.952	5.5731
2	-1.003	5.5417
2	-1.071	5.5103
2	-1.139	5.4789
2	-1.207	5.4412
2	-1.275	5.4097
2	-1.343	5.3658
0	-1.462	5.3218
0	-1.598	5.2778
0	-1.717	5.2275
0	-1.853	5.1773
0	-1.989	5.1144
0	-2.125	5.0579
0	-2.261	4.9888
1	-2.414	4.9197
1	-2.601	4.8443
1	-2.788	4.7626
1	-2.975	4.6746
1	-3.162	4.5867
1	-3.349	4.4861
1	-3.536	4.3793
1	-3.706	4.2725
1	-3.876	4.1594
1	-4.046	4.04
1	-4.199	3.9144
1	-4.335	3.7887
1	-4.454	3.6568
1	-4.556	3.5185
0	-4.59	3.3866
0	-4.624	3.2421
0	-4.624	3.1038
0	-4.607	2.9656
0	-4.573	2.8274
0	-4.505	2.6955
0	-4.437	2.5572
0	-4.352	2.4253
0	-4.233	2.2996
0	-4.114	2.174
0	-3.995	2.0483
0	-3.842	1.9289
0	-3.706	1.8158
0	-3.553	1.709
0	-3.4	1.6022
0	-3.247	1.5017
0	-3.094	1.4074
0	-2.958	1.3195
0	-2.805	1.2315
0	-2.669	1.1498
0	-2.533	1.0681
0	-2.397	0.99901
0	-2.278	0.92362
0	-2.159	0.86079
0	-2.04	0.79795
0	-1.938	0.73512
0	-1.836	0.67858
0	-1.751	0.62203
0	-1.666	0.57176
0	-1.581	0.5215
0	-1.513	0.47752
0	-1.445	0.43353
0	-1.377	0.38955
0	-1.326	0.35185
0	-1.275	0.30787
0	-1.241	0.27017
0	-1.19	0.23247
0	-1.156	0.20106
0	-1.139	0.16336
0	-1.105	0.13195
0	-1.088	0.094246
2	-1.088	0.062831
2	-1.037	0.031415
2	-0.986	0
2	-0.952	6.258
2	-0.918	6.2265
2	-0.884	6.2014
2	-0.85	6.1763
2	-0.833	6.1512
2	-0.816	6.126
2	-0.799	6.1009
2	-0.782	6.0758
2	-0.782	6.0506
2	-0.765	6.0255
2	-0.765	6.0066
2	-0.765	5.9815
2	-0.782	5.9564
2	-0.782	5.9375
2	-0.799	5.9124
2	-0.816	5.8873
2	-0.833	5.8621
2	-0.85	5.837
2	-0.867	5.8119
2	-0.901	5.7805
2	-0.935	5.7553
2	-0.969	5.7239
2	-1.003	5.6988
2	-1.054	5.6674
2	-1.105	5.6359
2	-1.156	5.5982
2	-1.207	5.5605
2	-1.275	5.5228
2	-1.326	5.4851
2	-1.394	5.4474
2	-1.479	5.4035
0	-1.581	5.3532
0	-1.717	5.3092
0	-1.836	5.2527
0	-1.972	5.1961
0	-2.091	5.1333
0	-2.227	5.0705
0	-2.38	5.0014
0	-2.516	4.926
0	-2.669	4.8506
0	-2.822	4.7626
0	-2.958	4.6809
0	-3.111	4.5867
0	-3.264	4.4924
0	-3.4	4.3919
0	-3.536	4.2851
0	-3.672	4.1783
0	-3.791	4.0652
0	-3.91	3.9521
0	-4.012	3.8327
0	-4.097	3.7133
0	-4.165	3.5877
0	-4.216	3.462
0	-4.25	3.33
0	-4.267	3.2044
0	-4.267	3.0787
0	-4.25	2.9468
0	-4.216	2.8211
0	-4.148	2.6955
0	-4.08	2.5698
0	-3.995	2.4504
0	-3.876	2.331
0	-3.774	2.2179
0	-3.638	2.1048
0	-3.502	1.998
0	-3.366	1.8912
0	-3.213	1.797
0	-3.077	1.7027
0	-2.924	1.6085
0	-2.771	1.5268
0	-2.618	1.4451
0	-2.465	1.3697
0	-2.329	1.2943
0	-2.176	1.2252
0	-2.04	1.1624
0	-1.904	1.1058
0	-1.768	1.0493
0	-1.632	0.99901
0	-1.513	0.94875
0	-1.394	0.90477
0	-1.275	0.86707
0	-1.156	0.82937
0	-1.054	0.79795
0	-0.952	0.76654
0	-0.833	0.74141
0	-0.748	0.71627
0	-0.646	0.69114
0	-0.544	0.67858
0	-0.459	0.65973
0	-0.357	0.64716
0	-0.272	0.64088
0	-0.187	0.62831
0	-0.085	0.62831
0	0	0.62831
0	0.068	0.62831
0	0.153	0.62831
0	0.238	0.63459
0	0.34	0.64716
0	0.425	0.65344
0	0.51	0.67229
0	0.612	0.69114
0	0.714	0.70999
0	0.799	0.72884
0	0.901	0.75397
0	1.02	0.78539
0	1.122	0.8168
0	1.224	0.8545
0	1.343	0.8922
0	1.462	0.93618
0	1.581	0.98016
0	1.717	1.0304
0	1.836	1.087
0	1.972	1.1435
1	2.108	1.2064
1	2.21	1.2692
1	2.312	1.3383
1	2.414	1.4074
1	2.533	1.4828
1	2.635	1.5582
1	2.737	1.6399
1	2.856	1.7279
1	2.958	1.8158
1	3.06	1.9038
1	3.162	1.998
1	3.247	2.0923
1	3.332	2.1928
1	3.4	2.2933
1	3.468	2.3939
1	3.519	2.5007
0	3.604	2.6075
0	3.672	2.7206
0	3.723	2.8274
0	3.757	2.9405
0	3.774	3.0536
0	3.774	3.1667
0	3.757	3.2861
0	3.74	3.3929
0	3.689	3.506
0	3.621	3.6191
0	3.536	3.7259
0	3.451	3.8327
0	3.349	3.9332
0	3.23	4.0338
0	3.111	4.128
0	2.975	4.216
0	2.839	4.3039
0	2.703	4.3919
0	2.567	4.4673
0	2.414	4.5427
0	2.261	4.6118
0	2.108	4.6809
0	1.955	4.7437
0	1.802	4.8003
0	1.666	4.8506
0	1.513	4.9008
0	1.36	4.9448
0	1.224	4.9825
0	1.071	5.0139
0	0.935	5.0453
0	0.782	5.0705
0	0.646	5.0956
0	0.51	5.1082
0	0.374	5.127
0	0.238	5.1333
0	0.102	5.1396
0	-0.017	5.1396
0	-0.153	5.1396
0	-0.289	5.1333
0	-0.425	5.1207
0	-0.561	5.1019
0	-0.714	5.083
0	-0.85	5.0642
0	-0.986	5.0328
0	-1.139	5.0014
0	-1.275	4.9637
0	-1.428	4.926
2	-1.564	4.882
2	-1.666	4.8317
2	-1.785	4.7814
2	-1.887	4.7249
2	-2.006	4.6621
2	-2.108	4.6055
2	-2.21	4.5364
2	-2.312	4.4673
2	-2.414	4.3982
2	-2.516	4.3228
2	-2.618	4.2474
2	-2.703	4.1657
2	-2.788	4.084
2	-2.856	3.996
2	-2.924	3.9144
2	-2.992	3.8201
0	-3.077	3.7322
0	-3.162	3.6379
0	-3.213	3.5437
0	-3.264	3.4431
0	-3.298	3.3426
0	-3.332	3.2484
0	-3.332	3.1478
0	-3.332	3.0473
0	-3.298	2.9468
0	-3.264	2.8462
0	-3.213	2.752
0	-3.145	2.6515
0	-3.077	2.5572
0	-2.975	2.4693
0	-2.89	2.3813
0	-2.771	2.2933
0	-2.652	2.2117
0	-2.533	2.1362
0	-2.397	2.0609
0	-2.261	1.9917
0	-2.125	1.9226
0	-1.989	1.8661
0	-1.836	1.8033
0	-1.683	1.753
0	-1.547	1.7027
0	-1.394	1.6587
0	-1.241	1.621
0	-1.088	1.5833
0	-0.935	1.5519
0	-0.782	1.5268
0	-0.646	1.5079
0	-0.493	1.4891
0	-0.34	1.4765
0	-0.187	1.4703
0	-0.034	1.464
0	0.085	1.464
0	0.238	1.4703
0	0.391	1.4828
0	0.544	1.4954
0	0.697	1.5142
0	0.833	1.5331
0	0.986	1.5645
0	1.139	1.5959
0	1.292	1.6336
2	1.428	1.6713
2	1.632	1.7216
2	1.819	1.7718
2	1.989	1.8284
2	2.176	1.8912
2	2.363	1.9603
2	2.533	2.0357
2	2.703	2.1111
2	2.873	2.1991
2	3.026	2.287
2	3.179	2.3813
2	3.315	2.4755
2	3.434	2.5761
2	3.553	2.6829
2	3.638	2.7897
2	3.723	2.9028
2	3.791	3.0159
2	3.842	3.129
2	3.876	3.2421
2	3.893	3.3615
2	3.876	3.4808
2	3.859	3.5939
2	3.825	3.7133
2	3.774	3.8264
2	3.723	3.9395
2	3.638	4.0463
2	3.553	4.1594
2	3.468	4.2599
0	3.332	4.3667
0	3.179	4.461
0	3.026	4.5553
0	2.873	4.6432
0	2.737	4.7312
0	2.584	4.8066
0	2.431	4.882
0	2.278	4.9574
0	2.142	5.0202
0	1.989	5.083
0	1.853	5.1396
0	1.717	5.1961
0	1.581	5.2464
0	1.462	5.2904
0	1.343	5.3343
0	1.207	5.372
0	1.105	5.4097
0	0.986	5.4412
0	0.867	5.4663
0	0.765	5.4914
0	0.663	5.5166
0	0.561	5.5354
0	0.459	5.548
0	0.357	5.5605
0	0.255	5.5668
0	0.153	5.5731
0	0.068	5.5794
0	-0.017	5.5794
0	-0.119	5.5794
2	-0.204	5.5731
2	-0.272	5.5668
2	-0.323	5.5543
2	-0.391	5.548
2	-0.442	5.5354
2	-0.51	5.5166
2	-0.578	5.504
2	-0.629	5.4851
2	-0.697	5.4663
2	-0.782	5.4412
0	-0.884	5.416
0	-1.003	5.3846
0	-1.122	5.3532
0	-1.241	5.3218
0	-1.36	5.2778
0	-1.496	5.2401
0	-1.615	5.1898
0	-1.751	5.1396
0	-1.887	5.083
0	-2.04	5.0265
0	-2.176	4.9637
0	-2.312	4.8945
0	-2.465	4.8191
0	-2.618	4.7437
0	-2.771	4.6621
0	-2.907	4.5804
0	-3.06	4.4924
0	-3.196	4.3982
0	-3.332	4.2976
0	-3.468	4.1971
0	-3.604	4.0903
0	-3.706	3.9772
0	-3.825	3.8641
0	-3.91	3.751
0	-3.978	3.6316
0	-4.046	3.5122
0	-4.097	3.3866
0	-4.114	3.2609
0	-4.131	3.1416
0	-4.114	3.0159
0	-4.08	2.8902
0	-4.029	2.7708
0	-3.978	2.6515
0	-3.893	2.5321
0	-3.791	2.419
0	-3.689	2.3059
0	-3.57	2.1928
0	-3.451	2.0923
0	-3.315	1.9855
0	-3.162	1.8912
0	-3.026	1.797
0	-2.873	1.709
0	-2.72	1.6273
0	-2.567	1.5456
0	-2.414	1.4703
0	-2.278	1.4011
0	-2.125	1.332
0	-1.972	1.2692
0	-1.836	1.2126
0	-1.7	1.1624
0	-1.564	1.1121
0	-1.428	1.0681
0	-1.292	1.0241
0	-1.156	0.98645
0	-1.037	0.95503
0	-0.918	0.92362
0	-0.799	0.89848
0	-0.68	0.87963
0	-0.561	0.86079
0	-0.459	0.84193
0	-0.34	0.82937
0	-0.238	0.82309
0	-0.119	0.8168
0	-0.017	0.8168
0	0.085	0.8168
0	0.187	0.8168
0	0.306	0.82937
0	0.408	0.83565
0	0.527	0.8545
0	0.646	0.86707
0	0.748	0.8922
0	0.867	0.91733
0	0.986	0.94246
0	1.122	0.97388
0	1.241	1.0116
0	1.36	1.0493
0	1.496	1.0933
0	1.632	1.1435
0	1.768	1.1938
0	1.904	1.2503
0	2.057	1.3069
0	2.193	1.3697
0	2.346	1.4388
0	2.499	1.5142
0	2.635	1.5896
0	2.788	1.6713
0	2.941	1.7593
0	3.077	1.8472
0	3.23	1.9415
0	3.349	2.042
2	3.485	2.1425
2	3.638	2.2556
2	3.791	2.3624
2	3.927	2.4818
2	4.063	2.6012
2	4.165	2.7269
2	4.25	2.8525
2	4.318	2.9782
2	4.369	3.1101
2	4.403	3.2421
2	4.42	3.374
2	4.42	3.506
2	4.386	3.6379
2	4.352	3.7699
2	4.284	3.9018
2	4.216	4.0275
2	4.131	4.1531
2	4.046	4.2788
2	3.944	4.3982
2	3.825	4.5175
0	3.689	4.6306
0	3.536	4.7375
0	3.383	4.838
0	3.23	4.9385
0	3.077	5.0328
0	2.941	5.127
0	2.805	5.215
0	2.686	5.2966
0	2.55	5.372
0	2.431	5.4474
0	2.329	5.5228
0	2.227	5.592
0	2.142	5.6548
0	2.057	5.7176
0	1.972	5.7805
0	1.904	5.837
0	1.853	5.8936
0	1.785	5.9501
0	1.751	6.0004
0	1.7	6.0506
0	1.683	6.1072
0	1.649	6.1574
0	1.632	6.2014
1	1.632	6.2517
1	1.581	0.018849
1	1.547	0.069114
1	1.53	0.1131
1	1.513	0.15708
1	1.496	0.20106
1	1.479	0.25132
1	1.479	0.29531
1	1.496	0.33929
1	1.496	0.38327
1	1.513	0.42725
1	1.547	0.47752
1	1.581	0.5215
1	1.615	0.57176
1	1.649	0.62203
1	1.7	0.67229
1	1.751	0.72256
1	1.819	0.77282
1	1.887	0.82937
1	1.955	0.8922
1	2.04	0.94875
1	2.125	1.0116
0	2.244	1.0807
0	2.38	1.1498
0	2.516	1.2189
0	2.669	1.3006
0	2.805	1.3823
0	2.958	1.4703
0	3.094	1.5582
0	3.247	1.6525
0	3.4	1.753
0	3.536	1.8598
0	3.672	1.9666
0	3.808	2.0797
0	3.944	2.1991
0	4.046	2.3185
0	4.148	2.4378
0	4.233	2.5635
0	4.318	2.6955
0	4.369	2.8274
0	4.403	2.9593
0	4.42	3.0913
0	4.403	3.2232
0	4.386	3.3552
2	4.335	3.4871
2	4.318	3.6128
2	4.284	3.7447
2	4.233	3.8704
2	4.148	3.996
2	4.08	4.1217
2	3.978	4.2411
0	3.842	4.3605
0	3.706	4.4736
0	3.553	4.5867
0	3.4	4.6872
0	3.247	4.7877
0	3.094	4.882
0	2.941	4.9762
0	2.805	5.0642
0	2.669	5.1459
0	2.533	5.2213
0	2.397	5.2966
0	2.278	5.3658
0	2.159	5.4349
0	2.057	5.4977
0	1.955	5.5543
0	1.853	5.6171
0	1.768	5.6674
1	1.683	5.7176
1	1.564	5.7679
1	1.445	5.8119
1	1.343	5.8559
1	1.241	5.8936
1	1.139	5.9313
1	1.054	5.9627
1	0.969	5.9941
1	0.884	6.0255
1	0.816	6.0506
1	0.731	6.0758
1	0.663	6.0946
1	0.595	6.1135
1	0.544	6.1323
1	0.476	6.1449
1	0.408	6.1574
0	0.391	6.17
0	0.391	6.1826
0	0.374	6.1951
0	0.357	6.2077
0	0.34	6.2203
0	0.34	6.2265
0	0.323	6.2391
0	0.323	6.2517
1	0.323	6.258
1	0.272	6.2705
1	0.238	6.2768
1	0.204	0
1	0.153	0.0062831
1	0.119	0.0062831
1	0.085	0.012566
1	0.034	0.012566
1	0	0.012566
1	-0.017	0.012566
1	-0.051	0.012566
1	-0.102	0.012566
1	-0.136	0.0062831
0	-0.136	0.0062831
0	-0.136	0
0	-0.136	6.2768
0	-0.136	6.2768
0	-0.136	6.2705
0	-0.136	6.2642
0	-0.136	6.2642
1	-0.136	6.258
1	-0.187	6.2517
1	-0.221	6.2454
1	-0.272	6.2391
1	-0.323	6.2265
1	-0.374	6.2203
1	-0.425	6.2077
1	-0.476	6.1951
0	-0.493	6.1763
0	-0.51	6.1637
0	-0.527	6.1449
0	-0.544	6.1323
0	-0.561	6.1135
0	-0.595	6.0946
0	-0.629	6.0758
0	-0.646	6.0569
0	-0.68	6.0381
2	-0.731	6.0192
2	-0.731	5.9941
2	-0.731	5.9752
2	-0.731	5.9501
2	-0.748	5.9313
2	-0.748	5.9061
2	-0.765	5.881
2	-0.782	5.8559
2	-0.816	5.837
2	-0.833	5.8119
2	-0.867	5.7867
2	-0.901	5.7553
2	-0.935	5.7302
2	-0.969	5.6988
2	-1.02	5.6736
2	-1.054	5.6422
2	-1.105	5.6045
2	-1.173	5.5731
2	-1.224	5.5354
2	-1.292	5.4977
2	-1.36	5.46
2	-1.428	5.416
2	-1.496	5.372
[truncated: 5,162 more rows]
