# Supplementary material for: Skilled motor control of an inverted pendulum implies low entropy of states but high entropy of actions
Source: PLoS Comput Biol. 2023 Jan 6;19(1):e1010810. doi: 10.1371/journal.pcbi.1010810 (PMC9851554; doi:10.1371/journal.pcbi.1010810)
Supplement: S2 File — The dataset within the file contains the data collected during the experiment. Each CSV file named “FRI_p_l.csv” corresponds to a different trial, where “p” stands for an unique numerical participant’s identifier and “l” stands for pendulum length (where “2” corresponds to 0.2, “3” to 0.3 m, “4” to 0.4 m, etc.). In every file, rows correspond to subsequent time steps, sampled with a frequency of 0.017 s. For every recorded time step, each column contains: the action selected by the trial’s participant (“action”). The value 0 corresponds to a “no action”, the value 1 represents an action that pushes the pendulum towards the clockwise direction and the value 2 corresponds to an action that pushes the pendulum towards the anti-clockwise direction.the angular velocity of the pendulum at that time step (“ang. velocity”), measured in rad s−1.the angle of the pendulum at that time step (“angle”), measured in rad with values in the interval [0, 2π) rad. The angle 0 rad corresponds to the pendulum oriented in its upright position.the single utility value associated to the whole trial (“utility”). (ZIP) [file pcbi.1010810.s002.zip › ExperimentalData/FRI_30_7.csv]

action	angular vel.	angle	trial utility
0	0	3.2358	-17.4013
0	0	3.2358
0	0	3.2358
0	-0.017	3.2358
0	-0.017	3.2358
0	-0.017	3.2358
0	-0.017	3.2358
0	-0.017	3.2358
0	-0.034	3.2358
0	-0.034	3.2295
0	-0.034	3.2295
0	-0.034	3.2295
0	-0.051	3.2295
0	-0.051	3.2232
0	-0.051	3.2232
0	-0.051	3.2232
0	-0.068	3.2232
0	-0.068	3.217
0	-0.068	3.217
0	-0.068	3.217
0	-0.068	3.2107
0	-0.068	3.2107
0	-0.085	3.2044
0	-0.085	3.2044
0	-0.085	3.1981
0	-0.085	3.1981
0	-0.085	3.1981
0	-0.085	3.1918
0	-0.102	3.1918
0	-0.102	3.1855
0	-0.102	3.1855
0	-0.102	3.1793
0	-0.102	3.1793
0	-0.102	3.173
0	-0.102	3.173
0	-0.102	3.1667
0	-0.102	3.1604
0	-0.102	3.1604
0	-0.102	3.1541
0	-0.102	3.1541
0	-0.102	3.1478
0	-0.102	3.1478
0	-0.102	3.1416
0	-0.102	3.1416
0	-0.102	3.1353
0	-0.102	3.129
0	-0.102	3.129
0	-0.102	3.1227
0	-0.102	3.1227
0	-0.102	3.1164
0	-0.102	3.1164
0	-0.102	3.1101
0	-0.102	3.1101
2	-0.102	3.1038
2	-0.085	3.1038
2	-0.068	3.0976
2	-0.068	3.0976
2	-0.051	3.0913
2	-0.034	3.0913
2	-0.017	3.0913
2	0	3.0913
2	0	3.0913
2	0	3.0913
2	0.017	3.0913
2	0.034	3.0913
2	0.051	3.0913
2	0.051	3.0976
2	0.068	3.0976
2	0.085	3.0976
2	0.102	3.1038
2	0.102	3.1038
2	0.119	3.1101
2	0.136	3.1164
2	0.153	3.1164
2	0.153	3.1227
2	0.17	3.129
2	0.187	3.1353
2	0.187	3.1416
2	0.204	3.1478
2	0.221	3.1541
2	0.221	3.1604
2	0.238	3.1667
2	0.255	3.173
2	0.255	3.1855
2	0.272	3.1918
2	0.272	3.1981
2	0.289	3.2107
2	0.289	3.217
2	0.306	3.2232
2	0.306	3.2358
2	0.323	3.2421
2	0.323	3.2546
2	0.323	3.2672
2	0.34	3.2735
2	0.34	3.2861
2	0.34	3.2986
2	0.357	3.3049
2	0.357	3.3175
2	0.357	3.33
2	0.357	3.3363
2	0.357	3.3489
2	0.357	3.3615
2	0.374	3.374
2	0.374	3.3866
2	0.374	3.3929
2	0.374	3.4054
2	0.374	3.418
2	0.374	3.4306
2	0.374	3.4431
2	0.357	3.4494
2	0.357	3.462
2	0.357	3.4745
2	0.357	3.4871
2	0.357	3.4934
2	0.357	3.506
2	0.34	3.5185
2	0.34	3.5248
2	0.34	3.5374
2	0.323	3.5499
2	0.323	3.5562
2	0.323	3.5688
2	0.306	3.5814
2	0.306	3.5877
2	0.306	3.6002
2	0.289	3.6065
2	0.289	3.6128
2	0.272	3.6254
2	0.272	3.6316
2	0.255	3.6379
2	0.238	3.6505
2	0.238	3.6568
2	0.221	3.6631
2	0.221	3.6693
2	0.204	3.6756
2	0.204	3.6819
2	0.187	3.6882
2	0.17	3.6945
2	0.17	3.7008
2	0.153	3.707
2	0.136	3.707
2	0.136	3.7133
2	0.119	3.7196
2	0.102	3.7196
2	0.085	3.7259
2	0.085	3.7259
2	0.068	3.7322
2	0.051	3.7322
2	0.051	3.7322
2	0.034	3.7322
2	0.017	3.7322
2	0	3.7384
2	0	3.7384
2	0	3.7384
2	-0.017	3.7384
2	-0.034	3.7322
2	-0.034	3.7322
2	-0.051	3.7322
2	-0.068	3.7322
2	-0.085	3.7259
2	-0.085	3.7259
2	-0.102	3.7196
2	-0.119	3.7196
2	-0.119	3.7133
2	-0.136	3.707
2	-0.153	3.707
2	-0.153	3.7008
2	-0.17	3.6945
2	-0.187	3.6882
2	-0.187	3.6819
2	-0.204	3.6756
2	-0.221	3.6693
2	-0.221	3.6631
2	-0.238	3.6568
2	-0.238	3.6505
0	-0.255	3.6442
0	-0.289	3.6316
0	-0.306	3.6254
0	-0.323	3.6128
0	-0.34	3.6065
0	-0.357	3.5939
0	-0.374	3.5814
0	-0.391	3.5688
0	-0.408	3.5562
0	-0.425	3.5437
0	-0.442	3.5311
0	-0.459	3.5185
0	-0.476	3.506
0	-0.493	3.4871
0	-0.51	3.4745
0	-0.527	3.4557
0	-0.527	3.4431
0	-0.544	3.4243
0	-0.561	3.4054
0	-0.561	3.3929
0	-0.578	3.374
0	-0.595	3.3552
0	-0.595	3.3363
0	-0.612	3.3175
0	-0.612	3.2986
0	-0.612	3.2798
0	-0.629	3.2609
0	-0.629	3.2421
0	-0.629	3.2232
0	-0.629	3.2044
0	-0.629	3.1855
0	-0.646	3.1667
0	-0.646	3.1478
0	-0.646	3.129
0	-0.646	3.1101
0	-0.629	3.0913
0	-0.629	3.0724
0	-0.629	3.0536
0	-0.629	3.0347
0	-0.612	3.0159
0	-0.612	2.997
0	-0.612	2.9782
0	-0.595	2.9593
0	-0.595	2.9405
0	-0.578	2.9216
0	-0.578	2.9028
0	-0.561	2.8839
0	-0.544	2.8714
0	-0.544	2.8525
0	-0.527	2.84
0	-0.51	2.8211
0	-0.493	2.8085
0	-0.476	2.7897
0	-0.476	2.7771
0	-0.459	2.7646
0	-0.442	2.7457
0	-0.425	2.7332
0	-0.408	2.7206
0	-0.391	2.708
0	-0.374	2.7017
0	-0.34	2.6892
0	-0.323	2.6766
0	-0.306	2.6703
0	-0.289	2.6578
0	-0.272	2.6515
0	-0.255	2.6452
0	-0.221	2.6326
0	-0.204	2.6263
0	-0.187	2.62
0	-0.17	2.6138
0	-0.136	2.6138
0	-0.119	2.6075
0	-0.102	2.6012
0	-0.085	2.6012
0	-0.051	2.6012
0	-0.034	2.5949
0	-0.017	2.5949
0	0	2.5949
0	0.017	2.5949
0	0.034	2.5949
0	0.068	2.6012
2	0.085	2.6012
2	0.119	2.6075
2	0.153	2.6075
2	0.187	2.6138
2	0.221	2.62
2	0.255	2.6263
2	0.272	2.6326
2	0.306	2.6452
2	0.34	2.6515
2	0.374	2.664
2	0.408	2.6766
2	0.442	2.6892
2	0.459	2.7017
2	0.493	2.7206
2	0.527	2.7332
2	0.544	2.752
2	0.578	2.7646
2	0.595	2.7834
2	0.629	2.8023
2	0.646	2.8211
2	0.68	2.8462
2	0.697	2.8651
2	0.731	2.8839
2	0.748	2.9091
2	0.765	2.9342
2	0.782	2.9531
2	0.799	2.9782
2	0.816	3.0033
2	0.833	3.0284
2	0.85	3.0536
2	0.867	3.0787
2	0.884	3.1101
2	0.884	3.1353
2	0.901	3.1604
2	0.918	3.1855
2	0.918	3.217
2	0.935	3.2421
2	0.935	3.2735
2	0.935	3.2986
2	0.935	3.33
2	0.952	3.3552
2	0.952	3.3866
2	0.952	3.418
2	0.952	3.4431
2	0.935	3.4745
2	0.935	3.4997
2	0.935	3.5311
2	0.935	3.5562
2	0.918	3.5877
2	0.918	3.6128
2	0.901	3.6379
2	0.901	3.6693
2	0.884	3.6945
2	0.867	3.7196
2	0.85	3.7447
2	0.85	3.7761
2	0.833	3.8013
2	0.816	3.8264
2	0.799	3.8453
2	0.782	3.8704
2	0.765	3.8955
2	0.748	3.9207
2	0.731	3.9395
2	0.697	3.9646
2	0.68	3.9835
2	0.663	4.0023
2	0.646	4.0212
2	0.612	4.04
2	0.595	4.0589
2	0.578	4.0777
2	0.544	4.0966
2	0.527	4.1154
2	0.51	4.128
2	0.476	4.1406
2	0.459	4.1594
2	0.425	4.172
2	0.408	4.1845
2	0.374	4.1971
2	0.357	4.2034
2	0.323	4.216
2	0.289	4.2285
2	0.272	4.2348
2	0.238	4.2411
0	0.204	4.2474
0	0.17	4.2537
0	0.136	4.2599
0	0.085	4.2662
0	0.051	4.2662
0	0.017	4.2662
0	-0.017	4.2662
0	-0.051	4.2662
0	-0.085	4.2662
0	-0.119	4.2599
0	-0.17	4.2537
0	-0.204	4.2474
0	-0.238	4.2411
0	-0.272	4.2348
0	-0.323	4.2285
0	-0.357	4.216
0	-0.391	4.2034
0	-0.425	4.1908
0	-0.459	4.1783
0	-0.51	4.1657
0	-0.544	4.1468
0	-0.578	4.128
0	-0.612	4.1154
0	-0.646	4.0966
0	-0.68	4.0714
0	-0.714	4.0526
0	-0.748	4.0275
0	-0.782	4.0086
0	-0.816	3.9835
0	-0.85	3.9583
0	-0.867	3.9332
0	-0.901	3.9018
0	-0.935	3.8767
0	-0.952	3.8515
0	-0.986	3.8201
0	-1.02	3.7887
0	-1.037	3.7573
0	-1.054	3.7259
0	-1.088	3.6945
0	-1.105	3.6631
0	-1.122	3.6254
0	-1.139	3.5939
0	-1.156	3.5562
0	-1.173	3.5248
0	-1.19	3.4871
0	-1.207	3.4494
0	-1.224	3.4117
0	-1.224	3.374
0	-1.241	3.3363
0	-1.241	3.3049
0	-1.258	3.2672
0	-1.258	3.2295
0	-1.258	3.1855
0	-1.258	3.1478
0	-1.258	3.1101
0	-1.258	3.0724
0	-1.241	3.0347
0	-1.241	2.997
0	-1.241	2.9593
0	-1.224	2.9216
0	-1.224	2.8902
0	-1.207	2.8525
0	-1.19	2.8148
0	-1.173	2.7771
0	-1.156	2.7457
0	-1.139	2.708
0	-1.122	2.6766
0	-1.105	2.6389
0	-1.088	2.6075
0	-1.054	2.5761
0	-1.037	2.5447
0	-1.003	2.5132
0	-0.986	2.4818
0	-0.952	2.4567
0	-0.935	2.4253
0	-0.901	2.4001
0	-0.867	2.3687
0	-0.833	2.3436
0	-0.799	2.3185
0	-0.782	2.2933
0	-0.748	2.2745
0	-0.714	2.2494
0	-0.68	2.2305
0	-0.646	2.2117
0	-0.612	2.1928
0	-0.578	2.174
0	-0.527	2.1551
0	-0.493	2.1425
0	-0.459	2.1237
0	-0.425	2.1111
0	-0.391	2.0986
0	-0.357	2.086
0	-0.306	2.0797
0	-0.272	2.0671
0	-0.238	2.0609
0	-0.204	2.0546
0	-0.17	2.0483
0	-0.119	2.042
0	-0.085	2.042
0	-0.051	2.0357
0	-0.017	2.0357
0	0.017	2.0357
0	0.051	2.0357
0	0.085	2.042
0	0.119	2.042
0	0.17	2.0483
0	0.204	2.0546
0	0.238	2.0609
0	0.272	2.0671
2	0.306	2.0797
2	0.357	2.086
2	0.408	2.0986
2	0.459	2.1111
2	0.51	2.13
2	0.561	2.1425
2	0.595	2.1614
2	0.646	2.1802
2	0.697	2.1991
2	0.748	2.2242
2	0.782	2.2494
2	0.833	2.2682
2	0.867	2.2996
2	0.918	2.3247
2	0.952	2.3499
2	1.003	2.3813
2	1.037	2.4127
2	1.071	2.4441
2	1.122	2.4755
2	1.156	2.5132
2	1.19	2.5447
2	1.224	2.5823
2	1.258	2.62
2	1.292	2.6578
2	1.309	2.6955
2	1.343	2.7394
2	1.377	2.7771
2	1.394	2.8211
2	1.411	2.8651
2	1.445	2.9091
2	1.462	2.9531
2	1.479	2.997
2	1.496	3.041
2	1.513	3.085
2	1.513	3.129
2	1.53	3.1793
2	1.547	3.2232
2	1.547	3.2672
2	1.547	3.3175
2	1.547	3.3615
2	1.547	3.4117
2	1.547	3.4557
2	1.547	3.506
2	1.547	3.5499
2	1.53	3.5939
2	1.53	3.6442
2	1.513	3.6882
2	1.496	3.7322
2	1.496	3.7761
2	1.479	3.8264
2	1.462	3.8704
2	1.445	3.9144
2	1.411	3.9521
2	1.394	3.996
2	1.377	4.04
2	1.343	4.0777
2	1.326	4.1217
2	1.309	4.1594
2	1.275	4.1971
2	1.241	4.2348
2	1.224	4.2725
2	1.19	4.3102
2	1.156	4.3479
2	1.139	4.3793
2	1.105	4.417
2	1.071	4.4484
2	1.037	4.4798
2	1.02	4.5113
2	0.986	4.5427
2	0.952	4.5678
2	0.918	4.5992
2	0.884	4.6244
2	0.85	4.6495
2	0.816	4.6809
2	0.799	4.6998
2	0.765	4.7249
2	0.731	4.75
2	0.697	4.7689
2	0.663	4.794
2	0.629	4.8129
2	0.612	4.8317
2	0.578	4.8506
2	0.544	4.8631
2	0.51	4.882
2	0.476	4.8945
2	0.442	4.9071
2	0.425	4.926
2	0.391	4.9322
2	0.357	4.9448
2	0.323	4.9574
2	0.289	4.9699
2	0.272	4.9762
2	0.238	4.9825
2	0.204	4.9888
2	0.17	4.9951
2	0.153	5.0014
2	0.119	5.0076
2	0.085	5.0076
2	0.068	5.0139
2	0.034	5.0139
2	0	5.0139
2	-0.017	5.0139
2	-0.034	5.0139
2	-0.068	5.0139
2	-0.102	5.0076
0	-0.136	5.0014
0	-0.187	5.0014
0	-0.221	4.9951
0	-0.255	4.9825
0	-0.306	4.9762
0	-0.34	4.9637
0	-0.391	4.9574
0	-0.425	4.9448
0	-0.476	4.9322
0	-0.51	4.9134
0	-0.561	4.9008
0	-0.595	4.882
0	-0.629	4.8631
0	-0.68	4.8443
0	-0.714	4.8191
0	-0.765	4.8003
0	-0.799	4.7752
0	-0.85	4.75
0	-0.884	4.7249
0	-0.935	4.6935
0	-0.969	4.6683
0	-1.02	4.6369
0	-1.054	4.6055
0	-1.105	4.5741
0	-1.139	4.5364
0	-1.19	4.505
0	-1.224	4.4673
0	-1.275	4.4296
0	-1.309	4.3919
0	-1.343	4.3479
0	-1.394	4.3102
0	-1.428	4.2662
0	-1.462	4.2222
0	-1.496	4.1783
0	-1.53	4.1343
0	-1.564	4.084
0	-1.598	4.04
0	-1.632	3.9898
0	-1.666	3.9395
0	-1.7	3.8892
0	-1.717	3.839
0	-1.751	3.7824
0	-1.768	3.7322
0	-1.802	3.6756
0	-1.819	3.6254
0	-1.836	3.5688
0	-1.853	3.5122
0	-1.87	3.4557
0	-1.87	3.3992
0	-1.887	3.3426
0	-1.887	3.2861
0	-1.887	3.2295
0	-1.887	3.173
0	-1.887	3.1164
0	-1.887	3.0599
0	-1.887	3.0033
0	-1.87	2.9468
0	-1.87	2.8902
0	-1.853	2.8337
0	-1.836	2.7771
0	-1.819	2.7206
0	-1.802	2.6703
0	-1.785	2.6138
0	-1.751	2.5635
0	-1.734	2.507
0	-1.7	2.4567
0	-1.683	2.4064
0	-1.649	2.3562
0	-1.615	2.3059
0	-1.581	2.2556
0	-1.547	2.2117
0	-1.513	2.1614
0	-1.479	2.1174
0	-1.445	2.0734
0	-1.394	2.0294
0	-1.36	1.9917
0	-1.326	1.9478
0	-1.275	1.9101
0	-1.241	1.8724
0	-1.19	1.8347
0	-1.156	1.8033
0	-1.105	1.7655
0	-1.071	1.7341
0	-1.02	1.7027
0	-0.986	1.6713
0	-0.935	1.6399
0	-0.901	1.6148
0	-0.85	1.5896
0	-0.816	1.5645
0	-0.765	1.5394
0	-0.731	1.5142
0	-0.68	1.4954
0	-0.629	1.4765
0	-0.595	1.4577
0	-0.544	1.4388
0	-0.51	1.42
2	-0.459	1.4074
2	-0.408	1.3948
2	-0.357	1.3823
2	-0.306	1.3697
2	-0.255	1.3634
2	-0.204	1.3572
2	-0.136	1.3509
2	-0.085	1.3446
2	-0.034	1.3446
2	0	1.3446
2	0.051	1.3446
2	0.102	1.3509
2	0.153	1.3509
2	0.221	1.3572
2	0.272	1.3634
2	0.323	1.376
2	0.374	1.3886
2	0.425	1.3948
2	0.476	1.4137
2	0.527	1.4263
2	0.595	1.4451
2	0.646	1.464
2	0.697	1.4828
2	0.748	1.5079
2	0.799	1.5268
2	0.85	1.5519
2	0.918	1.5833
2	0.969	1.6085
2	1.02	1.6399
2	1.071	1.6713
2	1.122	1.7027
2	1.173	1.7404
2	1.241	1.7781
2	1.292	1.8158
2	1.343	1.8535
2	1.394	1.8912
2	1.445	1.9352
2	1.496	1.9792
2	1.547	2.0294
2	1.598	2.0734
2	1.632	2.1237
2	1.683	2.174
2	1.734	2.2242
2	1.768	2.2745
2	1.819	2.331
2	1.853	2.3876
2	1.904	2.4441
2	1.938	2.5007
2	1.972	2.5572
2	2.006	2.62
2	2.04	2.6829
2	2.057	2.7394
2	2.091	2.8023
2	2.108	2.8651
2	2.125	2.9342
2	2.142	2.997
2	2.159	3.0599
2	2.176	3.129
2	2.193	3.1918
2	2.193	3.2546
2	2.193	3.3238
2	2.193	3.3929
2	2.193	3.4557
2	2.193	3.5248
2	2.193	3.5877
2	2.176	3.6505
2	2.159	3.7196
2	2.142	3.7824
2	2.125	3.8453
0	2.108	3.9144
0	2.074	3.9772
0	2.04	4.0338
0	2.006	4.0966
0	1.972	4.1594
0	1.921	4.216
0	1.887	4.2725
0	1.853	4.3291
0	1.802	4.3856
0	1.768	4.4359
0	1.717	4.4924
0	1.683	4.5427
0	1.632	4.593
0	1.598	4.6432
0	1.547	4.6872
0	1.513	4.7375
0	1.462	4.7814
0	1.411	4.8254
0	1.377	4.8631
0	1.326	4.9071
0	1.292	4.9448
0	1.241	4.9825
0	1.207	5.0202
0	1.173	5.0579
0	1.122	5.0893
0	1.088	5.127
0	1.037	5.1584
0	1.003	5.1898
0	0.969	5.215
0	0.935	5.2464
0	0.901	5.2715
0	0.85	5.3029
0	0.816	5.3281
0	0.782	5.3532
0	0.748	5.372
0	0.714	5.3972
0	0.68	5.416
0	0.646	5.4349
0	0.612	5.4537
0	0.595	5.4726
0	0.561	5.4914
0	0.527	5.5103
0	0.493	5.5228
0	0.476	5.5417
0	0.442	5.5543
0	0.408	5.5668
0	0.374	5.5794
0	0.357	5.592
0	0.323	5.5982
0	0.306	5.6108
0	0.272	5.6171
0	0.255	5.6297
0	0.221	5.6359
0	0.187	5.6422
2	0.17	5.6485
2	0.153	5.6485
2	0.136	5.6548
2	0.136	5.6611
2	0.119	5.6674
2	0.102	5.6674
2	0.085	5.6736
2	0.085	5.6736
2	0.068	5.6736
2	0.051	5.6799
2	0.034	5.6799
2	0.034	5.6799
2	0.017	5.6799
2	0	5.6799
2	0	5.6799
2	0	5.6799
2	-0.017	5.6799
2	-0.034	5.6799
2	-0.051	5.6799
2	-0.051	5.6799
2	-0.068	5.6736
2	-0.085	5.6736
2	-0.102	5.6674
2	-0.102	5.6674
2	-0.119	5.6611
2	-0.136	5.6611
2	-0.153	5.6548
2	-0.17	5.6485
2	-0.17	5.6422
2	-0.187	5.6359
2	-0.204	5.6297
2	-0.221	5.6234
2	-0.238	5.6171
2	-0.255	5.6108
2	-0.255	5.6045
2	-0.272	5.592
2	-0.289	5.5857
2	-0.306	5.5731
2	-0.323	5.5668
2	-0.34	5.5543
2	-0.357	5.548
2	-0.374	5.5354
2	-0.391	5.5228
2	-0.408	5.5103
0	-0.442	5.4977
0	-0.476	5.4851
0	-0.51	5.4663
0	-0.527	5.4537
0	-0.561	5.4349
0	-0.595	5.416
0	-0.629	5.3972
0	-0.663	5.3783
0	-0.697	5.3595
0	-0.731	5.3343
0	-0.765	5.3155
0	-0.799	5.2904
0	-0.833	5.2652
0	-0.867	5.2401
0	-0.901	5.215
0	-0.952	5.1836
0	-0.986	5.1584
0	-1.02	5.127
0	-1.054	5.0956
0	-1.105	5.0642
0	-1.139	5.0265
0	-1.173	4.9951
0	-1.224	4.9574
0	-1.258	4.9197
0	-1.309	4.882
0	-1.343	4.838
0	-1.394	4.8003
0	-1.428	4.7563
0	-1.479	4.7123
0	-1.513	4.6683
0	-1.564	4.6244
0	-1.598	4.5741
0	-1.632	4.5238
0	-1.683	4.4736
0	-1.717	4.4233
0	-1.768	4.373
0	-1.802	4.3165
0	-1.836	4.2599
0	-1.87	4.2097
0	-1.904	4.1468
0	-1.938	4.0903
0	-1.972	4.0338
0	-2.006	3.9709
0	-2.04	3.9144
0	-2.074	3.8515
0	-2.091	3.7887
0	-2.125	3.7259
0	-2.142	3.6568
0	-2.159	3.5939
0	-2.176	3.5311
0	-2.193	3.462
0	-2.193	3.3992
0	-2.21	3.33
0	-2.21	3.2672
0	-2.21	3.1981
0	-2.21	3.129
0	-2.21	3.0661
0	-2.21	2.997
0	-2.193	2.9279
0	-2.193	2.8651
0	-2.176	2.8023
0	-2.159	2.7332
0	-2.142	2.6703
0	-2.125	2.6075
0	-2.091	2.5447
0	-2.074	2.4818
0	-2.04	2.419
0	-2.006	2.3562
0	-1.972	2.2933
0	-1.938	2.2368
0	-1.904	2.1802
0	-1.87	2.1237
0	-1.836	2.0671
0	-1.802	2.0106
0	-1.751	1.9603
0	-1.717	1.9038
0	-1.666	1.8535
0	-1.632	1.8033
0	-1.581	1.7593
0	-1.547	1.709
0	-1.496	1.665
0	-1.462	1.621
0	-1.411	1.5771
0	-1.377	1.5331
0	-1.326	1.4954
0	-1.275	1.4514
0	-1.241	1.4137
0	-1.19	1.376
0	-1.156	1.3446
0	-1.105	1.3069
0	-1.071	1.2755
0	-1.037	1.2441
0	-0.986	1.2126
0	-0.952	1.1812
0	-0.901	1.1561
0	-0.867	1.131
0	-0.833	1.1058
0	-0.782	1.0807
0	-0.748	1.0556
0	-0.714	1.0304
0	-0.68	1.0116
0	-0.646	0.99273
0	-0.612	0.97388
0	-0.578	0.95503
0	-0.527	0.93618
0	-0.493	0.92362
0	-0.459	0.91105
0	-0.425	0.8922
0	-0.391	0.87963
0	-0.357	0.86707
0	-0.34	0.86079
0	-0.306	0.84822
0	-0.272	0.84193
0	-0.238	0.83565
0	-0.204	0.82937
0	-0.17	0.82309
0	-0.136	0.8168
0	-0.102	0.81052
0	-0.085	0.81052
0	-0.051	0.80424
0	-0.017	0.80424
0	0	0.80424
0	0.034	0.80424
0	0.068	0.80424
0	0.085	0.81052
0	0.119	0.81052
0	0.153	0.8168
0	0.187	0.82309
0	0.221	0.82937
0	0.255	0.83565
0	0.272	0.84193
0	0.306	0.8545
0	0.34	0.86079
0	0.374	0.87335
0	0.408	0.88592
2	0.442	0.89848
2	0.493	0.91733
2	0.527	0.9299
2	0.578	0.94875
2	0.629	0.9676
2	0.68	0.98645
2	0.714	1.0053
2	0.765	1.0304
2	0.816	1.0556
2	0.867	1.0807
2	0.918	1.1058
2	0.969	1.131
2	1.02	1.1624
2	1.071	1.1938
2	1.122	1.2252
2	1.173	1.2629
2	1.224	1.3006
2	1.275	1.3383
2	1.326	1.376
2	1.377	1.4137
2	1.428	1.4577
2	1.479	1.5017
2	1.547	1.5456
2	1.598	1.5959
2	1.649	1.6462
2	1.7	1.6964
2	1.751	1.7467
2	1.802	1.8033
2	1.853	1.8535
2	1.904	1.9101
2	1.955	1.9729
2	2.006	2.0294
2	2.057	2.0923
2	2.108	2.1551
2	2.142	2.2179
2	2.193	2.2808
2	2.227	2.3499
2	2.278	2.419
2	2.312	2.4881
2	2.346	2.5572
2	2.38	2.6263
2	2.414	2.7017
2	2.431	2.7708
2	2.465	2.8462
2	2.482	2.9216
2	2.499	2.997
2	2.516	3.0724
2	2.533	3.1478
2	2.533	3.2232
2	2.533	3.2986
2	2.55	3.374
2	2.533	3.4557
2	2.533	3.5311
2	2.533	3.6065
2	2.516	3.6819
0	2.499	3.7573
0	2.465	3.8327
0	2.431	3.9081
0	2.397	3.9772
0	2.363	4.0526
0	2.329	4.1217
0	2.295	4.1908
0	2.261	4.2599
0	2.21	4.3291
0	2.176	4.3919
0	2.125	4.461
0	2.091	4.5238
0	2.04	4.5867
0	2.006	4.6432
0	1.955	4.706
0	1.921	4.7626
0	1.87	4.8191
0	1.836	4.8757
0	1.785	4.9322
0	1.751	4.9825
0	1.7	5.0328
0	1.666	5.0893
0	1.615	5.1333
0	1.581	5.1836
0	1.547	5.2338
0	1.513	5.2778
0	1.462	5.3218
0	1.428	5.3658
0	1.394	5.4097
0	1.36	5.4474
0	1.343	5.4914
0	1.309	5.5291
0	1.275	5.5668
0	1.241	5.6108
0	1.224	5.6422
0	1.19	5.6799
0	1.173	5.7176
0	1.156	5.7553
0	1.122	5.7867
0	1.105	5.8182
0	1.088	5.8559
0	1.071	5.8873
0	1.054	5.9187
0	1.037	5.9501
0	1.02	5.9815
0	1.02	6.0129
0	1.003	6.0443
0	0.986	6.0695
0	0.986	6.1009
0	0.969	6.1323
0	0.969	6.1637
0	0.969	6.1889
0	0.952	6.2203
0	0.952	6.2517
0	0.952	6.2768
0	0.952	0.025132
0	0.952	0.050265
0	0.952	0.08168
0	0.969	0.1131
0	0.969	0.13823
0	0.969	0.16964
0	0.986	0.20106
0	0.986	0.22619
0	1.003	0.25761
0	1.02	0.28902
0	1.02	0.32044
0	1.037	0.35185
0	1.054	0.38327
0	1.071	0.41469
0	1.088	0.4461
0	1.105	0.47752
0	1.122	0.51521
0	1.139	0.54663
0	1.173	0.58433
0	1.19	0.62203
0	1.224	0.65344
0	1.241	0.69114
0	1.275	0.72884
0	1.309	0.77282
0	1.326	0.81052
0	1.36	0.84822
0	1.394	0.8922
0	1.428	0.93618
0	1.462	0.98016
0	1.496	1.0241
0	1.53	1.0681
0	1.564	1.1121
0	1.615	1.1624
0	1.649	1.2126
0	1.683	1.2629
0	1.734	1.3132
0	1.768	1.3634
0	1.802	1.42
0	1.853	1.4765
0	1.887	1.5331
0	1.938	1.5896
0	1.972	1.6462
0	2.023	1.709
0	2.057	1.7718
0	2.108	1.8347
0	2.142	1.8975
0	2.176	1.9603
0	2.21	2.0294
0	2.261	2.0923
0	2.295	2.1614
0	2.329	2.2305
0	2.346	2.3059
0	2.38	2.375
0	2.414	2.4441
0	2.431	2.5195
0	2.465	2.5949
0	2.482	2.6703
0	2.499	2.7394
0	2.516	2.8148
0	2.516	2.8965
0	2.533	2.9719
0	2.533	3.0473
0	2.533	3.1227
0	2.533	3.1981
0	2.516	3.2735
0	2.516	3.3489
0	2.499	3.4243
0	2.482	3.4997
0	2.465	3.5751
0	2.448	3.6505
0	2.431	3.7259
0	2.397	3.795
0	2.38	3.8704
0	2.346	3.9395
0	2.312	4.0086
0	2.278	4.0777
0	2.244	4.1468
0	2.193	4.2097
0	2.159	4.2788
0	2.125	4.3416
0	2.074	4.4044
0	2.04	4.4673
0	1.989	4.5301
0	1.955	4.5867
0	1.904	4.6432
0	1.853	4.6998
0	1.819	4.7563
0	1.768	4.8129
0	1.734	4.8631
0	1.683	4.9134
0	1.649	4.9637
0	1.598	5.0139
0	1.564	5.0642
0	1.513	5.1082
0	1.479	5.1521
0	1.445	5.1961
0	1.411	5.2401
0	1.36	5.2841
0	1.326	5.3218
0	1.292	5.3658
0	1.258	5.4035
0	1.224	5.4412
0	1.19	5.4789
0	1.173	5.5103
0	1.139	5.548
0	1.105	5.5794
0	1.088	5.6171
0	1.054	5.6485
0	1.02	5.6799
2	1.003	5.7113
2	0.986	5.7365
2	0.986	5.7679
2	0.969	5.7993
2	0.969	5.8307
0	0.952	5.8559
0	0.935	5.8873
0	0.918	5.9124
0	0.901	5.9375
0	0.884	5.9689
0	0.867	5.9941
0	0.85	6.0192
0	0.85	6.0443
0	0.833	6.0695
0	0.833	6.0946
0	0.816	6.1197
0	0.816	6.1449
0	0.799	6.17
0	0.799	6.1951
0	0.799	6.2203
0	0.799	6.2454
0	0.799	6.2705
0	0.799	0.0062831
0	0.799	0.031415
0	0.799	0.056548
0	0.799	0.08168
0	0.799	0.10681
0	0.816	0.13195
0	0.816	0.15708
1	0.816	0.17593
1	0.816	0.20106
1	0.816	0.22619
1	0.816	0.25132
1	0.816	0.27646
1	0.816	0.30159
1	0.816	0.32672
1	0.816	0.35185
1	0.816	0.37699
1	0.816	0.40212
1	0.833	0.42725
1	0.833	0.45238
1	0.85	0.47752
1	0.85	0.50265
1	0.867	0.52778
1	0.867	0.55291
1	0.884	0.58433
1	0.901	0.60946
1	0.901	0.63459
1	0.918	0.66601
1	0.935	0.69114
1	0.952	0.72256
0	0.986	0.74769
0	1.003	0.7791
0	1.037	0.81052
0	1.071	0.84193
0	1.105	0.87335
0	1.139	0.91105
0	1.173	0.94246
0	1.207	0.98016
0	1.241	1.0179
0	1.275	1.0556
0	1.309	1.0933
0	1.343	1.131
0	1.394	1.1749
0	1.428	1.2189
0	1.462	1.2629
0	1.513	1.3069
0	1.547	1.3509
0	1.598	1.4011
0	1.632	1.4451
0	1.666	1.4954
0	1.717	1.5519
0	1.751	1.6022
0	1.802	1.6525
0	1.836	1.709
0	1.887	1.7655
0	1.921	1.8221
0	1.972	1.8849
0	2.006	1.9415
0	2.04	2.0043
0	2.074	2.0671
0	2.108	2.13
0	2.142	2.1928
0	2.176	2.2556
0	2.21	2.3247
0	2.244	2.3876
0	2.261	2.4567
0	2.295	2.5258
0	2.312	2.5949
0	2.329	2.664
0	2.346	2.7394
0	2.363	2.8085
0	2.38	2.8777
0	2.38	2.9531
0	2.397	3.0222
0	2.397	3.0976
0	2.397	3.1667
0	2.397	3.2421
0	2.38	3.3112
0	2.38	3.3803
0	2.363	3.4557
0	2.346	3.5248
0	2.329	3.5939
0	2.295	3.6631
0	2.278	3.7322
0	2.261	3.8013
0	2.227	3.8704
0	2.193	3.9332
0	2.159	4.0023
0	2.125	4.0652
0	2.091	4.128
0	2.057	4.1908
0	2.006	4.2537
0	1.972	4.3165
0	1.938	4.373
0	1.887	4.4296
0	1.853	4.4861
0	1.802	4.5427
0	1.768	4.593
0	1.717	4.6495
2	1.683	4.6998
2	1.649	4.75
2	1.615	4.8003
2	1.581	4.8443
2	1.547	4.8945
2	1.513	4.9385
2	1.479	4.9825
2	1.462	5.0265
2	1.428	5.0705
2	1.394	5.1144
2	1.377	5.1584
2	1.343	5.1961
2	1.309	5.2401
2	1.292	5.2778
2	1.258	5.3155
2	1.241	5.3532
2	1.224	5.3909
2	1.19	5.4286
2	1.173	5.46
2	1.156	5.4977
2	1.139	5.5354
2	1.122	5.5668
2	1.105	5.5982
0	1.071	5.6359
0	1.054	5.6674
0	1.02	5.6988
0	1.003	5.7302
0	0.986	5.7553
0	0.952	5.7867
0	0.935	5.8182
0	0.918	5.8433
0	0.901	5.8684
0	0.884	5.8998
0	0.867	5.925
0	0.85	5.9501
0	0.833	5.9752
0	0.833	6.0004
0	0.816	6.0255
0	0.799	6.0506
0	0.799	6.0758
0	0.782	6.1009
0	0.782	6.1197
0	0.765	6.1449
1	0.765	6.17
1	0.748	6.1951
1	0.731	6.214
1	0.714	6.2391
1	0.714	6.258
1	0.697	6.2768
1	0.68	0.018849
1	0.68	0.037699
1	0.663	0.056548
1	0.646	0.075397
1	0.646	0.10053
1	0.646	0.11938
1	0.629	0.13823
1	0.629	0.15708
1	0.629	0.17593
1	0.612	0.19478
1	0.612	0.21363
1	0.612	0.23247
1	0.612	0.25132
1	0.612	0.27017
1	0.612	0.28902
1	0.612	0.30787
1	0.612	0.32672
1	0.612	0.34557
1	0.612	0.36442
1	0.629	0.38327
1	0.629	0.40212
1	0.629	0.42097
1	0.629	0.43982
1	0.646	0.45867
1	0.646	0.47752
1	0.663	0.49637
1	0.663	0.51521
1	0.68	0.54035
1	0.697	0.5592
1	0.697	0.57805
1	0.714	0.60318
1	0.731	0.62203
1	0.731	0.64716
1	0.748	0.66601
1	0.765	0.69114
1	0.782	0.71627
1	0.799	0.73512
1	0.816	0.76026
0	0.85	0.78539
0	0.884	0.8168
0	0.901	0.84193
0	0.935	0.86707
0	0.969	0.89848
0	1.003	0.9299
0	1.037	0.96131
0	1.071	0.99273
0	1.105	1.0241
0	1.156	1.0556
0	1.19	1.0933
0	1.224	1.131
0	1.258	1.1687
0	1.309	1.2064
0	1.343	1.2441
0	1.377	1.288
0	1.428	1.3257
0	1.462	1.3697
0	1.496	1.42
0	1.547	1.464
0	1.581	1.5079
0	1.632	1.5582
0	1.666	1.6085
0	1.717	1.6587
0	1.751	1.709
0	1.802	1.7655
0	1.836	1.8221
0	1.87	1.8786
0	1.921	1.9352
0	1.955	1.9917
0	1.989	2.0483
0	2.023	2.1111
0	2.057	2.174
0	2.091	2.2368
0	2.125	2.2996
0	2.159	2.3624
2	2.193	2.4316
2	2.227	2.4944
2	2.261	2.5635
2	2.295	2.6326
2	2.329	2.7017
2	2.346	2.7708
2	2.38	2.8462
2	2.397	2.9154
2	2.414	2.9908
2	2.431	3.0599
2	2.448	3.1353
2	2.448	3.2107
2	2.448	3.2798
2	2.465	3.3552
2	2.465	3.4306
2	2.448	3.506
2	2.448	3.5751
2	2.431	3.6505
2	2.431	3.7259
2	2.414	3.795
2	2.397	3.8704
2	2.38	3.9395
2	2.346	4.0149
2	2.329	4.084
2	2.312	4.1531
2	2.278	4.2222
2	2.244	4.2914
2	2.227	4.3542
2	2.193	4.4233
0	2.142	4.4861
0	2.108	4.5553
0	2.057	4.6181
0	2.023	4.6746
0	1.972	4.7375
0	1.938	4.794
0	1.887	4.8568
0	1.836	4.9071
0	1.802	4.9637
0	1.751	5.0202
0	1.717	5.0705
0	1.683	5.1207
0	1.632	5.171
0	1.598	5.2213
0	1.564	5.2715
0	1.53	5.3155
0	1.496	5.3595
0	1.462	5.4035
0	1.428	5.4474
0	1.394	5.4914
0	1.36	5.5354
0	1.326	5.5731
0	1.309	5.6108
0	1.275	5.6548
0	1.258	5.6925
0	1.224	5.7302
0	1.207	5.7616
0	1.19	5.7993
0	1.156	5.837
0	1.139	5.8684
0	1.122	5.9061
0	1.122	5.9375
0	1.105	5.9752
0	1.088	6.0066
0	1.071	6.0381
1	1.071	6.0695
1	1.037	6.1009
1	1.02	6.1323
1	1.003	6.1637
1	0.986	6.1951
1	0.969	6.2265
1	0.969	6.2517
1	0.952	0
1	0.935	0.031415
1	0.935	0.056548
1	0.918	0.08168
1	0.918	0.1131
1	0.901	0.13823
1	0.901	0.16964
1	0.901	0.19478
1	0.901	0.21991
1	0.884	0.25132
1	0.884	0.27646
1	0.884	0.30159
1	0.884	0.32672
1	0.901	0.35814
1	0.901	0.38327
1	0.901	0.4084
1	0.901	0.43982
1	0.918	0.46495
0	0.935	0.49637
0	0.952	0.5215
0	0.969	0.55291
0	1.003	0.58433
0	1.02	0.60946
0	1.054	0.64088
0	1.071	0.67858
0	1.105	0.70999
0	1.122	0.74141
0	1.156	0.7791
0	1.19	0.81052
0	1.224	0.84822
0	1.258	0.88592
0	1.292	0.92362
0	1.326	0.96131
0	1.36	1.0053
0	1.394	1.043
0	1.428	1.087
0	1.462	1.131
0	1.496	1.1749
0	1.547	1.2189
0	1.581	1.2692
0	1.615	1.3195
0	1.666	1.3634
0	1.7	1.42
0	1.751	1.4703
0	1.785	1.5205
0	1.836	1.5771
0	1.87	1.6336
0	1.921	1.6902
0	1.955	1.7467
0	1.989	1.8095
0	2.04	1.8661
0	2.074	1.9289
0	2.108	1.9917
0	2.159	2.0546
0	2.193	2.1237
0	2.227	2.1865
0	2.261	2.2556
0	2.278	2.3247
0	2.312	2.3939
0	2.346	2.463
0	2.363	2.5321
0	2.38	2.6075
0	2.414	2.6766
0	2.431	2.752
0	2.431	2.8274
0	2.448	2.8965
0	2.448	2.9719
0	2.465	3.0473
2	2.465	3.1227
2	2.465	3.1918
2	2.482	3.2672
2	2.482	3.3426
2	2.482	3.418
0	2.465	3.4934
0	2.448	3.5688
0	2.431	3.6379
0	2.397	3.7133
0	2.38	3.7824
0	2.346	3.8578
0	2.312	3.9269
0	2.295	3.996
0	2.244	4.0652
0	2.21	4.128
0	2.176	4.1971
0	2.142	4.2599
0	2.091	4.3228
0	2.057	4.3856
0	2.023	4.4484
0	1.972	4.5113
0	1.938	4.5678
0	1.887	4.6244
0	1.836	4.6809
0	1.802	4.7375
0	1.751	4.7877
0	1.717	4.8443
0	1.666	4.8945
0	1.632	4.9448
0	1.581	4.9951
0	1.547	5.039
0	1.496	5.083
0	1.462	5.127
0	1.428	5.171
0	1.377	5.215
0	1.343	5.2589
0	1.309	5.2966
0	1.275	5.3343
0	1.241	5.372
0	1.207	5.4097
0	1.173	5.4474
0	1.139	5.4789
0	1.105	5.5166
0	1.071	5.548
0	1.054	5.5794
0	1.02	5.6108
0	1.003	5.6422
0	0.969	5.6736
0	0.952	5.6988
0	0.918	5.7302
0	0.901	5.7553
0	0.884	5.7805
0	0.85	5.8119
0	0.833	5.837
0	0.816	5.8621
0	0.799	5.8873
0	0.782	5.9124
0	0.765	5.9313
0	0.748	5.9564
1	0.748	5.9815
1	0.714	6.0004
1	0.697	6.0255
1	0.68	6.0443
1	0.646	6.0632
1	0.629	6.082
1	0.612	6.1009
1	0.595	6.1197
1	0.578	6.1386
1	0.561	6.1574
1	0.544	6.17
1	0.527	6.1889
1	0.51	6.2014
1	0.493	6.2203
1	0.476	6.2328
1	0.459	6.2454
1	0.459	6.2642
1	0.442	6.2768
1	0.425	0.0062831
1	0.425	0.018849
1	0.408	0.031415
1	0.391	0.043982
1	0.391	0.056548
1	0.374	0.069114
1	0.374	0.08168
1	0.357	0.087963
1	0.357	0.10053
1	0.34	0.1131
1	0.34	0.11938
1	0.34	0.13195
1	0.323	0.14451
1	0.323	0.15079
1	0.323	0.16336
1	0.306	0.16964
1	0.306	0.18221
1	0.306	0.18849
1	0.306	0.20106
1	0.306	0.20734
1	0.289	0.21991
1	0.289	0.22619
1	0.289	0.23876
1	0.289	0.24504
1	0.289	0.25761
1	0.289	0.26389
1	0.289	0.27646
1	0.289	0.28274
1	0.289	0.28902
1	0.289	0.30159
1	0.289	0.30787
1	0.289	0.32044
1	0.289	0.32672
1	0.306	0.33929
1	0.306	0.34557
1	0.306	0.35814
1	0.306	0.36442
1	0.306	0.37699
1	0.323	0.38327
1	0.323	0.39583
1	0.323	0.40212
1	0.34	0.41469
1	0.34	0.42725
1	0.34	0.43353
1	0.357	0.4461
1	0.357	0.45867
1	0.357	0.46495
1	0.374	0.47752
1	0.374	0.49008
1	0.391	0.50265
1	0.391	0.51521
1	0.408	0.52778
1	0.425	0.54035
1	0.425	0.55291
1	0.442	0.56548
1	0.459	0.57805
1	0.459	0.59061
1	0.476	0.60946
1	0.493	0.62203
1	0.51	0.63459
1	0.51	0.65344
1	0.527	0.67229
1	0.544	0.68486
1	0.561	0.70371
1	0.578	0.72256
1	0.595	0.73512
1	0.612	0.75397
1	0.629	0.77282
1	0.646	0.79167
0	0.68	0.8168
0	0.714	0.83565
0	0.748	0.86079
0	0.782	0.87963
0	0.816	0.90477
0	0.85	0.9299
0	0.884	0.95503
0	0.918	0.98016
0	0.952	1.0116
0	0.986	1.043
0	1.02	1.0681
0	1.054	1.0995
0	1.088	1.1372
0	1.139	1.1687
0	1.173	1.2064
0	1.207	1.2378
0	1.258	1.2755
0	1.292	1.3132
0	1.343	1.3572
0	1.377	1.3948
0	1.411	1.4388
0	1.462	1.4828
0	1.496	1.5268
0	1.547	1.5708
0	1.581	1.621
0	1.632	1.665
0	1.666	1.7153
0	1.717	1.7655
0	1.751	1.8221
0	1.785	1.8724
0	1.836	1.9289
0	1.87	1.9855
0	1.904	2.042
0	1.938	2.0986
0	1.972	2.1614
0	2.006	2.2179
0	2.04	2.2808
0	2.074	2.3436
0	2.108	2.4064
0	2.125	2.4693
0	2.159	2.5321
0	2.176	2.6012
0	2.193	2.664
0	2.21	2.7332
0	2.227	2.796
0	2.244	2.8651
2	2.244	2.9342
2	2.261	3.0033
2	2.278	3.0724
2	2.295	3.1416
2	2.312	3.2107
2	2.312	3.2798
2	2.312	3.3489
2	2.312	3.418
2	2.312	3.4871
2	2.312	3.5562
2	2.295	3.6254
2	2.278	3.6945
2	2.278	3.7636
2	2.261	3.8327
2	2.244	3.9018
2	2.227	3.9646
2	2.193	4.0338
2	2.176	4.0966
2	2.142	4.1657
2	2.125	4.2285
2	2.091	4.2914
2	2.057	4.3542
2	2.04	4.417
0	1.989	4.4736
0	1.955	4.5364
0	1.904	4.593
0	1.853	4.6495
0	1.819	4.706
0	1.768	4.7626
0	1.734	4.8129
0	1.683	4.8631
0	1.649	4.9134
0	1.598	4.9637
0	1.564	5.0139
0	1.513	5.0579
0	1.479	5.1019
0	1.445	5.1459
0	1.394	5.1898
0	1.36	5.2338
0	1.326	5.2715
0	1.292	5.3092
0	1.258	5.3469
0	1.224	5.3846
0	1.19	5.4223
0	1.156	5.46
0	1.122	5.4914
0	1.088	5.5228
0	1.054	5.5605
0	1.037	5.592
0	1.003	5.6234
0	0.969	5.6485
0	0.952	5.6799
0	0.935	5.705
0	0.901	5.7365
0	0.884	5.7616
0	0.867	5.7867
0	0.833	5.8119
0	0.816	5.837
0	0.799	5.8621
0	0.782	5.8873
0	0.765	5.9124
0	0.748	5.9375
0	0.748	5.9564
0	0.731	5.9815
0	0.714	6.0004
0	0.697	6.0255
0	0.697	6.0443
1	0.68	6.0632
1	0.663	6.0883
1	0.646	6.1072
1	0.629	6.126
1	0.612	6.1449
1	0.595	6.1637
1	0.578	6.1826
1	0.561	6.1951
1	0.544	6.214
1	0.527	6.2265
1	0.51	6.2454
1	0.493	6.258
1	0.493	6.2768
1	0.476	0.0062831
1	0.459	0.018849
1	0.459	0.037699
1	0.442	0.050265
1	0.442	0.062831
1	0.425	0.075397
1	0.425	0.087963
1	0.408	0.10053
1	0.408	0.1131
1	0.391	0.12566
1	0.391	0.13823
1	0.391	0.15079
1	0.374	0.16336
1	0.374	0.17593
1	0.374	0.18221
1	0.374	0.19478
1	0.357	0.20734
1	0.357	0.21991
1	0.357	0.23247
1	0.357	0.23876
1	0.357	0.25132
1	0.357	0.26389
1	0.357	0.27646
1	0.357	0.28274
1	0.357	0.29531
1	0.357	0.30787
1	0.357	0.32044
1	0.357	0.32672
1	0.357	0.33929
1	0.374	0.35185
1	0.374	0.36442
1	0.374	0.37699
1	0.374	0.38327
1	0.391	0.39583
1	0.391	0.4084
1	0.391	0.42097
1	0.408	0.43353
1	0.408	0.4461
1	0.408	0.45867
1	0.425	0.47123
1	0.425	0.4838
1	0.442	0.49637
1	0.442	0.50893
1	0.459	0.5215
1	0.459	0.54035
1	0.476	0.55291
1	0.493	0.56548
1	0.493	0.58433
1	0.51	0.59689
1	0.527	0.61574
1	0.544	0.62831
1	0.544	0.64716
1	0.561	0.66601
1	0.578	0.67858
1	0.595	0.69742
1	0.612	0.71627
0	0.646	0.73512
0	0.663	0.75397
0	0.697	0.7791
0	0.731	0.79795
0	0.765	0.82309
0	0.799	0.84822
0	0.816	0.86707
0	0.85	0.8922
0	0.884	0.92362
0	0.918	0.94875
0	0.952	0.98016
0	0.986	1.0053
0	1.037	1.0367
0	1.071	1.0681
0	1.105	1.0995
0	1.139	1.1372
0	1.173	1.1687
0	1.224	1.2064
0	1.258	1.2441
0	1.292	1.2817
0	1.343	1.3257
0	1.377	1.3634
0	1.428	1.4074
0	1.462	1.4514
0	1.513	1.4954
0	1.547	1.5394
0	1.598	1.5896
0	1.632	1.6399
0	1.683	1.6902
0	1.717	1.7404
0	1.751	1.7907
0	1.802	1.8472
0	1.836	1.8975
0	1.87	1.954
0	1.921	2.0106
0	1.955	2.0734
0	1.989	2.13
0	2.023	2.1928
0	2.057	2.2494
0	2.091	2.3122
0	2.125	2.375
0	2.142	2.4441
0	2.176	2.507
0	2.193	2.5698
0	2.21	2.6389
0	2.227	2.708
0	2.244	2.7708
0	2.261	2.84
0	2.278	2.9091
0	2.278	2.9782
0	2.278	3.0473
0	2.278	3.1164
2	2.278	3.1855
2	2.295	3.2546
2	2.295	3.3238
2	2.295	3.3929
2	2.295	3.462
2	2.295	3.5311
2	2.278	3.6002
2	2.278	3.6631
2	2.261	3.7322
2	2.244	3.8013
2	2.227	3.8704
2	2.21	3.9332
2	2.193	4.0023
2	2.159	4.0652
2	2.142	4.1343
2	2.108	4.1971
2	2.091	4.2599
2	2.057	4.3228
2	2.023	4.3856
2	1.989	4.4421
2	1.972	4.505
2	1.938	4.5615
2	1.904	4.6181
2	1.87	4.6746
2	1.836	4.7312
2	1.802	4.7877
0	1.768	4.8443
0	1.717	4.8945
0	1.683	4.9448
0	1.632	4.9951
0	1.598	5.0453
0	1.547	5.0893
0	1.513	5.1396
0	1.479	5.1836
0	1.428	5.2275
0	1.394	5.2715
0	1.36	5.3092
0	1.326	5.3532
0	1.292	5.3909
0	1.258	5.4286
0	1.224	5.4663
0	1.19	5.504
0	1.156	5.5354
0	1.139	5.5731
0	1.105	5.6045
0	1.071	5.6422
0	1.054	5.6736
0	1.02	5.705
0	1.003	5.7365
0	0.986	5.7616
0	0.969	5.793
0	0.935	5.8244
0	0.918	5.8496
0	0.901	5.881
1	0.884	5.9061
1	0.867	5.9313
1	0.833	5.9564
1	0.816	5.9815
1	0.782	6.0066
1	0.765	6.0318
1	0.748	6.0506
1	0.714	6.0758
1	0.697	6.0946
1	0.68	6.1197
1	0.663	6.1386
1	0.646	6.1574
1	0.629	6.1763
1	0.612	6.1951
[truncated: 5,162 more rows]
