# Supplementary material for: Skilled motor control of an inverted pendulum implies low entropy of states but high entropy of actions
Source: PLoS Comput Biol. 2023 Jan 6;19(1):e1010810. doi: 10.1371/journal.pcbi.1010810 (PMC9851554; doi:10.1371/journal.pcbi.1010810)
Supplement: S2 File — The dataset within the file contains the data collected during the experiment. Each CSV file named “FRI_p_l.csv” corresponds to a different trial, where “p” stands for an unique numerical participant’s identifier and “l” stands for pendulum length (where “2” corresponds to 0.2, “3” to 0.3 m, “4” to 0.4 m, etc.). In every file, rows correspond to subsequent time steps, sampled with a frequency of 0.017 s. For every recorded time step, each column contains: the action selected by the trial’s participant (“action”). The value 0 corresponds to a “no action”, the value 1 represents an action that pushes the pendulum towards the clockwise direction and the value 2 corresponds to an action that pushes the pendulum towards the anti-clockwise direction.the angular velocity of the pendulum at that time step (“ang. velocity”), measured in rad s−1.the angle of the pendulum at that time step (“angle”), measured in rad with values in the interval [0, 2π) rad. The angle 0 rad corresponds to the pendulum oriented in its upright position.the single utility value associated to the whole trial (“utility”). (ZIP) [file pcbi.1010810.s002.zip › ExperimentalData/FRI_16_4.csv]

action	angular vel.	angle	trial utility
0	0	3.2358	-3.5046
0	0	3.2358
0	-0.017	3.2358
0	-0.017	3.2358
0	-0.034	3.2358
0	-0.034	3.2358
0	-0.051	3.2358
0	-0.051	3.2295
0	-0.051	3.2295
0	-0.068	3.2295
0	-0.068	3.2232
0	-0.068	3.2232
0	-0.085	3.2232
0	-0.085	3.217
0	-0.102	3.217
0	-0.102	3.2107
0	-0.102	3.2107
0	-0.102	3.2044
0	-0.119	3.1981
0	-0.119	3.1981
0	-0.119	3.1918
0	-0.119	3.1918
0	-0.136	3.1855
0	-0.136	3.1793
0	-0.136	3.1793
0	-0.136	3.173
0	-0.136	3.1667
0	-0.136	3.1604
0	-0.153	3.1604
0	-0.153	3.1541
0	-0.153	3.1478
1	-0.153	3.1416
1	-0.17	3.1416
1	-0.187	3.1353
1	-0.204	3.129
1	-0.221	3.1227
1	-0.238	3.1164
1	-0.272	3.1038
1	-0.289	3.0976
1	-0.306	3.0913
1	-0.306	3.0787
1	-0.323	3.0661
1	-0.34	3.0599
1	-0.357	3.0473
1	-0.374	3.0347
1	-0.374	3.0222
1	-0.391	3.0159
1	-0.408	3.0033
1	-0.408	2.9908
1	-0.425	2.9782
1	-0.425	2.9656
1	-0.442	2.9468
1	-0.442	2.9342
1	-0.442	2.9216
1	-0.442	2.9091
1	-0.459	2.8965
1	-0.459	2.8839
1	-0.459	2.8651
1	-0.459	2.8525
1	-0.442	2.84
1	-0.442	2.8274
1	-0.442	2.8148
1	-0.442	2.796
1	-0.442	2.7834
1	-0.425	2.7708
1	-0.425	2.7583
1	-0.408	2.7457
1	-0.408	2.7332
1	-0.391	2.7206
1	-0.391	2.708
1	-0.374	2.6955
1	-0.357	2.6892
1	-0.34	2.6766
1	-0.34	2.664
1	-0.323	2.6578
1	-0.306	2.6452
1	-0.289	2.6389
1	-0.272	2.6263
1	-0.255	2.62
1	-0.238	2.6138
1	-0.221	2.6075
1	-0.204	2.6012
1	-0.187	2.5949
0	-0.136	2.5886
0	-0.102	2.5823
0	-0.068	2.5823
0	-0.017	2.5823
0	0	2.5761
2	0.034	2.5823
2	0.102	2.5823
2	0.153	2.5886
2	0.221	2.5949
2	0.272	2.6012
2	0.34	2.6075
2	0.391	2.62
2	0.442	2.6326
2	0.51	2.6452
2	0.561	2.664
2	0.612	2.6829
2	0.663	2.7017
2	0.714	2.7206
2	0.765	2.7457
2	0.816	2.7708
2	0.867	2.796
2	0.901	2.8211
2	0.952	2.8462
2	0.986	2.8777
2	1.02	2.9091
2	1.054	2.9405
2	1.088	2.9719
2	1.122	3.0033
2	1.156	3.041
2	1.173	3.0724
2	1.207	3.1101
2	1.224	3.1478
2	1.241	3.1855
2	1.258	3.2232
2	1.258	3.2609
2	1.275	3.2986
2	1.275	3.3363
2	1.292	3.374
2	1.292	3.418
2	1.275	3.4557
2	1.275	3.4934
2	1.275	3.5311
2	1.258	3.5688
2	1.241	3.6065
2	1.224	3.6442
2	1.207	3.6819
2	1.19	3.7196
2	1.173	3.751
2	1.139	3.7887
2	1.122	3.8201
2	1.088	3.8578
2	1.054	3.8892
2	1.02	3.9207
2	0.986	3.9521
2	0.952	3.9772
2	0.918	4.0086
2	0.884	4.0338
2	0.85	4.0652
2	0.799	4.084
2	0.765	4.1091
2	0.714	4.1343
2	0.68	4.1531
2	0.629	4.172
2	0.578	4.1908
2	0.544	4.2097
2	0.493	4.2285
2	0.442	4.2411
0	0.374	4.2537
0	0.306	4.2662
0	0.238	4.2725
0	0.17	4.2788
1	0.102	4.2851
1	0.017	4.2851
1	-0.051	4.2851
1	-0.136	4.2851
1	-0.221	4.2788
1	-0.323	4.2662
1	-0.408	4.2537
1	-0.493	4.2411
1	-0.578	4.2285
1	-0.663	4.2097
1	-0.748	4.1845
1	-0.833	4.1594
1	-0.918	4.1343
1	-1.003	4.1091
1	-1.088	4.0777
1	-1.156	4.04
1	-1.241	4.0023
1	-1.309	3.9646
1	-1.394	3.9269
1	-1.462	3.883
1	-1.53	3.839
1	-1.598	3.7887
1	-1.666	3.7447
1	-1.717	3.6882
1	-1.768	3.6379
1	-1.836	3.5814
1	-1.87	3.5311
1	-1.921	3.4683
1	-1.972	3.4117
1	-2.006	3.3552
1	-2.04	3.2923
1	-2.057	3.2295
1	-2.091	3.1667
1	-2.108	3.1038
1	-2.125	3.041
1	-2.125	2.9782
1	-2.142	2.9091
1	-2.142	2.8462
1	-2.125	2.7834
1	-2.125	2.7206
1	-2.108	2.6578
1	-2.091	2.5949
1	-2.074	2.5321
1	-2.04	2.4693
1	-2.023	2.4064
1	-1.989	2.3436
1	-1.955	2.287
1	-1.904	2.2305
1	-1.87	2.174
1	-1.819	2.1174
1	-1.785	2.0609
1	-1.734	2.0106
1	-1.683	1.9603
1	-1.632	1.9101
1	-1.581	1.8598
1	-1.53	1.8158
1	-1.479	1.7655
1	-1.411	1.7216
1	-1.36	1.6839
1	-1.309	1.6399
1	-1.258	1.6022
1	-1.19	1.5645
1	-1.139	1.5331
1	-1.088	1.4954
1	-1.037	1.464
1	-0.969	1.4325
1	-0.918	1.4074
1	-0.867	1.376
1	-0.816	1.3509
1	-0.765	1.332
1	-0.714	1.3069
1	-0.663	1.288
1	-0.612	1.2692
1	-0.561	1.2503
1	-0.51	1.2315
1	-0.459	1.2189
1	-0.408	1.2064
1	-0.357	1.1938
1	-0.306	1.1812
1	-0.255	1.1749
1	-0.204	1.1687
1	-0.153	1.1624
1	-0.102	1.1561
1	-0.051	1.1561
0	0	1.1561
0	0.068	1.1561
0	0.136	1.1561
0	0.204	1.1624
0	0.272	1.1687
0	0.34	1.1812
0	0.408	1.1938
0	0.476	1.2064
0	0.544	1.2189
0	0.612	1.2378
0	0.697	1.2566
0	0.765	1.2817
0	0.833	1.3069
0	0.901	1.332
0	0.969	1.3572
0	1.054	1.3886
0	1.122	1.4263
0	1.19	1.4577
0	1.275	1.4954
0	1.343	1.5331
0	1.428	1.5771
0	1.496	1.621
0	1.564	1.665
0	1.649	1.7153
2	1.717	1.7655
2	1.802	1.8221
2	1.904	1.8724
2	1.989	1.9352
2	2.074	1.998
2	2.159	2.0609
2	2.244	2.1237
2	2.329	2.1928
2	2.414	2.2682
2	2.482	2.3373
2	2.55	2.4127
2	2.618	2.4944
2	2.686	2.5698
2	2.737	2.6515
2	2.788	2.7394
2	2.839	2.8211
2	2.873	2.9091
2	2.907	2.997
2	2.924	3.085
2	2.958	3.173
2	2.958	3.2609
2	2.975	3.3489
2	2.975	3.4369
2	2.958	3.5311
2	2.958	3.6191
2	2.941	3.707
2	2.907	3.795
2	2.873	3.883
2	2.839	3.9646
2	2.805	4.0526
2	2.771	4.1343
2	2.72	4.216
2	2.669	4.2976
2	2.618	4.3793
0	2.55	4.4547
0	2.465	4.5301
0	2.397	4.6055
0	2.312	4.6746
0	2.244	4.7437
0	2.176	4.8129
0	2.091	4.8757
0	2.023	4.9385
0	1.938	4.9951
0	1.87	5.0579
0	1.802	5.1082
0	1.734	5.1647
0	1.666	5.215
0	1.598	5.2652
0	1.53	5.3092
0	1.479	5.3595
0	1.411	5.4035
0	1.36	5.4412
0	1.309	5.4851
0	1.241	5.5228
0	1.19	5.5605
0	1.156	5.592
0	1.105	5.6297
0	1.054	5.6611
0	1.02	5.6925
0	0.969	5.7239
0	0.935	5.749
0	0.901	5.7805
0	0.867	5.8056
0	0.833	5.8307
0	0.799	5.8559
0	0.765	5.881
0	0.731	5.8998
0	0.714	5.925
0	0.68	5.9438
0	0.663	5.9627
0	0.629	5.9815
0	0.612	6.0004
0	0.595	6.0192
0	0.578	6.0381
0	0.561	6.0569
0	0.544	6.0695
0	0.527	6.0883
0	0.51	6.1009
0	0.493	6.1197
0	0.476	6.1323
0	0.476	6.1512
1	0.459	6.1637
1	0.442	6.1763
1	0.408	6.1889
1	0.374	6.2014
1	0.357	6.214
1	0.323	6.2265
1	0.306	6.2328
1	0.289	6.2454
1	0.255	6.2517
1	0.238	6.258
1	0.221	6.2642
1	0.187	6.2705
1	0.17	6.2768
1	0.153	0
1	0.136	0.0062831
1	0.119	0.0062831
1	0.102	0.012566
1	0.068	0.012566
1	0.051	0.018849
1	0.034	0.018849
1	0.017	0.018849
1	0	0.018849
1	0	0.018849
1	-0.017	0.018849
1	-0.034	0.018849
1	-0.051	0.018849
1	-0.068	0.012566
1	-0.102	0.012566
1	-0.119	0.0062831
1	-0.136	0.0062831
1	-0.153	0
1	-0.17	6.2768
1	-0.187	6.2705
0	-0.187	6.2642
0	-0.187	6.258
0	-0.204	6.2517
0	-0.204	6.2454
0	-0.204	6.2391
0	-0.204	6.2328
2	-0.204	6.2265
2	-0.187	6.2203
2	-0.17	6.214
2	-0.153	6.214
2	-0.153	6.2077
2	-0.136	6.2014
2	-0.119	6.1951
2	-0.102	6.1951
2	-0.085	6.1889
2	-0.068	6.1889
2	-0.068	6.1889
2	-0.051	6.1826
2	-0.034	6.1826
2	-0.017	6.1826
2	-0.017	6.1826
2	0	6.1826
2	0	6.1826
2	0.017	6.1826
2	0.017	6.1826
2	0.034	6.1826
2	0.051	6.1826
2	0.068	6.1889
2	0.085	6.1889
2	0.085	6.1951
2	0.102	6.1951
2	0.119	6.2014
2	0.136	6.2014
2	0.153	6.2077
2	0.17	6.214
2	0.17	6.2203
2	0.187	6.2265
2	0.204	6.2328
2	0.221	6.2391
2	0.238	6.2454
2	0.255	6.2517
0	0.255	6.258
0	0.255	6.2705
0	0.255	6.2768
0	0.255	0
0	0.255	0.0062831
1	0.255	0.018849
1	0.238	0.025132
1	0.221	0.031415
1	0.204	0.037699
1	0.187	0.043982
1	0.17	0.050265
1	0.153	0.056548
1	0.136	0.056548
1	0.119	0.062831
1	0.102	0.069114
1	0.085	0.069114
1	0.085	0.075397
1	0.068	0.075397
1	0.051	0.075397
1	0.034	0.08168
1	0.017	0.08168
1	0	0.08168
1	0	0.08168
1	0	0.08168
1	-0.017	0.08168
1	-0.034	0.08168
1	-0.051	0.075397
1	-0.068	0.075397
1	-0.068	0.075397
1	-0.085	0.069114
1	-0.102	0.069114
1	-0.119	0.062831
1	-0.136	0.062831
1	-0.153	0.056548
1	-0.17	0.050265
1	-0.187	0.043982
1	-0.204	0.037699
1	-0.221	0.031415
1	-0.238	0.025132
0	-0.238	0.018849
0	-0.221	0.012566
0	-0.221	0.0062831
0	-0.221	0
0	-0.221	6.2768
0	-0.221	6.2642
0	-0.221	6.258
0	-0.238	6.2517
0	-0.238	6.2454
2	-0.238	6.2391
2	-0.221	6.2328
2	-0.204	6.2265
2	-0.187	6.2203
2	-0.17	6.214
2	-0.153	6.2077
2	-0.136	6.2014
2	-0.119	6.2014
2	-0.119	6.1951
2	-0.102	6.1889
2	-0.085	6.1889
2	-0.068	6.1889
2	-0.051	6.1826
2	-0.051	6.1826
2	-0.034	6.1826
2	-0.017	6.1763
2	0	6.1763
2	0	6.1763
2	0	6.1763
2	0.017	6.1763
2	0.034	6.1826
2	0.034	6.1826
2	0.051	6.1826
2	0.068	6.1826
2	0.085	6.1889
2	0.085	6.1889
2	0.102	6.1951
2	0.119	6.1951
2	0.136	6.2014
2	0.153	6.2077
2	0.153	6.2077
2	0.17	6.214
2	0.187	6.2203
2	0.204	6.2265
2	0.221	6.2328
0	0.221	6.2391
0	0.221	6.2454
0	0.221	6.2517
0	0.221	6.258
0	0.221	6.2705
0	0.204	6.2768
0	0.204	0
1	0.204	0.0062831
1	0.187	0.012566
1	0.17	0.018849
1	0.153	0.018849
1	0.136	0.025132
1	0.119	0.031415
1	0.102	0.031415
1	0.085	0.037699
1	0.068	0.037699
1	0.051	0.043982
1	0.034	0.043982
1	0.017	0.043982
1	0	0.043982
1	0	0.043982
1	-0.017	0.043982
1	-0.034	0.043982
1	-0.051	0.043982
1	-0.068	0.037699
1	-0.085	0.037699
1	-0.102	0.031415
1	-0.119	0.031415
1	-0.136	0.025132
1	-0.153	0.018849
1	-0.17	0.012566
0	-0.17	0.012566
0	-0.17	0.0062831
0	-0.17	0
0	-0.17	6.2768
2	-0.17	6.2705
2	-0.153	6.2642
2	-0.136	6.2642
2	-0.119	6.258
2	-0.102	6.2517
2	-0.085	6.2517
2	-0.068	6.2517
2	-0.051	6.2454
2	-0.017	6.2454
2	0	6.2454
2	0	6.2454
2	0.017	6.2454
2	0.034	6.2454
2	0.051	6.2454
2	0.068	6.2517
2	0.085	6.2517
2	0.102	6.2517
2	0.119	6.258
2	0.136	6.2642
2	0.153	6.2642
2	0.17	6.2705
2	0.187	6.2768
2	0.221	0
2	0.238	0.0062831
2	0.255	0.018849
2	0.272	0.025132
0	0.289	0.031415
1	0.289	0.043982
1	0.272	0.050265
1	0.255	0.056548
1	0.238	0.062831
1	0.221	0.075397
1	0.204	0.08168
1	0.187	0.087963
1	0.187	0.094246
1	0.17	0.094246
1	0.153	0.10053
1	0.136	0.10681
1	0.136	0.1131
1	0.119	0.1131
1	0.102	0.11938
1	0.102	0.11938
1	0.085	0.12566
1	0.068	0.12566
1	0.068	0.13195
1	0.051	0.13195
1	0.051	0.13195
1	0.034	0.13823
1	0.017	0.13823
1	0.017	0.13823
1	0	0.13823
1	0	0.13823
1	0	0.13823
1	0	0.13823
1	-0.017	0.13823
1	-0.034	0.13823
1	-0.034	0.13195
1	-0.051	0.13195
1	-0.051	0.13195
1	-0.068	0.13195
1	-0.085	0.12566
1	-0.085	0.12566
1	-0.102	0.11938
1	-0.102	0.11938
1	-0.119	0.1131
1	-0.136	0.1131
1	-0.153	0.10681
1	-0.153	0.10053
1	-0.17	0.094246
1	-0.187	0.087963
1	-0.204	0.08168
0	-0.187	0.075397
0	-0.187	0.075397
0	-0.17	0.069114
0	-0.17	0.062831
0	-0.17	0.056548
0	-0.17	0.050265
0	-0.153	0.043982
0	-0.153	0.037699
2	-0.153	0.037699
2	-0.136	0.031415
2	-0.102	0.025132
2	-0.085	0.025132
2	-0.068	0.025132
2	-0.034	0.018849
2	-0.017	0.018849
2	0	0.018849
2	0.017	0.018849
2	0.034	0.018849
2	0.051	0.018849
2	0.068	0.025132
2	0.102	0.025132
2	0.119	0.031415
2	0.136	0.031415
2	0.17	0.037699
2	0.187	0.043982
0	0.187	0.050265
0	0.204	0.056548
1	0.204	0.062831
1	0.187	0.069114
1	0.17	0.075397
1	0.153	0.08168
1	0.136	0.08168
1	0.136	0.087963
1	0.119	0.094246
1	0.102	0.094246
1	0.085	0.10053
1	0.085	0.10053
1	0.068	0.10681
1	0.051	0.10681
1	0.034	0.10681
1	0.034	0.10681
1	0.017	0.1131
1	0	0.1131
1	0	0.1131
1	0	0.1131
1	-0.017	0.1131
1	-0.017	0.1131
1	-0.034	0.10681
1	-0.051	0.10681
1	-0.068	0.10681
1	-0.068	0.10053
1	-0.085	0.10053
1	-0.102	0.10053
1	-0.102	0.094246
1	-0.119	0.087963
1	-0.136	0.087963
1	-0.153	0.08168
1	-0.17	0.075397
1	-0.17	0.069114
1	-0.187	0.062831
1	-0.204	0.056548
1	-0.221	0.050265
1	-0.238	0.043982
1	-0.255	0.037699
1	-0.272	0.031415
0	-0.272	0.018849
0	-0.272	0.012566
0	-0.272	0.0062831
0	-0.272	6.2768
0	-0.272	6.2705
0	-0.272	6.2642
0	-0.272	6.2517
0	-0.272	6.2454
2	-0.272	6.2391
2	-0.255	6.2265
2	-0.238	6.2203
2	-0.221	6.214
2	-0.204	6.2077
2	-0.204	6.2014
2	-0.187	6.1951
2	-0.17	6.1889
2	-0.153	6.1826
2	-0.136	6.1826
2	-0.136	6.1763
2	-0.119	6.17
2	-0.102	6.17
2	-0.085	6.1637
2	-0.085	6.1637
2	-0.068	6.1574
2	-0.051	6.1574
2	-0.051	6.1574
2	-0.034	6.1512
2	-0.034	6.1512
2	-0.017	6.1512
2	0	6.1512
2	0	6.1512
2	0	6.1512
2	0.017	6.1512
2	0.017	6.1512
2	0.034	6.1512
2	0.034	6.1574
2	0.051	6.1574
2	0.068	6.1574
2	0.068	6.1574
2	0.085	6.1637
2	0.102	6.1637
2	0.102	6.17
2	0.119	6.1763
2	0.136	6.1763
2	0.153	6.1826
2	0.153	6.1889
2	0.17	6.1889
2	0.187	6.1951
2	0.204	6.2014
0	0.204	6.2077
0	0.187	6.214
0	0.187	6.2203
0	0.187	6.2265
0	0.17	6.2328
0	0.17	6.2391
0	0.17	6.2454
0	0.17	6.2517
0	0.17	6.258
0	0.17	6.258
0	0.17	6.2642
0	0.17	6.2705
1	0.17	6.2768
1	0.136	0
1	0.119	0
1	0.102	0.0062831
1	0.085	0.0062831
1	0.068	0.012566
1	0.051	0.012566
1	0.017	0.012566
1	0	0.012566
1	0	0.012566
1	-0.017	0.012566
1	-0.034	0.012566
1	-0.051	0.012566
1	-0.068	0.0062831
1	-0.085	0.0062831
1	-0.119	0
1	-0.136	0
1	-0.153	6.2768
1	-0.17	6.2705
1	-0.187	6.2642
1	-0.221	6.258
1	-0.238	6.2517
1	-0.255	6.2454
0	-0.255	6.2391
0	-0.272	6.2265
2	-0.272	6.2203
2	-0.255	6.214
2	-0.238	6.2077
2	-0.221	6.2014
2	-0.204	6.1889
2	-0.204	6.1826
2	-0.187	6.1763
2	-0.17	6.1763
2	-0.153	6.17
2	-0.153	6.1637
2	-0.136	6.1574
2	-0.119	6.1574
2	-0.119	6.1512
2	-0.102	6.1449
2	-0.085	6.1449
2	-0.085	6.1386
2	-0.068	6.1386
2	-0.068	6.1386
2	-0.051	6.1323
2	-0.051	6.1323
2	-0.034	6.1323
2	-0.034	6.1323
2	-0.017	6.1323
2	0	6.126
2	0	6.126
2	0	6.126
2	0	6.126
2	0.017	6.126
2	0.017	6.1323
2	0.034	6.1323
2	0.034	6.1323
2	0.051	6.1323
2	0.051	6.1323
2	0.068	6.1386
2	0.068	6.1386
2	0.085	6.1449
2	0.102	6.1449
2	0.102	6.1512
2	0.119	6.1512
2	0.119	6.1574
2	0.136	6.1574
2	0.153	6.1637
2	0.153	6.17
2	0.17	6.1763
0	0.17	6.1826
0	0.153	6.1826
0	0.153	6.1889
0	0.153	6.1951
0	0.136	6.2014
0	0.136	6.2014
0	0.119	6.2077
0	0.119	6.214
0	0.119	6.214
0	0.119	6.2203
0	0.102	6.2203
0	0.102	6.2265
0	0.102	6.2328
0	0.102	6.2328
0	0.085	6.2391
0	0.085	6.2391
0	0.085	6.2391
0	0.085	6.2454
0	0.085	6.2454
0	0.085	6.2517
0	0.068	6.2517
0	0.068	6.258
0	0.068	6.258
0	0.068	6.258
0	0.068	6.2642
1	0.068	6.2642
1	0.051	6.2642
1	0.017	6.2705
1	0	6.2705
1	0	6.2705
1	-0.017	6.2705
1	-0.051	6.2642
1	-0.068	6.2642
1	-0.085	6.2642
1	-0.102	6.258
1	-0.136	6.258
1	-0.153	6.2517
1	-0.17	6.2454
1	-0.204	6.2391
1	-0.221	6.2328
0	-0.221	6.2265
0	-0.221	6.2203
0	-0.238	6.214
2	-0.238	6.2077
2	-0.221	6.1951
2	-0.204	6.1889
2	-0.187	6.1826
2	-0.187	6.1763
2	-0.17	6.1763
2	-0.153	6.17
2	-0.153	6.1637
2	-0.136	6.1574
2	-0.119	6.1574
2	-0.119	6.1512
2	-0.102	6.1449
2	-0.085	6.1449
2	-0.085	6.1449
2	-0.068	6.1386
2	-0.068	6.1386
2	-0.051	6.1323
2	-0.051	6.1323
2	-0.034	6.1323
2	-0.017	6.1323
2	-0.017	6.1323
2	0	6.1323
2	0	6.126
2	0	6.126
2	0	6.1323
2	0.017	6.1323
2	0.017	6.1323
2	0.034	6.1323
2	0.034	6.1323
2	0.051	6.1323
2	0.051	6.1386
2	0.068	6.1386
2	0.085	6.1386
2	0.085	6.1449
2	0.102	6.1449
2	0.102	6.1512
2	0.119	6.1512
2	0.136	6.1574
2	0.136	6.1637
2	0.153	6.1637
2	0.17	6.17
2	0.17	6.1763
2	0.187	6.1826
2	0.204	6.1889
2	0.221	6.1951
2	0.238	6.2014
0	0.221	6.2077
0	0.221	6.214
0	0.221	6.2203
0	0.204	6.2265
0	0.204	6.2391
0	0.204	6.2454
0	0.204	6.2517
0	0.204	6.258
0	0.204	6.2642
0	0.187	6.2642
0	0.187	6.2705
0	0.187	6.2768
1	0.187	0
1	0.17	0.0062831
1	0.153	0.012566
1	0.136	0.018849
1	0.119	0.025132
1	0.102	0.025132
1	0.085	0.031415
1	0.068	0.031415
1	0.051	0.031415
1	0.034	0.031415
1	0.017	0.037699
1	0	0.037699
1	0	0.037699
1	-0.017	0.037699
1	-0.034	0.031415
1	-0.051	0.031415
1	-0.085	0.031415
1	-0.102	0.025132
1	-0.119	0.025132
1	-0.136	0.018849
1	-0.153	0.012566
0	-0.153	0.012566
0	-0.153	0.0062831
0	-0.153	0
0	-0.153	6.2768
0	-0.153	6.2768
0	-0.153	6.2705
0	-0.153	6.2642
0	-0.153	6.258
0	-0.153	6.258
0	-0.153	6.2517
2	-0.153	6.2454
2	-0.136	6.2391
2	-0.119	6.2391
2	-0.102	6.2328
2	-0.085	6.2328
2	-0.068	6.2265
2	-0.051	6.2265
2	-0.034	6.2265
2	-0.017	6.2203
2	0	6.2203
2	0	6.2203
2	0.017	6.2203
2	0.017	6.2203
2	0.034	6.2265
2	0.051	6.2265
2	0.068	6.2265
2	0.085	6.2328
2	0.102	6.2328
2	0.119	6.2391
2	0.136	6.2391
2	0.153	6.2454
2	0.17	6.2517
2	0.187	6.258
2	0.204	6.2642
2	0.238	6.2705
2	0.255	6.2768
2	0.272	0.0062831
0	0.272	0.012566
1	0.272	0.018849
1	0.255	0.025132
1	0.238	0.037699
1	0.221	0.043982
1	0.204	0.050265
1	0.187	0.056548
1	0.17	0.062831
1	0.153	0.069114
1	0.136	0.069114
1	0.119	0.075397
1	0.119	0.08168
1	0.102	0.08168
1	0.085	0.087963
1	0.068	0.087963
1	0.051	0.087963
1	0.051	0.094246
1	0.034	0.094246
1	0.017	0.094246
1	0	0.094246
1	0	0.094246
1	0	0.094246
1	-0.017	0.094246
1	-0.034	0.094246
1	-0.034	0.094246
1	-0.051	0.087963
1	-0.068	0.087963
1	-0.085	0.087963
1	-0.102	0.08168
1	-0.102	0.08168
1	-0.119	0.075397
1	-0.136	0.069114
1	-0.153	0.069114
1	-0.17	0.062831
1	-0.187	0.056548
1	-0.204	0.050265
1	-0.221	0.043982
0	-0.204	0.037699
0	-0.204	0.031415
0	-0.204	0.025132
0	-0.204	0.018849
0	-0.204	0.012566
2	-0.204	0.0062831
2	-0.187	0
2	-0.153	6.2768
2	-0.136	6.2705
2	-0.119	6.2705
2	-0.102	6.2642
2	-0.085	6.2642
2	-0.068	6.258
2	-0.051	6.258
2	-0.034	6.258
2	-0.017	6.258
2	0	6.258
2	0.017	6.258
2	0.034	6.258
2	0.051	6.258
2	0.068	6.258
2	0.085	6.2642
2	0.102	6.2642
2	0.119	6.2705
2	0.136	6.2705
2	0.17	6.2768
2	0.187	0
1	0.187	0.0062831
1	0.17	0.012566
1	0.153	0.018849
1	0.119	0.018849
1	0.102	0.025132
1	0.085	0.025132
1	0.068	0.031415
1	0.051	0.031415
1	0.034	0.031415
1	0.017	0.037699
1	0	0.037699
1	0	0.037699
1	-0.017	0.037699
1	-0.034	0.031415
1	-0.051	0.031415
1	-0.068	0.031415
1	-0.085	0.025132
1	-0.102	0.025132
1	-0.119	0.018849
1	-0.136	0.018849
1	-0.153	0.012566
1	-0.187	0.0062831
0	-0.187	0
0	-0.187	6.2768
0	-0.187	6.2705
0	-0.187	6.2642
0	-0.187	6.2642
2	-0.187	6.258
2	-0.17	6.2517
2	-0.153	6.2454
2	-0.136	6.2391
2	-0.119	6.2391
2	-0.102	6.2328
2	-0.085	6.2328
2	-0.068	6.2265
2	-0.051	6.2265
2	-0.034	6.2265
2	-0.017	6.2265
2	0	6.2265
2	0	6.2265
2	0.017	6.2265
2	0.034	6.2265
2	0.051	6.2265
2	0.068	6.2265
2	0.085	6.2328
2	0.102	6.2328
2	0.119	6.2391
2	0.136	6.2454
2	0.153	6.2454
2	0.17	6.2517
2	0.187	6.258
2	0.204	6.2642
2	0.221	6.2705
2	0.255	6.2768
2	0.272	0.0062831
0	0.272	0.012566
0	0.272	0.018849
1	0.272	0.025132
1	0.255	0.037699
1	0.238	0.043982
1	0.221	0.050265
1	0.204	0.056548
1	0.187	0.062831
1	0.17	0.069114
1	0.153	0.075397
1	0.136	0.08168
1	0.136	0.08168
1	0.119	0.087963
1	0.102	0.087963
1	0.085	0.094246
1	0.068	0.094246
1	0.068	0.10053
1	0.051	0.10053
1	0.034	0.10053
1	0.034	0.10681
1	0.017	0.10681
1	0	0.10681
1	0	0.10681
1	0	0.10681
1	-0.017	0.10681
1	-0.034	0.10681
1	-0.034	0.10053
1	-0.051	0.10053
1	-0.068	0.10053
1	-0.085	0.094246
1	-0.085	0.094246
1	-0.102	0.087963
1	-0.119	0.087963
1	-0.136	0.08168
1	-0.153	0.075397
1	-0.153	0.075397
1	-0.17	0.069114
1	-0.187	0.062831
1	-0.204	0.056548
1	-0.221	0.050265
1	-0.238	0.043982
0	-0.238	0.037699
0	-0.238	0.025132
0	-0.238	0.018849
0	-0.221	0.012566
0	-0.221	0.0062831
2	-0.221	0
2	-0.204	6.2768
2	-0.187	6.2705
2	-0.17	6.2642
2	-0.153	6.258
2	-0.136	6.2517
2	-0.119	6.2517
2	-0.085	6.2454
2	-0.068	6.2454
2	-0.051	6.2391
2	-0.034	6.2391
2	-0.017	6.2391
2	0	6.2391
2	0	6.2391
2	0.017	6.2391
2	0.034	6.2391
2	0.051	6.2391
2	0.068	6.2454
2	0.085	6.2454
2	0.102	6.2454
2	0.119	6.2517
2	0.136	6.258
2	0.153	6.258
0	0.153	6.2642
0	0.153	6.2705
1	0.153	6.2768
1	0.136	6.2768
1	0.102	0
1	0.085	0
1	0.068	0.0062831
1	0.051	0.0062831
1	0.034	0.0062831
1	0.017	0.012566
1	0	0.012566
1	-0.017	0.012566
1	-0.034	0.0062831
1	-0.051	0.0062831
1	-0.068	0.0062831
1	-0.085	0
1	-0.102	0
1	-0.136	6.2768
1	-0.153	6.2768
1	-0.17	6.2705
1	-0.187	6.2642
1	-0.221	6.258
1	-0.238	6.2517
1	-0.255	6.2454
0	-0.255	6.2328
0	-0.272	6.2265
0	-0.272	6.2203
0	-0.272	6.2077
2	-0.272	6.2014
2	-0.272	6.1951
2	-0.255	6.1826
2	-0.238	6.1763
2	-0.221	6.17
2	-0.221	6.1637
2	-0.204	6.1574
2	-0.187	6.1512
2	-0.187	6.1449
2	-0.17	6.1386
2	-0.153	6.1323
2	-0.153	6.126
2	-0.136	6.126
2	-0.136	6.1197
2	-0.119	6.1135
2	-0.119	6.1135
2	-0.119	6.1072
2	-0.102	6.1072
2	-0.102	6.1009
2	-0.085	6.1009
2	-0.085	6.0946
2	-0.068	6.0946
2	-0.068	6.0883
2	-0.068	6.0883
2	-0.051	6.0883
2	-0.051	6.082
2	-0.051	6.082
2	-0.034	6.082
2	-0.034	6.082
2	-0.034	6.0758
2	-0.017	6.0758
2	-0.017	6.0758
2	-0.017	6.0758
2	-0.017	6.0758
2	0	6.0758
2	0	6.0758
2	0	6.0758
2	0	6.0758
2	0	6.0758
2	0	6.0758
2	0	6.0758
2	0.017	6.0758
2	0.017	6.0758
2	0.017	6.0758
2	0.034	6.0758
2	0.034	6.0758
2	0.034	6.082
2	0.051	6.082
2	0.051	6.082
2	0.051	6.082
2	0.068	6.0883
2	0.068	6.0883
2	0.068	6.0883
2	0.085	6.0946
2	0.085	6.0946
2	0.085	6.1009
2	0.102	6.1009
2	0.102	6.1072
2	0.119	6.1072
2	0.119	6.1135
2	0.136	6.1197
2	0.136	6.1197
2	0.136	6.126
2	0.153	6.1323
2	0.17	6.1323
2	0.17	6.1386
2	0.187	6.1449
2	0.187	6.1512
2	0.204	6.1574
2	0.221	6.1637
2	0.221	6.17
2	0.238	6.1763
2	0.255	6.1889
2	0.272	6.1951
2	0.272	6.2014
0	0.272	6.214
0	0.272	6.2203
0	0.255	6.2265
0	0.255	6.2328
0	0.255	6.2454
0	0.255	6.2517
0	0.255	6.258
0	0.255	6.2705
1	0.255	6.2768
1	0.221	0
1	0.204	0.0062831
1	0.187	0.012566
1	0.17	0.018849
1	0.153	0.025132
1	0.136	0.025132
1	0.119	0.031415
1	0.102	0.037699
1	0.085	0.037699
1	0.068	0.043982
1	0.051	0.043982
1	0.034	0.043982
1	0.017	0.043982
1	0	0.043982
1	0	0.043982
1	-0.017	0.043982
1	-0.034	0.043982
1	-0.051	0.043982
1	-0.068	0.037699
1	-0.085	0.037699
1	-0.102	0.037699
1	-0.119	0.031415
1	-0.136	0.025132
1	-0.153	0.025132
1	-0.17	0.018849
1	-0.187	0.012566
1	-0.221	0.0062831
1	-0.238	0
1	-0.255	6.2768
1	-0.272	6.2642
1	-0.289	6.258
1	-0.323	6.2454
1	-0.34	6.2391
0	-0.34	6.2265
2	-0.34	6.214
2	-0.34	6.2077
2	-0.323	6.1951
2	-0.306	6.1889
2	-0.289	6.1763
2	-0.272	6.17
2	-0.272	6.1574
2	-0.255	6.1512
2	-0.238	6.1449
2	-0.238	6.1386
2	-0.221	6.126
2	-0.221	6.1197
2	-0.204	6.1135
2	-0.204	6.1072
2	-0.187	6.1009
2	-0.187	6.0946
2	-0.187	6.0883
2	-0.17	6.0883
2	-0.17	6.082
2	-0.17	6.0758
2	-0.153	6.0695
2	-0.153	6.0632
2	-0.153	6.0569
2	-0.153	6.0569
2	-0.136	6.0506
2	-0.136	6.0443
2	-0.136	6.0443
2	-0.136	6.0381
2	-0.136	6.0318
2	-0.136	6.0255
2	-0.136	6.0255
2	-0.136	6.0192
2	-0.136	6.0192
2	-0.119	6.0129
2	-0.119	6.0066
2	-0.119	6.0066
2	-0.119	6.0004
2	-0.136	5.9941
2	-0.136	5.9941
2	-0.136	5.9878
2	-0.136	5.9815
2	-0.136	5.9815
2	-0.136	5.9752
2	-0.136	5.9689
2	-0.136	5.9689
2	-0.136	5.9627
2	-0.153	5.9564
2	-0.153	5.9501
2	-0.153	5.9501
2	-0.153	5.9438
2	-0.17	5.9375
2	-0.17	5.9313
2	-0.17	5.925
2	-0.187	5.9187
2	-0.187	5.9187
2	-0.187	5.9124
2	-0.204	5.9061
2	-0.204	5.8998
2	-0.221	5.8936
2	-0.221	5.8873
2	-0.238	5.8747
2	-0.238	5.8684
2	-0.255	5.8621
2	-0.255	5.8559
2	-0.272	5.8433
2	-0.289	5.837
2	-0.289	5.8307
2	-0.306	5.8182
2	-0.323	5.8119
2	-0.34	5.7993
2	-0.357	5.7867
2	-0.357	5.7805
2	-0.374	5.7679
2	-0.391	5.7553
2	-0.408	5.7428
2	-0.425	5.7302
2	-0.459	5.7176
1	-0.493	5.6988
1	-0.561	5.6862
1	-0.612	5.6674
1	-0.68	5.6485
1	-0.748	5.6234
1	-0.816	5.6045
1	-0.884	5.5794
1	-0.952	5.548
1	-1.02	5.5228
1	-1.088	5.4851
1	-1.173	5.4537
1	-1.241	5.416
1	-1.326	5.3783
1	-1.394	5.3406
1	-1.479	5.2966
1	-1.564	5.2464
1	-1.649	5.2024
1	-1.734	5.1521
1	-1.819	5.0956
1	-1.904	5.039
1	-2.006	4.9825
1	-2.091	4.9197
1	-2.193	4.8568
1	-2.278	4.7877
1	-2.38	4.7186
1	-2.465	4.6432
0	-2.533	4.5678
0	-2.618	4.4924
0	-2.686	4.4107
0	-2.754	4.3291
0	-2.822	4.2474
0	-2.89	4.1594
0	-2.941	4.0714
0	-3.009	3.9835
0	-3.06	3.8892
0	-3.094	3.8013
0	-3.145	3.707
0	-3.179	3.6128
0	-3.213	3.5122
0	-3.23	3.418
0	-3.247	3.3175
0	-3.247	3.2232
0	-3.264	3.1227
0	-3.247	3.0284
0	-3.23	2.9279
0	-3.213	2.8337
0	-3.196	2.7332
0	-3.162	2.6389
0	-3.111	2.5447
0	-3.06	2.4504
0	-3.009	2.3624
0	-2.958	2.2745
0	-2.89	2.1865
0	-2.839	2.0986
0	-2.771	2.0106
0	-2.703	1.9289
1	-2.618	1.8535
1	-2.567	1.7718
1	-2.516	1.6964
1	-2.465	1.621
1	-2.397	1.5456
1	-2.346	1.4765
1	-2.295	1.4074
1	-2.244	1.3383
1	-2.176	1.2692
1	-2.125	1.2064
1	-2.074	1.1435
1	-2.04	1.0807
1	-1.989	1.0179
0	-1.921	0.96131
0	-1.87	0.90477
0	-1.802	0.84822
0	-1.751	0.79795
0	-1.7	0.74141
0	-1.649	0.69114
0	-1.598	0.64716
0	-1.547	0.59689
0	-1.513	0.55291
2	-1.479	0.50893
2	-1.411	0.46495
2	-1.36	0.42097
2	-1.309	0.37699
2	-1.258	0.33929
2	-1.224	0.30159
2	-1.173	0.27017
2	-1.139	0.23247
2	-1.105	0.20106
2	-1.071	0.16336
2	-1.037	0.13195
2	-1.003	0.10053
2	-0.969	0.075397
2	-0.952	0.043982
2	-0.935	0.018849
2	-0.901	6.2705
2	-0.884	6.2454
2	-0.867	6.2203
2	-0.85	6.1889
2	-0.85	6.1637
2	-0.833	6.1386
2	-0.816	6.1135
2	-0.816	6.0883
2	-0.816	6.0632
2	-0.799	6.0381
2	-0.799	6.0192
2	-0.799	5.9941
2	-0.799	5.9689
2	-0.816	5.9438
2	-0.816	5.9187
2	-0.816	5.8936
2	-0.833	5.8684
2	-0.833	5.8433
2	-0.85	5.8182
2	-0.867	5.793
2	-0.884	5.7679
2	-0.901	5.7365
2	-0.918	5.7113
2	-0.935	5.6862
2	-0.952	5.6548
2	-0.986	5.6234
2	-1.003	5.5982
2	-1.037	5.5668
2	-1.071	5.5354
2	-1.088	5.4977
1	-1.156	5.4663
1	-1.224	5.4286
1	-1.292	5.3909
1	-1.377	5.3532
1	-1.462	5.3092
1	-1.547	5.2652
1	-1.632	5.215
1	-1.717	5.1647
1	-1.802	5.1144
1	-1.887	5.0579
1	-1.972	5.0014
1	-2.074	4.9385
1	-2.159	4.8757
1	-2.261	4.8066
1	-2.346	4.7375
1	-2.448	4.6683
1	-2.533	4.593
1	-2.635	4.5175
1	-2.72	4.4359
1	-2.805	4.3479
0	-2.873	4.2662
0	-2.941	4.1783
0	-3.009	4.0903
0	-3.06	3.996
0	-3.111	3.9018
0	-3.162	3.8076
0	-3.213	3.7133
0	-3.247	3.6191
0	-3.264	3.5185
0	-3.298	3.418
0	-3.315	3.3175
0	-3.315	3.2232
0	-3.315	3.1227
0	-3.315	3.0222
0	-3.298	2.9216
0	-3.281	2.8211
0	-3.247	2.7269
0	-3.213	2.6263
0	-3.179	2.5321
0	-3.128	2.4378
0	-3.077	2.3436
0	-3.009	2.2494
0	-2.958	2.1614
0	-2.89	2.0734
0	-2.822	1.9855
0	-2.754	1.9038
0	-2.669	1.8221
0	-2.601	1.7404
0	-2.533	1.665
0	-2.448	1.5896
0	-2.38	1.5205
0	-2.295	1.4451
0	-2.227	1.3823
0	-2.142	1.3132
0	-2.074	1.2503
0	-2.006	1.1875
0	-1.938	1.131
0	-1.87	1.0744
0	-1.802	1.0179
0	-1.734	0.96131
0	-1.666	0.91105
0	-1.615	0.86079
0	-1.564	0.8168
0	-1.496	0.76654
0	-1.445	0.72256
0	-1.411	0.67858
2	-1.36	0.64088
2	-1.292	0.59689
2	-1.224	0.5592
2	-1.173	0.52778
2	-1.105	0.49008
2	-1.054	0.45867
2	-1.003	0.42725
2	-0.952	0.39583
2	-0.901	0.3707
2	-0.85	0.34557
2	-0.816	0.31416
2	-0.765	0.29531
2	-0.731	0.27017
2	-0.68	0.25132
2	-0.646	0.22619
2	-0.612	0.20734
2	-0.578	0.19478
2	-0.544	0.17593
2	-0.51	0.15708
2	-0.476	0.14451
2	-0.442	0.13195
2	-0.408	0.11938
2	-0.391	0.10681
2	-0.357	0.094246
2	-0.323	0.08168
2	-0.306	0.075397
2	-0.272	0.062831
2	-0.255	0.056548
2	-0.221	0.050265
2	-0.204	0.043982
2	-0.187	0.037699
2	-0.153	0.031415
2	-0.136	0.025132
2	-0.119	0.018849
2	-0.085	0.018849
2	-0.068	0.012566
2	-0.051	0.012566
2	-0.034	0.012566
2	0	0.012566
2	0	0.012566
2	0.017	0.012566
2	0.051	0.012566
2	0.068	0.012566
2	0.085	0.018849
2	0.102	0.018849
2	0.136	0.025132
2	0.153	0.031415
2	0.17	0.031415
2	0.204	0.037699
0	0.204	0.043982
0	0.204	0.050265
1	0.204	0.056548
1	0.187	0.062831
1	0.187	0.069114
1	0.17	0.075397
1	0.153	0.08168
1	0.136	0.087963
1	0.119	0.087963
1	0.102	0.094246
1	0.102	0.094246
1	0.085	0.10053
1	0.068	0.10053
1	0.051	0.10681
1	0.051	0.10681
1	0.034	0.10681
1	0.017	0.10681
1	0.017	0.1131
1	0	0.1131
1	0	0.1131
1	0	0.1131
1	-0.017	0.10681
1	-0.034	0.10681
1	-0.034	0.10681
1	-0.051	0.10681
1	-0.068	0.10053
1	-0.085	0.10053
1	-0.085	0.10053
1	-0.102	0.094246
1	-0.119	0.094246
1	-0.136	0.087963
1	-0.136	0.08168
1	-0.153	0.075397
1	-0.17	0.075397
1	-0.187	0.069114
1	-0.204	0.062831
1	-0.221	0.056548
0	-0.221	0.050265
0	-0.204	0.043982
0	-0.204	0.037699
0	-0.204	0.031415
0	-0.204	0.025132
2	-0.204	0.018849
2	-0.17	0.012566
2	-0.153	0.0062831
2	-0.136	0
2	-0.119	6.2768
2	-0.102	6.2768
2	-0.068	6.2705
2	-0.051	6.2705
2	-0.034	6.2705
2	-0.017	6.2705
2	0	6.2705
2	0	6.2705
2	0.017	6.2705
2	0.051	6.2705
2	0.068	6.2705
2	0.085	6.2768
2	0.102	6.2768
2	0.119	0
2	0.136	0
2	0.17	0.0062831
2	0.187	0.012566
2	0.204	0.018849
2	0.221	0.025132
0	0.238	0.031415
1	0.238	0.037699
1	0.221	0.043982
1	0.204	0.056548
1	0.187	0.056548
1	0.17	0.062831
1	0.153	0.069114
1	0.136	0.075397
1	0.119	0.08168
1	0.119	0.08168
1	0.102	0.087963
1	0.085	0.087963
1	0.068	0.094246
1	0.051	0.094246
1	0.051	0.094246
1	0.034	0.10053
1	0.017	0.10053
1	0	0.10053
1	0	0.10053
1	0	0.10053
1	-0.017	0.10053
1	-0.034	0.10053
1	-0.034	0.094246
1	-0.051	0.094246
1	-0.068	0.094246
1	-0.085	0.094246
1	-0.085	0.087963
1	-0.102	0.087963
1	-0.119	0.08168
1	-0.136	0.075397
1	-0.153	0.075397
1	-0.153	0.069114
1	-0.17	0.062831
0	-0.17	0.056548
0	-0.17	0.050265
0	-0.17	0.050265
0	-0.153	0.043982
0	-0.153	0.037699
0	-0.153	0.031415
0	-0.153	0.025132
0	-0.153	0.025132
0	-0.153	0.018849
0	-0.136	0.012566
0	-0.136	0.0062831
2	-0.136	0.0062831
2	-0.119	0
2	-0.102	6.2768
2	-0.085	6.2768
2	-0.068	6.2768
2	-0.034	6.2705
2	-0.017	6.2705
2	0	6.2705
2	0	6.2705
2	0.017	6.2705
2	0.034	6.2705
2	0.068	6.2768
2	0.085	6.2768
2	0.102	6.2768
2	0.119	0
0	0.119	0.0062831
0	0.119	0.0062831
0	0.119	0.012566
0	0.119	0.012566
0	0.119	0.018849
1	0.119	0.025132
1	0.102	0.025132
1	0.085	0.031415
1	0.068	0.031415
1	0.051	0.037699
1	0.034	0.037699
1	0.017	0.037699
1	0	0.037699
1	0	0.037699
1	-0.017	0.037699
1	-0.034	0.037699
1	-0.051	0.037699
1	-0.068	0.031415
1	-0.085	0.031415
1	-0.102	0.031415
1	-0.119	0.025132
1	-0.136	0.018849
0	-0.136	0.018849
0	-0.136	0.012566
0	-0.136	0.0062831
0	-0.136	0.0062831
0	-0.136	0
0	-0.136	6.2768
0	-0.136	6.2768
0	-0.136	6.2705
0	-0.136	6.2642
0	-0.136	6.2642
0	-0.136	6.258
0	-0.136	6.2517
2	-0.136	6.2454
2	-0.119	6.2454
2	-0.102	6.2391
2	-0.085	6.2391
2	-0.068	6.2328
2	-0.051	6.2328
2	-0.034	6.2328
2	-0.017	6.2265
2	0	6.2265
2	0	6.2265
2	0.017	6.2265
2	0.034	6.2328
2	0.051	6.2328
2	0.068	6.2328
2	0.085	6.2328
0	0.068	6.2391
0	0.068	6.2391
0	0.068	6.2454
0	0.068	6.2454
0	0.068	6.2454
0	0.068	6.2517
0	0.051	6.2517
0	0.051	6.2517
0	0.051	6.258
0	0.051	6.258
0	0.051	6.258
0	0.051	6.258
0	0.051	6.2642
0	0.051	6.2642
0	0.051	6.2642
0	0.051	6.2705
0	0.051	6.2705
0	0.051	6.2705
0	0.034	6.2705
0	0.034	6.2705
0	0.034	6.2768
0	0.034	6.2768
0	0.034	6.2768
0	0.034	6.2768
0	0.034	0
0	0.034	0
1	0.034	0
1	0.017	0
1	0	0
1	0	0
1	-0.017	0
1	-0.034	0
1	-0.068	0
1	-0.085	6.2768
1	-0.102	6.2768
1	-0.119	6.2705
1	-0.136	6.2705
1	-0.17	6.2642
1	-0.187	6.258
1	-0.204	6.2517
0	-0.204	6.2454
0	-0.221	6.2391
0	-0.221	6.2328
0	-0.221	6.2265
0	-0.221	6.2203
2	-0.221	6.214
2	-0.221	6.2077
2	-0.204	6.1951
2	-0.187	6.1951
2	-0.17	6.1889
2	-0.153	6.1826
2	-0.153	6.1763
2	-0.136	6.17
2	-0.119	6.17
2	-0.102	6.1637
2	-0.102	6.1637
2	-0.085	6.1574
2	-0.068	6.1574
2	-0.068	6.1512
2	-0.051	6.1512
2	-0.051	6.1512
2	-0.034	6.1449
2	-0.017	6.1449
2	-0.017	6.1449
2	0	6.1449
2	0	6.1449
2	0	6.1449
2	0.017	6.1449
2	0.017	6.1449
2	0.034	6.1449
2	0.034	6.1512
2	0.051	6.1512
2	0.068	6.1512
2	0.068	6.1574
2	0.085	6.1574
2	0.102	6.1574
2	0.102	6.1637
2	0.119	6.1637
2	0.136	6.17
2	0.136	6.1763
2	0.153	6.1826
2	0.17	6.1826
0	0.153	6.1889
0	0.153	6.1951
0	0.153	6.2014
0	0.136	6.2014
0	0.136	6.2077
0	0.136	6.214
0	0.119	6.2203
0	0.119	6.2203
0	0.119	6.2265
0	0.119	6.2265
0	0.102	6.2328
0	0.102	6.2328
0	0.102	6.2391
0	0.102	6.2454
0	0.102	6.2454
0	0.102	6.2517
0	0.085	6.2517
0	0.085	6.2517
0	0.085	6.258
0	0.085	6.258
0	0.085	6.2642
0	0.085	6.2642
0	0.085	6.2705
0	0.085	6.2705
0	0.085	6.2768
1	0.085	6.2768
1	0.068	6.2768
1	0.034	0
1	0.017	0
1	0	0
1	0	0
1	-0.017	0
1	-0.051	0
1	-0.068	6.2768
1	-0.085	6.2768
1	-0.102	6.2705
1	-0.119	6.2705
0	-0.119	6.2642
0	-0.119	6.2642
0	-0.136	6.258
0	-0.136	6.2517
0	-0.136	6.2517
0	-0.136	6.2454
0	-0.136	6.2391
0	-0.136	6.2391
0	-0.136	6.2328
0	-0.153	6.2265
2	-0.153	6.2203
2	-0.136	6.2203
2	-0.119	6.214
2	-0.102	6.2077
2	-0.085	6.2077
2	-0.068	6.2014
2	-0.068	6.2014
2	-0.051	6.2014
2	-0.034	6.2014
2	-0.017	6.1951
2	0	6.1951
2	0	6.1951
2	0	6.1951
2	0.017	6.1951
2	0.034	6.2014
2	0.051	6.2014
2	0.068	6.2014
2	0.085	6.2077
2	0.085	6.2077
2	0.102	6.2077
2	0.119	6.214
2	0.136	6.2203
0	0.136	6.2203
0	0.136	6.2265
0	0.119	6.2328
0	0.119	6.2328
0	0.119	6.2391
0	0.119	6.2454
0	0.119	6.2454
0	0.102	6.2517
0	0.102	6.2517
0	0.102	6.258
0	0.102	6.258
0	0.102	6.2642
0	0.102	6.2642
0	0.102	6.2705
0	0.102	6.2768
0	0.102	6.2768
0	0.102	0
0	0.102	0
0	0.102	0.0062831
0	0.102	0.0062831
1	0.102	0.012566
1	0.085	0.012566
1	0.068	0.012566
1	0.051	0.018849
1	0.034	0.018849
1	0	0.018849
1	0	0.018849
1	-0.017	0.018849
1	-0.034	0.018849
1	-0.051	0.018849
0	-0.051	0.012566
0	-0.051	0.012566
0	-0.051	0.012566
0	-0.051	0.012566
0	-0.051	0.0062831
0	-0.051	0.0062831
0	-0.034	0.0062831
0	-0.034	0.0062831
0	-0.034	0
0	-0.034	0
0	-0.034	0
0	-0.034	0
0	-0.034	0
0	-0.034	6.2768
0	-0.034	6.2768
0	-0.034	6.2768
0	-0.034	6.2768
0	-0.034	6.2705
0	-0.034	6.2705
0	-0.034	6.2705
0	-0.051	6.2705
0	-0.051	6.2642
0	-0.051	6.2642
0	-0.051	6.2642
0	-0.051	6.2642
0	-0.051	6.258
0	-0.051	6.258
0	-0.051	6.258
0	-0.051	6.258
0	-0.051	6.2517
0	-0.051	6.2517
0	-0.068	6.2517
0	-0.068	6.2454
0	-0.068	6.2454
0	-0.068	6.2454
0	-0.068	6.2391
[truncated: 5,162 more rows]
