# Supplementary material for: Skilled motor control of an inverted pendulum implies low entropy of states but high entropy of actions
Source: PLoS Comput Biol. 2023 Jan 6;19(1):e1010810. doi: 10.1371/journal.pcbi.1010810 (PMC9851554; doi:10.1371/journal.pcbi.1010810)
Supplement: S2 File — The dataset within the file contains the data collected during the experiment. Each CSV file named “FRI_p_l.csv” corresponds to a different trial, where “p” stands for an unique numerical participant’s identifier and “l” stands for pendulum length (where “2” corresponds to 0.2, “3” to 0.3 m, “4” to 0.4 m, etc.). In every file, rows correspond to subsequent time steps, sampled with a frequency of 0.017 s. For every recorded time step, each column contains: the action selected by the trial’s participant (“action”). The value 0 corresponds to a “no action”, the value 1 represents an action that pushes the pendulum towards the clockwise direction and the value 2 corresponds to an action that pushes the pendulum towards the anti-clockwise direction.the angular velocity of the pendulum at that time step (“ang. velocity”), measured in rad s−1.the angle of the pendulum at that time step (“angle”), measured in rad with values in the interval [0, 2π) rad. The angle 0 rad corresponds to the pendulum oriented in its upright position.the single utility value associated to the whole trial (“utility”). (ZIP) [file pcbi.1010810.s002.zip › ExperimentalData/FRI_2_2.csv]

action	angular vel.	angle	trial utility
0	0	3.2358	-19.8009
0	-0.017	3.2358
0	-0.034	3.2358
0	-0.051	3.2358
0	-0.068	3.2358
0	-0.085	3.2295
0	-0.085	3.2295
0	-0.102	3.2232
0	-0.119	3.2232
0	-0.136	3.217
0	-0.136	3.2107
0	-0.153	3.2107
0	-0.17	3.2044
0	-0.17	3.1981
0	-0.187	3.1918
0	-0.187	3.1855
0	-0.187	3.1793
0	-0.204	3.173
0	-0.204	3.1667
0	-0.204	3.1604
0	-0.204	3.1541
0	-0.221	3.1478
0	-0.221	3.1416
0	-0.221	3.1353
0	-0.221	3.129
0	-0.204	3.1227
0	-0.204	3.1164
0	-0.204	3.1101
0	-0.204	3.1038
0	-0.187	3.0976
0	-0.187	3.0913
0	-0.17	3.085
0	-0.17	3.0787
0	-0.153	3.0724
0	-0.153	3.0661
0	-0.136	3.0661
0	-0.136	3.0599
0	-0.119	3.0536
0	-0.102	3.0536
0	-0.085	3.0473
0	-0.068	3.0473
0	-0.068	3.0473
0	-0.051	3.041
0	-0.034	3.041
0	-0.017	3.041
0	0	3.041
0	0	3.041
0	0	3.041
0	0.017	3.041
0	0.034	3.041
0	0.051	3.041
0	0.068	3.0473
0	0.085	3.0473
0	0.085	3.0536
0	0.102	3.0536
0	0.119	3.0599
0	0.136	3.0599
0	0.136	3.0661
0	0.153	3.0724
0	0.17	3.0724
0	0.17	3.0787
0	0.187	3.085
0	0.187	3.0913
0	0.187	3.0976
0	0.204	3.1038
0	0.204	3.1101
0	0.204	3.1164
0	0.204	3.1227
0	0.204	3.129
0	0.204	3.1353
0	0.204	3.1416
0	0.204	3.1478
0	0.204	3.1541
0	0.204	3.1604
0	0.204	3.1667
0	0.187	3.173
0	0.187	3.1793
1	0.187	3.1855
1	0.136	3.1918
1	0.085	3.1981
1	0.034	3.1981
1	0	3.1981
1	-0.051	3.1981
1	-0.102	3.1918
1	-0.136	3.1918
1	-0.187	3.1855
1	-0.238	3.1793
1	-0.289	3.173
1	-0.323	3.1604
1	-0.374	3.1478
1	-0.408	3.1416
1	-0.459	3.1227
1	-0.493	3.1101
1	-0.527	3.0976
1	-0.561	3.0787
1	-0.595	3.0599
1	-0.612	3.041
1	-0.646	3.0222
1	-0.663	3.0033
1	-0.68	2.9845
1	-0.697	2.9656
1	-0.714	2.9405
1	-0.714	2.9216
1	-0.731	2.8965
1	-0.731	2.8777
1	-0.731	2.8525
1	-0.714	2.8337
1	-0.714	2.8085
1	-0.714	2.7897
1	-0.697	2.7708
1	-0.68	2.7457
1	-0.663	2.7269
1	-0.646	2.708
1	-0.612	2.6892
0	-0.544	2.6703
0	-0.476	2.6578
0	-0.408	2.6389
0	-0.34	2.6326
0	-0.255	2.62
0	-0.187	2.6138
0	-0.119	2.6075
0	-0.034	2.6075
0	0.017	2.6075
0	0.102	2.6075
0	0.17	2.6138
0	0.255	2.62
0	0.323	2.6263
0	0.391	2.6389
0	0.476	2.6515
0	0.544	2.6703
0	0.595	2.6829
0	0.663	2.7017
0	0.731	2.7269
0	0.782	2.7457
0	0.833	2.7708
0	0.901	2.8023
0	0.935	2.8274
0	0.986	2.8588
0	1.02	2.8839
0	1.054	2.9154
0	1.088	2.9531
0	1.105	2.9845
0	1.139	3.0159
0	1.139	3.0536
0	1.156	3.085
0	1.156	3.1227
0	1.156	3.1604
0	1.156	3.1918
0	1.139	3.2295
0	1.122	3.2609
2	1.105	3.2923
2	1.122	3.33
2	1.122	3.3615
2	1.139	3.3992
2	1.139	3.4306
2	1.122	3.4683
2	1.122	3.4997
2	1.105	3.5311
2	1.088	3.5688
2	1.054	3.6002
2	1.02	3.6316
2	0.986	3.6631
2	0.952	3.6882
2	0.918	3.7196
2	0.867	3.7447
2	0.833	3.7699
2	0.782	3.795
2	0.731	3.8201
2	0.663	3.839
2	0.612	3.8578
2	0.544	3.8767
2	0.493	3.8892
2	0.425	3.9081
2	0.357	3.9207
2	0.289	3.9269
2	0.221	3.9395
2	0.17	3.9458
2	0.102	3.9458
2	0.034	3.9458
2	-0.017	3.9458
2	-0.085	3.9458
2	-0.153	3.9458
2	-0.221	3.9395
2	-0.289	3.9269
2	-0.357	3.9207
2	-0.425	3.9081
2	-0.493	3.8955
2	-0.544	3.8767
2	-0.612	3.8578
2	-0.663	3.839
2	-0.714	3.8201
2	-0.765	3.795
2	-0.816	3.7699
2	-0.867	3.7447
0	-0.952	3.7196
0	-1.037	3.6882
0	-1.105	3.6568
0	-1.173	3.6254
0	-1.241	3.5877
0	-1.309	3.5499
0	-1.36	3.506
0	-1.411	3.462
0	-1.462	3.4243
0	-1.496	3.374
0	-1.53	3.33
0	-1.547	3.2861
0	-1.564	3.2358
0	-1.581	3.1918
0	-1.581	3.1416
0	-1.581	3.0976
0	-1.564	3.0473
1	-1.547	3.0033
1	-1.564	2.9531
1	-1.581	2.9091
1	-1.581	2.8588
1	-1.564	2.8085
1	-1.564	2.7646
1	-1.547	2.7143
1	-1.513	2.6703
1	-1.479	2.6263
1	-1.445	2.5823
1	-1.411	2.5384
1	-1.36	2.4944
1	-1.309	2.4567
1	-1.258	2.419
1	-1.19	2.3813
1	-1.122	2.3436
1	-1.054	2.3122
1	-0.986	2.2808
1	-0.901	2.2556
1	-0.833	2.2242
1	-0.748	2.2054
1	-0.663	2.1802
1	-0.595	2.1614
1	-0.51	2.1425
1	-0.408	2.13
1	-0.323	2.1174
1	-0.238	2.1111
1	-0.153	2.1048
1	-0.068	2.0986
1	0	2.0986
1	0.102	2.1048
1	0.187	2.1048
1	0.272	2.1111
1	0.357	2.1237
1	0.442	2.1362
1	0.527	2.1488
1	0.612	2.1677
1	0.697	2.1865
1	0.782	2.2117
1	0.85	2.2368
1	0.935	2.2619
1	1.003	2.2933
1	1.071	2.3247
1	1.139	2.3562
1	1.207	2.3939
1	1.258	2.4316
1	1.309	2.4693
1	1.36	2.507
1	1.411	2.5509
0	1.496	2.5949
0	1.564	2.6389
0	1.632	2.6892
0	1.7	2.7394
0	1.751	2.7897
0	1.785	2.8462
0	1.836	2.8965
0	1.87	2.9531
0	1.887	3.0096
0	1.904	3.0661
0	1.904	3.1227
0	1.904	3.1793
2	1.887	3.2421
2	1.904	3.2986
2	1.921	3.3552
2	1.921	3.4117
2	1.921	3.4683
2	1.904	3.5248
2	1.887	3.5877
2	1.853	3.6442
2	1.819	3.6945
2	1.785	3.751
2	1.734	3.8013
2	1.666	3.8578
2	1.615	3.9018
2	1.547	3.9521
2	1.479	3.996
2	1.394	4.04
2	1.309	4.084
2	1.224	4.1217
2	1.139	4.1531
2	1.054	4.1908
2	0.969	4.2222
2	0.867	4.2474
2	0.782	4.2725
2	0.68	4.2976
2	0.578	4.3165
2	0.476	4.3291
2	0.391	4.3416
2	0.289	4.3542
2	0.187	4.3605
2	0.085	4.3667
2	0	4.3667
2	-0.102	4.3667
2	-0.204	4.3605
2	-0.306	4.3542
2	-0.408	4.3416
2	-0.493	4.3291
2	-0.595	4.3102
2	-0.697	4.2914
2	-0.799	4.2725
2	-0.884	4.2411
2	-0.969	4.216
2	-1.071	4.1845
2	-1.156	4.1531
2	-1.241	4.1154
2	-1.326	4.0777
2	-1.394	4.0338
0	-1.513	3.9898
0	-1.615	3.9458
0	-1.734	3.8955
0	-1.819	3.839
0	-1.921	3.7824
0	-2.006	3.7259
0	-2.091	3.6631
0	-2.159	3.6002
0	-2.21	3.5311
0	-2.261	3.4683
0	-2.312	3.3992
0	-2.346	3.33
0	-2.363	3.2546
0	-2.38	3.1855
0	-2.38	3.1164
0	-2.363	3.041
1	-2.346	2.9719
1	-2.346	2.9028
1	-2.346	2.8274
1	-2.346	2.7583
1	-2.312	2.6892
1	-2.295	2.62
1	-2.244	2.5509
1	-2.193	2.4818
1	-2.142	2.419
1	-2.091	2.3562
1	-2.006	2.2933
1	-1.938	2.2368
1	-1.853	2.174
1	-1.768	2.1237
1	-1.683	2.0671
1	-1.581	2.0232
1	-1.496	1.9729
1	-1.394	1.9289
1	-1.292	1.8912
1	-1.19	1.8535
1	-1.088	1.8158
1	-0.969	1.7844
1	-0.867	1.7593
1	-0.765	1.7341
1	-0.646	1.7153
1	-0.544	1.6964
1	-0.442	1.6776
1	-0.323	1.665
1	-0.221	1.6587
1	-0.102	1.6525
1	0	1.6525
1	0.085	1.6525
1	0.204	1.6587
1	0.306	1.665
1	0.425	1.6776
1	0.527	1.6902
1	0.629	1.709
1	0.748	1.7279
1	0.85	1.753
1	0.952	1.7844
1	1.054	1.8095
1	1.156	1.8472
1	1.258	1.8849
1	1.36	1.9226
1	1.462	1.9666
1	1.564	2.0106
0	1.7	2.0609
0	1.819	2.1111
0	1.955	2.1677
0	2.074	2.2305
0	2.176	2.2933
0	2.295	2.3624
0	2.397	2.4316
0	2.482	2.507
0	2.567	2.5823
0	2.635	2.6578
0	2.703	2.7394
0	2.754	2.8211
0	2.788	2.9028
0	2.822	2.9908
0	2.839	3.0724
0	2.839	3.1604
0	2.822	3.2421
0	2.805	3.33
0	2.771	3.4117
0	2.72	3.4934
2	2.652	3.5751
2	2.635	3.6568
2	2.584	3.7322
2	2.533	3.8138
2	2.482	3.8892
2	2.414	3.9583
2	2.346	4.0338
2	2.261	4.1029
2	2.176	4.1657
2	2.074	4.2348
2	1.989	4.2914
2	1.887	4.3542
2	1.785	4.4044
2	1.683	4.461
2	1.564	4.5113
2	1.462	4.5553
2	1.36	4.5992
2	1.241	4.6369
2	1.139	4.6746
2	1.02	4.706
2	0.918	4.7312
2	0.799	4.7626
2	0.697	4.7814
2	0.595	4.8003
2	0.476	4.8191
2	0.374	4.8317
2	0.255	4.8443
2	0.153	4.8506
2	0.051	4.8506
2	-0.051	4.8506
2	-0.153	4.8506
2	-0.255	4.8443
2	-0.374	4.8317
2	-0.476	4.8191
2	-0.595	4.8003
2	-0.697	4.7814
2	-0.799	4.7626
2	-0.918	4.7312
2	-1.02	4.706
2	-1.139	4.6746
2	-1.241	4.6369
2	-1.343	4.5992
2	-1.462	4.5553
2	-1.564	4.5113
2	-1.666	4.461
2	-1.768	4.4107
2	-1.87	4.3542
0	-2.006	4.2976
0	-2.142	4.2348
0	-2.278	4.1657
0	-2.397	4.0966
0	-2.516	4.0212
0	-2.635	3.9458
0	-2.737	3.8641
0	-2.822	3.7824
0	-2.907	3.6945
0	-2.975	3.6065
0	-3.043	3.5122
0	-3.094	3.4243
0	-3.128	3.33
0	-3.145	3.2358
0	-3.145	3.1416
0	-3.145	3.0473
1	-3.111	2.9531
1	-3.128	2.8588
1	-3.111	2.7646
1	-3.094	2.6703
1	-3.06	2.5761
1	-3.009	2.4881
1	-2.958	2.4001
1	-2.89	2.3122
1	-2.805	2.2242
1	-2.72	2.1425
1	-2.635	2.0609
1	-2.533	1.9855
1	-2.431	1.9101
1	-2.329	1.8347
1	-2.227	1.7655
1	-2.125	1.7027
1	-2.006	1.6399
1	-1.904	1.5833
1	-1.785	1.5268
1	-1.683	1.4703
1	-1.564	1.4263
1	-1.462	1.376
1	-1.36	1.3383
1	-1.258	1.2943
1	-1.139	1.2629
1	-1.037	1.2252
1	-0.952	1.1938
1	-0.85	1.1687
1	-0.748	1.1435
1	-0.646	1.1247
1	-0.561	1.1058
1	-0.459	1.0933
1	-0.374	1.0744
1	-0.272	1.0681
1	-0.187	1.0618
1	-0.102	1.0556
1	0	1.0556
0	0.102	1.0556
0	0.238	1.0618
0	0.374	1.0681
0	0.493	1.0807
0	0.629	1.0995
0	0.765	1.1247
0	0.901	1.1498
0	1.037	1.1749
0	1.173	1.2126
0	1.326	1.2503
0	1.462	1.288
0	1.615	1.3383
0	1.751	1.3886
0	1.904	1.4388
0	2.057	1.5017
0	2.193	1.5645
0	2.346	1.6336
0	2.499	1.709
0	2.635	1.7844
2	2.788	1.8661
2	2.958	1.954
2	3.145	2.042
2	3.315	2.1425
2	3.468	2.2431
2	3.621	2.3499
2	3.757	2.463
2	3.893	2.5761
2	3.995	2.6955
2	4.097	2.8148
2	4.165	2.9405
2	4.233	3.0661
2	4.267	3.1918
2	4.284	3.3238
2	4.284	3.4494
2	4.267	3.5814
2	4.233	3.707
2	4.182	3.8327
2	4.131	3.9583
2	4.046	4.084
2	3.961	4.2034
2	3.859	4.3228
2	3.757	4.4359
2	3.655	4.549
2	3.536	4.6558
2	3.434	4.7563
2	3.315	4.8631
2	3.213	4.9574
2	3.111	5.0516
2	3.009	5.1459
2	2.907	5.2338
2	2.822	5.3218
2	2.754	5.4035
2	2.669	5.4851
2	2.618	5.5668
2	2.55	5.6422
2	2.516	5.7176
2	2.482	5.793
2	2.448	5.8684
2	2.431	5.9438
2	2.431	6.0129
2	2.431	6.0883
0	2.414	6.1637
0	2.397	6.2328
0	2.397	0.025132
0	2.397	0.094246
0	2.414	0.16964
0	2.448	0.23876
0	2.499	0.31416
0	2.55	0.38955
0	2.601	0.47123
0	2.669	0.54663
0	2.754	0.62831
0	2.856	0.71627
1	2.958	0.80424
1	3.026	0.8922
1	3.094	0.98645
1	3.196	1.0807
1	3.281	1.1749
1	3.383	1.2755
1	3.485	1.376
1	3.587	1.4828
1	3.706	1.5959
1	3.808	1.709
1	3.91	1.8221
1	4.012	1.9415
1	4.097	2.0671
1	4.182	2.1865
1	4.267	2.3185
1	4.318	2.4441
1	4.369	2.5761
1	4.403	2.708
1	4.403	2.84
1	4.403	2.9719
1	4.369	3.1038
0	4.369	3.2358
0	4.335	3.3677
0	4.301	3.4934
0	4.233	3.6254
0	4.148	3.751
0	4.046	3.8704
0	3.944	3.996
0	3.825	4.1091
0	3.689	4.2222
0	3.553	4.3353
0	3.417	4.4359
0	3.264	4.5364
0	3.111	4.6369
0	2.958	4.7249
0	2.805	4.8129
0	2.669	4.8945
0	2.516	4.9699
0	2.363	5.0453
0	2.227	5.1144
0	2.091	5.1773
0	1.955	5.2401
0	1.836	5.2966
0	1.7	5.3532
0	1.581	5.4035
0	1.479	5.4474
2	1.36	5.4914
2	1.309	5.5291
2	1.241	5.5668
2	1.19	5.6045
2	1.139	5.6422
2	1.088	5.6736
2	1.037	5.705
2	1.003	5.7365
2	0.969	5.7679
2	0.935	5.793
2	0.901	5.8244
2	0.884	5.8496
2	0.867	5.8747
2	0.85	5.9061
2	0.833	5.9313
2	0.816	5.9564
2	0.816	5.9815
2	0.816	6.0004
2	0.816	6.0255
2	0.816	6.0506
2	0.833	6.0758
2	0.833	6.1009
2	0.85	6.126
2	0.867	6.1574
2	0.901	6.1826
2	0.918	6.2077
2	0.952	6.2391
2	0.986	6.2642
2	1.037	0.012566
2	1.071	0.043982
2	1.122	0.08168
2	1.19	0.1131
2	1.241	0.15079
2	1.309	0.18849
2	1.377	0.23247
2	1.462	0.27017
2	1.547	0.32044
2	1.632	0.36442
0	1.683	0.41469
0	1.751	0.47123
0	1.819	0.5215
0	1.904	0.57805
0	1.989	0.63459
0	2.074	0.69742
0	2.176	0.76026
0	2.278	0.82937
0	2.397	0.89848
0	2.516	0.97388
0	2.635	1.0493
0	2.771	1.131
0	2.907	1.2189
0	3.06	1.3069
0	3.196	1.4011
0	3.349	1.5017
0	3.485	1.6022
0	3.638	1.709
0	3.791	1.8221
0	3.927	1.9352
0	4.063	2.0609
0	4.182	2.1802
0	4.301	2.3122
0	4.403	2.4378
0	4.488	2.5761
0	4.556	2.708
0	4.607	2.8462
0	4.641	2.9845
0	4.658	3.129
0	4.641	3.2672
0	4.607	3.4054
0	4.556	3.5437
0	4.488	3.6819
0	4.403	3.8138
0	4.301	3.9458
0	4.182	4.0714
0	4.046	4.1971
0	3.91	4.3165
0	3.774	4.4296
0	3.621	4.5427
2	3.468	4.6495
2	3.366	4.75
2	3.247	4.8506
2	3.145	4.9448
2	3.043	5.039
2	2.941	5.127
2	2.839	5.215
2	2.754	5.2966
2	2.669	5.3783
2	2.601	5.46
2	2.533	5.5354
2	2.465	5.6108
2	2.414	5.6862
2	2.38	5.7616
2	2.346	5.8307
2	2.329	5.8998
2	2.312	5.9689
2	2.312	6.0381
2	2.329	6.1072
2	2.346	6.1826
2	2.38	6.2517
0	2.38	0.037699
0	2.38	0.1131
0	2.414	0.18221
0	2.431	0.25761
0	2.482	0.333
0	2.533	0.4084
0	2.601	0.4838
0	2.669	0.56548
0	2.754	0.64088
0	2.856	0.72884
0	2.958	0.8168
0	3.06	0.90477
0	3.179	0.99901
0	3.315	1.0995
0	3.451	1.2001
0	3.587	1.3069
0	3.74	1.4137
0	3.876	1.5331
0	4.029	1.6462
0	4.182	1.7718
0	4.318	1.8975
0	4.454	2.0294
0	4.59	2.1677
0	4.692	2.3059
0	4.794	2.4504
0	4.879	2.5949
0	4.947	2.7457
0	4.998	2.8902
0	5.015	3.041
0	5.015	3.1918
0	4.998	3.3426
0	4.947	3.4934
0	4.879	3.6442
0	4.794	3.7887
0	4.709	3.9332
0	4.59	4.0714
0	4.454	4.2034
0	4.318	4.3353
0	4.182	4.4673
0	4.029	4.5867
0	3.876	4.706
0	3.723	4.8191
0	3.57	4.9322
0	3.434	5.039
0	3.281	5.1396
0	3.145	5.2338
0	3.026	5.3281
0	2.907	5.416
0	2.788	5.504
0	2.686	5.5857
0	2.601	5.6611
0	2.516	5.7428
0	2.431	5.8182
0	2.38	5.8873
0	2.329	5.9564
0	2.278	6.0255
0	2.244	6.0946
0	2.227	6.1637
0	2.21	6.2265
1	2.21	0.012566
1	2.176	0.08168
1	2.142	0.14451
1	2.125	0.20734
1	2.125	0.27017
1	2.125	0.333
1	2.142	0.40212
1	2.159	0.46495
1	2.193	0.52778
1	2.227	0.59689
1	2.278	0.66601
1	2.329	0.73512
1	2.397	0.80424
1	2.465	0.87963
1	2.55	0.95503
1	2.635	1.0304
1	2.72	1.1121
1	2.822	1.1938
1	2.907	1.2817
1	3.026	1.3697
1	3.128	1.464
1	3.23	1.5582
1	3.332	1.6587
1	3.451	1.7593
1	3.553	1.8661
1	3.655	1.9729
1	3.74	2.086
0	3.859	2.1991
0	3.978	2.3185
0	4.08	2.4378
0	4.165	2.5635
0	4.233	2.6892
0	4.301	2.8148
0	4.335	2.9468
0	4.352	3.0787
0	4.335	3.2044
0	4.318	3.3363
0	4.284	3.4683
0	4.216	3.5939
0	4.148	3.7196
0	4.046	3.8453
0	3.944	3.9646
0	3.825	4.084
0	3.706	4.1971
0	3.57	4.3039
0	3.417	4.4107
0	3.281	4.5113
0	3.128	4.6055
0	2.975	4.6998
0	2.822	4.7814
0	2.669	4.8694
0	2.516	4.9448
0	2.38	5.0202
0	2.244	5.0893
0	2.091	5.1521
0	1.955	5.215
0	1.836	5.2715
0	1.7	5.3281
0	1.581	5.3783
0	1.462	5.4223
0	1.36	5.4663
0	1.258	5.504
0	1.139	5.5417
0	1.054	5.5731
0	0.952	5.6045
0	0.85	5.6297
0	0.765	5.6548
0	0.68	5.6799
0	0.595	5.6988
0	0.51	5.7113
0	0.442	5.7302
2	0.357	5.7428
2	0.323	5.749
2	0.289	5.7616
2	0.255	5.7679
2	0.221	5.7742
2	0.187	5.7805
2	0.153	5.7867
2	0.119	5.793
2	0.102	5.793
2	0.068	5.7993
2	0.034	5.7993
2	0.017	5.7993
2	0	5.7993
2	-0.034	5.7993
2	-0.068	5.7993
2	-0.085	5.793
2	-0.119	5.793
2	-0.153	5.7867
2	-0.187	5.7805
2	-0.204	5.7742
2	-0.238	5.7679
2	-0.272	5.7616
2	-0.306	5.7553
2	-0.34	5.7428
2	-0.374	5.7302
2	-0.425	5.7176
2	-0.459	5.705
2	-0.51	5.6925
2	-0.544	5.6736
2	-0.595	5.6611
2	-0.646	5.6422
2	-0.68	5.6171
2	-0.748	5.5982
2	-0.799	5.5731
2	-0.85	5.548
2	-0.918	5.5228
2	-0.986	5.4914
2	-1.037	5.4663
2	-1.122	5.4286
2	-1.19	5.3972
2	-1.258	5.3595
2	-1.343	5.3218
2	-1.428	5.2778
2	-1.513	5.2338
2	-1.598	5.1836
2	-1.7	5.1396
2	-1.802	5.083
2	-1.887	5.0265
2	-1.989	4.9699
0	-2.142	4.9071
0	-2.295	4.838
0	-2.431	4.7689
0	-2.584	4.6935
0	-2.737	4.6118
0	-2.873	4.5301
0	-3.026	4.4421
0	-3.162	4.3479
0	-3.298	4.2474
0	-3.434	4.1468
0	-3.553	4.0463
0	-3.672	3.9332
0	-3.757	3.8264
0	-3.842	3.707
0	-3.927	3.5939
0	-3.978	3.4745
0	-4.012	3.3552
0	-4.029	3.2295
0	-4.046	3.1101
0	-4.029	2.9908
0	-3.995	2.8714
0	-3.944	2.752
0	-3.876	2.6326
0	-3.791	2.5195
0	-3.689	2.4064
0	-3.587	2.2933
0	-3.468	2.1865
0	-3.349	2.086
0	-3.213	1.9855
0	-3.06	1.8912
0	-2.924	1.8033
0	-2.771	1.7153
0	-2.618	1.6336
0	-2.465	1.5582
0	-2.312	1.4891
0	-2.176	1.42
1	-2.023	1.3572
1	-1.921	1.3006
1	-1.802	1.2441
1	-1.717	1.1875
1	-1.615	1.1372
1	-1.513	1.0933
1	-1.428	1.0493
1	-1.343	1.0053
1	-1.241	0.9676
1	-1.173	0.9299
1	-1.088	0.89848
1	-1.02	0.86079
1	-0.935	0.83565
1	-0.867	0.80424
1	-0.799	0.7791
1	-0.731	0.76026
1	-0.68	0.73512
1	-0.612	0.71627
1	-0.561	0.69742
1	-0.51	0.68486
1	-0.442	0.66601
1	-0.391	0.65344
1	-0.34	0.64716
1	-0.289	0.63459
1	-0.255	0.62831
1	-0.204	0.62203
1	-0.153	0.61574
1	-0.102	0.60946
1	-0.068	0.60946
1	-0.017	0.60318
1	0.017	0.60318
1	0.051	0.60946
1	0.102	0.60946
1	0.153	0.61574
1	0.204	0.61574
1	0.238	0.62831
1	0.289	0.63459
1	0.34	0.64088
1	0.391	0.65344
1	0.442	0.66601
1	0.493	0.68486
1	0.544	0.69742
1	0.612	0.71627
1	0.663	0.73512
1	0.731	0.75397
1	0.799	0.7791
1	0.85	0.80424
1	0.918	0.82937
1	1.003	0.86079
1	1.071	0.8922
1	1.156	0.92362
1	1.224	0.96131
1	1.309	0.99901
0	1.445	1.043
0	1.564	1.087
0	1.7	1.1372
0	1.836	1.1875
0	1.989	1.2441
0	2.125	1.3069
0	2.278	1.376
0	2.414	1.4451
0	2.567	1.5205
0	2.72	1.6022
0	2.856	1.6839
0	3.009	1.7718
0	3.145	1.8661
0	3.298	1.9603
0	3.434	2.0609
0	3.553	2.1677
0	3.672	2.2745
0	3.774	2.3876
0	3.876	2.5007
0	3.944	2.62
0	4.012	2.7394
0	4.063	2.8588
0	4.097	2.9845
0	4.097	3.1101
0	4.097	3.2295
0	4.08	3.3552
0	4.029	3.4745
0	3.978	3.5939
0	3.893	3.7133
0	3.808	3.8327
0	3.706	3.9395
0	3.587	4.0526
0	3.451	4.1594
0	3.332	4.2599
0	3.179	4.3605
0	3.043	4.4547
0	2.89	4.5427
0	2.737	4.6244
2	2.584	4.706
2	2.482	4.7814
2	2.38	4.8568
2	2.261	4.926
2	2.159	4.9888
2	2.057	5.0579
2	1.955	5.1144
2	1.853	5.171
2	1.768	5.2275
2	1.683	5.2778
2	1.598	5.3281
2	1.513	5.3783
2	1.428	5.4223
2	1.36	5.46
2	1.292	5.504
2	1.241	5.5417
2	1.173	5.5794
2	1.122	5.6108
2	1.071	5.6422
2	1.02	5.6736
2	0.969	5.705
2	0.935	5.7365
2	0.901	5.7616
2	0.867	5.793
2	0.833	5.8182
2	0.816	5.8433
0	0.748	5.8621
0	0.697	5.8873
0	0.629	5.9061
0	0.578	5.925
0	0.527	5.9438
0	0.476	5.9564
0	0.442	5.9752
0	0.391	5.9878
2	0.357	5.9941
2	0.357	6.0066
2	0.357	6.0192
2	0.357	6.0318
2	0.357	6.0381
2	0.357	6.0506
2	0.374	6.0632
2	0.374	6.0758
2	0.391	6.082
2	0.391	6.0946
2	0.408	6.1072
2	0.425	6.1197
2	0.442	6.1386
2	0.459	6.1512
0	0.442	6.1637
0	0.425	6.1763
0	0.408	6.1889
0	0.408	6.2014
0	0.391	6.214
0	0.374	6.2265
0	0.374	6.2391
0	0.374	6.2517
0	0.357	6.258
0	0.357	6.2705
0	0.357	0
0	0.357	0.012566
0	0.374	0.018849
1	0.374	0.031415
1	0.34	0.043982
1	0.306	0.056548
1	0.272	0.062831
1	0.238	0.069114
1	0.221	0.075397
1	0.187	0.08168
1	0.153	0.087963
1	0.136	0.094246
1	0.102	0.10053
0	0.119	0.10053
0	0.136	0.10681
0	0.153	0.1131
0	0.17	0.1131
0	0.187	0.11938
0	0.204	0.12566
0	0.221	0.13195
0	0.255	0.13823
0	0.272	0.15079
0	0.289	0.15708
0	0.323	0.16964
0	0.34	0.17593
0	0.374	0.18849
1	0.408	0.20106
1	0.391	0.21363
1	0.391	0.22619
1	0.374	0.23876
1	0.374	0.24504
1	0.374	0.25761
1	0.374	0.27017
1	0.374	0.28274
1	0.374	0.29531
1	0.374	0.30159
1	0.374	0.31416
1	0.391	0.32672
1	0.391	0.33929
1	0.408	0.35185
1	0.425	0.36442
1	0.442	0.37699
1	0.459	0.38955
1	0.476	0.4084
1	0.493	0.42097
0	0.544	0.43353
0	0.612	0.45238
0	0.68	0.47123
0	0.748	0.49637
0	0.833	0.5215
0	0.901	0.54663
0	0.986	0.57176
0	1.071	0.60318
0	1.156	0.64088
0	1.241	0.67229
0	1.343	0.71627
0	1.445	0.75397
0	1.547	0.80424
0	1.649	0.84822
0	1.768	0.89848
0	1.887	0.95503
0	2.006	1.0179
0	2.142	1.0744
0	2.278	1.1435
0	2.414	1.2126
0	2.55	1.288
0	2.703	1.3697
0	2.839	1.4514
0	2.992	1.5394
0	3.145	1.6336
0	3.281	1.7279
0	3.434	1.8284
0	3.57	1.9352
0	3.706	2.042
0	3.842	2.1551
0	3.961	2.2745
0	4.063	2.3939
0	4.148	2.5195
0	4.233	2.6452
0	4.284	2.7708
0	4.335	2.9028
0	4.352	3.0347
0	4.352	3.1667
0	4.352	3.2923
0	4.301	3.4243
0	4.25	3.5562
0	4.182	3.6819
0	4.097	3.8076
0	3.995	3.9269
0	3.876	4.0463
0	3.757	4.1594
0	3.621	4.2725
0	3.485	4.3793
0	3.332	4.4798
0	3.179	4.5804
0	3.043	4.6746
0	2.89	4.7626
0	2.737	4.8443
0	2.584	4.926
0	2.431	5.0014
0	2.295	5.0705
0	2.159	5.1396
0	2.023	5.2024
0	1.887	5.2652
0	1.768	5.3155
0	1.649	5.3658
0	1.53	5.416
0	1.411	5.46
0	1.309	5.504
0	1.207	5.5417
0	1.105	5.5731
0	1.003	5.6045
0	0.918	5.6359
0	0.816	5.6611
0	0.731	5.6862
0	0.646	5.705
0	0.578	5.7239
0	0.493	5.7428
0	0.425	5.7553
2	0.34	5.7679
2	0.306	5.7742
2	0.272	5.7867
2	0.255	5.793
2	0.221	5.7993
2	0.187	5.8056
2	0.17	5.8119
2	0.136	5.8182
2	0.119	5.8244
2	0.085	5.8244
2	0.068	5.8244
2	0.034	5.8307
2	0.017	5.8307
2	0	5.8307
2	-0.017	5.8307
2	-0.051	5.8307
2	-0.068	5.8244
2	-0.102	5.8244
2	-0.119	5.8182
2	-0.153	5.8182
2	-0.17	5.8119
2	-0.204	5.8056
2	-0.238	5.7993
2	-0.255	5.7867
2	-0.289	5.7805
2	-0.323	5.7742
2	-0.357	5.7616
2	-0.391	5.749
2	-0.425	5.7365
2	-0.459	5.7239
2	-0.51	5.7113
2	-0.544	5.6925
2	-0.595	5.6736
2	-0.629	5.6548
2	-0.68	5.6359
2	-0.731	5.6171
2	-0.782	5.592
2	-0.85	5.5668
2	-0.901	5.5417
2	-0.969	5.5103
2	-1.02	5.4851
2	-1.088	5.4537
2	-1.173	5.416
2	-1.241	5.3783
0	-1.36	5.3406
0	-1.479	5.2966
0	-1.615	5.2527
0	-1.734	5.2024
0	-1.87	5.1459
0	-2.006	5.0893
0	-2.142	5.0265
0	-2.295	4.9574
0	-2.431	4.8883
0	-2.584	4.8129
0	-2.737	4.7312
0	-2.873	4.6495
0	-3.026	4.5615
0	-3.179	4.4673
0	-3.315	4.3667
0	-3.451	4.2662
0	-3.587	4.1594
0	-3.706	4.0526
0	-3.808	3.9395
0	-3.91	3.8201
0	-3.995	3.7008
0	-4.063	3.5814
0	-4.131	3.462
0	-4.165	3.3363
0	-4.182	3.2107
0	-4.182	3.085
0	-4.165	2.9593
0	-4.114	2.8337
0	-4.063	2.708
0	-3.995	2.5886
0	-3.91	2.4693
0	-3.808	2.3562
0	-3.689	2.2431
0	-3.57	2.13
0	-3.434	2.0294
0	-3.298	1.9289
0	-3.145	1.8284
0	-3.009	1.7341
0	-2.856	1.6462
0	-2.703	1.5645
0	-2.55	1.4891
0	-2.397	1.4137
0	-2.244	1.3446
0	-2.108	1.2755
1	-1.955	1.2126
1	-1.853	1.1561
1	-1.768	1.0995
1	-1.666	1.0493
1	-1.581	0.99901
1	-1.496	0.95503
1	-1.411	0.91105
1	-1.343	0.86707
1	-1.275	0.82937
1	-1.19	0.79167
1	-1.139	0.76026
1	-1.071	0.72256
1	-1.02	0.69114
1	-0.952	0.66601
1	-0.901	0.63459
1	-0.867	0.60946
1	-0.816	0.58433
1	-0.782	0.5592
1	-0.731	0.53406
1	-0.697	0.51521
1	-0.663	0.49008
1	-0.646	0.47123
1	-0.612	0.45238
1	-0.578	0.43353
0	-0.527	0.42097
0	-0.459	0.40212
0	-0.408	0.38955
0	-0.34	0.37699
0	-0.289	0.3707
0	-0.238	0.36442
0	-0.187	0.35185
0	-0.136	0.35185
0	-0.085	0.34557
0	-0.034	0.34557
1	0	0.34557
1	0.017	0.34557
1	0.034	0.34557
1	0.034	0.34557
1	0.051	0.34557
1	0.068	0.35185
1	0.068	0.35185
1	0.085	0.35814
1	0.102	0.35814
1	0.102	0.36442
1	0.119	0.36442
1	0.136	0.3707
1	0.153	0.3707
0	0.204	0.37699
0	0.255	0.38955
0	0.323	0.39583
0	0.374	0.4084
0	0.442	0.42097
0	0.493	0.43353
0	0.561	0.4461
0	0.629	0.46495
1	0.697	0.49008
1	0.731	0.50893
1	0.765	0.53406
1	0.799	0.55291
1	0.85	0.57805
1	0.884	0.60946
1	0.935	0.63459
1	0.986	0.65973
1	1.037	0.69114
1	1.088	0.72256
1	1.156	0.76026
1	1.224	0.79795
1	1.292	0.83565
1	1.36	0.87335
1	1.428	0.91733
1	1.513	0.96131
0	1.632	1.0053
0	1.768	1.0556
0	1.904	1.1121
0	2.04	1.1749
0	2.176	1.2378
0	2.312	1.3006
0	2.465	1.376
0	2.601	1.4514
0	2.754	1.5331
0	2.907	1.6148
0	3.043	1.709
0	3.196	1.8033
0	3.332	1.8975
0	3.468	1.998
0	3.604	2.1048
0	3.723	2.2179
0	3.842	2.331
0	3.944	2.4504
0	4.029	2.5698
0	4.097	2.6892
0	4.148	2.8148
0	4.182	2.9405
0	4.216	3.0661
0	4.216	3.1918
0	4.182	3.3175
0	4.148	3.4431
0	4.097	3.5688
0	4.029	3.6882
0	3.927	3.8076
0	3.825	3.9269
0	3.723	4.04
0	3.587	4.1531
0	3.468	4.2537
0	3.315	4.3605
0	3.179	4.4547
0	3.026	4.549
0	2.873	4.6369
0	2.72	4.7249
0	2.567	4.8003
0	2.431	4.8757
0	2.278	4.9511
0	2.125	5.0139
0	1.989	5.0767
0	1.853	5.1333
0	1.717	5.1898
0	1.581	5.2401
0	1.445	5.2841
0	1.326	5.3281
0	1.207	5.3658
0	1.088	5.3972
0	0.969	5.4286
0	0.867	5.46
2	0.748	5.4851
2	0.68	5.504
2	0.629	5.5228
2	0.561	5.5417
2	0.51	5.5605
2	0.442	5.5731
2	0.391	5.5857
2	0.34	5.5982
2	0.272	5.6045
2	0.221	5.6108
2	0.17	5.6171
2	0.119	5.6234
2	0.068	5.6297
2	0.017	5.6297
2	-0.017	5.6297
2	-0.068	5.6297
2	-0.119	5.6234
2	-0.17	5.6234
2	-0.221	5.6171
2	-0.272	5.6045
2	-0.323	5.5982
2	-0.374	5.5857
2	-0.425	5.5731
2	-0.493	5.5605
2	-0.544	5.548
2	-0.612	5.5291
2	-0.663	5.5103
2	-0.731	5.4851
2	-0.799	5.4663
2	-0.867	5.4412
2	-0.952	5.4097
2	-1.02	5.3846
2	-1.105	5.3469
2	-1.173	5.3155
2	-1.258	5.2778
2	-1.343	5.2401
2	-1.445	5.1961
2	-1.53	5.1521
2	-1.632	5.1019
2	-1.717	5.0516
0	-1.87	5.0014
0	-2.006	4.9448
0	-2.159	4.882
0	-2.312	4.8129
0	-2.448	4.7375
0	-2.601	4.6621
0	-2.754	4.5867
0	-2.89	4.4987
0	-3.043	4.4107
0	-3.179	4.3165
0	-3.315	4.216
0	-3.434	4.1154
0	-3.553	4.0086
0	-3.672	3.9018
0	-3.757	3.7887
0	-3.842	3.6756
0	-3.91	3.5625
0	-3.961	3.4431
0	-3.995	3.3238
0	-4.012	3.2044
0	-4.012	3.0787
0	-3.995	2.9593
0	-3.961	2.84
0	-3.893	2.7206
0	-3.825	2.6075
0	-3.74	2.4944
0	-3.655	2.3813
0	-3.536	2.2745
1	-3.417	2.1677
1	-3.332	2.0671
1	-3.23	1.9666
1	-3.128	1.8724
1	-3.026	1.7781
1	-2.907	1.6902
1	-2.805	1.6085
1	-2.686	1.5205
1	-2.584	1.4451
1	-2.482	1.3697
1	-2.363	1.2943
1	-2.261	1.2252
1	-2.159	1.1561
1	-2.074	1.0933
1	-1.972	1.0304
1	-1.887	0.97388
1	-1.802	0.91733
1	-1.734	0.86707
1	-1.649	0.8168
1	-1.581	0.76654
1	-1.53	0.71627
1	-1.462	0.67229
1	-1.411	0.62831
1	-1.377	0.59061
1	-1.326	0.54663
1	-1.292	0.50893
1	-1.258	0.47123
1	-1.241	0.43353
1	-1.224	0.39583
0	-1.156	0.35814
0	-1.105	0.32672
0	-1.071	0.28902
0	-1.02	0.25761
0	-0.986	0.23247
0	-0.952	0.20106
0	-0.918	0.16964
0	-0.901	0.14451
0	-0.884	0.11938
0	-0.867	0.094246
0	-0.85	0.062831
0	-0.833	0.037699
2	-0.833	0.012566
2	-0.799	6.2705
2	-0.748	6.2517
2	-0.714	6.2265
2	-0.68	6.2077
2	-0.663	6.1826
2	-0.629	6.1637
2	-0.612	6.1449
2	-0.595	6.126
2	-0.578	6.1135
2	-0.561	6.0946
2	-0.544	6.0758
2	-0.544	6.0569
2	-0.527	6.0443
2	-0.527	6.0255
2	-0.527	6.0129
2	-0.527	5.9941
2	-0.527	5.9815
2	-0.527	5.9627
2	-0.544	5.9438
2	-0.544	5.9313
2	-0.561	5.9124
2	-0.578	5.8936
2	-0.595	5.8747
2	-0.612	5.8621
2	-0.629	5.8433
2	-0.663	5.8182
2	-0.68	5.7993
2	-0.714	5.7805
2	-0.748	5.7553
2	-0.782	5.7365
2	-0.816	5.7113
2	-0.867	5.6862
2	-0.918	5.6548
2	-0.952	5.6297
2	-1.003	5.5982
2	-1.071	5.5668
2	-1.122	5.5354
2	-1.19	5.4977
2	-1.258	5.46
2	-1.326	5.4223
2	-1.394	5.3846
2	-1.479	5.3406
2	-1.564	5.2966
2	-1.649	5.2464
2	-1.734	5.1961
2	-1.819	5.1396
2	-1.921	5.083
2	-2.023	5.0265
2	-2.125	4.9637
2	-2.227	4.8945
2	-2.329	4.8317
2	-2.448	4.7563
2	-2.55	4.6809
2	-2.652	4.6055
0	-2.805	4.5238
0	-2.958	4.4359
0	-3.094	4.3416
0	-3.23	4.2474
0	-3.349	4.1468
0	-3.485	4.0463
0	-3.587	3.9395
0	-3.689	3.8327
0	-3.774	3.7196
0	-3.842	3.6065
0	-3.91	3.4871
0	-3.944	3.3677
0	-3.978	3.2484
0	-3.978	3.129
0	-3.961	3.0096
0	-3.944	2.8902
0	-3.893	2.7771
0	-3.825	2.6578
0	-3.74	2.5447
0	-3.655	2.4316
0	-3.553	2.3247
0	-3.434	2.2179
0	-3.315	2.1174
0	-3.179	2.0232
0	-3.043	1.9289
0	-2.89	1.841
0	-2.737	1.753
0	-2.601	1.6713
0	-2.448	1.5959
1	-2.295	1.5268
1	-2.176	1.4577
1	-2.074	1.3948
1	-1.972	1.332
1	-1.853	1.2755
1	-1.751	1.2189
1	-1.666	1.1687
1	-1.564	1.1247
1	-1.462	1.0744
1	-1.377	1.0304
1	-1.292	0.99273
1	-1.207	0.95503
1	-1.122	0.91733
1	-1.037	0.88592
1	-0.969	0.8545
1	-0.901	0.82937
1	-0.833	0.80424
1	-0.765	0.7791
1	-0.697	0.75397
1	-0.629	0.73512
1	-0.578	0.71627
1	-0.51	0.70371
1	-0.459	0.68486
1	-0.408	0.67229
1	-0.357	0.65973
1	-0.306	0.65344
1	-0.255	0.64088
1	-0.204	0.63459
1	-0.153	0.62831
1	-0.102	0.62831
1	-0.051	0.62203
1	-0.017	0.62203
1	0.017	0.62203
1	0.068	0.62203
1	0.119	0.62831
1	0.153	0.62831
1	0.204	0.63459
1	0.255	0.64088
1	0.306	0.65344
1	0.357	0.65973
1	0.408	0.67229
1	0.459	0.68486
1	0.527	0.70371
1	0.578	0.71627
1	0.646	0.73512
1	0.697	0.76026
1	0.765	0.7791
1	0.833	0.80424
1	0.901	0.82937
1	0.969	0.86079
1	1.054	0.8922
1	1.122	0.92362
1	1.207	0.95503
1	1.292	0.99273
1	1.377	1.0367
1	1.462	1.0807
0	1.598	1.1247
0	1.734	1.1749
0	1.87	1.2315
0	2.006	1.288
0	2.159	1.3509
0	2.295	1.42
0	2.448	1.4891
0	2.601	1.5645
0	2.754	1.6462
0	2.89	1.7279
0	3.043	1.8221
0	3.179	1.9101
0	3.315	2.0106
0	3.451	2.1111
0	3.57	2.2179
0	3.689	2.3247
0	3.791	2.4378
0	3.876	2.5572
0	3.944	2.6703
0	4.012	2.7897
0	4.046	2.9154
0	4.063	3.0347
0	4.08	3.1541
0	4.063	3.2798
2	4.029	3.3992
2	4.012	3.5248
2	3.995	3.6442
2	3.944	3.7636
2	3.893	3.8767
2	3.825	3.996
2	3.74	4.1091
2	3.655	4.2222
2	3.553	4.3291
2	3.451	4.4359
2	3.349	4.5364
2	3.23	4.6369
2	3.128	4.7312
2	3.009	4.8254
2	2.907	4.9134
2	2.805	5.0014
2	2.703	5.083
2	2.601	5.1647
2	2.499	5.2401
2	2.414	5.3155
2	2.346	5.3846
2	2.261	5.4537
2	2.193	5.5228
2	2.142	5.5857
2	2.091	5.6485
2	2.04	5.7113
2	2.006	5.7742
2	1.972	5.8307
2	1.955	5.8936
2	1.938	5.9501
0	1.887	6.0066
0	1.853	6.0632
0	1.819	6.1197
0	1.802	6.1763
0	1.785	6.2265
0	1.785	0
1	1.785	0.050265
1	1.768	0.10681
1	1.734	0.15708
1	1.734	0.21363
1	1.717	0.26389
1	1.717	0.31416
1	1.734	0.36442
1	1.751	0.42097
1	1.768	0.47123
1	1.802	0.52778
1	1.836	0.57805
1	1.887	0.63459
1	1.938	0.69742
1	1.989	0.75397
1	2.057	0.8168
1	2.125	0.87963
1	2.21	0.94246
1	2.295	1.0116
1	2.38	1.0807
1	2.465	1.1561
1	2.567	1.2315
1	2.669	1.3069
1	2.771	1.3886
1	2.89	1.4765
1	2.992	1.5645
1	3.094	1.6525
1	3.196	1.753
1	3.315	1.8472
1	3.4	1.9478
0	3.536	2.0546
0	3.672	2.1614
0	3.791	2.2745
0	3.893	2.3876
0	3.978	2.507
0	4.063	2.6263
0	4.131	2.752
0	4.182	2.8777
0	4.199	3.0033
0	4.216	3.129
0	4.199	3.2546
0	4.165	3.3803
0	4.131	3.506
0	4.063	3.6316
0	3.978	3.751
0	3.876	3.8704
2	3.774	3.9835
2	3.689	4.0966
2	3.604	4.2034
2	3.519	4.3102
2	3.417	4.417
2	3.298	4.5175
2	3.196	4.6181
2	3.077	4.7123
2	2.975	4.8003
2	2.856	4.8883
2	2.754	4.9762
2	2.652	5.0579
2	2.55	5.1333
2	2.448	5.2087
2	2.363	5.2841
2	2.278	5.3532
2	2.21	5.416
2	2.142	5.4851
2	2.074	5.548
2	2.006	5.6108
2	1.955	5.6674
2	1.921	5.7302
2	1.887	5.7867
0	1.819	5.8433
0	1.751	5.8936
0	1.7	5.9438
0	1.649	5.9941
0	1.615	6.0443
0	1.581	6.0946
0	1.564	6.1386
0	1.547	6.1889
0	1.53	6.2328
0	1.53	0
2	1.53	0.043982
2	1.581	0.087963
2	1.632	0.13823
2	1.7	0.18849
2	1.768	0.23876
2	1.853	0.29531
2	1.938	0.35185
2	2.04	0.41469
0	2.091	0.47752
0	2.176	0.54035
0	2.244	0.60318
0	2.346	0.67229
0	2.431	0.74769
0	2.533	0.82309
0	2.652	0.89848
0	2.771	0.98016
0	2.907	1.0681
0	3.026	1.1561
0	3.179	1.2503
0	3.315	1.3446
0	3.468	1.4514
0	3.604	1.5519
0	3.757	1.665
0	3.91	1.7781
0	4.046	1.8975
0	4.182	2.0232
0	4.318	2.1488
0	4.42	2.2808
0	4.539	2.419
0	4.624	2.5572
0	4.692	2.6955
0	4.743	2.8337
0	4.777	2.9782
0	4.794	3.1227
0	4.777	3.2672
0	4.743	3.4117
0	4.692	3.5499
0	4.624	3.6945
0	4.522	3.8327
0	4.42	3.9646
0	4.301	4.0966
0	4.182	4.2222
0	4.029	4.3479
0	3.893	4.4673
0	3.74	4.5804
0	3.587	4.6935
0	3.434	4.794
0	3.281	4.8945
0	3.145	4.9951
0	2.992	5.0893
0	2.856	5.1773
0	2.72	5.2589
0	2.601	5.3406
0	2.482	5.416
0	2.363	5.4914
0	2.261	5.5605
0	2.176	5.6234
0	2.074	5.6925
0	2.006	5.749
0	1.921	5.8119
0	1.87	5.8684
0	1.802	5.925
0	1.751	5.9752
0	1.717	6.0255
0	1.683	6.082
0	1.649	6.1323
0	1.632	6.1826
0	1.615	6.2265
0	1.615	6.2768
0	1.615	0.043982
0	1.632	0.094246
0	1.649	0.13823
0	1.666	0.18849
1	1.7	0.24504
1	1.7	0.29531
1	1.7	0.34557
1	1.717	0.39583
1	1.734	0.4461
1	1.768	0.50265
1	1.802	0.55291
1	1.836	0.60946
1	1.887	0.66601
1	1.955	0.72256
1	2.006	0.78539
1	2.074	0.84193
1	2.142	0.91105
1	2.227	0.97388
1	2.312	1.043
1	2.414	1.1121
1	2.499	1.1875
1	2.601	1.2629
1	2.703	1.3446
1	2.805	1.4263
1	2.924	1.5142
1	3.026	1.6022
1	3.128	1.6964
1	3.23	1.7907
1	3.332	1.8912
1	3.434	1.9917
1	3.536	2.0986
1	3.604	2.2054
1	3.689	2.3122
0	3.791	2.4253
0	3.876	2.5447
0	3.944	2.6578
0	4.012	2.7771
0	4.046	2.9028
0	4.08	3.0222
0	4.08	3.1478
0	4.063	3.2672
0	4.046	3.3929
0	3.995	3.5122
0	3.927	3.6316
0	3.842	3.7447
0	3.757	3.8641
0	3.655	3.9709
0	3.536	4.0777
0	3.4	4.1845
0	3.264	4.2851
0	3.128	4.3793
0	2.975	4.4736
0	2.839	4.5615
0	2.686	4.6432
0	2.533	4.7249
0	2.38	4.794
0	2.227	4.8631
0	2.074	4.9322
0	1.938	4.9888
0	1.785	5.0453
0	1.649	5.0956
0	1.513	5.1459
0	1.377	5.1898
0	1.241	5.2275
0	1.105	5.2652
0	0.986	5.2966
0	0.867	5.3218
0	0.748	5.3469
0	0.629	5.372
0	0.51	5.3846
0	0.391	5.4035
0	0.272	5.4097
0	0.153	5.416
0	0.051	5.4223
0	-0.051	5.4223
0	-0.17	5.416
0	-0.289	5.4097
0	-0.391	5.3972
0	-0.51	5.3846
0	-0.629	5.3658
0	-0.748	5.3469
2	-0.867	5.3218
2	-0.952	5.2966
2	-1.037	5.2652
2	-1.122	5.2338
2	-1.224	5.1961
2	-1.309	5.1584
2	-1.411	5.1207
2	-1.496	5.0767
2	-1.598	5.0265
2	-1.7	4.9762
2	-1.802	4.926
2	-1.921	4.8694
2	-2.023	4.8066
2	-2.125	4.75
2	-2.244	4.6809
2	-2.346	4.6118
2	-2.448	4.5427
2	-2.55	4.4673
2	-2.652	4.3856
2	-2.754	4.3039
2	-2.856	4.2222
2	-2.941	4.1343
2	-3.026	4.0463
2	-3.094	3.9521
2	-3.145	3.8578
0	-3.247	3.7636
0	-3.332	3.6631
0	-3.383	3.5625
0	-3.451	3.462
0	-3.485	3.3552
0	-3.502	3.2484
0	-3.519	3.1416
0	-3.502	3.041
0	-3.485	2.9342
0	-3.434	2.8274
0	-3.383	2.7269
0	-3.315	2.6263
0	-3.23	2.5258
0	-3.145	2.4316
0	-3.043	2.3373
0	-2.924	2.2494
0	-2.805	2.1614
0	-2.669	2.0797
0	-2.533	2.0043
0	-2.397	1.9289
0	-2.261	1.8598
0	-2.108	1.7907
0	-1.955	1.7279
0	-1.819	1.6713
0	-1.666	1.621
[truncated: 5,162 more rows]
