# Supplementary material for: Skilled motor control of an inverted pendulum implies low entropy of states but high entropy of actions
Source: PLoS Comput Biol. 2023 Jan 6;19(1):e1010810. doi: 10.1371/journal.pcbi.1010810 (PMC9851554; doi:10.1371/journal.pcbi.1010810)
Supplement: S2 File — The dataset within the file contains the data collected during the experiment. Each CSV file named “FRI_p_l.csv” corresponds to a different trial, where “p” stands for an unique numerical participant’s identifier and “l” stands for pendulum length (where “2” corresponds to 0.2, “3” to 0.3 m, “4” to 0.4 m, etc.). In every file, rows correspond to subsequent time steps, sampled with a frequency of 0.017 s. For every recorded time step, each column contains: the action selected by the trial’s participant (“action”). The value 0 corresponds to a “no action”, the value 1 represents an action that pushes the pendulum towards the clockwise direction and the value 2 corresponds to an action that pushes the pendulum towards the anti-clockwise direction.the angular velocity of the pendulum at that time step (“ang. velocity”), measured in rad s−1.the angle of the pendulum at that time step (“angle”), measured in rad with values in the interval [0, 2π) rad. The angle 0 rad corresponds to the pendulum oriented in its upright position.the single utility value associated to the whole trial (“utility”). (ZIP) [file pcbi.1010810.s002.zip › ExperimentalData/FRI_32_5.csv]

action	angular vel.	angle	trial utility
0	0	3.2358	-10.5529
0	0	3.2358
0	-0.017	3.2358
0	-0.017	3.2358
0	-0.017	3.2358
0	-0.034	3.2358
0	-0.034	3.2358
0	-0.034	3.2358
0	-0.051	3.2295
0	-0.051	3.2295
0	-0.051	3.2295
0	-0.068	3.2232
0	-0.068	3.2232
0	-0.068	3.2232
0	-0.068	3.217
0	-0.085	3.217
0	-0.085	3.2107
0	-0.085	3.2107
0	-0.085	3.2107
0	-0.102	3.2044
0	-0.102	3.2044
0	-0.102	3.1981
0	-0.102	3.1918
0	-0.119	3.1918
0	-0.119	3.1855
0	-0.119	3.1855
0	-0.119	3.1793
0	-0.119	3.1793
0	-0.119	3.173
0	-0.119	3.1667
0	-0.119	3.1667
0	-0.136	3.1604
0	-0.136	3.1541
0	-0.136	3.1541
0	-0.136	3.1478
0	-0.136	3.1416
0	-0.136	3.1416
0	-0.136	3.1353
0	-0.136	3.129
0	-0.136	3.129
0	-0.136	3.1227
0	-0.136	3.1164
0	-0.119	3.1164
0	-0.119	3.1101
0	-0.119	3.1038
0	-0.119	3.1038
0	-0.119	3.0976
0	-0.119	3.0976
0	-0.119	3.0913
0	-0.119	3.085
0	-0.102	3.085
0	-0.102	3.0787
0	-0.102	3.0787
0	-0.102	3.0724
0	-0.085	3.0724
0	-0.085	3.0661
0	-0.085	3.0661
0	-0.085	3.0599
0	-0.068	3.0599
0	-0.068	3.0599
0	-0.068	3.0536
0	-0.068	3.0536
0	-0.051	3.0536
0	-0.051	3.0473
0	-0.051	3.0473
0	-0.034	3.0473
1	-0.034	3.0473
1	-0.051	3.041
1	-0.051	3.041
1	-0.068	3.041
1	-0.068	3.0347
1	-0.085	3.0347
1	-0.102	3.0347
1	-0.102	3.0284
1	-0.119	3.0222
1	-0.119	3.0222
1	-0.136	3.0159
1	-0.136	3.0159
1	-0.153	3.0096
1	-0.153	3.0033
1	-0.17	2.997
1	-0.17	2.9908
1	-0.187	2.9845
1	-0.187	2.9845
1	-0.187	2.9782
1	-0.204	2.9719
1	-0.204	2.9656
1	-0.204	2.9593
1	-0.221	2.9531
1	-0.221	2.9405
1	-0.221	2.9342
1	-0.221	2.9279
1	-0.238	2.9216
1	-0.238	2.9154
1	-0.238	2.9091
1	-0.238	2.9028
1	-0.238	2.8902
1	-0.238	2.8839
1	-0.238	2.8777
1	-0.238	2.8714
1	-0.238	2.8651
1	-0.238	2.8525
1	-0.238	2.8462
1	-0.238	2.84
1	-0.238	2.8337
1	-0.238	2.8274
1	-0.238	2.8148
1	-0.238	2.8085
1	-0.221	2.8023
1	-0.221	2.796
1	-0.221	2.7897
0	-0.204	2.7834
0	-0.17	2.7771
0	-0.153	2.7708
0	-0.136	2.7646
0	-0.119	2.7646
0	-0.085	2.7583
0	-0.068	2.7583
0	-0.051	2.7583
0	-0.017	2.752
0	0	2.752
0	0	2.752
0	0.034	2.752
0	0.051	2.7583
0	0.068	2.7583
0	0.102	2.7583
0	0.119	2.7646
0	0.136	2.7708
0	0.153	2.7708
0	0.187	2.7771
0	0.204	2.7834
0	0.221	2.7897
0	0.238	2.796
0	0.255	2.8085
0	0.289	2.8148
0	0.306	2.8211
0	0.323	2.8337
0	0.34	2.84
0	0.357	2.8525
0	0.374	2.8651
0	0.391	2.8777
0	0.408	2.8902
0	0.408	2.9028
0	0.425	2.9154
0	0.442	2.9279
0	0.459	2.9405
0	0.459	2.9531
0	0.476	2.9656
0	0.476	2.9845
0	0.493	2.997
0	0.493	3.0159
0	0.51	3.0284
0	0.51	3.041
0	0.51	3.0599
0	0.527	3.0724
0	0.527	3.0913
0	0.527	3.1101
0	0.527	3.1227
0	0.527	3.1416
0	0.527	3.1541
0	0.527	3.173
0	0.527	3.1855
0	0.527	3.2044
0	0.51	3.217
0	0.51	3.2358
0	0.51	3.2484
0	0.493	3.2672
0	0.493	3.2798
0	0.476	3.2923
0	0.459	3.3112
0	0.459	3.3238
0	0.442	3.3363
0	0.425	3.3489
0	0.425	3.3615
0	0.408	3.374
0	0.391	3.3866
0	0.374	3.3992
0	0.357	3.4117
0	0.34	3.4243
0	0.323	3.4306
0	0.306	3.4431
0	0.289	3.4494
0	0.272	3.462
0	0.255	3.4683
0	0.238	3.4745
0	0.204	3.4808
0	0.187	3.4871
0	0.17	3.4934
1	0.153	3.4997
1	0.102	3.506
1	0.068	3.506
1	0.034	3.506
1	0	3.5122
1	-0.017	3.506
1	-0.068	3.506
1	-0.102	3.506
1	-0.136	3.4997
1	-0.17	3.4934
1	-0.204	3.4871
1	-0.255	3.4808
1	-0.289	3.4745
1	-0.323	3.4683
1	-0.357	3.4557
1	-0.391	3.4431
1	-0.425	3.4306
1	-0.459	3.418
1	-0.493	3.4054
1	-0.527	3.3866
1	-0.544	3.374
1	-0.578	3.3552
1	-0.612	3.3363
1	-0.629	3.3175
1	-0.663	3.2986
1	-0.68	3.2798
1	-0.714	3.2546
1	-0.731	3.2358
1	-0.748	3.2107
1	-0.765	3.1918
1	-0.782	3.1667
1	-0.799	3.1416
1	-0.816	3.1164
1	-0.833	3.0913
1	-0.85	3.0661
1	-0.85	3.041
1	-0.867	3.0159
1	-0.867	2.9845
1	-0.884	2.9593
1	-0.884	2.9342
1	-0.884	2.9091
1	-0.884	2.8777
1	-0.884	2.8525
1	-0.884	2.8274
1	-0.884	2.8023
1	-0.884	2.7708
1	-0.867	2.7457
1	-0.867	2.7206
1	-0.85	2.6955
1	-0.85	2.6703
1	-0.833	2.6452
1	-0.816	2.62
1	-0.799	2.5949
1	-0.782	2.5698
1	-0.765	2.5447
1	-0.748	2.5195
1	-0.731	2.5007
1	-0.714	2.4755
1	-0.697	2.4567
1	-0.663	2.4378
1	-0.646	2.419
1	-0.629	2.3939
1	-0.595	2.3813
0	-0.561	2.3624
0	-0.51	2.3436
0	-0.476	2.331
0	-0.425	2.3185
0	-0.374	2.3059
0	-0.34	2.2933
0	-0.289	2.2808
0	-0.238	2.2745
0	-0.204	2.2682
0	-0.153	2.2619
0	-0.102	2.2556
0	-0.051	2.2556
0	-0.017	2.2556
0	0.017	2.2556
0	0.068	2.2556
0	0.102	2.2556
0	0.153	2.2619
0	0.204	2.2682
0	0.255	2.2745
0	0.289	2.2808
0	0.34	2.2933
0	0.374	2.3059
0	0.425	2.3185
0	0.476	2.331
0	0.51	2.3436
0	0.561	2.3624
0	0.595	2.3813
0	0.629	2.4001
0	0.68	2.419
0	0.714	2.4378
0	0.748	2.463
0	0.782	2.4818
0	0.816	2.507
0	0.85	2.5321
0	0.884	2.5635
0	0.918	2.5886
0	0.952	2.6138
0	0.986	2.6452
0	1.003	2.6766
0	1.037	2.708
0	1.054	2.7394
0	1.088	2.7708
0	1.105	2.8023
0	1.122	2.84
0	1.139	2.8714
0	1.156	2.9091
0	1.156	2.9405
0	1.173	2.9782
0	1.173	3.0096
0	1.19	3.0473
0	1.19	3.085
0	1.19	3.1164
0	1.19	3.1541
0	1.19	3.1918
0	1.19	3.2295
0	1.173	3.2609
0	1.173	3.2986
0	1.156	3.33
0	1.139	3.3677
0	1.122	3.3992
0	1.105	3.4369
0	1.088	3.4683
0	1.071	3.4997
0	1.054	3.5311
0	1.02	3.5625
0	1.003	3.5939
0	0.969	3.6254
0	0.935	3.6568
0	0.901	3.6819
0	0.884	3.707
0	0.85	3.7384
0	0.816	3.7636
0	0.765	3.7824
0	0.731	3.8076
0	0.697	3.8264
0	0.663	3.8515
0	0.612	3.8704
0	0.578	3.8892
0	0.544	3.9018
0	0.493	3.9207
0	0.459	3.9332
0	0.408	3.9458
0	0.357	3.9583
0	0.323	3.9709
0	0.272	3.9772
0	0.238	3.9898
0	0.187	3.996
0	0.136	3.996
0	0.085	4.0023
0	0.051	4.0023
0	0	4.0086
0	-0.034	4.0023
0	-0.068	4.0023
0	-0.119	4.0023
0	-0.17	3.996
0	-0.204	3.9898
0	-0.255	3.9835
0	-0.306	3.9772
1	-0.34	3.9646
1	-0.408	3.9521
1	-0.459	3.9395
1	-0.527	3.9269
1	-0.578	3.9081
1	-0.629	3.8892
1	-0.697	3.8704
1	-0.748	3.8453
1	-0.799	3.8264
1	-0.85	3.8013
1	-0.901	3.7699
1	-0.952	3.7447
1	-1.003	3.7133
1	-1.054	3.6819
1	-1.105	3.6505
1	-1.139	3.6191
1	-1.19	3.5814
1	-1.224	3.5437
1	-1.258	3.506
1	-1.309	3.4683
1	-1.343	3.4306
1	-1.36	3.3866
1	-1.394	3.3489
1	-1.428	3.3049
1	-1.445	3.2609
1	-1.462	3.217
1	-1.479	3.173
1	-1.496	3.129
1	-1.513	3.0787
1	-1.53	3.0347
1	-1.53	2.9908
1	-1.547	2.9405
1	-1.547	2.8965
1	-1.547	2.8525
1	-1.547	2.8023
1	-1.53	2.7583
1	-1.53	2.708
1	-1.513	2.664
1	-1.496	2.62
1	-1.479	2.5761
1	-1.462	2.5321
1	-1.445	2.4881
1	-1.428	2.4441
1	-1.411	2.4001
1	-1.377	2.3562
1	-1.343	2.3185
1	-1.326	2.2745
1	-1.292	2.2368
1	-1.258	2.1991
1	-1.224	2.1614
1	-1.19	2.1237
1	-1.156	2.086
0	-1.105	2.0546
0	-1.054	2.0232
0	-0.986	1.9917
0	-0.935	1.9603
0	-0.884	1.9352
0	-0.816	1.9101
0	-0.765	1.8849
0	-0.714	1.8598
0	-0.646	1.841
0	-0.595	1.8221
0	-0.527	1.8033
0	-0.476	1.7907
0	-0.408	1.7781
0	-0.357	1.7655
0	-0.306	1.753
0	-0.238	1.7467
0	-0.187	1.7404
0	-0.119	1.7341
0	-0.068	1.7341
0	0	1.7341
0	0.034	1.7341
0	0.102	1.7341
0	0.153	1.7404
0	0.221	1.7467
0	0.272	1.753
0	0.34	1.7593
0	0.391	1.7718
0	0.459	1.7844
0	0.51	1.8033
0	0.561	1.8158
0	0.629	1.8347
0	0.68	1.8535
0	0.748	1.8786
0	0.799	1.8975
0	0.85	1.9226
0	0.901	1.954
0	0.969	1.9792
0	1.02	2.0106
0	1.071	2.042
0	1.122	2.0734
0	1.173	2.1111
0	1.224	2.1425
0	1.275	2.1802
0	1.326	2.2242
0	1.36	2.2619
0	1.411	2.3059
0	1.462	2.3499
0	1.496	2.3939
0	1.53	2.4378
0	1.564	2.4881
0	1.615	2.5321
0	1.632	2.5823
0	1.666	2.6326
0	1.7	2.6829
0	1.717	2.7332
0	1.734	2.7834
0	1.751	2.84
0	1.768	2.8902
0	1.785	2.9468
0	1.802	2.997
0	1.802	3.0536
0	1.802	3.1101
0	1.802	3.1604
0	1.802	3.217
0	1.785	3.2735
0	1.785	3.3238
0	1.768	3.3803
0	1.751	3.4306
0	1.734	3.4871
0	1.717	3.5374
0	1.683	3.5877
0	1.649	3.6379
0	1.632	3.6882
0	1.598	3.7384
0	1.547	3.7824
0	1.513	3.8264
0	1.479	3.8767
0	1.428	3.9207
0	1.394	3.9583
0	1.343	4.0023
0	1.292	4.04
0	1.258	4.084
0	1.207	4.1154
0	1.156	4.1531
0	1.105	4.1845
0	1.037	4.2222
0	0.986	4.2537
0	0.935	4.2788
0	0.884	4.3102
0	0.833	4.3353
0	0.765	4.3605
0	0.714	4.3793
0	0.646	4.3982
0	0.595	4.417
0	0.544	4.4359
0	0.476	4.4547
0	0.425	4.4673
0	0.357	4.4798
0	0.306	4.4861
0	0.238	4.4987
0	0.187	4.505
0	0.136	4.5113
0	0.068	4.5113
0	0.017	4.5113
0	-0.034	4.5113
0	-0.085	4.5113
0	-0.153	4.505
0	-0.204	4.4987
0	-0.272	4.4924
0	-0.323	4.4861
0	-0.391	4.4736
0	-0.442	4.461
0	-0.493	4.4484
0	-0.561	4.4296
0	-0.612	4.4107
1	-0.663	4.3919
1	-0.748	4.373
1	-0.816	4.3479
1	-0.884	4.3228
1	-0.952	4.2976
1	-1.02	4.2662
1	-1.105	4.2348
1	-1.173	4.1971
1	-1.241	4.1657
1	-1.292	4.1217
1	-1.36	4.084
1	-1.428	4.04
1	-1.496	3.996
1	-1.547	3.9521
1	-1.615	3.9018
1	-1.666	3.8578
1	-1.717	3.8076
1	-1.768	3.751
1	-1.819	3.7008
1	-1.87	3.6442
1	-1.904	3.5877
1	-1.938	3.5248
1	-1.989	3.4683
1	-2.006	3.4054
1	-2.04	3.3489
1	-2.074	3.2861
1	-2.091	3.2232
1	-2.108	3.1604
1	-2.125	3.0976
1	-2.142	3.0284
1	-2.142	2.9656
1	-2.142	2.9028
1	-2.142	2.84
1	-2.142	2.7708
1	-2.125	2.708
1	-2.125	2.6452
1	-2.108	2.5823
1	-2.091	2.5195
1	-2.074	2.4567
1	-2.04	2.3939
1	-2.023	2.331
1	-1.989	2.2745
1	-1.955	2.2117
1	-1.921	2.1551
1	-1.887	2.0986
1	-1.853	2.042
1	-1.802	1.9855
1	-1.768	1.9289
1	-1.734	1.8786
0	-1.666	1.8284
0	-1.615	1.7781
0	-1.547	1.7279
0	-1.496	1.6839
0	-1.428	1.6399
0	-1.36	1.5959
0	-1.309	1.5582
0	-1.241	1.5205
0	-1.19	1.4828
0	-1.122	1.4451
0	-1.071	1.4137
0	-1.003	1.3823
0	-0.952	1.3509
0	-0.884	1.3257
0	-0.833	1.3006
0	-0.765	1.2755
0	-0.714	1.2503
0	-0.663	1.2315
0	-0.595	1.2126
0	-0.544	1.1938
0	-0.493	1.1812
0	-0.425	1.1687
0	-0.374	1.1561
0	-0.323	1.1435
0	-0.272	1.131
0	-0.221	1.1247
0	-0.153	1.1184
0	-0.102	1.1184
0	-0.051	1.1121
0	0	1.1121
0	0.034	1.1121
0	0.102	1.1184
0	0.153	1.1184
0	0.204	1.1247
0	0.255	1.131
0	0.306	1.1435
0	0.357	1.1498
0	0.425	1.1624
0	0.476	1.1749
0	0.527	1.1938
0	0.578	1.2064
0	0.646	1.2252
0	0.697	1.2503
0	0.748	1.2692
0	0.816	1.2943
0	0.867	1.3195
0	0.935	1.3446
0	0.986	1.376
0	1.037	1.4074
0	1.105	1.4388
0	1.156	1.4703
0	1.224	1.5079
0	1.275	1.5456
0	1.343	1.5896
0	1.394	1.6273
0	1.462	1.6713
0	1.513	1.7153
0	1.581	1.7655
0	1.632	1.8095
0	1.683	1.8598
0	1.751	1.9101
0	1.802	1.9666
0	1.853	2.0232
0	1.904	2.0797
0	1.955	2.1362
0	2.006	2.1991
0	2.057	2.2556
0	2.091	2.3185
0	2.142	2.3813
0	2.176	2.4504
0	2.21	2.5132
0	2.244	2.5823
0	2.278	2.6515
0	2.295	2.7206
0	2.329	2.7897
0	2.346	2.8588
0	2.346	2.9279
0	2.363	3.0033
0	2.363	3.0724
0	2.363	3.1416
0	2.363	3.217
0	2.363	3.2861
0	2.346	3.3552
0	2.329	3.4243
0	2.312	3.4934
0	2.278	3.5625
0	2.261	3.6316
0	2.227	3.7008
0	2.193	3.7699
0	2.159	3.8327
0	2.108	3.8955
0	2.074	3.9583
0	2.023	4.0212
0	1.972	4.084
0	1.921	4.1406
0	1.87	4.1971
0	1.819	4.2537
0	1.751	4.3039
0	1.7	4.3605
0	1.649	4.4107
0	1.581	4.461
0	1.53	4.505
0	1.462	4.549
0	1.411	4.593
0	1.343	4.6369
0	1.292	4.6746
0	1.224	4.7123
0	1.173	4.75
0	1.105	4.7814
0	1.037	4.8129
0	0.986	4.8443
0	0.918	4.8757
0	0.867	4.9008
0	0.799	4.926
0	0.748	4.9511
0	0.68	4.9699
0	0.629	4.9951
0	0.578	5.0139
0	0.51	5.0265
0	0.459	5.0453
0	0.408	5.0579
0	0.34	5.0705
0	0.289	5.0767
0	0.238	5.083
0	0.17	5.0893
0	0.119	5.0956
0	0.068	5.1019
0	0.017	5.1019
0	-0.034	5.1019
0	-0.085	5.0956
0	-0.136	5.0956
0	-0.187	5.0893
0	-0.255	5.083
0	-0.306	5.0767
0	-0.357	5.0642
0	-0.425	5.0516
0	-0.476	5.039
0	-0.527	5.0202
0	-0.595	5.0076
0	-0.646	4.9888
0	-0.697	4.9637
0	-0.765	4.9448
0	-0.816	4.9197
0	-0.884	4.8945
0	-0.935	4.8694
0	-1.003	4.838
0	-1.054	4.8066
0	-1.105	4.7752
0	-1.173	4.7375
0	-1.224	4.706
0	-1.292	4.6683
1	-1.343	4.6244
1	-1.428	4.5867
1	-1.496	4.5427
1	-1.581	4.4924
1	-1.649	4.4421
1	-1.717	4.3919
1	-1.802	4.3416
1	-1.87	4.2851
1	-1.938	4.2285
1	-2.006	4.172
1	-2.074	4.1091
1	-2.125	4.0463
1	-2.193	3.9772
1	-2.244	3.9144
1	-2.312	3.8453
1	-2.363	3.7761
1	-2.414	3.7008
1	-2.448	3.6316
1	-2.499	3.5562
1	-2.533	3.4808
1	-2.567	3.4054
1	-2.584	3.3238
1	-2.618	3.2484
1	-2.635	3.1667
1	-2.652	3.085
1	-2.652	3.0096
1	-2.669	2.9279
1	-2.669	2.8462
1	-2.652	2.7708
1	-2.652	2.6892
1	-2.635	2.6075
1	-2.618	2.5321
1	-2.601	2.4504
1	-2.567	2.375
1	-2.55	2.2933
1	-2.516	2.2179
1	-2.482	2.1425
1	-2.448	2.0734
1	-2.397	1.998
1	-2.363	1.9289
1	-2.329	1.8535
1	-2.278	1.7844
1	-2.227	1.7216
0	-2.176	1.6525
0	-2.108	1.5896
0	-2.057	1.5268
0	-1.989	1.464
0	-1.938	1.4074
0	-1.87	1.3446
0	-1.819	1.2943
0	-1.751	1.2378
0	-1.7	1.1875
0	-1.632	1.1372
0	-1.581	1.087
0	-1.53	1.043
0	-1.479	0.99273
0	-1.428	0.94875
0	-1.377	0.91105
0	-1.326	0.86707
0	-1.292	0.82937
0	-1.241	0.79167
0	-1.207	0.75397
0	-1.156	0.71627
0	-1.122	0.68486
0	-1.088	0.64716
0	-1.054	0.61574
0	-1.02	0.58433
0	-0.986	0.5592
2	-0.952	0.52778
2	-0.901	0.49637
2	-0.85	0.47123
2	-0.816	0.4461
2	-0.765	0.42097
2	-0.731	0.40212
2	-0.697	0.37699
2	-0.646	0.35814
2	-0.612	0.33929
2	-0.578	0.32044
2	-0.544	0.30159
2	-0.51	0.28902
2	-0.476	0.27017
2	-0.442	0.25761
2	-0.408	0.24504
2	-0.374	0.23247
2	-0.357	0.21991
2	-0.323	0.21363
2	-0.289	0.20106
2	-0.272	0.19478
2	-0.238	0.18849
2	-0.204	0.18221
2	-0.187	0.17593
2	-0.153	0.16964
2	-0.136	0.16336
2	-0.102	0.15708
2	-0.085	0.15708
2	-0.051	0.15708
2	-0.034	0.15079
2	0	0.15079
2	0	0.15079
2	0.034	0.15079
2	0.051	0.15708
2	0.085	0.15708
2	0.119	0.16336
2	0.136	0.16336
2	0.17	0.16964
0	0.17	0.17593
1	0.187	0.18221
1	0.187	0.18849
1	0.17	0.18849
1	0.17	0.19478
1	0.17	0.20106
1	0.17	0.20734
1	0.153	0.21363
1	0.153	0.21991
1	0.153	0.21991
1	0.153	0.22619
1	0.153	0.23247
1	0.136	0.23876
1	0.136	0.23876
1	0.136	0.24504
1	0.136	0.25132
1	0.136	0.25132
1	0.136	0.25761
1	0.136	0.26389
1	0.136	0.27017
1	0.136	0.27017
1	0.136	0.27646
1	0.136	0.28274
1	0.136	0.28274
1	0.136	0.28902
1	0.136	0.29531
1	0.136	0.29531
1	0.136	0.30159
1	0.136	0.30787
1	0.153	0.31416
1	0.153	0.31416
1	0.153	0.32044
1	0.153	0.32672
1	0.153	0.333
1	0.153	0.333
1	0.17	0.33929
1	0.17	0.34557
1	0.17	0.35185
1	0.187	0.35814
1	0.187	0.36442
1	0.187	0.3707
1	0.187	0.37699
1	0.204	0.38327
1	0.204	0.38955
1	0.221	0.39583
1	0.221	0.40212
1	0.221	0.4084
1	0.238	0.41469
1	0.238	0.42097
0	0.272	0.42725
0	0.289	0.43982
0	0.323	0.4461
0	0.34	0.45867
0	0.374	0.47123
0	0.408	0.4838
0	0.425	0.49637
0	0.459	0.50893
0	0.493	0.5215
0	0.51	0.54035
0	0.544	0.55291
0	0.578	0.57176
0	0.612	0.59061
0	0.646	0.60946
0	0.68	0.62831
0	0.714	0.64716
0	0.748	0.67229
0	0.799	0.69742
0	0.833	0.72256
0	0.867	0.74769
0	0.918	0.77282
0	0.952	0.79795
0	1.003	0.82937
0	1.037	0.86079
0	1.088	0.8922
0	1.139	0.9299
0	1.173	0.96131
0	1.224	0.99901
0	1.275	1.0367
0	1.326	1.0744
0	1.394	1.1184
0	1.445	1.1624
0	1.496	1.2064
0	1.547	1.2503
0	1.615	1.2943
0	1.666	1.3446
0	1.717	1.3948
0	1.785	1.4514
0	1.836	1.5017
0	1.904	1.5582
0	1.955	1.621
0	2.023	1.6776
0	2.074	1.7404
0	2.125	1.8033
0	2.193	1.8661
0	2.244	1.9352
0	2.295	2.0043
0	2.346	2.0734
0	2.397	2.1425
0	2.448	2.2179
0	2.499	2.2933
0	2.533	2.3687
0	2.567	2.4441
0	2.618	2.5258
0	2.635	2.6012
0	2.669	2.6829
0	2.686	2.7646
0	2.703	2.8462
0	2.72	2.9279
0	2.737	3.0096
0	2.737	3.0913
0	2.737	3.173
0	2.737	3.2546
0	2.72	3.3363
0	2.703	3.418
0	2.686	3.4997
0	2.652	3.5814
0	2.635	3.6568
0	2.601	3.7384
0	2.567	3.8138
0	2.516	3.8955
0	2.482	3.9646
0	2.431	4.04
0	2.38	4.1154
0	2.329	4.1845
0	2.278	4.2537
0	2.21	4.3228
0	2.159	4.3856
0	2.108	4.4484
0	2.04	4.5113
0	1.972	4.5741
0	1.921	4.6306
0	1.853	4.6872
0	1.802	4.7437
0	1.734	4.8003
0	1.683	4.8506
0	1.615	4.9008
0	1.564	4.9448
0	1.496	4.9951
0	1.445	5.039
0	1.377	5.083
0	1.326	5.1207
0	1.275	5.1584
0	1.224	5.1961
0	1.173	5.2338
0	1.105	5.2715
0	1.054	5.3029
0	1.02	5.3343
0	0.969	5.3658
0	0.918	5.3909
0	0.867	5.416
0	0.816	5.4412
0	0.782	5.4663
0	0.731	5.4914
0	0.697	5.5103
0	0.646	5.5354
0	0.612	5.5543
0	0.578	5.5731
0	0.527	5.5857
0	0.493	5.6045
0	0.459	5.6171
0	0.425	5.6297
0	0.391	5.6422
0	0.357	5.6548
0	0.306	5.6674
0	0.272	5.6736
0	0.238	5.6799
0	0.204	5.6925
0	0.17	5.6988
0	0.153	5.6988
0	0.119	5.705
0	0.085	5.705
0	0.051	5.7113
0	0.017	5.7113
0	0	5.7113
0	-0.034	5.7113
0	-0.068	5.7113
0	-0.102	5.705
0	-0.136	5.705
0	-0.17	5.6988
0	-0.204	5.6925
0	-0.221	5.6862
0	-0.255	5.6799
0	-0.289	5.6674
0	-0.323	5.6611
0	-0.374	5.6485
0	-0.408	5.6359
0	-0.442	5.6234
0	-0.476	5.6108
0	-0.51	5.5982
0	-0.544	5.5794
0	-0.595	5.5605
0	-0.629	5.5417
0	-0.663	5.5228
0	-0.714	5.504
0	-0.748	5.4789
0	-0.799	5.46
0	-0.833	5.4349
0	-0.884	5.4035
0	-0.935	5.3783
0	-0.969	5.3532
0	-1.02	5.3218
0	-1.071	5.2904
0	-1.122	5.2527
0	-1.173	5.2213
0	-1.224	5.1836
0	-1.275	5.1459
0	-1.343	5.1082
0	-1.394	5.0642
0	-1.445	5.0202
0	-1.496	4.9762
0	-1.564	4.9322
0	-1.615	4.882
0	-1.683	4.8317
0	-1.734	4.7814
0	-1.802	4.7312
0	-1.853	4.6746
0	-1.921	4.6181
0	-1.972	4.5615
0	-2.023	4.4987
0	-2.091	4.4359
0	-2.142	4.373
0	-2.193	4.3102
0	-2.244	4.2411
0	-2.295	4.172
0	-2.346	4.1029
0	-2.397	4.0338
0	-2.448	3.9583
0	-2.482	3.883
0	-2.516	3.8076
0	-2.55	3.7322
1	-2.584	3.6568
1	-2.635	3.5751
1	-2.669	3.4934
1	-2.703	3.418
1	-2.737	3.3363
1	-2.754	3.2484
1	-2.771	3.1667
1	-2.788	3.085
1	-2.788	3.0033
1	-2.805	2.9154
1	-2.805	2.8337
1	-2.788	2.7457
1	-2.788	2.664
1	-2.771	2.5823
1	-2.754	2.4944
1	-2.72	2.4127
1	-2.703	2.331
1	-2.669	2.2556
1	-2.635	2.174
1	-2.601	2.0923
0	-2.55	2.0169
0	-2.482	1.9415
0	-2.431	1.8661
0	-2.38	1.797
0	-2.312	1.7216
0	-2.261	1.6525
0	-2.193	1.5896
0	-2.125	1.5205
0	-2.074	1.4577
0	-2.006	1.4011
0	-1.955	1.3383
0	-1.887	1.2817
0	-1.836	1.2252
0	-1.768	1.1687
0	-1.717	1.1184
0	-1.666	1.0681
0	-1.615	1.0179
0	-1.564	0.9676
0	-1.513	0.92362
0	-1.462	0.87963
0	-1.411	0.83565
0	-1.377	0.79167
0	-1.326	0.75397
0	-1.292	0.70999
0	-1.258	0.67229
0	-1.207	0.63459
0	-1.173	0.59689
0	-1.139	0.56548
0	-1.105	0.52778
0	-1.088	0.49637
0	-1.054	0.46495
0	-1.02	0.43353
0	-1.003	0.40212
0	-0.986	0.3707
0	-0.952	0.34557
2	-0.935	0.31416
2	-0.901	0.28902
2	-0.867	0.25761
2	-0.833	0.23247
2	-0.816	0.20734
2	-0.782	0.18849
2	-0.748	0.16336
2	-0.731	0.13823
2	-0.697	0.11938
2	-0.68	0.094246
2	-0.663	0.075397
2	-0.629	0.056548
2	-0.612	0.037699
2	-0.595	0.018849
2	-0.578	0
2	-0.561	6.2642
2	-0.544	6.2517
2	-0.527	6.2328
2	-0.527	6.2203
2	-0.51	6.2014
2	-0.493	6.1889
2	-0.493	6.17
2	-0.51	6.1574
2	-0.527	6.1386
2	-0.561	6.126
2	-0.578	6.1072
2	-0.612	6.0883
2	-0.646	6.0695
2	-0.663	6.0506
2	-0.697	6.0255
2	-0.731	6.0066
2	-0.748	5.9815
2	-0.765	5.9627
2	-0.782	5.9375
2	-0.799	5.9124
2	-0.833	5.8873
2	-0.85	5.8621
2	-0.867	5.837
2	-0.901	5.8119
2	-0.935	5.7805
2	-0.952	5.7553
2	-0.986	5.7239
2	-1.02	5.6925
2	-1.054	5.6611
2	-1.088	5.6297
2	-1.122	5.5982
2	-1.156	5.5605
2	-1.207	5.5291
2	-1.241	5.4914
2	-1.292	5.4537
2	-1.326	5.416
2	-1.377	5.372
2	-1.428	5.3281
2	-1.462	5.2841
2	-1.513	5.2401
2	-1.564	5.1961
0	-1.632	5.1459
0	-1.683	5.0956
0	-1.734	5.0453
0	-1.785	4.9951
0	-1.853	4.9385
0	-1.904	4.882
0	-1.972	4.8254
0	-2.023	4.7626
0	-2.074	4.6998
0	-2.142	4.6369
0	-2.193	4.5741
0	-2.261	4.505
0	-2.312	4.4359
0	-2.363	4.3667
0	-2.431	4.2914
0	-2.482	4.2222
0	-2.533	4.1468
0	-2.584	4.0652
0	-2.618	3.9898
0	-2.669	3.9081
0	-2.703	3.8264
0	-2.737	3.7447
0	-2.771	3.6631
0	-2.788	3.5814
0	-2.822	3.4934
0	-2.839	3.4117
0	-2.839	3.3238
0	-2.856	3.2421
0	-2.856	3.1541
0	-2.856	3.0661
0	-2.839	2.9845
0	-2.839	2.8965
0	-2.805	2.8148
0	-2.788	2.7269
0	-2.754	2.6452
0	-2.737	2.5635
0	-2.703	2.4818
0	-2.652	2.4001
0	-2.618	2.3185
0	-2.567	2.2431
0	-2.516	2.1677
0	-2.465	2.0923
0	-2.414	2.0169
0	-2.346	1.9478
0	-2.295	1.8786
0	-2.244	1.8095
0	-2.176	1.7404
0	-2.108	1.6776
0	-2.057	1.6148
0	-1.989	1.5519
0	-1.938	1.4954
0	-1.87	1.4388
0	-1.819	1.3823
0	-1.751	1.3257
0	-1.7	1.2755
0	-1.632	1.2252
1	-1.581	1.1749
1	-1.547	1.131
1	-1.496	1.0807
1	-1.462	1.0367
1	-1.428	0.99273
1	-1.394	0.95503
1	-1.36	0.91105
1	-1.326	0.86707
1	-1.309	0.82937
1	-1.275	0.79167
1	-1.241	0.75397
1	-1.224	0.71627
1	-1.207	0.67858
0	-1.156	0.64088
0	-1.122	0.60946
0	-1.088	0.57805
0	-1.054	0.54035
0	-1.02	0.50893
0	-1.003	0.4838
1	-0.969	0.45238
1	-0.969	0.42097
1	-0.952	0.39583
1	-0.952	0.36442
1	-0.935	0.333
1	-0.935	0.30787
0	-0.918	0.27646
0	-0.901	0.25132
0	-0.884	0.22619
0	-0.867	0.20106
0	-0.867	0.16964
0	-0.85	0.14451
0	-0.85	0.11938
0	-0.833	0.094246
0	-0.833	0.069114
0	-0.833	0.043982
0	-0.833	0.018849
2	-0.816	6.2768
2	-0.816	6.2517
2	-0.799	6.2265
2	-0.782	6.2014
2	-0.765	6.1826
2	-0.765	6.1574
2	-0.748	6.1323
2	-0.748	6.1135
2	-0.731	6.0883
2	-0.731	6.0695
2	-0.731	6.0443
2	-0.731	6.0255
2	-0.731	6.0004
2	-0.731	5.9815
2	-0.731	5.9564
2	-0.731	5.9313
2	-0.731	5.9124
2	-0.748	5.8873
2	-0.748	5.8684
2	-0.765	5.8433
2	-0.765	5.8182
2	-0.782	5.7993
2	-0.782	5.7742
0	-0.816	5.749
0	-0.85	5.7239
0	-0.884	5.6988
0	-0.918	5.6736
0	-0.952	5.6422
0	-0.986	5.6108
0	-1.02	5.5857
0	-1.054	5.548
0	-1.105	5.5166
0	-1.139	5.4851
0	-1.19	5.4474
0	-1.224	5.4097
0	-1.275	5.372
0	-1.326	5.3343
0	-1.377	5.2966
0	-1.428	5.2527
0	-1.479	5.2087
0	-1.53	5.1647
0	-1.581	5.1144
0	-1.632	5.0705
0	-1.683	5.0202
0	-1.751	4.9637
0	-1.802	4.9134
0	-1.87	4.8568
0	-1.921	4.8003
0	-1.989	4.7437
0	-2.04	4.6809
0	-2.091	4.6181
0	-2.159	4.5553
0	-2.21	4.4861
0	-2.278	4.4233
0	-2.329	4.3542
0	-2.38	4.2788
0	-2.431	4.2097
0	-2.482	4.1343
0	-2.533	4.0589
0	-2.584	3.9835
0	-2.618	3.9018
0	-2.652	3.8264
0	-2.686	3.7447
0	-2.72	3.6631
0	-2.754	3.5814
0	-2.771	3.4997
0	-2.788	3.4117
0	-2.805	3.33
0	-2.805	3.2421
0	-2.805	3.1604
0	-2.805	3.0787
0	-2.805	2.9908
0	-2.788	2.9091
0	-2.771	2.8211
0	-2.754	2.7394
0	-2.72	2.6578
0	-2.686	2.5761
0	-2.652	2.4944
0	-2.618	2.419
0	-2.567	2.3373
0	-2.533	2.2619
0	-2.482	2.1865
0	-2.431	2.1111
0	-2.38	2.042
0	-2.312	1.9729
0	-2.261	1.9038
0	-2.21	1.8347
0	-2.142	1.7655
0	-2.091	1.7027
0	-2.023	1.6399
0	-1.955	1.5833
0	-1.904	1.5268
0	-1.836	1.4703
0	-1.785	1.4137
0	-1.717	1.3634
0	-1.666	1.3069
0	-1.598	1.2629
0	-1.547	1.2126
0	-1.496	1.1687
0	-1.428	1.1247
0	-1.377	1.0807
0	-1.326	1.0367
0	-1.275	0.99901
0	-1.224	0.96131
0	-1.173	0.92362
0	-1.122	0.8922
0	-1.071	0.86079
0	-1.037	0.82937
0	-0.986	0.79795
0	-0.952	0.76654
0	-0.901	0.74141
0	-0.867	0.70999
1	-0.833	0.68486
1	-0.799	0.65973
1	-0.782	0.63459
1	-0.765	0.61574
1	-0.748	0.59061
1	-0.731	0.57176
1	-0.714	0.54663
1	-0.697	0.52778
1	-0.68	0.50265
1	-0.663	0.4838
0	-0.646	0.46495
0	-0.612	0.4461
0	-0.595	0.42725
0	-0.561	0.4084
0	-0.544	0.38955
0	-0.51	0.37699
0	-0.493	0.35814
0	-0.476	0.34557
0	-0.459	0.333
0	-0.442	0.32044
0	-0.408	0.30787
0	-0.391	0.29531
0	-0.374	0.28274
0	-0.357	0.27017
1	-0.34	0.25761
1	-0.357	0.24504
1	-0.357	0.23876
1	-0.357	0.22619
1	-0.357	0.21363
1	-0.357	0.20106
1	-0.357	0.19478
0	-0.357	0.18221
0	-0.34	0.16964
0	-0.323	0.16336
0	-0.323	0.15079
0	-0.306	0.13823
0	-0.306	0.13195
0	-0.289	0.12566
0	-0.289	0.1131
0	-0.272	0.10681
0	-0.272	0.094246
0	-0.272	0.087963
0	-0.255	0.08168
0	-0.255	0.069114
0	-0.255	0.062831
0	-0.255	0.056548
0	-0.238	0.050265
0	-0.238	0.037699
0	-0.238	0.031415
2	-0.238	0.025132
2	-0.221	0.018849
2	-0.204	0.012566
2	-0.187	0.0062831
2	-0.17	0
2	-0.153	6.2768
2	-0.136	6.2705
2	-0.119	6.2705
2	-0.102	6.2642
2	-0.085	6.2642
2	-0.068	6.258
2	-0.068	6.258
2	-0.051	6.258
2	-0.034	6.2517
2	-0.017	6.2517
2	0	6.2517
2	0	6.2517
2	0.017	6.2517
2	0.017	6.2517
2	0.034	6.258
2	0.051	6.258
2	0.068	6.258
2	0.085	6.2642
2	0.102	6.2642
2	0.119	6.2705
2	0.136	6.2705
2	0.153	6.2768
2	0.17	0
0	0.17	0
0	0.17	0.0062831
0	0.17	0.012566
0	0.17	0.018849
0	0.17	0.025132
0	0.17	0.031415
0	0.17	0.031415
0	0.17	0.037699
1	0.17	0.043982
1	0.153	0.050265
1	0.153	0.056548
1	0.136	0.062831
1	0.119	0.062831
1	0.119	0.069114
1	0.102	0.069114
1	0.085	0.075397
1	0.068	0.075397
1	0.068	0.08168
1	0.051	0.08168
1	0.034	0.08168
1	0.034	0.08168
1	0.017	0.087963
1	0.017	0.087963
1	0	0.087963
1	0	0.087963
1	0	0.087963
1	-0.017	0.087963
1	-0.034	0.08168
1	-0.034	0.08168
1	-0.051	0.08168
0	-0.051	0.08168
0	-0.034	0.08168
0	-0.034	0.075397
0	-0.034	0.075397
0	-0.017	0.075397
0	-0.017	0.075397
0	-0.017	0.075397
0	-0.017	0.075397
0	0	0.069114
0	0	0.069114
0	0	0.069114
1	0	0.069114
1	0	0.069114
1	-0.017	0.069114
1	-0.034	0.069114
1	-0.034	0.069114
1	-0.051	0.069114
1	-0.068	0.062831
1	-0.085	0.062831
1	-0.085	0.056548
0	-0.085	0.056548
0	-0.085	0.056548
0	-0.085	0.050265
0	-0.068	0.050265
0	-0.068	0.043982
0	-0.068	0.043982
0	-0.068	0.043982
0	-0.068	0.037699
0	-0.068	0.037699
0	-0.051	0.037699
0	-0.051	0.031415
0	-0.051	0.031415
0	-0.051	0.031415
0	-0.051	0.025132
0	-0.051	0.025132
0	-0.051	0.025132
0	-0.051	0.025132
0	-0.051	0.018849
0	-0.034	0.018849
0	-0.034	0.018849
0	-0.034	0.018849
0	-0.034	0.012566
0	-0.034	0.012566
0	-0.034	0.012566
0	-0.034	0.012566
0	-0.034	0.0062831
0	-0.034	0.0062831
0	-0.034	0.0062831
0	-0.034	0.0062831
0	-0.034	0.0062831
0	-0.034	0.0062831
0	-0.034	0
0	-0.034	0
0	-0.034	0
0	-0.034	0
0	-0.034	0
0	-0.034	6.2768
0	-0.034	6.2768
0	-0.034	6.2768
0	-0.034	6.2768
0	-0.034	6.2768
0	-0.034	6.2705
0	-0.034	6.2705
0	-0.034	6.2705
0	-0.034	6.2705
0	-0.034	6.2705
0	-0.034	6.2642
0	-0.034	6.2642
0	-0.034	6.2642
0	-0.034	6.2642
0	-0.034	6.2642
0	-0.034	6.258
0	-0.034	6.258
0	-0.034	6.258
0	-0.051	6.258
0	-0.051	6.2517
2	-0.051	6.2517
2	-0.034	6.2517
2	-0.017	6.2517
2	0	6.2517
2	0	6.2517
2	0.017	6.2517
2	0.017	6.2517
2	0.034	6.2517
2	0.051	6.2517
2	0.068	6.258
2	0.085	6.258
2	0.102	6.258
2	0.119	6.2642
2	0.119	6.2705
0	0.119	6.2705
0	0.119	6.2768
0	0.119	6.2768
0	0.119	0
0	0.119	0.0062831
0	0.119	0.0062831
0	0.119	0.012566
0	0.136	0.018849
0	0.136	0.018849
0	0.136	0.025132
0	0.136	0.031415
1	0.136	0.031415
1	0.119	0.037699
1	0.102	0.043982
1	0.085	0.043982
1	0.085	0.050265
1	0.068	0.050265
1	0.051	0.050265
1	0.034	0.056548
1	0.034	0.056548
1	0.017	0.056548
1	0	0.056548
1	0	0.056548
1	0	0.056548
1	-0.017	0.056548
1	-0.034	0.056548
1	-0.051	0.050265
0	-0.034	0.050265
0	-0.034	0.050265
0	-0.034	0.050265
0	-0.034	0.050265
0	-0.034	0.043982
0	-0.017	0.043982
0	-0.017	0.043982
0	-0.017	0.043982
0	-0.017	0.043982
0	-0.017	0.043982
0	-0.017	0.043982
0	0	0.043982
0	0	0.037699
0	0	0.037699
0	0	0.037699
0	0	0.037699
0	0	0.037699
0	0	0.037699
0	0	0.037699
0	0	0.037699
0	0	0.037699
0	0	0.037699
0	0	0.037699
0	0	0.043982
0	0.017	0.043982
0	0.017	0.043982
1	0.017	0.043982
1	0	0.043982
1	0	0.043982
1	-0.017	0.043982
1	-0.017	0.043982
1	-0.034	0.043982
1	-0.051	0.037699
1	-0.068	0.037699
1	-0.085	0.037699
1	-0.085	0.031415
1	-0.102	0.031415
1	-0.119	0.025132
1	-0.136	0.018849
0	-0.136	0.018849
0	-0.136	0.012566
0	-0.136	0.0062831
0	-0.136	0.0062831
0	-0.136	0
0	-0.136	6.2768
0	-0.136	6.2768
0	-0.136	6.2705
0	-0.136	6.2705
0	-0.136	6.2642
0	-0.136	6.258
0	-0.136	6.258
0	-0.136	6.2517
0	-0.136	6.2454
0	-0.136	6.2391
0	-0.136	6.2391
0	-0.136	6.2328
0	-0.153	6.2265
0	-0.153	6.2265
0	-0.153	6.2203
2	-0.153	6.214
2	-0.136	6.2077
2	-0.136	6.2077
2	-0.119	6.2014
2	-0.102	6.1951
2	-0.102	6.1951
2	-0.085	6.1889
2	-0.068	6.1889
2	-0.068	6.1889
2	-0.051	6.1826
2	-0.051	6.1826
2	-0.034	6.1826
2	-0.017	6.1763
2	-0.017	6.1763
2	0	6.1763
2	0	6.1763
2	0	6.1763
2	0.017	6.1763
2	0.017	6.1763
2	0.034	6.1826
2	0.034	6.1826
2	0.051	6.1826
2	0.068	6.1826
2	0.068	6.1889
2	0.085	6.1889
2	0.085	6.1951
2	0.102	6.1951
2	0.119	6.2014
0	0.102	6.2014
0	0.102	6.2077
0	0.102	6.2077
0	0.102	6.214
0	0.085	6.214
0	0.085	6.2203
0	0.085	6.2203
0	0.085	6.2265
0	0.085	6.2265
0	0.068	6.2328
0	0.068	6.2328
0	0.068	6.2328
0	0.068	6.2391
0	0.068	6.2391
0	0.068	6.2391
0	0.068	6.2454
0	0.051	6.2454
0	0.051	6.2454
0	0.051	6.2517
0	0.051	6.2517
0	0.051	6.2517
0	0.051	6.258
0	0.051	6.258
0	0.051	6.258
0	0.051	6.258
0	0.051	6.2642
0	0.034	6.2642
0	0.034	6.2642
0	0.034	6.2642
0	0.034	6.2642
0	0.034	6.2705
0	0.034	6.2705
0	0.034	6.2705
0	0.034	6.2705
0	0.034	6.2768
0	0.034	6.2768
0	0.034	6.2768
0	0.034	6.2768
0	0.034	6.2768
0	0.034	0
0	0.034	0
0	0.034	0
0	0.034	0
0	0.034	0.0062831
0	0.034	0.0062831
0	0.034	0.0062831
0	0.034	0.0062831
0	0.034	0.0062831
0	0.034	0.012566
0	0.034	0.012566
0	0.034	0.012566
0	0.034	0.012566
0	0.051	0.018849
0	0.051	0.018849
1	0.051	0.018849
1	0.034	0.018849
1	0.017	0.018849
1	0	0.025132
1	0	0.025132
1	-0.017	0.025132
1	-0.017	0.018849
1	-0.034	0.018849
1	-0.051	0.018849
1	-0.068	0.018849
1	-0.085	0.012566
1	-0.102	0.012566
1	-0.119	0.0062831
1	-0.136	0.0062831
1	-0.153	0
1	-0.17	6.2768
1	-0.187	6.2705
0	-0.187	6.2642
0	-0.187	6.258
0	-0.187	6.2517
0	-0.187	6.2517
0	-0.187	6.2454
0	-0.187	6.2391
0	-0.187	6.2328
0	-0.187	6.2265
0	-0.204	6.2203
0	-0.204	6.214
0	-0.204	6.2077
0	-0.204	6.2014
0	-0.221	6.1951
2	-0.221	6.1889
2	-0.204	6.1826
2	-0.204	6.1763
2	-0.187	6.17
2	-0.187	6.1637
2	-0.17	6.1574
2	-0.17	6.1512
2	-0.153	6.1449
2	-0.153	6.1386
2	-0.136	6.1386
2	-0.136	6.1323
2	-0.119	6.126
2	-0.119	6.126
2	-0.102	6.1197
2	-0.102	6.1197
2	-0.102	6.1135
2	-0.085	6.1135
2	-0.085	6.1072
2	-0.085	6.1072
2	-0.068	6.1009
2	-0.068	6.1009
2	-0.068	6.1009
2	-0.051	6.0946
2	-0.051	6.0946
2	-0.051	6.0946
2	-0.034	6.0946
2	-0.034	6.0883
2	-0.034	6.0883
2	-0.017	6.0883
2	-0.017	6.0883
2	-0.017	6.0883
2	-0.017	6.0883
2	0	6.082
2	0	6.082
2	0	6.082
2	0	6.082
2	0	6.082
2	0	6.082
2	0	6.082
2	0	6.082
2	0.017	6.0883
2	0.017	6.0883
2	0.017	6.0883
2	0.034	6.0883
2	0.034	6.0883
2	0.034	6.0883
2	0.034	6.0946
2	0.051	6.0946
2	0.051	6.0946
2	0.051	6.0946
2	0.068	6.1009
2	0.068	6.1009
2	0.068	6.1009
2	0.085	6.1072
2	0.085	6.1072
2	0.085	6.1135
2	0.102	6.1135
2	0.102	6.1197
2	0.102	6.1197
2	0.119	6.126
0	0.102	6.126
0	0.102	6.1323
0	0.085	6.1323
0	0.085	6.1386
0	0.068	6.1386
0	0.068	6.1449
0	0.051	6.1449
0	0.051	6.1449
0	0.034	6.1512
0	0.034	6.1512
0	0.017	6.1512
0	0.017	6.1512
0	0.017	6.1512
0	0	6.1512
0	0	6.1512
0	0	6.1512
0	0	6.1512
0	-0.017	6.1512
0	-0.017	6.1512
0	-0.034	6.1512
0	-0.034	6.1512
0	-0.051	6.1449
0	-0.051	6.1449
0	-0.051	6.1449
2	-0.068	6.1449
2	-0.068	6.1386
2	-0.051	6.1386
2	-0.051	6.1386
2	-0.034	6.1323
2	-0.034	6.1323
2	-0.017	6.1323
2	-0.017	6.1323
2	0	6.1323
2	0	6.1323
2	0	6.1323
2	0	6.1323
2	0	6.1323
2	0.017	6.1323
2	0.017	6.1323
2	0.034	6.1323
2	0.034	6.1323
2	0.034	6.1386
2	0.051	6.1386
2	0.051	6.1386
2	0.068	6.1386
2	0.068	6.1449
2	0.085	6.1449
2	0.085	6.1512
2	0.102	6.1512
2	0.102	6.1574
2	0.119	6.1574
2	0.119	6.1637
2	0.136	6.17
2	0.136	6.17
2	0.153	6.1763
0	0.153	6.1826
0	0.136	6.1826
0	0.136	6.1889
0	0.136	6.1951
0	0.119	6.1951
0	0.119	6.2014
0	0.119	6.2077
0	0.119	6.2077
0	0.102	6.214
0	0.102	6.214
0	0.102	6.2203
0	0.102	6.2203
0	0.085	6.2265
0	0.085	6.2265
0	0.085	6.2328
0	0.085	6.2328
0	0.085	6.2391
0	0.085	6.2391
0	0.068	6.2454
0	0.068	6.2454
0	0.068	6.2454
0	0.068	6.2517
0	0.068	6.2517
1	0.068	6.2517
1	0.051	6.258
1	0.034	6.258
1	0.017	6.258
1	0	6.258
1	0	6.258
1	-0.017	6.258
1	-0.034	6.258
1	-0.051	6.258
0	-0.051	6.2517
0	-0.068	6.2517
0	-0.068	6.2517
0	-0.068	6.2454
0	-0.068	6.2454
0	-0.068	6.2454
0	-0.068	6.2391
0	-0.068	6.2391
0	-0.068	6.2328
0	-0.085	6.2328
0	-0.085	6.2328
0	-0.085	6.2265
0	-0.085	6.2265
0	-0.085	6.2203
0	-0.102	6.2203
0	-0.102	6.214
2	-0.102	6.214
2	-0.085	6.2077
2	-0.085	6.2077
2	-0.068	6.2014
2	-0.051	6.2014
2	-0.051	6.2014
2	-0.034	6.2014
2	-0.017	6.1951
2	-0.017	6.1951
2	0	6.1951
2	0	6.1951
2	0	6.1951
2	0.017	6.1951
2	0.034	6.1951
2	0.034	6.2014
2	0.051	6.2014
2	0.068	6.2014
2	0.068	6.2077
0	0.068	6.2077
0	0.068	6.2077
0	0.068	6.214
0	0.051	6.214
0	0.051	6.214
0	0.051	6.2203
0	0.051	6.2203
0	0.051	6.2203
0	0.034	6.2203
0	0.034	6.2265
0	0.034	6.2265
0	0.034	6.2265
0	0.034	6.2265
0	0.017	6.2265
0	0.017	6.2328
0	0.017	6.2328
0	0.017	6.2328
0	0.017	6.2328
0	0.017	6.2328
0	0	6.2328
0	0	6.2328
0	0	6.2328
0	0	6.2328
0	0	6.2328
0	0	6.2328
0	0	6.2328
0	0	6.2328
0	0	6.2328
0	0	6.2328
0	0	6.2328
0	0	6.2328
0	-0.017	6.2328
0	-0.017	6.2328
0	-0.017	6.2328
0	-0.017	6.2328
0	-0.017	6.2265
0	-0.017	6.2265
0	-0.034	6.2265
0	-0.034	6.2265
0	-0.034	6.2265
2	-0.034	6.2265
2	-0.017	6.2203
2	-0.017	6.2203
2	0	6.2203
2	0	6.2203
2	0.017	6.2203
2	0.017	6.2203
0	0.017	6.2203
0	0.017	6.2265
0	0.017	6.2265
0	0	6.2265
0	0	6.2265
0	0	6.2265
0	0	6.2265
0	0	6.2265
0	0	6.2265
0	0	6.2265
[truncated: 5,162 more rows]
