# Supplementary material for: Skilled motor control of an inverted pendulum implies low entropy of states but high entropy of actions
Source: PLoS Comput Biol. 2023 Jan 6;19(1):e1010810. doi: 10.1371/journal.pcbi.1010810 (PMC9851554; doi:10.1371/journal.pcbi.1010810)
Supplement: S2 File — The dataset within the file contains the data collected during the experiment. Each CSV file named “FRI_p_l.csv” corresponds to a different trial, where “p” stands for an unique numerical participant’s identifier and “l” stands for pendulum length (where “2” corresponds to 0.2, “3” to 0.3 m, “4” to 0.4 m, etc.). In every file, rows correspond to subsequent time steps, sampled with a frequency of 0.017 s. For every recorded time step, each column contains: the action selected by the trial’s participant (“action”). The value 0 corresponds to a “no action”, the value 1 represents an action that pushes the pendulum towards the clockwise direction and the value 2 corresponds to an action that pushes the pendulum towards the anti-clockwise direction.the angular velocity of the pendulum at that time step (“ang. velocity”), measured in rad s−1.the angle of the pendulum at that time step (“angle”), measured in rad with values in the interval [0, 2π) rad. The angle 0 rad corresponds to the pendulum oriented in its upright position.the single utility value associated to the whole trial (“utility”). (ZIP) [file pcbi.1010810.s002.zip › ExperimentalData/FRI_14_6.csv]

action	angular vel.	angle	trial utility
0	0	3.2358	-3.0138
0	0	3.2358
0	0	3.2358
0	-0.017	3.2358
0	-0.017	3.2358
0	-0.017	3.2358
0	-0.034	3.2358
0	-0.034	3.2358
0	-0.034	3.2295
0	-0.034	3.2295
0	-0.051	3.2295
0	-0.051	3.2295
0	-0.051	3.2232
0	-0.051	3.2232
0	-0.068	3.2232
0	-0.068	3.217
0	-0.068	3.217
0	-0.068	3.217
0	-0.085	3.2107
0	-0.085	3.2107
0	-0.085	3.2044
0	-0.085	3.2044
0	-0.085	3.2044
0	-0.102	3.1981
0	-0.102	3.1981
0	-0.102	3.1918
0	-0.102	3.1918
0	-0.102	3.1855
0	-0.102	3.1793
0	-0.102	3.1793
0	-0.119	3.173
0	-0.119	3.173
0	-0.119	3.1667
0	-0.119	3.1667
0	-0.119	3.1604
0	-0.119	3.1541
0	-0.119	3.1541
0	-0.119	3.1478
0	-0.119	3.1478
0	-0.119	3.1416
2	-0.119	3.1353
2	-0.102	3.1353
2	-0.085	3.129
2	-0.085	3.129
2	-0.068	3.1227
2	-0.051	3.1227
2	-0.034	3.1227
2	-0.017	3.1227
2	0	3.1227
2	0	3.1227
2	0	3.1227
2	0.017	3.1227
2	0.034	3.1227
2	0.051	3.1227
2	0.068	3.1227
2	0.085	3.129
2	0.085	3.129
2	0.102	3.1353
2	0.119	3.1353
2	0.136	3.1416
2	0.153	3.1478
2	0.153	3.1478
2	0.17	3.1541
2	0.187	3.1604
2	0.187	3.1667
2	0.204	3.173
2	0.221	3.1793
2	0.221	3.1855
2	0.238	3.1918
2	0.255	3.2044
2	0.255	3.2107
2	0.272	3.217
2	0.272	3.2295
2	0.289	3.2358
2	0.289	3.2421
2	0.306	3.2546
2	0.306	3.2609
2	0.323	3.2735
2	0.323	3.2798
2	0.323	3.2923
2	0.34	3.3049
2	0.34	3.3112
2	0.34	3.3238
2	0.357	3.3363
2	0.357	3.3426
2	0.357	3.3552
2	0.357	3.3677
2	0.357	3.3803
2	0.357	3.3866
2	0.357	3.3992
2	0.357	3.4117
2	0.357	3.4243
2	0.357	3.4306
2	0.357	3.4431
2	0.357	3.4557
2	0.357	3.4683
2	0.357	3.4745
2	0.34	3.4871
2	0.34	3.4997
2	0.34	3.5122
2	0.34	3.5185
2	0.323	3.5311
2	0.323	3.5374
2	0.323	3.5499
2	0.306	3.5562
2	0.306	3.5688
2	0.289	3.5751
2	0.289	3.5877
2	0.272	3.5939
2	0.238	3.6065
2	0.204	3.6128
2	0.187	3.6191
2	0.153	3.6191
2	0.136	3.6254
2	0.119	3.6316
2	0.085	3.6316
2	0.068	3.6379
2	0.034	3.6379
2	0.017	3.6379
2	0	3.6379
2	-0.017	3.6379
2	-0.034	3.6379
2	-0.068	3.6379
2	-0.085	3.6316
2	-0.102	3.6316
2	-0.136	3.6254
2	-0.153	3.6254
2	-0.187	3.6191
2	-0.204	3.6128
2	-0.221	3.6065
2	-0.255	3.5939
2	-0.272	3.5877
2	-0.289	3.5814
2	-0.306	3.5688
2	-0.34	3.5625
2	-0.357	3.5499
2	-0.374	3.5374
2	-0.391	3.5248
2	-0.408	3.5185
2	-0.425	3.4997
2	-0.459	3.4871
2	-0.493	3.4745
2	-0.51	3.462
2	-0.544	3.4431
2	-0.578	3.4243
2	-0.595	3.4054
2	-0.629	3.3866
2	-0.646	3.3677
2	-0.68	3.3489
2	-0.697	3.33
2	-0.714	3.3049
2	-0.748	3.2861
2	-0.765	3.2609
2	-0.782	3.2421
2	-0.799	3.217
2	-0.816	3.1918
2	-0.833	3.1667
2	-0.85	3.1416
2	-0.85	3.1164
2	-0.867	3.0913
2	-0.884	3.0599
2	-0.884	3.0347
2	-0.901	3.0096
2	-0.901	2.9782
2	-0.901	2.9531
2	-0.901	2.9279
2	-0.901	2.8965
2	-0.901	2.8714
2	-0.901	2.8462
2	-0.901	2.8148
2	-0.901	2.7897
2	-0.901	2.7646
2	-0.884	2.7332
2	-0.884	2.708
2	-0.884	2.6829
2	-0.867	2.6578
2	-0.85	2.6263
2	-0.85	2.6012
2	-0.833	2.5761
2	-0.816	2.5509
2	-0.799	2.5258
2	-0.782	2.5007
2	-0.765	2.4818
2	-0.748	2.4567
2	-0.731	2.4316
2	-0.714	2.4127
2	-0.697	2.3939
2	-0.663	2.3687
2	-0.646	2.3499
2	-0.629	2.331
2	-0.612	2.3122
2	-0.561	2.2933
2	-0.527	2.2808
2	-0.493	2.2619
2	-0.459	2.2494
2	-0.408	2.2368
2	-0.374	2.2242
2	-0.34	2.2117
2	-0.289	2.2054
2	-0.255	2.1928
2	-0.204	2.1865
2	-0.153	2.1802
2	-0.102	2.174
2	-0.051	2.174
2	0	2.174
2	0.051	2.174
2	0.102	2.174
2	0.153	2.1802
2	0.204	2.1865
2	0.255	2.1928
2	0.323	2.2054
2	0.374	2.2117
2	0.425	2.2242
2	0.476	2.2368
2	0.527	2.2556
2	0.578	2.2682
2	0.629	2.287
2	0.68	2.3122
2	0.731	2.331
2	0.782	2.3562
2	0.833	2.375
2	0.867	2.4064
2	0.918	2.4316
2	0.969	2.4567
2	1.003	2.4881
2	1.054	2.5195
2	1.088	2.5509
2	1.139	2.5886
2	1.173	2.62
2	1.207	2.6578
2	1.241	2.6955
2	1.275	2.7332
2	1.309	2.7708
2	1.343	2.8085
2	1.36	2.8525
2	1.394	2.8965
2	1.411	2.9342
2	1.445	2.9782
2	1.462	3.0222
2	1.479	3.0661
2	1.496	3.1101
2	1.496	3.1541
2	1.513	3.2044
2	1.53	3.2484
2	1.53	3.2923
2	1.53	3.3426
2	1.53	3.3866
2	1.53	3.4306
2	1.53	3.4808
2	1.53	3.5248
2	1.513	3.5688
2	1.513	3.6191
2	1.496	3.6631
2	1.479	3.707
2	1.462	3.751
2	1.445	3.795
2	1.428	3.839
2	1.411	3.883
2	1.394	3.9269
2	1.36	3.9646
2	1.343	4.0086
2	1.309	4.0463
2	1.292	4.084
2	1.258	4.128
2	1.241	4.1657
2	1.207	4.1971
2	1.173	4.2348
2	1.139	4.2725
2	1.105	4.3039
2	1.071	4.3353
2	1.037	4.3667
0	0.986	4.3982
0	0.935	4.4296
0	0.901	4.4547
0	0.85	4.4861
0	0.799	4.5113
0	0.748	4.5301
0	0.697	4.5553
0	0.646	4.5741
0	0.595	4.593
0	0.544	4.6118
0	0.493	4.6244
1	0.442	4.6432
1	0.391	4.6558
1	0.323	4.6621
1	0.255	4.6746
1	0.187	4.6809
1	0.136	4.6872
1	0.068	4.6872
1	0	4.6872
1	-0.051	4.6872
1	-0.102	4.6872
1	-0.17	4.6809
1	-0.238	4.6746
1	-0.306	4.6683
1	-0.357	4.6558
1	-0.425	4.6432
1	-0.493	4.6306
1	-0.544	4.6181
1	-0.612	4.5992
1	-0.68	4.5804
1	-0.731	4.5553
1	-0.799	4.5364
1	-0.867	4.5113
1	-0.918	4.4798
1	-0.986	4.4547
1	-1.054	4.4233
1	-1.105	4.3919
1	-1.173	4.3542
1	-1.224	4.3165
1	-1.292	4.2788
1	-1.343	4.2411
1	-1.394	4.1971
1	-1.462	4.1531
1	-1.513	4.1091
1	-1.564	4.0652
1	-1.615	4.0149
1	-1.666	3.9646
1	-1.717	3.9144
1	-1.768	3.8641
1	-1.802	3.8076
1	-1.853	3.7573
1	-1.887	3.7008
1	-1.921	3.6379
1	-1.972	3.5814
1	-1.989	3.5248
1	-2.023	3.462
1	-2.057	3.3992
1	-2.074	3.3363
1	-2.091	3.2735
1	-2.125	3.2107
1	-2.125	3.1478
1	-2.142	3.085
1	-2.142	3.0159
1	-2.159	2.9531
1	-2.159	2.8902
1	-2.159	2.8211
1	-2.159	2.7583
1	-2.142	2.6955
1	-2.125	2.6326
1	-2.125	2.5635
1	-2.108	2.5007
1	-2.091	2.4378
1	-2.057	2.375
1	-2.04	2.3122
1	-2.023	2.2556
1	-1.989	2.1928
1	-1.955	2.1362
1	-1.921	2.0734
1	-1.904	2.0169
1	-1.87	1.9603
1	-1.836	1.9038
0	-1.785	1.8535
0	-1.734	1.797
0	-1.683	1.7467
0	-1.632	1.6964
0	-1.581	1.6462
0	-1.53	1.6022
0	-1.479	1.5582
0	-1.428	1.5142
0	-1.377	1.4703
0	-1.326	1.4263
0	-1.275	1.3886
0	-1.224	1.3509
0	-1.173	1.3132
0	-1.139	1.2817
0	-1.088	1.2441
0	-1.037	1.2126
0	-0.986	1.1812
0	-0.935	1.1561
0	-0.901	1.1247
0	-0.85	1.0995
0	-0.799	1.0744
0	-0.765	1.0493
0	-0.714	1.0304
0	-0.68	1.0053
0	-0.629	0.98645
0	-0.595	0.9676
0	-0.544	0.94875
0	-0.51	0.93618
0	-0.476	0.92362
0	-0.425	0.90477
0	-0.391	0.8922
0	-0.357	0.88592
0	-0.306	0.87335
0	-0.272	0.86079
0	-0.238	0.8545
0	-0.204	0.84822
0	-0.153	0.84193
0	-0.119	0.84193
2	-0.085	0.83565
2	-0.034	0.83565
2	0	0.83565
2	0.051	0.83565
2	0.102	0.83565
2	0.153	0.84193
2	0.204	0.84822
2	0.255	0.8545
2	0.306	0.86079
2	0.357	0.87335
2	0.408	0.88592
2	0.459	0.89848
2	0.51	0.91105
2	0.561	0.9299
2	0.629	0.94875
2	0.68	0.9676
2	0.731	0.98645
2	0.782	1.0116
2	0.833	1.0367
2	0.901	1.0618
2	0.952	1.087
2	1.02	1.1184
2	1.071	1.1498
2	1.122	1.1812
2	1.19	1.2189
2	1.241	1.2566
2	1.309	1.2943
2	1.377	1.332
2	1.428	1.376
2	1.496	1.42
2	1.564	1.4703
0	1.598	1.5142
0	1.649	1.5645
0	1.7	1.6148
0	1.751	1.665
0	1.802	1.7216
0	1.853	1.7781
0	1.904	1.8347
0	1.938	1.8912
0	1.989	1.9478
0	2.04	2.0106
0	2.074	2.0734
0	2.125	2.1362
0	2.159	2.1991
0	2.193	2.2682
0	2.227	2.331
0	2.261	2.4001
0	2.295	2.4693
0	2.329	2.5384
0	2.363	2.6075
0	2.38	2.6829
0	2.397	2.752
0	2.414	2.8274
0	2.431	2.8965
0	2.431	2.9719
0	2.431	3.041
0	2.448	3.1164
0	2.431	3.1918
0	2.431	3.2672
0	2.431	3.3363
0	2.414	3.4117
0	2.397	3.4808
0	2.38	3.5562
0	2.346	3.6254
0	2.329	3.6945
0	2.295	3.7636
0	2.261	3.8327
0	2.227	3.9018
0	2.193	3.9709
0	2.159	4.0338
0	2.108	4.0966
0	2.074	4.1594
0	2.023	4.2222
0	1.972	4.2851
0	1.938	4.3416
0	1.887	4.3982
0	1.836	4.4547
0	1.785	4.5113
0	1.734	4.5615
0	1.683	4.6181
0	1.632	4.6683
0	1.581	4.7123
0	1.53	4.7626
0	1.479	4.8066
0	1.428	4.8506
0	1.377	4.8945
0	1.326	4.9322
0	1.292	4.9762
0	1.241	5.0139
0	1.19	5.0453
0	1.139	5.083
0	1.088	5.1144
0	1.054	5.1521
0	1.003	5.1836
0	0.952	5.2087
0	0.918	5.2401
0	0.867	5.2652
0	0.833	5.2904
0	0.782	5.3155
0	0.748	5.3406
0	0.697	5.3595
0	0.663	5.3783
1	0.629	5.4035
1	0.578	5.4223
1	0.527	5.4349
1	0.476	5.4537
1	0.425	5.4663
1	0.374	5.4789
1	0.323	5.4851
1	0.272	5.4977
1	0.221	5.504
1	0.17	5.5103
1	0.119	5.5166
1	0.085	5.5166
1	0.034	5.5228
1	0	5.5228
1	-0.051	5.5228
1	-0.102	5.5166
1	-0.153	5.5166
1	-0.187	5.5103
1	-0.238	5.504
1	-0.289	5.4914
1	-0.34	5.4851
1	-0.391	5.4726
1	-0.442	5.46
1	-0.493	5.4474
1	-0.544	5.4286
1	-0.595	5.4097
1	-0.646	5.3909
1	-0.697	5.372
1	-0.748	5.3532
1	-0.799	5.3281
1	-0.85	5.3029
1	-0.901	5.2778
1	-0.969	5.2464
1	-1.02	5.2213
1	-1.071	5.1836
1	-1.139	5.1521
1	-1.19	5.1207
1	-1.258	5.083
1	-1.309	5.0453
1	-1.377	5.0014
1	-1.428	4.9574
1	-1.496	4.9134
1	-1.564	4.8694
1	-1.615	4.8191
1	-1.683	4.7689
1	-1.751	4.7186
1	-1.802	4.6683
1	-1.87	4.6118
1	-1.938	4.5553
1	-1.989	4.4924
1	-2.057	4.4359
1	-2.108	4.373
1	-2.176	4.3039
1	-2.227	4.2411
1	-2.295	4.172
1	-2.346	4.1029
1	-2.397	4.0338
1	-2.448	3.9583
1	-2.499	3.883
1	-2.533	3.8076
1	-2.584	3.7322
0	-2.601	3.6505
0	-2.618	3.5751
0	-2.635	3.4934
0	-2.652	3.418
0	-2.669	3.3363
0	-2.669	3.2546
0	-2.669	3.173
0	-2.669	3.0913
0	-2.669	3.0159
0	-2.652	2.9342
0	-2.652	2.8525
0	-2.635	2.7708
0	-2.601	2.6955
0	-2.584	2.6138
0	-2.55	2.5384
0	-2.533	2.463
0	-2.499	2.3876
0	-2.448	2.3122
0	-2.414	2.2368
0	-2.38	2.1677
0	-2.329	2.0986
0	-2.278	2.0294
0	-2.244	1.9603
0	-2.193	1.8912
0	-2.142	1.8284
0	-2.091	1.7655
0	-2.04	1.7027
0	-1.989	1.6399
0	-1.938	1.5833
0	-1.887	1.5205
0	-1.836	1.4703
0	-1.785	1.4137
0	-1.734	1.3572
0	-1.683	1.3069
0	-1.632	1.2566
0	-1.598	1.2064
0	-1.547	1.1624
0	-1.496	1.1184
0	-1.445	1.0744
0	-1.411	1.0304
0	-1.36	0.98645
0	-1.326	0.94875
0	-1.275	0.90477
0	-1.241	0.86707
0	-1.207	0.82937
0	-1.173	0.79795
0	-1.139	0.76026
0	-1.105	0.72884
0	-1.071	0.69114
0	-1.037	0.65973
2	-1.003	0.63459
2	-0.952	0.60318
2	-0.918	0.57176
2	-0.884	0.54663
2	-0.833	0.5215
2	-0.799	0.49637
2	-0.765	0.47123
2	-0.731	0.45238
2	-0.697	0.42725
2	-0.663	0.4084
0	-0.629	0.38955
0	-0.612	0.3707
0	-0.595	0.35185
0	-0.578	0.333
0	-0.561	0.31416
2	-0.544	0.29531
2	-0.527	0.28274
2	-0.493	0.26389
2	-0.459	0.25132
2	-0.442	0.23876
2	-0.408	0.22619
2	-0.391	0.21363
2	-0.374	0.20106
2	-0.34	0.18849
2	-0.323	0.18221
2	-0.289	0.16964
2	-0.272	0.16336
2	-0.255	0.15079
2	-0.238	0.14451
2	-0.204	0.13823
2	-0.187	0.13195
2	-0.17	0.12566
2	-0.153	0.11938
2	-0.136	0.11938
2	-0.119	0.1131
2	-0.085	0.1131
2	-0.068	0.10681
2	-0.051	0.10681
2	-0.034	0.10681
2	-0.017	0.10053
0	-0.017	0.10053
0	0	0.10053
0	0	0.10053
0	0	0.10053
0	0	0.10053
0	0	0.10053
0	0	0.10053
0	0	0.10053
0	0.017	0.10053
0	0.017	0.10053
0	0.017	0.10681
0	0.034	0.10681
0	0.034	0.10681
0	0.034	0.10681
0	0.051	0.10681
0	0.051	0.1131
0	0.051	0.1131
0	0.068	0.1131
0	0.068	0.11938
0	0.068	0.11938
0	0.085	0.11938
0	0.085	0.12566
0	0.102	0.12566
0	0.102	0.13195
1	0.102	0.13195
1	0.102	0.13823
1	0.102	0.13823
1	0.085	0.14451
1	0.085	0.14451
1	0.068	0.15079
1	0.068	0.15079
1	0.068	0.15708
1	0.051	0.15708
1	0.051	0.15708
1	0.051	0.15708
1	0.034	0.16336
1	0.034	0.16336
1	0.034	0.16336
1	0.034	0.16336
1	0.017	0.16336
1	0.017	0.16964
1	0.017	0.16964
1	0	0.16964
1	0	0.16964
1	0	0.16964
1	0	0.16964
1	0	0.16964
1	0	0.16964
1	0	0.16964
1	-0.017	0.16964
1	-0.017	0.16964
1	-0.017	0.16964
1	-0.034	0.16336
1	-0.034	0.16336
1	-0.034	0.16336
1	-0.034	0.16336
1	-0.051	0.15708
1	-0.051	0.15708
1	-0.051	0.15708
1	-0.068	0.15708
1	-0.068	0.15079
1	-0.068	0.15079
1	-0.085	0.14451
1	-0.085	0.14451
1	-0.085	0.14451
0	-0.085	0.13823
0	-0.085	0.13823
0	-0.068	0.13195
0	-0.068	0.13195
0	-0.051	0.13195
0	-0.051	0.12566
0	-0.051	0.12566
0	-0.034	0.12566
0	-0.034	0.11938
0	-0.034	0.11938
0	-0.017	0.11938
0	-0.017	0.11938
0	0	0.11938
0	0	0.11938
0	0	0.11938
0	0	0.11938
0	0	0.11938
0	0	0.11938
0	0.017	0.11938
0	0.017	0.11938
0	0.017	0.11938
0	0.034	0.11938
1	0.034	0.12566
1	0.034	0.12566
1	0.017	0.12566
1	0.017	0.12566
1	0	0.12566
1	0	0.12566
1	0	0.12566
1	0	0.12566
1	0	0.12566
1	-0.017	0.12566
1	-0.017	0.12566
1	-0.017	0.12566
1	-0.034	0.12566
0	-0.017	0.12566
0	-0.017	0.11938
0	-0.017	0.11938
0	0	0.11938
0	0	0.11938
0	0	0.11938
0	0	0.11938
0	0	0.11938
0	0	0.11938
0	0.017	0.11938
0	0.017	0.11938
0	0.017	0.12566
1	0.034	0.12566
1	0.017	0.12566
1	0.017	0.12566
1	0.017	0.12566
1	0	0.12566
1	0	0.12566
1	0	0.12566
1	0	0.12566
1	0	0.12566
1	-0.017	0.12566
1	-0.017	0.12566
1	-0.034	0.12566
0	-0.017	0.12566
0	-0.017	0.11938
0	-0.017	0.11938
0	0	0.11938
0	0	0.11938
0	0	0.11938
0	0	0.11938
0	0	0.11938
0	0.017	0.11938
0	0.017	0.11938
0	0.017	0.12566
0	0.034	0.12566
1	0.034	0.12566
1	0.034	0.12566
1	0.017	0.12566
1	0.017	0.12566
1	0	0.13195
1	0	0.13195
1	0	0.13195
1	0	0.13195
1	0	0.13195
1	-0.017	0.13195
1	-0.017	0.12566
1	-0.017	0.12566
1	-0.034	0.12566
1	-0.034	0.12566
1	-0.051	0.12566
1	-0.051	0.11938
1	-0.068	0.11938
1	-0.068	0.11938
1	-0.068	0.1131
0	-0.068	0.1131
0	-0.068	0.1131
0	-0.051	0.10681
0	-0.051	0.10681
0	-0.051	0.10681
0	-0.034	0.10053
0	-0.034	0.10053
0	-0.034	0.10053
0	-0.017	0.10053
0	-0.017	0.10053
0	-0.017	0.10053
0	-0.017	0.094246
0	0	0.094246
0	0	0.094246
0	0	0.094246
0	0	0.094246
0	0	0.094246
0	0	0.094246
0	0	0.094246
0	0.017	0.10053
0	0.017	0.10053
1	0.017	0.10053
1	0.017	0.10053
1	0	0.10053
1	0	0.10053
1	0	0.10053
1	0	0.10053
1	-0.017	0.10053
1	-0.017	0.10053
1	-0.034	0.10053
1	-0.034	0.10053
0	-0.034	0.094246
0	-0.017	0.094246
0	-0.017	0.094246
0	-0.017	0.094246
0	-0.017	0.094246
0	0	0.094246
0	0	0.094246
0	0	0.094246
0	0	0.094246
0	0	0.094246
0	0	0.094246
0	0	0.094246
0	0.017	0.094246
0	0.017	0.094246
0	0.017	0.094246
0	0.034	0.094246
1	0.034	0.094246
1	0.017	0.10053
1	0.017	0.10053
1	0	0.10053
1	0	0.10053
1	0	0.10053
1	0	0.10053
1	-0.017	0.10053
1	-0.017	0.10053
1	-0.034	0.094246
1	-0.034	0.094246
0	-0.034	0.094246
0	-0.034	0.094246
0	-0.017	0.094246
0	-0.017	0.094246
0	-0.017	0.087963
0	0	0.087963
0	0	0.087963
0	0	0.087963
0	0	0.087963
0	0	0.087963
0	0	0.087963
0	0	0.087963
0	0	0.087963
0	0.017	0.087963
1	0.017	0.094246
1	0	0.094246
1	0	0.094246
1	0	0.094246
1	0	0.094246
1	-0.017	0.094246
1	-0.017	0.094246
1	-0.034	0.087963
1	-0.034	0.087963
1	-0.051	0.087963
1	-0.051	0.087963
1	-0.068	0.08168
1	-0.068	0.08168
0	-0.068	0.08168
0	-0.068	0.075397
0	-0.068	0.075397
0	-0.051	0.075397
0	-0.051	0.069114
0	-0.051	0.069114
0	-0.051	0.069114
0	-0.034	0.069114
0	-0.034	0.062831
0	-0.034	0.062831
0	-0.034	0.062831
0	-0.034	0.062831
0	-0.017	0.062831
0	-0.017	0.056548
0	-0.017	0.056548
0	-0.017	0.056548
0	-0.017	0.056548
0	-0.017	0.056548
0	0	0.056548
0	0	0.056548
0	0	0.056548
0	0	0.056548
0	0	0.056548
0	0	0.056548
0	0	0.056548
0	0	0.056548
1	0	0.056548
1	0	0.056548
1	0	0.056548
1	-0.017	0.056548
1	-0.034	0.056548
1	-0.034	0.050265
1	-0.051	0.050265
1	-0.051	0.050265
1	-0.068	0.043982
0	-0.068	0.043982
0	-0.068	0.043982
0	-0.068	0.037699
0	-0.051	0.037699
0	-0.051	0.037699
0	-0.051	0.031415
0	-0.051	0.031415
0	-0.051	0.031415
0	-0.051	0.031415
0	-0.051	0.025132
0	-0.051	0.025132
0	-0.051	0.025132
0	-0.051	0.025132
0	-0.051	0.018849
0	-0.034	0.018849
0	-0.034	0.018849
0	-0.034	0.018849
0	-0.034	0.012566
0	-0.034	0.012566
0	-0.034	0.012566
0	-0.034	0.012566
2	-0.034	0.0062831
2	-0.017	0.0062831
2	0	0.0062831
2	0	0.0062831
2	0	0.0062831
2	0.017	0.0062831
2	0.034	0.0062831
2	0.051	0.012566
0	0.051	0.012566
0	0.051	0.012566
0	0.051	0.012566
0	0.051	0.018849
0	0.051	0.018849
0	0.051	0.018849
0	0.051	0.018849
0	0.051	0.025132
0	0.051	0.025132
0	0.051	0.025132
0	0.051	0.031415
0	0.051	0.031415
0	0.068	0.031415
0	0.068	0.037699
0	0.068	0.037699
0	0.068	0.037699
0	0.068	0.043982
0	0.068	0.043982
0	0.068	0.050265
0	0.068	0.050265
1	0.085	0.050265
1	0.068	0.056548
1	0.051	0.056548
1	0.051	0.056548
1	0.034	0.062831
1	0.034	0.062831
1	0.017	0.062831
0	0.017	0.062831
0	0.017	0.062831
0	0.034	0.062831
0	0.034	0.069114
0	0.034	0.069114
0	0.034	0.069114
0	0.034	0.069114
0	0.051	0.069114
0	0.051	0.075397
0	0.051	0.075397
0	0.051	0.075397
1	0.051	0.08168
1	0.051	0.08168
1	0.034	0.08168
1	0.034	0.08168
1	0.017	0.08168
1	0.017	0.087963
1	0	0.087963
1	0	0.087963
1	0	0.087963
1	0	0.087963
1	-0.017	0.087963
1	-0.017	0.08168
1	-0.034	0.08168
1	-0.051	0.08168
1	-0.051	0.08168
1	-0.068	0.075397
1	-0.068	0.075397
1	-0.085	0.075397
1	-0.085	0.069114
0	-0.085	0.069114
0	-0.085	0.062831
0	-0.085	0.062831
0	-0.068	0.056548
0	-0.068	0.056548
0	-0.068	0.056548
0	-0.068	0.050265
0	-0.068	0.050265
0	-0.068	0.050265
0	-0.051	0.043982
0	-0.051	0.043982
0	-0.051	0.043982
0	-0.051	0.037699
0	-0.051	0.037699
0	-0.051	0.037699
0	-0.051	0.037699
0	-0.051	0.031415
0	-0.034	0.031415
0	-0.034	0.031415
0	-0.034	0.031415
0	-0.034	0.025132
0	-0.034	0.025132
0	-0.034	0.025132
0	-0.034	0.025132
0	-0.034	0.025132
0	-0.034	0.018849
0	-0.034	0.018849
0	-0.034	0.018849
0	-0.034	0.018849
0	-0.034	0.018849
0	-0.017	0.012566
0	-0.017	0.012566
0	-0.017	0.012566
0	-0.017	0.012566
0	-0.017	0.012566
0	-0.017	0.012566
0	-0.017	0.012566
0	-0.017	0.0062831
0	-0.017	0.0062831
2	-0.017	0.0062831
2	0	0.0062831
2	0	0.0062831
2	0	0.0062831
2	0.017	0.0062831
0	0.017	0.0062831
0	0.017	0.0062831
0	0.017	0.012566
0	0.017	0.012566
0	0.017	0.012566
0	0.017	0.012566
0	0.017	0.012566
0	0.034	0.012566
0	0.034	0.018849
0	0.034	0.018849
0	0.034	0.018849
0	0.034	0.018849
0	0.034	0.018849
0	0.034	0.025132
0	0.034	0.025132
0	0.034	0.025132
0	0.034	0.025132
0	0.034	0.025132
0	0.034	0.031415
0	0.034	0.031415
0	0.051	0.031415
0	0.051	0.031415
1	0.051	0.037699
1	0.034	0.037699
1	0.017	0.037699
1	0.017	0.037699
1	0	0.037699
1	0	0.037699
1	0	0.037699
1	-0.017	0.037699
1	-0.034	0.037699
0	-0.034	0.037699
0	-0.017	0.037699
0	-0.017	0.031415
0	-0.017	0.031415
0	-0.017	0.031415
0	-0.017	0.031415
0	-0.017	0.031415
0	-0.017	0.031415
0	-0.017	0.031415
0	-0.017	0.031415
0	-0.017	0.031415
0	0	0.025132
0	0	0.025132
0	0	0.025132
0	0	0.025132
0	0	0.025132
0	0	0.025132
0	0	0.025132
0	0	0.025132
0	0	0.025132
0	0	0.025132
0	0	0.025132
0	0	0.025132
0	0	0.025132
0	0	0.025132
0	0	0.025132
0	0	0.025132
0	0	0.025132
0	0	0.025132
0	0	0.025132
0	0	0.025132
0	0	0.025132
0	0	0.025132
0	0	0.025132
0	0.017	0.031415
0	0.017	0.031415
0	0.017	0.031415
0	0.017	0.031415
0	0.017	0.031415
0	0.017	0.031415
0	0.017	0.031415
0	0.017	0.031415
0	0.017	0.037699
0	0.034	0.037699
0	0.034	0.037699
0	0.034	0.037699
0	0.034	0.037699
0	0.034	0.037699
1	0.034	0.043982
1	0.017	0.043982
1	0.017	0.043982
1	0	0.043982
1	0	0.043982
1	0	0.043982
0	0	0.043982
0	0	0.043982
0	0	0.043982
0	0	0.043982
0	0	0.043982
0	0	0.043982
0	0	0.043982
0	0	0.043982
0	0	0.043982
0	0	0.043982
0	0	0.043982
0	0	0.043982
0	0.017	0.043982
0	0.017	0.043982
0	0.017	0.043982
0	0.017	0.050265
0	0.017	0.050265
0	0.017	0.050265
0	0.034	0.050265
1	0.034	0.050265
1	0.017	0.050265
1	0	0.050265
1	0	0.050265
1	0	0.050265
1	0	0.050265
1	-0.017	0.050265
1	-0.034	0.050265
0	-0.034	0.050265
0	-0.017	0.050265
0	-0.017	0.050265
0	-0.017	0.050265
0	-0.017	0.043982
0	-0.017	0.043982
0	-0.017	0.043982
0	-0.017	0.043982
0	0	0.043982
0	0	0.043982
1	0	0.043982
1	-0.017	0.043982
1	-0.017	0.043982
1	-0.034	0.037699
1	-0.051	0.037699
1	-0.051	0.037699
1	-0.068	0.037699
1	-0.085	0.031415
0	-0.085	0.031415
0	-0.085	0.025132
0	-0.085	0.025132
0	-0.068	0.025132
0	-0.068	0.018849
0	-0.068	0.018849
0	-0.068	0.012566
0	-0.068	0.012566
0	-0.068	0.012566
0	-0.068	0.0062831
0	-0.068	0.0062831
0	-0.068	0
0	-0.068	0
0	-0.068	0
0	-0.068	6.2768
0	-0.068	6.2768
0	-0.068	6.2768
0	-0.068	6.2705
0	-0.068	6.2705
0	-0.068	6.2705
0	-0.068	6.2642
0	-0.068	6.2642
0	-0.068	6.258
2	-0.068	6.258
2	-0.068	6.258
2	-0.051	6.2517
2	-0.034	6.2517
2	-0.017	6.2517
0	-0.034	6.2517
0	-0.034	6.2517
0	-0.034	6.2454
0	-0.034	6.2454
0	-0.034	6.2454
0	-0.034	6.2454
0	-0.034	6.2454
0	-0.034	6.2391
0	-0.034	6.2391
0	-0.034	6.2391
2	-0.051	6.2391
2	-0.034	6.2328
2	-0.017	6.2328
2	-0.017	6.2328
2	0	6.2328
2	0	6.2328
0	0	6.2328
0	0	6.2328
0	0	6.2328
0	0	6.2328
0	0	6.2328
0	0	6.2328
2	0	6.2328
2	0	6.2328
2	0	6.2328
2	0.017	6.2328
2	0.017	6.2328
2	0.034	6.2328
2	0.051	6.2391
0	0.051	6.2391
0	0.034	6.2391
0	0.034	6.2391
0	0.034	6.2454
0	0.034	6.2454
0	0.034	6.2454
0	0.034	6.2454
0	0.034	6.2454
0	0.034	6.2517
0	0.034	6.2517
0	0.034	6.2517
0	0.034	6.2517
0	0.017	6.2517
0	0.017	6.2517
0	0.017	6.258
0	0.017	6.258
0	0.017	6.258
0	0.017	6.258
0	0.017	6.258
0	0.017	6.258
0	0.017	6.258
0	0.017	6.258
0	0.017	6.2642
0	0.017	6.2642
0	0.017	6.2642
0	0.017	6.2642
0	0.017	6.2642
0	0.017	6.2642
0	0	6.2642
0	0	6.2642
0	0	6.2642
0	0	6.2642
0	0	6.2642
0	0	6.2642
0	0	6.2705
0	0	6.2705
0	0	6.2705
0	0	6.2705
0	0	6.2705
0	0	6.2705
0	0	6.2705
0	0	6.2705
0	0	6.2705
0	0	6.2705
0	0	6.2705
0	0	6.2705
0	0	6.2705
0	0	6.2705
0	0	6.2705
0	0	6.2705
0	0	6.2705
0	0	6.2705
0	0	6.2705
0	0	6.2705
0	0	6.2705
0	0	6.2705
0	0	6.2705
0	0	6.2705
0	0	6.2705
0	0	6.2705
0	0	6.2705
0	0	6.2705
0	0	6.2705
0	0	6.2705
0	0	6.2705
0	0	6.2705
0	0	6.2705
0	0	6.2705
0	0	6.2705
0	0	6.2705
0	0	6.2705
0	0	6.2705
0	0	6.2705
0	0	6.2705
0	0	6.2705
0	0	6.2705
0	0	6.2705
0	0	6.2705
0	0	6.2705
0	0	6.2705
0	0	6.2705
0	0	6.2705
0	0	6.2705
0	0	6.2705
0	0	6.2705
0	0	6.2705
0	0	6.2705
0	0	6.2705
0	0	6.2705
0	0	6.2705
0	0	6.2642
0	0	6.2642
0	0	6.2642
0	0	6.2642
0	0	6.2642
0	0	6.2642
0	-0.017	6.2642
0	-0.017	6.2642
0	-0.017	6.2642
2	-0.017	6.2642
2	0	6.2642
2	0	6.2642
2	0.017	6.2642
2	0.017	6.2642
0	0.017	6.2642
0	0.017	6.2642
0	0.017	6.2642
0	0.017	6.2642
0	0.017	6.2705
0	0.017	6.2705
0	0.017	6.2705
0	0.017	6.2705
0	0.017	6.2705
0	0.017	6.2705
0	0.017	6.2705
0	0.017	6.2705
0	0.017	6.2705
0	0.017	6.2768
0	0.017	6.2768
0	0.017	6.2768
0	0.017	6.2768
0	0.017	6.2768
0	0.017	6.2768
0	0.017	6.2768
1	0.017	6.2768
1	0	6.2768
1	0	6.2768
1	-0.017	6.2768
1	-0.017	6.2768
1	-0.034	6.2768
0	-0.034	6.2768
0	-0.034	6.2768
0	-0.034	6.2705
0	-0.034	6.2705
0	-0.034	6.2705
0	-0.034	6.2705
0	-0.034	6.2642
0	-0.034	6.2642
0	-0.034	6.2642
0	-0.034	6.2642
0	-0.051	6.2642
0	-0.051	6.258
0	-0.051	6.258
0	-0.051	6.258
0	-0.051	6.258
0	-0.051	6.2517
0	-0.051	6.2517
0	-0.051	6.2517
0	-0.051	6.2454
0	-0.051	6.2454
0	-0.051	6.2454
2	-0.051	6.2391
2	-0.051	6.2391
2	-0.034	6.2391
2	-0.017	6.2391
2	-0.017	6.2391
2	0	6.2391
2	0	6.2391
2	0	6.2391
0	0	6.2391
0	0	6.2391
0	0	6.2391
0	0	6.2391
0	0	6.2391
0	0	6.2391
0	0	6.2391
0	0	6.2391
2	0	6.2391
2	0	6.2391
2	0	6.2391
2	0.017	6.2391
2	0.034	6.2391
0	0.034	6.2391
0	0.034	6.2391
0	0.017	6.2454
0	0.017	6.2454
0	0.017	6.2454
0	0.017	6.2454
0	0.017	6.2454
0	0.017	6.2454
0	0.017	6.2454
0	0.017	6.2454
0	0.017	6.2517
0	0.017	6.2517
0	0	6.2517
0	0	6.2517
0	0	6.2517
0	0	6.2517
0	0	6.2517
0	0	6.2517
0	0	6.2517
0	0	6.2517
0	0	6.2517
0	0	6.2517
0	0	6.2517
0	0	6.2517
0	0	6.2517
0	0	6.2517
0	0	6.2517
0	0	6.2517
0	0	6.2517
0	0	6.2517
0	0	6.2517
0	0	6.2517
0	0	6.2517
0	0	6.2517
0	0	6.2517
0	0	6.2517
0	-0.017	6.2517
0	-0.017	6.2517
0	-0.017	6.2454
0	-0.017	6.2454
0	-0.017	6.2454
0	-0.017	6.2454
2	-0.017	6.2454
2	0	6.2454
2	0	6.2454
2	0	6.2454
0	0	6.2454
0	0	6.2454
0	0	6.2454
0	0	6.2454
0	0	6.2454
0	0	6.2454
0	0	6.2454
0	0	6.2454
0	0	6.2454
0	0	6.2454
0	0	6.2454
0	0	6.2454
0	0	6.2454
0	0	6.2454
0	-0.017	6.2454
0	-0.017	6.2391
0	-0.017	6.2391
2	-0.017	6.2391
2	0	6.2391
2	0	6.2391
2	0	6.2391
2	0.017	6.2391
2	0.017	6.2391
0	0.017	6.2391
0	0.017	6.2454
0	0.017	6.2454
0	0.017	6.2454
0	0.017	6.2454
0	0.017	6.2454
0	0.017	6.2454
0	0.017	6.2454
0	0.017	6.2454
0	0	6.2454
0	0	6.2517
0	0	6.2517
0	0	6.2517
0	0	6.2517
0	0	6.2517
0	0	6.2517
0	0	6.2517
0	0	6.2517
0	0	6.2517
0	0	6.2517
0	0	6.2517
0	0	6.2517
0	0	6.2517
0	0	6.2517
0	0	6.2517
0	0	6.2517
0	0	6.2517
0	0	6.2517
0	0	6.2517
0	0	6.2517
0	0	6.2517
0	-0.017	6.2454
0	-0.017	6.2454
0	-0.017	6.2454
0	-0.017	6.2454
2	-0.017	6.2454
2	0	6.2454
2	0	6.2454
2	0	6.2454
2	0.017	6.2454
0	0.017	6.2454
0	0.017	6.2454
0	0.017	6.2454
0	0	6.2454
0	0	6.2454
0	0	6.2517
0	0	6.2517
0	0	6.2517
0	0	6.2517
0	0	6.2517
0	0	6.2517
0	0	6.2517
0	0	6.2517
0	0	6.2517
0	0	6.2517
0	0	6.2517
0	0	6.2517
0	0	6.2517
0	0	6.2517
0	0	6.2517
0	0	6.2517
0	0	6.2517
0	0	6.2517
0	0	6.2517
0	0	6.2454
0	0	6.2454
0	-0.017	6.2454
0	-0.017	6.2454
0	-0.017	6.2454
0	-0.017	6.2454
0	-0.017	6.2454
0	-0.017	6.2454
0	-0.017	6.2454
0	-0.017	6.2391
0	-0.017	6.2391
0	-0.034	6.2391
0	-0.034	6.2391
0	-0.034	6.2391
2	-0.034	6.2391
2	-0.017	6.2328
2	-0.017	6.2328
2	0	6.2328
2	0	6.2328
2	0	6.2328
0	0	6.2328
0	0	6.2328
0	0	6.2391
0	0	6.2391
0	0	6.2391
0	0	6.2391
0	0	6.2391
0	0	6.2391
0	0	6.2391
0	0	6.2391
0	0	6.2391
0	0	6.2391
0	0	6.2328
0	0	6.2328
0	-0.017	6.2328
0	-0.017	6.2328
2	-0.017	6.2328
2	0	6.2328
2	0	6.2328
2	0	6.2328
2	0.017	6.2328
2	0.034	6.2328
2	0.034	6.2328
2	0.051	6.2391
0	0.051	6.2391
0	0.051	6.2391
0	0.034	6.2391
0	0.034	6.2454
0	0.034	6.2454
0	0.034	6.2454
0	0.034	6.2454
0	0.034	6.2517
0	0.034	6.2517
0	0.034	6.2517
2	0.034	6.2517
2	0.034	6.2517
2	0.051	6.258
2	0.068	6.258
0	0.068	6.258
0	0.068	6.2642
0	0.068	6.2642
0	0.068	6.2642
0	0.068	6.2705
0	0.068	6.2705
0	0.068	6.2705
0	0.068	6.2768
0	0.068	6.2768
0	0.051	6.2768
0	0.051	0
0	0.051	0
0	0.068	0
0	0.068	0.0062831
0	0.068	0.0062831
0	0.068	0.0062831
0	0.068	0.012566
0	0.068	0.012566
0	0.068	0.012566
0	0.068	0.018849
0	0.068	0.018849
0	0.068	0.018849
0	0.068	0.025132
0	0.068	0.025132
0	0.068	0.025132
1	0.068	0.031415
1	0.051	0.031415
1	0.051	0.031415
1	0.034	0.037699
1	0.017	0.037699
1	0.017	0.037699
1	0	0.037699
1	0	0.037699
0	0	0.037699
0	0	0.037699
0	0	0.037699
0	0	0.037699
0	0	0.037699
0	0	0.037699
0	0	0.037699
0	0	0.037699
1	0.017	0.037699
1	0	0.037699
1	0	0.037699
1	0	0.037699
1	-0.017	0.037699
1	-0.034	0.037699
1	-0.034	0.037699
0	-0.034	0.037699
0	-0.034	0.031415
0	-0.034	0.031415
0	-0.034	0.031415
0	-0.034	0.031415
0	-0.034	0.031415
0	-0.034	0.025132
0	-0.034	0.025132
0	-0.034	0.025132
0	-0.017	0.025132
0	-0.017	0.025132
0	-0.017	0.025132
0	-0.017	0.018849
0	-0.017	0.018849
0	-0.017	0.018849
0	-0.017	0.018849
0	-0.017	0.018849
0	-0.017	0.018849
0	-0.017	0.018849
0	-0.017	0.018849
0	-0.017	0.012566
0	-0.017	0.012566
0	-0.017	0.012566
0	-0.017	0.012566
0	-0.017	0.012566
0	0	0.012566
0	0	0.012566
0	0	0.012566
0	0	0.012566
0	0	0.012566
0	0	0.012566
0	0	0.012566
0	0	0.012566
0	0	0.0062831
0	0	0.0062831
0	0	0.0062831
0	0	0.0062831
0	0	0.0062831
0	0	0.0062831
0	0	0.0062831
0	0	0.0062831
0	0	0.0062831
0	0	0.0062831
0	0	0.0062831
0	0	0.0062831
0	0	0.0062831
0	0	0.0062831
0	0	0.0062831
0	0	0.0062831
0	0	0.0062831
0	0	0.0062831
0	0	0.0062831
0	0	0.0062831
0	0	0.0062831
0	0	0.0062831
0	0	0.0062831
0	0	0.0062831
0	0	0.0062831
0	0	0.0062831
0	0	0.0062831
0	0	0.0062831
0	0	0.0062831
0	0	0.0062831
0	0	0.0062831
0	0	0.0062831
0	0	0.0062831
0	0	0.0062831
0	0	0.0062831
0	0	0.0062831
0	0	0.0062831
0	0	0.0062831
0	0	0.0062831
0	0	0.0062831
0	0	0.0062831
0	0	0.0062831
0	0	0.0062831
0	0	0.0062831
0	0	0.0062831
0	0	0.012566
0	0	0.012566
0	0	0.012566
0	0	0.012566
0	0	0.012566
0	0	0.012566
0	0	0.012566
0	0	0.012566
0	0.017	0.012566
0	0.017	0.012566
0	0.017	0.012566
0	0.017	0.012566
0	0.017	0.012566
0	0.017	0.018849
0	0.017	0.018849
0	0.017	0.018849
0	0.017	0.018849
0	0.017	0.018849
0	0.017	0.018849
1	0.017	0.018849
1	0	0.018849
1	0	0.018849
1	0	0.018849
1	-0.017	0.018849
1	-0.017	0.018849
1	-0.034	0.018849
1	-0.051	0.018849
0	-0.051	0.018849
0	-0.051	0.012566
0	-0.051	0.012566
0	-0.051	0.012566
0	-0.051	0.0062831
0	-0.051	0.0062831
0	-0.051	0.0062831
0	-0.051	0.0062831
0	-0.051	0
0	-0.051	0
0	-0.051	0
0	-0.051	0
0	-0.051	6.2768
0	-0.051	6.2768
0	-0.051	6.2768
0	-0.051	6.2768
0	-0.051	6.2768
0	-0.051	6.2705
2	-0.051	6.2705
2	-0.034	6.2705
2	-0.017	6.2705
2	0	6.2705
2	0	6.2705
2	0	6.2705
2	0.017	6.2705
2	0.034	6.2705
0	0.034	6.2705
0	0.034	6.2705
0	0.034	6.2705
0	0.034	6.2705
0	0.034	6.2768
0	0.034	6.2768
0	0.034	6.2768
2	0.034	6.2768
2	0.034	6.2768
2	0.051	0
2	0.068	0
0	0.068	0
0	0.068	0.0062831
0	0.068	0.0062831
0	0.068	0.0062831
0	0.068	0.012566
0	0.068	0.012566
0	0.068	0.018849
0	0.068	0.018849
0	0.068	0.018849
0	0.068	0.025132
0	0.068	0.025132
0	0.085	0.025132
0	0.085	0.031415
0	0.085	0.031415
0	0.085	0.037699
0	0.085	0.037699
1	0.085	0.043982
1	0.068	0.043982
1	0.068	0.043982
1	0.051	0.050265
1	0.034	0.050265
1	0.034	0.050265
1	0.017	0.050265
1	0.017	0.056548
1	0	0.056548
0	0	0.056548
0	0	0.056548
0	0	0.056548
0	0.017	0.056548
0	0.017	0.056548
0	0.017	0.056548
0	0.017	0.056548
1	0.017	0.056548
1	0.017	0.056548
1	0	0.056548
1	0	0.062831
1	0	0.056548
1	-0.017	0.056548
1	-0.017	0.056548
1	-0.034	0.056548
0	-0.034	0.056548
0	-0.034	0.056548
0	-0.017	0.056548
0	-0.017	0.050265
0	-0.017	0.050265
0	-0.017	0.050265
0	-0.017	0.050265
1	-0.017	0.050265
1	-0.017	0.050265
1	-0.034	0.050265
1	-0.051	0.043982
1	-0.051	0.043982
0	-0.051	0.043982
0	-0.051	0.043982
0	-0.051	0.037699
0	-0.051	0.037699
0	-0.051	0.037699
0	-0.034	0.037699
0	-0.034	0.031415
0	-0.034	0.031415
0	-0.034	0.031415
0	-0.034	0.031415
0	-0.034	0.031415
0	-0.034	0.025132
0	-0.034	0.025132
0	-0.034	0.025132
0	-0.034	0.025132
0	-0.017	0.025132
0	-0.017	0.018849
0	-0.017	0.018849
0	-0.017	0.018849
0	-0.017	0.018849
0	-0.017	0.018849
0	-0.017	0.018849
0	-0.017	0.018849
0	-0.017	0.018849
0	-0.017	0.012566
0	-0.017	0.012566
0	-0.017	0.012566
0	-0.017	0.012566
0	-0.017	0.012566
0	-0.017	0.012566
0	-0.017	0.012566
0	-0.017	0.012566
0	-0.017	0.012566
0	0	0.012566
0	0	0.0062831
0	0	0.0062831
0	0	0.0062831
0	0	0.0062831
0	0	0.0062831
0	0	0.0062831
0	0	0.0062831
0	0	0.0062831
0	0	0.0062831
0	0	0.0062831
0	0	0.0062831
0	0	0.0062831
0	0	0.0062831
0	0	0.0062831
0	0	0.0062831
0	0	0.0062831
0	0	0.0062831
0	0	0.0062831
0	0	0
0	0	0
0	0	0
2	0	0
2	0	0
2	0.017	0
2	0.034	0.0062831
2	0.034	0.0062831
0	0.034	0.0062831
0	0.034	0.0062831
0	0.034	0.0062831
0	0.034	0.012566
0	0.051	0.012566
0	0.051	0.012566
0	0.051	0.012566
0	0.051	0.018849
0	0.051	0.018849
0	0.051	0.018849
0	0.051	0.025132
0	0.051	0.025132
0	0.051	0.025132
0	0.051	0.025132
0	0.051	0.031415
0	0.051	0.031415
0	0.051	0.031415
1	0.051	0.037699
1	0.051	0.037699
1	0.034	0.037699
1	0.017	0.037699
1	0.017	0.037699
1	0	0.043982
1	0	0.043982
1	0	0.043982
0	0	0.037699
0	0	0.037699
0	0	0.037699
0	0	0.037699
0	0	0.037699
0	0	0.037699
0	0	0.037699
0	0	0.037699
0	0	0.037699
0	0	0.037699
1	0	0.043982
1	0	0.043982
1	0	0.043982
1	-0.017	0.037699
1	-0.017	0.037699
1	-0.034	0.037699
1	-0.051	0.037699
0	-0.051	0.037699
0	-0.051	0.031415
0	-0.034	0.031415
0	-0.034	0.031415
0	-0.034	0.031415
0	-0.034	0.025132
0	-0.034	0.025132
0	-0.034	0.025132
0	-0.034	0.025132
0	-0.034	0.025132
0	-0.034	0.018849
0	-0.034	0.018849
0	-0.034	0.018849
0	-0.034	0.018849
0	-0.017	0.018849
0	-0.017	0.018849
0	-0.017	0.012566
0	-0.017	0.012566
0	-0.017	0.012566
0	-0.017	0.012566
0	-0.017	0.012566
0	-0.017	0.012566
0	-0.017	0.012566
0	-0.017	0.012566
0	-0.017	0.0062831
0	-0.017	0.0062831
0	-0.017	0.0062831
0	-0.017	0.0062831
0	-0.017	0.0062831
0	-0.017	0.0062831
0	-0.017	0.0062831
0	-0.017	0.0062831
0	-0.017	0.0062831
0	-0.017	0
0	-0.017	0
0	-0.017	0
0	-0.017	0
0	-0.017	0
0	-0.017	0
0	-0.017	0
0	-0.017	0
0	-0.017	0
0	-0.017	0
0	-0.017	0
0	-0.017	6.2768
0	-0.017	6.2768
0	-0.017	6.2768
0	-0.017	6.2768
0	-0.017	6.2768
0	-0.017	6.2768
0	-0.017	6.2768
0	-0.017	6.2768
0	-0.017	6.2768
0	-0.017	6.2768
0	-0.017	6.2705
0	-0.017	6.2705
0	-0.017	6.2705
[truncated: 5,162 more rows]
