# Supplementary material for: Skilled motor control of an inverted pendulum implies low entropy of states but high entropy of actions
Source: PLoS Comput Biol. 2023 Jan 6;19(1):e1010810. doi: 10.1371/journal.pcbi.1010810 (PMC9851554; doi:10.1371/journal.pcbi.1010810)
Supplement: S2 File — The dataset within the file contains the data collected during the experiment. Each CSV file named “FRI_p_l.csv” corresponds to a different trial, where “p” stands for an unique numerical participant’s identifier and “l” stands for pendulum length (where “2” corresponds to 0.2, “3” to 0.3 m, “4” to 0.4 m, etc.). In every file, rows correspond to subsequent time steps, sampled with a frequency of 0.017 s. For every recorded time step, each column contains: the action selected by the trial’s participant (“action”). The value 0 corresponds to a “no action”, the value 1 represents an action that pushes the pendulum towards the clockwise direction and the value 2 corresponds to an action that pushes the pendulum towards the anti-clockwise direction.the angular velocity of the pendulum at that time step (“ang. velocity”), measured in rad s−1.the angle of the pendulum at that time step (“angle”), measured in rad with values in the interval [0, 2π) rad. The angle 0 rad corresponds to the pendulum oriented in its upright position.the single utility value associated to the whole trial (“utility”). (ZIP) [file pcbi.1010810.s002.zip › ExperimentalData/FRI_32_7.csv]

action	angular vel.	angle	trial utility
0	0	3.2358	-5.0268
0	0	3.2358
0	0	3.2358
0	-0.017	3.2358
0	-0.017	3.2358
0	-0.017	3.2358
0	-0.017	3.2358
0	-0.017	3.2358
0	-0.034	3.2358
0	-0.034	3.2295
0	-0.034	3.2295
0	-0.034	3.2295
0	-0.051	3.2295
0	-0.051	3.2232
0	-0.051	3.2232
0	-0.051	3.2232
0	-0.068	3.2232
0	-0.068	3.217
0	-0.068	3.217
0	-0.068	3.217
0	-0.068	3.2107
0	-0.068	3.2107
0	-0.085	3.2044
0	-0.085	3.2044
0	-0.085	3.1981
0	-0.085	3.1981
0	-0.085	3.1981
0	-0.085	3.1918
0	-0.102	3.1918
0	-0.102	3.1855
0	-0.102	3.1855
0	-0.102	3.1793
0	-0.102	3.1793
0	-0.102	3.173
0	-0.102	3.173
0	-0.102	3.1667
0	-0.102	3.1604
0	-0.102	3.1604
0	-0.102	3.1541
0	-0.102	3.1541
0	-0.102	3.1478
0	-0.102	3.1478
0	-0.102	3.1416
0	-0.102	3.1416
0	-0.102	3.1353
0	-0.102	3.129
0	-0.102	3.129
0	-0.102	3.1227
0	-0.102	3.1227
0	-0.102	3.1164
0	-0.102	3.1164
0	-0.102	3.1101
0	-0.102	3.1101
0	-0.102	3.1038
0	-0.102	3.0976
0	-0.102	3.0976
0	-0.102	3.0913
0	-0.102	3.0913
0	-0.085	3.085
0	-0.085	3.085
0	-0.085	3.085
0	-0.085	3.0787
0	-0.085	3.0787
0	-0.085	3.0724
0	-0.085	3.0724
0	-0.068	3.0661
0	-0.068	3.0661
0	-0.068	3.0661
0	-0.068	3.0599
0	-0.068	3.0599
0	-0.051	3.0599
0	-0.051	3.0536
0	-0.051	3.0536
0	-0.051	3.0536
0	-0.051	3.0536
0	-0.034	3.0473
0	-0.034	3.0473
0	-0.034	3.0473
1	-0.034	3.0473
1	-0.034	3.041
1	-0.034	3.041
1	-0.051	3.041
1	-0.051	3.041
1	-0.068	3.0347
1	-0.068	3.0347
1	-0.085	3.0347
1	-0.085	3.0284
1	-0.085	3.0284
1	-0.102	3.0222
1	-0.102	3.0222
1	-0.119	3.0159
1	-0.119	3.0159
1	-0.119	3.0096
1	-0.136	3.0033
1	-0.136	3.0033
1	-0.136	2.997
1	-0.153	2.9908
1	-0.153	2.9845
1	-0.153	2.9845
1	-0.153	2.9782
1	-0.17	2.9719
1	-0.17	2.9656
1	-0.17	2.9593
1	-0.17	2.9531
1	-0.187	2.9531
1	-0.187	2.9468
1	-0.187	2.9405
1	-0.187	2.9342
1	-0.187	2.9279
1	-0.204	2.9216
1	-0.204	2.9154
1	-0.204	2.9091
1	-0.204	2.9028
1	-0.204	2.8965
1	-0.204	2.8902
1	-0.204	2.8839
1	-0.204	2.8777
1	-0.204	2.8714
1	-0.204	2.8651
1	-0.204	2.8588
1	-0.204	2.8525
1	-0.204	2.8462
1	-0.204	2.84
1	-0.204	2.8337
1	-0.204	2.8274
1	-0.204	2.8211
1	-0.187	2.8148
1	-0.187	2.8085
1	-0.187	2.8023
1	-0.187	2.796
1	-0.187	2.7897
1	-0.187	2.7834
1	-0.17	2.7771
1	-0.17	2.7708
0	-0.153	2.7646
0	-0.136	2.7646
0	-0.119	2.7583
0	-0.119	2.752
0	-0.102	2.752
0	-0.085	2.7457
0	-0.068	2.7457
0	-0.051	2.7457
0	-0.034	2.7394
0	-0.017	2.7394
0	0	2.7394
0	0	2.7394
0	0.017	2.7394
0	0.034	2.7457
0	0.051	2.7457
0	0.068	2.7457
0	0.085	2.752
0	0.102	2.752
0	0.119	2.7583
0	0.136	2.7583
0	0.153	2.7646
0	0.17	2.7708
0	0.187	2.7771
0	0.187	2.7834
0	0.204	2.7897
0	0.221	2.796
0	0.238	2.8023
0	0.255	2.8085
0	0.272	2.8148
0	0.272	2.8274
0	0.289	2.8337
0	0.306	2.8462
0	0.323	2.8525
0	0.323	2.8651
0	0.34	2.8714
0	0.357	2.8839
0	0.357	2.8965
0	0.374	2.9091
0	0.374	2.9154
0	0.391	2.9279
0	0.391	2.9405
0	0.408	2.9531
0	0.408	2.9656
0	0.425	2.9782
0	0.425	2.9908
0	0.425	3.0033
0	0.442	3.0159
0	0.442	3.0347
0	0.442	3.0473
0	0.442	3.0599
0	0.459	3.0724
0	0.459	3.085
0	0.459	3.1038
0	0.459	3.1164
0	0.459	3.129
0	0.459	3.1416
0	0.459	3.1541
0	0.459	3.173
0	0.459	3.1855
0	0.459	3.1981
0	0.442	3.2107
0	0.442	3.2232
0	0.442	3.2421
0	0.442	3.2546
0	0.425	3.2672
0	0.425	3.2798
0	0.425	3.2923
0	0.408	3.3049
0	0.408	3.3175
0	0.391	3.33
0	0.391	3.3426
0	0.374	3.3552
0	0.374	3.3615
0	0.357	3.374
0	0.34	3.3866
0	0.34	3.3992
0	0.323	3.4054
0	0.306	3.418
0	0.306	3.4243
0	0.289	3.4369
0	0.272	3.4431
0	0.255	3.4557
0	0.255	3.462
0	0.238	3.4683
0	0.221	3.4745
0	0.204	3.4808
0	0.187	3.4871
0	0.17	3.4934
0	0.17	3.4997
0	0.153	3.506
0	0.136	3.506
0	0.119	3.5122
0	0.102	3.5185
0	0.085	3.5185
0	0.068	3.5185
0	0.051	3.5248
1	0.034	3.5248
1	0	3.5248
1	0	3.5248
1	-0.034	3.5248
1	-0.051	3.5248
1	-0.085	3.5185
1	-0.119	3.5185
1	-0.136	3.5122
1	-0.17	3.5122
1	-0.187	3.506
1	-0.221	3.4997
1	-0.255	3.4871
1	-0.272	3.4808
1	-0.306	3.4745
1	-0.323	3.462
1	-0.357	3.4557
1	-0.374	3.4431
1	-0.391	3.4306
1	-0.425	3.418
1	-0.442	3.4054
1	-0.459	3.3929
1	-0.493	3.374
1	-0.51	3.3615
1	-0.527	3.3426
1	-0.544	3.33
1	-0.561	3.3112
1	-0.595	3.2923
1	-0.612	3.2735
1	-0.629	3.2546
1	-0.629	3.2358
1	-0.646	3.217
1	-0.663	3.1981
1	-0.68	3.1793
1	-0.697	3.1541
1	-0.697	3.1353
1	-0.714	3.1164
1	-0.731	3.0913
1	-0.731	3.0724
1	-0.748	3.0473
1	-0.748	3.0222
1	-0.748	3.0033
1	-0.765	2.9782
1	-0.765	2.9593
1	-0.765	2.9342
1	-0.765	2.9091
1	-0.765	2.8839
1	-0.765	2.8651
1	-0.765	2.84
1	-0.765	2.8148
1	-0.765	2.796
1	-0.765	2.7708
1	-0.748	2.7457
1	-0.748	2.7269
1	-0.748	2.7017
1	-0.731	2.6829
1	-0.731	2.6578
1	-0.714	2.6389
1	-0.714	2.6138
1	-0.697	2.5949
1	-0.68	2.5698
1	-0.68	2.5509
1	-0.663	2.5321
1	-0.646	2.5132
1	-0.629	2.4944
1	-0.612	2.4755
1	-0.595	2.4567
1	-0.578	2.4378
1	-0.578	2.419
1	-0.544	2.4001
1	-0.527	2.3876
0	-0.51	2.3687
0	-0.476	2.3562
0	-0.442	2.3373
0	-0.408	2.3247
0	-0.374	2.3122
0	-0.357	2.3059
0	-0.323	2.2933
0	-0.289	2.2808
0	-0.255	2.2745
0	-0.221	2.2682
0	-0.187	2.2619
0	-0.153	2.2556
0	-0.119	2.2494
0	-0.085	2.2494
0	-0.051	2.2494
0	-0.017	2.2431
0	0	2.2431
0	0.034	2.2431
0	0.068	2.2494
0	0.102	2.2494
0	0.136	2.2556
0	0.17	2.2556
0	0.187	2.2619
0	0.221	2.2682
0	0.255	2.2808
0	0.289	2.287
0	0.323	2.2933
0	0.357	2.3059
0	0.391	2.3185
0	0.425	2.331
0	0.442	2.3436
0	0.476	2.3562
0	0.51	2.375
0	0.544	2.3876
0	0.561	2.4064
0	0.595	2.4253
0	0.629	2.4441
0	0.646	2.463
0	0.68	2.4818
0	0.697	2.5007
0	0.731	2.5258
0	0.748	2.5447
0	0.765	2.5698
0	0.799	2.5949
0	0.816	2.62
0	0.833	2.6452
0	0.85	2.6703
0	0.867	2.6955
0	0.901	2.7206
0	0.901	2.7457
0	0.918	2.7771
0	0.935	2.8023
0	0.952	2.8337
0	0.969	2.8588
0	0.969	2.8902
0	0.986	2.9216
0	0.986	2.9531
0	1.003	2.9782
0	1.003	3.0096
0	1.003	3.041
0	1.003	3.0724
0	1.02	3.1038
0	1.02	3.1353
0	1.02	3.1667
0	1.003	3.1918
0	1.003	3.2232
0	1.003	3.2546
0	1.003	3.2861
0	0.986	3.3175
0	0.986	3.3426
0	0.969	3.374
0	0.952	3.4054
0	0.952	3.4306
0	0.935	3.462
0	0.918	3.4871
0	0.901	3.5185
0	0.884	3.5437
0	0.867	3.5688
0	0.85	3.5939
0	0.833	3.6191
0	0.816	3.6442
0	0.782	3.6693
0	0.765	3.6945
0	0.748	3.7196
0	0.714	3.7384
0	0.697	3.7636
0	0.663	3.7824
0	0.646	3.8013
0	0.612	3.8201
0	0.578	3.839
0	0.561	3.8578
0	0.527	3.8704
0	0.493	3.8892
0	0.476	3.9018
0	0.442	3.9144
0	0.408	3.9269
0	0.374	3.9395
0	0.34	3.9521
0	0.323	3.9646
0	0.289	3.9709
0	0.255	3.9835
0	0.221	3.9898
0	0.187	3.996
0	0.153	4.0023
0	0.119	4.0023
0	0.085	4.0086
0	0.051	4.0086
0	0.017	4.0086
0	0	4.0086
0	-0.034	4.0086
0	-0.051	4.0086
0	-0.085	4.0086
0	-0.119	4.0023
0	-0.153	3.996
0	-0.187	3.996
0	-0.221	3.9898
0	-0.255	3.9772
0	-0.289	3.9709
0	-0.323	3.9646
0	-0.34	3.9521
0	-0.374	3.9395
0	-0.408	3.9269
0	-0.442	3.9144
0	-0.476	3.9018
1	-0.493	3.8892
1	-0.544	3.8704
1	-0.578	3.8515
1	-0.612	3.839
1	-0.663	3.8201
1	-0.697	3.795
1	-0.731	3.7761
1	-0.765	3.751
1	-0.799	3.7259
1	-0.833	3.7008
1	-0.867	3.6756
1	-0.901	3.6505
1	-0.935	3.6254
1	-0.969	3.5939
1	-0.986	3.5625
1	-1.02	3.5374
1	-1.054	3.506
1	-1.071	3.4683
1	-1.105	3.4369
1	-1.122	3.4054
1	-1.139	3.3677
1	-1.156	3.3363
1	-1.19	3.2986
1	-1.207	3.2609
1	-1.207	3.2295
1	-1.224	3.1918
1	-1.241	3.1541
1	-1.258	3.1164
1	-1.258	3.0787
1	-1.275	3.041
1	-1.275	3.0033
1	-1.275	2.9656
1	-1.275	2.9216
1	-1.275	2.8839
1	-1.275	2.8462
1	-1.275	2.8085
1	-1.275	2.7708
1	-1.275	2.7332
1	-1.258	2.6955
1	-1.258	2.6515
1	-1.241	2.6138
1	-1.241	2.5761
1	-1.224	2.5447
1	-1.207	2.507
1	-1.19	2.4693
1	-1.173	2.4316
1	-1.156	2.4001
1	-1.139	2.3624
1	-1.122	2.331
1	-1.105	2.2933
1	-1.088	2.2619
1	-1.054	2.2305
1	-1.037	2.1991
1	-1.003	2.1677
1	-0.986	2.1362
1	-0.969	2.1048
1	-0.935	2.0797
0	-0.901	2.0483
0	-0.85	2.0232
0	-0.816	1.998
0	-0.782	1.9729
0	-0.731	1.954
0	-0.697	1.9289
0	-0.663	1.9101
0	-0.612	1.8912
0	-0.578	1.8724
0	-0.527	1.8535
0	-0.493	1.841
0	-0.459	1.8221
0	-0.408	1.8095
0	-0.374	1.797
0	-0.323	1.7907
0	-0.289	1.7781
0	-0.238	1.7718
0	-0.204	1.7655
0	-0.153	1.7593
0	-0.119	1.753
0	-0.068	1.753
0	-0.034	1.7467
0	0	1.7467
0	0.034	1.7467
0	0.085	1.753
0	0.119	1.753
0	0.17	1.7593
0	0.204	1.7655
0	0.238	1.7718
0	0.289	1.7781
0	0.323	1.7907
0	0.374	1.8033
0	0.408	1.8095
0	0.459	1.8284
0	0.493	1.841
0	0.527	1.8535
0	0.578	1.8724
0	0.612	1.8912
0	0.663	1.9101
0	0.697	1.9289
0	0.731	1.954
0	0.782	1.9729
0	0.816	1.998
0	0.85	2.0232
0	0.884	2.0483
0	0.935	2.0797
0	0.969	2.1048
0	1.003	2.1362
0	1.037	2.1677
0	1.071	2.1991
0	1.105	2.2305
0	1.139	2.2682
0	1.173	2.2996
0	1.19	2.3373
0	1.224	2.375
0	1.258	2.4127
0	1.292	2.4504
0	1.309	2.4881
0	1.326	2.5258
0	1.36	2.5698
0	1.377	2.6075
0	1.394	2.6515
0	1.411	2.6955
0	1.428	2.7394
0	1.445	2.7834
0	1.462	2.8274
0	1.479	2.8714
0	1.479	2.9154
0	1.496	2.9593
0	1.496	3.0033
0	1.496	3.0473
0	1.496	3.0976
0	1.513	3.1416
0	1.496	3.1855
0	1.496	3.2295
0	1.496	3.2735
0	1.479	3.3238
0	1.479	3.3677
0	1.462	3.4117
0	1.445	3.4557
0	1.445	3.4997
0	1.428	3.5437
0	1.394	3.5814
0	1.377	3.6254
0	1.36	3.6693
0	1.343	3.707
0	1.309	3.7447
0	1.292	3.7887
0	1.258	3.8264
0	1.224	3.8641
0	1.207	3.9018
0	1.173	3.9332
0	1.139	3.9709
0	1.105	4.0023
0	1.071	4.04
0	1.037	4.0714
0	1.003	4.1029
0	0.969	4.128
0	0.935	4.1594
0	0.901	4.1845
0	0.85	4.216
0	0.816	4.2411
0	0.782	4.2599
0	0.731	4.2851
0	0.697	4.3102
0	0.663	4.3291
0	0.612	4.3479
0	0.578	4.3667
0	0.544	4.3856
0	0.493	4.3982
0	0.459	4.4107
0	0.408	4.4233
0	0.374	4.4359
0	0.34	4.4484
0	0.289	4.461
0	0.255	4.4673
0	0.204	4.4736
0	0.17	4.4798
0	0.119	4.4861
0	0.085	4.4861
0	0.034	4.4924
0	0	4.4924
0	-0.034	4.4924
0	-0.068	4.4861
0	-0.119	4.4861
0	-0.153	4.4798
0	-0.187	4.4736
0	-0.238	4.4673
0	-0.272	4.461
0	-0.323	4.4547
0	-0.357	4.4421
0	-0.408	4.4296
0	-0.442	4.417
0	-0.476	4.4044
0	-0.527	4.3856
0	-0.561	4.373
0	-0.595	4.3542
1	-0.646	4.3353
1	-0.697	4.3165
1	-0.748	4.2914
1	-0.799	4.2662
1	-0.85	4.2474
1	-0.901	4.216
1	-0.935	4.1908
1	-0.986	4.1594
1	-1.037	4.128
1	-1.088	4.0966
1	-1.122	4.0652
1	-1.173	4.0275
1	-1.224	3.996
1	-1.258	3.9583
1	-1.309	3.9207
1	-1.343	3.8767
1	-1.377	3.839
1	-1.428	3.795
1	-1.462	3.751
1	-1.496	3.707
1	-1.53	3.6631
1	-1.547	3.6128
1	-1.581	3.5688
1	-1.615	3.5185
1	-1.632	3.4683
1	-1.666	3.418
1	-1.683	3.3677
1	-1.7	3.3175
1	-1.717	3.2672
1	-1.734	3.217
1	-1.751	3.1604
1	-1.751	3.1101
1	-1.768	3.0536
1	-1.768	3.0033
1	-1.785	2.9468
1	-1.785	2.8965
1	-1.785	2.84
1	-1.768	2.7897
1	-1.768	2.7332
1	-1.768	2.6829
1	-1.751	2.6263
1	-1.734	2.5761
1	-1.734	2.5258
1	-1.717	2.4693
1	-1.7	2.419
1	-1.683	2.3687
1	-1.666	2.3185
1	-1.632	2.2682
1	-1.615	2.2179
1	-1.598	2.174
1	-1.564	2.1237
1	-1.547	2.0797
1	-1.513	2.0294
1	-1.479	1.9855
1	-1.462	1.9415
1	-1.428	1.8975
1	-1.394	1.8535
1	-1.36	1.8158
1	-1.343	1.7718
1	-1.309	1.7341
1	-1.275	1.6964
1	-1.241	1.6587
1	-1.207	1.621
1	-1.173	1.5833
1	-1.139	1.5456
1	-1.122	1.5142
1	-1.088	1.4828
1	-1.054	1.4514
1	-1.02	1.42
1	-0.986	1.3886
0	-0.952	1.3572
0	-0.901	1.332
0	-0.867	1.3006
0	-0.816	1.2755
0	-0.782	1.2503
0	-0.731	1.2315
0	-0.697	1.2064
0	-0.663	1.1875
0	-0.612	1.1687
0	-0.578	1.1498
0	-0.544	1.131
0	-0.493	1.1184
0	-0.459	1.0995
0	-0.425	1.087
0	-0.391	1.0744
0	-0.34	1.0681
0	-0.306	1.0556
0	-0.272	1.0493
0	-0.238	1.0367
0	-0.204	1.0304
0	-0.153	1.0241
0	-0.119	1.0241
0	-0.085	1.0179
0	-0.051	1.0179
0	-0.017	1.0179
0	0	1.0179
0	0.034	1.0179
0	0.085	1.0179
0	0.119	1.0179
0	0.153	1.0241
0	0.187	1.0304
0	0.221	1.0367
0	0.255	1.043
0	0.306	1.0556
0	0.34	1.0618
0	0.374	1.0744
0	0.408	1.087
0	0.442	1.0995
0	0.493	1.1121
0	0.527	1.131
0	0.561	1.1435
0	0.612	1.1624
0	0.646	1.1812
0	0.68	1.2001
0	0.714	1.2252
0	0.765	1.2441
0	0.799	1.2692
0	0.85	1.2943
0	0.884	1.3195
0	0.918	1.3509
0	0.969	1.376
0	1.003	1.4074
0	1.054	1.4388
0	1.088	1.4703
0	1.139	1.5017
0	1.173	1.5394
0	1.224	1.5771
0	1.258	1.6148
0	1.309	1.6525
0	1.343	1.6902
0	1.394	1.7341
0	1.428	1.7781
0	1.462	1.8221
0	1.513	1.8661
0	1.547	1.9101
0	1.598	1.9603
0	1.632	2.0043
0	1.666	2.0546
0	1.7	2.1048
0	1.734	2.1614
0	1.768	2.2117
0	1.802	2.2682
0	1.836	2.3185
0	1.87	2.375
0	1.887	2.4316
0	1.921	2.4881
0	1.938	2.5509
0	1.972	2.6075
0	1.989	2.664
0	2.006	2.7269
0	2.023	2.7897
0	2.023	2.8462
0	2.04	2.9091
0	2.04	2.9719
0	2.057	3.0347
0	2.057	3.0913
0	2.057	3.1541
0	2.057	3.217
0	2.04	3.2798
0	2.04	3.3426
0	2.023	3.3992
0	2.006	3.462
0	1.989	3.5248
0	1.972	3.5814
0	1.955	3.6442
0	1.938	3.7008
0	1.904	3.7573
0	1.887	3.8138
0	1.853	3.8704
0	1.819	3.9269
0	1.785	3.9835
0	1.751	4.0338
0	1.717	4.0903
0	1.683	4.1406
0	1.649	4.1908
0	1.615	4.2411
0	1.564	4.2851
0	1.53	4.3353
0	1.496	4.3793
0	1.445	4.4233
0	1.411	4.4673
0	1.36	4.5113
0	1.326	4.549
0	1.275	4.5867
0	1.241	4.6244
0	1.19	4.6621
0	1.139	4.6998
0	1.105	4.7312
0	1.054	4.7626
0	1.02	4.794
0	0.969	4.8254
0	0.935	4.8568
0	0.884	4.882
0	0.85	4.9071
0	0.799	4.9322
0	0.765	4.9574
0	0.714	4.9825
0	0.68	5.0014
0	0.629	5.0202
0	0.595	5.039
0	0.561	5.0579
0	0.51	5.0767
0	0.476	5.0893
0	0.442	5.1019
0	0.391	5.1144
0	0.357	5.127
0	0.323	5.1396
0	0.272	5.1459
0	0.238	5.1521
0	0.204	5.1584
0	0.153	5.1647
0	0.119	5.171
0	0.085	5.1773
0	0.051	5.1773
0	0	5.1773
0	-0.017	5.1773
0	-0.051	5.1773
0	-0.085	5.1773
0	-0.136	5.171
0	-0.17	5.1647
0	-0.204	5.1584
0	-0.238	5.1521
0	-0.289	5.1459
0	-0.323	5.1333
0	-0.357	5.127
0	-0.391	5.1144
0	-0.442	5.1019
0	-0.476	5.0893
0	-0.51	5.0705
0	-0.561	5.0579
0	-0.595	5.039
0	-0.646	5.0202
0	-0.68	5.0014
0	-0.714	4.9762
0	-0.765	4.9574
0	-0.799	4.9322
0	-0.85	4.9071
0	-0.884	4.882
0	-0.935	4.8506
0	-0.969	4.8254
0	-1.003	4.794
0	-1.054	4.7626
0	-1.088	4.7312
0	-1.139	4.6998
0	-1.173	4.6621
0	-1.224	4.6244
0	-1.258	4.5867
0	-1.309	4.549
0	-1.343	4.5113
0	-1.394	4.4673
0	-1.428	4.4233
0	-1.462	4.3793
0	-1.513	4.3353
0	-1.547	4.2914
0	-1.581	4.2411
0	-1.615	4.1971
0	-1.666	4.1468
0	-1.7	4.0966
0	-1.734	4.0463
0	-1.751	3.9898
0	-1.785	3.9395
0	-1.819	3.883
0	-1.853	3.8264
0	-1.87	3.7699
0	-1.887	3.7133
0	-1.921	3.6568
0	-1.938	3.6002
1	-1.955	3.5437
1	-1.972	3.4808
1	-2.006	3.4243
1	-2.023	3.3615
1	-2.04	3.2986
1	-2.057	3.2358
1	-2.074	3.173
1	-2.091	3.1101
1	-2.091	3.0473
1	-2.091	2.9845
1	-2.091	2.9216
1	-2.108	2.8588
1	-2.091	2.796
1	-2.091	2.7332
1	-2.091	2.6703
1	-2.074	2.6075
1	-2.057	2.5447
1	-2.04	2.4818
1	-2.023	2.4253
1	-2.006	2.3624
1	-1.989	2.2996
1	-1.972	2.2431
1	-1.955	2.1802
1	-1.921	2.1237
1	-1.887	2.0671
1	-1.87	2.0106
1	-1.836	1.954
1	-1.802	1.8975
1	-1.785	1.8472
1	-1.751	1.7907
1	-1.717	1.7404
0	-1.666	1.6902
0	-1.632	1.6399
0	-1.581	1.5896
0	-1.547	1.5456
0	-1.496	1.4954
0	-1.462	1.4514
0	-1.411	1.4074
0	-1.377	1.3697
0	-1.326	1.3257
0	-1.292	1.288
0	-1.241	1.2503
0	-1.207	1.2126
0	-1.156	1.1749
0	-1.122	1.1435
0	-1.088	1.1058
0	-1.037	1.0744
0	-1.003	1.043
0	-0.969	1.0179
0	-0.935	0.98645
0	-0.901	0.96131
0	-0.867	0.9299
0	-0.833	0.90477
0	-0.799	0.87963
0	-0.765	0.86079
0	-0.731	0.83565
0	-0.697	0.8168
0	-0.663	0.79167
0	-0.629	0.77282
0	-0.595	0.75397
0	-0.578	0.73512
0	-0.544	0.72256
0	-0.51	0.70371
0	-0.493	0.69114
0	-0.459	0.67229
0	-0.442	0.65973
0	-0.408	0.64716
0	-0.374	0.63459
0	-0.357	0.62203
0	-0.323	0.61574
0	-0.306	0.60318
0	-0.289	0.59689
0	-0.255	0.58433
0	-0.238	0.57805
0	-0.204	0.57176
0	-0.187	0.56548
0	-0.17	0.5592
0	-0.136	0.55291
0	-0.119	0.55291
0	-0.102	0.54663
0	-0.068	0.54663
0	-0.051	0.54035
0	-0.034	0.54035
0	0	0.54035
0	0	0.54035
0	0.017	0.54035
0	0.051	0.54035
0	0.068	0.54663
1	0.085	0.54663
1	0.102	0.55291
1	0.102	0.55291
1	0.119	0.5592
1	0.136	0.5592
1	0.136	0.56548
0	0.17	0.57176
0	0.187	0.57805
0	0.221	0.58433
0	0.238	0.59061
0	0.255	0.59689
0	0.289	0.60318
0	0.306	0.61574
0	0.34	0.62203
1	0.357	0.63459
1	0.374	0.64716
1	0.391	0.65973
1	0.408	0.67229
1	0.425	0.68486
1	0.425	0.69742
1	0.442	0.70999
1	0.459	0.72256
1	0.476	0.73512
1	0.493	0.75397
1	0.51	0.76654
1	0.544	0.78539
1	0.561	0.79795
1	0.578	0.8168
1	0.595	0.83565
1	0.612	0.8545
1	0.629	0.87335
1	0.663	0.8922
1	0.68	0.91105
0	0.714	0.93618
0	0.748	0.95503
0	0.782	0.98016
0	0.816	1.0053
0	0.85	1.0304
0	0.884	1.0556
0	0.935	1.0807
0	0.969	1.1121
0	1.003	1.1435
0	1.037	1.1749
0	1.088	1.2064
0	1.122	1.2378
0	1.156	1.2692
0	1.207	1.3069
0	1.241	1.3446
0	1.275	1.3823
0	1.326	1.42
0	1.36	1.464
0	1.411	1.5017
0	1.445	1.5456
0	1.496	1.5896
0	1.53	1.6399
0	1.581	1.6839
0	1.615	1.7341
0	1.666	1.7844
0	1.7	1.8347
0	1.734	1.8849
0	1.785	1.9352
0	1.819	1.9917
0	1.853	2.0483
0	1.887	2.1048
0	1.921	2.1614
0	1.955	2.2179
0	1.989	2.2808
0	2.023	2.3373
0	2.057	2.4001
0	2.074	2.463
0	2.108	2.5258
0	2.125	2.5886
0	2.142	2.6578
0	2.159	2.7206
0	2.176	2.7834
0	2.193	2.8525
0	2.21	2.9154
0	2.21	2.9845
0	2.21	3.0536
0	2.21	3.1164
0	2.21	3.1855
0	2.21	3.2484
0	2.193	3.3175
0	2.193	3.3803
0	2.176	3.4494
0	2.159	3.5122
0	2.142	3.5814
0	2.125	3.6442
0	2.108	3.707
0	2.074	3.7699
0	2.04	3.8327
0	2.023	3.8955
0	1.989	3.9521
0	1.955	4.0149
0	1.921	4.0714
0	1.887	4.128
0	1.853	4.1845
0	1.802	4.2411
0	1.768	4.2914
0	1.734	4.3479
0	1.683	4.3982
0	1.649	4.4484
0	1.598	4.4987
0	1.564	4.5427
0	1.513	4.593
0	1.479	4.6369
0	1.428	4.6809
0	1.394	4.7249
0	1.343	4.7626
0	1.292	4.8066
0	1.258	4.8443
0	1.207	4.882
0	1.173	4.9134
0	1.122	4.9511
0	1.088	4.9825
0	1.037	5.0139
0	1.003	5.0453
0	0.969	5.0767
0	0.918	5.1082
0	0.884	5.1333
0	0.85	5.1584
0	0.799	5.1836
0	0.765	5.2087
0	0.731	5.2275
0	0.697	5.2527
0	0.646	5.2715
0	0.612	5.2904
0	0.578	5.3092
0	0.544	5.3281
0	0.51	5.3406
0	0.476	5.3595
0	0.442	5.372
0	0.408	5.3846
0	0.374	5.3972
0	0.34	5.4097
0	0.306	5.416
0	0.272	5.4286
0	0.238	5.4349
0	0.204	5.4412
0	0.187	5.4474
0	0.153	5.4537
0	0.119	5.46
0	0.085	5.46
0	0.051	5.4663
0	0.017	5.4663
0	0	5.4663
0	-0.017	5.4663
0	-0.051	5.4663
0	-0.085	5.46
0	-0.119	5.46
0	-0.153	5.4537
0	-0.187	5.4474
0	-0.204	5.4412
0	-0.238	5.4349
0	-0.272	5.4286
0	-0.306	5.416
0	-0.34	5.4097
0	-0.374	5.3972
0	-0.408	5.3846
0	-0.442	5.372
0	-0.476	5.3595
0	-0.51	5.3469
0	-0.544	5.3281
0	-0.578	5.3092
0	-0.612	5.2904
0	-0.646	5.2715
0	-0.68	5.2527
1	-0.714	5.2338
1	-0.765	5.2087
1	-0.816	5.1836
1	-0.867	5.1584
1	-0.918	5.1333
1	-0.969	5.1082
1	-1.02	5.0767
1	-1.071	5.0453
1	-1.122	5.0139
1	-1.173	4.9762
1	-1.224	4.9385
1	-1.275	4.9008
1	-1.326	4.8631
1	-1.377	4.8191
1	-1.445	4.7814
1	-1.496	4.7375
1	-1.547	4.6872
1	-1.598	4.6432
1	-1.649	4.593
1	-1.7	4.5427
1	-1.751	4.4924
1	-1.802	4.4359
1	-1.853	4.3793
1	-1.904	4.3228
1	-1.955	4.2662
1	-2.006	4.2034
1	-2.057	4.1468
1	-2.108	4.084
1	-2.142	4.0212
1	-2.193	3.9521
1	-2.227	3.8892
1	-2.278	3.8201
1	-2.312	3.751
1	-2.346	3.6819
1	-2.38	3.6065
1	-2.397	3.5374
1	-2.431	3.462
1	-2.448	3.3929
1	-2.465	3.3175
1	-2.482	3.2421
1	-2.499	3.1667
1	-2.499	3.0913
1	-2.516	3.0159
1	-2.516	2.9405
1	-2.516	2.8651
1	-2.516	2.7897
1	-2.516	2.7143
1	-2.499	2.6389
0	-2.482	2.5635
0	-2.448	2.4881
0	-2.431	2.4127
0	-2.397	2.3436
0	-2.363	2.2745
0	-2.329	2.1991
0	-2.295	2.13
0	-2.244	2.0609
0	-2.21	1.998
0	-2.176	1.9289
0	-2.125	1.8661
0	-2.091	1.8033
0	-2.04	1.7404
0	-2.006	1.6776
0	-1.955	1.621
0	-1.904	1.5582
0	-1.87	1.5017
0	-1.819	1.4514
0	-1.785	1.3948
0	-1.734	1.3383
0	-1.7	1.288
0	-1.649	1.2378
0	-1.615	1.1875
0	-1.581	1.1435
0	-1.53	1.0933
0	-1.496	1.0493
0	-1.462	1.0053
0	-1.428	0.96131
0	-1.394	0.91733
0	-1.343	0.87963
0	-1.326	0.83565
0	-1.292	0.79795
0	-1.258	0.76026
0	-1.224	0.72256
0	-1.19	0.68486
0	-1.173	0.64716
0	-1.139	0.61574
0	-1.122	0.57805
0	-1.088	0.54663
0	-1.071	0.51521
0	-1.054	0.4838
0	-1.037	0.45238
0	-1.02	0.42097
0	-1.003	0.38955
0	-0.986	0.35814
0	-0.969	0.32672
0	-0.952	0.30159
0	-0.935	0.27017
0	-0.935	0.24504
0	-0.918	0.21363
0	-0.901	0.18849
0	-0.901	0.16336
0	-0.884	0.13195
0	-0.884	0.10681
0	-0.884	0.08168
0	-0.884	0.056548
0	-0.884	0.025132
2	-0.867	0
2	-0.867	6.258
2	-0.85	6.2328
2	-0.85	6.2077
2	-0.833	6.1826
2	-0.833	6.1574
2	-0.816	6.1323
2	-0.816	6.1072
2	-0.816	6.082
2	-0.816	6.0569
2	-0.816	6.0318
2	-0.799	6.0066
2	-0.799	5.9815
2	-0.816	5.9564
2	-0.816	5.9313
2	-0.816	5.9061
2	-0.816	5.8873
2	-0.816	5.8621
2	-0.833	5.837
2	-0.833	5.8119
2	-0.85	5.7867
2	-0.85	5.7553
2	-0.867	5.7302
2	-0.867	5.705
2	-0.884	5.6799
0	-0.901	5.6548
0	-0.935	5.6234
0	-0.952	5.5982
0	-0.986	5.5668
0	-1.02	5.5354
0	-1.037	5.504
0	-1.071	5.4726
0	-1.105	5.4412
0	-1.139	5.4035
0	-1.173	5.372
0	-1.207	5.3343
0	-1.241	5.2966
0	-1.275	5.2589
0	-1.309	5.2213
0	-1.343	5.1836
0	-1.377	5.1396
0	-1.428	5.0956
0	-1.462	5.0516
0	-1.496	5.0076
0	-1.547	4.9637
0	-1.581	4.9197
0	-1.632	4.8694
0	-1.666	4.8191
0	-1.7	4.7689
0	-1.751	4.7186
0	-1.785	4.6621
0	-1.836	4.6055
0	-1.87	4.549
0	-1.921	4.4924
0	-1.955	4.4359
0	-1.989	4.3793
0	-2.04	4.3165
0	-2.074	4.2537
0	-2.108	4.1908
0	-2.142	4.128
0	-2.176	4.0589
0	-2.21	3.996
0	-2.244	3.9269
0	-2.278	3.8578
0	-2.295	3.7887
0	-2.329	3.7196
0	-2.346	3.6505
0	-2.363	3.5814
0	-2.38	3.5122
0	-2.397	3.4369
0	-2.397	3.3677
0	-2.414	3.2923
0	-2.414	3.2232
0	-2.414	3.1478
0	-2.414	3.0787
0	-2.397	3.0033
0	-2.397	2.9342
0	-2.38	2.8588
0	-2.363	2.7897
0	-2.346	2.7143
0	-2.329	2.6452
0	-2.312	2.5761
0	-2.278	2.507
0	-2.261	2.4378
0	-2.227	2.3687
0	-2.193	2.3059
0	-2.159	2.2368
0	-2.125	2.174
0	-2.091	2.1111
0	-2.057	2.0483
0	-2.006	1.9855
0	-1.972	1.9289
0	-1.921	1.8661
0	-1.887	1.8095
0	-1.836	1.753
0	-1.802	1.7027
0	-1.751	1.6462
0	-1.717	1.5959
0	-1.666	1.5456
0	-1.632	1.4954
0	-1.581	1.4451
0	-1.547	1.4011
0	-1.496	1.3509
0	-1.462	1.3069
0	-1.411	1.2629
0	-1.377	1.2252
0	-1.326	1.1812
0	-1.292	1.1435
0	-1.258	1.1058
0	-1.207	1.0681
0	-1.173	1.0304
0	-1.139	0.99901
0	-1.105	0.96131
0	-1.071	0.9299
0	-1.037	0.89848
0	-1.003	0.86707
1	-0.969	0.83565
1	-0.952	0.81052
1	-0.918	0.7791
1	-0.901	0.75397
1	-0.884	0.72256
1	-0.867	0.69742
1	-0.85	0.67229
1	-0.833	0.64716
1	-0.833	0.62203
1	-0.816	0.59689
1	-0.799	0.57176
1	-0.782	0.54663
1	-0.782	0.52778
1	-0.765	0.50265
1	-0.765	0.47752
1	-0.748	0.45867
1	-0.748	0.43353
1	-0.731	0.4084
1	-0.731	0.38955
1	-0.731	0.36442
1	-0.714	0.34557
1	-0.714	0.32044
0	-0.697	0.30159
0	-0.697	0.28274
0	-0.68	0.25761
0	-0.663	0.23876
0	-0.663	0.21991
0	-0.646	0.20106
0	-0.646	0.17593
0	-0.629	0.15708
2	-0.629	0.13823
2	-0.612	0.11938
2	-0.595	0.10053
2	-0.578	0.087963
2	-0.561	0.069114
2	-0.544	0.050265
2	-0.527	0.037699
2	-0.527	0.018849
2	-0.51	0.0062831
2	-0.493	6.2705
2	-0.476	6.258
2	-0.476	6.2391
2	-0.459	6.2265
2	-0.459	6.214
2	-0.442	6.2014
2	-0.442	6.1889
2	-0.425	6.17
2	-0.425	6.1574
2	-0.408	6.1449
2	-0.408	6.1323
2	-0.408	6.1197
2	-0.408	6.1072
2	-0.391	6.0946
2	-0.391	6.0883
2	-0.391	6.0758
2	-0.391	6.0632
2	-0.391	6.0506
2	-0.391	6.0381
2	-0.374	6.0255
2	-0.374	6.0129
2	-0.374	6.0004
2	-0.374	5.9941
2	-0.374	5.9815
2	-0.374	5.9689
2	-0.391	5.9564
2	-0.391	5.9438
2	-0.391	5.9313
2	-0.391	5.9187
2	-0.391	5.9061
2	-0.391	5.8936
2	-0.408	5.881
2	-0.408	5.8684
2	-0.408	5.8559
2	-0.425	5.8433
2	-0.425	5.8307
2	-0.442	5.8182
2	-0.442	5.8056
2	-0.442	5.793
2	-0.459	5.7805
2	-0.459	5.7679
2	-0.476	5.749
2	-0.493	5.7365
2	-0.493	5.7239
2	-0.51	5.705
2	-0.527	5.6925
2	-0.527	5.6736
2	-0.544	5.6548
2	-0.561	5.6422
0	-0.578	5.6234
0	-0.612	5.6045
0	-0.629	5.5857
0	-0.663	5.5668
0	-0.697	5.548
0	-0.714	5.5228
0	-0.748	5.504
0	-0.782	5.4789
0	-0.816	5.4537
0	-0.85	5.4286
0	-0.867	5.4035
0	-0.901	5.3783
0	-0.935	5.3469
0	-0.969	5.3218
0	-1.003	5.2904
0	-1.054	5.2589
0	-1.088	5.2275
0	-1.122	5.1898
0	-1.156	5.1584
0	-1.19	5.1207
0	-1.241	5.0893
0	-1.275	5.0453
0	-1.309	5.0076
0	-1.36	4.9699
0	-1.394	4.926
0	-1.445	4.882
0	-1.479	4.838
0	-1.513	4.794
0	-1.564	4.75
0	-1.598	4.6998
0	-1.649	4.6495
0	-1.683	4.5992
0	-1.734	4.549
1	-1.768	4.4987
1	-1.819	4.4421
1	-1.87	4.3856
1	-1.921	4.3291
1	-1.972	4.2725
1	-2.023	4.2097
1	-2.074	4.1468
1	-2.125	4.084
1	-2.159	4.0212
1	-2.21	3.9583
1	-2.244	3.8892
1	-2.278	3.8201
1	-2.329	3.751
1	-2.363	3.6819
1	-2.38	3.6128
1	-2.414	3.5374
1	-2.448	3.462
1	-2.465	3.3929
1	-2.482	3.3175
1	-2.499	3.2421
1	-2.516	3.1667
1	-2.516	3.0913
1	-2.533	3.0159
1	-2.533	2.9405
0	-2.516	2.8651
0	-2.499	2.7834
0	-2.482	2.7143
0	-2.465	2.6389
0	-2.448	2.5635
0	-2.414	2.4881
0	-2.397	2.419
0	-2.363	2.3436
0	-2.329	2.2745
0	-2.295	2.2054
0	-2.261	2.1362
0	-2.21	2.0671
0	-2.176	2.0043
0	-2.142	1.9352
0	-2.091	1.8724
0	-2.057	1.8095
0	-2.006	1.753
0	-1.972	1.6902
0	-1.921	1.6336
0	-1.887	1.5771
0	-1.836	1.5205
0	-1.802	1.464
0	-1.751	1.4137
0	-1.7	1.3572
0	-1.666	1.3069
0	-1.615	1.2566
0	-1.581	1.2126
0	-1.547	1.1624
0	-1.496	1.1184
0	-1.462	1.0744
0	-1.428	1.0304
0	-1.394	0.98645
0	-1.343	0.94246
0	-1.309	0.90477
0	-1.275	0.86707
0	-1.258	0.82937
0	-1.224	0.79167
0	-1.19	0.75397
0	-1.156	0.71627
0	-1.122	0.68486
0	-1.105	0.64716
0	-1.071	0.61574
0	-1.054	0.58433
0	-1.02	0.55291
0	-1.003	0.5215
0	-0.986	0.49008
0	-0.969	0.46495
0	-0.952	0.43353
0	-0.918	0.4084
0	-0.901	0.37699
0	-0.901	0.35185
0	-0.884	0.32044
2	-0.867	0.29531
2	-0.833	0.27017
2	-0.816	0.24504
2	-0.799	0.21991
2	-0.782	0.19478
2	-0.748	0.17593
2	-0.731	0.15079
2	-0.714	0.13195
2	-0.697	0.10681
2	-0.68	0.087963
2	-0.663	0.069114
2	-0.646	0.043982
2	-0.646	0.025132
2	-0.629	0.0062831
2	-0.612	6.2705
2	-0.612	6.2517
2	-0.595	6.2328
2	-0.578	6.2203
2	-0.578	6.2014
2	-0.561	6.1826
2	-0.561	6.1637
2	-0.561	6.1449
2	-0.544	6.1323
2	-0.544	6.1135
2	-0.544	6.1009
2	-0.527	6.082
2	-0.527	6.0632
2	-0.527	6.0506
2	-0.527	6.0318
2	-0.527	6.0192
2	-0.527	6.0004
2	-0.527	5.9878
2	-0.527	5.9689
2	-0.527	5.9501
2	-0.527	5.9375
2	-0.527	5.9187
2	-0.544	5.9061
2	-0.544	5.8873
2	-0.544	5.8684
2	-0.561	5.8559
2	-0.561	5.837
2	-0.561	5.8182
2	-0.578	5.8056
2	-0.578	5.7867
2	-0.595	5.7679
2	-0.595	5.749
2	-0.612	5.7302
2	-0.612	5.7113
0	-0.646	5.6925
0	-0.663	5.6736
0	-0.697	5.6548
0	-0.714	5.6297
0	-0.748	5.6108
0	-0.765	5.5857
0	-0.799	5.5605
0	-0.833	5.5354
0	-0.85	5.5103
0	-0.884	5.4851
0	-0.918	5.46
0	-0.952	5.4286
0	-0.969	5.4035
0	-1.003	5.372
0	-1.037	5.3406
0	-1.071	5.3092
0	-1.122	5.2778
0	-1.156	5.2401
0	-1.19	5.2087
0	-1.224	5.171
0	-1.258	5.1333
0	-1.309	5.0956
0	-1.343	5.0516
0	-1.377	5.0139
0	-1.428	4.9699
0	-1.462	4.926
0	-1.496	4.882
0	-1.547	4.838
0	-1.581	4.7877
0	-1.632	4.7375
0	-1.666	4.6935
0	-1.717	4.6369
0	-1.751	4.5867
0	-1.802	4.5364
0	-1.836	4.4798
0	-1.87	4.4233
0	-1.921	4.3667
0	-1.955	4.3102
0	-1.989	4.2474
0	-2.023	4.1845
0	-2.074	4.128
0	-2.108	4.0652
0	-2.125	4.0023
0	-2.159	3.9332
0	-2.193	3.8704
0	-2.21	3.8013
0	-2.244	3.7384
0	-2.261	3.6693
0	-2.278	3.6002
0	-2.295	3.5311
0	-2.312	3.462
0	-2.329	3.3929
0	-2.329	3.3238
0	-2.329	3.2484
0	-2.346	3.1793
0	-2.346	3.1101
0	-2.329	3.041
0	-2.329	2.9719
0	-2.312	2.8965
0	-2.312	2.8274
0	-2.295	2.7583
0	-2.278	2.6892
0	-2.244	2.6263
0	-2.227	2.5572
0	-2.193	2.4881
0	-2.176	2.4253
0	-2.142	2.3562
0	-2.108	2.2933
0	-2.074	2.2305
0	-2.04	2.1677
0	-2.006	2.1111
0	-1.972	2.0483
0	-1.921	1.9917
0	-1.887	1.9352
0	-1.853	1.8786
0	-1.802	1.8221
0	-1.768	1.7655
0	-1.717	1.7153
0	-1.666	1.665
0	-1.632	1.6148
0	-1.581	1.5645
0	-1.547	1.5205
0	-1.496	1.4703
0	-1.462	1.4263
0	-1.411	1.3823
0	-1.377	1.3446
0	-1.326	1.3006
0	-1.292	1.2629
0	-1.241	1.2252
0	-1.207	1.1875
0	-1.156	1.1498
0	-1.122	1.1184
0	-1.088	1.087
0	-1.054	1.0493
0	-1.003	1.0179
0	-0.969	0.99273
0	-0.935	0.96131
0	-0.901	0.93618
0	-0.867	0.90477
0	-0.833	0.87963
0	-0.799	0.8545
0	-0.765	0.83565
1	-0.731	0.81052
1	-0.714	0.78539
1	-0.697	0.76654
1	-0.68	0.74769
1	-0.663	0.72256
1	-0.646	0.70371
1	-0.629	0.68486
1	-0.612	0.66601
1	-0.595	0.64716
1	-0.578	0.62831
1	-0.561	0.61574
1	-0.561	0.59689
1	-0.544	0.57805
1	-0.527	0.56548
1	-0.527	0.54663
1	-0.51	0.53406
1	-0.493	0.51521
0	-0.476	0.50265
0	-0.459	0.4838
0	-0.442	0.47123
0	-0.425	0.45867
0	-0.391	0.4461
1	-0.374	0.43353
1	-0.374	0.42097
1	-0.374	0.41469
1	-0.357	0.40212
1	-0.357	0.38955
0	-0.34	0.37699
0	-0.323	0.3707
1	-0.306	0.35814
1	-0.306	0.35185
1	-0.306	0.33929
1	-0.306	0.333
1	-0.289	0.32044
1	-0.289	0.31416
1	-0.289	0.30159
1	-0.289	0.29531
0	-0.272	0.28902
0	-0.272	0.27646
0	-0.255	0.27017
0	-0.238	0.26389
0	-0.238	0.25761
0	-0.221	0.25132
0	-0.204	0.23876
0	-0.204	0.23247
0	-0.187	0.22619
0	-0.187	0.22619
0	-0.17	0.21991
0	-0.153	0.21363
0	-0.153	0.20734
0	-0.136	0.20106
0	-0.136	0.20106
0	-0.119	0.19478
0	-0.119	0.18849
0	-0.102	0.18849
0	-0.102	0.18221
0	-0.085	0.18221
0	-0.085	0.17593
0	-0.068	0.17593
1	-0.068	0.17593
1	-0.068	0.16964
1	-0.085	0.16964
1	-0.085	0.16336
1	-0.085	0.16336
1	-0.085	0.15708
1	-0.102	0.15708
1	-0.102	0.15079
1	-0.102	0.15079
1	-0.102	0.14451
1	-0.119	0.14451
0	-0.102	0.13823
0	-0.102	0.13823
0	-0.102	0.13195
0	-0.085	0.13195
0	-0.085	0.12566
0	-0.085	0.12566
0	-0.068	0.11938
0	-0.068	0.11938
0	-0.068	0.11938
0	-0.051	0.1131
0	-0.051	0.1131
0	-0.051	0.1131
0	-0.051	0.10681
0	-0.034	0.10681
0	-0.034	0.10681
0	-0.034	0.10681
0	-0.017	0.10681
0	-0.017	0.10681
0	-0.017	0.10053
0	-0.017	0.10053
0	0	0.10053
0	0	0.10053
0	0	0.10053
0	0	0.10053
0	0	0.10053
0	0	0.10053
0	0	0.10053
1	0	0.10053
1	0	0.10053
1	0	0.10053
1	0	0.10053
1	0	0.10053
1	-0.017	0.10053
1	-0.017	0.10053
1	-0.017	0.10053
1	-0.034	0.10053
1	-0.034	0.10053
1	-0.051	0.094246
1	-0.051	0.094246
1	-0.068	0.094246
1	-0.068	0.087963
1	-0.068	0.087963
1	-0.085	0.087963
1	-0.085	0.08168
1	-0.102	0.08168
1	-0.102	0.075397
0	-0.102	0.075397
0	-0.102	0.069114
0	-0.102	0.069114
0	-0.102	0.062831
0	-0.085	0.062831
0	-0.085	0.056548
0	-0.085	0.056548
0	-0.085	0.050265
0	-0.085	0.050265
0	-0.085	0.043982
0	-0.085	0.043982
0	-0.068	0.037699
0	-0.068	0.037699
0	-0.068	0.037699
0	-0.068	0.031415
0	-0.068	0.031415
0	-0.068	0.031415
0	-0.068	0.025132
0	-0.068	0.025132
0	-0.068	0.025132
0	-0.068	0.018849
0	-0.068	0.018849
0	-0.068	0.018849
0	-0.068	0.012566
0	-0.051	0.012566
0	-0.051	0.012566
0	-0.051	0.0062831
0	-0.051	0.0062831
2	-0.051	0.0062831
2	-0.051	0
2	-0.034	0
2	-0.017	0
2	-0.017	0
2	0	0
2	0	0
2	0	0
2	0.017	0
0	0.017	0
0	0.017	0
0	0.017	0
0	0.017	0
0	0.017	0.0062831
0	0.017	0.0062831
0	0.017	0.0062831
0	0.017	0.0062831
0	0.017	0.0062831
0	0.017	0.0062831
0	0.017	0.012566
0	0.017	0.012566
0	0.017	0.012566
0	0.017	0.012566
0	0.034	0.012566
1	0.034	0.012566
1	0.017	0.012566
1	0	0.018849
1	0	0.018849
1	0	0.018849
1	-0.017	0.012566
1	-0.017	0.012566
1	-0.034	0.012566
1	-0.051	0.012566
1	-0.051	0.012566
1	-0.068	0.0062831
1	-0.068	0.0062831
1	-0.085	0.0062831
1	-0.102	0
1	-0.102	0
1	-0.119	6.2768
1	-0.136	6.2705
0	-0.136	6.2705
0	-0.136	6.2642
0	-0.136	6.258
0	-0.136	6.258
0	-0.136	6.2517
0	-0.136	6.2454
0	-0.136	6.2454
0	-0.136	6.2391
0	-0.136	6.2328
0	-0.153	6.2265
0	-0.153	6.2265
0	-0.153	6.2203
0	-0.153	6.214
2	-0.153	6.2077
2	-0.153	6.2077
2	-0.136	6.2014
2	-0.136	6.1951
2	-0.119	6.1951
2	-0.119	6.1889
2	-0.102	6.1826
2	-0.102	6.1826
2	-0.085	6.1763
2	-0.085	6.1763
2	-0.085	6.17
2	-0.068	6.17
2	-0.068	6.17
2	-0.051	6.1637
2	-0.051	6.1637
2	-0.051	6.1637
2	-0.034	6.1637
2	-0.034	6.1574
2	-0.017	6.1574
2	-0.017	6.1574
2	-0.017	6.1574
2	0	6.1574
2	0	6.1574
2	0	6.1574
2	0	6.1574
2	0	6.1574
2	0.017	6.1574
2	0.017	6.1574
2	0.017	6.1574
2	0.034	6.1574
2	0.034	6.1637
2	0.034	6.1637
2	0.051	6.1637
2	0.051	6.1637
2	0.068	6.17
2	0.068	6.17
2	0.068	6.17
2	0.085	6.1763
2	0.085	6.1763
2	0.102	6.1826
2	0.102	6.1826
2	0.119	6.1889
2	0.119	6.1889
2	0.119	6.1951
2	0.136	6.2014
2	0.136	6.2014
2	0.153	6.2077
2	0.153	6.214
0	0.153	6.2203
0	0.153	6.2265
0	0.153	6.2265
0	0.153	6.2328
0	0.153	6.2391
0	0.153	6.2454
0	0.153	6.2454
0	0.136	6.2517
0	0.136	6.258
1	0.136	6.258
1	0.136	6.2642
1	0.119	6.2705
1	0.102	6.2705
1	0.085	6.2768
1	0.085	6.2768
1	0.068	0
1	0.051	0
1	0.051	0
1	0.034	0.0062831
1	0.017	0.0062831
1	0.017	0.0062831
0	0.017	0.0062831
0	0.017	0.0062831
0	0.017	0.0062831
0	0.017	0.0062831
0	0.017	0.0062831
0	0.017	0.0062831
0	0.017	0.012566
0	0.017	0.012566
0	0.017	0.012566
0	0.017	0.012566
0	0.017	0.012566
0	0.017	0.012566
0	0.017	0.012566
0	0.017	0.012566
0	0.017	0.018849
0	0.017	0.018849
0	0.017	0.018849
0	0.017	0.018849
0	0.017	0.018849
0	0.017	0.018849
0	0.034	0.025132
0	0.034	0.025132
0	0.034	0.025132
0	0.034	0.025132
[truncated: 5,162 more rows]
