# Supplementary material for: Skilled motor control of an inverted pendulum implies low entropy of states but high entropy of actions
Source: PLoS Comput Biol. 2023 Jan 6;19(1):e1010810. doi: 10.1371/journal.pcbi.1010810 (PMC9851554; doi:10.1371/journal.pcbi.1010810)
Supplement: S2 File — The dataset within the file contains the data collected during the experiment. Each CSV file named “FRI_p_l.csv” corresponds to a different trial, where “p” stands for an unique numerical participant’s identifier and “l” stands for pendulum length (where “2” corresponds to 0.2, “3” to 0.3 m, “4” to 0.4 m, etc.). In every file, rows correspond to subsequent time steps, sampled with a frequency of 0.017 s. For every recorded time step, each column contains: the action selected by the trial’s participant (“action”). The value 0 corresponds to a “no action”, the value 1 represents an action that pushes the pendulum towards the clockwise direction and the value 2 corresponds to an action that pushes the pendulum towards the anti-clockwise direction.the angular velocity of the pendulum at that time step (“ang. velocity”), measured in rad s−1.the angle of the pendulum at that time step (“angle”), measured in rad with values in the interval [0, 2π) rad. The angle 0 rad corresponds to the pendulum oriented in its upright position.the single utility value associated to the whole trial (“utility”). (ZIP) [file pcbi.1010810.s002.zip › ExperimentalData/FRI_14_4.csv]

action	angular vel.	angle	trial utility
0	0	3.2358	-2.9113
0	0	3.2358
0	-0.017	3.2358
0	-0.017	3.2358
0	-0.034	3.2358
0	-0.034	3.2358
0	-0.051	3.2358
0	-0.051	3.2295
0	-0.051	3.2295
0	-0.068	3.2295
0	-0.068	3.2232
0	-0.068	3.2232
0	-0.085	3.2232
0	-0.085	3.217
0	-0.102	3.217
0	-0.102	3.2107
0	-0.102	3.2107
0	-0.102	3.2044
0	-0.119	3.1981
0	-0.119	3.1981
0	-0.119	3.1918
0	-0.119	3.1918
0	-0.136	3.1855
0	-0.136	3.1793
0	-0.136	3.1793
0	-0.136	3.173
0	-0.136	3.1667
0	-0.136	3.1604
0	-0.153	3.1604
0	-0.153	3.1541
0	-0.153	3.1478
0	-0.153	3.1416
0	-0.153	3.1416
0	-0.153	3.1353
0	-0.153	3.129
0	-0.153	3.1227
0	-0.153	3.1227
0	-0.136	3.1164
0	-0.136	3.1101
0	-0.136	3.1101
0	-0.136	3.1038
0	-0.136	3.0976
0	-0.136	3.0913
0	-0.136	3.0913
2	-0.119	3.085
2	-0.102	3.085
2	-0.068	3.0787
2	-0.051	3.0787
2	-0.017	3.0787
2	0	3.0724
2	0	3.0787
2	0.034	3.0787
2	0.051	3.0787
2	0.085	3.0787
2	0.102	3.085
2	0.136	3.085
2	0.153	3.0913
2	0.17	3.0976
2	0.204	3.1038
2	0.221	3.1101
2	0.238	3.1164
2	0.272	3.1227
2	0.289	3.1353
2	0.306	3.1416
2	0.323	3.1541
2	0.34	3.1604
2	0.357	3.173
2	0.374	3.1855
2	0.391	3.1981
2	0.408	3.2107
2	0.425	3.2232
2	0.442	3.2358
2	0.459	3.2484
2	0.459	3.2609
2	0.476	3.2798
2	0.476	3.2923
2	0.493	3.3049
2	0.493	3.3238
2	0.51	3.3363
2	0.51	3.3552
2	0.51	3.3677
2	0.51	3.3866
2	0.51	3.3992
2	0.51	3.418
2	0.51	3.4306
2	0.51	3.4494
2	0.51	3.462
2	0.51	3.4745
2	0.493	3.4934
2	0.493	3.506
2	0.476	3.5248
2	0.476	3.5374
2	0.459	3.5499
2	0.459	3.5688
2	0.442	3.5814
2	0.425	3.5939
2	0.425	3.6065
2	0.408	3.6191
2	0.391	3.6316
2	0.374	3.6442
2	0.357	3.6568
2	0.34	3.6631
2	0.323	3.6756
2	0.306	3.6819
2	0.289	3.6945
0	0.238	3.7008
0	0.204	3.707
0	0.17	3.7133
1	0.119	3.7196
1	0.068	3.7196
1	0	3.7259
1	-0.051	3.7196
1	-0.102	3.7196
1	-0.17	3.7133
1	-0.238	3.707
1	-0.289	3.7008
1	-0.357	3.6882
1	-0.408	3.6819
1	-0.459	3.6631
1	-0.527	3.6505
1	-0.578	3.6316
1	-0.629	3.6128
1	-0.697	3.5939
1	-0.748	3.5751
1	-0.799	3.5499
1	-0.833	3.5248
1	-0.884	3.4997
1	-0.935	3.4745
1	-0.969	3.4431
1	-1.02	3.4117
1	-1.054	3.3803
1	-1.088	3.3489
1	-1.122	3.3175
1	-1.156	3.2798
1	-1.19	3.2484
1	-1.207	3.2107
1	-1.241	3.173
1	-1.258	3.1353
1	-1.275	3.0976
1	-1.292	3.0599
1	-1.309	3.0159
1	-1.309	2.9782
1	-1.326	2.9405
1	-1.326	2.8965
1	-1.326	2.8588
1	-1.326	2.8211
1	-1.309	2.7771
1	-1.309	2.7394
1	-1.292	2.7017
1	-1.275	2.664
1	-1.258	2.62
1	-1.241	2.5823
1	-1.224	2.5447
1	-1.207	2.5132
0	-1.156	2.4755
0	-1.105	2.4378
0	-1.054	2.4064
0	-1.003	2.375
0	-0.952	2.3499
0	-0.901	2.3185
0	-0.85	2.2933
0	-0.782	2.2682
0	-0.731	2.2431
0	-0.663	2.2242
0	-0.612	2.2054
0	-0.544	2.1865
0	-0.493	2.1677
0	-0.425	2.1551
0	-0.357	2.1425
0	-0.306	2.1362
2	-0.238	2.1237
2	-0.153	2.1174
2	-0.068	2.1174
2	0	2.1174
2	0.085	2.1174
2	0.17	2.1174
2	0.255	2.13
2	0.34	2.1362
2	0.425	2.1488
2	0.493	2.1614
2	0.578	2.1802
2	0.663	2.1991
2	0.748	2.2179
2	0.816	2.2431
2	0.901	2.2682
2	0.969	2.2996
2	1.054	2.3247
2	1.122	2.3624
2	1.19	2.3939
2	1.258	2.4316
2	1.326	2.4693
2	1.394	2.5132
2	1.462	2.5572
2	1.513	2.6012
2	1.581	2.6452
2	1.632	2.6955
2	1.683	2.7457
2	1.717	2.796
2	1.768	2.8525
2	1.802	2.9028
2	1.836	2.9593
2	1.87	3.0159
2	1.904	3.0724
2	1.921	3.129
2	1.938	3.1855
2	1.955	3.2484
2	1.955	3.3049
2	1.972	3.3615
2	1.972	3.4243
2	1.955	3.4808
0	1.938	3.5437
0	1.904	3.6002
0	1.87	3.6568
0	1.819	3.7133
0	1.785	3.7636
0	1.734	3.8201
0	1.683	3.8704
0	1.632	3.9207
0	1.581	3.9709
0	1.513	4.0149
0	1.462	4.0589
0	1.394	4.1029
0	1.343	4.1468
0	1.275	4.1845
0	1.207	4.2222
0	1.139	4.2599
0	1.071	4.2914
0	1.003	4.3228
0	0.935	4.3542
0	0.867	4.3793
0	0.782	4.4044
0	0.714	4.4296
0	0.646	4.4484
0	0.578	4.4673
0	0.493	4.4798
0	0.425	4.4987
0	0.357	4.505
0	0.272	4.5175
0	0.204	4.5238
0	0.136	4.5301
0	0.051	4.5301
0	0	4.5364
0	-0.068	4.5301
1	-0.153	4.5301
1	-0.238	4.5238
1	-0.34	4.5113
1	-0.425	4.505
1	-0.527	4.4861
1	-0.612	4.4673
1	-0.714	4.4484
1	-0.799	4.4296
1	-0.901	4.4044
1	-0.986	4.373
1	-1.071	4.3416
1	-1.156	4.3102
1	-1.258	4.2725
1	-1.343	4.2348
1	-1.428	4.1908
1	-1.513	4.1468
1	-1.598	4.1029
1	-1.666	4.0526
1	-1.751	3.996
1	-1.819	3.9458
1	-1.887	3.8892
1	-1.955	3.8327
1	-2.023	3.7699
1	-2.091	3.707
1	-2.142	3.6442
1	-2.21	3.5814
1	-2.244	3.5122
1	-2.295	3.4431
1	-2.329	3.374
1	-2.363	3.3049
1	-2.397	3.2295
1	-2.414	3.1604
1	-2.431	3.085
1	-2.448	3.0096
1	-2.465	2.9405
1	-2.465	2.8651
1	-2.448	2.7897
1	-2.448	2.7143
1	-2.431	2.6452
1	-2.414	2.5698
1	-2.397	2.5007
1	-2.363	2.4253
1	-2.329	2.3562
1	-2.295	2.287
1	-2.261	2.2179
1	-2.21	2.1488
1	-2.176	2.086
1	-2.125	2.0232
1	-2.074	1.954
1	-2.023	1.8975
1	-1.972	1.8347
1	-1.921	1.7781
1	-1.853	1.7216
1	-1.802	1.665
1	-1.751	1.6085
1	-1.7	1.5582
1	-1.632	1.5079
1	-1.581	1.4577
1	-1.53	1.4137
1	-1.479	1.3697
1	-1.428	1.3257
1	-1.36	1.2817
1	-1.309	1.2441
1	-1.258	1.2001
1	-1.207	1.1624
1	-1.173	1.131
0	-1.105	1.0933
0	-1.037	1.0618
0	-0.969	1.0304
0	-0.901	1.0053
0	-0.833	0.98016
0	-0.782	0.95503
0	-0.714	0.9299
0	-0.646	0.91105
0	-0.595	0.8922
0	-0.544	0.87335
0	-0.476	0.86079
0	-0.425	0.84193
0	-0.374	0.83565
0	-0.306	0.82309
0	-0.255	0.81052
0	-0.204	0.80424
0	-0.153	0.79795
0	-0.085	0.79795
0	-0.034	0.79795
0	0	0.79167
0	0.051	0.79795
0	0.102	0.79795
0	0.153	0.80424
0	0.221	0.81052
0	0.272	0.8168
0	0.323	0.82309
0	0.374	0.83565
0	0.442	0.84822
0	0.493	0.86079
0	0.544	0.87963
0	0.612	0.8922
0	0.663	0.91733
0	0.731	0.93618
0	0.782	0.96131
2	0.85	0.98016
2	0.935	1.0116
2	1.02	1.0367
2	1.105	1.0681
2	1.19	1.1058
2	1.275	1.1435
2	1.36	1.1812
0	1.428	1.2252
0	1.496	1.2692
0	1.564	1.3132
0	1.649	1.3634
0	1.717	1.4137
0	1.785	1.464
0	1.87	1.5205
0	1.938	1.5771
0	2.006	1.6399
0	2.091	1.7027
0	2.159	1.7655
0	2.227	1.8284
0	2.295	1.8975
0	2.363	1.9666
0	2.431	2.042
0	2.499	2.1174
0	2.567	2.1928
0	2.618	2.2682
0	2.669	2.3499
0	2.72	2.4316
0	2.771	2.5132
0	2.805	2.5949
0	2.839	2.6829
0	2.873	2.7708
0	2.89	2.8525
0	2.907	2.9405
0	2.924	3.0284
0	2.924	3.1164
0	2.924	3.2044
0	2.907	3.2923
0	2.89	3.3803
0	2.873	3.4683
0	2.839	3.5562
0	2.805	3.6379
0	2.771	3.7196
0	2.72	3.8076
0	2.669	3.8892
0	2.618	3.9646
0	2.567	4.0463
0	2.499	4.1217
0	2.431	4.1971
0	2.363	4.2662
0	2.295	4.3353
0	2.227	4.4044
0	2.142	4.4736
0	2.074	4.5364
0	2.006	4.593
0	1.921	4.6558
0	1.853	4.7123
0	1.768	4.7689
0	1.7	4.8191
0	1.615	4.8694
0	1.547	4.9197
0	1.479	4.9637
0	1.394	5.0076
0	1.326	5.0453
0	1.258	5.083
0	1.19	5.1207
0	1.122	5.1584
0	1.054	5.1898
0	0.986	5.2213
0	0.918	5.2527
0	0.85	5.2778
0	0.799	5.3029
0	0.731	5.3281
0	0.663	5.3469
0	0.612	5.3658
0	0.544	5.3846
0	0.493	5.3972
0	0.442	5.416
0	0.374	5.4286
0	0.323	5.4349
0	0.272	5.4474
0	0.204	5.4537
0	0.153	5.46
0	0.102	5.4663
0	0.051	5.4663
1	0	5.4663
1	-0.068	5.4663
1	-0.136	5.46
1	-0.221	5.4537
1	-0.289	5.4474
1	-0.374	5.4412
1	-0.442	5.4286
1	-0.527	5.4097
1	-0.595	5.3972
1	-0.68	5.372
1	-0.748	5.3532
1	-0.833	5.3281
1	-0.918	5.3029
1	-1.003	5.2715
1	-1.088	5.2401
1	-1.173	5.2087
1	-1.258	5.171
1	-1.343	5.1333
1	-1.428	5.0893
1	-1.513	5.0453
1	-1.615	5.0014
1	-1.7	4.9511
1	-1.802	4.8945
1	-1.887	4.838
1	-1.989	4.7814
1	-2.074	4.7186
1	-2.176	4.6558
1	-2.261	4.593
1	-2.363	4.5175
1	-2.448	4.4484
1	-2.55	4.373
1	-2.635	4.2976
1	-2.72	4.216
1	-2.805	4.1343
1	-2.873	4.0463
1	-2.958	3.9583
1	-3.026	3.8704
1	-3.094	3.7761
1	-3.162	3.6819
1	-3.213	3.5877
0	-3.23	3.4871
0	-3.264	3.3929
0	-3.264	3.2923
0	-3.281	3.1981
0	-3.281	3.0976
0	-3.264	2.997
0	-3.247	2.9028
0	-3.23	2.8023
0	-3.196	2.708
0	-3.162	2.6075
0	-3.128	2.5132
0	-3.077	2.4253
0	-3.026	2.331
0	-2.958	2.2431
0	-2.907	2.1551
0	-2.839	2.0671
0	-2.771	1.9855
0	-2.686	1.8975
0	-2.618	1.8221
0	-2.55	1.7404
0	-2.465	1.665
0	-2.397	1.5959
0	-2.312	1.5205
0	-2.244	1.4514
0	-2.159	1.3886
0	-2.091	1.3257
0	-2.023	1.2629
0	-1.955	1.2001
0	-1.87	1.1435
0	-1.802	1.087
0	-1.734	1.0367
0	-1.683	0.98645
0	-1.615	0.93618
0	-1.547	0.88592
0	-1.496	0.84193
0	-1.445	0.79795
0	-1.394	0.75397
2	-1.343	0.70999
2	-1.275	0.67229
2	-1.207	0.63459
2	-1.139	0.59689
2	-1.071	0.56548
2	-1.02	0.53406
2	-0.952	0.50265
2	-0.901	0.47752
2	-0.85	0.45238
2	-0.799	0.42725
2	-0.748	0.40212
0	-0.714	0.38327
0	-0.68	0.35814
0	-0.663	0.33929
0	-0.629	0.32044
0	-0.612	0.30159
0	-0.595	0.28274
0	-0.561	0.26389
0	-0.544	0.24504
0	-0.527	0.23247
0	-0.51	0.21363
0	-0.493	0.20106
2	-0.476	0.18221
2	-0.442	0.16964
2	-0.408	0.15708
2	-0.391	0.14451
2	-0.357	0.13195
2	-0.323	0.12566
2	-0.289	0.1131
2	-0.272	0.10681
2	-0.238	0.094246
2	-0.204	0.087963
2	-0.187	0.08168
2	-0.153	0.08168
2	-0.136	0.075397
2	-0.102	0.069114
0	-0.102	0.069114
0	-0.085	0.062831
0	-0.085	0.062831
0	-0.085	0.056548
0	-0.085	0.056548
0	-0.068	0.056548
0	-0.068	0.050265
0	-0.068	0.050265
0	-0.068	0.043982
0	-0.051	0.043982
0	-0.051	0.043982
0	-0.051	0.043982
0	-0.051	0.037699
0	-0.051	0.037699
0	-0.034	0.037699
0	-0.034	0.037699
0	-0.034	0.031415
0	-0.034	0.031415
0	-0.034	0.031415
0	-0.034	0.031415
0	-0.017	0.031415
0	-0.017	0.025132
0	-0.017	0.025132
0	-0.017	0.025132
0	-0.017	0.025132
0	-0.017	0.025132
2	-0.017	0.025132
2	0	0.025132
2	0.017	0.025132
2	0.034	0.025132
2	0.068	0.025132
0	0.068	0.031415
0	0.068	0.031415
0	0.068	0.031415
0	0.068	0.037699
0	0.068	0.037699
0	0.085	0.037699
0	0.085	0.043982
0	0.085	0.043982
0	0.085	0.050265
0	0.085	0.050265
0	0.102	0.056548
0	0.102	0.056548
0	0.102	0.062831
0	0.102	0.062831
1	0.119	0.069114
1	0.102	0.069114
1	0.085	0.075397
1	0.068	0.075397
1	0.051	0.08168
1	0.051	0.08168
1	0.034	0.08168
1	0.017	0.08168
1	0	0.08168
1	0	0.08168
1	-0.017	0.08168
1	-0.017	0.08168
1	-0.034	0.08168
1	-0.051	0.08168
1	-0.068	0.075397
0	-0.051	0.075397
0	-0.051	0.075397
0	-0.051	0.075397
0	-0.034	0.069114
0	-0.034	0.069114
0	-0.034	0.069114
0	-0.017	0.069114
0	-0.017	0.069114
0	-0.017	0.062831
0	-0.017	0.062831
0	0	0.062831
0	0	0.062831
0	0	0.062831
0	0	0.062831
0	0	0.062831
0	0	0.062831
0	0.017	0.062831
0	0.017	0.062831
0	0.017	0.069114
0	0.017	0.069114
0	0.034	0.069114
0	0.034	0.069114
1	0.034	0.069114
1	0.034	0.075397
1	0.017	0.075397
1	0	0.075397
1	0	0.075397
1	-0.017	0.075397
0	-0.017	0.075397
0	0	0.069114
0	0	0.069114
0	0	0.069114
0	0	0.069114
0	0	0.069114
0	0	0.075397
0	0.017	0.075397
0	0.017	0.075397
0	0.017	0.075397
0	0.034	0.075397
0	0.034	0.075397
0	0.051	0.08168
0	0.051	0.08168
0	0.051	0.08168
0	0.068	0.08168
0	0.068	0.087963
0	0.068	0.087963
0	0.085	0.094246
1	0.085	0.094246
1	0.068	0.094246
1	0.068	0.10053
1	0.051	0.10053
1	0.034	0.10053
1	0.034	0.10681
1	0.017	0.10681
1	0	0.10681
1	0	0.10681
1	0	0.10681
1	-0.017	0.10681
1	-0.034	0.10681
1	-0.034	0.10053
0	-0.034	0.10053
0	-0.034	0.10053
0	-0.017	0.10053
0	-0.017	0.10053
0	0	0.10053
0	0	0.10053
0	0	0.10053
0	0	0.10053
0	0.017	0.10053
0	0.017	0.10053
0	0.017	0.10053
1	0.034	0.10053
1	0.017	0.10053
1	0	0.10053
1	0	0.10053
1	0	0.10053
1	-0.017	0.10053
1	-0.017	0.10053
1	-0.034	0.10053
1	-0.051	0.10053
0	-0.034	0.094246
0	-0.034	0.094246
0	-0.034	0.094246
0	-0.017	0.094246
0	-0.017	0.094246
0	0	0.094246
0	0	0.094246
0	0	0.094246
0	0	0.094246
0	0	0.094246
0	0.017	0.094246
0	0.017	0.094246
1	0.034	0.094246
1	0.017	0.094246
1	0	0.094246
1	0	0.094246
1	0	0.094246
1	-0.017	0.094246
1	-0.034	0.094246
1	-0.051	0.094246
1	-0.051	0.094246
1	-0.068	0.087963
1	-0.085	0.087963
1	-0.102	0.08168
0	-0.085	0.08168
0	-0.085	0.075397
0	-0.085	0.075397
0	-0.068	0.069114
0	-0.068	0.069114
0	-0.068	0.069114
0	-0.051	0.062831
0	-0.051	0.062831
1	-0.051	0.062831
1	-0.068	0.062831
1	-0.085	0.056548
1	-0.102	0.056548
0	-0.085	0.050265
0	-0.085	0.050265
0	-0.085	0.043982
0	-0.085	0.043982
0	-0.068	0.037699
0	-0.068	0.037699
0	-0.068	0.037699
0	-0.068	0.031415
0	-0.068	0.031415
0	-0.068	0.031415
0	-0.051	0.025132
0	-0.051	0.025132
0	-0.051	0.025132
0	-0.051	0.018849
0	-0.051	0.018849
0	-0.051	0.018849
0	-0.051	0.018849
0	-0.051	0.012566
0	-0.051	0.012566
0	-0.051	0.012566
0	-0.034	0.012566
0	-0.034	0.0062831
0	-0.034	0.0062831
0	-0.034	0.0062831
0	-0.034	0.0062831
0	-0.034	0
0	-0.034	0
0	-0.034	0
0	-0.034	0
2	-0.034	0
2	-0.017	6.2768
2	0	6.2768
2	0	6.2768
0	0	6.2768
0	0	6.2768
0	0	0
0	0	0
0	0	0
0	0	0
0	0	0
0	0	0
0	0	0
0	0	0
0	0	0
0	0	0
0	0	0
0	0	0
0	0.017	0
0	0.017	0.0062831
0	0.017	0.0062831
0	0.017	0.0062831
0	0.017	0.0062831
0	0.017	0.0062831
0	0.017	0.0062831
0	0.017	0.0062831
0	0.017	0.0062831
0	0.017	0.0062831
0	0.017	0.0062831
0	0.017	0.0062831
0	0.017	0.012566
0	0.017	0.012566
0	0.017	0.012566
0	0.017	0.012566
0	0.017	0.012566
0	0.017	0.012566
0	0.017	0.012566
0	0.017	0.018849
0	0.034	0.018849
0	0.034	0.018849
0	0.034	0.018849
0	0.034	0.018849
0	0.034	0.018849
0	0.034	0.025132
0	0.034	0.025132
0	0.034	0.025132
0	0.034	0.025132
0	0.051	0.031415
0	0.051	0.031415
0	0.051	0.031415
1	0.051	0.031415
1	0.034	0.037699
1	0.017	0.037699
1	0	0.037699
1	0	0.037699
1	-0.017	0.037699
0	-0.017	0.037699
0	-0.017	0.037699
0	-0.017	0.031415
0	0	0.031415
0	0	0.031415
0	0	0.031415
0	0	0.031415
0	0	0.031415
0	0	0.031415
0	0	0.031415
0	0	0.031415
0	0	0.031415
0	0	0.031415
0	0	0.031415
0	0	0.031415
0	0.017	0.037699
0	0.017	0.037699
0	0.017	0.037699
0	0.017	0.037699
0	0.017	0.037699
0	0.017	0.037699
0	0.034	0.037699
1	0.034	0.037699
1	0.017	0.043982
1	0	0.043982
1	0	0.043982
1	-0.017	0.043982
1	-0.034	0.037699
0	-0.034	0.037699
0	-0.034	0.037699
0	-0.034	0.037699
0	-0.017	0.037699
0	-0.017	0.031415
0	-0.017	0.031415
0	-0.017	0.031415
0	-0.017	0.031415
0	-0.017	0.031415
0	0	0.031415
0	0	0.031415
0	0	0.031415
0	0	0.031415
0	0	0.031415
0	0	0.031415
0	0	0.031415
0	0	0.031415
0	0	0.031415
0	0	0.031415
0	0	0.031415
0	0	0.031415
0	0	0.031415
0	0	0.031415
0	0.017	0.031415
0	0.017	0.031415
0	0.017	0.031415
0	0.017	0.031415
0	0.017	0.031415
0	0.017	0.031415
0	0.017	0.037699
0	0.034	0.037699
1	0.034	0.037699
1	0.017	0.037699
1	0	0.037699
1	0	0.037699
1	-0.017	0.037699
0	-0.017	0.037699
0	-0.017	0.037699
0	-0.017	0.037699
0	0	0.037699
0	0	0.037699
0	0	0.037699
0	0	0.031415
0	0	0.031415
0	0	0.031415
0	0	0.031415
0	0	0.031415
0	0	0.031415
0	0	0.031415
0	0	0.037699
0	0	0.037699
0	0.017	0.037699
0	0.017	0.037699
0	0.017	0.037699
1	0.017	0.037699
1	0	0.037699
1	0	0.037699
1	-0.017	0.037699
0	-0.017	0.037699
0	-0.017	0.037699
0	0	0.037699
0	0	0.037699
0	0	0.037699
0	0	0.037699
0	0	0.031415
0	0	0.031415
0	0	0.031415
0	0	0.031415
0	0	0.031415
0	0	0.037699
0	0	0.037699
0	0	0.037699
0	0.017	0.037699
0	0.017	0.037699
0	0.017	0.037699
0	0.017	0.037699
0	0.017	0.037699
0	0.017	0.037699
0	0.034	0.037699
0	0.034	0.043982
1	0.034	0.043982
1	0.017	0.043982
1	0	0.043982
1	0	0.043982
1	-0.017	0.043982
1	-0.034	0.043982
1	-0.051	0.043982
0	-0.051	0.037699
0	-0.034	0.037699
0	-0.034	0.037699
0	-0.034	0.037699
0	-0.034	0.031415
0	-0.034	0.031415
0	-0.034	0.031415
0	-0.017	0.031415
0	-0.017	0.031415
0	-0.017	0.031415
0	-0.017	0.031415
0	-0.017	0.025132
0	-0.017	0.025132
0	-0.017	0.025132
0	-0.017	0.025132
0	0	0.025132
0	0	0.025132
0	0	0.025132
0	0	0.025132
0	0	0.025132
0	0	0.025132
0	0	0.025132
0	0	0.025132
0	0	0.025132
0	0	0.025132
0	0	0.025132
0	0	0.025132
0	0	0.025132
0	0	0.025132
0	0	0.025132
0	0	0.025132
0	0.017	0.025132
0	0.017	0.025132
0	0.017	0.025132
1	0.017	0.025132
1	0	0.031415
1	0	0.031415
1	-0.017	0.025132
1	-0.034	0.025132
1	-0.051	0.025132
1	-0.068	0.025132
1	-0.085	0.018849
1	-0.119	0.018849
0	-0.102	0.012566
0	-0.102	0.012566
0	-0.102	0.0062831
0	-0.102	0
0	-0.102	0
0	-0.102	6.2768
0	-0.102	6.2768
0	-0.102	6.2705
0	-0.102	6.2705
0	-0.102	6.2642
0	-0.102	6.2642
0	-0.119	6.258
0	-0.119	6.2517
0	-0.119	6.2517
0	-0.119	6.2454
0	-0.119	6.2454
0	-0.119	6.2391
0	-0.119	6.2328
2	-0.136	6.2328
2	-0.119	6.2265
2	-0.102	6.2265
2	-0.085	6.2203
2	-0.068	6.2203
2	-0.051	6.214
2	-0.034	6.214
2	-0.017	6.214
2	0	6.214
2	0	6.214
0	0	6.214
0	0	6.214
0	0	6.214
0	-0.017	6.214
0	-0.017	6.214
0	-0.017	6.2077
0	-0.017	6.2077
0	-0.034	6.2077
0	-0.034	6.2077
0	-0.034	6.2077
0	-0.051	6.2014
2	-0.051	6.2014
2	-0.034	6.2014
2	-0.017	6.2014
2	-0.017	6.2014
2	0	6.2014
2	0	6.2014
2	0.017	6.2014
2	0.034	6.2014
2	0.051	6.2014
2	0.051	6.2014
2	0.068	6.2077
2	0.085	6.2077
2	0.102	6.214
2	0.119	6.214
2	0.136	6.2203
0	0.136	6.2203
0	0.119	6.2265
0	0.119	6.2328
0	0.119	6.2328
0	0.119	6.2391
0	0.119	6.2454
0	0.102	6.2454
0	0.102	6.2517
0	0.102	6.2517
0	0.102	6.258
0	0.102	6.258
0	0.102	6.2642
0	0.102	6.2642
0	0.102	6.2705
0	0.102	6.2705
0	0.102	6.2768
0	0.102	6.2768
0	0.102	0
0	0.102	0
0	0.102	0.0062831
0	0.102	0.0062831
0	0.102	0.012566
0	0.102	0.012566
1	0.102	0.018849
1	0.085	0.018849
1	0.068	0.025132
1	0.051	0.025132
1	0.034	0.025132
1	0	0.025132
1	0	0.025132
1	-0.017	0.025132
1	-0.034	0.025132
0	-0.034	0.025132
0	-0.017	0.025132
0	-0.017	0.025132
0	-0.017	0.018849
0	-0.017	0.018849
0	-0.017	0.018849
0	-0.017	0.018849
0	-0.017	0.018849
0	-0.017	0.018849
0	-0.017	0.018849
0	-0.017	0.018849
1	0	0.018849
1	-0.034	0.012566
1	-0.051	0.012566
1	-0.068	0.012566
0	-0.068	0.012566
0	-0.068	0.0062831
0	-0.068	0.0062831
0	-0.068	0.0062831
0	-0.068	0
0	-0.068	0
0	-0.068	0
0	-0.068	6.2768
0	-0.068	6.2768
0	-0.068	6.2768
0	-0.068	6.2705
0	-0.068	6.2705
0	-0.068	6.2705
0	-0.068	6.2642
0	-0.068	6.2642
0	-0.068	6.2642
0	-0.068	6.258
0	-0.068	6.258
0	-0.068	6.2517
0	-0.068	6.2517
2	-0.068	6.2517
2	-0.051	6.2454
2	-0.034	6.2454
2	-0.017	6.2454
2	0	6.2454
2	0	6.2454
0	0	6.2454
0	0	6.2454
0	0	6.2454
0	0	6.2454
0	0	6.2454
0	0	6.2454
0	0	6.2454
0	0	6.2454
2	-0.017	6.2391
2	0	6.2391
2	0	6.2391
2	0.017	6.2454
2	0.034	6.2454
0	0.034	6.2454
0	0.034	6.2454
0	0.034	6.2454
0	0.034	6.2517
0	0.034	6.2517
0	0.034	6.2517
0	0.017	6.2517
0	0.017	6.2517
0	0.017	6.2517
0	0.017	6.258
0	0.017	6.258
0	0.017	6.258
0	0.017	6.258
0	0.017	6.258
0	0.017	6.258
0	0.017	6.258
0	0	6.258
0	0	6.258
0	0	6.258
0	0	6.258
0	0	6.2642
0	0	6.2642
0	0	6.2642
0	0	6.2642
0	0	6.2642
0	0	6.2642
0	0	6.2642
0	0	6.2642
0	0	6.2642
0	0	6.2642
0	0	6.2642
0	0	6.2642
0	0	6.2642
0	0	6.2642
0	0	6.2642
0	0	6.2642
0	0	6.258
0	0	6.258
0	0	6.258
0	0	6.258
0	-0.017	6.258
0	-0.017	6.258
0	-0.017	6.258
0	-0.017	6.258
0	-0.017	6.258
0	-0.017	6.258
0	-0.017	6.258
0	-0.017	6.2517
0	-0.017	6.2517
2	-0.017	6.2517
2	0	6.2517
2	0	6.2517
2	0.017	6.2517
2	0.034	6.2517
2	0.051	6.2517
2	0.068	6.258
0	0.068	6.258
0	0.068	6.258
0	0.068	6.2642
0	0.068	6.2642
0	0.051	6.2642
0	0.051	6.2705
0	0.051	6.2705
0	0.051	6.2705
0	0.051	6.2768
0	0.051	6.2768
0	0.051	6.2768
0	0.051	0
0	0.051	0
0	0.051	0
0	0.051	0
0	0.051	0.0062831
0	0.051	0.0062831
0	0.051	0.0062831
0	0.051	0.012566
0	0.068	0.012566
0	0.068	0.012566
0	0.068	0.018849
0	0.068	0.018849
0	0.068	0.018849
0	0.068	0.025132
0	0.068	0.025132
0	0.068	0.031415
0	0.068	0.031415
0	0.085	0.031415
0	0.085	0.037699
0	0.085	0.037699
0	0.085	0.043982
0	0.085	0.043982
1	0.102	0.050265
1	0.085	0.050265
1	0.068	0.050265
1	0.051	0.056548
1	0.034	0.056548
1	0.017	0.056548
1	0	0.056548
1	0	0.056548
1	-0.017	0.056548
0	-0.017	0.056548
0	0	0.056548
0	0	0.056548
0	0	0.056548
0	0	0.056548
0	0	0.056548
0	0	0.056548
0	0	0.056548
0	0	0.056548
0	0.017	0.056548
0	0.017	0.056548
0	0.017	0.056548
0	0.017	0.056548
1	0.034	0.056548
1	0.017	0.056548
1	0	0.062831
1	0	0.062831
1	-0.017	0.056548
1	-0.034	0.056548
1	-0.051	0.056548
1	-0.068	0.056548
1	-0.085	0.050265
1	-0.102	0.050265
1	-0.119	0.043982
1	-0.136	0.043982
0	-0.119	0.037699
0	-0.119	0.031415
0	-0.119	0.031415
0	-0.119	0.025132
0	-0.119	0.025132
0	-0.119	0.018849
0	-0.119	0.012566
0	-0.119	0.012566
0	-0.102	0.0062831
0	-0.102	0.0062831
0	-0.102	0
0	-0.102	0
0	-0.102	6.2768
0	-0.102	6.2705
0	-0.102	6.2705
0	-0.119	6.2642
0	-0.119	6.2642
0	-0.119	6.258
2	-0.119	6.258
2	-0.102	6.2517
2	-0.085	6.2517
2	-0.068	6.2454
2	-0.051	6.2454
2	-0.017	6.2454
2	0	6.2454
2	0	6.2454
2	0.017	6.2454
0	0	6.2454
0	0	6.2454
0	0	6.2454
0	0	6.2454
0	0	6.2454
0	0	6.2454
0	0	6.2454
0	0	6.2454
0	0	6.2454
2	0	6.2454
2	0	6.2454
2	0.017	6.2454
2	0.034	6.2454
0	0.034	6.2454
0	0.034	6.2517
0	0.034	6.2517
0	0.034	6.2517
0	0.017	6.2517
0	0.017	6.2517
0	0.017	6.2517
0	0.017	6.258
0	0.017	6.258
0	0.017	6.258
0	0.017	6.258
0	0.017	6.258
0	0.017	6.258
0	0.017	6.258
0	0	6.258
0	0	6.258
0	0	6.258
0	0	6.258
0	0	6.258
0	0	6.2642
0	0	6.2642
0	0	6.2642
0	0	6.2642
0	0	6.2642
0	0	6.2642
0	0	6.2642
0	0	6.2642
0	0	6.2642
0	0	6.2642
0	0	6.2642
0	0	6.2642
0	0	6.2642
0	0	6.258
0	0	6.258
0	0	6.258
0	0	6.258
0	0	6.258
0	-0.017	6.258
0	-0.017	6.258
0	-0.017	6.258
0	-0.017	6.258
0	-0.017	6.258
2	-0.017	6.258
2	0	6.258
2	0	6.258
2	0.017	6.258
2	0.034	6.258
0	0.034	6.258
0	0.034	6.258
0	0.034	6.2642
0	0.034	6.2642
0	0.034	6.2642
0	0.034	6.2642
0	0.034	6.2642
0	0.034	6.2642
0	0.034	6.2705
0	0.034	6.2705
0	0.034	6.2705
0	0.034	6.2705
0	0.017	6.2705
0	0.017	6.2768
0	0.017	6.2768
0	0.017	6.2768
0	0.017	6.2768
0	0.017	6.2768
0	0.017	6.2768
0	0.017	6.2768
0	0.017	0
0	0.017	0
0	0.017	0
0	0.017	0
0	0.017	0
0	0.017	0
0	0.017	0
0	0.017	0.0062831
0	0.017	0.0062831
0	0.034	0.0062831
0	0.034	0.0062831
0	0.034	0.0062831
0	0.034	0.0062831
0	0.034	0.012566
0	0.034	0.012566
0	0.034	0.012566
0	0.034	0.012566
0	0.034	0.012566
0	0.034	0.018849
0	0.034	0.018849
0	0.034	0.018849
0	0.034	0.018849
0	0.034	0.025132
0	0.051	0.025132
0	0.051	0.025132
0	0.051	0.025132
0	0.051	0.031415
0	0.051	0.031415
0	0.051	0.031415
0	0.051	0.031415
0	0.068	0.037699
1	0.068	0.037699
1	0.051	0.037699
1	0.034	0.043982
1	0.017	0.043982
1	0	0.043982
1	0	0.043982
1	-0.017	0.043982
1	-0.034	0.043982
0	-0.034	0.037699
0	-0.034	0.037699
0	-0.034	0.037699
0	-0.017	0.037699
0	-0.017	0.037699
0	-0.017	0.037699
0	-0.017	0.031415
0	-0.017	0.031415
0	-0.017	0.031415
0	0	0.031415
0	0	0.031415
0	0	0.031415
0	0	0.031415
0	0	0.031415
0	0	0.031415
1	0	0.031415
1	-0.017	0.031415
1	-0.034	0.031415
0	-0.017	0.031415
0	-0.017	0.025132
0	-0.017	0.025132
0	-0.017	0.025132
0	-0.017	0.025132
0	-0.017	0.025132
0	-0.017	0.025132
0	-0.017	0.025132
0	0	0.025132
0	0	0.025132
0	0	0.025132
0	0	0.025132
0	0	0.018849
0	0	0.018849
0	0	0.018849
0	0	0.018849
0	0	0.018849
0	0	0.018849
0	0	0.018849
0	0	0.018849
0	0	0.018849
0	0	0.025132
0	0	0.025132
1	0	0.025132
1	0	0.025132
1	-0.017	0.025132
1	-0.034	0.018849
1	-0.051	0.018849
1	-0.068	0.018849
1	-0.085	0.012566
0	-0.085	0.012566
0	-0.085	0.012566
0	-0.085	0.0062831
0	-0.085	0.0062831
0	-0.085	0
0	-0.085	0
0	-0.085	6.2768
0	-0.085	6.2768
0	-0.085	6.2705
0	-0.085	6.2705
0	-0.085	6.2642
0	-0.085	6.2642
0	-0.085	6.2642
0	-0.085	6.258
0	-0.085	6.258
0	-0.102	6.2517
0	-0.102	6.2517
0	-0.102	6.2454
0	-0.102	6.2454
2	-0.102	6.2391
2	-0.085	6.2391
2	-0.068	6.2328
2	-0.051	6.2328
2	-0.034	6.2328
2	-0.017	6.2265
0	-0.017	6.2265
0	-0.034	6.2265
0	-0.034	6.2265
0	-0.034	6.2265
0	-0.034	6.2265
0	-0.051	6.2203
0	-0.051	6.2203
0	-0.051	6.2203
2	-0.051	6.214
2	-0.034	6.214
2	-0.034	6.214
2	-0.017	6.214
2	0	6.214
0	0	6.214
0	0	6.214
0	-0.017	6.214
0	-0.017	6.214
0	-0.017	6.2077
0	-0.034	6.2077
0	-0.034	6.2077
0	-0.034	6.2077
0	-0.034	6.2077
2	-0.051	6.2014
2	-0.034	6.2014
2	-0.017	6.2014
2	0	6.2014
2	0	6.2014
2	0	6.2014
2	0.017	6.2014
2	0.034	6.2014
2	0.051	6.2014
2	0.068	6.2077
0	0.051	6.2077
0	0.051	6.2077
0	0.051	6.214
0	0.051	6.214
0	0.034	6.214
0	0.034	6.214
0	0.034	6.2203
0	0.017	6.2203
0	0.017	6.2203
0	0.017	6.2203
0	0.017	6.2203
0	0	6.2203
0	0	6.2203
0	0	6.2203
0	0	6.2203
0	0	6.2203
0	0	6.2203
0	0	6.2203
0	0	6.2203
0	-0.017	6.2203
0	-0.017	6.2203
0	-0.017	6.2203
0	-0.017	6.2203
0	-0.034	6.2203
0	-0.034	6.214
2	-0.034	6.214
2	-0.017	6.214
2	0	6.214
2	0	6.214
2	0	6.214
2	0.017	6.214
2	0.034	6.214
0	0.034	6.214
0	0.034	6.2203
0	0.017	6.2203
0	0.017	6.2203
0	0.017	6.2203
0	0	6.2203
0	0	6.2203
0	0	6.2203
0	0	6.2203
0	0	6.2203
0	0	6.2203
0	0	6.2203
0	0	6.2203
0	-0.017	6.2203
0	-0.017	6.2203
0	-0.017	6.2203
0	-0.017	6.2203
2	-0.034	6.214
2	-0.017	6.214
2	0	6.214
2	0	6.214
2	0.017	6.214
2	0.034	6.214
0	0.034	6.2203
0	0.017	6.2203
0	0.017	6.2203
0	0.017	6.2203
0	0.017	6.2203
0	0	6.2203
0	0	6.2203
0	0	6.2203
0	0	6.2203
0	0	6.2203
0	0	6.2203
0	0	6.2203
2	-0.017	6.2203
2	0	6.2203
2	0	6.2203
2	0.017	6.2203
2	0.034	6.2203
0	0.034	6.2265
0	0.034	6.2265
0	0.017	6.2265
0	0.017	6.2265
0	0.017	6.2265
0	0.017	6.2265
0	0.017	6.2265
0	0	6.2265
0	0	6.2328
0	0	6.2328
0	0	6.2328
2	0	6.2328
2	0	6.2328
2	0.017	6.2328
2	0.034	6.2328
0	0.034	6.2328
0	0.034	6.2328
0	0.034	6.2391
0	0.034	6.2391
0	0.017	6.2391
0	0.017	6.2391
0	0.017	6.2391
0	0.017	6.2391
0	0.017	6.2391
0	0	6.2391
0	0	6.2454
0	0	6.2454
0	0	6.2454
0	0	6.2454
0	0	6.2454
0	0	6.2454
0	0	6.2454
0	0	6.2454
0	0	6.2454
0	0	6.2454
0	0	6.2454
0	0	6.2391
0	-0.017	6.2391
0	-0.017	6.2391
0	-0.017	6.2391
2	-0.017	6.2391
2	0	6.2391
2	0	6.2391
2	0.017	6.2391
2	0.034	6.2391
2	0.051	6.2391
0	0.051	6.2454
0	0.051	6.2454
0	0.034	6.2454
0	0.034	6.2454
0	0.034	6.2517
0	0.034	6.2517
0	0.034	6.2517
0	0.034	6.2517
0	0.034	6.2517
0	0.017	6.2517
0	0.017	6.258
0	0.017	6.258
0	0.017	6.258
0	0.017	6.258
0	0.017	6.258
0	0.017	6.258
0	0.017	6.258
0	0.017	6.258
0	0.017	6.2642
0	0.017	6.2642
0	0	6.2642
0	0	6.2642
0	0	6.2642
0	0	6.2642
0	0	6.2642
0	0	6.2642
0	0	6.2642
0	0	6.2642
0	0	6.2642
0	0	6.2642
0	0	6.2642
0	0	6.2642
0	0	6.2642
0	0	6.2642
0	0	6.2642
0	0	6.2642
0	0	6.2642
0	0	6.2642
0	0	6.2642
0	0	6.2642
0	0	6.2642
0	0	6.2642
0	0	6.2642
0	0	6.2642
0	0	6.2642
0	0	6.2642
0	0	6.2642
0	0	6.2642
0	0	6.2642
0	-0.017	6.2642
0	-0.017	6.2642
0	-0.017	6.258
0	-0.017	6.258
0	-0.017	6.258
0	-0.017	6.258
0	-0.017	6.258
0	-0.017	6.258
0	-0.017	6.258
2	-0.017	6.258
2	0	6.258
2	0	6.258
2	0.017	6.258
2	0.034	6.258
0	0.034	6.258
0	0.034	6.258
0	0.034	6.258
0	0.034	6.2642
0	0.034	6.2642
0	0.017	6.2642
0	0.017	6.2642
0	0.017	6.2642
0	0.017	6.2642
0	0.017	6.2642
0	0.017	6.2705
0	0.017	6.2705
0	0.017	6.2705
0	0.017	6.2705
0	0.017	6.2705
0	0.017	6.2705
0	0.017	6.2705
0	0.017	6.2705
0	0.017	6.2768
0	0.017	6.2768
0	0.017	6.2768
0	0.017	6.2768
0	0.017	6.2768
0	0.017	6.2768
0	0.017	6.2768
0	0.017	6.2768
0	0.017	6.2768
0	0.017	6.2768
0	0.017	6.2831
0	0.017	0
0	0.017	0
0	0.017	0
0	0.017	0
0	0.017	0
0	0.017	0
0	0.017	0
0	0.017	0
0	0.017	0
0	0.017	0
0	0.017	0.0062831
0	0.017	0.0062831
1	0.017	0.0062831
1	0	0.0062831
1	0	0.0062831
1	-0.034	0.0062831
0	-0.034	0.0062831
0	-0.034	0
0	-0.017	0
0	-0.017	0
0	-0.017	0
0	-0.017	0
0	-0.017	0
0	-0.017	6.2768
0	-0.017	6.2768
0	-0.017	6.2768
0	-0.017	6.2768
0	-0.017	6.2768
0	-0.034	6.2768
0	-0.034	6.2705
0	-0.034	6.2705
0	-0.034	6.2705
0	-0.034	6.2705
0	-0.034	6.2705
0	-0.034	6.2705
0	-0.034	6.2642
0	-0.034	6.2642
0	-0.034	6.2642
0	-0.034	6.2642
0	-0.034	6.2642
0	-0.034	6.258
0	-0.034	6.258
0	-0.034	6.258
0	-0.034	6.258
0	-0.051	6.2517
0	-0.051	6.2517
0	-0.051	6.2517
0	-0.051	6.2517
0	-0.051	6.2454
2	-0.051	6.2454
2	-0.034	6.2454
2	-0.017	6.2454
2	0	6.2454
2	0	6.2454
0	0	6.2454
0	0	6.2454
0	0	6.2454
0	0	6.2454
0	0	6.2454
0	0	6.2454
0	0	6.2454
0	0	6.2391
0	-0.017	6.2391
0	-0.017	6.2391
0	-0.017	6.2391
0	-0.017	6.2391
0	-0.017	6.2391
0	-0.017	6.2391
0	-0.034	6.2391
0	-0.034	6.2328
0	-0.034	6.2328
0	-0.034	6.2328
0	-0.034	6.2328
2	-0.051	6.2328
2	-0.034	6.2265
0	-0.034	6.2265
0	-0.034	6.2265
0	-0.034	6.2265
0	-0.051	6.2265
0	-0.051	6.2203
0	-0.051	6.2203
0	-0.051	6.2203
0	-0.068	6.214
0	-0.068	6.214
0	-0.068	6.214
0	-0.068	6.2077
0	-0.085	6.2077
0	-0.085	6.2014
0	-0.085	6.2014
0	-0.102	6.1951
0	-0.102	6.1951
2	-0.119	6.1889
2	-0.102	6.1889
2	-0.085	6.1826
2	-0.068	6.1826
2	-0.051	6.1826
2	-0.051	6.1763
2	-0.034	6.1763
2	-0.017	6.1763
2	-0.017	6.1763
2	0	6.1763
2	0	6.1763
2	0.017	6.1763
2	0.017	6.1763
2	0.034	6.1763
2	0.051	6.1763
2	0.068	6.1826
2	0.068	6.1826
2	0.085	6.1826
2	0.102	6.1889
2	0.119	6.1889
2	0.136	6.1951
2	0.136	6.2014
0	0.136	6.2014
0	0.136	6.2077
0	0.119	6.214
0	0.119	6.214
0	0.119	6.2203
0	0.119	6.2265
0	0.102	6.2265
0	0.102	6.2328
0	0.102	6.2328
0	0.102	6.2391
0	0.085	6.2391
0	0.085	6.2454
0	0.085	6.2454
0	0.085	6.2517
0	0.085	6.2517
0	0.085	6.2517
0	0.085	6.258
0	0.085	6.258
0	0.068	6.2642
0	0.068	6.2642
0	0.068	6.2642
0	0.068	6.2705
0	0.068	6.2705
0	0.068	6.2768
0	0.068	6.2768
0	0.068	6.2768
0	0.068	0
0	0.068	0
0	0.068	0.0062831
0	0.068	0.0062831
0	0.068	0.0062831
0	0.068	0.012566
0	0.068	0.012566
0	0.068	0.012566
0	0.068	0.018849
0	0.085	0.018849
0	0.085	0.025132
0	0.085	0.025132
0	0.085	0.031415
0	0.085	0.031415
0	0.085	0.031415
0	0.085	0.037699
0	0.102	0.037699
1	0.102	0.043982
1	0.085	0.043982
1	0.068	0.050265
1	0.051	0.050265
1	0.034	0.050265
1	0.017	0.050265
1	0	0.056548
1	0	0.056548
1	-0.017	0.050265
1	-0.034	0.050265
0	-0.034	0.050265
0	-0.017	0.050265
0	-0.017	0.050265
0	-0.017	0.050265
0	-0.017	0.050265
0	0	0.050265
0	0	0.050265
0	0	0.043982
0	0	0.043982
1	0	0.043982
1	0	0.043982
1	-0.017	0.043982
1	-0.034	0.043982
1	-0.051	0.043982
0	-0.051	0.043982
0	-0.051	0.037699
0	-0.051	0.037699
0	-0.051	0.037699
0	-0.034	0.031415
0	-0.034	0.031415
0	-0.034	0.031415
0	-0.034	0.031415
0	-0.034	0.031415
0	-0.034	0.025132
0	-0.034	0.025132
0	-0.017	0.025132
0	-0.017	0.025132
0	-0.017	0.025132
0	-0.017	0.025132
0	-0.017	0.018849
0	-0.017	0.018849
0	-0.017	0.018849
0	-0.017	0.018849
0	-0.017	0.018849
0	0	0.018849
0	0	0.018849
0	0	0.018849
0	0	0.018849
0	0	0.018849
0	0	0.018849
0	0	0.018849
0	0	0.018849
0	0	0.018849
0	0	0.018849
0	0	0.018849
0	0	0.018849
0	0	0.018849
0	0	0.018849
0	0	0.018849
0	0	0.018849
0	0	0.018849
0	0	0.018849
0	0	0.018849
1	0	0.018849
1	0	0.018849
1	-0.017	0.018849
1	-0.034	0.018849
1	-0.051	0.012566
1	-0.068	0.012566
1	-0.085	0.0062831
1	-0.119	0.0062831
0	-0.119	0
0	-0.119	0
0	-0.119	6.2768
0	-0.119	6.2768
0	-0.119	6.2705
0	-0.119	6.2705
0	-0.119	6.2642
0	-0.119	6.258
0	-0.119	6.258
0	-0.119	6.2517
0	-0.119	6.2517
0	-0.119	6.2454
0	-0.119	6.2391
0	-0.136	6.2391
0	-0.136	6.2328
2	-0.136	6.2265
2	-0.119	6.2265
2	-0.102	6.2203
2	-0.085	6.2203
2	-0.068	6.214
2	-0.051	6.214
2	-0.034	6.214
2	-0.034	6.2077
2	-0.017	6.2077
2	0	6.2077
2	0	6.2077
2	0.017	6.2077
2	0.034	6.2077
2	0.051	6.214
2	0.068	6.214
2	0.085	6.214
2	0.085	6.2203
2	0.102	6.2203
2	0.119	6.2265
2	0.136	6.2328
0	0.136	6.2328
0	0.136	6.2391
0	0.136	6.2454
0	0.136	6.2454
0	0.119	6.2517
0	0.119	6.258
0	0.119	6.258
0	0.119	6.2642
0	0.119	6.2642
0	0.119	6.2705
0	0.119	6.2768
0	0.119	6.2768
0	0.119	0
0	0.119	0
0	0.119	0.0062831
0	0.119	0.012566
0	0.119	0.012566
0	0.119	0.018849
0	0.119	0.018849
0	0.119	0.025132
0	0.119	0.031415
0	0.136	0.031415
0	0.136	0.037699
1	0.136	0.043982
1	0.119	0.043982
1	0.102	0.050265
1	0.085	0.050265
1	0.068	0.056548
1	0.051	0.056548
1	0.034	0.056548
0	0.034	0.062831
0	0.051	0.062831
0	0.051	0.062831
0	0.051	0.062831
0	0.068	0.069114
0	0.068	0.069114
0	0.068	0.069114
0	0.085	0.075397
0	0.085	0.075397
1	0.085	0.08168
1	0.068	0.08168
1	0.068	0.08168
1	0.051	0.087963
1	0.034	0.087963
1	0.017	0.087963
1	0	0.087963
1	0	0.087963
1	0	0.087963
1	-0.017	0.087963
1	-0.034	0.087963
1	-0.034	0.087963
1	-0.051	0.087963
1	-0.068	0.08168
1	-0.085	0.08168
[truncated: 5,162 more rows]
