# Supplementary material for: Skilled motor control of an inverted pendulum implies low entropy of states but high entropy of actions
Source: PLoS Comput Biol. 2023 Jan 6;19(1):e1010810. doi: 10.1371/journal.pcbi.1010810 (PMC9851554; doi:10.1371/journal.pcbi.1010810)
Supplement: S2 File — The dataset within the file contains the data collected during the experiment. Each CSV file named “FRI_p_l.csv” corresponds to a different trial, where “p” stands for an unique numerical participant’s identifier and “l” stands for pendulum length (where “2” corresponds to 0.2, “3” to 0.3 m, “4” to 0.4 m, etc.). In every file, rows correspond to subsequent time steps, sampled with a frequency of 0.017 s. For every recorded time step, each column contains: the action selected by the trial’s participant (“action”). The value 0 corresponds to a “no action”, the value 1 represents an action that pushes the pendulum towards the clockwise direction and the value 2 corresponds to an action that pushes the pendulum towards the anti-clockwise direction.the angular velocity of the pendulum at that time step (“ang. velocity”), measured in rad s−1.the angle of the pendulum at that time step (“angle”), measured in rad with values in the interval [0, 2π) rad. The angle 0 rad corresponds to the pendulum oriented in its upright position.the single utility value associated to the whole trial (“utility”). (ZIP) [file pcbi.1010810.s002.zip › ExperimentalData/FRI_30_5.csv]

action	angular vel.	angle	trial utility
0	0	3.2358	-18.8158
0	0	3.2358
0	-0.017	3.2358
0	-0.017	3.2358
0	-0.017	3.2358
0	-0.034	3.2358
0	-0.034	3.2358
0	-0.034	3.2358
0	-0.051	3.2295
0	-0.051	3.2295
0	-0.051	3.2295
0	-0.068	3.2232
0	-0.068	3.2232
0	-0.068	3.2232
0	-0.068	3.217
0	-0.085	3.217
0	-0.085	3.2107
0	-0.085	3.2107
0	-0.085	3.2107
0	-0.102	3.2044
0	-0.102	3.2044
0	-0.102	3.1981
0	-0.102	3.1918
0	-0.119	3.1918
0	-0.119	3.1855
0	-0.119	3.1855
0	-0.119	3.1793
0	-0.119	3.1793
0	-0.119	3.173
0	-0.119	3.1667
0	-0.119	3.1667
0	-0.136	3.1604
0	-0.136	3.1541
0	-0.136	3.1541
0	-0.136	3.1478
0	-0.136	3.1416
0	-0.136	3.1416
0	-0.136	3.1353
0	-0.136	3.129
0	-0.136	3.129
0	-0.136	3.1227
0	-0.136	3.1164
0	-0.119	3.1164
0	-0.119	3.1101
0	-0.119	3.1038
0	-0.119	3.1038
0	-0.119	3.0976
0	-0.119	3.0976
0	-0.119	3.0913
0	-0.119	3.085
0	-0.102	3.085
0	-0.102	3.0787
0	-0.102	3.0787
0	-0.102	3.0724
0	-0.085	3.0724
0	-0.085	3.0661
0	-0.085	3.0661
0	-0.085	3.0599
0	-0.068	3.0599
0	-0.068	3.0599
0	-0.068	3.0536
0	-0.068	3.0536
0	-0.051	3.0536
0	-0.051	3.0473
0	-0.051	3.0473
0	-0.034	3.0473
0	-0.034	3.0473
0	-0.034	3.041
0	-0.017	3.041
0	-0.017	3.041
0	-0.017	3.041
0	0	3.041
0	0	3.041
0	0	3.041
0	0	3.041
0	0	3.041
0	0.017	3.041
0	0.017	3.041
0	0.017	3.041
0	0.034	3.041
0	0.034	3.0473
0	0.034	3.0473
0	0.051	3.0473
0	0.051	3.0473
0	0.051	3.0536
0	0.051	3.0536
0	0.068	3.0536
0	0.068	3.0599
0	0.068	3.0599
0	0.085	3.0599
0	0.085	3.0661
0	0.085	3.0661
0	0.085	3.0724
0	0.102	3.0724
0	0.102	3.0787
0	0.102	3.0787
0	0.102	3.085
0	0.102	3.085
0	0.119	3.0913
0	0.119	3.0913
0	0.119	3.0976
0	0.119	3.1038
0	0.119	3.1038
0	0.119	3.1101
0	0.119	3.1101
0	0.119	3.1164
0	0.119	3.1227
0	0.136	3.1227
0	0.136	3.129
0	0.136	3.1353
0	0.136	3.1353
0	0.136	3.1416
0	0.136	3.1478
0	0.136	3.1478
0	0.119	3.1541
0	0.119	3.1604
0	0.119	3.1604
0	0.119	3.1667
0	0.119	3.1667
0	0.119	3.173
0	0.119	3.1793
0	0.119	3.1793
0	0.119	3.1855
0	0.102	3.1855
0	0.102	3.1918
0	0.102	3.1981
0	0.102	3.1981
0	0.102	3.2044
0	0.085	3.2044
2	0.085	3.2107
2	0.102	3.2107
2	0.119	3.217
2	0.119	3.217
2	0.136	3.2232
2	0.136	3.2232
2	0.153	3.2295
2	0.17	3.2358
2	0.17	3.2421
2	0.187	3.2484
2	0.187	3.2546
2	0.204	3.2609
2	0.221	3.2672
2	0.221	3.2735
2	0.221	3.2798
2	0.238	3.2861
2	0.238	3.2923
2	0.255	3.3049
2	0.255	3.3112
2	0.255	3.3175
2	0.272	3.3238
2	0.272	3.3363
2	0.272	3.3426
2	0.272	3.3489
2	0.289	3.3615
2	0.289	3.3677
2	0.289	3.3803
2	0.289	3.3866
2	0.289	3.3929
2	0.289	3.4054
2	0.289	3.4117
2	0.289	3.4243
2	0.289	3.4306
2	0.289	3.4369
2	0.289	3.4494
2	0.289	3.4557
2	0.272	3.4683
2	0.272	3.4745
2	0.272	3.4808
2	0.272	3.4934
2	0.255	3.4997
2	0.255	3.506
2	0.255	3.5185
2	0.238	3.5248
2	0.238	3.5311
2	0.238	3.5374
2	0.221	3.5437
2	0.221	3.5499
2	0.204	3.5562
2	0.204	3.5625
2	0.187	3.5688
2	0.187	3.5751
2	0.17	3.5814
2	0.17	3.5877
2	0.153	3.5939
2	0.136	3.6002
2	0.136	3.6002
2	0.119	3.6065
2	0.102	3.6128
2	0.102	3.6128
2	0.085	3.6191
0	0.051	3.6191
0	0.034	3.6191
0	0	3.6191
0	0	3.6191
0	-0.034	3.6191
0	-0.068	3.6191
0	-0.085	3.6128
0	-0.119	3.6128
0	-0.153	3.6065
0	-0.17	3.6002
0	-0.204	3.6002
0	-0.221	3.5877
0	-0.255	3.5814
0	-0.272	3.5751
0	-0.306	3.5688
0	-0.323	3.5562
0	-0.357	3.5437
0	-0.374	3.5374
0	-0.391	3.5248
0	-0.425	3.5122
0	-0.442	3.4997
0	-0.459	3.4808
0	-0.476	3.4683
0	-0.493	3.4557
0	-0.51	3.4369
0	-0.527	3.4243
0	-0.544	3.4054
0	-0.561	3.3866
0	-0.578	3.374
0	-0.595	3.3552
0	-0.612	3.3363
0	-0.612	3.3175
0	-0.629	3.2986
0	-0.629	3.2798
0	-0.646	3.2609
0	-0.646	3.2421
0	-0.646	3.2232
0	-0.663	3.2044
0	-0.663	3.1793
0	-0.663	3.1604
0	-0.663	3.1416
0	-0.663	3.1227
0	-0.663	3.1038
0	-0.663	3.0787
0	-0.646	3.0599
0	-0.646	3.041
0	-0.646	3.0222
0	-0.629	3.0033
0	-0.629	2.9845
0	-0.612	2.9656
0	-0.595	2.9468
0	-0.595	2.9279
0	-0.578	2.9091
0	-0.561	2.8902
0	-0.544	2.8777
0	-0.527	2.8588
0	-0.51	2.8462
0	-0.493	2.8274
0	-0.476	2.8148
0	-0.459	2.8023
0	-0.442	2.7834
0	-0.408	2.7708
0	-0.391	2.7583
0	-0.374	2.752
0	-0.34	2.7394
0	-0.323	2.7269
0	-0.289	2.7206
0	-0.272	2.708
0	-0.255	2.7017
0	-0.221	2.6955
0	-0.187	2.6892
0	-0.17	2.6829
0	-0.136	2.6766
0	-0.119	2.6703
0	-0.085	2.6703
0	-0.068	2.6703
0	-0.034	2.664
0	0	2.664
0	0	2.664
0	0.034	2.664
0	0.051	2.6703
0	0.085	2.6703
0	0.119	2.6703
2	0.136	2.6766
2	0.187	2.6829
2	0.221	2.6892
2	0.272	2.6955
2	0.306	2.7017
2	0.357	2.7143
2	0.391	2.7269
2	0.425	2.7394
2	0.476	2.752
2	0.51	2.7646
2	0.544	2.7834
2	0.578	2.8023
2	0.612	2.8211
2	0.646	2.84
2	0.68	2.8588
2	0.714	2.8777
2	0.748	2.9028
2	0.782	2.9216
2	0.799	2.9468
2	0.833	2.9719
2	0.85	2.997
2	0.884	3.0222
2	0.901	3.0536
2	0.918	3.0787
2	0.935	3.1101
2	0.952	3.1353
2	0.969	3.1667
2	0.986	3.1918
2	0.986	3.2232
2	1.003	3.2546
2	1.003	3.2861
2	1.02	3.3175
2	1.02	3.3489
2	1.02	3.3803
2	1.02	3.4054
2	1.02	3.4369
2	1.02	3.4683
2	1.02	3.4997
2	1.003	3.5311
2	1.003	3.5625
2	0.986	3.5939
2	0.986	3.6191
2	0.969	3.6505
2	0.952	3.6819
2	0.935	3.707
2	0.918	3.7384
2	0.901	3.7636
2	0.884	3.7887
2	0.867	3.8201
2	0.833	3.8453
2	0.816	3.8704
2	0.782	3.8955
2	0.765	3.9144
2	0.731	3.9395
2	0.714	3.9583
2	0.68	3.9835
2	0.646	4.0023
2	0.612	4.0212
2	0.595	4.04
2	0.561	4.0589
2	0.527	4.0714
2	0.493	4.0903
2	0.459	4.1029
2	0.425	4.1154
2	0.391	4.128
2	0.357	4.1406
2	0.323	4.1531
2	0.289	4.1594
2	0.255	4.172
2	0.221	4.1783
2	0.187	4.1845
2	0.153	4.1908
2	0.102	4.1908
2	0.068	4.1971
2	0.034	4.1971
2	0	4.1971
2	-0.017	4.1971
2	-0.051	4.1971
2	-0.085	4.1971
2	-0.119	4.1908
2	-0.17	4.1845
2	-0.204	4.1783
2	-0.238	4.172
2	-0.272	4.1657
2	-0.306	4.1594
2	-0.34	4.1468
2	-0.374	4.1343
2	-0.408	4.1217
2	-0.442	4.1091
2	-0.476	4.0966
2	-0.51	4.084
2	-0.544	4.0652
2	-0.561	4.0526
2	-0.595	4.0338
2	-0.629	4.0149
2	-0.663	3.996
2	-0.68	3.9709
2	-0.714	3.9521
2	-0.748	3.9332
0	-0.782	3.9081
0	-0.816	3.883
0	-0.867	3.8578
0	-0.901	3.8327
0	-0.935	3.8013
0	-0.969	3.7761
0	-1.003	3.7447
0	-1.037	3.7133
0	-1.071	3.6819
0	-1.105	3.6505
0	-1.122	3.6128
0	-1.156	3.5814
0	-1.173	3.5437
0	-1.207	3.506
0	-1.224	3.4745
0	-1.241	3.4369
0	-1.258	3.3992
0	-1.275	3.3615
0	-1.275	3.3238
0	-1.292	3.2798
0	-1.292	3.2421
0	-1.309	3.2044
0	-1.309	3.1667
0	-1.309	3.1227
0	-1.292	3.085
0	-1.292	3.0473
0	-1.292	3.0096
0	-1.275	2.9656
0	-1.258	2.9279
0	-1.258	2.8902
0	-1.241	2.8525
0	-1.224	2.8148
0	-1.19	2.7834
0	-1.173	2.7457
0	-1.156	2.708
0	-1.122	2.6766
0	-1.088	2.6452
0	-1.071	2.6075
0	-1.037	2.5761
0	-1.003	2.5447
0	-0.969	2.5195
0	-0.935	2.4881
0	-0.884	2.463
0	-0.85	2.4316
0	-0.816	2.4064
0	-0.765	2.3876
0	-0.731	2.3624
0	-0.68	2.3436
0	-0.646	2.3185
0	-0.595	2.2996
0	-0.561	2.287
0	-0.51	2.2682
0	-0.459	2.2556
0	-0.408	2.2368
0	-0.374	2.2305
0	-0.323	2.2179
0	-0.272	2.2054
0	-0.221	2.1991
0	-0.17	2.1928
0	-0.119	2.1865
0	-0.085	2.1865
0	-0.034	2.1865
0	0	2.1865
0	0.051	2.1865
0	0.102	2.1865
0	0.153	2.1928
0	0.204	2.1991
2	0.255	2.2054
2	0.306	2.2117
2	0.374	2.2242
2	0.442	2.2368
2	0.493	2.2494
2	0.561	2.2682
2	0.629	2.2808
2	0.68	2.3059
2	0.748	2.3247
2	0.799	2.3499
2	0.867	2.375
2	0.918	2.4001
2	0.969	2.4316
2	1.02	2.463
2	1.088	2.4944
2	1.139	2.5258
2	1.173	2.5572
2	1.224	2.5949
2	1.275	2.6326
2	1.326	2.6766
2	1.36	2.7143
2	1.394	2.7583
2	1.428	2.796
2	1.462	2.84
2	1.496	2.8839
2	1.53	2.9342
2	1.564	2.9782
2	1.581	3.0284
2	1.598	3.0724
2	1.615	3.1227
2	1.632	3.173
2	1.649	3.2232
2	1.649	3.2735
2	1.666	3.3238
2	1.666	3.374
2	1.666	3.4243
2	1.666	3.4745
2	1.649	3.5185
2	1.649	3.5688
2	1.632	3.6191
2	1.615	3.6693
2	1.598	3.7196
2	1.581	3.7699
2	1.564	3.8138
2	1.547	3.8641
2	1.513	3.9081
2	1.496	3.9521
2	1.462	3.996
2	1.428	4.04
2	1.394	4.084
2	1.36	4.128
2	1.326	4.1657
2	1.292	4.2034
2	1.258	4.2411
2	1.224	4.2788
2	1.173	4.3165
2	1.139	4.3542
2	1.088	4.3856
2	1.054	4.417
2	1.02	4.4484
2	0.969	4.4798
2	0.918	4.5113
2	0.884	4.5364
2	0.833	4.5615
2	0.799	4.5867
2	0.748	4.6118
2	0.714	4.6306
2	0.663	4.6558
2	0.612	4.6746
2	0.578	4.6935
2	0.527	4.706
2	0.493	4.7249
2	0.442	4.7375
2	0.408	4.75
2	0.357	4.7626
2	0.306	4.7752
2	0.272	4.7814
2	0.221	4.7877
2	0.187	4.794
2	0.136	4.8003
2	0.102	4.8066
2	0.051	4.8066
2	0	4.8066
2	-0.017	4.8066
0	-0.085	4.8066
0	-0.136	4.8003
0	-0.204	4.794
0	-0.255	4.7877
0	-0.323	4.7814
0	-0.374	4.7689
0	-0.442	4.7563
0	-0.493	4.7437
0	-0.561	4.7249
0	-0.612	4.7123
0	-0.68	4.6872
0	-0.731	4.6683
0	-0.799	4.6432
0	-0.85	4.6181
0	-0.918	4.593
0	-0.969	4.5615
0	-1.037	4.5364
0	-1.088	4.505
0	-1.156	4.4673
0	-1.207	4.4359
0	-1.258	4.3982
0	-1.326	4.3542
0	-1.377	4.3165
0	-1.428	4.2725
0	-1.479	4.2285
0	-1.53	4.1845
0	-1.581	4.1343
0	-1.632	4.0903
0	-1.683	4.04
0	-1.717	3.9898
0	-1.768	3.9332
0	-1.802	3.883
0	-1.853	3.8264
0	-1.887	3.7699
0	-1.921	3.7133
0	-1.938	3.6568
0	-1.972	3.5939
0	-1.989	3.5374
0	-2.023	3.4745
0	-2.04	3.4117
0	-2.04	3.3552
0	-2.057	3.2923
0	-2.057	3.2295
0	-2.074	3.1667
0	-2.074	3.1038
0	-2.057	3.041
0	-2.057	2.9782
0	-2.04	2.9154
0	-2.023	2.8588
0	-2.006	2.796
0	-1.989	2.7332
0	-1.955	2.6766
0	-1.921	2.62
0	-1.887	2.5635
0	-1.853	2.507
0	-1.819	2.4504
0	-1.785	2.3939
0	-1.734	2.3436
0	-1.7	2.287
0	-1.649	2.2368
0	-1.598	2.1928
0	-1.547	2.1425
0	-1.496	2.0986
0	-1.445	2.0546
0	-1.394	2.0106
0	-1.326	1.9666
0	-1.275	1.9289
0	-1.224	1.8912
0	-1.156	1.8535
0	-1.105	1.8221
0	-1.037	1.7907
0	-0.986	1.7593
0	-0.918	1.7279
0	-0.867	1.7027
0	-0.799	1.6776
0	-0.748	1.6525
0	-0.68	1.6336
0	-0.629	1.6148
0	-0.561	1.5959
0	-0.51	1.5771
0	-0.442	1.5645
0	-0.391	1.5519
0	-0.323	1.5394
0	-0.272	1.5331
0	-0.204	1.5205
0	-0.136	1.5205
0	-0.085	1.5142
0	-0.017	1.5142
0	0.017	1.5142
0	0.085	1.5142
0	0.136	1.5142
0	0.204	1.5205
0	0.255	1.5268
0	0.323	1.5394
0	0.374	1.5519
0	0.442	1.5645
0	0.493	1.5771
0	0.561	1.5896
0	0.612	1.6085
0	0.68	1.6273
0	0.731	1.6525
0	0.799	1.6713
0	0.85	1.6964
0	0.918	1.7279
0	0.969	1.753
0	1.037	1.7844
2	1.088	1.8158
2	1.156	1.8535
2	1.241	1.8849
2	1.309	1.9226
2	1.377	1.9666
2	1.445	2.0106
2	1.513	2.0546
2	1.581	2.0986
2	1.649	2.1488
2	1.717	2.1991
2	1.785	2.2494
2	1.836	2.3059
2	1.904	2.3624
2	1.955	2.419
2	2.006	2.4818
2	2.057	2.5447
2	2.108	2.6075
2	2.142	2.6703
2	2.193	2.7332
2	2.227	2.8023
2	2.261	2.8714
2	2.295	2.9342
2	2.312	3.0033
2	2.329	3.0787
2	2.346	3.1478
2	2.363	3.217
2	2.38	3.2861
2	2.38	3.3615
2	2.38	3.4306
2	2.363	3.506
2	2.363	3.5751
2	2.346	3.6442
2	2.329	3.7133
2	2.312	3.7887
2	2.295	3.8578
2	2.261	3.9269
2	2.244	3.9898
2	2.21	4.0589
2	2.176	4.128
2	2.142	4.1908
2	2.091	4.2537
2	2.057	4.3165
2	2.023	4.3793
2	1.972	4.4359
2	1.938	4.4987
2	1.887	4.5553
2	1.853	4.6118
2	1.802	4.6683
2	1.751	4.7186
2	1.717	4.7689
2	1.666	4.8254
2	1.615	4.8694
2	1.581	4.9197
2	1.53	4.9699
2	1.496	5.0139
2	1.445	5.0579
2	1.411	5.1019
2	1.377	5.1459
2	1.343	5.1836
2	1.292	5.2213
2	1.258	5.2652
2	1.224	5.2966
2	1.19	5.3343
2	1.156	5.372
2	1.122	5.4035
2	1.105	5.4412
2	1.071	5.4726
2	1.037	5.504
2	1.02	5.5354
2	1.003	5.5668
2	0.969	5.5982
2	0.952	5.6234
2	0.935	5.6548
2	0.918	5.6799
2	0.901	5.7113
2	0.884	5.7365
2	0.867	5.7616
0	0.833	5.7867
0	0.799	5.8119
0	0.782	5.837
0	0.748	5.8621
0	0.731	5.881
0	0.714	5.9061
0	0.68	5.925
0	0.663	5.9438
0	0.646	5.9689
0	0.629	5.9878
0	0.612	6.0066
0	0.595	6.0192
0	0.578	6.0381
0	0.561	6.0569
0	0.544	6.0758
0	0.544	6.0883
0	0.527	6.1072
0	0.51	6.126
0	0.51	6.1386
0	0.493	6.1512
0	0.493	6.17
0	0.493	6.1826
0	0.476	6.2014
0	0.476	6.214
0	0.476	6.2265
0	0.476	6.2454
0	0.459	6.258
0	0.459	6.2705
0	0.459	0
0	0.459	0.018849
0	0.476	0.031415
0	0.476	0.043982
1	0.476	0.056548
1	0.459	0.075397
1	0.442	0.087963
1	0.442	0.10053
1	0.425	0.1131
1	0.425	0.12566
1	0.408	0.13823
1	0.408	0.15079
1	0.391	0.16336
1	0.391	0.17593
1	0.391	0.18849
1	0.374	0.20106
1	0.374	0.21363
1	0.374	0.22619
1	0.374	0.23247
1	0.374	0.24504
1	0.374	0.25761
1	0.374	0.27017
1	0.374	0.28274
1	0.374	0.28902
1	0.374	0.30159
1	0.374	0.31416
1	0.374	0.32672
1	0.374	0.33929
1	0.374	0.35185
1	0.391	0.35814
1	0.391	0.3707
1	0.391	0.38327
1	0.408	0.39583
1	0.408	0.4084
1	0.425	0.42097
1	0.425	0.43353
1	0.442	0.4461
1	0.442	0.46495
1	0.459	0.47752
1	0.476	0.49008
1	0.476	0.50265
1	0.493	0.5215
1	0.51	0.53406
1	0.527	0.55291
1	0.544	0.56548
1	0.561	0.58433
1	0.578	0.60318
1	0.595	0.61574
1	0.612	0.63459
1	0.629	0.65344
1	0.646	0.67229
1	0.68	0.69742
1	0.697	0.71627
1	0.714	0.73512
1	0.748	0.76026
1	0.765	0.78539
1	0.799	0.80424
1	0.816	0.82937
1	0.85	0.8545
1	0.884	0.87963
0	0.918	0.91105
0	0.969	0.93618
0	1.02	0.9676
0	1.071	0.99901
0	1.122	1.0367
0	1.173	1.0681
0	1.224	1.1058
0	1.275	1.1435
0	1.343	1.1812
0	1.394	1.2252
0	1.445	1.2629
0	1.496	1.3132
0	1.564	1.3572
0	1.615	1.4074
0	1.683	1.4514
0	1.734	1.5079
0	1.802	1.5582
0	1.853	1.6148
0	1.921	1.6713
0	1.972	1.7279
0	2.023	1.7907
0	2.091	1.8535
0	2.142	1.9163
0	2.193	1.9792
0	2.244	2.0483
0	2.295	2.1174
2	2.346	2.1865
2	2.414	2.2556
2	2.465	2.331
2	2.533	2.4064
2	2.584	2.4818
2	2.635	2.5635
2	2.686	2.6389
2	2.72	2.7206
2	2.754	2.8023
2	2.788	2.8902
2	2.822	2.9719
2	2.839	3.0599
2	2.856	3.1416
2	2.873	3.2295
2	2.873	3.3175
2	2.873	3.4054
2	2.873	3.4871
2	2.856	3.5751
2	2.856	3.6631
2	2.839	3.7447
2	2.805	3.8327
2	2.788	3.9144
2	2.754	4.0023
2	2.72	4.084
2	2.686	4.1657
2	2.652	4.2411
2	2.618	4.3228
2	2.567	4.3982
2	2.533	4.4798
2	2.482	4.5553
2	2.431	4.6244
2	2.397	4.6998
2	2.346	4.7689
2	2.312	4.8443
2	2.261	4.9134
2	2.21	4.9762
2	2.176	5.0453
2	2.142	5.1082
2	2.091	5.171
2	2.057	5.2338
0	2.006	5.2966
0	1.955	5.3532
0	1.904	5.416
0	1.87	5.4726
0	1.819	5.5291
0	1.785	5.5794
0	1.734	5.6359
0	1.7	5.6862
0	1.666	5.7365
0	1.632	5.7867
0	1.615	5.837
0	1.581	5.881
0	1.564	5.9313
0	1.547	5.9752
0	1.53	6.0255
0	1.513	6.0695
0	1.496	6.1135
0	1.496	6.1637
0	1.479	6.2077
0	1.479	6.2517
0	1.479	0.012566
0	1.479	0.056548
0	1.479	0.10053
0	1.496	0.14451
0	1.496	0.18849
1	1.513	0.23876
1	1.513	0.28274
1	1.513	0.32672
1	1.513	0.37699
1	1.53	0.42097
1	1.53	0.46495
1	1.547	0.51521
1	1.564	0.5592
1	1.581	0.60318
1	1.598	0.65344
0	1.632	0.70371
0	1.666	0.75397
0	1.717	0.80424
0	1.751	0.8545
0	1.802	0.91105
0	1.853	0.96131
0	1.904	1.0179
0	1.955	1.0807
0	2.006	1.1372
0	2.057	1.2001
0	2.108	1.2629
0	2.159	1.3257
0	2.227	1.3948
0	2.278	1.4577
0	2.346	1.5268
0	2.397	1.6022
0	2.465	1.6713
0	2.516	1.7467
0	2.567	1.8221
0	2.635	1.9038
0	2.686	1.9855
0	2.737	2.0671
0	2.788	2.1488
0	2.839	2.2305
0	2.873	2.3185
0	2.924	2.4064
0	2.958	2.4944
0	2.992	2.5823
0	3.009	2.6766
0	3.043	2.7646
0	3.06	2.8588
0	3.077	2.9468
0	3.077	3.041
0	3.077	3.1353
0	3.077	3.2295
0	3.06	3.3175
2	3.043	3.4117
2	3.043	3.4997
2	3.043	3.5939
2	3.026	3.6882
2	3.009	3.7761
2	2.975	3.8641
2	2.958	3.9521
2	2.924	4.0463
2	2.89	4.128
2	2.856	4.216
2	2.805	4.3039
2	2.771	4.3856
2	2.72	4.4673
2	2.686	4.549
2	2.635	4.6306
2	2.601	4.7123
2	2.55	4.7877
2	2.499	4.8631
2	2.465	4.9385
2	2.414	5.0139
2	2.38	5.083
2	2.329	5.1521
2	2.295	5.2213
2	2.261	5.2904
2	2.227	5.3595
2	2.193	5.4286
2	2.176	5.4914
2	2.142	5.5543
2	2.125	5.6234
0	2.074	5.6862
0	2.057	5.749
0	2.023	5.8056
0	1.989	5.8684
0	1.972	5.9313
0	1.955	5.9878
0	1.938	6.0443
0	1.921	6.1009
0	1.904	6.1637
0	1.904	6.2203
0	1.904	6.2768
0	1.904	0.050265
0	1.904	0.10681
0	1.904	0.16336
0	1.921	0.22619
0	1.938	0.28274
0	1.955	0.33929
0	1.972	0.40212
0	2.006	0.45867
0	2.023	0.5215
0	2.057	0.57805
0	2.091	0.64088
0	2.125	0.70999
0	2.159	0.77282
0	2.21	0.83565
0	2.261	0.90477
0	2.295	0.97388
0	2.346	1.043
0	2.397	1.1121
0	2.465	1.1875
0	2.516	1.2629
0	2.567	1.3383
0	2.618	1.42
0	2.686	1.4954
0	2.737	1.5771
0	2.805	1.665
0	2.856	1.7467
0	2.924	1.8347
0	2.975	1.9226
0	3.026	2.0106
0	3.077	2.1048
0	3.128	2.1991
0	3.179	2.2933
0	3.213	2.3876
0	3.247	2.4881
0	3.281	2.5823
0	3.315	2.6829
0	3.332	2.7834
0	3.349	2.8839
0	3.366	2.9845
0	3.366	3.085
0	3.366	3.1855
0	3.349	3.2861
0	3.332	3.3866
0	3.315	3.4871
0	3.298	3.5877
0	3.264	3.6882
0	3.23	3.7824
0	3.196	3.883
0	3.145	3.9772
0	3.094	4.0714
0	3.043	4.1657
0	2.992	4.2537
0	2.941	4.3416
0	2.873	4.4296
0	2.822	4.5175
0	2.754	4.5992
0	2.703	4.6809
0	2.635	4.7626
0	2.567	4.838
0	2.516	4.9197
0	2.448	4.9951
0	2.397	5.0642
0	2.346	5.1333
0	2.278	5.2087
0	2.227	5.2715
0	2.176	5.3406
0	2.125	5.4035
0	2.091	5.4663
0	2.04	5.5291
0	2.006	5.592
0	1.972	5.6485
0	1.938	5.7113
0	1.904	5.7679
0	1.87	5.8244
0	1.836	5.881
0	1.819	5.9375
0	1.802	5.9878
0	1.785	6.0443
0	1.768	6.1009
0	1.768	6.1512
0	1.751	6.2014
0	1.751	6.258
0	1.751	0.025132
0	1.751	0.08168
0	1.751	0.13195
0	1.768	0.18221
0	1.785	0.23876
0	1.785	0.29531
0	1.819	0.34557
0	1.836	0.40212
0	1.853	0.45867
0	1.887	0.51521
0	1.921	0.57176
0	1.955	0.62831
0	1.989	0.69114
0	2.023	0.74769
0	2.057	0.81052
0	2.108	0.87335
0	2.159	0.93618
0	2.193	1.0053
0	2.244	1.0681
0	2.312	1.1372
0	2.363	1.2064
0	2.414	1.2817
0	2.465	1.3509
0	2.533	1.4263
0	2.584	1.5079
0	2.652	1.5833
0	2.703	1.665
0	2.754	1.7467
0	2.822	1.8284
0	2.873	1.9163
0	2.924	2.0043
0	2.975	2.0923
0	3.026	2.1865
0	3.077	2.2745
0	3.111	2.3687
0	3.162	2.463
0	3.196	2.5572
0	3.213	2.6578
0	3.247	2.752
0	3.264	2.8525
0	3.281	2.9468
0	3.281	3.0473
0	3.281	3.1478
0	3.281	3.2421
0	3.264	3.3426
0	3.247	3.4431
0	3.23	3.5374
0	3.196	3.6316
0	3.162	3.7322
0	3.128	3.8264
0	3.094	3.9207
0	3.043	4.0086
0	2.992	4.1029
0	2.941	4.1908
0	2.89	4.2788
0	2.822	4.3667
0	2.771	4.4484
0	2.703	4.5301
0	2.652	4.6118
0	2.584	4.6872
0	2.533	4.7689
0	2.465	4.8443
0	2.397	4.9134
0	2.346	4.9888
0	2.295	5.0579
0	2.227	5.127
0	2.176	5.1898
0	2.125	5.2589
0	2.074	5.3218
0	2.023	5.3783
0	1.972	5.4412
0	1.938	5.4977
0	1.887	5.5605
0	1.853	5.6108
0	1.819	5.6674
0	1.785	5.7239
0	1.751	5.7742
0	1.717	5.8307
0	1.7	5.881
0	1.666	5.9313
0	1.649	5.9815
0	1.632	6.0318
0	1.615	6.082
0	1.615	6.126
0	1.598	6.1763
0	1.598	6.2265
0	1.598	6.2705
0	1.598	0.037699
0	1.598	0.087963
0	1.598	0.13195
0	1.615	0.18221
0	1.615	0.23247
0	1.632	0.28274
0	1.649	0.32672
0	1.666	0.37699
0	1.7	0.42725
0	1.717	0.4838
0	1.751	0.53406
0	1.785	0.58433
0	1.819	0.64088
0	1.853	0.69742
0	1.887	0.75397
0	1.938	0.81052
0	1.972	0.86707
0	2.023	0.9299
0	2.074	0.99273
0	2.125	1.0556
0	2.176	1.1184
0	2.227	1.1875
0	2.278	1.2503
0	2.346	1.3257
0	2.397	1.3948
0	2.448	1.464
0	2.516	1.5394
0	2.567	1.621
0	2.635	1.6964
0	2.686	1.7781
0	2.737	1.8598
0	2.805	1.9415
0	2.856	2.0294
0	2.907	2.1111
0	2.958	2.1991
0	2.992	2.2933
0	3.043	2.3813
0	3.077	2.4755
0	3.111	2.5635
0	3.145	2.6578
0	3.162	2.7583
0	3.179	2.8525
0	3.196	2.9468
0	3.196	3.041
0	3.196	3.1416
0	3.196	3.2358
0	3.179	3.33
0	3.162	3.4243
0	3.145	3.5248
0	3.128	3.6191
0	3.094	3.707
0	3.06	3.8013
0	3.009	3.8955
0	2.975	3.9835
0	2.924	4.0714
0	2.873	4.1594
0	2.822	4.2474
0	2.754	4.3291
0	2.703	4.4107
0	2.635	4.4924
0	2.584	4.5678
0	2.516	4.6495
0	2.465	4.7249
0	2.397	4.794
0	2.346	4.8694
0	2.278	4.9385
0	2.227	5.0014
0	2.159	5.0705
0	2.108	5.1333
0	2.057	5.1961
0	1.989	5.2589
0	1.938	5.3155
0	1.904	5.372
0	1.853	5.4286
0	1.802	5.4851
0	1.768	5.5417
0	1.717	5.592
0	1.683	5.6422
0	1.649	5.6925
0	1.615	5.7428
0	1.581	5.793
0	1.564	5.837
0	1.53	5.8873
0	1.513	5.9313
0	1.496	5.9752
0	1.479	6.0192
0	1.462	6.0632
0	1.445	6.1072
0	1.445	6.1512
0	1.428	6.1951
0	1.428	6.2391
0	1.428	0
0	1.428	0.043982
0	1.428	0.087963
0	1.428	0.13195
0	1.445	0.16964
0	1.445	0.21363
0	1.462	0.25761
0	1.479	0.30159
0	1.496	0.35185
0	1.53	0.39583
0	1.547	0.43982
0	1.564	0.49008
0	1.598	0.53406
0	1.632	0.58433
0	1.666	0.63459
0	1.7	0.68486
0	1.734	0.73512
0	1.785	0.79167
0	1.819	0.84193
0	1.87	0.89848
0	1.921	0.95503
0	1.972	1.0179
0	2.023	1.0744
0	2.074	1.1372
0	2.125	1.2001
0	2.176	1.2629
0	2.244	1.332
0	2.295	1.4011
0	2.346	1.4703
0	2.414	1.5394
0	2.465	1.6148
0	2.533	1.6902
0	2.584	1.7655
0	2.635	1.8472
0	2.703	1.9289
0	2.754	2.0106
0	2.805	2.0923
0	2.856	2.174
0	2.907	2.2619
0	2.941	2.3499
0	2.975	2.4378
0	3.009	2.5321
0	3.043	2.62
0	3.077	2.7143
0	3.094	2.8085
0	3.111	2.9028
0	3.111	2.9908
0	3.128	3.085
0	3.128	3.1793
0	3.111	3.2735
0	3.094	3.3677
0	3.077	3.462
0	3.06	3.5562
0	3.026	3.6442
0	2.992	3.7384
0	2.958	3.8264
0	2.924	3.9144
0	2.873	4.0023
0	2.822	4.0903
0	2.771	4.172
0	2.72	4.2537
0	2.669	4.3353
0	2.601	4.417
0	2.55	4.4924
0	2.482	4.5678
0	2.431	4.6432
0	2.363	4.7123
0	2.312	4.7877
0	2.244	4.8506
0	2.176	4.9197
0	2.125	4.9825
0	2.057	5.0453
0	2.006	5.1082
0	1.955	5.171
0	1.904	5.2275
0	1.853	5.2841
0	1.802	5.3406
0	1.751	5.3909
0	1.7	5.4412
0	1.649	5.4977
0	1.615	5.5417
0	1.581	5.592
0	1.53	5.6422
0	1.496	5.6862
0	1.462	5.7302
0	1.445	5.7742
0	1.411	5.8182
0	1.377	5.8559
0	1.36	5.8998
0	1.343	5.9438
0	1.309	5.9815
0	1.292	6.0192
0	1.292	6.0569
0	1.275	6.1009
0	1.258	6.1386
0	1.258	6.1763
0	1.241	6.214
0	1.241	6.2517
0	1.241	0.0062831
0	1.241	0.043982
0	1.241	0.08168
0	1.258	0.11938
0	1.258	0.15708
0	1.275	0.19478
0	1.275	0.23247
0	1.292	0.27017
0	1.309	0.30787
0	1.326	0.35185
0	1.36	0.38955
0	1.377	0.43353
0	1.411	0.47123
0	1.428	0.51521
0	1.462	0.5592
0	1.496	0.60318
0	1.53	0.64716
0	1.564	0.69742
0	1.598	0.74141
0	1.649	0.79167
0	1.683	0.84193
0	1.734	0.8922
0	1.785	0.94875
0	1.836	1.0053
0	1.887	1.0556
0	1.938	1.1184
0	1.989	1.1749
0	2.04	1.2378
0	2.091	1.3006
0	2.159	1.3634
0	2.21	1.4263
0	2.278	1.4954
0	2.329	1.5645
0	2.38	1.6336
0	2.448	1.709
0	2.499	1.7844
0	2.567	1.8598
0	2.618	1.9352
0	2.669	2.0169
0	2.72	2.0986
0	2.771	2.1802
0	2.822	2.2619
0	2.856	2.3499
0	2.907	2.4378
0	2.941	2.5258
0	2.958	2.6138
0	2.992	2.7017
0	3.009	2.7897
0	3.026	2.8839
0	3.043	2.9719
0	3.043	3.0661
0	3.043	3.1604
0	3.043	3.2484
0	3.026	3.3426
0	3.009	3.4306
0	2.992	3.5248
0	2.958	3.6128
0	2.941	3.7008
0	2.907	3.7887
0	2.856	3.8767
0	2.822	3.9583
0	2.771	4.0463
0	2.72	4.128
0	2.669	4.2097
0	2.618	4.2851
0	2.55	4.3667
0	2.499	4.4421
0	2.431	4.5175
0	2.38	4.5867
0	2.312	4.6558
0	2.261	4.7249
0	2.193	4.794
0	2.125	4.8568
0	2.074	4.9197
0	2.006	4.9825
0	1.955	5.0453
0	1.904	5.1019
0	1.836	5.1584
0	1.785	5.215
0	1.734	5.2652
0	1.683	5.3155
0	1.632	5.3658
0	1.581	5.416
0	1.547	5.4663
0	1.496	5.5103
0	1.462	5.5543
0	1.411	5.5982
0	1.377	5.6422
0	1.343	5.6799
0	1.309	5.7176
0	1.275	5.7616
0	1.241	5.7993
0	1.224	5.837
0	1.19	5.8684
0	1.173	5.9061
0	1.156	5.9438
0	1.139	5.9752
0	1.122	6.0129
0	1.105	6.0443
0	1.088	6.0758
0	1.071	6.1072
0	1.071	6.1449
0	1.054	6.1763
0	1.054	6.2077
0	1.054	6.2391
0	1.037	6.2705
0	1.037	0.018849
0	1.037	0.050265
0	1.054	0.08168
0	1.054	0.1131
0	1.054	0.14451
0	1.071	0.17593
0	1.088	0.20734
0	1.088	0.24504
0	1.105	0.27646
0	1.122	0.30787
0	1.139	0.34557
0	1.173	0.37699
0	1.19	0.41469
0	1.207	0.45238
0	1.241	0.49008
0	1.275	0.52778
0	1.292	0.56548
0	1.326	0.60318
0	1.36	0.64716
0	1.411	0.68486
0	1.445	0.72884
0	1.479	0.77282
0	1.53	0.8168
0	1.564	0.86707
0	1.615	0.91105
0	1.666	0.96131
0	1.717	1.0116
0	1.768	1.0681
0	1.819	1.1184
0	1.87	1.1749
0	1.921	1.2315
0	1.972	1.2943
0	2.04	1.3509
0	2.091	1.4137
0	2.159	1.4765
0	2.21	1.5456
0	2.278	1.6148
0	2.329	1.6839
0	2.397	1.753
0	2.448	1.8221
0	2.499	1.8975
0	2.55	1.9729
0	2.618	2.0546
0	2.652	2.13
0	2.703	2.2117
0	2.754	2.2933
0	2.788	2.3813
0	2.839	2.463
0	2.873	2.5509
0	2.89	2.6389
0	2.924	2.7269
0	2.941	2.8148
0	2.958	2.9028
0	2.975	2.9908
0	2.975	3.0787
0	2.975	3.1667
0	2.958	3.2546
0	2.958	3.3489
0	2.941	3.4369
0	2.924	3.5248
0	2.89	3.6128
0	2.856	3.6945
0	2.822	3.7824
0	2.788	3.8704
0	2.737	3.9521
0	2.686	4.0338
0	2.652	4.1154
0	2.601	4.1908
0	2.533	4.2662
0	2.482	4.3416
0	2.431	4.417
0	2.363	4.4924
0	2.312	4.5615
0	2.244	4.6306
0	2.176	4.6935
0	2.125	4.7626
0	2.057	4.8254
0	2.006	4.882
0	1.938	4.9448
0	1.887	5.0014
0	1.819	5.0579
0	1.768	5.1144
0	1.717	5.1647
0	1.666	5.215
0	1.598	5.2652
0	1.547	5.3092
0	1.513	5.3595
0	1.462	5.4035
0	1.411	5.4474
0	1.36	5.4851
0	1.326	5.5291
0	1.275	5.5668
0	1.241	5.6045
0	1.207	5.6422
0	1.173	5.6799
0	1.139	5.7113
0	1.105	5.749
0	1.071	5.7805
0	1.054	5.8119
0	1.02	5.8433
0	1.003	5.8747
0	0.969	5.9061
0	0.952	5.9313
0	0.935	5.9627
0	0.918	5.9878
0	0.901	6.0192
0	0.884	6.0443
0	0.867	6.0695
1	0.85	6.0946
1	0.833	6.1197
1	0.799	6.1449
1	0.782	6.17
1	0.748	6.1951
1	0.731	6.214
1	0.714	6.2391
1	0.697	6.258
1	0.68	0
1	0.663	0.018849
1	0.646	0.037699
1	0.629	0.056548
1	0.629	0.075397
1	0.612	0.094246
1	0.595	0.1131
1	0.595	0.13195
1	0.578	0.15079
1	0.578	0.16964
1	0.578	0.18221
1	0.561	0.20106
1	0.561	0.21991
1	0.561	0.23876
1	0.561	0.25132
1	0.561	0.27017
1	0.561	0.28902
1	0.561	0.30787
1	0.561	0.32044
1	0.561	0.33929
1	0.561	0.35814
1	0.578	0.37699
1	0.578	0.38955
1	0.595	0.4084
1	0.595	0.42725
1	0.612	0.4461
1	0.612	0.46495
1	0.629	0.4838
1	0.646	0.50265
1	0.646	0.5215
1	0.663	0.54035
1	0.68	0.56548
1	0.697	0.58433
1	0.714	0.60318
1	0.731	0.62831
1	0.748	0.64716
1	0.765	0.67229
1	0.799	0.69742
1	0.816	0.72256
1	0.833	0.74769
1	0.867	0.77282
1	0.884	0.79795
0	0.935	0.82309
0	0.969	0.8545
0	1.02	0.88592
0	1.071	0.91733
0	1.122	0.94875
0	1.173	0.98645
0	1.224	1.0179
0	1.275	1.0556
0	1.326	1.0933
0	1.377	1.1372
0	1.428	1.1812
0	1.479	1.2252
0	1.53	1.2692
0	1.598	1.3132
0	1.649	1.3634
0	1.717	1.4137
0	1.768	1.4703
0	1.836	1.5205
0	1.887	1.5771
0	1.955	1.6336
0	2.006	1.6964
0	2.057	1.7593
0	2.125	1.8221
0	2.176	1.8849
0	2.227	1.9478
0	2.278	2.0169
0	2.346	2.086
0	2.38	2.1614
0	2.431	2.2305
0	2.482	2.3059
0	2.516	2.3813
0	2.567	2.4567
0	2.601	2.5384
0	2.618	2.6138
0	2.652	2.6955
0	2.669	2.7708
0	2.686	2.8525
0	2.703	2.9342
0	2.72	3.0159
0	2.72	3.0976
0	2.72	3.1793
0	2.703	3.2609
0	2.703	3.3426
0	2.686	3.4243
0	2.669	3.506
0	2.635	3.5814
0	2.601	3.6631
0	2.567	3.7384
0	2.533	3.8201
0	2.499	3.8955
0	2.448	3.9709
0	2.397	4.04
0	2.363	4.1154
0	2.312	4.1845
0	2.244	4.2537
0	2.193	4.3165
0	2.142	4.3856
0	2.074	4.4484
0	2.023	4.5113
0	1.955	4.5678
0	1.904	4.6306
0	1.836	4.6809
0	1.768	4.7375
0	1.717	4.794
0	1.649	4.8443
0	1.598	4.8883
0	1.53	4.9385
0	1.479	4.9825
0	1.411	5.0265
0	1.36	5.0705
0	1.309	5.1082
0	1.241	5.1459
0	1.19	5.1836
0	1.139	5.2213
0	1.088	5.2527
2	1.037	5.2841
2	1.003	5.3155
2	0.969	5.3469
2	0.935	5.3783
2	0.901	5.4035
2	0.884	5.4286
2	0.85	5.4537
2	0.816	5.4851
2	0.799	5.504
2	0.765	5.5291
2	0.748	5.5543
2	0.714	5.5731
2	0.697	5.5982
2	0.68	5.6171
2	0.663	5.6359
2	0.629	5.6611
2	0.612	5.6799
2	0.595	5.6988
2	0.578	5.7113
2	0.561	5.7302
2	0.561	5.749
2	0.544	5.7679
2	0.527	5.7805
2	0.51	5.7993
2	0.51	5.8119
2	0.493	5.8307
2	0.476	5.8433
2	0.476	5.8559
2	0.459	5.8684
2	0.459	5.8873
2	0.442	5.8998
2	0.442	5.9124
2	0.442	5.925
2	0.442	5.9375
2	0.425	5.9501
2	0.425	5.9689
2	0.425	5.9815
2	0.425	5.9941
2	0.425	6.0066
2	0.425	6.0192
2	0.425	6.0318
2	0.425	6.0443
0	0.408	6.0569
0	0.391	6.0695
0	0.391	6.082
0	0.374	6.0946
0	0.357	6.1072
0	0.357	6.1135
0	0.34	6.126
0	0.34	6.1386
0	0.323	6.1449
0	0.323	6.1574
0	0.306	6.1637
0	0.306	6.1763
0	0.306	6.1826
0	0.289	6.1951
0	0.289	6.2014
0	0.289	6.214
0	0.272	6.2203
0	0.272	6.2265
1	0.272	6.2391
1	0.255	6.2454
1	0.238	6.2517
1	0.221	6.258
1	0.204	6.2642
1	0.187	6.2705
1	0.17	6.2768
1	0.153	0
1	0.136	0.0062831
1	0.119	0.0062831
1	0.102	0.012566
1	0.085	0.018849
1	0.068	0.018849
1	0.051	0.018849
1	0.051	0.025132
0	0.051	0.025132
0	0.051	0.025132
0	0.051	0.025132
0	0.051	0.031415
0	0.051	0.031415
0	0.051	0.031415
0	0.051	0.037699
0	0.068	0.037699
0	0.068	0.037699
0	0.068	0.043982
0	0.068	0.043982
0	0.068	0.043982
2	0.068	0.050265
2	0.085	0.050265
2	0.119	0.056548
2	0.136	0.056548
2	0.153	0.062831
2	0.17	0.069114
2	0.187	0.075397
2	0.221	0.08168
2	0.238	0.087963
2	0.255	0.094246
2	0.272	0.10053
2	0.306	0.1131
2	0.323	0.11938
2	0.34	0.13195
2	0.374	0.14451
2	0.391	0.15708
2	0.425	0.16964
2	0.425	0.18221
2	0.408	0.19478
2	0.408	0.20734
2	0.408	0.21991
2	0.408	0.23247
2	0.391	0.24504
2	0.391	0.25132
2	0.391	0.26389
2	0.391	0.27646
2	0.391	0.28902
2	0.391	0.30159
2	0.408	0.31416
2	0.408	0.32672
2	0.408	0.33929
2	0.408	0.35185
2	0.408	0.36442
2	0.425	0.37699
2	0.425	0.38955
2	0.442	0.40212
2	0.442	0.41469
2	0.459	0.43353
2	0.459	0.4461
2	0.476	0.45867
2	0.476	0.47123
2	0.493	0.49008
2	0.51	0.50265
2	0.51	0.5215
2	0.527	0.53406
2	0.544	0.55291
2	0.561	0.56548
2	0.578	0.58433
2	0.595	0.60318
2	0.612	0.62203
2	0.629	0.64088
2	0.646	0.65973
2	0.68	0.67858
2	0.697	0.70371
2	0.714	0.72256
2	0.748	0.74769
2	0.765	0.76654
2	0.799	0.79167
2	0.816	0.8168
2	0.85	0.84193
2	0.867	0.86707
2	0.901	0.8922
2	0.935	0.92362
2	0.969	0.94875
2	1.003	0.98016
2	1.037	1.0116
2	1.071	1.043
2	1.122	1.0744
2	1.173	1.1121
2	1.224	1.1498
2	1.275	1.1875
2	1.343	1.2252
2	1.394	1.2629
2	1.445	1.3069
2	1.513	1.3509
2	1.564	1.4011
2	1.632	1.4451
2	1.683	1.4954
2	1.734	1.5519
2	1.802	1.6022
2	1.853	1.6587
2	1.921	1.7153
2	1.972	1.7718
2	2.04	1.8347
2	2.091	1.8975
2	2.142	1.9603
2	2.193	2.0232
2	2.244	2.0923
2	2.295	2.1614
2	2.346	2.2305
2	2.397	2.2996
2	2.431	2.375
2	2.482	2.4504
2	2.516	2.5258
2	2.533	2.6012
2	2.567	2.6766
2	2.584	2.752
2	2.618	2.8337
2	2.618	2.9091
2	2.635	2.9908
2	2.635	3.0724
2	2.635	3.1478
2	2.635	3.2295
2	2.635	3.3049
2	2.618	3.3866
2	2.601	3.462
2	2.567	3.5437
2	2.55	3.6191
2	2.516	3.6945
2	2.482	3.7699
2	2.448	3.8453
2	2.397	3.9207
2	2.346	3.9898
2	2.312	4.0589
2	2.261	4.128
2	2.227	4.1971
2	2.176	4.2599
2	2.142	4.3291
2	2.108	4.3919
2	2.057	4.4547
2	2.023	4.5175
2	1.972	4.5741
2	1.921	4.6369
2	1.887	4.6935
2	1.836	4.75
2	1.785	4.8003
2	1.751	4.8568
2	1.7	4.9071
2	1.666	4.9574
2	1.615	5.0076
2	1.581	5.0579
2	1.53	5.1019
2	1.496	5.1459
2	1.462	5.1961
2	1.428	5.2401
2	1.394	5.2778
2	1.36	5.3218
2	1.326	5.3595
2	1.292	5.4035
2	1.258	5.4412
2	1.224	5.4789
2	1.207	5.5103
0	1.156	5.548
0	1.122	5.5857
0	1.088	5.6171
0	1.054	5.6485
0	1.02	5.6799
0	0.986	5.7113
0	0.952	5.7365
0	0.918	5.7679
0	0.884	5.793
0	0.867	5.8244
0	0.833	5.8496
0	0.816	5.8747
0	0.782	5.8936
0	0.765	5.9187
0	0.748	5.9438
0	0.714	5.9627
0	0.697	5.9878
0	0.68	6.0066
0	0.663	6.0255
0	0.663	6.0506
0	0.646	6.0695
0	0.629	6.0883
0	0.612	6.1072
0	0.612	6.126
0	0.595	6.1449
0	0.595	6.1637
0	0.578	6.1763
0	0.578	6.1951
0	0.578	6.214
0	0.578	6.2328
1	0.561	6.2517
1	0.544	6.2642
1	0.527	0
1	0.51	0.012566
1	0.493	0.031415
1	0.493	0.043982
1	0.476	0.062831
1	0.459	0.075397
1	0.459	0.087963
1	0.442	0.10053
1	0.425	0.1131
1	0.425	0.12566
1	0.408	0.14451
1	0.408	0.15708
1	0.408	0.16336
1	0.391	0.17593
1	0.391	0.18849
1	0.391	0.20106
1	0.374	0.21363
1	0.374	0.22619
1	0.374	0.23876
1	0.374	0.25132
1	0.374	0.25761
1	0.374	0.27017
1	0.374	0.28274
1	0.374	0.29531
1	0.374	0.30787
1	0.374	0.31416
1	0.374	0.32672
1	0.374	0.33929
1	0.391	0.35185
1	0.391	0.36442
1	0.391	0.37699
1	0.408	0.38955
1	0.408	0.40212
1	0.425	0.41469
1	0.425	0.42725
1	0.442	0.43982
1	0.442	0.45238
1	0.459	0.46495
1	0.459	0.47752
1	0.476	0.49637
1	0.493	0.50893
1	0.51	0.52778
1	0.51	0.54035
1	0.527	0.5592
1	0.544	0.57176
1	0.561	0.59061
1	0.578	0.60946
1	0.595	0.62203
1	0.612	0.64088
1	0.646	0.65973
1	0.663	0.68486
1	0.68	0.70371
1	0.697	0.72256
1	0.731	0.74769
1	0.748	0.76654
1	0.782	0.79167
1	0.799	0.8168
1	0.833	0.84193
1	0.867	0.86707
1	0.884	0.8922
1	0.918	0.91733
1	0.952	0.94875
1	0.986	0.98016
1	1.02	1.0053
1	1.054	1.043
1	1.088	1.0744
1	1.122	1.1058
1	1.173	1.1435
1	1.207	1.1749
0	1.258	1.2126
[truncated: 5,162 more rows]
