# Supplementary material for: Skilled motor control of an inverted pendulum implies low entropy of states but high entropy of actions
Source: PLoS Comput Biol. 2023 Jan 6;19(1):e1010810. doi: 10.1371/journal.pcbi.1010810 (PMC9851554; doi:10.1371/journal.pcbi.1010810)
Supplement: S2 File — The dataset within the file contains the data collected during the experiment. Each CSV file named “FRI_p_l.csv” corresponds to a different trial, where “p” stands for an unique numerical participant’s identifier and “l” stands for pendulum length (where “2” corresponds to 0.2, “3” to 0.3 m, “4” to 0.4 m, etc.). In every file, rows correspond to subsequent time steps, sampled with a frequency of 0.017 s. For every recorded time step, each column contains: the action selected by the trial’s participant (“action”). The value 0 corresponds to a “no action”, the value 1 represents an action that pushes the pendulum towards the clockwise direction and the value 2 corresponds to an action that pushes the pendulum towards the anti-clockwise direction.the angular velocity of the pendulum at that time step (“ang. velocity”), measured in rad s−1.the angle of the pendulum at that time step (“angle”), measured in rad with values in the interval [0, 2π) rad. The angle 0 rad corresponds to the pendulum oriented in its upright position.the single utility value associated to the whole trial (“utility”). (ZIP) [file pcbi.1010810.s002.zip › ExperimentalData/FRI_16_6.csv]

action	angular vel.	angle	trial utility
1	0.068	0	-2.3085
1	-0.017	3.2358
1	-0.034	3.2358
1	-0.051	3.2358
1	-0.068	3.2358
1	-0.085	3.2295
1	-0.102	3.2295
1	-0.119	3.2232
1	-0.136	3.2232
1	-0.153	3.217
1	-0.17	3.2107
1	-0.187	3.2044
1	-0.204	3.1981
1	-0.221	3.1918
1	-0.238	3.1855
1	-0.255	3.1793
1	-0.272	3.173
1	-0.289	3.1604
1	-0.289	3.1541
1	-0.306	3.1416
1	-0.323	3.1353
1	-0.34	3.1227
1	-0.357	3.1101
1	-0.357	3.1038
1	-0.374	3.0913
1	-0.391	3.0787
1	-0.391	3.0661
1	-0.408	3.0536
1	-0.408	3.041
1	-0.425	3.0284
1	-0.425	3.0159
1	-0.442	3.0033
1	-0.442	2.9908
1	-0.442	2.9782
1	-0.442	2.9656
1	-0.459	2.9468
1	-0.459	2.9342
1	-0.459	2.9216
1	-0.459	2.9091
1	-0.459	2.8902
1	-0.459	2.8777
1	-0.459	2.8651
1	-0.459	2.8525
1	-0.459	2.8337
1	-0.459	2.8211
1	-0.459	2.8085
1	-0.459	2.796
1	-0.459	2.7771
1	-0.442	2.7646
1	-0.442	2.752
1	-0.442	2.7394
1	-0.425	2.7269
1	-0.425	2.7143
1	-0.408	2.7017
1	-0.408	2.6892
1	-0.391	2.6766
2	-0.374	2.664
2	-0.34	2.6515
2	-0.306	2.6452
2	-0.255	2.6326
2	-0.221	2.6263
2	-0.187	2.62
2	-0.153	2.6138
2	-0.102	2.6075
2	-0.068	2.6075
2	-0.034	2.6075
2	0	2.6075
2	0.034	2.6075
2	0.068	2.6075
2	0.102	2.6075
2	0.153	2.6138
2	0.187	2.62
2	0.221	2.6263
2	0.255	2.6326
2	0.289	2.6389
2	0.34	2.6515
2	0.374	2.664
2	0.408	2.6766
2	0.442	2.6892
2	0.476	2.7017
2	0.51	2.7143
2	0.544	2.7332
2	0.578	2.752
2	0.612	2.7646
2	0.646	2.7834
2	0.663	2.8085
2	0.697	2.8274
2	0.731	2.8462
2	0.748	2.8714
2	0.782	2.8965
2	0.799	2.9154
2	0.833	2.9405
2	0.85	2.9656
2	0.867	2.997
2	0.884	3.0222
2	0.901	3.0473
2	0.918	3.0724
2	0.935	3.1038
2	0.952	3.1353
2	0.969	3.1604
2	0.969	3.1918
2	0.986	3.2232
2	1.003	3.2484
2	1.003	3.2798
2	1.003	3.3112
2	1.003	3.3426
2	1.02	3.374
2	1.02	3.4054
2	1.02	3.4306
2	1.003	3.462
2	1.003	3.4934
2	1.003	3.5248
2	1.003	3.5562
2	0.986	3.5877
2	0.986	3.6128
2	0.969	3.6442
2	0.952	3.6756
2	0.935	3.7008
2	0.935	3.7322
2	0.918	3.7573
2	0.901	3.7887
2	0.884	3.8138
2	0.867	3.839
2	0.833	3.8641
2	0.816	3.8892
2	0.799	3.9144
2	0.782	3.9395
2	0.748	3.9646
2	0.731	3.9835
2	0.697	4.0086
2	0.68	4.0275
2	0.646	4.0463
2	0.629	4.0652
2	0.595	4.084
2	0.578	4.1029
2	0.544	4.1217
0	0.493	4.1343
0	0.459	4.1531
0	0.408	4.1657
0	0.374	4.1783
0	0.323	4.1845
0	0.289	4.1971
0	0.238	4.2034
0	0.204	4.2097
0	0.153	4.216
0	0.102	4.2222
0	0.068	4.2222
0	0.017	4.2285
0	0	4.2285
0	-0.051	4.2222
0	-0.102	4.2222
0	-0.136	4.216
0	-0.187	4.216
0	-0.221	4.2097
0	-0.272	4.1971
0	-0.306	4.1908
0	-0.357	4.1783
0	-0.391	4.1657
0	-0.442	4.1531
1	-0.476	4.1406
1	-0.544	4.128
1	-0.595	4.1091
1	-0.646	4.0903
1	-0.697	4.0714
1	-0.748	4.0463
1	-0.799	4.0212
1	-0.85	3.996
1	-0.901	3.9709
1	-0.952	3.9458
1	-1.003	3.9144
1	-1.054	3.883
1	-1.105	3.8515
1	-1.139	3.8138
1	-1.19	3.7824
1	-1.224	3.7447
1	-1.275	3.707
1	-1.309	3.6693
1	-1.343	3.6254
1	-1.377	3.5877
1	-1.411	3.5437
1	-1.445	3.4997
1	-1.479	3.4557
1	-1.513	3.4117
1	-1.53	3.3677
1	-1.547	3.3175
1	-1.581	3.2735
1	-1.598	3.2232
1	-1.615	3.1793
1	-1.615	3.129
1	-1.632	3.0787
1	-1.632	3.0284
1	-1.649	2.9782
1	-1.649	2.9279
1	-1.649	2.8777
1	-1.649	2.8274
1	-1.649	2.7834
1	-1.632	2.7332
1	-1.632	2.6829
1	-1.615	2.6326
1	-1.615	2.5823
1	-1.598	2.5384
1	-1.581	2.4881
1	-1.564	2.4378
1	-1.53	2.3939
1	-1.513	2.3499
1	-1.496	2.2996
1	-1.462	2.2556
1	-1.445	2.2117
1	-1.411	2.1677
1	-1.377	2.13
1	-1.36	2.086
1	-1.326	2.0483
1	-1.292	2.0043
1	-1.258	1.9666
1	-1.224	1.9289
1	-1.19	1.8975
1	-1.156	1.8598
1	-1.122	1.8221
1	-1.088	1.7907
1	-1.054	1.7593
1	-1.02	1.7279
1	-0.969	1.6964
1	-0.935	1.6713
1	-0.901	1.6399
1	-0.867	1.6148
1	-0.833	1.5896
1	-0.799	1.5645
1	-0.748	1.5394
1	-0.714	1.5205
1	-0.68	1.4954
1	-0.646	1.4765
1	-0.612	1.4577
1	-0.578	1.4388
1	-0.544	1.42
1	-0.493	1.4074
1	-0.459	1.3948
1	-0.425	1.376
1	-0.391	1.3634
1	-0.357	1.3572
1	-0.323	1.3446
0	-0.272	1.332
0	-0.221	1.3257
0	-0.17	1.3195
0	-0.119	1.3132
0	-0.085	1.3132
0	-0.034	1.3132
0	0	1.3132
0	0.051	1.3132
0	0.102	1.3132
0	0.153	1.3195
0	0.187	1.3257
0	0.238	1.332
0	0.289	1.3383
0	0.34	1.3509
0	0.391	1.3572
0	0.442	1.3697
0	0.493	1.3886
0	0.544	1.4011
0	0.578	1.42
0	0.629	1.4388
0	0.68	1.4577
0	0.731	1.4765
2	0.782	1.5017
2	0.85	1.5268
2	0.901	1.5519
2	0.969	1.5833
2	1.037	1.6085
2	1.105	1.6462
2	1.156	1.6776
2	1.224	1.7153
2	1.292	1.753
2	1.343	1.7907
2	1.411	1.8347
2	1.462	1.8786
2	1.53	1.9226
2	1.581	1.9666
2	1.649	2.0169
2	1.7	2.0671
2	1.751	2.1174
2	1.819	2.174
2	1.87	2.2305
2	1.921	2.287
2	1.972	2.3436
2	2.006	2.4064
2	2.057	2.4693
2	2.108	2.5258
2	2.142	2.5949
2	2.176	2.6578
2	2.21	2.7269
2	2.244	2.7897
2	2.278	2.8588
2	2.295	2.9279
2	2.312	2.997
2	2.329	3.0661
2	2.346	3.1353
2	2.363	3.2107
2	2.363	3.2798
2	2.363	3.3489
2	2.363	3.4243
2	2.363	3.4934
2	2.363	3.5625
2	2.346	3.6379
2	2.329	3.707
2	2.312	3.7761
2	2.295	3.8453
2	2.278	3.9144
2	2.261	3.9835
2	2.227	4.0526
2	2.21	4.1154
2	2.176	4.1845
2	2.142	4.2474
2	2.108	4.3102
2	2.074	4.373
2	2.04	4.4359
2	2.006	4.4987
2	1.972	4.5553
2	1.921	4.6181
2	1.887	4.6746
2	1.853	4.7312
2	1.819	4.7877
2	1.785	4.838
2	1.734	4.8945
2	1.7	4.9448
2	1.666	4.9951
2	1.632	5.0453
2	1.598	5.0956
2	1.564	5.1396
2	1.53	5.1898
2	1.513	5.2338
0	1.462	5.2778
0	1.411	5.3218
0	1.377	5.3658
0	1.343	5.4035
0	1.292	5.4474
0	1.258	5.4851
0	1.224	5.5228
1	1.19	5.5605
1	1.139	5.592
1	1.105	5.6297
1	1.054	5.6611
1	1.02	5.6925
1	0.969	5.7239
1	0.935	5.749
1	0.901	5.7805
1	0.867	5.8056
1	0.816	5.8307
1	0.782	5.8559
1	0.748	5.881
1	0.714	5.8998
1	0.697	5.925
1	0.663	5.9438
1	0.629	5.9627
1	0.595	5.9815
1	0.578	6.0004
1	0.544	6.0129
1	0.51	6.0318
1	0.493	6.0443
1	0.459	6.0632
1	0.442	6.0758
1	0.425	6.0883
1	0.391	6.1009
1	0.374	6.1135
1	0.357	6.126
1	0.323	6.1323
1	0.306	6.1449
1	0.289	6.1512
1	0.272	6.1637
1	0.255	6.17
1	0.238	6.1763
1	0.221	6.1826
1	0.187	6.1889
1	0.17	6.1951
1	0.153	6.2014
1	0.136	6.2077
1	0.119	6.214
1	0.102	6.214
1	0.085	6.2203
1	0.068	6.2203
1	0.051	6.2265
1	0.051	6.2265
1	0.034	6.2265
1	0.017	6.2265
1	0	6.2265
1	0	6.2265
1	-0.017	6.2265
1	-0.034	6.2265
1	-0.051	6.2265
1	-0.068	6.2203
0	-0.068	6.2203
0	-0.068	6.2203
0	-0.085	6.214
0	-0.085	6.214
0	-0.085	6.2077
0	-0.085	6.2077
0	-0.085	6.2014
0	-0.102	6.2014
0	-0.102	6.1951
2	-0.102	6.1951
2	-0.102	6.1889
2	-0.085	6.1889
2	-0.085	6.1826
2	-0.068	6.1826
2	-0.068	6.1826
2	-0.051	6.1763
2	-0.051	6.1763
2	-0.034	6.1763
2	-0.034	6.1763
2	-0.017	6.1763
2	-0.017	6.17
2	0	6.17
2	0	6.17
2	0	6.17
2	0	6.17
2	0.017	6.1763
2	0.017	6.1763
2	0.034	6.1763
2	0.034	6.1763
2	0.051	6.1763
2	0.051	6.1826
2	0.068	6.1826
2	0.068	6.1826
2	0.085	6.1889
2	0.085	6.1889
2	0.102	6.1951
2	0.102	6.1951
2	0.119	6.2014
0	0.119	6.2014
0	0.102	6.2077
0	0.102	6.2077
0	0.102	6.214
0	0.102	6.2203
1	0.102	6.2203
1	0.085	6.2203
1	0.068	6.2265
1	0.051	6.2265
1	0.034	6.2265
1	0.017	6.2328
1	0	6.2328
1	0	6.2328
1	-0.017	6.2328
1	-0.034	6.2265
1	-0.051	6.2265
1	-0.068	6.2265
1	-0.085	6.2203
1	-0.102	6.2203
1	-0.119	6.214
1	-0.136	6.214
1	-0.153	6.2077
1	-0.17	6.2014
0	-0.17	6.2014
0	-0.17	6.1951
0	-0.17	6.1889
0	-0.187	6.1826
2	-0.187	6.1763
2	-0.17	6.17
2	-0.17	6.1637
2	-0.17	6.1574
2	-0.153	6.1574
2	-0.153	6.1512
2	-0.136	6.1449
2	-0.136	6.1386
2	-0.119	6.1386
2	-0.119	6.1323
2	-0.119	6.1323
2	-0.102	6.126
2	-0.102	6.1197
2	-0.102	6.1197
2	-0.085	6.1135
2	-0.085	6.1135
2	-0.085	6.1135
2	-0.068	6.1072
2	-0.068	6.1072
2	-0.068	6.1009
2	-0.068	6.1009
2	-0.051	6.1009
2	-0.051	6.0946
2	-0.051	6.0946
2	-0.051	6.0946
2	-0.034	6.0946
2	-0.034	6.0883
2	-0.034	6.0883
2	-0.034	6.0883
2	-0.017	6.0883
2	-0.017	6.0883
2	-0.017	6.0883
2	-0.017	6.0883
2	0	6.082
2	0	6.082
2	0	6.082
2	0	6.082
2	0	6.082
2	0	6.082
2	0	6.082
2	0	6.082
2	0	6.082
2	0.017	6.082
2	0.017	6.0883
2	0.017	6.0883
2	0.017	6.0883
2	0.017	6.0883
2	0.034	6.0883
2	0.034	6.0883
2	0.034	6.0946
2	0.034	6.0946
2	0.051	6.0946
2	0.051	6.0946
2	0.051	6.1009
2	0.051	6.1009
2	0.068	6.1009
2	0.068	6.1072
2	0.068	6.1072
2	0.085	6.1072
2	0.085	6.1135
2	0.085	6.1135
2	0.085	6.1197
2	0.102	6.1197
0	0.085	6.126
0	0.085	6.126
0	0.068	6.1323
0	0.068	6.1323
0	0.068	6.1323
0	0.051	6.1386
0	0.051	6.1386
0	0.034	6.1386
0	0.034	6.1386
0	0.017	6.1386
0	0.017	6.1449
0	0.017	6.1449
0	0	6.1449
0	0	6.1449
0	0	6.1449
0	0	6.1449
0	0	6.1449
0	-0.017	6.1449
0	-0.017	6.1449
2	-0.034	6.1386
2	-0.017	6.1386
2	-0.017	6.1386
2	0	6.1386
2	0	6.1386
2	0	6.1386
2	0	6.1386
2	0	6.1386
2	0	6.1386
2	0.017	6.1386
2	0.017	6.1386
0	0.017	6.1386
0	0	6.1386
0	0	6.1449
0	0	6.1449
0	0	6.1449
0	0	6.1449
0	-0.017	6.1386
0	-0.017	6.1386
0	-0.017	6.1386
0	-0.034	6.1386
0	-0.034	6.1386
0	-0.051	6.1386
0	-0.051	6.1323
0	-0.068	6.1323
2	-0.068	6.1323
2	-0.068	6.126
2	-0.051	6.126
2	-0.051	6.126
2	-0.051	6.1197
2	-0.034	6.1197
2	-0.034	6.1197
2	-0.034	6.1197
2	-0.017	6.1197
2	-0.017	6.1197
2	-0.017	6.1135
2	0	6.1135
2	0	6.1135
2	0	6.1135
2	0	6.1135
2	0	6.1135
2	0	6.1135
2	0.017	6.1135
2	0.017	6.1197
2	0.017	6.1197
2	0.034	6.1197
2	0.034	6.1197
2	0.034	6.1197
2	0.034	6.1197
2	0.051	6.126
2	0.051	6.126
2	0.068	6.126
2	0.068	6.1323
2	0.068	6.1323
2	0.085	6.1323
2	0.085	6.1386
2	0.085	6.1386
2	0.102	6.1449
2	0.102	6.1449
2	0.119	6.1512
2	0.119	6.1512
0	0.119	6.1574
0	0.102	6.1637
0	0.102	6.1637
0	0.102	6.17
0	0.085	6.17
0	0.085	6.1763
0	0.085	6.1763
0	0.068	6.1763
0	0.068	6.1826
0	0.068	6.1826
0	0.051	6.1826
0	0.051	6.1889
0	0.051	6.1889
0	0.051	6.1889
0	0.034	6.1889
0	0.034	6.1951
0	0.034	6.1951
0	0.034	6.1951
0	0.017	6.1951
0	0.017	6.1951
0	0.017	6.1951
0	0.017	6.2014
0	0	6.2014
0	0	6.2014
0	0	6.2014
0	0	6.2014
0	0	6.2014
0	0	6.2014
0	0	6.2014
0	0	6.2014
0	-0.017	6.2014
0	-0.017	6.1951
0	-0.017	6.1951
0	-0.017	6.1951
0	-0.034	6.1951
0	-0.034	6.1951
2	-0.034	6.1951
2	-0.034	6.1889
2	-0.017	6.1889
2	0	6.1889
2	0	6.1889
2	0	6.1889
2	0	6.1889
2	0.017	6.1889
2	0.017	6.1889
2	0.034	6.1951
2	0.034	6.1951
2	0.051	6.1951
2	0.051	6.1951
2	0.068	6.2014
2	0.068	6.2014
2	0.085	6.2014
0	0.085	6.2077
0	0.085	6.2077
0	0.068	6.214
0	0.068	6.214
0	0.068	6.214
0	0.068	6.2203
0	0.068	6.2203
0	0.051	6.2203
0	0.051	6.2265
0	0.051	6.2265
0	0.051	6.2265
0	0.051	6.2328
0	0.051	6.2328
0	0.051	6.2328
0	0.034	6.2328
0	0.034	6.2391
0	0.034	6.2391
0	0.034	6.2391
0	0.034	6.2391
0	0.034	6.2391
0	0.034	6.2454
0	0.034	6.2454
0	0.017	6.2454
0	0.017	6.2454
0	0.017	6.2454
0	0.017	6.2454
0	0.017	6.2517
0	0.017	6.2517
0	0.017	6.2517
0	0.017	6.2517
0	0.017	6.2517
0	0.017	6.2517
0	0.017	6.2517
0	0	6.2517
0	0	6.2517
0	0	6.2517
0	0	6.2517
0	0	6.258
0	0	6.258
0	0	6.258
0	0	6.258
0	0	6.258
0	0	6.258
0	0	6.258
0	0	6.258
0	0	6.258
0	0	6.258
0	0	6.258
0	0	6.258
0	0	6.258
0	0	6.258
0	0	6.258
0	0	6.258
0	0	6.258
0	0	6.258
0	0	6.258
0	0	6.258
0	0	6.258
2	0	6.2517
2	0	6.2517
2	0	6.2517
0	0	6.2517
0	0	6.258
0	0	6.258
0	0	6.258
0	0	6.258
0	0	6.258
0	0	6.258
0	0	6.258
0	0	6.258
0	0	6.258
0	0	6.258
0	0	6.258
0	0	6.258
0	0	6.258
0	0	6.258
0	0	6.258
0	0	6.2517
0	0	6.2517
0	0	6.2517
0	0	6.2517
0	0	6.2517
2	0	6.2517
2	0	6.2517
2	0	6.2517
2	0.017	6.2517
2	0.017	6.2517
2	0.034	6.2517
2	0.051	6.258
0	0.051	6.258
0	0.051	6.258
0	0.051	6.258
0	0.051	6.2642
0	0.051	6.2642
0	0.034	6.2642
0	0.034	6.2642
0	0.034	6.2705
0	0.034	6.2705
0	0.034	6.2705
0	0.034	6.2705
0	0.034	6.2768
0	0.034	6.2768
0	0.034	6.2768
0	0.034	6.2768
0	0.034	6.2831
0	0.034	0
0	0.034	0
0	0.034	0
1	0.034	0
1	0.017	0.0062831
1	0.017	0.0062831
1	0	0.0062831
1	0	0.0062831
1	-0.017	0.0062831
1	-0.017	0.0062831
1	-0.034	0
0	-0.034	0
0	-0.034	0
0	-0.034	0
0	-0.034	0
0	-0.034	6.2768
0	-0.034	6.2768
0	-0.034	6.2768
0	-0.034	6.2768
0	-0.034	6.2768
0	-0.034	6.2705
0	-0.034	6.2705
0	-0.034	6.2705
0	-0.034	6.2705
0	-0.034	6.2642
0	-0.034	6.2642
0	-0.034	6.2642
0	-0.034	6.2642
0	-0.034	6.2642
0	-0.051	6.258
0	-0.051	6.258
0	-0.051	6.258
0	-0.051	6.258
2	-0.051	6.2517
2	-0.034	6.2517
2	-0.017	6.2517
2	-0.017	6.2517
2	0	6.2517
2	0	6.2517
2	0	6.2517
2	0.017	6.2517
2	0.034	6.2517
2	0.051	6.2517
2	0.051	6.2517
2	0.068	6.258
2	0.085	6.258
0	0.085	6.2642
0	0.085	6.2642
0	0.085	6.2642
0	0.085	6.2705
0	0.085	6.2705
0	0.085	6.2768
0	0.068	6.2768
0	0.068	6.2831
0	0.068	0
0	0.068	0
0	0.085	0.0062831
0	0.085	0.0062831
0	0.085	0.012566
0	0.085	0.012566
0	0.085	0.012566
0	0.085	0.018849
0	0.085	0.018849
0	0.085	0.025132
0	0.085	0.025132
0	0.085	0.025132
1	0.085	0.031415
1	0.068	0.031415
1	0.068	0.037699
1	0.051	0.037699
1	0.034	0.037699
1	0.034	0.043982
0	0.034	0.043982
0	0.034	0.043982
0	0.034	0.043982
0	0.034	0.043982
0	0.034	0.050265
0	0.051	0.050265
0	0.051	0.050265
0	0.051	0.050265
0	0.051	0.056548
0	0.051	0.056548
0	0.051	0.056548
0	0.068	0.062831
0	0.068	0.062831
0	0.068	0.062831
0	0.068	0.069114
0	0.068	0.069114
1	0.085	0.069114
1	0.068	0.075397
1	0.051	0.075397
1	0.051	0.075397
1	0.034	0.08168
1	0.034	0.08168
1	0.017	0.08168
1	0.017	0.08168
1	0	0.08168
1	0	0.08168
1	0	0.08168
1	-0.017	0.08168
1	-0.017	0.08168
1	-0.034	0.08168
1	-0.034	0.08168
1	-0.051	0.075397
1	-0.051	0.075397
1	-0.068	0.075397
1	-0.068	0.069114
1	-0.085	0.069114
1	-0.102	0.069114
1	-0.102	0.062831
1	-0.119	0.056548
1	-0.119	0.056548
1	-0.136	0.050265
1	-0.153	0.043982
1	-0.153	0.043982
1	-0.17	0.037699
1	-0.187	0.031415
1	-0.187	0.025132
0	-0.187	0.018849
0	-0.187	0.012566
0	-0.187	0.0062831
0	-0.187	0
0	-0.187	6.2768
0	-0.187	6.2705
0	-0.187	6.2642
0	-0.187	6.258
0	-0.187	6.258
0	-0.187	6.2517
0	-0.187	6.2454
0	-0.204	6.2391
2	-0.204	6.2328
2	-0.187	6.2265
2	-0.17	6.2203
2	-0.17	6.214
2	-0.153	6.2077
2	-0.153	6.2014
2	-0.136	6.2014
2	-0.119	6.1951
2	-0.119	6.1889
2	-0.102	6.1889
2	-0.102	6.1826
2	-0.085	6.1826
2	-0.085	6.1763
2	-0.068	6.1763
2	-0.068	6.17
2	-0.051	6.17
2	-0.051	6.17
2	-0.034	6.17
2	-0.034	6.1637
2	-0.034	6.1637
2	-0.017	6.1637
2	-0.017	6.1637
2	0	6.1637
2	0	6.1637
2	0	6.1637
2	0	6.1637
2	0.017	6.1637
2	0.017	6.1637
2	0.017	6.1637
2	0.034	6.1637
2	0.034	6.1637
2	0.051	6.17
2	0.051	6.17
2	0.068	6.17
2	0.068	6.1763
2	0.085	6.1763
2	0.085	6.1826
2	0.102	6.1826
2	0.102	6.1889
0	0.102	6.1889
0	0.102	6.1951
0	0.085	6.1951
0	0.085	6.2014
0	0.085	6.2014
0	0.085	6.2077
0	0.085	6.2077
0	0.068	6.2077
0	0.068	6.214
0	0.068	6.214
0	0.068	6.214
0	0.068	6.2203
0	0.051	6.2203
0	0.051	6.2203
0	0.051	6.2265
0	0.051	6.2265
0	0.051	6.2265
0	0.051	6.2328
0	0.034	6.2328
0	0.034	6.2328
0	0.034	6.2328
0	0.034	6.2328
0	0.034	6.2391
0	0.034	6.2391
0	0.034	6.2391
0	0.034	6.2391
0	0.017	6.2391
0	0.017	6.2391
2	0.017	6.2454
2	0.034	6.2454
2	0.051	6.2454
2	0.051	6.2454
0	0.051	6.2517
0	0.051	6.2517
0	0.051	6.2517
0	0.051	6.2517
0	0.051	6.258
0	0.051	6.258
0	0.051	6.258
0	0.051	6.258
0	0.051	6.2642
0	0.051	6.2642
0	0.034	6.2642
0	0.034	6.2642
0	0.034	6.2705
0	0.034	6.2705
0	0.034	6.2705
0	0.034	6.2705
0	0.034	6.2768
0	0.034	6.2768
0	0.034	6.2768
1	0.034	6.2768
1	0.017	6.2768
1	0.017	0
1	0	0
1	0	0
1	-0.017	0
1	-0.034	6.2768
1	-0.034	6.2768
1	-0.051	6.2768
1	-0.068	6.2768
0	-0.068	6.2705
0	-0.068	6.2705
0	-0.068	6.2705
0	-0.068	6.2642
0	-0.068	6.2642
0	-0.068	6.258
0	-0.068	6.258
0	-0.068	6.258
0	-0.068	6.2517
0	-0.068	6.2517
0	-0.068	6.2517
0	-0.085	6.2454
0	-0.085	6.2454
0	-0.085	6.2391
0	-0.085	6.2391
2	-0.085	6.2328
2	-0.068	6.2328
2	-0.068	6.2328
2	-0.051	6.2265
2	-0.034	6.2265
2	-0.034	6.2265
2	-0.017	6.2265
2	0	6.2265
2	0	6.2265
2	0	6.2265
2	0	6.2265
2	0.017	6.2265
2	0.034	6.2265
2	0.034	6.2265
2	0.051	6.2265
2	0.068	6.2328
2	0.068	6.2328
2	0.085	6.2328
0	0.085	6.2391
0	0.085	6.2391
0	0.068	6.2454
0	0.068	6.2454
0	0.068	6.2454
0	0.068	6.2517
0	0.068	6.2517
0	0.068	6.258
0	0.068	6.258
0	0.068	6.258
0	0.068	6.2642
0	0.068	6.2642
0	0.068	6.2642
0	0.068	6.2705
0	0.068	6.2705
0	0.068	6.2705
0	0.068	6.2768
0	0.068	6.2768
0	0.068	6.2768
0	0.068	0
0	0.068	0
1	0.068	0
1	0.051	0.0062831
1	0.034	0.0062831
1	0.017	0.0062831
1	0.017	0.0062831
1	0	0.0062831
1	0	0.0062831
0	0	0.0062831
0	0	0.0062831
0	0	0.0062831
0	0	0.0062831
0	0	0.0062831
0	0	0.0062831
0	0	0.0062831
0	0	0.0062831
0	0	0.0062831
0	0	0.0062831
0	0	0.0062831
0	0	0.0062831
0	0	0.0062831
0	0	0.0062831
0	0	0.0062831
0	0	0.0062831
0	0	0.0062831
0	0	0.0062831
0	0	0.0062831
0	0	0.0062831
0	0	0.0062831
0	0	0.0062831
0	0	0.0062831
0	0	0.0062831
0	0	0.0062831
0	0	0.0062831
0	0	0.0062831
0	0	0.0062831
0	0	0.0062831
0	0	0.0062831
0	0	0.0062831
0	0	0.0062831
0	0	0.0062831
1	0	0.0062831
1	0	0.0062831
1	-0.017	0.0062831
1	-0.017	0.0062831
1	-0.034	0.0062831
1	-0.051	0
0	-0.051	0
0	-0.051	0
0	-0.051	0
0	-0.051	6.2768
0	-0.051	6.2768
0	-0.051	6.2768
0	-0.051	6.2705
0	-0.051	6.2705
0	-0.051	6.2705
0	-0.051	6.2705
0	-0.051	6.2642
0	-0.051	6.2642
0	-0.051	6.2642
0	-0.051	6.258
2	-0.051	6.258
2	-0.051	6.258
2	-0.034	6.258
2	-0.017	6.2517
2	0	6.2517
2	0	6.2517
2	0	6.2517
2	0.017	6.2517
2	0.017	6.258
2	0.034	6.258
2	0.051	6.258
2	0.068	6.258
0	0.068	6.2642
0	0.068	6.2642
0	0.051	6.2642
0	0.051	6.2705
0	0.051	6.2705
0	0.051	6.2705
0	0.051	6.2705
0	0.051	6.2768
0	0.051	6.2768
0	0.051	6.2768
0	0.051	0
0	0.051	0
0	0.051	0
1	0.051	0.0062831
1	0.051	0.0062831
1	0.034	0.0062831
1	0.017	0.0062831
1	0	0.0062831
1	0	0.0062831
0	0	0.0062831
0	0	0.0062831
0	0	0.0062831
0	0	0.0062831
0	0	0.012566
0	0	0.012566
0	0	0.012566
0	0	0.012566
0	0	0.012566
0	0	0.012566
0	0	0.012566
0	0	0.012566
0	0	0.012566
0	0	0.012566
0	0	0.012566
0	0	0.012566
0	0	0.012566
0	0	0.012566
0	0	0.012566
0	0	0.012566
0	0	0.012566
0	0	0.012566
0	0	0.012566
1	0.017	0.012566
1	0	0.012566
1	0	0.012566
1	-0.017	0.012566
1	-0.017	0.012566
1	-0.034	0.012566
1	-0.051	0.012566
0	-0.051	0.012566
0	-0.051	0.0062831
0	-0.051	0.0062831
0	-0.051	0.0062831
0	-0.051	0
0	-0.051	0
0	-0.051	0
0	-0.051	0
0	-0.051	6.2768
0	-0.051	6.2768
0	-0.051	6.2768
0	-0.051	6.2768
0	-0.051	6.2705
0	-0.051	6.2705
0	-0.051	6.2705
0	-0.051	6.2705
2	-0.051	6.2642
2	-0.034	6.2642
2	-0.017	6.2642
2	-0.017	6.2642
2	0	6.2642
2	0	6.2642
2	0.017	6.2642
2	0.017	6.2642
2	0.034	6.2642
0	0.034	6.2642
0	0.034	6.2705
0	0.034	6.2705
0	0.034	6.2705
0	0.034	6.2705
0	0.034	6.2705
0	0.034	6.2768
0	0.034	6.2768
0	0.034	6.2768
0	0.034	6.2768
0	0.034	6.2768
0	0.034	6.2768
0	0.034	0
0	0.034	0
0	0.034	0
0	0.034	0
0	0.034	0
0	0.034	0.0062831
0	0.034	0.0062831
0	0.034	0.0062831
1	0.034	0.0062831
1	0.017	0.0062831
1	0	0.0062831
1	0	0.012566
1	0	0.0062831
0	0	0.0062831
0	0	0.0062831
0	0	0.0062831
0	0	0.0062831
0	0	0.0062831
0	0	0.0062831
0	0	0.0062831
0	0	0.0062831
0	0	0.0062831
0	0	0.0062831
0	0	0.0062831
0	0	0.0062831
0	0	0.0062831
0	0	0.0062831
0	0	0.0062831
0	0	0.0062831
0	0	0.0062831
0	0	0.0062831
0	0	0.0062831
0	0	0.0062831
0	0	0.0062831
0	0	0.0062831
0	0	0.0062831
0	0	0.0062831
0	0	0.0062831
0	0	0.0062831
0	0	0.0062831
0	0	0.0062831
0	0	0.0062831
0	0	0.0062831
0	0	0.0062831
0	0	0.0062831
0	0	0.0062831
1	0	0.0062831
1	0	0.0062831
1	-0.017	0.0062831
1	-0.017	0.0062831
0	-0.017	0.0062831
0	-0.017	0.0062831
0	-0.017	0.0062831
0	-0.017	0.0062831
0	-0.017	0
0	-0.017	0
0	-0.017	0
0	-0.017	0
0	-0.017	0
0	-0.017	0
0	-0.017	0
0	-0.017	0
0	-0.017	6.2768
0	-0.017	6.2768
0	-0.017	6.2768
0	-0.017	6.2768
0	-0.017	6.2768
0	-0.017	6.2768
0	-0.017	6.2768
0	-0.017	6.2768
2	-0.017	6.2705
2	0	6.2705
2	0	6.2705
2	0	6.2705
2	0.017	6.2705
2	0.034	6.2705
2	0.034	6.2768
0	0.034	6.2768
0	0.034	6.2768
0	0.034	6.2768
0	0.034	0
0	0.034	0
0	0.034	0
0	0.034	0
0	0.034	0.0062831
0	0.034	0.0062831
0	0.034	0.0062831
0	0.051	0.0062831
0	0.051	0.012566
0	0.051	0.012566
0	0.051	0.012566
0	0.051	0.012566
0	0.051	0.018849
0	0.051	0.018849
0	0.051	0.018849
0	0.051	0.018849
1	0.051	0.025132
1	0.034	0.025132
1	0.034	0.025132
1	0.017	0.025132
1	0	0.025132
1	0	0.025132
0	0	0.025132
0	0	0.025132
0	0	0.025132
0	0	0.025132
0	0	0.025132
0	0	0.025132
0	0	0.025132
0	0	0.031415
0	0	0.031415
0	0	0.031415
0	0	0.031415
0	0.017	0.031415
0	0.017	0.031415
0	0.017	0.031415
0	0.017	0.031415
0	0.017	0.031415
0	0.017	0.031415
0	0.017	0.031415
0	0.017	0.037699
1	0.017	0.037699
1	0.017	0.037699
1	0	0.037699
1	0	0.037699
1	0	0.037699
1	-0.017	0.037699
1	-0.034	0.037699
1	-0.034	0.031415
1	-0.051	0.031415
1	-0.068	0.031415
1	-0.068	0.031415
0	-0.068	0.025132
0	-0.068	0.025132
0	-0.068	0.018849
0	-0.068	0.018849
0	-0.068	0.018849
0	-0.068	0.012566
0	-0.068	0.012566
0	-0.068	0.012566
0	-0.068	0.0062831
0	-0.068	0.0062831
0	-0.068	0
0	-0.068	0
0	-0.068	0
0	-0.068	6.2768
0	-0.068	6.2768
0	-0.068	6.2768
0	-0.068	6.2705
0	-0.068	6.2705
0	-0.068	6.2705
0	-0.068	6.2642
0	-0.068	6.2642
0	-0.068	6.2642
0	-0.068	6.258
0	-0.068	6.258
0	-0.068	6.258
0	-0.068	6.2517
0	-0.068	6.2517
0	-0.068	6.2454
0	-0.068	6.2454
0	-0.085	6.2454
0	-0.085	6.2391
0	-0.085	6.2391
0	-0.085	6.2328
2	-0.085	6.2328
2	-0.068	6.2265
2	-0.068	6.2265
2	-0.051	6.2265
2	-0.051	6.2203
2	-0.034	6.2203
2	-0.017	6.2203
2	-0.017	6.2203
2	0	6.2203
2	0	6.2203
2	0	6.2203
2	0.017	6.2203
2	0.017	6.2203
2	0.034	6.2203
2	0.051	6.2203
2	0.051	6.2265
2	0.068	6.2265
2	0.085	6.2265
2	0.085	6.2328
2	0.102	6.2328
2	0.119	6.2391
2	0.119	6.2454
0	0.119	6.2454
0	0.119	6.2517
0	0.119	6.2517
0	0.119	6.258
0	0.119	6.2642
0	0.119	6.2642
0	0.119	6.2705
0	0.119	6.2705
0	0.119	6.2768
0	0.119	6.2831
0	0.119	0
0	0.119	0.0062831
0	0.119	0.0062831
0	0.119	0.012566
0	0.119	0.012566
0	0.119	0.018849
0	0.119	0.025132
0	0.119	0.025132
0	0.119	0.031415
1	0.119	0.031415
1	0.102	0.037699
1	0.102	0.043982
1	0.085	0.043982
1	0.068	0.043982
1	0.068	0.050265
1	0.051	0.050265
1	0.051	0.050265
1	0.034	0.056548
1	0.017	0.056548
1	0.017	0.056548
1	0	0.056548
1	0	0.056548
1	0	0.056548
1	-0.017	0.056548
1	-0.017	0.056548
1	-0.034	0.056548
1	-0.051	0.050265
1	-0.051	0.050265
1	-0.068	0.050265
1	-0.085	0.043982
1	-0.085	0.043982
0	-0.085	0.037699
0	-0.085	0.037699
0	-0.085	0.037699
0	-0.085	0.031415
0	-0.085	0.031415
0	-0.085	0.025132
0	-0.068	0.025132
0	-0.068	0.025132
0	-0.068	0.018849
0	-0.068	0.018849
0	-0.068	0.012566
0	-0.068	0.012566
0	-0.068	0.012566
0	-0.068	0.0062831
0	-0.068	0.0062831
0	-0.068	0.0062831
0	-0.068	0
0	-0.068	0
0	-0.068	6.2768
0	-0.068	6.2768
0	-0.068	6.2768
0	-0.068	6.2705
0	-0.068	6.2705
0	-0.068	6.2705
0	-0.068	6.2642
0	-0.068	6.2642
0	-0.068	6.2642
0	-0.068	6.258
0	-0.068	6.258
0	-0.068	6.2517
2	-0.068	6.2517
2	-0.068	6.2517
2	-0.051	6.2454
2	-0.034	6.2454
2	-0.034	6.2454
2	-0.017	6.2454
2	0	6.2454
2	0	6.2454
2	0	6.2454
2	0.017	6.2454
2	0.034	6.2454
2	0.034	6.2454
2	0.051	6.2454
2	0.068	6.2517
2	0.068	6.2517
2	0.085	6.2517
2	0.102	6.258
2	0.102	6.258
2	0.119	6.2642
2	0.136	6.2705
0	0.136	6.2705
0	0.136	6.2768
0	0.136	0
0	0.136	0
0	0.136	0.0062831
0	0.136	0.012566
0	0.136	0.012566
0	0.136	0.018849
0	0.136	0.025132
0	0.136	0.025132
0	0.136	0.031415
0	0.136	0.037699
0	0.136	0.043982
0	0.153	0.043982
1	0.153	0.050265
1	0.136	0.056548
1	0.119	0.056548
1	0.119	0.062831
1	0.102	0.069114
1	0.102	0.069114
1	0.085	0.075397
1	0.085	0.075397
1	0.068	0.075397
1	0.051	0.08168
0	0.068	0.08168
0	0.068	0.08168
0	0.068	0.087963
0	0.068	0.087963
0	0.085	0.094246
0	0.085	0.094246
0	0.085	0.10053
0	0.102	0.10053
0	0.102	0.10681
0	0.102	0.10681
0	0.119	0.1131
0	0.119	0.1131
0	0.119	0.11938
0	0.136	0.12566
0	0.136	0.12566
0	0.136	0.13195
1	0.153	0.13823
1	0.136	0.13823
1	0.136	0.14451
1	0.136	0.15079
1	0.119	0.15079
1	0.119	0.15708
1	0.119	0.16336
1	0.102	0.16336
1	0.102	0.16964
1	0.102	0.16964
1	0.085	0.17593
1	0.085	0.17593
1	0.085	0.18221
1	0.085	0.18221
1	0.068	0.18221
1	0.068	0.18849
1	0.068	0.18849
1	0.068	0.19478
1	0.051	0.19478
1	0.051	0.19478
1	0.051	0.20106
1	0.051	0.20106
1	0.051	0.20106
1	0.034	0.20106
1	0.034	0.20734
1	0.034	0.20734
1	0.034	0.20734
1	0.034	0.20734
1	0.034	0.20734
1	0.017	0.20734
1	0.017	0.21363
1	0.017	0.21363
1	0.017	0.21363
1	0.017	0.21363
1	0.017	0.21363
1	0	0.21363
1	0	0.21363
1	0	0.21363
1	0	0.21363
1	0	0.21363
1	0	0.21363
1	0	0.21363
1	0	0.21363
1	0	0.21363
1	0	0.21363
1	0	0.21363
1	0	0.21363
1	-0.017	0.21363
1	-0.017	0.21363
1	-0.017	0.21363
1	-0.017	0.21363
1	-0.017	0.21363
1	-0.017	0.20734
1	-0.034	0.20734
1	-0.034	0.20734
1	-0.034	0.20734
1	-0.034	0.20734
1	-0.034	0.20734
1	-0.034	0.20106
1	-0.051	0.20106
1	-0.051	0.20106
1	-0.051	0.19478
1	-0.051	0.19478
1	-0.051	0.19478
1	-0.068	0.19478
1	-0.068	0.18849
1	-0.068	0.18849
1	-0.068	0.18221
1	-0.085	0.18221
1	-0.085	0.18221
1	-0.085	0.17593
1	-0.085	0.17593
1	-0.102	0.16964
1	-0.102	0.16964
1	-0.102	0.16336
1	-0.119	0.16336
1	-0.119	0.15708
1	-0.119	0.15079
0	-0.119	0.15079
0	-0.102	0.14451
0	-0.102	0.14451
0	-0.085	0.13823
0	-0.085	0.13823
0	-0.085	0.13195
0	-0.068	0.13195
0	-0.068	0.13195
0	-0.051	0.12566
0	-0.051	0.12566
0	-0.051	0.12566
0	-0.034	0.11938
0	-0.034	0.11938
0	-0.034	0.11938
0	-0.017	0.11938
0	-0.017	0.11938
0	-0.017	0.11938
0	0	0.11938
0	0	0.11938
0	0	0.11938
0	0	0.11938
0	0	0.11938
0	0.017	0.11938
0	0.017	0.11938
0	0.017	0.11938
0	0.034	0.11938
0	0.034	0.11938
0	0.034	0.11938
1	0.051	0.12566
1	0.034	0.12566
1	0.034	0.12566
1	0.034	0.12566
1	0.017	0.12566
1	0.017	0.13195
1	0	0.13195
1	0	0.13195
1	0	0.13195
1	0	0.13195
1	0	0.13195
1	-0.017	0.13195
1	-0.017	0.12566
1	-0.034	0.12566
1	-0.034	0.12566
1	-0.034	0.12566
0	-0.034	0.12566
0	-0.034	0.12566
0	-0.017	0.11938
0	-0.017	0.11938
0	-0.017	0.11938
0	0	0.11938
0	0	0.11938
0	0	0.11938
0	0	0.11938
0	0	0.11938
0	0.017	0.11938
0	0.017	0.11938
0	0.017	0.11938
0	0.034	0.12566
0	0.034	0.12566
1	0.034	0.12566
1	0.034	0.12566
1	0.034	0.12566
1	0.017	0.13195
1	0.017	0.13195
1	0	0.13195
1	0	0.13195
1	0	0.13195
1	0	0.13195
1	0	0.13195
1	-0.017	0.13195
1	-0.017	0.13195
1	-0.017	0.13195
1	-0.034	0.12566
1	-0.034	0.12566
1	-0.051	0.12566
1	-0.051	0.12566
1	-0.051	0.11938
1	-0.068	0.11938
1	-0.068	0.11938
1	-0.085	0.1131
1	-0.085	0.1131
1	-0.102	0.10681
1	-0.102	0.10681
0	-0.102	0.10053
0	-0.085	0.10053
0	-0.085	0.094246
0	-0.085	0.094246
0	-0.085	0.094246
0	-0.068	0.087963
0	-0.068	0.087963
0	-0.068	0.08168
0	-0.068	0.08168
0	-0.051	0.08168
0	-0.051	0.075397
0	-0.051	0.075397
0	-0.051	0.075397
0	-0.034	0.075397
0	-0.034	0.069114
0	-0.034	0.069114
0	-0.034	0.069114
0	-0.017	0.069114
0	-0.017	0.069114
0	-0.017	0.069114
0	-0.017	0.062831
0	-0.017	0.062831
0	0	0.062831
0	0	0.062831
0	0	0.062831
0	0	0.062831
0	0	0.062831
0	0	0.062831
0	0	0.062831
0	0	0.062831
0	0	0.062831
0	0	0.062831
0	0.017	0.062831
0	0.017	0.062831
0	0.017	0.069114
0	0.017	0.069114
0	0.017	0.069114
0	0.034	0.069114
0	0.034	0.069114
0	0.034	0.069114
0	0.034	0.075397
1	0.034	0.075397
1	0.034	0.075397
1	0.017	0.075397
1	0.017	0.075397
1	0	0.075397
1	0	0.075397
1	0	0.075397
1	-0.017	0.075397
1	-0.017	0.075397
1	-0.034	0.075397
1	-0.034	0.075397
1	-0.051	0.075397
0	-0.051	0.069114
0	-0.034	0.069114
0	-0.034	0.069114
0	-0.034	0.069114
0	-0.034	0.062831
0	-0.017	0.062831
0	-0.017	0.062831
0	-0.017	0.062831
0	-0.017	0.062831
0	-0.017	0.062831
0	-0.017	0.062831
0	0	0.062831
0	0	0.062831
0	0	0.062831
0	0	0.062831
0	0	0.056548
0	0	0.056548
0	0	0.062831
0	0	0.062831
0	0	0.062831
0	0	0.062831
0	0.017	0.062831
0	0.017	0.062831
0	0.017	0.062831
1	0.017	0.062831
1	0.017	0.062831
1	0	0.062831
1	0	0.062831
1	0	0.062831
1	-0.017	0.062831
1	-0.017	0.062831
1	-0.034	0.062831
0	-0.034	0.062831
0	-0.034	0.056548
0	-0.034	0.056548
0	-0.017	0.056548
0	-0.017	0.056548
0	-0.017	0.056548
0	-0.017	0.056548
0	-0.017	0.056548
0	0	0.050265
0	0	0.050265
0	0	0.050265
0	0	0.050265
0	0	0.050265
0	0	0.050265
0	0	0.050265
0	0	0.050265
0	0	0.050265
0	0	0.050265
0	0	0.050265
1	0	0.050265
1	0	0.050265
1	0	0.050265
1	-0.017	0.050265
1	-0.017	0.050265
1	-0.034	0.050265
1	-0.034	0.050265
1	-0.051	0.050265
1	-0.068	0.043982
1	-0.068	0.043982
1	-0.085	0.037699
0	-0.085	0.037699
0	-0.085	0.037699
0	-0.085	0.031415
0	-0.085	0.031415
0	-0.085	0.025132
0	-0.068	0.025132
0	-0.068	0.025132
0	-0.068	0.018849
0	-0.068	0.018849
0	-0.068	0.012566
0	-0.068	0.012566
0	-0.068	0.012566
0	-0.068	0.0062831
0	-0.068	0.0062831
0	-0.068	0.0062831
2	-0.068	0
2	-0.051	0
2	-0.034	0
2	-0.034	6.2768
2	-0.017	6.2768
2	0	6.2768
2	0	6.2768
2	0.017	6.2768
2	0.017	6.2768
2	0.034	0
2	0.051	0
2	0.068	0
2	0.085	0.0062831
2	0.085	0.0062831
2	0.102	0.0062831
2	0.119	0.012566
2	0.136	0.018849
0	0.136	0.018849
0	0.136	0.025132
0	0.136	0.031415
0	0.136	0.037699
0	0.136	0.037699
0	0.136	0.043982
1	0.153	0.050265
1	0.136	0.050265
1	0.119	0.056548
1	0.119	0.062831
1	0.102	0.062831
1	0.102	0.069114
1	0.085	0.069114
1	0.068	0.075397
1	0.068	0.075397
1	0.051	0.075397
1	0.051	0.08168
1	0.034	0.08168
1	0.034	0.08168
1	0.017	0.08168
1	0.017	0.08168
1	0	0.08168
1	0	0.08168
1	0	0.08168
1	-0.017	0.08168
1	-0.017	0.08168
1	-0.034	0.08168
1	-0.034	0.08168
1	-0.051	0.08168
1	-0.051	0.075397
1	-0.068	0.075397
1	-0.068	0.075397
1	-0.085	0.069114
1	-0.102	0.069114
1	-0.102	0.062831
1	-0.119	0.062831
1	-0.119	0.056548
1	-0.136	0.050265
1	-0.153	0.050265
1	-0.153	0.043982
1	-0.17	0.037699
0	-0.17	0.031415
0	-0.17	0.025132
0	-0.17	0.018849
0	-0.17	0.018849
0	-0.17	0.012566
0	-0.17	0.0062831
0	-0.17	0
0	-0.17	6.2768
0	-0.17	6.2768
0	-0.17	6.2705
0	-0.17	6.2642
0	-0.17	6.258
0	-0.17	6.2517
2	-0.17	6.2454
2	-0.153	6.2454
2	-0.136	6.2391
2	-0.136	6.2328
2	-0.119	6.2328
2	-0.102	6.2265
2	-0.102	6.2203
2	-0.085	6.2203
2	-0.085	6.2203
2	-0.068	6.214
2	-0.051	6.214
2	-0.051	6.214
2	-0.034	6.2077
2	-0.034	6.2077
2	-0.017	6.2077
2	0	6.2077
2	0	6.2077
2	0	6.2077
2	0	6.2077
2	0.017	6.2077
2	0.034	6.2077
2	0.034	6.2077
2	0.051	6.214
2	0.051	6.214
2	0.068	6.214
2	0.068	6.2203
2	0.085	6.2203
2	0.102	6.2203
2	0.102	6.2265
2	0.119	6.2328
2	0.136	6.2328
0	0.119	6.2391
0	0.119	6.2391
0	0.119	6.2454
0	0.119	6.2517
0	0.119	6.2517
0	0.119	6.258
0	0.119	6.2642
0	0.119	6.2642
0	0.119	6.2705
0	0.119	6.2705
0	0.119	6.2768
0	0.119	0
0	0.119	0
0	0.119	0.0062831
0	0.119	0.0062831
0	0.119	0.012566
0	0.119	0.012566
0	0.119	0.018849
1	0.119	0.025132
1	0.102	0.025132
1	0.102	0.031415
1	0.085	0.031415
1	0.068	0.037699
1	0.068	0.037699
1	0.051	0.037699
1	0.034	0.043982
1	0.034	0.043982
1	0.017	0.043982
1	0	0.043982
1	0	0.043982
1	0	0.043982
1	-0.017	0.043982
1	-0.017	0.043982
1	-0.034	0.043982
1	-0.051	0.037699
1	-0.051	0.037699
1	-0.068	0.037699
1	-0.085	0.031415
1	-0.085	0.031415
1	-0.102	0.025132
1	-0.119	0.025132
1	-0.136	0.018849
1	-0.136	0.018849
0	-0.136	0.012566
0	-0.136	0.0062831
0	-0.136	0
0	-0.136	0
0	-0.136	6.2768
0	-0.136	6.2705
0	-0.136	6.2705
0	-0.136	6.2642
0	-0.136	6.258
0	-0.136	6.2517
2	-0.136	6.2517
2	-0.136	6.2454
2	-0.119	6.2391
2	-0.102	6.2391
2	-0.102	6.2328
2	-0.085	6.2328
2	-0.068	6.2265
2	-0.068	6.2265
2	-0.051	6.2265
2	-0.034	6.2203
2	-0.034	6.2203
2	-0.017	6.2203
2	-0.017	6.2203
2	0	6.2203
2	0	6.2203
2	0	6.2203
2	0.017	6.2203
2	0.017	6.2203
2	0.034	6.2203
2	0.051	6.2265
0	0.051	6.2265
0	0.034	6.2265
0	0.034	6.2265
0	0.034	6.2328
0	0.034	6.2328
0	0.034	6.2328
0	0.034	6.2328
0	0.034	6.2328
0	0.017	6.2328
0	0.017	6.2391
0	0.017	6.2391
0	0.017	6.2391
0	0.017	6.2391
0	0.017	6.2391
0	0.017	6.2391
0	0.017	6.2391
0	0	6.2391
0	0	6.2391
0	0	6.2391
0	0	6.2454
[truncated: 5,162 more rows]
