# Supplementary material for: Skilled motor control of an inverted pendulum implies low entropy of states but high entropy of actions
Source: PLoS Comput Biol. 2023 Jan 6;19(1):e1010810. doi: 10.1371/journal.pcbi.1010810 (PMC9851554; doi:10.1371/journal.pcbi.1010810)
Supplement: S2 File — The dataset within the file contains the data collected during the experiment. Each CSV file named “FRI_p_l.csv” corresponds to a different trial, where “p” stands for an unique numerical participant’s identifier and “l” stands for pendulum length (where “2” corresponds to 0.2, “3” to 0.3 m, “4” to 0.4 m, etc.). In every file, rows correspond to subsequent time steps, sampled with a frequency of 0.017 s. For every recorded time step, each column contains: the action selected by the trial’s participant (“action”). The value 0 corresponds to a “no action”, the value 1 represents an action that pushes the pendulum towards the clockwise direction and the value 2 corresponds to an action that pushes the pendulum towards the anti-clockwise direction.the angular velocity of the pendulum at that time step (“ang. velocity”), measured in rad s−1.the angle of the pendulum at that time step (“angle”), measured in rad with values in the interval [0, 2π) rad. The angle 0 rad corresponds to the pendulum oriented in its upright position.the single utility value associated to the whole trial (“utility”). (ZIP) [file pcbi.1010810.s002.zip › ExperimentalData/FRI_18_9.csv]

action	angular vel.	angle	trial utility
0	0	3.2358	-2.151
0	0	3.2358
0	0	3.2358
0	0	3.2358
0	0	3.2358
0	-0.017	3.2358
0	-0.017	3.2358
0	-0.017	3.2358
0	-0.017	3.2358
0	-0.017	3.2358
0	-0.034	3.2295
0	-0.034	3.2295
0	-0.034	3.2295
0	-0.034	3.2295
0	-0.034	3.2295
0	-0.034	3.2232
0	-0.051	3.2232
0	-0.051	3.2232
0	-0.051	3.2232
0	-0.051	3.217
0	-0.051	3.217
0	-0.051	3.217
0	-0.068	3.2107
0	-0.068	3.2107
0	-0.068	3.2107
0	-0.068	3.2044
0	-0.068	3.2044
0	-0.068	3.2044
0	-0.068	3.1981
0	-0.068	3.1981
0	-0.085	3.1918
0	-0.085	3.1918
0	-0.085	3.1918
0	-0.085	3.1855
0	-0.085	3.1855
0	-0.085	3.1793
0	-0.085	3.1793
0	-0.085	3.173
0	-0.085	3.173
0	-0.085	3.1667
0	-0.085	3.1667
0	-0.085	3.1604
0	-0.085	3.1604
0	-0.102	3.1541
0	-0.102	3.1541
0	-0.102	3.1478
0	-0.102	3.1478
0	-0.102	3.1416
0	-0.102	3.1416
0	-0.102	3.1353
0	-0.102	3.1353
0	-0.102	3.129
0	-0.102	3.129
0	-0.102	3.129
0	-0.102	3.1227
0	-0.085	3.1227
0	-0.085	3.1164
0	-0.085	3.1164
0	-0.085	3.1101
0	-0.085	3.1101
0	-0.085	3.1038
0	-0.085	3.1038
0	-0.085	3.0976
1	-0.085	3.0976
1	-0.085	3.0913
1	-0.102	3.0913
1	-0.102	3.085
1	-0.119	3.085
1	-0.119	3.0787
1	-0.136	3.0724
1	-0.136	3.0724
1	-0.136	3.0661
1	-0.153	3.0599
1	-0.153	3.0599
1	-0.153	3.0536
1	-0.17	3.0473
1	-0.17	3.041
1	-0.17	3.0347
1	-0.187	3.0284
1	-0.187	3.0222
1	-0.187	3.0159
1	-0.204	3.0159
1	-0.204	3.0096
1	-0.204	2.997
1	-0.204	2.9908
1	-0.221	2.9845
1	-0.221	2.9782
1	-0.221	2.9719
1	-0.221	2.9656
1	-0.221	2.9593
1	-0.238	2.9531
1	-0.238	2.9468
1	-0.238	2.9405
1	-0.238	2.9279
1	-0.238	2.9216
1	-0.238	2.9154
1	-0.238	2.9091
1	-0.238	2.9028
1	-0.238	2.8902
1	-0.238	2.8839
1	-0.255	2.8777
1	-0.255	2.8714
1	-0.255	2.8588
1	-0.238	2.8525
1	-0.238	2.8462
1	-0.238	2.84
1	-0.238	2.8337
1	-0.238	2.8211
1	-0.238	2.8148
1	-0.238	2.8085
1	-0.238	2.8023
1	-0.238	2.796
1	-0.238	2.7897
1	-0.238	2.7771
1	-0.221	2.7708
1	-0.221	2.7646
1	-0.221	2.7583
1	-0.221	2.752
1	-0.221	2.7457
1	-0.204	2.7394
1	-0.204	2.7332
1	-0.204	2.7269
1	-0.204	2.7206
1	-0.187	2.7143
1	-0.187	2.708
1	-0.187	2.7017
1	-0.17	2.6955
1	-0.17	2.6892
1	-0.17	2.6829
1	-0.153	2.6829
1	-0.153	2.6766
1	-0.153	2.6703
1	-0.136	2.664
1	-0.136	2.664
1	-0.136	2.6578
1	-0.119	2.6515
1	-0.119	2.6515
1	-0.102	2.6452
1	-0.102	2.6452
1	-0.102	2.6389
1	-0.085	2.6389
1	-0.085	2.6326
1	-0.068	2.6326
1	-0.068	2.6263
1	-0.051	2.6263
1	-0.051	2.6263
1	-0.051	2.62
1	-0.034	2.62
1	-0.034	2.62
1	-0.017	2.62
1	-0.017	2.62
1	0	2.62
0	0	2.62
0	0.017	2.62
0	0.034	2.62
0	0.051	2.62
2	0.068	2.62
2	0.085	2.6263
2	0.102	2.6263
2	0.136	2.6326
2	0.153	2.6389
2	0.187	2.6389
2	0.204	2.6452
2	0.238	2.6578
2	0.255	2.664
2	0.289	2.6703
2	0.306	2.6829
2	0.323	2.6892
2	0.357	2.7017
2	0.374	2.7143
2	0.391	2.7206
2	0.425	2.7332
2	0.442	2.752
2	0.459	2.7646
2	0.476	2.7771
2	0.51	2.7897
2	0.527	2.8085
2	0.544	2.8274
2	0.561	2.84
2	0.578	2.8588
2	0.595	2.8777
2	0.612	2.8965
2	0.629	2.9154
2	0.646	2.9342
2	0.663	2.9531
2	0.68	2.9719
2	0.697	2.997
2	0.697	3.0159
2	0.714	3.0347
2	0.731	3.0599
2	0.731	3.0787
2	0.748	3.1038
2	0.765	3.129
2	0.765	3.1478
2	0.782	3.173
2	0.782	3.1981
2	0.782	3.2232
2	0.799	3.2421
2	0.799	3.2672
2	0.799	3.2923
2	0.799	3.3175
2	0.799	3.3426
2	0.816	3.3677
2	0.816	3.3929
2	0.816	3.418
2	0.816	3.4431
2	0.799	3.462
2	0.799	3.4871
2	0.799	3.5122
2	0.799	3.5374
2	0.799	3.5625
2	0.782	3.5877
2	0.782	3.6065
2	0.782	3.6316
2	0.765	3.6568
2	0.765	3.6819
2	0.748	3.7008
2	0.748	3.7259
2	0.731	3.7447
2	0.714	3.7699
2	0.714	3.7887
2	0.697	3.8138
2	0.68	3.8327
2	0.663	3.8515
2	0.663	3.8767
2	0.646	3.8955
2	0.629	3.9144
2	0.612	3.9332
2	0.595	3.9521
2	0.578	3.9709
2	0.561	3.9835
2	0.544	4.0023
2	0.527	4.0212
2	0.51	4.0338
2	0.493	4.0526
2	0.476	4.0652
2	0.459	4.0777
2	0.442	4.0966
2	0.425	4.1091
2	0.408	4.1217
2	0.391	4.1343
2	0.374	4.1468
2	0.357	4.1531
2	0.323	4.1657
2	0.306	4.1783
0	0.289	4.1845
0	0.255	4.1908
0	0.221	4.1971
0	0.187	4.2034
0	0.17	4.2097
0	0.136	4.216
0	0.102	4.2222
0	0.068	4.2222
1	0.051	4.2285
1	0	4.2285
1	-0.017	4.2285
1	-0.051	4.2285
1	-0.085	4.2222
1	-0.136	4.2222
1	-0.17	4.216
1	-0.204	4.2097
1	-0.238	4.2034
1	-0.289	4.1908
1	-0.323	4.1845
1	-0.357	4.172
1	-0.391	4.1657
1	-0.425	4.1531
1	-0.476	4.1343
1	-0.51	4.1217
1	-0.544	4.1029
1	-0.578	4.0903
1	-0.612	4.0714
1	-0.646	4.0526
1	-0.68	4.0338
1	-0.714	4.0086
1	-0.748	3.9898
1	-0.782	3.9646
1	-0.816	3.9395
1	-0.85	3.9144
1	-0.884	3.8892
1	-0.918	3.8641
1	-0.935	3.8327
1	-0.969	3.8076
1	-1.003	3.7761
1	-1.02	3.7447
1	-1.054	3.7133
1	-1.088	3.6819
1	-1.105	3.6442
1	-1.139	3.6128
1	-1.156	3.5814
1	-1.173	3.5437
1	-1.19	3.506
1	-1.224	3.4683
1	-1.241	3.4369
1	-1.258	3.3992
1	-1.275	3.3615
1	-1.292	3.3175
1	-1.292	3.2798
1	-1.309	3.2421
1	-1.326	3.2044
1	-1.326	3.1604
1	-1.343	3.1227
1	-1.343	3.0787
1	-1.36	3.041
1	-1.36	2.997
1	-1.36	2.9593
1	-1.36	2.9154
1	-1.36	2.8777
1	-1.36	2.8337
1	-1.36	2.796
1	-1.36	2.752
1	-1.343	2.7143
1	-1.343	2.6703
1	-1.343	2.6326
1	-1.326	2.5886
1	-1.326	2.5509
1	-1.309	2.5132
1	-1.292	2.4693
1	-1.292	2.4316
1	-1.275	2.3939
1	-1.258	2.3562
1	-1.241	2.3185
1	-1.224	2.2808
1	-1.207	2.2431
1	-1.19	2.2054
1	-1.173	2.174
1	-1.156	2.1362
1	-1.122	2.1048
1	-1.105	2.0671
1	-1.088	2.0357
1	-1.071	2.0043
1	-1.037	1.9729
1	-1.02	1.9415
1	-1.003	1.9101
1	-0.969	1.8786
1	-0.952	1.8472
1	-0.935	1.8221
1	-0.901	1.797
1	-0.884	1.7655
1	-0.85	1.7404
1	-0.833	1.7153
1	-0.816	1.6902
1	-0.782	1.665
1	-0.765	1.6399
1	-0.731	1.621
1	-0.714	1.5959
1	-0.68	1.5771
1	-0.663	1.5582
1	-0.629	1.5394
1	-0.612	1.5142
0	-0.578	1.5017
0	-0.544	1.4828
0	-0.51	1.464
0	-0.476	1.4514
0	-0.442	1.4388
0	-0.408	1.4263
0	-0.374	1.4137
0	-0.34	1.4011
0	-0.306	1.3886
0	-0.272	1.3823
0	-0.255	1.376
0	-0.221	1.3634
0	-0.187	1.3572
0	-0.153	1.3572
0	-0.119	1.3509
0	-0.085	1.3446
0	-0.051	1.3446
0	-0.017	1.3446
0	0	1.3446
0	0.034	1.3446
0	0.068	1.3446
0	0.102	1.3509
0	0.119	1.3509
0	0.153	1.3572
0	0.187	1.3634
0	0.221	1.3697
0	0.255	1.376
0	0.289	1.3823
0	0.323	1.3948
0	0.357	1.4011
0	0.391	1.4137
0	0.425	1.4263
2	0.459	1.4388
2	0.493	1.4577
2	0.544	1.4703
2	0.578	1.4891
2	0.629	1.5079
2	0.663	1.5268
2	0.697	1.5456
2	0.748	1.5708
2	0.782	1.5896
2	0.833	1.6148
2	0.867	1.6399
2	0.918	1.6713
2	0.952	1.6964
2	1.003	1.7279
2	1.037	1.7593
2	1.088	1.7907
2	1.122	1.8221
2	1.156	1.8598
2	1.207	1.8912
2	1.241	1.9289
2	1.275	1.9666
2	1.326	2.0106
2	1.36	2.0483
2	1.394	2.0923
2	1.428	2.13
2	1.462	2.174
2	1.496	2.2242
2	1.53	2.2682
2	1.564	2.3122
2	1.598	2.3624
2	1.632	2.4127
2	1.666	2.463
2	1.7	2.5132
2	1.717	2.5635
2	1.751	2.6138
2	1.768	2.6703
2	1.785	2.7206
2	1.819	2.7771
2	1.836	2.8274
2	1.853	2.8839
2	1.87	2.9405
2	1.87	2.997
2	1.887	3.0536
2	1.904	3.1101
2	1.904	3.1667
2	1.921	3.2295
2	1.921	3.2861
2	1.921	3.3426
2	1.921	3.3992
2	1.921	3.4557
2	1.921	3.5185
2	1.904	3.5751
2	1.904	3.6316
2	1.887	3.6882
2	1.887	3.7447
2	1.87	3.8013
2	1.853	3.8578
2	1.853	3.9144
2	1.836	3.9709
2	1.819	4.0212
2	1.802	4.0777
2	1.768	4.1343
2	1.751	4.1845
2	1.734	4.2348
2	1.717	4.2914
2	1.683	4.3416
2	1.666	4.3919
2	1.649	4.4421
2	1.615	4.4924
2	1.598	4.5364
2	1.564	4.5867
2	1.547	4.6306
2	1.513	4.6809
2	1.496	4.7249
2	1.462	4.7689
2	1.445	4.8129
2	1.411	4.8568
2	1.394	4.9008
2	1.377	4.9385
2	1.343	4.9825
2	1.326	5.0202
2	1.292	5.0642
2	1.275	5.1019
2	1.258	5.1396
2	1.224	5.1773
2	1.207	5.215
0	1.173	5.2464
0	1.156	5.2841
0	1.122	5.3218
0	1.105	5.3532
0	1.071	5.3846
0	1.037	5.416
0	1.02	5.4474
0	0.986	5.4789
0	0.969	5.5103
0	0.952	5.5354
0	0.918	5.5668
0	0.901	5.592
0	0.884	5.6234
0	0.867	5.6485
0	0.833	5.6736
0	0.816	5.6988
0	0.799	5.7239
0	0.782	5.749
0	0.765	5.7679
0	0.748	5.793
0	0.731	5.8182
0	0.714	5.837
0	0.714	5.8621
0	0.697	5.881
0	0.68	5.8998
0	0.663	5.9187
0	0.663	5.9438
0	0.646	5.9627
0	0.629	5.9815
0	0.629	6.0004
0	0.612	6.0192
0	0.612	6.0381
0	0.595	6.0569
1	0.595	6.0758
1	0.578	6.0946
1	0.561	6.1072
1	0.544	6.126
1	0.527	6.1449
1	0.51	6.1574
1	0.51	6.1763
1	0.493	6.1889
1	0.476	6.2014
1	0.476	6.2203
1	0.459	6.2328
1	0.442	6.2454
1	0.442	6.258
1	0.425	6.2705
1	0.425	0
1	0.408	0.012566
1	0.408	0.025132
1	0.391	0.037699
1	0.391	0.050265
1	0.374	0.062831
1	0.374	0.075397
1	0.357	0.087963
1	0.357	0.094246
1	0.357	0.10681
1	0.34	0.11938
1	0.34	0.13195
1	0.34	0.13823
1	0.34	0.15079
1	0.323	0.16336
1	0.323	0.16964
1	0.323	0.18221
1	0.323	0.18849
1	0.323	0.20106
1	0.323	0.20734
1	0.306	0.21991
1	0.306	0.23247
1	0.306	0.23876
1	0.306	0.25132
1	0.306	0.25761
1	0.306	0.27017
1	0.306	0.27646
1	0.306	0.28902
1	0.306	0.29531
1	0.306	0.30787
1	0.306	0.31416
1	0.306	0.32672
1	0.306	0.333
1	0.323	0.34557
0	0.323	0.35185
0	0.34	0.36442
0	0.357	0.37699
0	0.357	0.38327
2	0.374	0.39583
2	0.391	0.4084
2	0.425	0.42097
2	0.442	0.43353
2	0.459	0.4461
2	0.493	0.46495
2	0.51	0.47752
2	0.544	0.49637
2	0.561	0.50893
2	0.595	0.52778
2	0.612	0.54663
2	0.646	0.56548
2	0.663	0.58433
2	0.697	0.60946
2	0.714	0.62831
2	0.748	0.64716
2	0.782	0.67229
2	0.816	0.69742
2	0.833	0.72256
2	0.867	0.74769
2	0.901	0.77282
2	0.935	0.80424
2	0.969	0.82937
2	1.003	0.86079
2	1.037	0.8922
2	1.071	0.92362
2	1.105	0.95503
0	1.139	0.99273
0	1.156	1.0241
0	1.19	1.0618
0	1.224	1.0995
0	1.241	1.1372
0	1.275	1.1749
0	1.309	1.2126
0	1.343	1.2503
0	1.377	1.2943
0	1.394	1.332
0	1.428	1.376
0	1.462	1.42
0	1.496	1.464
0	1.53	1.5142
0	1.564	1.5582
0	1.598	1.6085
0	1.632	1.6525
0	1.666	1.7027
0	1.7	1.753
0	1.717	1.8033
0	1.751	1.8598
0	1.785	1.9101
0	1.819	1.9666
0	1.853	2.0232
0	1.87	2.0797
0	1.904	2.1362
0	1.921	2.1928
0	1.955	2.2494
0	1.972	2.3122
0	2.006	2.3687
0	2.023	2.4316
0	2.04	2.4881
0	2.057	2.5509
0	2.074	2.6138
0	2.091	2.6766
0	2.108	2.7394
0	2.108	2.8023
0	2.125	2.8714
0	2.125	2.9342
0	2.142	2.997
0	2.142	3.0599
0	2.142	3.1227
0	2.142	3.1918
0	2.125	3.2546
0	2.125	3.3175
0	2.125	3.3803
0	2.108	3.4431
0	2.091	3.5122
0	2.091	3.5751
0	2.074	3.6379
0	2.057	3.6945
0	2.023	3.7573
0	2.006	3.8201
0	1.989	3.8767
0	1.955	3.9395
0	1.938	3.996
0	1.904	4.0526
0	1.887	4.1154
0	1.853	4.1657
0	1.819	4.2222
0	1.785	4.2788
0	1.768	4.3291
0	1.734	4.3856
0	1.7	4.4359
0	1.666	4.4861
0	1.632	4.5364
0	1.598	4.5867
0	1.564	4.6306
0	1.53	4.6809
0	1.496	4.7249
0	1.462	4.7689
0	1.428	4.8129
0	1.394	4.8568
0	1.36	4.8945
0	1.326	4.9385
0	1.292	4.9762
0	1.258	5.0139
0	1.224	5.0516
0	1.19	5.0893
0	1.156	5.127
0	1.139	5.1584
0	1.105	5.1961
0	1.071	5.2275
0	1.037	5.2589
0	1.02	5.2904
0	0.986	5.3218
0	0.952	5.3469
0	0.935	5.3783
0	0.901	5.4035
0	0.884	5.4349
0	0.85	5.46
0	0.833	5.4851
0	0.799	5.5103
0	0.782	5.5354
0	0.765	5.5543
0	0.731	5.5794
0	0.714	5.5982
0	0.697	5.6234
0	0.68	5.6422
1	0.646	5.6611
1	0.629	5.6799
1	0.595	5.6988
1	0.578	5.7176
1	0.544	5.7365
1	0.51	5.7553
1	0.493	5.7679
1	0.459	5.7805
1	0.442	5.793
1	0.425	5.8119
1	0.391	5.8244
1	0.374	5.8307
1	0.34	5.8433
1	0.323	5.8559
1	0.306	5.8621
1	0.272	5.8747
0	0.272	5.881
0	0.255	5.8873
0	0.238	5.8998
0	0.221	5.9061
0	0.221	5.9124
0	0.204	5.9187
0	0.187	5.925
0	0.17	5.9313
0	0.17	5.9375
0	0.153	5.9375
0	0.136	5.9438
0	0.136	5.9501
0	0.119	5.9564
0	0.119	5.9564
0	0.102	5.9627
0	0.085	5.9627
0	0.085	5.9689
0	0.068	5.9689
0	0.068	5.9689
0	0.051	5.9752
0	0.034	5.9752
2	0.034	5.9752
2	0.034	5.9752
2	0.034	5.9752
2	0.034	5.9815
2	0.034	5.9815
2	0.017	5.9815
2	0.017	5.9815
2	0.017	5.9815
2	0.017	5.9815
2	0.017	5.9878
2	0.017	5.9878
2	0.017	5.9878
2	0.017	5.9878
2	0.017	5.9878
2	0.017	5.9878
2	0.017	5.9878
2	0.017	5.9941
2	0.017	5.9941
2	0.017	5.9941
2	0.017	5.9941
2	0.017	5.9941
2	0.017	5.9941
2	0.017	5.9941
2	0.017	5.9941
2	0.017	6.0004
2	0.017	6.0004
2	0.017	6.0004
2	0.017	6.0004
2	0.017	6.0004
2	0.017	6.0004
2	0.017	6.0004
2	0.017	6.0004
2	0.017	6.0004
2	0.017	6.0004
2	0.017	6.0066
2	0.017	6.0066
2	0.017	6.0066
2	0.017	6.0066
2	0.017	6.0066
2	0.017	6.0066
2	0.017	6.0066
2	0.017	6.0066
2	0.017	6.0066
2	0.017	6.0129
2	0.017	6.0129
2	0.017	6.0129
2	0.017	6.0129
2	0.017	6.0129
2	0.017	6.0129
2	0.017	6.0129
2	0.017	6.0129
2	0.017	6.0129
2	0.017	6.0129
2	0.017	6.0192
2	0.017	6.0192
2	0.017	6.0192
2	0.017	6.0192
2	0.017	6.0192
2	0.017	6.0192
2	0.017	6.0192
2	0.017	6.0192
2	0.017	6.0255
2	0.017	6.0255
2	0.017	6.0255
2	0.017	6.0255
2	0.017	6.0255
2	0.017	6.0255
2	0.017	6.0255
2	0.017	6.0255
2	0.017	6.0318
2	0.017	6.0318
2	0.017	6.0318
2	0.017	6.0318
2	0.034	6.0318
2	0.034	6.0318
2	0.034	6.0381
2	0.034	6.0381
2	0.034	6.0381
2	0.034	6.0381
2	0.034	6.0381
2	0.034	6.0443
2	0.034	6.0443
2	0.034	6.0443
2	0.034	6.0443
2	0.034	6.0443
2	0.034	6.0506
2	0.034	6.0506
2	0.034	6.0506
2	0.051	6.0506
2	0.051	6.0506
2	0.051	6.0569
2	0.051	6.0569
2	0.051	6.0569
2	0.051	6.0632
2	0.051	6.0632
2	0.051	6.0632
2	0.051	6.0632
2	0.051	6.0695
2	0.068	6.0695
2	0.068	6.0695
2	0.068	6.0758
2	0.068	6.0758
2	0.068	6.0758
2	0.068	6.082
2	0.068	6.082
2	0.068	6.0883
2	0.085	6.0883
2	0.085	6.0883
2	0.085	6.0946
2	0.085	6.0946
2	0.085	6.1009
2	0.085	6.1009
2	0.102	6.1072
2	0.102	6.1072
2	0.102	6.1135
2	0.102	6.1135
2	0.102	6.1197
0	0.102	6.1197
0	0.102	6.126
0	0.085	6.126
0	0.085	6.1323
0	0.085	6.1323
0	0.085	6.1386
0	0.068	6.1386
0	0.068	6.1449
0	0.068	6.1449
0	0.068	6.1449
0	0.051	6.1512
0	0.051	6.1512
0	0.051	6.1512
0	0.051	6.1512
0	0.034	6.1574
0	0.034	6.1574
0	0.034	6.1574
0	0.034	6.1574
0	0.017	6.1574
0	0.017	6.1637
0	0.017	6.1637
0	0.017	6.1637
0	0	6.1637
0	0	6.1637
0	0	6.1637
0	0	6.1637
0	0	6.1637
0	0	6.1637
0	0	6.1637
0	0	6.1637
0	0	6.1637
2	-0.017	6.1637
2	0	6.1637
2	0	6.1637
2	0	6.1637
2	0	6.1637
2	0	6.1637
2	0	6.1637
2	0	6.1637
2	0.017	6.1637
2	0.017	6.1637
2	0.017	6.1637
2	0.034	6.1637
2	0.034	6.1637
2	0.034	6.17
2	0.051	6.17
2	0.051	6.17
2	0.051	6.17
2	0.051	6.1763
2	0.068	6.1763
2	0.068	6.1763
2	0.068	6.1826
2	0.085	6.1826
2	0.085	6.1889
2	0.085	6.1889
0	0.085	6.1889
0	0.085	6.1951
0	0.085	6.1951
0	0.085	6.2014
0	0.085	6.2014
0	0.068	6.2077
0	0.068	6.2077
0	0.068	6.2077
0	0.068	6.214
0	0.068	6.214
0	0.068	6.2203
0	0.068	6.2203
1	0.068	6.2203
1	0.051	6.2265
1	0.034	6.2265
1	0.034	6.2265
1	0.017	6.2265
1	0	6.2265
1	0	6.2265
1	0	6.2265
1	-0.017	6.2265
1	-0.017	6.2265
1	-0.034	6.2265
1	-0.034	6.2265
1	-0.051	6.2203
0	-0.051	6.2203
0	-0.051	6.2203
0	-0.051	6.2203
0	-0.068	6.214
0	-0.068	6.214
0	-0.068	6.214
0	-0.068	6.2077
0	-0.068	6.2077
0	-0.068	6.2014
0	-0.068	6.2014
0	-0.085	6.2014
0	-0.085	6.1951
2	-0.085	6.1951
2	-0.068	6.1889
2	-0.068	6.1889
2	-0.068	6.1889
2	-0.051	6.1826
2	-0.051	6.1826
2	-0.051	6.1826
2	-0.034	6.1763
2	-0.034	6.1763
2	-0.034	6.1763
2	-0.017	6.1763
2	-0.017	6.1763
2	-0.017	6.1763
2	0	6.1763
2	0	6.17
2	0	6.17
2	0	6.17
2	0	6.17
2	0	6.17
2	0	6.1763
2	0.017	6.1763
2	0.017	6.1763
2	0.017	6.1763
2	0.034	6.1763
2	0.034	6.1763
2	0.034	6.1763
2	0.051	6.1826
2	0.051	6.1826
2	0.051	6.1826
2	0.068	6.1889
2	0.068	6.1889
2	0.068	6.1889
2	0.085	6.1951
2	0.085	6.1951
2	0.102	6.2014
0	0.085	6.2014
0	0.085	6.2077
0	0.085	6.2077
0	0.085	6.214
0	0.085	6.214
0	0.085	6.214
0	0.085	6.2203
0	0.068	6.2203
0	0.068	6.2265
0	0.068	6.2265
0	0.068	6.2265
0	0.068	6.2328
0	0.068	6.2328
0	0.068	6.2391
0	0.068	6.2391
0	0.068	6.2391
0	0.068	6.2454
0	0.068	6.2454
0	0.051	6.2454
0	0.051	6.2517
0	0.051	6.2517
0	0.051	6.2517
0	0.051	6.2517
0	0.051	6.258
0	0.051	6.258
1	0.051	6.258
1	0.034	6.2642
1	0.034	6.2642
1	0.017	6.2642
1	0.017	6.2642
1	0	6.2642
1	0	6.2642
1	0	6.2642
1	0	6.2642
1	-0.017	6.2642
1	-0.034	6.2642
0	-0.034	6.2642
0	-0.034	6.2642
0	-0.034	6.258
0	-0.034	6.258
0	-0.034	6.258
0	-0.034	6.258
0	-0.034	6.258
0	-0.034	6.258
0	-0.034	6.2517
0	-0.034	6.2517
0	-0.034	6.2517
0	-0.034	6.2517
0	-0.034	6.2454
0	-0.034	6.2454
0	-0.034	6.2454
2	-0.034	6.2454
2	-0.034	6.2454
2	-0.017	6.2391
2	-0.017	6.2391
2	-0.017	6.2391
2	0	6.2391
2	0	6.2391
2	0	6.2391
2	0	6.2391
2	0.017	6.2391
2	0.017	6.2391
2	0.034	6.2454
2	0.034	6.2454
2	0.051	6.2454
2	0.051	6.2454
0	0.051	6.2517
0	0.051	6.2517
0	0.051	6.2517
0	0.051	6.2517
0	0.051	6.258
0	0.051	6.258
0	0.051	6.258
0	0.051	6.258
0	0.051	6.2642
0	0.051	6.2642
1	0.034	6.2642
1	0.034	6.2642
1	0.017	6.2642
1	0.017	6.2705
1	0	6.2705
1	0	6.2705
1	0	6.2705
0	0	6.2705
0	0	6.2705
0	0	6.2705
0	0	6.2705
0	0	6.2705
0	0	6.2705
0	0	6.2705
0	0	6.2642
0	0	6.2642
0	0	6.2642
0	0	6.2642
0	0	6.2642
0	0	6.2642
0	0	6.2642
0	0	6.2642
0	0	6.2642
0	0	6.2642
0	0	6.2642
0	0	6.2642
0	0	6.2642
0	0	6.2642
0	0	6.2642
2	0	6.2642
2	0	6.2642
0	0	6.258
0	0	6.258
0	0	6.258
0	0	6.258
0	0	6.258
0	0	6.258
0	0	6.258
0	0	6.258
0	0	6.258
0	0	6.258
0	0	6.258
0	0	6.258
0	-0.017	6.258
0	-0.017	6.258
0	-0.017	6.258
0	-0.017	6.2517
0	-0.017	6.2517
0	-0.017	6.2517
0	-0.017	6.2517
0	-0.017	6.2517
0	-0.017	6.2517
0	-0.017	6.2517
0	-0.017	6.2517
0	-0.017	6.2517
0	-0.017	6.2454
2	-0.017	6.2454
2	-0.017	6.2454
2	0	6.2454
2	0	6.2454
2	0	6.2454
2	0	6.2454
2	0.017	6.2454
2	0.017	6.2454
2	0.034	6.2454
2	0.034	6.2517
2	0.034	6.2517
2	0.051	6.2517
0	0.051	6.2517
0	0.051	6.258
0	0.051	6.258
0	0.051	6.258
0	0.051	6.258
0	0.051	6.2642
0	0.051	6.2642
0	0.051	6.2642
0	0.051	6.2642
0	0.051	6.2705
0	0.051	6.2705
0	0.034	6.2705
0	0.034	6.2705
0	0.034	6.2768
0	0.034	6.2768
0	0.034	6.2768
0	0.034	6.2768
0	0.034	0
0	0.034	0
0	0.034	0
0	0.034	0
1	0.034	0.0062831
1	0.034	0.0062831
1	0.017	0.0062831
1	0.017	0.0062831
1	0	0.0062831
1	0	0.0062831
0	0	0.0062831
0	0	0.0062831
0	0	0.0062831
0	0	0.0062831
0	0	0.0062831
0	0	0.012566
0	0	0.012566
0	0	0.012566
0	0	0.012566
0	0	0.012566
0	0	0.012566
0	0	0.012566
0	0	0.012566
1	0	0.012566
1	0	0.012566
1	0	0.012566
1	0	0.012566
1	-0.017	0.012566
1	-0.017	0.012566
1	-0.034	0.012566
1	-0.034	0.0062831
1	-0.051	0.0062831
1	-0.051	0.0062831
1	-0.068	0
0	-0.068	0
0	-0.068	0
0	-0.068	6.2768
0	-0.068	6.2768
0	-0.068	6.2768
0	-0.068	6.2705
0	-0.068	6.2705
0	-0.068	6.2705
0	-0.068	6.2642
0	-0.068	6.2642
0	-0.068	6.2642
0	-0.068	6.258
0	-0.068	6.258
0	-0.068	6.258
0	-0.068	6.2517
0	-0.068	6.2517
0	-0.068	6.2454
2	-0.068	6.2454
2	-0.068	6.2454
2	-0.051	6.2391
2	-0.051	6.2391
2	-0.034	6.2391
2	-0.034	6.2391
2	-0.034	6.2328
2	-0.017	6.2328
2	-0.017	6.2328
2	0	6.2328
2	0	6.2328
2	0	6.2328
2	0	6.2328
2	0.017	6.2328
2	0.017	6.2328
2	0.017	6.2328
2	0.034	6.2391
2	0.034	6.2391
2	0.051	6.2391
2	0.051	6.2391
2	0.068	6.2454
2	0.068	6.2454
2	0.085	6.2454
2	0.085	6.2517
2	0.102	6.2517
0	0.085	6.258
0	0.085	6.258
0	0.085	6.2642
0	0.085	6.2642
0	0.085	6.2705
0	0.085	6.2705
0	0.085	6.2768
0	0.085	6.2768
0	0.085	0
0	0.085	0
0	0.085	0.0062831
1	0.085	0.0062831
1	0.085	0.0062831
1	0.068	0.012566
1	0.068	0.012566
1	0.051	0.018849
1	0.051	0.018849
1	0.034	0.018849
1	0.034	0.018849
1	0.017	0.018849
1	0.017	0.025132
1	0	0.025132
1	0	0.025132
1	0	0.025132
1	0	0.025132
1	-0.017	0.025132
1	-0.017	0.025132
1	-0.017	0.018849
1	-0.034	0.018849
1	-0.034	0.018849
1	-0.051	0.018849
1	-0.051	0.012566
1	-0.068	0.012566
0	-0.068	0.012566
0	-0.068	0.0062831
0	-0.068	0.0062831
0	-0.068	0.0062831
0	-0.068	0
0	-0.068	0
0	-0.068	0
0	-0.068	6.2768
0	-0.068	6.2768
0	-0.068	6.2768
0	-0.068	6.2705
0	-0.068	6.2705
0	-0.068	6.2705
0	-0.068	6.2642
0	-0.068	6.2642
0	-0.068	6.2642
0	-0.068	6.258
2	-0.068	6.258
2	-0.068	6.2517
2	-0.051	6.2517
2	-0.051	6.2517
2	-0.034	6.2517
2	-0.034	6.2454
2	-0.017	6.2454
0	-0.017	6.2454
0	-0.017	6.2454
0	-0.017	6.2454
0	-0.017	6.2454
0	-0.017	6.2454
0	-0.034	6.2391
0	-0.034	6.2391
2	-0.034	6.2391
2	-0.017	6.2391
2	-0.017	6.2391
2	0	6.2391
0	0	6.2391
0	-0.017	6.2328
0	-0.017	6.2328
0	-0.017	6.2328
0	-0.017	6.2328
0	-0.017	6.2328
0	-0.017	6.2328
0	-0.017	6.2328
0	-0.017	6.2328
0	-0.017	6.2328
0	-0.017	6.2265
2	-0.017	6.2265
2	-0.017	6.2265
2	-0.017	6.2265
2	0	6.2265
2	0	6.2265
2	0	6.2265
2	0	6.2265
2	0	6.2265
2	0.017	6.2265
2	0.017	6.2265
2	0.034	6.2265
2	0.034	6.2328
2	0.051	6.2328
2	0.051	6.2328
2	0.068	6.2328
2	0.068	6.2391
0	0.068	6.2391
0	0.068	6.2391
0	0.068	6.2454
0	0.068	6.2454
0	0.068	6.2454
0	0.068	6.2517
0	0.051	6.2517
0	0.051	6.2517
0	0.051	6.258
0	0.051	6.258
0	0.051	6.258
0	0.051	6.2642
1	0.051	6.2642
1	0.051	6.2642
1	0.034	6.2642
1	0.034	6.2705
1	0.017	6.2705
1	0	6.2705
1	0	6.2705
1	0	6.2705
0	0	6.2705
0	0	6.2705
0	0	6.2705
0	0	6.2705
0	0	6.2705
0	0	6.2705
0	0	6.2705
0	0	6.2705
0	0	6.2705
0	0	6.2705
0	0	6.2705
0	0	6.2705
0	0	6.2705
0	0	6.2705
2	0	6.2705
2	0	6.2705
2	0	6.2705
2	0.017	6.2705
2	0.017	6.2705
2	0.034	6.2705
2	0.034	6.2705
0	0.034	6.2705
0	0.034	6.2768
0	0.034	6.2768
0	0.034	6.2768
0	0.034	6.2768
0	0.034	6.2768
0	0.034	6.2831
0	0.034	0
0	0.034	0
0	0.034	0
0	0.034	0
0	0.034	0
0	0.034	0.0062831
0	0.034	0.0062831
1	0.034	0.0062831
1	0.034	0.0062831
1	0.017	0.0062831
1	0.017	0.012566
1	0	0.012566
1	0	0.012566
1	0	0.012566
1	0	0.012566
1	-0.017	0.0062831
1	-0.034	0.0062831
1	-0.034	0.0062831
1	-0.051	0.0062831
0	-0.051	0.0062831
0	-0.034	0
0	-0.034	0
0	-0.034	0
0	-0.034	0
0	-0.034	6.2768
0	-0.034	6.2768
0	-0.034	6.2768
0	-0.034	6.2768
0	-0.034	6.2705
0	-0.034	6.2705
0	-0.051	6.2705
0	-0.051	6.2705
0	-0.051	6.2642
0	-0.051	6.2642
2	-0.051	6.2642
2	-0.034	6.2642
2	-0.034	6.2642
2	-0.017	6.258
2	-0.017	6.258
2	0	6.258
2	0	6.258
2	0	6.258
2	0	6.258
2	0.017	6.258
0	0.017	6.258
0	0.017	6.2642
0	0.017	6.2642
0	0.017	6.2642
0	0.017	6.2642
0	0.017	6.2642
0	0.017	6.2642
0	0.017	6.2642
2	0.017	6.2642
2	0.017	6.2642
2	0.034	6.2642
2	0.034	6.2705
0	0.034	6.2705
0	0.034	6.2705
0	0.034	6.2705
0	0.034	6.2705
0	0.034	6.2768
0	0.034	6.2768
0	0.034	6.2768
0	0.034	6.2768
0	0.034	6.2768
0	0.034	0
0	0.034	0
0	0.034	0
0	0.034	0
1	0.034	0
1	0.017	0.0062831
1	0.017	0.0062831
1	0	0.0062831
1	0	0.0062831
1	0	0.0062831
1	0	0.0062831
0	0	0.0062831
0	0	0.0062831
0	0	0.0062831
0	0	0.0062831
0	0	0.0062831
0	0	0
0	0	0
0	0	0
0	0	0
0	0	0
0	0	0
0	0	0
0	0	0
0	0	0
0	0	0
0	0	0
0	0	0
0	0	0
0	0	0
0	0	0
0	0	0
0	0	0
0	0	0
0	0	0
0	0	0
0	0	0
0	0	0
0	0	0
0	0	0
0	0	6.2768
0	0	6.2768
0	0	6.2768
0	0	6.2768
0	0	6.2768
0	0	6.2768
0	0	6.2768
0	0	6.2768
0	0	6.2768
0	0	6.2768
0	0	6.2768
0	0	6.2768
0	0	6.2768
0	0	6.2768
0	0	6.2768
0	0	6.2768
0	0	6.2768
0	0	6.2768
0	0	6.2768
2	0	6.2768
2	0	6.2768
2	0	6.2768
2	0.017	6.2768
2	0.017	6.2768
0	0.017	6.2768
0	0.017	6.2768
0	0.017	6.2768
0	0.017	6.2768
0	0.017	6.2768
0	0.017	0
0	0.017	0
0	0.017	0
0	0.017	0
0	0.017	0
0	0.017	0
0	0.017	0
0	0.017	0
0	0.017	0.0062831
0	0.017	0.0062831
0	0.017	0.0062831
0	0.017	0.0062831
0	0.017	0.0062831
0	0.017	0.0062831
0	0.017	0.0062831
0	0.017	0.0062831
0	0.017	0.012566
0	0.017	0.012566
0	0.017	0.012566
0	0.017	0.012566
0	0.017	0.012566
0	0.017	0.012566
0	0.017	0.012566
0	0.017	0.018849
0	0.017	0.018849
0	0.017	0.018849
0	0.034	0.018849
0	0.034	0.018849
0	0.034	0.018849
1	0.034	0.025132
1	0.017	0.025132
1	0.017	0.025132
1	0	0.025132
1	0	0.025132
1	0	0.025132
1	0	0.025132
1	-0.017	0.025132
1	-0.017	0.025132
1	-0.034	0.025132
1	-0.034	0.018849
1	-0.051	0.018849
0	-0.051	0.018849
0	-0.034	0.018849
0	-0.034	0.012566
0	-0.034	0.012566
0	-0.034	0.012566
0	-0.034	0.012566
0	-0.034	0.012566
0	-0.034	0.0062831
0	-0.034	0.0062831
0	-0.034	0.0062831
0	-0.034	0.0062831
0	-0.034	0
0	-0.034	0
0	-0.034	0
0	-0.034	0
0	-0.034	0
0	-0.034	6.2768
0	-0.034	6.2768
2	-0.034	6.2768
2	-0.034	6.2768
2	-0.017	6.2768
2	-0.017	6.2768
2	0	6.2705
2	0	6.2705
2	0	6.2705
2	0	6.2705
2	0.017	6.2768
2	0.017	6.2768
2	0.034	6.2768
2	0.051	6.2768
2	0.051	6.2768
2	0.068	0
2	0.068	0
2	0.085	0
2	0.085	0.0062831
2	0.102	0.0062831
0	0.102	0.012566
0	0.102	0.012566
0	0.102	0.018849
0	0.102	0.018849
0	0.102	0.025132
0	0.102	0.025132
0	0.102	0.031415
0	0.102	0.037699
0	0.102	0.037699
1	0.102	0.043982
1	0.102	0.043982
1	0.085	0.050265
1	0.085	0.050265
1	0.085	0.056548
1	0.068	0.056548
1	0.068	0.056548
1	0.051	0.062831
1	0.051	0.062831
1	0.034	0.062831
1	0.034	0.062831
1	0.034	0.069114
1	0.017	0.069114
1	0.017	0.069114
1	0.017	0.069114
1	0	0.069114
1	0	0.069114
1	0	0.069114
1	0	0.069114
1	0	0.069114
1	-0.017	0.069114
1	-0.017	0.069114
1	-0.034	0.069114
1	-0.034	0.062831
1	-0.034	0.062831
1	-0.051	0.062831
1	-0.051	0.062831
1	-0.068	0.056548
1	-0.068	0.056548
1	-0.068	0.056548
1	-0.085	0.050265
1	-0.085	0.050265
0	-0.085	0.043982
0	-0.085	0.043982
0	-0.085	0.037699
0	-0.085	0.037699
0	-0.085	0.031415
0	-0.085	0.031415
0	-0.085	0.031415
0	-0.085	0.025132
0	-0.085	0.025132
0	-0.068	0.018849
0	-0.068	0.018849
0	-0.068	0.018849
2	-0.068	0.012566
2	-0.068	0.012566
2	-0.051	0.012566
2	-0.051	0.0062831
2	-0.034	0.0062831
0	-0.034	0.0062831
0	-0.034	0.0062831
0	-0.034	0
0	-0.034	0
0	-0.034	0
0	-0.034	0
0	-0.034	0
0	-0.034	6.2768
0	-0.034	6.2768
2	-0.034	6.2768
2	-0.034	6.2768
2	-0.017	6.2768
0	-0.017	6.2705
0	-0.017	6.2705
0	-0.017	6.2705
0	-0.017	6.2705
0	-0.017	6.2705
0	-0.017	6.2705
0	-0.017	6.2705
0	-0.017	6.2705
0	-0.017	6.2642
0	-0.017	6.2642
2	-0.017	6.2642
2	-0.017	6.2642
2	0	6.2642
2	0	6.2642
2	0	6.2642
2	0	6.2642
2	0.017	6.2642
2	0.017	6.2642
2	0.034	6.2642
0	0.034	6.2642
0	0.034	6.2705
0	0.034	6.2705
0	0.034	6.2705
0	0.034	6.2705
0	0.034	6.2705
2	0.034	6.2705
2	0.034	6.2768
2	0.051	6.2768
0	0.051	6.2768
0	0.051	6.2768
0	0.051	0
0	0.051	0
0	0.051	0
0	0.051	0
0	0.051	0.0062831
0	0.051	0.0062831
0	0.051	0.0062831
0	0.051	0.0062831
0	0.051	0.012566
1	0.051	0.012566
1	0.034	0.012566
1	0.034	0.012566
1	0.017	0.018849
1	0.017	0.018849
1	0	0.018849
1	0	0.018849
1	0	0.018849
1	0	0.018849
0	0	0.018849
0	0	0.018849
0	0	0.018849
0	0	0.018849
0	0	0.018849
0	0	0.018849
0	0	0.018849
0	0	0.012566
0	0	0.012566
0	0	0.012566
0	0	0.012566
0	0	0.012566
0	0	0.012566
0	0	0.012566
0	0	0.012566
0	0	0.012566
0	0	0.012566
0	0	0.012566
0	0	0.012566
2	0	0.012566
2	0	0.012566
2	0.017	0.012566
2	0.017	0.018849
2	0.034	0.018849
2	0.034	0.018849
2	0.051	0.018849
0	0.051	0.018849
0	0.051	0.025132
0	0.051	0.025132
0	0.051	0.025132
0	0.051	0.031415
0	0.051	0.031415
0	0.051	0.031415
0	0.051	0.037699
1	0.051	0.037699
1	0.051	0.037699
1	0.051	0.037699
1	0.034	0.043982
1	0.034	0.043982
1	0.017	0.043982
1	0.017	0.043982
1	0	0.043982
1	0	0.043982
1	0	0.043982
1	0	0.043982
1	0	0.043982
1	-0.017	0.043982
1	-0.017	0.043982
1	-0.034	0.043982
1	-0.034	0.043982
1	-0.051	0.037699
1	-0.051	0.037699
1	-0.051	0.037699
1	-0.068	0.037699
1	-0.068	0.031415
0	-0.068	0.031415
0	-0.068	0.025132
0	-0.068	0.025132
0	-0.068	0.025132
0	-0.068	0.018849
0	-0.068	0.018849
0	-0.068	0.018849
0	-0.068	0.012566
0	-0.068	0.012566
0	-0.068	0.012566
0	-0.068	0.0062831
0	-0.068	0.0062831
0	-0.068	0
0	-0.068	0
0	-0.068	0
0	-0.068	6.2768
2	-0.068	6.2768
2	-0.051	6.2768
2	-0.051	6.2705
2	-0.034	6.2705
2	-0.034	6.2705
2	-0.017	6.2705
2	-0.017	6.2705
0	-0.017	6.2705
0	-0.017	6.2705
0	-0.017	6.2705
0	-0.017	6.2642
0	-0.017	6.2642
0	-0.017	6.2642
0	-0.017	6.2642
0	-0.017	6.2642
2	-0.017	6.2642
2	0	6.2642
2	0	6.2642
2	0	6.2642
0	0	6.2642
0	0	6.2642
0	0	6.2642
0	0	6.2642
0	0	6.2642
0	0	6.2642
0	0	6.2642
0	0	6.2642
0	0	6.2642
0	0	6.2642
0	0	6.2642
0	0	6.2642
0	0	6.2642
2	0	6.2642
2	0	6.2642
2	0	6.2642
2	0.017	6.2642
2	0.017	6.2642
2	0.034	6.2642
0	0.034	6.2642
0	0.034	6.2642
0	0.034	6.2642
0	0.017	6.2705
0	0.017	6.2705
0	0.017	6.2705
0	0.017	6.2705
0	0.017	6.2705
0	0.017	6.2705
0	0.017	6.2768
0	0.017	6.2768
0	0.017	6.2768
0	0.017	6.2768
0	0.017	6.2768
0	0.017	6.2768
0	0.017	6.2768
0	0.017	0
0	0.017	0
0	0.017	0
0	0.017	0
1	0.017	0
1	0.017	0
1	0	0
1	0	0
1	0	0
1	0	0
1	-0.017	0
1	-0.017	0
0	-0.017	0
0	-0.017	0
0	-0.017	0
0	-0.017	0
0	-0.017	0
0	-0.017	6.2768
0	-0.017	6.2768
0	-0.017	6.2768
0	-0.017	6.2768
0	-0.017	6.2768
0	-0.017	6.2768
0	-0.017	6.2768
0	-0.017	6.2705
0	-0.017	6.2705
0	-0.017	6.2705
0	-0.017	6.2705
0	-0.017	6.2705
0	-0.017	6.2705
0	-0.017	6.2705
0	-0.017	6.2642
0	-0.017	6.2642
2	-0.017	6.2642
2	-0.017	6.2642
2	0	6.2642
2	0	6.2642
0	0	6.2642
0	0	6.2642
0	0	6.2642
0	0	6.2642
0	0	6.2642
0	0	6.258
0	0	6.258
0	0	6.258
0	0	6.258
0	0	6.258
2	0	6.258
2	0	6.258
0	0	6.258
0	0	6.258
0	0	6.258
0	0	6.258
0	0	6.258
0	0	6.258
0	0	6.258
0	0	6.258
0	0	6.258
0	0	6.258
0	0	6.258
0	0	6.2517
2	-0.017	6.2517
2	0	6.2517
2	0	6.2517
2	0	6.2517
2	0	6.2517
2	0.017	6.2517
0	0.017	6.258
0	0.017	6.258
0	0.017	6.258
0	0.017	6.258
0	0.017	6.258
0	0.017	6.258
0	0.017	6.258
0	0.017	6.258
0	0	6.258
0	0	6.258
0	0	6.258
0	0	6.2642
0	0	6.2642
0	0	6.2642
0	0	6.2642
0	0	6.2642
0	0	6.2642
0	0	6.2642
0	0	6.2642
0	0	6.2642
0	0	6.2642
0	0	6.2642
0	0	6.2642
0	0	6.2642
0	0	6.2642
0	0	6.2642
0	0	6.2642
0	0	6.2642
0	0	6.2642
0	0	6.2642
0	0	6.2642
0	0	6.2642
0	0	6.2642
2	0	6.2642
2	0	6.2642
2	0.017	6.2642
2	0.017	6.2705
2	0.034	6.2705
0	0.034	6.2705
0	0.034	6.2705
0	0.034	6.2705
0	0.034	6.2705
0	0.034	6.2768
0	0.034	6.2768
0	0.034	6.2768
0	0.034	6.2768
0	0.034	6.2768
0	0.034	6.2768
0	0.034	0
0	0.034	0
0	0.034	0
0	0.034	0
0	0.034	0
1	0.034	0
1	0.017	0.0062831
1	0.017	0.0062831
1	0	0.0062831
1	0	0.0062831
1	0	0.0062831
1	0	0.0062831
1	-0.017	0.0062831
1	-0.034	0.0062831
1	-0.034	0
0	-0.034	0
0	-0.034	0
0	-0.034	0
0	-0.034	0
0	-0.034	6.2768
0	-0.034	6.2768
0	-0.034	6.2768
0	-0.034	6.2768
0	-0.034	6.2768
0	-0.034	6.2705
0	-0.034	6.2705
0	-0.034	6.2705
0	-0.034	6.2705
2	-0.034	6.2705
2	-0.034	6.2642
2	-0.017	6.2642
2	-0.017	6.2642
2	0	6.2642
2	0	6.2642
2	0	6.2642
2	0	6.2642
2	0.017	6.2642
2	0.017	6.2642
0	0.017	6.2642
0	0.017	6.2705
0	0.017	6.2705
0	0.017	6.2705
0	0.017	6.2705
2	0.017	6.2705
2	0.034	6.2705
2	0.034	6.2768
2	0.051	6.2768
2	0.051	6.2768
0	0.051	6.2768
0	0.051	0
0	0.051	0
0	0.051	0
0	0.051	0.0062831
0	0.051	0.0062831
0	0.051	0.0062831
0	0.051	0.0062831
0	0.051	0.012566
0	0.051	0.012566
0	0.051	0.012566
0	0.068	0.018849
0	0.068	0.018849
0	0.068	0.018849
0	0.068	0.025132
1	0.068	0.025132
1	0.051	0.025132
1	0.051	0.031415
1	0.034	0.031415
1	0.034	0.031415
0	0.034	0.031415
0	0.034	0.037699
0	0.034	0.037699
0	0.034	0.037699
0	0.034	0.037699
0	0.034	0.037699
0	0.034	0.043982
0	0.034	0.043982
0	0.051	0.043982
0	0.051	0.043982
0	0.051	0.050265
0	0.051	0.050265
0	0.051	0.050265
0	0.051	0.050265
1	0.051	0.056548
1	0.051	0.056548
1	0.034	0.056548
1	0.034	0.056548
1	0.017	0.062831
1	0.017	0.062831
1	0.017	0.062831
1	0	0.062831
[truncated: 5,162 more rows]
