# Supplementary material for: Skilled motor control of an inverted pendulum implies low entropy of states but high entropy of actions
Source: PLoS Comput Biol. 2023 Jan 6;19(1):e1010810. doi: 10.1371/journal.pcbi.1010810 (PMC9851554; doi:10.1371/journal.pcbi.1010810)
Supplement: S2 File — The dataset within the file contains the data collected during the experiment. Each CSV file named “FRI_p_l.csv” corresponds to a different trial, where “p” stands for an unique numerical participant’s identifier and “l” stands for pendulum length (where “2” corresponds to 0.2, “3” to 0.3 m, “4” to 0.4 m, etc.). In every file, rows correspond to subsequent time steps, sampled with a frequency of 0.017 s. For every recorded time step, each column contains: the action selected by the trial’s participant (“action”). The value 0 corresponds to a “no action”, the value 1 represents an action that pushes the pendulum towards the clockwise direction and the value 2 corresponds to an action that pushes the pendulum towards the anti-clockwise direction.the angular velocity of the pendulum at that time step (“ang. velocity”), measured in rad s−1.the angle of the pendulum at that time step (“angle”), measured in rad with values in the interval [0, 2π) rad. The angle 0 rad corresponds to the pendulum oriented in its upright position.the single utility value associated to the whole trial (“utility”). (ZIP) [file pcbi.1010810.s002.zip › ExperimentalData/FRI_25_9.csv]

action	angular vel.	angle	trial utility
0	0	3.2358	-4.4184
0	0	3.2358
0	0	3.2358
0	0	3.2358
0	0	3.2358
0	-0.017	3.2358
0	-0.017	3.2358
0	-0.017	3.2358
0	-0.017	3.2358
0	-0.017	3.2358
0	-0.034	3.2295
0	-0.034	3.2295
2	-0.034	3.2295
2	-0.034	3.2295
2	-0.017	3.2295
2	-0.017	3.2295
2	-0.017	3.2295
2	0	3.2232
2	0	3.2232
2	0	3.2232
2	0	3.2232
2	0	3.2232
2	0.017	3.2295
2	0.017	3.2295
2	0.017	3.2295
2	0.034	3.2295
2	0.034	3.2295
2	0.034	3.2295
2	0.051	3.2358
2	0.051	3.2358
2	0.051	3.2358
2	0.068	3.2421
2	0.068	3.2421
2	0.068	3.2421
2	0.085	3.2484
2	0.085	3.2484
2	0.085	3.2546
2	0.102	3.2546
2	0.102	3.2609
2	0.102	3.2609
2	0.102	3.2672
2	0.119	3.2672
2	0.119	3.2735
2	0.119	3.2735
2	0.136	3.2798
2	0.136	3.2861
2	0.136	3.2861
2	0.136	3.2923
2	0.136	3.2986
2	0.153	3.3049
2	0.153	3.3049
2	0.153	3.3112
2	0.153	3.3175
2	0.153	3.3238
2	0.17	3.3238
2	0.17	3.33
2	0.17	3.3363
2	0.17	3.3426
2	0.17	3.3489
2	0.17	3.3552
2	0.17	3.3615
2	0.17	3.3615
2	0.187	3.3677
2	0.187	3.374
2	0.187	3.3803
2	0.187	3.3866
2	0.187	3.3929
2	0.187	3.3992
2	0.187	3.4054
2	0.187	3.4117
2	0.187	3.418
2	0.187	3.4243
2	0.187	3.4243
0	0.17	3.4306
0	0.17	3.4369
0	0.153	3.4431
0	0.136	3.4494
0	0.136	3.4494
1	0.119	3.4557
1	0.102	3.462
1	0.085	3.462
1	0.068	3.462
1	0.051	3.4683
1	0.017	3.4683
1	0	3.4683
1	0	3.4683
1	-0.017	3.4683
1	-0.034	3.4683
1	-0.051	3.4683
1	-0.085	3.462
1	-0.102	3.462
1	-0.119	3.4557
1	-0.136	3.4557
1	-0.153	3.4494
1	-0.17	3.4431
1	-0.187	3.4369
1	-0.204	3.4306
1	-0.238	3.4243
1	-0.255	3.418
1	-0.272	3.4054
1	-0.289	3.3992
1	-0.306	3.3929
1	-0.323	3.3803
1	-0.34	3.374
1	-0.357	3.3615
1	-0.374	3.3489
1	-0.391	3.3363
1	-0.391	3.3238
1	-0.408	3.3112
1	-0.425	3.2986
1	-0.442	3.2861
1	-0.459	3.2735
1	-0.476	3.2609
1	-0.476	3.2484
1	-0.493	3.2295
1	-0.51	3.217
1	-0.51	3.1981
1	-0.527	3.1855
1	-0.544	3.1667
1	-0.544	3.1541
1	-0.561	3.1353
1	-0.561	3.1164
1	-0.578	3.0976
1	-0.578	3.085
1	-0.578	3.0661
1	-0.595	3.0473
1	-0.595	3.0284
1	-0.595	3.0096
1	-0.612	2.9908
1	-0.612	2.9719
1	-0.612	2.9531
1	-0.612	2.9342
1	-0.612	2.9216
1	-0.612	2.9028
1	-0.612	2.8839
1	-0.612	2.8651
1	-0.612	2.8462
1	-0.612	2.8274
1	-0.612	2.8085
1	-0.612	2.7897
1	-0.612	2.7708
1	-0.595	2.752
1	-0.595	2.7332
1	-0.595	2.7143
1	-0.595	2.6955
1	-0.578	2.6766
1	-0.578	2.6578
1	-0.578	2.6452
1	-0.561	2.6263
1	-0.561	2.6075
1	-0.544	2.5949
1	-0.544	2.5761
1	-0.527	2.5572
1	-0.51	2.5447
1	-0.51	2.5258
1	-0.493	2.5132
1	-0.493	2.5007
1	-0.476	2.4818
1	-0.459	2.4693
1	-0.459	2.4567
1	-0.442	2.4378
1	-0.425	2.4253
1	-0.408	2.4127
1	-0.408	2.4001
1	-0.391	2.3876
1	-0.374	2.3813
1	-0.357	2.3687
1	-0.34	2.3562
1	-0.323	2.3436
1	-0.306	2.3373
1	-0.306	2.3247
1	-0.289	2.3185
1	-0.272	2.3122
1	-0.255	2.2996
1	-0.238	2.2933
1	-0.221	2.287
1	-0.204	2.2808
1	-0.187	2.2745
1	-0.17	2.2682
1	-0.153	2.2619
1	-0.136	2.2619
1	-0.119	2.2556
1	-0.102	2.2494
1	-0.085	2.2494
1	-0.068	2.2431
1	-0.051	2.2431
1	-0.034	2.2431
1	-0.017	2.2431
1	0	2.2431
1	0	2.2431
1	0.017	2.2431
1	0.034	2.2431
0	0.051	2.2431
0	0.085	2.2431
2	0.119	2.2494
2	0.153	2.2556
2	0.187	2.2556
2	0.221	2.2619
2	0.255	2.2745
2	0.289	2.2808
2	0.323	2.287
2	0.357	2.2996
2	0.391	2.3122
2	0.425	2.3247
2	0.459	2.3373
2	0.476	2.3499
2	0.51	2.3687
2	0.544	2.3813
2	0.578	2.4001
2	0.612	2.419
2	0.646	2.4378
2	0.663	2.4567
2	0.697	2.4755
2	0.731	2.5007
2	0.765	2.5195
2	0.782	2.5447
2	0.816	2.5698
2	0.833	2.5949
2	0.867	2.62
2	0.884	2.6452
2	0.918	2.6703
2	0.935	2.7017
2	0.952	2.7269
2	0.986	2.7583
2	1.003	2.7897
2	1.02	2.8211
2	1.037	2.8525
2	1.054	2.8839
2	1.071	2.9154
2	1.088	2.9468
2	1.105	2.9782
2	1.105	3.0159
2	1.122	3.0473
2	1.139	3.0787
2	1.139	3.1164
2	1.156	3.1478
2	1.156	3.1855
2	1.173	3.2232
2	1.173	3.2546
2	1.173	3.2923
2	1.173	3.33
2	1.173	3.3615
2	1.19	3.3992
2	1.173	3.4369
2	1.173	3.4683
2	1.173	3.506
2	1.173	3.5437
2	1.173	3.5751
2	1.156	3.6128
2	1.156	3.6442
2	1.139	3.6819
2	1.139	3.7133
2	1.122	3.751
2	1.122	3.7824
2	1.105	3.8201
2	1.088	3.8515
2	1.071	3.883
2	1.054	3.9144
2	1.054	3.9458
2	1.037	3.9772
2	1.02	4.0086
2	1.003	4.04
2	0.986	4.0714
2	0.952	4.0966
2	0.935	4.128
2	0.918	4.1531
2	0.901	4.1845
2	0.884	4.2097
2	0.867	4.2348
2	0.833	4.2599
2	0.816	4.2851
2	0.799	4.3102
2	0.765	4.3353
2	0.748	4.3605
2	0.731	4.3793
2	0.697	4.4044
2	0.68	4.4233
2	0.663	4.4421
2	0.629	4.4673
2	0.612	4.4861
2	0.578	4.4987
2	0.561	4.5175
2	0.544	4.5364
2	0.51	4.549
2	0.493	4.5678
2	0.459	4.5804
2	0.442	4.593
2	0.425	4.6055
2	0.391	4.6181
2	0.374	4.6306
2	0.34	4.6432
2	0.323	4.6558
2	0.289	4.6621
2	0.272	4.6746
2	0.238	4.6809
2	0.221	4.6872
2	0.204	4.6935
2	0.17	4.6998
2	0.153	4.706
2	0.119	4.706
2	0.102	4.7123
2	0.068	4.7123
2	0.051	4.7186
2	0.034	4.7186
2	0	4.7186
2	0	4.7186
2	-0.034	4.7186
2	-0.051	4.7186
2	-0.085	4.7123
2	-0.102	4.7123
2	-0.119	4.706
2	-0.153	4.706
2	-0.17	4.6998
2	-0.221	4.6935
2	-0.255	4.6872
2	-0.289	4.6746
2	-0.323	4.6683
2	-0.357	4.6558
2	-0.391	4.6432
2	-0.425	4.6306
2	-0.442	4.6181
2	-0.476	4.6055
2	-0.51	4.593
2	-0.544	4.5741
2	-0.578	4.5553
2	-0.612	4.5364
2	-0.646	4.5175
2	-0.68	4.4987
2	-0.714	4.4798
2	-0.748	4.4547
2	-0.782	4.4359
2	-0.799	4.4107
2	-0.833	4.3856
2	-0.867	4.3605
2	-0.901	4.3353
2	-0.935	4.3039
2	-0.952	4.2788
2	-0.986	4.2474
2	-1.02	4.216
2	-1.054	4.1845
2	-1.071	4.1531
2	-1.105	4.1217
2	-1.122	4.084
2	-1.156	4.0526
2	-1.19	4.0149
2	-1.224	3.9772
2	-1.258	3.9458
2	-1.292	3.9018
2	-1.326	3.8641
2	-1.343	3.8264
2	-1.377	3.7824
2	-1.411	3.7384
2	-1.428	3.7008
2	-1.462	3.6568
2	-1.479	3.6128
2	-1.513	3.5625
2	-1.53	3.5185
2	-1.547	3.4745
2	-1.564	3.4243
2	-1.581	3.3803
2	-1.598	3.33
2	-1.615	3.2861
2	-1.615	3.2358
2	-1.632	3.1855
2	-1.649	3.1353
2	-1.649	3.085
2	-1.649	3.0347
2	-1.666	2.9845
2	-1.666	2.9342
2	-1.666	2.8839
2	-1.666	2.8337
2	-1.666	2.7834
2	-1.649	2.7332
2	-1.649	2.6892
2	-1.649	2.6389
2	-1.632	2.5886
2	-1.615	2.5384
2	-1.615	2.4881
2	-1.598	2.4378
2	-1.581	2.3939
2	-1.564	2.3436
2	-1.547	2.2996
2	-1.53	2.2494
2	-1.513	2.2054
2	-1.496	2.1614
2	-1.479	2.1174
2	-1.462	2.0734
2	-1.445	2.0294
2	-1.411	1.9855
2	-1.394	1.9415
2	-1.377	1.8975
2	-1.343	1.8598
2	-1.326	1.8158
2	-1.292	1.7781
2	-1.275	1.7404
2	-1.258	1.7027
2	-1.224	1.665
2	-1.207	1.6273
2	-1.173	1.5896
2	-1.156	1.5582
2	-1.122	1.5205
2	-1.105	1.4891
2	-1.071	1.4577
2	-1.054	1.4263
2	-1.02	1.3948
2	-1.003	1.3634
2	-0.986	1.332
2	-0.952	1.3006
2	-0.935	1.2755
2	-0.901	1.2441
2	-0.884	1.2189
2	-0.867	1.1938
2	-0.833	1.1687
2	-0.816	1.1435
2	-0.799	1.1184
2	-0.782	1.0933
2	-0.748	1.0681
2	-0.731	1.0493
2	-0.714	1.0241
2	-0.697	1.0053
2	-0.68	0.98016
2	-0.663	0.96131
2	-0.646	0.94246
2	-0.629	0.92362
2	-0.595	0.90477
2	-0.578	0.88592
2	-0.561	0.86707
2	-0.544	0.8545
2	-0.544	0.83565
2	-0.527	0.8168
2	-0.51	0.80424
2	-0.493	0.78539
2	-0.476	0.77282
2	-0.459	0.76026
2	-0.442	0.74769
2	-0.425	0.73512
2	-0.425	0.71627
2	-0.408	0.70371
2	-0.391	0.69114
2	-0.374	0.68486
2	-0.374	0.67229
2	-0.357	0.65973
2	-0.34	0.64716
2	-0.34	0.64088
2	-0.323	0.62831
2	-0.306	0.61574
2	-0.306	0.60946
2	-0.289	0.60318
2	-0.289	0.59061
2	-0.272	0.58433
2	-0.255	0.57176
2	-0.255	0.56548
2	-0.238	0.5592
2	-0.238	0.55291
2	-0.221	0.54663
2	-0.221	0.54035
2	-0.204	0.52778
2	-0.204	0.5215
2	-0.187	0.51521
2	-0.187	0.50893
2	-0.187	0.50893
2	-0.17	0.50265
2	-0.17	0.49637
2	-0.153	0.49008
2	-0.153	0.4838
2	-0.136	0.4838
2	-0.136	0.47752
2	-0.136	0.47123
2	-0.119	0.46495
2	-0.119	0.46495
2	-0.119	0.45867
2	-0.102	0.45867
2	-0.102	0.45238
2	-0.102	0.45238
2	-0.085	0.4461
2	-0.085	0.4461
2	-0.085	0.43982
2	-0.068	0.43982
2	-0.068	0.43353
2	-0.068	0.43353
2	-0.051	0.43353
2	-0.051	0.42725
2	-0.051	0.42725
2	-0.051	0.42725
2	-0.034	0.42725
2	-0.034	0.42097
2	-0.034	0.42097
2	-0.017	0.42097
2	-0.017	0.42097
2	-0.017	0.42097
2	-0.017	0.42097
2	0	0.42097
2	0	0.42097
2	0	0.42097
2	0	0.42097
2	0	0.42097
2	0	0.42097
2	0	0.42097
2	0.017	0.42097
2	0.017	0.42097
2	0.017	0.42097
2	0.017	0.42097
2	0.034	0.42097
2	0.034	0.42725
2	0.034	0.42725
2	0.051	0.42725
2	0.051	0.42725
2	0.051	0.43353
2	0.051	0.43353
2	0.068	0.43353
2	0.068	0.43982
2	0.068	0.43982
2	0.085	0.43982
2	0.085	0.4461
2	0.085	0.4461
2	0.102	0.45238
2	0.102	0.45238
2	0.102	0.45867
2	0.119	0.45867
2	0.119	0.46495
2	0.136	0.47123
2	0.153	0.47123
2	0.17	0.47752
2	0.187	0.4838
2	0.187	0.49008
2	0.204	0.49637
2	0.221	0.50265
2	0.238	0.50893
2	0.255	0.51521
2	0.289	0.52778
2	0.306	0.53406
2	0.34	0.54663
2	0.357	0.55291
2	0.391	0.56548
2	0.408	0.57805
2	0.442	0.59061
2	0.476	0.60946
2	0.493	0.62203
2	0.527	0.63459
2	0.561	0.65344
2	0.578	0.67229
2	0.612	0.69114
2	0.646	0.70999
2	0.68	0.72884
2	0.714	0.74769
2	0.748	0.77282
2	0.765	0.79167
2	0.799	0.8168
2	0.833	0.84193
2	0.867	0.86707
2	0.901	0.89848
0	0.935	0.92362
0	0.952	0.95503
0	0.986	0.98016
0	1.02	1.0116
0	1.037	1.043
0	1.071	1.0744
0	1.105	1.1058
0	1.122	1.1435
0	1.156	1.1749
0	1.19	1.2126
0	1.224	1.2503
0	1.258	1.288
0	1.275	1.3257
0	1.309	1.3634
0	1.343	1.4011
0	1.377	1.4451
0	1.411	1.4828
0	1.445	1.5268
0	1.479	1.5708
0	1.513	1.621
0	1.547	1.665
0	1.581	1.709
0	1.598	1.7593
0	1.632	1.8095
0	1.666	1.8598
0	1.7	1.9101
0	1.734	1.9603
0	1.751	2.0106
0	1.785	2.0671
0	1.819	2.1174
0	1.836	2.174
0	1.87	2.2305
0	1.887	2.287
0	1.921	2.3436
0	1.938	2.4064
0	1.955	2.463
0	1.972	2.5195
0	1.989	2.5823
0	2.006	2.6389
0	2.023	2.7017
0	2.04	2.7646
0	2.04	2.8274
0	2.057	2.8902
0	2.057	2.9468
0	2.074	3.0096
0	2.074	3.0724
0	2.074	3.1353
0	2.074	3.1981
0	2.057	3.2609
0	2.057	3.3238
0	2.057	3.3866
0	2.04	3.4431
0	2.023	3.506
0	2.006	3.5688
0	1.989	3.6316
0	1.972	3.6882
0	1.955	3.751
0	1.938	3.8076
0	1.921	3.8641
0	1.887	3.9207
0	1.87	3.9772
0	1.836	4.0338
0	1.819	4.0903
0	1.785	4.1468
0	1.751	4.1971
0	1.734	4.2474
0	1.7	4.3039
0	1.666	4.3542
0	1.632	4.4044
0	1.598	4.4484
0	1.564	4.4987
0	1.53	4.5427
0	1.496	4.593
0	1.462	4.6369
0	1.428	4.6809
0	1.394	4.7186
0	1.36	4.7626
0	1.326	4.8066
0	1.292	4.8443
0	1.258	4.882
0	1.224	4.9197
0	1.19	4.9574
0	1.156	4.9888
0	1.122	5.0265
0	1.088	5.0579
0	1.071	5.0956
0	1.037	5.127
0	1.003	5.1521
0	0.969	5.1836
0	0.935	5.215
0	0.918	5.2401
0	0.884	5.2715
0	0.85	5.2966
0	0.833	5.3218
0	0.799	5.3469
0	0.765	5.372
0	0.748	5.3909
0	0.714	5.416
0	0.697	5.4349
0	0.663	5.46
0	0.646	5.4789
0	0.629	5.4977
0	0.595	5.5166
0	0.578	5.5354
0	0.544	5.548
0	0.527	5.5668
0	0.51	5.5794
0	0.493	5.5982
0	0.459	5.6108
0	0.442	5.6234
0	0.425	5.6422
0	0.408	5.6548
0	0.391	5.6611
0	0.357	5.6736
0	0.34	5.6862
0	0.323	5.6988
0	0.306	5.705
0	0.289	5.7176
0	0.272	5.7239
0	0.255	5.7302
0	0.238	5.7428
0	0.221	5.749
0	0.204	5.7553
0	0.187	5.7616
0	0.17	5.7679
0	0.153	5.7742
0	0.136	5.7742
0	0.119	5.7805
0	0.102	5.7867
2	0.085	5.7867
2	0.085	5.7867
2	0.085	5.793
2	0.068	5.793
2	0.068	5.7993
2	0.051	5.7993
2	0.051	5.7993
2	0.051	5.8056
2	0.034	5.8056
2	0.034	5.8056
2	0.034	5.8056
2	0.017	5.8056
2	0.017	5.8056
2	0	5.8119
2	0	5.8119
2	0	5.8119
2	0	5.8119
2	0	5.8119
2	0	5.8119
2	-0.017	5.8056
2	-0.017	5.8056
2	-0.017	5.8056
2	-0.034	5.8056
2	-0.034	5.8056
2	-0.051	5.8056
2	-0.051	5.7993
2	-0.051	5.7993
2	-0.068	5.7993
2	-0.068	5.793
2	-0.068	5.793
2	-0.085	5.793
2	-0.085	5.7867
2	-0.102	5.7867
2	-0.102	5.7805
2	-0.102	5.7805
2	-0.119	5.7742
2	-0.119	5.7679
2	-0.136	5.7679
2	-0.136	5.7616
2	-0.153	5.7553
2	-0.153	5.7553
2	-0.153	5.749
2	-0.17	5.7428
2	-0.17	5.7365
2	-0.187	5.7302
2	-0.187	5.7239
0	-0.204	5.7176
0	-0.221	5.7113
0	-0.255	5.705
0	-0.272	5.6988
0	-0.289	5.6862
0	-0.306	5.6799
0	-0.323	5.6674
0	-0.34	5.6611
0	-0.357	5.6485
0	-0.374	5.6359
0	-0.391	5.6234
0	-0.425	5.6108
0	-0.442	5.5982
0	-0.459	5.5857
0	-0.476	5.5731
0	-0.51	5.5543
0	-0.527	5.5417
0	-0.544	5.5228
0	-0.578	5.5103
0	-0.595	5.4914
0	-0.612	5.4726
0	-0.646	5.4537
0	-0.663	5.4349
0	-0.697	5.4097
0	-0.714	5.3909
0	-0.748	5.3658
0	-0.765	5.3469
0	-0.799	5.3218
0	-0.816	5.2966
0	-0.85	5.2715
0	-0.884	5.2464
0	-0.901	5.2213
0	-0.935	5.1898
0	-0.969	5.1647
0	-0.986	5.1333
0	-1.02	5.1019
0	-1.054	5.0705
0	-1.088	5.039
0	-1.122	5.0076
0	-1.139	4.9699
1	-1.173	4.9385
1	-1.224	4.9008
1	-1.258	4.8631
1	-1.309	4.8254
1	-1.343	4.7814
1	-1.394	4.7437
1	-1.428	4.6998
1	-1.462	4.6558
1	-1.513	4.6118
1	-1.547	4.5678
1	-1.598	4.5175
0	-1.632	4.4673
0	-1.649	4.417
0	-1.683	4.3667
0	-1.717	4.3165
0	-1.751	4.2662
0	-1.768	4.2097
0	-1.802	4.1594
0	-1.836	4.1029
0	-1.853	4.0463
0	-1.887	3.9898
0	-1.904	3.9332
0	-1.921	3.8767
0	-1.955	3.8201
0	-1.972	3.7573
0	-1.989	3.7008
0	-2.006	3.6379
0	-2.023	3.5814
0	-2.023	3.5185
0	-2.04	3.4557
0	-2.04	3.3992
0	-2.057	3.3363
0	-2.057	3.2735
0	-2.057	3.2107
0	-2.057	3.1478
0	-2.057	3.085
0	-2.057	3.0222
0	-2.04	2.9656
0	-2.04	2.9028
0	-2.023	2.84
0	-2.023	2.7771
0	-2.006	2.7206
0	-1.989	2.6578
0	-1.972	2.6012
0	-1.955	2.5384
0	-1.938	2.4818
0	-1.904	2.4253
0	-1.887	2.3624
0	-1.87	2.3059
0	-1.836	2.2556
0	-1.802	2.1991
0	-1.785	2.1425
0	-1.751	2.0923
0	-1.717	2.0357
0	-1.683	1.9855
0	-1.666	1.9352
0	-1.632	1.8849
0	-1.598	1.841
0	-1.564	1.7907
0	-1.53	1.7467
0	-1.496	1.6964
0	-1.462	1.6525
0	-1.428	1.6085
0	-1.394	1.5708
0	-1.36	1.5268
0	-1.326	1.4891
0	-1.292	1.4451
0	-1.258	1.4074
0	-1.224	1.3697
0	-1.19	1.332
0	-1.156	1.3006
0	-1.122	1.2629
0	-1.088	1.2315
0	-1.054	1.2001
0	-1.037	1.1687
0	-1.003	1.1372
0	-0.969	1.1058
0	-0.935	1.0807
0	-0.901	1.0493
0	-0.884	1.0241
0	-0.85	0.99901
0	-0.816	0.97388
0	-0.799	0.94875
0	-0.765	0.92362
0	-0.731	0.89848
0	-0.714	0.87963
0	-0.68	0.8545
0	-0.663	0.83565
0	-0.629	0.8168
0	-0.612	0.79795
0	-0.595	0.7791
0	-0.561	0.76026
0	-0.544	0.74769
0	-0.527	0.72884
0	-0.493	0.71627
0	-0.476	0.69742
1	-0.459	0.68486
1	-0.442	0.67229
1	-0.425	0.65973
1	-0.425	0.64716
1	-0.408	0.63459
1	-0.391	0.62203
1	-0.391	0.60946
1	-0.374	0.59689
1	-0.357	0.58433
1	-0.357	0.57176
1	-0.34	0.56548
1	-0.34	0.55291
1	-0.323	0.54035
1	-0.323	0.53406
1	-0.306	0.5215
1	-0.306	0.51521
1	-0.289	0.50265
1	-0.289	0.49637
1	-0.289	0.4838
1	-0.272	0.47752
1	-0.272	0.47123
1	-0.272	0.45867
0	-0.255	0.45238
0	-0.238	0.4461
0	-0.221	0.43982
0	-0.204	0.43353
0	-0.187	0.42725
0	-0.17	0.42097
0	-0.17	0.41469
0	-0.153	0.4084
0	-0.136	0.40212
1	-0.119	0.40212
1	-0.119	0.39583
1	-0.119	0.38955
1	-0.119	0.38955
1	-0.102	0.38327
1	-0.102	0.38327
1	-0.102	0.37699
1	-0.102	0.37699
1	-0.102	0.3707
1	-0.085	0.3707
1	-0.085	0.36442
0	-0.068	0.36442
0	-0.068	0.35814
0	-0.051	0.35814
0	-0.034	0.35814
0	-0.034	0.35814
0	-0.017	0.35814
0	0	0.35185
0	0	0.35185
0	0	0.35185
0	0.017	0.35185
0	0.017	0.35814
0	0.034	0.35814
1	0.051	0.35814
1	0.051	0.35814
1	0.051	0.36442
1	0.051	0.36442
1	0.068	0.36442
1	0.068	0.3707
1	0.068	0.3707
1	0.068	0.3707
1	0.068	0.37699
1	0.068	0.37699
1	0.085	0.37699
1	0.085	0.38327
1	0.085	0.38327
1	0.085	0.38955
1	0.085	0.38955
1	0.102	0.39583
1	0.102	0.39583
1	0.102	0.40212
1	0.102	0.40212
1	0.119	0.4084
1	0.119	0.4084
1	0.119	0.41469
1	0.119	0.42097
1	0.136	0.42097
1	0.136	0.42725
1	0.136	0.43353
1	0.153	0.43353
0	0.153	0.43982
0	0.17	0.4461
0	0.187	0.45238
0	0.204	0.45867
0	0.221	0.46495
0	0.238	0.47123
0	0.255	0.47752
0	0.272	0.49008
0	0.272	0.49637
0	0.289	0.50265
0	0.306	0.51521
0	0.323	0.5215
0	0.34	0.53406
0	0.357	0.54663
0	0.374	0.5592
0	0.391	0.56548
0	0.408	0.57805
0	0.425	0.59689
0	0.459	0.60946
0	0.476	0.62203
0	0.493	0.63459
0	0.51	0.65344
0	0.527	0.66601
0	0.544	0.68486
0	0.578	0.70371
0	0.595	0.71627
0	0.612	0.73512
0	0.646	0.75397
0	0.663	0.77282
0	0.68	0.79795
0	0.714	0.8168
0	0.731	0.84193
0	0.765	0.86079
0	0.782	0.88592
0	0.816	0.91105
0	0.833	0.93618
0	0.867	0.96131
0	0.884	0.98645
0	0.918	1.0116
0	0.952	1.043
0	0.969	1.0681
0	1.003	1.0995
0	1.037	1.131
0	1.054	1.1624
0	1.088	1.1938
0	1.122	1.2315
0	1.156	1.2629
0	1.19	1.3006
0	1.224	1.332
0	1.241	1.3697
0	1.275	1.4074
0	1.309	1.4514
0	1.343	1.4891
0	1.377	1.5331
0	1.411	1.5708
0	1.445	1.6148
0	1.479	1.6587
0	1.513	1.7027
0	1.547	1.753
0	1.564	1.797
0	1.598	1.8472
0	1.632	1.8912
0	1.666	1.9415
0	1.7	1.9917
0	1.717	2.0483
0	1.751	2.0986
0	1.785	2.1488
0	1.802	2.2054
0	1.836	2.2619
0	1.853	2.3185
0	1.87	2.375
0	1.904	2.4316
0	1.921	2.4881
0	1.938	2.5447
2	1.955	2.6012
2	1.972	2.664
2	2.006	2.7206
2	2.023	2.7834
2	2.04	2.8462
2	2.057	2.9091
2	2.074	2.9656
2	2.091	3.0284
2	2.091	3.0913
2	2.108	3.1604
2	2.108	3.2232
2	2.108	3.2861
2	2.108	3.3489
2	2.108	3.4117
2	2.108	3.4745
2	2.108	3.5374
0	2.091	3.6002
0	2.074	3.6631
0	2.057	3.7259
0	2.04	3.7887
0	2.023	3.8515
0	1.989	3.9081
0	1.972	3.9709
0	1.938	4.0275
0	1.921	4.0903
0	1.887	4.1468
0	1.853	4.2034
0	1.819	4.2537
0	1.802	4.3102
0	1.768	4.3667
0	1.734	4.417
0	1.7	4.4673
0	1.666	4.5175
0	1.632	4.5678
0	1.598	4.6181
0	1.564	4.6683
0	1.53	4.7123
0	1.496	4.7563
0	1.462	4.8003
0	1.428	4.8443
0	1.394	4.8883
0	1.36	4.9322
0	1.326	4.9699
0	1.292	5.0076
0	1.258	5.0516
0	1.224	5.083
0	1.19	5.1207
0	1.173	5.1584
0	1.139	5.1961
0	1.105	5.2275
0	1.071	5.2589
0	1.054	5.2904
0	1.02	5.3218
0	0.986	5.3532
0	0.969	5.3846
0	0.935	5.4097
0	0.918	5.4412
0	0.884	5.4663
0	0.867	5.4977
0	0.85	5.5228
0	0.816	5.548
0	0.799	5.5731
0	0.782	5.592
0	0.748	5.6171
0	0.731	5.6422
0	0.714	5.6611
0	0.697	5.6799
0	0.68	5.705
0	0.663	5.7239
0	0.646	5.7428
0	0.629	5.7616
0	0.612	5.7805
0	0.595	5.7993
0	0.578	5.8182
0	0.561	5.837
0	0.544	5.8496
0	0.527	5.8684
0	0.51	5.881
0	0.51	5.8998
0	0.493	5.9124
0	0.476	5.9313
0	0.476	5.9438
0	0.459	5.9564
0	0.442	5.9689
1	0.442	5.9878
1	0.425	6.0004
1	0.391	6.0129
1	0.374	6.0255
1	0.357	6.0318
1	0.34	6.0443
1	0.323	6.0569
1	0.306	6.0632
1	0.289	6.0758
1	0.289	6.082
1	0.272	6.0946
1	0.255	6.1009
1	0.238	6.1072
1	0.221	6.1135
1	0.204	6.1197
1	0.187	6.126
1	0.17	6.1323
1	0.17	6.1386
1	0.153	6.1449
1	0.136	6.1512
1	0.119	6.1512
1	0.119	6.1574
1	0.102	6.1574
1	0.085	6.1637
1	0.068	6.1637
1	0.051	6.17
1	0.051	6.17
1	0.034	6.17
1	0.017	6.17
1	0	6.17
1	0	6.17
1	0	6.17
1	-0.017	6.17
1	-0.017	6.17
1	-0.034	6.17
1	-0.051	6.17
1	-0.068	6.17
1	-0.068	6.1637
1	-0.085	6.1637
1	-0.102	6.1574
1	-0.119	6.1574
0	-0.119	6.1512
0	-0.119	6.1449
0	-0.119	6.1449
0	-0.136	6.1386
0	-0.136	6.1323
0	-0.136	6.1323
0	-0.153	6.126
0	-0.153	6.1197
2	-0.153	6.1197
2	-0.153	6.1135
2	-0.153	6.1072
2	-0.153	6.1009
2	-0.136	6.0946
2	-0.136	6.0946
2	-0.136	6.0883
2	-0.136	6.082
2	-0.136	6.082
2	-0.136	6.0758
2	-0.136	6.0695
2	-0.119	6.0695
2	-0.119	6.0632
2	-0.119	6.0569
2	-0.119	6.0569
2	-0.119	6.0506
2	-0.119	6.0506
2	-0.119	6.0443
2	-0.119	6.0381
2	-0.119	6.0381
2	-0.119	6.0318
2	-0.119	6.0318
2	-0.119	6.0255
2	-0.102	6.0255
2	-0.102	6.0192
2	-0.102	6.0129
2	-0.102	6.0129
2	-0.102	6.0066
2	-0.102	6.0066
2	-0.102	6.0004
2	-0.102	6.0004
2	-0.102	5.9941
2	-0.102	5.9941
2	-0.102	5.9878
2	-0.102	5.9815
2	-0.119	5.9815
2	-0.119	5.9752
2	-0.119	5.9752
2	-0.119	5.9689
2	-0.119	5.9689
2	-0.119	5.9627
0	-0.119	5.9564
0	-0.136	5.9564
0	-0.153	5.9501
0	-0.153	5.9438
0	-0.17	5.9375
0	-0.187	5.9313
0	-0.187	5.9313
0	-0.204	5.925
0	-0.221	5.9124
1	-0.221	5.9061
1	-0.255	5.8998
1	-0.272	5.8936
1	-0.289	5.8873
1	-0.306	5.8747
1	-0.34	5.8621
1	-0.357	5.8559
1	-0.374	5.8433
1	-0.408	5.8307
1	-0.425	5.8182
1	-0.459	5.8056
1	-0.476	5.793
1	-0.493	5.7742
0	-0.51	5.7616
0	-0.527	5.7428
0	-0.544	5.7302
0	-0.561	5.7113
0	-0.578	5.6925
0	-0.595	5.6736
0	-0.629	5.6548
0	-0.646	5.6359
0	-0.663	5.6171
0	-0.68	5.5982
0	-0.697	5.5794
1	-0.731	5.5543
1	-0.748	5.5354
1	-0.782	5.5103
1	-0.816	5.4851
1	-0.85	5.46
1	-0.884	5.4349
1	-0.918	5.4035
1	-0.952	5.3783
1	-0.986	5.3469
1	-1.02	5.3155
1	-1.054	5.2841
1	-1.088	5.2527
1	-1.139	5.2213
0	-1.156	5.1836
0	-1.19	5.1521
0	-1.224	5.1144
0	-1.258	5.0767
0	-1.275	5.039
0	-1.309	5.0014
0	-1.343	4.9574
0	-1.377	4.9197
0	-1.411	4.8757
0	-1.445	4.8317
0	-1.479	4.7877
0	-1.513	4.7437
0	-1.53	4.6998
0	-1.564	4.6495
0	-1.598	4.6055
0	-1.632	4.5553
0	-1.666	4.505
0	-1.7	4.4547
0	-1.734	4.4044
0	-1.768	4.3479
0	-1.785	4.2976
0	-1.819	4.2411
0	-1.853	4.1845
0	-1.87	4.128
0	-1.904	4.0714
0	-1.921	4.0149
0	-1.955	3.9583
0	-1.972	3.8955
0	-1.989	3.839
0	-2.023	3.7761
0	-2.04	3.7196
0	-2.057	3.6568
0	-2.057	3.5939
0	-2.074	3.5311
0	-2.091	3.4683
0	-2.091	3.4054
0	-2.108	3.3426
0	-2.108	3.2798
0	-2.108	3.217
0	-2.108	3.1541
0	-2.108	3.085
0	-2.108	3.0222
0	-2.091	2.9593
0	-2.091	2.8965
0	-2.074	2.8337
0	-2.074	2.7708
0	-2.057	2.708
0	-2.04	2.6515
0	-2.023	2.5886
0	-2.006	2.5258
0	-1.989	2.4693
0	-1.955	2.4064
0	-1.938	2.3499
0	-1.904	2.2933
0	-1.887	2.2368
0	-1.853	2.1802
0	-1.819	2.1237
0	-1.802	2.0671
0	-1.768	2.0106
0	-1.734	1.9603
0	-1.7	1.9101
0	-1.666	1.8598
0	-1.632	1.8095
0	-1.598	1.7593
0	-1.564	1.709
0	-1.53	1.665
0	-1.496	1.621
0	-1.462	1.5708
0	-1.428	1.5331
0	-1.394	1.4891
0	-1.36	1.4451
0	-1.326	1.4074
0	-1.292	1.3634
0	-1.275	1.3257
0	-1.241	1.288
0	-1.207	1.2503
0	-1.173	1.2126
0	-1.139	1.1812
0	-1.105	1.1498
0	-1.071	1.1121
0	-1.037	1.0807
0	-1.02	1.0493
0	-0.986	1.0179
0	-0.952	0.99273
0	-0.935	0.96131
0	-0.901	0.93618
0	-0.867	0.90477
0	-0.85	0.87963
0	-0.816	0.8545
0	-0.799	0.82937
0	-0.765	0.81052
0	-0.748	0.78539
0	-0.731	0.76026
0	-0.697	0.74141
0	-0.68	0.72256
0	-0.663	0.69742
0	-0.629	0.67858
0	-0.612	0.65973
0	-0.595	0.64088
0	-0.578	0.62203
0	-0.561	0.60946
0	-0.527	0.59061
0	-0.51	0.57805
0	-0.493	0.5592
0	-0.476	0.54663
0	-0.459	0.52778
0	-0.442	0.51521
0	-0.425	0.50265
0	-0.408	0.49008
0	-0.391	0.47752
0	-0.374	0.46495
0	-0.357	0.45238
0	-0.357	0.4461
0	-0.34	0.43353
0	-0.323	0.42097
0	-0.306	0.41469
0	-0.289	0.40212
0	-0.289	0.39583
0	-0.272	0.38955
0	-0.255	0.37699
0	-0.238	0.3707
0	-0.238	0.36442
0	-0.221	0.35814
0	-0.204	0.35185
0	-0.204	0.34557
0	-0.187	0.33929
0	-0.17	0.333
0	-0.17	0.32672
0	-0.153	0.32044
0	-0.136	0.31416
0	-0.136	0.31416
0	-0.119	0.30787
0	-0.102	0.30787
0	-0.102	0.30159
0	-0.085	0.29531
0	-0.085	0.29531
0	-0.068	0.29531
0	-0.068	0.28902
0	-0.051	0.28902
0	-0.034	0.28902
0	-0.034	0.28902
1	-0.017	0.28274
1	-0.017	0.28274
1	-0.017	0.28274
1	-0.017	0.28274
1	-0.017	0.28274
1	-0.017	0.28274
1	-0.017	0.27646
1	-0.017	0.27646
1	-0.017	0.27646
1	-0.017	0.27646
1	-0.017	0.27646
1	-0.017	0.27646
1	-0.017	0.27646
1	-0.017	0.27646
1	-0.017	0.27017
1	-0.017	0.27017
1	-0.017	0.27017
1	-0.017	0.27017
1	-0.017	0.27017
1	-0.017	0.27017
1	-0.017	0.27017
1	-0.017	0.27017
1	-0.017	0.26389
1	-0.017	0.26389
1	-0.017	0.26389
1	-0.017	0.26389
1	-0.017	0.26389
1	-0.017	0.26389
1	-0.017	0.26389
1	-0.017	0.25761
1	-0.017	0.25761
1	-0.017	0.25761
1	-0.017	0.25761
1	-0.017	0.25761
1	-0.017	0.25761
1	-0.017	0.25761
1	-0.017	0.25132
1	-0.017	0.25132
1	-0.017	0.25132
1	-0.017	0.25132
1	-0.017	0.25132
1	-0.017	0.25132
1	-0.034	0.25132
1	-0.034	0.24504
1	-0.034	0.24504
1	-0.034	0.24504
1	-0.034	0.24504
1	-0.034	0.24504
1	-0.034	0.23876
1	-0.034	0.23876
1	-0.034	0.23876
1	-0.034	0.23876
1	-0.034	0.23876
1	-0.034	0.23876
1	-0.034	0.23247
1	-0.034	0.23247
1	-0.034	0.23247
1	-0.034	0.23247
1	-0.034	0.22619
1	-0.051	0.22619
1	-0.051	0.22619
1	-0.051	0.22619
1	-0.051	0.21991
1	-0.051	0.21991
1	-0.051	0.21991
1	-0.051	0.21991
1	-0.051	0.21363
1	-0.051	0.21363
1	-0.051	0.21363
1	-0.068	0.20734
1	-0.068	0.20734
1	-0.068	0.20734
1	-0.068	0.20106
1	-0.068	0.20106
1	-0.068	0.20106
1	-0.068	0.19478
1	-0.068	0.19478
1	-0.085	0.18849
1	-0.085	0.18849
1	-0.085	0.18849
1	-0.085	0.18221
0	-0.085	0.18221
0	-0.068	0.17593
0	-0.068	0.17593
0	-0.068	0.17593
0	-0.051	0.16964
0	-0.051	0.16964
0	-0.051	0.16964
0	-0.034	0.16336
0	-0.034	0.16336
0	-0.034	0.16336
0	-0.017	0.16336
0	-0.017	0.16336
0	-0.017	0.16336
0	0	0.16336
0	0	0.15708
0	0	0.15708
0	0	0.15708
0	0	0.15708
0	0	0.16336
0	0.017	0.16336
0	0.017	0.16336
0	0.017	0.16336
0	0.034	0.16336
0	0.034	0.16336
0	0.034	0.16336
1	0.051	0.16964
1	0.034	0.16964
1	0.034	0.16964
1	0.034	0.16964
1	0.034	0.17593
1	0.034	0.17593
1	0.017	0.17593
1	0.017	0.17593
1	0.017	0.17593
1	0.017	0.17593
1	0.017	0.17593
1	0.017	0.17593
1	0	0.18221
1	0	0.18221
1	0	0.18221
1	0	0.18221
1	0	0.18221
1	0	0.18221
1	0	0.18221
1	0	0.18221
1	0	0.18221
1	0	0.18221
1	0	0.18221
1	-0.017	0.17593
1	-0.017	0.17593
1	-0.017	0.17593
1	-0.017	0.17593
1	-0.017	0.17593
1	-0.017	0.17593
1	-0.034	0.17593
1	-0.034	0.16964
1	-0.034	0.16964
1	-0.034	0.16964
1	-0.034	0.16964
1	-0.051	0.16964
1	-0.051	0.16336
1	-0.051	0.16336
1	-0.051	0.16336
1	-0.051	0.15708
1	-0.068	0.15708
1	-0.068	0.15708
1	-0.068	0.15079
1	-0.068	0.15079
1	-0.068	0.15079
1	-0.085	0.14451
1	-0.085	0.14451
1	-0.085	0.13823
1	-0.085	0.13823
0	-0.085	0.13195
0	-0.085	0.13195
0	-0.085	0.13195
0	-0.068	0.12566
0	-0.068	0.12566
0	-0.068	0.11938
0	-0.068	0.11938
0	-0.051	0.11938
0	-0.051	0.1131
0	-0.051	0.1131
0	-0.051	0.1131
0	-0.034	0.1131
0	-0.034	0.10681
0	-0.034	0.10681
0	-0.034	0.10681
0	-0.034	0.10681
0	-0.017	0.10681
0	-0.017	0.10681
0	-0.017	0.10053
0	-0.017	0.10053
1	-0.017	0.10053
1	-0.017	0.10053
1	-0.017	0.10053
1	-0.017	0.10053
1	-0.034	0.10053
1	-0.034	0.094246
1	-0.034	0.094246
1	-0.051	0.094246
0	-0.051	0.094246
0	-0.034	0.087963
0	-0.034	0.087963
0	-0.034	0.087963
0	-0.034	0.087963
0	-0.034	0.087963
0	-0.034	0.08168
0	-0.017	0.08168
0	-0.017	0.08168
0	-0.017	0.08168
0	-0.017	0.08168
0	-0.017	0.08168
0	-0.017	0.08168
0	0	0.08168
0	0	0.08168
0	0	0.08168
0	0	0.075397
0	0	0.075397
0	0	0.075397
0	0	0.075397
0	0	0.075397
0	0	0.075397
0	0	0.08168
0	0	0.08168
0	0	0.08168
0	0.017	0.08168
0	0.017	0.08168
0	0.017	0.08168
0	0.017	0.08168
0	0.017	0.08168
0	0.017	0.08168
1	0.034	0.08168
1	0.017	0.087963
1	0.017	0.087963
1	0	0.087963
1	0	0.087963
1	0	0.087963
1	0	0.087963
1	0	0.087963
1	0	0.087963
1	-0.017	0.087963
1	-0.017	0.087963
1	-0.017	0.087963
1	-0.034	0.08168
1	-0.034	0.08168
1	-0.034	0.08168
1	-0.051	0.08168
1	-0.051	0.075397
0	-0.051	0.075397
0	-0.051	0.075397
0	-0.051	0.075397
0	-0.051	0.069114
0	-0.034	0.069114
0	-0.034	0.069114
0	-0.034	0.069114
0	-0.034	0.062831
0	-0.034	0.062831
0	-0.034	0.062831
0	-0.034	0.062831
0	-0.017	0.062831
0	-0.017	0.062831
0	-0.017	0.056548
0	-0.017	0.056548
0	-0.017	0.056548
0	-0.017	0.056548
0	-0.017	0.056548
0	-0.017	0.056548
0	0	0.056548
0	0	0.056548
1	0	0.056548
1	-0.017	0.056548
1	-0.017	0.050265
1	-0.034	0.050265
1	-0.034	0.050265
1	-0.034	0.050265
0	-0.034	0.050265
0	-0.034	0.043982
0	-0.034	0.043982
0	-0.034	0.043982
0	-0.034	0.043982
0	-0.034	0.043982
0	-0.034	0.043982
0	-0.034	0.037699
0	-0.034	0.037699
0	-0.017	0.037699
0	-0.017	0.037699
0	-0.017	0.037699
0	-0.017	0.037699
0	-0.017	0.031415
0	-0.017	0.031415
0	-0.017	0.031415
0	-0.017	0.031415
0	-0.017	0.031415
0	-0.017	0.031415
0	-0.017	0.031415
0	-0.017	0.031415
2	-0.017	0.031415
2	0	0.031415
2	0	0.031415
2	0	0.031415
2	0.017	0.031415
2	0.017	0.031415
2	0.034	0.031415
2	0.051	0.031415
2	0.051	0.031415
2	0.068	0.037699
2	0.068	0.037699
2	0.085	0.043982
0	0.085	0.043982
0	0.085	0.043982
0	0.085	0.050265
0	0.085	0.050265
0	0.085	0.056548
0	0.102	0.056548
0	0.102	0.062831
0	0.102	0.062831
1	0.102	0.069114
1	0.102	0.069114
1	0.085	0.075397
1	0.085	0.075397
1	0.068	0.08168
1	0.068	0.08168
1	0.068	0.087963
1	0.051	0.087963
1	0.051	0.087963
1	0.051	0.087963
1	0.034	0.094246
1	0.034	0.094246
1	0.034	0.094246
1	0.017	0.094246
1	0.017	0.094246
1	0.017	0.094246
1	0	0.10053
1	0	0.10053
1	0	0.10053
1	0	0.10053
1	0	0.10053
1	0	0.10053
1	-0.017	0.094246
1	-0.017	0.094246
1	-0.017	0.094246
1	-0.034	0.094246
1	-0.034	0.094246
1	-0.034	0.094246
1	-0.051	0.087963
1	-0.051	0.087963
1	-0.051	0.087963
1	-0.068	0.08168
1	-0.068	0.08168
1	-0.068	0.08168
1	-0.085	0.075397
1	-0.085	0.075397
1	-0.102	0.069114
0	-0.085	0.069114
0	-0.085	0.062831
0	-0.085	0.062831
0	-0.085	0.062831
0	-0.085	0.056548
0	-0.085	0.056548
0	-0.085	0.050265
0	-0.085	0.050265
0	-0.068	0.043982
0	-0.068	0.043982
0	-0.068	0.043982
0	-0.068	0.037699
0	-0.068	0.037699
0	-0.068	0.031415
0	-0.068	0.031415
0	-0.068	0.031415
0	-0.068	0.025132
0	-0.068	0.025132
0	-0.068	0.025132
0	-0.068	0.018849
0	-0.068	0.018849
0	-0.068	0.018849
0	-0.068	0.012566
0	-0.051	0.012566
0	-0.051	0.012566
0	-0.051	0.0062831
0	-0.051	0.0062831
0	-0.051	0.0062831
0	-0.051	0
0	-0.051	0
0	-0.051	0
2	-0.051	6.2768
2	-0.051	6.2768
2	-0.034	6.2768
2	-0.034	6.2768
2	-0.017	6.2768
2	-0.017	6.2705
2	0	6.2705
2	0	6.2705
2	0	6.2705
2	0	6.2705
2	0.017	6.2705
2	0.017	6.2768
2	0.034	6.2768
2	0.034	6.2768
0	0.034	6.2768
0	0.034	6.2768
0	0.034	0
0	0.034	0
0	0.034	0
0	0.034	0
0	0.034	0.0062831
0	0.034	0.0062831
0	0.034	0.0062831
0	0.034	0.0062831
0	0.034	0.012566
0	0.034	0.012566
0	0.051	0.012566
0	0.051	0.012566
1	0.051	0.018849
1	0.034	0.018849
1	0.034	0.018849
1	0.017	0.018849
1	0.017	0.018849
1	0	0.018849
1	0	0.018849
1	0	0.018849
1	0	0.018849
0	0	0.018849
0	0	0.018849
0	0	0.018849
0	0	0.018849
0	0	0.018849
0	0	0.018849
0	0	0.018849
0	0	0.018849
0	0	0.018849
0	0	0.018849
0	0	0.018849
0	0	0.018849
0	0	0.018849
0	0	0.018849
0	0	0.018849
0	0	0.018849
0	0	0.018849
0	0	0.018849
0	0	0.018849
0	0	0.018849
0	0	0.018849
0	0	0.018849
0	0	0.018849
0	0	0.018849
0	0	0.018849
0	0	0.018849
0	0	0.018849
0	0	0.018849
0	0	0.018849
0	0	0.018849
1	0	0.018849
1	0	0.018849
1	0	0.018849
1	0	0.018849
1	-0.017	0.018849
1	-0.017	0.018849
1	-0.034	0.012566
1	-0.034	0.012566
0	-0.034	0.012566
0	-0.034	0.012566
0	-0.034	0.012566
0	-0.034	0.0062831
0	-0.034	0.0062831
0	-0.034	0.0062831
0	-0.034	0.0062831
0	-0.034	0
0	-0.034	0
0	-0.034	0
0	-0.034	0
0	-0.034	0
0	-0.034	6.2768
0	-0.034	6.2768
0	-0.034	6.2768
0	-0.034	6.2768
0	-0.034	6.2705
0	-0.034	6.2705
0	-0.034	6.2705
0	-0.034	6.2705
0	-0.034	6.2705
0	-0.034	6.2642
0	-0.034	6.2642
0	-0.034	6.2642
0	-0.034	6.2642
2	-0.034	6.258
2	-0.034	6.258
2	-0.017	6.258
2	-0.017	6.258
2	0	6.258
2	0	6.258
2	0	6.258
2	0	6.258
2	0	6.258
2	0.017	6.258
2	0.017	6.258
2	0.034	6.258
2	0.034	6.258
0	0.034	6.2642
0	0.034	6.2642
0	0.034	6.2642
0	0.034	6.2642
0	0.034	6.2705
0	0.034	6.2705
0	0.034	6.2705
0	0.034	6.2705
0	0.034	6.2705
0	0.034	6.2768
0	0.034	6.2768
0	0.034	6.2768
0	0.034	6.2768
0	0.034	6.2768
0	0.034	0
0	0.034	0
0	0.034	0
0	0.034	0
0	0.034	0
0	0.034	0.0062831
0	0.034	0.0062831
0	0.034	0.0062831
0	0.034	0.0062831
0	0.034	0.012566
0	0.034	0.012566
0	0.034	0.012566
0	0.034	0.012566
0	0.034	0.012566
0	0.034	0.018849
0	0.034	0.018849
0	0.034	0.018849
0	0.034	0.018849
0	0.051	0.025132
0	0.051	0.025132
0	0.051	0.025132
1	0.051	0.025132
1	0.034	0.031415
1	0.034	0.031415
0	0.034	0.031415
0	0.034	0.031415
0	0.034	0.031415
0	0.034	0.037699
0	0.034	0.037699
0	0.034	0.037699
0	0.034	0.037699
0	0.034	0.037699
0	0.034	0.043982
0	0.051	0.043982
1	0.051	0.043982
1	0.034	0.043982
1	0.034	0.050265
1	0.017	0.050265
1	0.017	0.050265
1	0	0.050265
1	0	0.050265
1	0	0.050265
1	0	0.050265
1	0	0.050265
1	-0.017	0.050265
1	-0.017	0.050265
1	-0.034	0.050265
1	-0.034	0.050265
1	-0.034	0.043982
1	-0.051	0.043982
1	-0.051	0.043982
1	-0.068	0.037699
1	-0.068	0.037699
1	-0.085	0.037699
1	-0.085	0.031415
1	-0.085	0.031415
1	-0.102	0.025132
0	-0.102	0.025132
0	-0.102	0.018849
0	-0.102	0.018849
0	-0.102	0.012566
0	-0.102	0.012566
0	-0.102	0.0062831
0	-0.102	0.0062831
0	-0.102	0
0	-0.102	0
0	-0.102	6.2768
0	-0.102	6.2768
0	-0.102	6.2705
0	-0.102	6.2705
0	-0.102	6.2642
0	-0.102	6.2642
0	-0.102	6.258
0	-0.102	6.258
0	-0.102	6.2517
0	-0.102	6.2517
0	-0.102	6.2454
0	-0.102	6.2454
0	-0.102	6.2391
0	-0.102	6.2391
0	-0.102	6.2328
2	-0.102	6.2328
2	-0.102	6.2265
2	-0.085	6.2203
2	-0.085	6.2203
2	-0.085	6.2203
2	-0.068	6.214
2	-0.068	6.214
2	-0.051	6.2077
2	-0.051	6.2077
2	-0.051	6.2077
2	-0.034	6.2077
2	-0.034	6.2014
2	-0.034	6.2014
2	-0.017	6.2014
2	-0.017	6.2014
2	0	6.2014
2	0	6.2014
2	0	6.2014
2	0	6.2014
2	0	6.2014
2	0	6.2014
2	0.017	6.2014
2	0.017	6.2014
2	0.034	6.2014
2	0.034	6.2077
2	0.034	6.2077
0	0.034	6.2077
0	0.034	6.2077
0	0.034	6.2077
0	0.034	6.214
0	0.034	6.214
0	0.034	6.214
0	0.017	6.214
0	0.017	6.214
0	0.017	6.214
0	0.017	6.2203
0	0.017	6.2203
2	0.017	6.2203
2	0.017	6.2203
2	0.034	6.2203
2	0.034	6.2203
2	0.034	6.2203
2	0.051	6.2265
2	0.051	6.2265
2	0.068	6.2265
2	0.068	6.2328
0	0.068	6.2328
[truncated: 5,162 more rows]
