# Supplementary material for: Skilled motor control of an inverted pendulum implies low entropy of states but high entropy of actions
Source: PLoS Comput Biol. 2023 Jan 6;19(1):e1010810. doi: 10.1371/journal.pcbi.1010810 (PMC9851554; doi:10.1371/journal.pcbi.1010810)
Supplement: S2 File — The dataset within the file contains the data collected during the experiment. Each CSV file named “FRI_p_l.csv” corresponds to a different trial, where “p” stands for an unique numerical participant’s identifier and “l” stands for pendulum length (where “2” corresponds to 0.2, “3” to 0.3 m, “4” to 0.4 m, etc.). In every file, rows correspond to subsequent time steps, sampled with a frequency of 0.017 s. For every recorded time step, each column contains: the action selected by the trial’s participant (“action”). The value 0 corresponds to a “no action”, the value 1 represents an action that pushes the pendulum towards the clockwise direction and the value 2 corresponds to an action that pushes the pendulum towards the anti-clockwise direction.the angular velocity of the pendulum at that time step (“ang. velocity”), measured in rad s−1.the angle of the pendulum at that time step (“angle”), measured in rad with values in the interval [0, 2π) rad. The angle 0 rad corresponds to the pendulum oriented in its upright position.the single utility value associated to the whole trial (“utility”). (ZIP) [file pcbi.1010810.s002.zip › ExperimentalData/FRI_36_3.csv]

action	angular vel.	angle	trial utility
0	0	3.2358	-18.2935
0	-0.017	3.2358
0	-0.017	3.2358
0	-0.034	3.2358
0	-0.034	3.2358
0	-0.051	3.2358
0	-0.068	3.2295
0	-0.068	3.2295
0	-0.085	3.2295
0	-0.085	3.2232
0	-0.102	3.2232
0	-0.102	3.217
0	-0.102	3.217
0	-0.119	3.2107
0	-0.119	3.2044
0	-0.136	3.2044
0	-0.136	3.1981
0	-0.136	3.1918
0	-0.153	3.1918
0	-0.153	3.1855
0	-0.153	3.1793
0	-0.153	3.173
0	-0.17	3.1667
0	-0.17	3.1667
0	-0.17	3.1604
0	-0.17	3.1541
0	-0.17	3.1478
0	-0.17	3.1416
0	-0.17	3.1353
0	-0.17	3.129
0	-0.17	3.129
0	-0.17	3.1227
0	-0.17	3.1164
0	-0.17	3.1101
0	-0.17	3.1038
0	-0.153	3.0976
0	-0.153	3.0976
0	-0.153	3.0913
0	-0.136	3.085
0	-0.136	3.0787
0	-0.136	3.0787
0	-0.119	3.0724
0	-0.119	3.0661
0	-0.119	3.0661
0	-0.102	3.0599
0	-0.102	3.0599
0	-0.085	3.0536
0	-0.085	3.0536
0	-0.068	3.0473
0	-0.068	3.0473
0	-0.051	3.0473
0	-0.051	3.041
0	-0.034	3.041
0	-0.017	3.041
0	-0.017	3.041
0	0	3.041
0	0	3.041
1	0	3.041
1	0	3.041
1	-0.017	3.041
1	-0.034	3.041
1	-0.051	3.0347
1	-0.068	3.0347
1	-0.085	3.0347
1	-0.102	3.0284
1	-0.119	3.0222
1	-0.136	3.0222
1	-0.153	3.0159
1	-0.17	3.0096
1	-0.17	3.0033
1	-0.187	3.0033
1	-0.204	2.997
1	-0.221	2.9908
1	-0.221	2.9782
1	-0.238	2.9719
1	-0.255	2.9656
1	-0.255	2.9593
1	-0.272	2.9531
1	-0.272	2.9405
1	-0.289	2.9342
1	-0.289	2.9216
1	-0.289	2.9154
1	-0.289	2.9091
1	-0.306	2.8965
1	-0.306	2.8902
1	-0.306	2.8777
1	-0.306	2.8714
1	-0.306	2.8588
1	-0.306	2.8525
1	-0.306	2.84
1	-0.306	2.8337
1	-0.289	2.8211
1	-0.289	2.8148
1	-0.289	2.8023
1	-0.272	2.796
1	-0.272	2.7897
1	-0.255	2.7771
1	-0.255	2.7708
1	-0.238	2.7646
1	-0.238	2.7583
1	-0.221	2.7457
1	-0.221	2.7394
1	-0.204	2.7332
1	-0.187	2.7269
1	-0.17	2.7206
1	-0.153	2.7206
1	-0.153	2.7143
1	-0.136	2.708
1	-0.119	2.708
1	-0.102	2.7017
1	-0.085	2.6955
1	-0.068	2.6955
2	-0.034	2.6955
2	0.017	2.6955
2	0.102	2.6955
2	0.17	2.7017
2	0.238	2.708
2	0.306	2.7143
2	0.374	2.7269
2	0.442	2.7394
2	0.493	2.752
2	0.561	2.7646
2	0.629	2.7834
2	0.68	2.8085
2	0.748	2.8274
2	0.799	2.8525
2	0.85	2.8777
2	0.901	2.9028
2	0.952	2.9279
2	1.003	2.9593
2	1.037	2.9908
2	1.088	3.0222
2	1.122	3.0599
2	1.156	3.0913
2	1.173	3.129
2	1.207	3.1604
2	1.224	3.1981
2	1.241	3.2358
2	1.258	3.2735
2	1.275	3.3112
2	1.275	3.3489
2	1.292	3.3929
2	1.292	3.4306
2	1.275	3.4683
2	1.275	3.506
2	1.258	3.5437
2	1.241	3.5814
2	1.224	3.6191
2	1.207	3.6568
2	1.173	3.6945
2	1.156	3.7259
2	1.122	3.7636
2	1.088	3.795
2	1.054	3.8264
2	1.02	3.8578
2	0.969	3.8892
2	0.935	3.9207
2	0.884	3.9458
2	0.833	3.9709
2	0.799	3.996
2	0.748	4.0212
2	0.697	4.04
2	0.646	4.0652
2	0.578	4.0777
2	0.527	4.0966
2	0.476	4.1154
2	0.425	4.128
1	0.34	4.1406
1	0.221	4.1468
1	0.119	4.1531
1	0	4.1531
1	-0.102	4.1531
1	-0.204	4.1468
1	-0.323	4.1406
1	-0.425	4.128
1	-0.544	4.1154
1	-0.646	4.0966
1	-0.748	4.0714
1	-0.867	4.0526
1	-0.969	4.0212
1	-1.071	3.9898
1	-1.173	3.9583
1	-1.275	3.9207
1	-1.36	3.883
1	-1.462	3.839
1	-1.547	3.795
1	-1.632	3.7447
1	-1.717	3.6945
1	-1.785	3.6442
1	-1.853	3.5877
1	-1.921	3.5311
1	-1.989	3.4683
1	-2.04	3.4117
1	-2.091	3.3489
1	-2.142	3.2861
1	-2.176	3.217
1	-2.21	3.1541
1	-2.227	3.085
1	-2.244	3.0159
1	-2.261	2.9531
1	-2.261	2.8839
1	-2.261	2.8148
1	-2.244	2.7457
1	-2.227	2.6766
1	-2.21	2.6138
1	-2.193	2.5447
1	-2.159	2.4818
1	-2.108	2.419
1	-2.074	2.3562
1	-2.023	2.2933
1	-1.972	2.2305
1	-1.921	2.174
1	-1.87	2.1174
1	-1.802	2.0609
1	-1.734	2.0043
1	-1.666	1.954
1	-1.615	1.9038
1	-1.53	1.8598
1	-1.462	1.8158
1	-1.394	1.7718
1	-1.326	1.7279
1	-1.258	1.6902
1	-1.173	1.6525
1	-1.105	1.621
1	-1.037	1.5833
1	-0.952	1.5582
1	-0.884	1.5268
1	-0.816	1.5017
1	-0.731	1.4765
1	-0.663	1.4577
1	-0.595	1.4388
1	-0.527	1.42
1	-0.442	1.4074
1	-0.374	1.3948
1	-0.306	1.3823
0	-0.204	1.376
0	-0.102	1.3697
2	-0.017	1.3697
2	0.102	1.3697
2	0.221	1.376
2	0.34	1.3823
2	0.476	1.3948
2	0.595	1.4137
2	0.731	1.4325
2	0.85	1.4577
2	0.969	1.4828
2	1.105	1.5142
2	1.224	1.5519
2	1.36	1.5896
2	1.479	1.6336
2	1.615	1.6776
2	1.734	1.7279
2	1.853	1.7844
2	1.972	1.841
2	2.108	1.9038
2	2.227	1.9666
2	2.329	2.0357
2	2.448	2.1111
2	2.567	2.1865
2	2.669	2.2619
2	2.771	2.3436
2	2.856	2.4316
2	2.941	2.5132
2	3.026	2.6075
2	3.094	2.6955
2	3.162	2.7897
2	3.213	2.8902
2	3.264	2.9845
2	3.298	3.085
2	3.332	3.1855
2	3.332	3.2861
2	3.349	3.3866
2	3.349	3.4871
2	3.332	3.5877
2	3.298	3.6882
2	3.281	3.7824
2	3.23	3.883
2	3.196	3.9772
2	3.145	4.0714
2	3.077	4.1657
2	3.026	4.2599
2	2.958	4.3479
2	2.89	4.4359
2	2.805	4.5238
2	2.737	4.6055
0	2.635	4.6872
0	2.533	4.7626
0	2.431	4.838
0	2.329	4.9134
0	2.244	4.9825
0	2.142	5.0453
0	2.04	5.1082
0	1.955	5.171
0	1.87	5.2275
0	1.785	5.2841
0	1.7	5.3343
0	1.615	5.3846
0	1.53	5.4349
0	1.462	5.4789
0	1.394	5.5228
0	1.326	5.5605
0	1.258	5.5982
0	1.19	5.6359
0	1.139	5.6736
0	1.088	5.705
0	1.02	5.7365
0	0.969	5.7679
0	0.935	5.7993
0	0.884	5.8244
0	0.833	5.8496
1	0.799	5.8747
1	0.731	5.8998
1	0.663	5.9187
1	0.612	5.9375
1	0.544	5.9564
1	0.493	5.9752
1	0.442	5.9878
1	0.374	6.0004
1	0.323	6.0129
1	0.272	6.0192
1	0.221	6.0255
1	0.17	6.0318
1	0.119	6.0381
1	0.068	6.0381
0	0.034	6.0443
0	0.017	6.0443
0	0	6.0443
0	-0.017	6.0443
0	-0.034	6.0443
0	-0.068	6.0381
0	-0.085	6.0381
0	-0.102	6.0381
0	-0.136	6.0318
0	-0.153	6.0255
0	-0.187	6.0192
0	-0.204	6.0129
0	-0.238	6.0066
2	-0.255	6.0004
2	-0.255	5.9941
2	-0.255	5.9878
2	-0.272	5.9752
2	-0.272	5.9689
2	-0.272	5.9627
2	-0.272	5.9501
2	-0.289	5.9438
2	-0.289	5.9313
2	-0.289	5.925
2	-0.306	5.9187
2	-0.306	5.9061
2	-0.323	5.8936
2	-0.34	5.8873
2	-0.34	5.8747
2	-0.357	5.8621
2	-0.374	5.8559
2	-0.391	5.8433
2	-0.408	5.8307
2	-0.425	5.8182
2	-0.442	5.8056
2	-0.459	5.793
2	-0.476	5.7742
2	-0.493	5.7616
2	-0.527	5.749
2	-0.544	5.7302
2	-0.578	5.7113
2	-0.595	5.6925
2	-0.629	5.6799
2	-0.663	5.6548
2	-0.697	5.6359
0	-0.748	5.6171
0	-0.816	5.592
0	-0.867	5.5668
0	-0.935	5.5354
0	-1.003	5.5103
0	-1.088	5.4789
0	-1.156	5.4412
0	-1.224	5.4097
0	-1.309	5.372
0	-1.377	5.3281
0	-1.462	5.2841
0	-1.547	5.2401
0	-1.632	5.1898
0	-1.717	5.1396
0	-1.819	5.0893
0	-1.904	5.0328
0	-2.006	4.9762
0	-2.108	4.9134
0	-2.193	4.8443
0	-2.295	4.7814
0	-2.397	4.706
0	-2.499	4.6369
0	-2.584	4.5615
0	-2.686	4.4798
0	-2.788	4.3982
0	-2.873	4.3102
1	-2.958	4.2222
1	-3.077	4.1343
1	-3.179	4.04
1	-3.281	3.9395
1	-3.383	3.839
1	-3.468	3.7384
1	-3.536	3.6316
1	-3.604	3.5248
1	-3.672	3.418
1	-3.706	3.3049
1	-3.757	3.1918
1	-3.774	3.0787
1	-3.791	2.9656
1	-3.791	2.8525
1	-3.774	2.7394
1	-3.757	2.6263
1	-3.74	2.5132
1	-3.689	2.4001
1	-3.655	2.287
1	-3.604	2.1802
1	-3.536	2.0734
1	-3.468	1.9666
1	-3.4	1.8661
1	-3.332	1.7655
1	-3.264	1.665
1	-3.179	1.5645
1	-3.111	1.4703
1	-3.043	1.3823
1	-2.958	1.288
1	-2.89	1.2001
0	-2.805	1.1184
0	-2.72	1.0304
0	-2.635	0.95503
0	-2.55	0.87335
0	-2.465	0.79795
0	-2.397	0.72884
0	-2.329	0.65344
0	-2.278	0.58433
0	-2.227	0.51521
0	-2.176	0.45238
0	-2.125	0.38327
0	-2.091	0.32044
0	-2.074	0.25761
0	-2.04	0.19478
0	-2.023	0.13823
0	-2.006	0.075397
0	-2.006	0.012566
0	-2.006	6.2391
0	-2.006	6.1763
0	-2.023	6.1135
0	-2.04	6.0569
0	-2.074	5.9941
0	-2.091	5.9313
0	-2.142	5.8684
2	-2.176	5.7993
2	-2.193	5.7365
2	-2.227	5.6674
2	-2.261	5.6045
2	-2.295	5.5354
2	-2.329	5.4663
2	-2.38	5.3909
2	-2.431	5.3218
2	-2.482	5.2464
2	-2.55	5.171
2	-2.618	5.0956
2	-2.669	5.0139
2	-2.754	4.9322
2	-2.822	4.8506
2	-2.89	4.7626
2	-2.958	4.6746
2	-3.026	4.5867
2	-3.094	4.4924
2	-3.162	4.3982
0	-3.264	4.3039
0	-3.349	4.2034
0	-3.434	4.1029
0	-3.502	3.996
0	-3.57	3.8892
0	-3.638	3.7824
0	-3.689	3.6693
0	-3.74	3.5562
0	-3.774	3.4431
0	-3.791	3.33
0	-3.808	3.217
0	-3.808	3.1038
0	-3.791	2.9908
0	-3.774	2.8777
0	-3.74	2.7646
0	-3.689	2.6515
0	-3.638	2.5384
0	-3.587	2.4316
0	-3.502	2.3247
0	-3.434	2.2179
0	-3.349	2.1174
0	-3.264	2.0169
0	-3.162	1.9226
0	-3.06	1.8284
0	-2.975	1.7404
0	-2.873	1.6525
0	-2.771	1.5645
0	-2.669	1.4828
0	-2.567	1.4074
0	-2.465	1.3257
0	-2.363	1.2566
0	-2.278	1.1875
0	-2.176	1.1184
0	-2.091	1.0556
0	-2.006	0.99273
0	-1.921	0.93618
0	-1.836	0.87963
0	-1.768	0.82309
0	-1.7	0.77282
0	-1.615	0.72256
0	-1.564	0.67229
0	-1.496	0.62831
0	-1.445	0.58433
0	-1.377	0.54035
0	-1.326	0.49637
0	-1.292	0.45867
0	-1.241	0.42097
0	-1.207	0.38327
0	-1.173	0.34557
0	-1.139	0.31416
0	-1.105	0.28274
0	-1.071	0.24504
0	-1.054	0.21363
0	-1.037	0.18221
0	-1.02	0.15079
0	-1.003	0.11938
0	-0.986	0.094246
0	-0.986	0.062831
0	-0.969	0.031415
0	-0.969	0
0	-0.969	6.258
0	-0.969	6.2265
0	-0.986	6.1951
0	-0.986	6.17
0	-1.003	6.1386
0	-1.02	6.1072
0	-1.037	6.0758
0	-1.054	6.0443
0	-1.088	6.0129
0	-1.105	5.9815
0	-1.139	5.9438
0	-1.173	5.9124
0	-1.207	5.8747
0	-1.258	5.837
0	-1.292	5.7993
0	-1.343	5.7616
0	-1.394	5.7176
0	-1.445	5.6736
0	-1.513	5.6297
0	-1.564	5.5857
0	-1.632	5.5354
0	-1.7	5.4851
0	-1.768	5.4349
0	-1.853	5.3783
0	-1.921	5.3218
0	-2.006	5.2652
0	-2.091	5.2024
0	-2.193	5.1333
0	-2.278	5.0705
0	-2.363	5.0014
0	-2.465	4.926
0	-2.567	4.8506
0	-2.652	4.7752
0	-2.754	4.6935
0	-2.856	4.6055
0	-2.958	4.5175
0	-3.043	4.4296
0	-3.145	4.3353
0	-3.23	4.2411
0	-3.315	4.1406
0	-3.4	4.04
0	-3.468	3.9332
0	-3.536	3.8327
0	-3.604	3.7259
0	-3.638	3.6128
0	-3.689	3.506
0	-3.706	3.3929
0	-3.723	3.2798
0	-3.74	3.1667
0	-3.74	3.0599
0	-3.723	2.9468
0	-3.689	2.8337
0	-3.655	2.7206
0	-3.604	2.6138
0	-3.553	2.507
0	-3.485	2.4001
0	-3.417	2.2996
0	-3.332	2.1928
0	-3.247	2.0986
0	-3.162	1.998
0	-3.06	1.9038
0	-2.958	1.8158
0	-2.873	1.7279
0	-2.771	1.6462
0	-2.669	1.5582
0	-2.567	1.4828
0	-2.465	1.4074
0	-2.363	1.332
0	-2.261	1.2629
0	-2.176	1.2001
0	-2.074	1.131
0	-1.989	1.0744
0	-1.904	1.0116
0	-1.819	0.95503
0	-1.734	0.90477
0	-1.649	0.8545
0	-1.581	0.80424
0	-1.513	0.76026
0	-1.445	0.71627
0	-1.377	0.67229
0	-1.309	0.62831
0	-1.258	0.59061
0	-1.207	0.55291
0	-1.156	0.5215
0	-1.105	0.4838
0	-1.054	0.45238
0	-1.02	0.42097
0	-0.969	0.38955
0	-0.935	0.36442
0	-0.901	0.333
0	-0.867	0.30787
2	-0.833	0.28274
2	-0.782	0.25761
2	-0.731	0.23247
2	-0.68	0.21363
2	-0.629	0.19478
2	-0.595	0.17593
2	-0.544	0.15708
2	-0.493	0.13823
2	-0.459	0.12566
2	-0.425	0.1131
2	-0.374	0.10053
2	-0.34	0.087963
2	-0.306	0.08168
2	-0.272	0.069114
2	-0.238	0.062831
2	-0.204	0.056548
0	-0.204	0.050265
0	-0.204	0.043982
0	-0.187	0.037699
0	-0.187	0.031415
0	-0.187	0.025132
0	-0.187	0.018849
0	-0.187	0.012566
0	-0.187	0.0062831
0	-0.17	0
0	-0.17	6.2768
0	-0.17	6.2768
0	-0.187	6.2705
0	-0.187	6.2642
0	-0.187	6.258
0	-0.187	6.2517
0	-0.187	6.2454
0	-0.187	6.2391
0	-0.204	6.2328
0	-0.204	6.2265
0	-0.204	6.2203
0	-0.204	6.214
0	-0.221	6.2077
0	-0.221	6.2014
0	-0.238	6.1951
0	-0.238	6.1889
2	-0.255	6.1763
2	-0.238	6.17
2	-0.221	6.1637
2	-0.204	6.1574
2	-0.187	6.1512
2	-0.17	6.1449
2	-0.17	6.1386
2	-0.153	6.1323
2	-0.136	6.1323
2	-0.119	6.126
2	-0.119	6.1197
2	-0.102	6.1197
2	-0.085	6.1135
2	-0.085	6.1135
2	-0.068	6.1072
2	-0.068	6.1072
2	-0.051	6.1072
2	-0.034	6.1072
2	-0.034	6.1009
2	-0.017	6.1009
2	-0.017	6.1009
2	0	6.1009
2	0	6.1009
2	0	6.1009
2	0	6.1009
2	0.017	6.1009
2	0.017	6.1009
2	0.034	6.1009
2	0.034	6.1009
2	0.051	6.1072
2	0.068	6.1072
2	0.068	6.1072
2	0.085	6.1135
0	0.068	6.1135
0	0.051	6.1197
0	0.034	6.1197
0	0.017	6.1197
0	0	6.1197
0	0	6.1197
0	-0.017	6.1197
0	-0.034	6.1197
0	-0.051	6.1197
0	-0.068	6.1135
2	-0.085	6.1135
2	-0.068	6.1072
2	-0.068	6.1072
2	-0.051	6.1072
2	-0.034	6.1072
2	-0.034	6.1009
2	-0.017	6.1009
2	-0.017	6.1009
2	0	6.1009
2	0	6.1009
2	0	6.1009
0	0	6.1009
0	-0.017	6.1009
0	-0.034	6.1009
0	-0.051	6.0946
0	-0.068	6.0946
0	-0.085	6.0946
0	-0.119	6.0883
2	-0.136	6.082
2	-0.119	6.082
2	-0.119	6.0758
2	-0.102	6.0758
2	-0.102	6.0695
2	-0.102	6.0695
2	-0.085	6.0632
2	-0.085	6.0632
2	-0.085	6.0569
2	-0.068	6.0569
2	-0.068	6.0506
2	-0.068	6.0506
2	-0.068	6.0506
0	-0.085	6.0443
0	-0.102	6.0443
0	-0.136	6.0381
2	-0.153	6.0318
2	-0.153	6.0318
2	-0.153	6.0255
2	-0.153	6.0192
2	-0.153	6.0129
2	-0.153	6.0129
2	-0.153	6.0066
2	-0.153	6.0004
2	-0.153	5.9941
2	-0.153	5.9941
2	-0.153	5.9878
2	-0.153	5.9815
2	-0.153	5.9752
2	-0.153	5.9752
2	-0.17	5.9689
2	-0.17	5.9627
2	-0.17	5.9564
2	-0.17	5.9501
2	-0.187	5.9438
2	-0.187	5.9375
2	-0.187	5.9313
2	-0.204	5.925
2	-0.204	5.9187
2	-0.221	5.9124
2	-0.221	5.9061
2	-0.238	5.8998
2	-0.238	5.8936
2	-0.255	5.8873
2	-0.272	5.8747
2	-0.289	5.8684
2	-0.289	5.8621
2	-0.306	5.8496
2	-0.323	5.8433
2	-0.34	5.8307
2	-0.357	5.8182
2	-0.374	5.8056
2	-0.391	5.7993
2	-0.408	5.7867
2	-0.425	5.7742
2	-0.459	5.7553
2	-0.476	5.7428
2	-0.51	5.7302
2	-0.527	5.7113
0	-0.578	5.6988
0	-0.646	5.6799
0	-0.697	5.6548
0	-0.748	5.6359
0	-0.816	5.6108
0	-0.884	5.5857
0	-0.935	5.5605
0	-1.003	5.5291
0	-1.071	5.4977
0	-1.156	5.4663
0	-1.224	5.4286
0	-1.292	5.3909
0	-1.377	5.3469
0	-1.462	5.3092
0	-1.547	5.2589
0	-1.632	5.215
0	-1.717	5.1647
1	-1.802	5.1082
1	-1.921	5.0579
1	-2.04	4.9951
1	-2.159	4.9322
1	-2.295	4.8631
1	-2.414	4.794
1	-2.533	4.7186
1	-2.669	4.6432
1	-2.788	4.5615
1	-2.907	4.4736
1	-3.043	4.3856
1	-3.162	4.2914
0	-3.247	4.1971
0	-3.332	4.0966
0	-3.4	3.996
0	-3.468	3.8892
0	-3.536	3.7824
0	-3.587	3.6756
0	-3.638	3.5688
0	-3.672	3.462
0	-3.689	3.3489
0	-3.706	3.2358
0	-3.706	3.129
0	-3.706	3.0159
0	-3.689	2.9028
0	-3.655	2.796
0	-3.604	2.6829
0	-3.553	2.5761
0	-3.502	2.4693
0	-3.434	2.3687
0	-3.366	2.2619
0	-3.281	2.1614
0	-3.196	2.0671
0	-3.094	1.9729
0	-3.009	1.8786
0	-2.907	1.7907
0	-2.805	1.7027
0	-2.703	1.621
0	-2.601	1.5394
0	-2.499	1.464
0	-2.397	1.3948
0	-2.312	1.3195
0	-2.21	1.2503
0	-2.108	1.1875
0	-2.023	1.1247
0	-1.921	1.0681
0	-1.836	1.0116
0	-1.751	0.95503
0	-1.683	0.90477
0	-1.598	0.8545
0	-1.53	0.80424
0	-1.445	0.76026
0	-1.377	0.71627
0	-1.326	0.67858
0	-1.258	0.64088
0	-1.19	0.60318
0	-1.139	0.56548
0	-1.088	0.53406
0	-1.037	0.50265
0	-0.986	0.47123
0	-0.952	0.43982
0	-0.901	0.41469
0	-0.867	0.38955
0	-0.833	0.36442
0	-0.782	0.33929
0	-0.765	0.31416
0	-0.731	0.28902
0	-0.697	0.27017
0	-0.68	0.25132
0	-0.646	0.22619
0	-0.629	0.20734
0	-0.612	0.18849
0	-0.595	0.16964
2	-0.578	0.15708
2	-0.527	0.13823
2	-0.493	0.11938
2	-0.442	0.10681
2	-0.408	0.094246
2	-0.374	0.08168
2	-0.34	0.069114
2	-0.306	0.062831
2	-0.272	0.050265
2	-0.238	0.043982
0	-0.238	0.037699
0	-0.238	0.031415
0	-0.221	0.025132
0	-0.221	0.018849
0	-0.221	0.012566
0	-0.221	0
0	-0.221	6.2768
0	-0.221	6.2705
0	-0.221	6.2642
0	-0.221	6.258
0	-0.221	6.2517
0	-0.238	6.2454
0	-0.238	6.2391
0	-0.238	6.2265
0	-0.238	6.2203
0	-0.255	6.214
0	-0.255	6.2077
0	-0.272	6.2014
0	-0.272	6.1889
0	-0.289	6.1826
0	-0.289	6.17
0	-0.306	6.1637
1	-0.323	6.1512
1	-0.357	6.1449
1	-0.391	6.1323
1	-0.442	6.1197
1	-0.425	6.1072
1	-0.442	6.0946
1	-0.459	6.0758
1	-0.493	6.0632
1	-0.51	6.0506
1	-0.527	6.0318
1	-0.561	6.0192
1	-0.578	6.0004
1	-0.612	5.9815
1	-0.646	5.9627
1	-0.68	5.9438
1	-0.714	5.9187
1	-0.748	5.8998
1	-0.782	5.8747
1	-0.816	5.8496
1	-0.867	5.8244
1	-0.901	5.7993
1	-0.952	5.7742
1	-1.003	5.7428
1	-1.054	5.7113
1	-1.105	5.6799
1	-1.173	5.6422
1	-1.224	5.6108
1	-1.292	5.5731
1	-1.36	5.5291
1	-1.428	5.4914
1	-1.496	5.4412
1	-1.564	5.3972
1	-1.649	5.3469
1	-1.734	5.2966
1	-1.819	5.2464
1	-1.904	5.1898
1	-1.989	5.1333
1	-2.074	5.0705
1	-2.176	5.0076
1	-2.261	4.9385
1	-2.363	4.8694
1	-2.465	4.794
1	-2.567	4.7186
1	-2.669	4.6432
1	-2.754	4.5615
1	-2.856	4.4736
1	-2.958	4.3856
1	-3.043	4.2976
1	-3.128	4.2034
1	-3.213	4.1091
1	-3.298	4.0149
1	-3.366	3.9144
1	-3.434	3.8076
1	-3.485	3.707
1	-3.536	3.6002
1	-3.57	3.4934
1	-3.604	3.3866
1	-3.621	3.2798
1	-3.621	3.1667
1	-3.621	3.0599
1	-3.604	2.9531
1	-3.57	2.84
1	-3.536	2.7332
1	-3.502	2.6326
1	-3.434	2.5258
1	-3.383	2.4253
1	-3.315	2.3247
1	-3.23	2.2242
1	-3.145	2.13
1	-3.06	2.0357
1	-2.958	1.9415
1	-2.873	1.8535
1	-2.771	1.7718
1	-2.669	1.6902
1	-2.567	1.6085
1	-2.465	1.5331
1	-2.363	1.464
1	-2.261	1.3948
1	-2.176	1.3257
1	-2.074	1.2629
1	-1.972	1.2001
1	-1.887	1.1435
1	-1.785	1.087
1	-1.7	1.0367
1	-1.615	0.98645
1	-1.53	0.93618
1	-1.462	0.8922
1	-1.377	0.84822
1	-1.309	0.81052
1	-1.224	0.77282
1	-1.156	0.73512
1	-1.088	0.70371
1	-1.037	0.66601
1	-0.969	0.64088
1	-0.918	0.60946
1	-0.85	0.58433
1	-0.799	0.5592
1	-0.748	0.53406
1	-0.697	0.51521
1	-0.646	0.49008
1	-0.595	0.47123
1	-0.561	0.45867
1	-0.51	0.43982
1	-0.459	0.42725
1	-0.425	0.4084
1	-0.391	0.39583
1	-0.34	0.38955
1	-0.306	0.37699
1	-0.272	0.3707
1	-0.238	0.35814
1	-0.204	0.35185
1	-0.17	0.34557
1	-0.136	0.34557
1	-0.102	0.33929
1	-0.068	0.33929
1	-0.034	0.333
1	0	0.333
1	0.017	0.333
1	0.051	0.333
1	0.085	0.33929
1	0.119	0.33929
1	0.153	0.34557
1	0.187	0.35185
1	0.221	0.35814
1	0.255	0.36442
1	0.289	0.3707
1	0.323	0.38327
1	0.374	0.39583
1	0.408	0.40212
1	0.442	0.42097
1	0.493	0.43353
1	0.527	0.4461
1	0.578	0.46495
1	0.612	0.4838
1	0.663	0.50265
1	0.714	0.5215
1	0.765	0.54663
1	0.816	0.57176
1	0.867	0.59689
1	0.935	0.62203
1	0.986	0.65344
1	1.054	0.68486
1	1.122	0.71627
1	1.19	0.74769
1	1.258	0.78539
1	1.326	0.82309
1	1.394	0.86707
1	1.479	0.91105
1	1.547	0.95503
1	1.632	1.0053
1	1.717	1.0556
1	1.802	1.1058
1	1.904	1.1624
1	1.989	1.2252
1	2.091	1.2817
1	2.176	1.3509
1	2.278	1.4137
1	2.38	1.4828
1	2.482	1.5582
1	2.567	1.6336
1	2.669	1.7153
1	2.771	1.797
1	2.856	1.8786
1	2.958	1.9666
1	3.043	2.0546
1	3.128	2.1488
1	3.213	2.2431
1	3.281	2.3436
1	3.349	2.4441
1	3.4	2.5447
1	3.451	2.6452
1	3.502	2.752
1	3.536	2.8588
1	3.553	2.9656
1	3.553	3.0724
1	3.553	3.1793
1	3.553	3.2861
1	3.519	3.3929
1	3.502	3.4997
1	3.451	3.6002
1	3.4	3.707
1	3.349	3.8076
1	3.281	3.9081
1	3.196	4.0023
1	3.128	4.0966
1	3.026	4.1908
1	2.941	4.2788
1	2.856	4.3667
1	2.754	4.4547
1	2.652	4.5364
1	2.55	4.6118
1	2.448	4.6872
1	2.346	4.7626
1	2.244	4.8317
1	2.142	4.8945
1	2.057	4.9574
1	1.955	5.0202
1	1.853	5.0767
1	1.768	5.1333
1	1.666	5.1836
1	1.581	5.2338
1	1.496	5.2778
1	1.411	5.3218
1	1.343	5.3658
1	1.258	5.4035
1	1.173	5.4412
1	1.105	5.4726
1	1.037	5.504
1	0.969	5.5354
1	0.901	5.5668
1	0.833	5.592
1	0.765	5.6171
1	0.714	5.6359
1	0.646	5.6611
1	0.595	5.6799
1	0.527	5.6925
1	0.476	5.7113
1	0.425	5.7239
1	0.374	5.7365
1	0.323	5.749
1	0.272	5.7553
1	0.221	5.7616
1	0.17	5.7679
1	0.119	5.7742
1	0.068	5.7805
1	0.034	5.7805
1	0	5.7805
1	-0.051	5.7805
1	-0.102	5.7742
1	-0.153	5.7742
1	-0.204	5.7679
1	-0.238	5.7616
1	-0.289	5.7553
1	-0.34	5.7428
1	-0.391	5.7302
1	-0.442	5.7176
1	-0.51	5.705
1	-0.561	5.6862
1	-0.612	5.6674
1	-0.68	5.6485
1	-0.731	5.6297
1	-0.799	5.6045
1	-0.85	5.5794
1	-0.918	5.5543
1	-0.986	5.5228
1	-1.054	5.4914
1	-1.122	5.46
1	-1.207	5.4286
1	-1.275	5.3909
1	-1.36	5.3469
1	-1.428	5.3092
1	-1.513	5.2652
1	-1.598	5.215
1	-1.7	5.1647
1	-1.785	5.1144
1	-1.87	5.0579
1	-1.972	5.0014
1	-2.057	4.9385
1	-2.159	4.8757
1	-2.261	4.8066
1	-2.363	4.7375
1	-2.448	4.6683
1	-2.55	4.593
1	-2.652	4.5113
1	-2.754	4.4296
1	-2.839	4.3479
1	-2.924	4.2599
1	-3.026	4.172
1	-3.094	4.0777
1	-3.179	3.9835
1	-3.247	3.8892
1	-3.332	3.7887
1	-3.417	3.6882
1	-3.485	3.5814
1	-3.553	3.4808
1	-3.604	3.3677
1	-3.655	3.2609
1	-3.689	3.1541
1	-3.706	3.041
1	-3.723	2.9279
1	-3.706	2.8148
1	-3.706	2.708
1	-3.672	2.5949
0	-3.621	2.4818
0	-3.553	2.375
0	-3.485	2.2682
0	-3.4	2.1677
0	-3.315	2.0671
0	-3.213	1.9666
0	-3.128	1.8724
0	-3.026	1.7781
0	-2.924	1.6902
0	-2.822	1.6022
0	-2.72	1.5205
0	-2.618	1.4388
0	-2.516	1.3634
0	-2.431	1.288
0	-2.329	1.2189
0	-2.244	1.1498
0	-2.142	1.0807
0	-2.057	1.0179
0	-1.972	0.95503
0	-1.887	0.89848
0	-1.819	0.84193
0	-1.734	0.79167
0	-1.666	0.74141
0	-1.598	0.69114
0	-1.547	0.64088
2	-1.479	0.59689
2	-1.394	0.55291
2	-1.326	0.50893
2	-1.241	0.47123
2	-1.173	0.43353
2	-1.105	0.40212
2	-1.037	0.3707
2	-0.969	0.33929
2	-0.918	0.30787
2	-0.867	0.28274
2	-0.799	0.25761
2	-0.748	0.23247
2	-0.697	0.21363
2	-0.663	0.19478
2	-0.612	0.17593
2	-0.561	0.15708
2	-0.527	0.13823
2	-0.476	0.12566
2	-0.442	0.10681
2	-0.408	0.094246
2	-0.374	0.08168
2	-0.34	0.075397
2	-0.306	0.062831
2	-0.272	0.056548
2	-0.238	0.043982
2	-0.204	0.037699
2	-0.17	0.031415
2	-0.136	0.031415
2	-0.119	0.025132
2	-0.085	0.025132
0	-0.085	0.018849
0	-0.068	0.018849
0	-0.068	0.012566
0	-0.068	0.012566
0	-0.068	0.0062831
0	-0.068	0.0062831
0	-0.068	0.0062831
0	-0.068	0
0	-0.068	0
0	-0.068	0
0	-0.068	6.2768
0	-0.068	6.2768
0	-0.068	6.2768
0	-0.068	6.2705
0	-0.068	6.2705
0	-0.068	6.2642
2	-0.068	6.2642
2	-0.051	6.2642
2	-0.017	6.2642
2	0	6.258
2	0.017	6.2642
2	0.034	6.2642
0	0.034	6.2642
0	0.034	6.2642
0	0.034	6.2642
0	0.034	6.2642
0	0.034	6.2705
0	0.034	6.2705
0	0.034	6.2705
0	0.034	6.2705
2	0.034	6.2705
2	0.051	6.2768
2	0.085	6.2768
2	0.102	6.2768
2	0.136	0
2	0.153	0.0062831
2	0.187	0.012566
2	0.221	0.018849
0	0.221	0.025132
0	0.221	0.031415
0	0.221	0.037699
0	0.221	0.043982
0	0.238	0.050265
0	0.238	0.056548
0	0.238	0.069114
0	0.255	0.075397
0	0.255	0.08168
0	0.272	0.087963
1	0.272	0.10053
1	0.255	0.10681
1	0.255	0.1131
1	0.238	0.12566
1	0.221	0.13195
1	0.204	0.13823
1	0.187	0.14451
1	0.187	0.15079
1	0.17	0.15079
1	0.153	0.15708
1	0.153	0.16336
1	0.136	0.16964
1	0.119	0.16964
1	0.119	0.17593
1	0.102	0.18221
1	0.102	0.18221
1	0.085	0.18849
1	0.085	0.18849
1	0.068	0.19478
1	0.068	0.19478
1	0.068	0.19478
1	0.051	0.20106
1	0.051	0.20106
1	0.034	0.20106
1	0.034	0.20106
1	0.034	0.20106
1	0.017	0.20734
1	0.017	0.20734
1	0	0.20734
1	0	0.20734
1	0	0.20734
1	0	0.20734
1	0	0.20734
1	0	0.20734
1	-0.017	0.20734
1	-0.017	0.20734
1	-0.034	0.20106
1	-0.034	0.20106
1	-0.034	0.20106
1	-0.051	0.20106
1	-0.051	0.20106
1	-0.068	0.19478
1	-0.068	0.19478
1	-0.068	0.19478
1	-0.085	0.18849
1	-0.085	0.18849
1	-0.102	0.18221
1	-0.102	0.18221
1	-0.119	0.17593
1	-0.119	0.16964
0	-0.102	0.16964
0	-0.085	0.16336
0	-0.068	0.16336
0	-0.051	0.16336
0	-0.034	0.15708
0	-0.017	0.15708
0	-0.017	0.15708
0	0	0.15708
0	0	0.15708
0	0.017	0.15708
0	0.034	0.15708
0	0.051	0.15708
0	0.068	0.16336
0	0.085	0.16336
0	0.102	0.16964
0	0.119	0.16964
0	0.136	0.17593
0	0.153	0.18221
0	0.17	0.18221
0	0.187	0.18849
0	0.204	0.19478
0	0.238	0.20734
0	0.255	0.21363
0	0.272	0.21991
0	0.289	0.22619
1	0.323	0.23876
1	0.323	0.25132
1	0.323	0.25761
1	0.323	0.27017
1	0.323	0.27646
1	0.323	0.28902
1	0.323	0.29531
1	0.323	0.30787
1	0.323	0.31416
1	0.323	0.32672
1	0.34	0.33929
1	0.34	0.34557
1	0.357	0.35814
1	0.357	0.3707
1	0.374	0.37699
1	0.374	0.38955
1	0.391	0.40212
1	0.408	0.41469
1	0.425	0.42725
1	0.425	0.43982
1	0.442	0.45238
1	0.459	0.47123
1	0.493	0.4838
1	0.51	0.49637
1	0.527	0.51521
1	0.544	0.52778
1	0.578	0.54663
1	0.595	0.56548
1	0.629	0.58433
1	0.663	0.60318
1	0.68	0.62203
1	0.714	0.64716
1	0.748	0.66601
1	0.782	0.69114
1	0.833	0.71627
1	0.867	0.74141
1	0.901	0.76654
1	0.952	0.79795
1	0.986	0.82309
1	1.037	0.8545
1	1.088	0.88592
1	1.139	0.92362
1	1.19	0.95503
0	1.275	0.99273
0	1.36	1.0367
0	1.445	1.0744
0	1.53	1.1184
0	1.632	1.1687
0	1.717	1.2189
0	1.819	1.2692
0	1.904	1.3257
0	2.006	1.3886
0	2.108	1.4514
0	2.193	1.5142
0	2.295	1.5833
0	2.397	1.6525
0	2.499	1.7279
0	2.601	1.8033
0	2.686	1.8849
0	2.788	1.9666
0	2.873	2.0483
0	2.958	2.1362
0	3.043	2.2242
0	3.111	2.3185
0	3.179	2.4127
0	3.247	2.5132
0	3.298	2.6075
0	3.332	2.708
0	3.366	2.8085
0	3.4	2.9091
0	3.417	3.0159
0	3.417	3.1164
2	3.417	3.217
2	3.434	3.3238
2	3.434	3.4243
2	3.417	3.5311
2	3.4	3.6316
2	3.383	3.7322
2	3.349	3.8327
2	3.298	3.9332
2	3.247	4.0338
2	3.196	4.128
2	3.128	4.2222
0	3.043	4.3165
0	2.941	4.4107
0	2.856	4.4924
0	2.754	4.5804
0	2.652	4.6621
0	2.55	4.7375
0	2.448	4.8129
0	2.346	4.8883
0	2.244	4.9574
0	2.142	5.0202
0	2.057	5.083
0	1.955	5.1459
0	1.87	5.2024
0	1.785	5.2589
0	1.7	5.3092
0	1.615	5.3595
0	1.53	5.4097
0	1.462	5.4537
0	1.394	5.4977
0	1.326	5.5354
0	1.258	5.5731
0	1.19	5.6108
0	1.122	5.6485
0	1.071	5.6799
0	1.02	5.7113
0	0.952	5.7428
0	0.918	5.7679
0	0.867	5.7993
0	0.816	5.8244
0	0.765	5.8496
0	0.731	5.8684
0	0.697	5.8936
0	0.663	5.9124
0	0.612	5.9313
0	0.578	5.9501
0	0.561	5.9689
0	0.527	5.9815
0	0.493	6.0004
0	0.476	6.0129
0	0.442	6.0255
0	0.425	6.0381
0	0.391	6.0506
0	0.374	6.0632
0	0.357	6.0758
0	0.323	6.0883
0	0.306	6.0946
0	0.289	6.1072
0	0.272	6.1135
0	0.255	6.1197
0	0.238	6.1323
0	0.238	6.1386
0	0.221	6.1449
0	0.204	6.1512
0	0.187	6.1574
0	0.187	6.1637
0	0.17	6.17
0	0.153	6.1763
0	0.153	6.1763
0	0.136	6.1826
0	0.119	6.1889
0	0.119	6.1889
0	0.102	6.1951
1	0.102	6.2014
1	0.068	6.2014
1	0.034	6.2014
1	0	6.2014
1	-0.017	6.2014
1	-0.051	6.2014
1	-0.085	6.2014
1	-0.119	6.1951
1	-0.17	6.1889
0	-0.17	6.1826
0	-0.187	6.1826
0	-0.187	6.1763
0	-0.204	6.17
0	-0.221	6.1637
0	-0.221	6.1574
0	-0.238	6.1449
0	-0.255	6.1386
0	-0.272	6.1323
0	-0.289	6.126
0	-0.289	6.1135
0	-0.306	6.1072
0	-0.323	6.0946
0	-0.357	6.082
0	-0.374	6.0758
2	-0.391	6.0632
2	-0.391	6.0506
2	-0.374	6.0381
2	-0.374	6.0255
2	-0.374	6.0129
2	-0.374	6.0066
2	-0.374	5.9941
2	-0.374	5.9815
2	-0.374	5.9689
2	-0.391	5.9564
2	-0.391	5.9438
2	-0.391	5.9313
2	-0.408	5.9187
2	-0.408	5.9061
2	-0.425	5.8936
2	-0.442	5.881
2	-0.442	5.8684
2	-0.459	5.8559
2	-0.476	5.8433
2	-0.493	5.8244
2	-0.51	5.8119
2	-0.527	5.793
2	-0.544	5.7805
2	-0.561	5.7616
2	-0.595	5.7428
2	-0.612	5.7239
2	-0.646	5.705
2	-0.663	5.6862
2	-0.697	5.6674
2	-0.731	5.6422
2	-0.765	5.6234
2	-0.799	5.5982
2	-0.833	5.5731
2	-0.867	5.548
0	-0.935	5.5228
0	-1.003	5.4914
0	-1.088	5.46
0	-1.156	5.4286
0	-1.224	5.3909
0	-1.309	5.3532
0	-1.394	5.3092
0	-1.479	5.2652
0	-1.564	5.2213
0	-1.649	5.171
0	-1.734	5.1207
0	-1.819	5.0705
0	-1.921	5.0139
0	-2.023	4.9511
0	-2.108	4.8883
0	-2.21	4.8254
0	-2.312	4.7563
0	-2.414	4.6872
0	-2.499	4.6118
0	-2.601	4.5364
0	-2.703	4.4547
0	-2.788	4.373
0	-2.89	4.2914
0	-2.975	4.2034
0	-3.06	4.1091
0	-3.128	4.0149
0	-3.213	3.9207
0	-3.264	3.8264
0	-3.332	3.7259
0	-3.383	3.6254
0	-3.417	3.5185
0	-3.451	3.418
0	-3.468	3.3112
0	-3.485	3.2107
0	-3.485	3.1038
0	-3.468	2.997
0	-3.451	2.8965
0	-3.417	2.7897
0	-3.383	2.6892
0	-3.332	2.5886
0	-3.281	2.4881
0	-3.213	2.3939
0	-3.128	2.2996
0	-3.06	2.2054
0	-2.975	2.1111
0	-2.873	2.0232
0	-2.788	1.9415
0	-2.686	1.8598
0	-2.601	1.7781
0	-2.499	1.7027
1	-2.397	1.6273
1	-2.312	1.5582
1	-2.244	1.4891
1	-2.176	1.42
1	-2.108	1.3572
1	-2.023	1.2943
1	-1.955	1.2315
1	-1.887	1.1749
1	-1.819	1.1184
1	-1.768	1.0681
1	-1.7	1.0116
1	-1.649	0.96131
1	-1.598	0.91733
1	-1.547	0.86707
0	-1.462	0.82309
0	-1.394	0.7791
0	-1.326	0.74141
0	-1.258	0.69742
0	-1.19	0.65973
0	-1.122	0.62831
0	-1.071	0.59689
0	-1.02	0.56548
0	-0.969	0.53406
0	-0.918	0.50265
0	-0.867	0.47752
0	-0.816	0.45238
0	-0.782	0.42725
0	-0.731	0.40212
1	-0.697	0.38327
1	-0.68	0.36442
1	-0.68	0.33929
1	-0.68	0.32044
1	-0.663	0.30159
1	-0.663	0.28274
1	-0.663	0.25761
0	-0.646	0.23876
0	-0.612	0.21991
0	-0.595	0.20106
0	-0.578	0.18221
0	-0.561	0.16964
0	-0.544	0.15079
0	-0.527	0.13195
0	-0.51	0.11938
0	-0.493	0.10053
0	-0.493	0.087963
0	-0.476	0.075397
0	-0.476	0.056548
0	-0.476	0.043982
0	-0.459	0.031415
0	-0.459	0.018849
0	-0.459	0
0	-0.459	6.2705
0	-0.459	6.258
0	-0.459	6.2454
0	-0.476	6.2265
0	-0.476	6.214
0	-0.476	6.2014
0	-0.493	6.1826
0	-0.493	6.17
0	-0.51	6.1512
2	-0.527	6.1386
2	-0.51	6.1197
2	-0.493	6.1072
2	-0.493	6.0946
2	-0.476	6.0758
2	-0.476	6.0632
2	-0.476	6.0506
2	-0.476	6.0318
2	-0.459	6.0192
2	-0.459	6.0066
2	-0.459	5.9878
2	-0.476	5.9752
2	-0.476	5.9627
2	-0.476	5.9501
2	-0.476	5.9313
2	-0.493	5.9187
2	-0.493	5.8998
2	-0.51	5.8873
2	-0.527	5.8747
2	-0.527	5.8559
2	-0.544	5.837
2	-0.561	5.8244
2	-0.578	5.8056
2	-0.595	5.7867
2	-0.629	5.7679
0	-0.68	5.749
0	-0.731	5.7302
0	-0.782	5.705
0	-0.833	5.6799
0	-0.884	5.6548
0	-0.952	5.6234
0	-1.003	5.5982
0	-1.071	5.5668
0	-1.139	5.5291
0	-1.207	5.4977
0	-1.275	5.46
0	-1.36	5.416
0	-1.428	5.3783
0	-1.513	5.3343
0	-1.598	5.2841
0	-1.683	5.2338
1	-1.768	5.1836
1	-1.887	5.127
1	-1.989	5.0705
1	-2.125	5.0076
1	-2.244	4.9448
1	-2.363	4.8757
1	-2.482	4.8003
1	-2.618	4.7249
1	-2.737	4.6432
1	-2.873	4.5615
0	-2.958	4.4736
0	-3.06	4.3793
0	-3.145	4.2914
0	-3.23	4.1908
0	-3.315	4.0966
0	-3.4	3.9898
0	-3.468	3.8892
0	-3.536	3.7824
0	-3.587	3.6756
0	-3.621	3.5688
0	-3.655	3.462
0	-3.689	3.3489
0	-3.706	3.2358
0	-3.706	3.129
0	-3.689	3.0159
0	-3.672	2.9028
0	-3.638	2.796
0	-3.604	2.6829
0	-3.553	2.5761
0	-3.502	2.4693
0	-3.434	2.3687
0	-3.349	2.2682
0	-3.264	2.1677
0	-3.179	2.0671
0	-3.094	1.9729
0	-2.992	1.8849
0	-2.907	1.797
0	-2.805	1.709
0	-2.703	1.6273
0	-2.601	1.5456
0	-2.499	1.4703
0	-2.397	1.3948
0	-2.295	1.3257
0	-2.193	1.2566
0	-2.108	1.1938
0	-2.006	1.131
0	-1.921	1.0744
0	-1.836	1.0179
0	-1.751	0.96131
0	-1.666	0.91105
0	-1.581	0.86079
0	-1.513	0.81052
0	-1.445	0.76654
0	-1.377	0.72884
0	-1.309	0.68486
0	-1.241	0.64716
0	-1.19	0.60946
0	-1.122	0.57805
0	-1.071	0.54035
0	-1.02	0.50893
0	-0.969	0.47752
0	-0.935	0.45238
0	-0.884	0.42725
0	-0.85	0.39583
0	-0.799	0.3707
0	-0.765	0.35185
0	-0.731	0.32672
0	-0.697	0.30159
0	-0.68	0.28274
0	-0.646	0.26389
0	-0.629	0.24504
0	-0.595	0.22619
0	-0.578	0.20734
0	-0.561	0.18849
0	-0.544	0.17593
0	-0.527	0.15708
0	-0.51	0.14451
0	-0.493	0.12566
0	-0.476	0.1131
0	-0.459	0.10053
0	-0.459	0.08168
0	-0.442	0.069114
0	-0.442	0.056548
0	-0.442	0.043982
0	-0.425	0.031415
0	-0.425	0.012566
0	-0.425	0
0	-0.425	6.2705
0	-0.425	6.258
0	-0.425	6.2454
0	-0.442	6.2328
0	-0.442	6.2203
2	-0.442	6.2077
2	-0.425	6.1951
2	-0.408	6.1826
2	-0.391	6.17
2	-0.374	6.1574
2	-0.357	6.1449
2	-0.357	6.1323
2	-0.34	6.1197
2	-0.323	6.1135
2	-0.323	6.1009
2	-0.306	6.0946
2	-0.306	6.082
2	-0.289	6.0758
2	-0.289	6.0632
2	-0.289	6.0569
2	-0.272	6.0506
2	-0.272	6.0381
2	-0.272	6.0318
2	-0.272	6.0255
2	-0.272	6.0129
2	-0.272	6.0066
2	-0.272	6.0004
2	-0.272	5.9878
2	-0.272	5.9815
2	-0.272	5.9752
2	-0.272	5.9627
2	-0.289	5.9564
2	-0.289	5.9438
2	-0.289	5.9375
2	-0.306	5.9313
2	-0.306	5.9187
2	-0.323	5.9124
2	-0.323	5.8998
2	-0.34	5.8873
2	-0.34	5.881
2	-0.357	5.8684
2	-0.374	5.8559
2	-0.391	5.8433
2	-0.408	5.8307
2	-0.425	5.8182
2	-0.442	5.8056
2	-0.459	5.793
2	-0.476	5.7805
2	-0.493	5.7679
2	-0.527	5.749
2	-0.544	5.7302
2	-0.561	5.7176
2	-0.595	5.6988
2	-0.629	5.6799
2	-0.646	5.6611
2	-0.68	5.6422
2	-0.714	5.6171
2	-0.748	5.5982
0	-0.816	5.5731
0	-0.884	5.548
0	-0.952	5.5166
0	-1.02	5.4914
0	-1.088	5.46
0	-1.173	5.4223
0	-1.241	5.3846
0	-1.326	5.3469
0	-1.394	5.3092
1	-1.479	5.2652
1	-1.598	5.215
1	-1.717	5.1647
1	-1.836	5.1144
1	-1.955	5.0579
1	-2.074	4.9951
1	-2.193	4.9322
1	-2.312	4.8631
1	-2.431	4.794
1	-2.567	4.7186
1	-2.686	4.6369
1	-2.822	4.5553
1	-2.941	4.4673
0	-3.026	4.3793
0	-3.128	4.2851
0	-3.213	4.1908
0	-3.298	4.0966
0	-3.366	3.996
0	-3.451	3.8892
0	-3.502	3.7887
0	-3.553	3.6819
0	-3.604	3.5751
0	-3.638	3.462
0	-3.672	3.3552
0	-3.672	3.2421
0	-3.689	3.1353
0	-3.672	3.0222
0	-3.655	2.9091
0	-3.621	2.8023
0	-3.587	2.6955
0	-3.536	2.5886
0	-3.485	2.4818
0	-3.417	2.375
0	-3.332	2.2745
0	-3.264	2.174
0	-3.179	2.0797
0	-3.077	1.9855
0	-2.992	1.8975
0	-2.89	1.8095
0	-2.788	1.7216
0	-2.686	1.6399
0	-2.584	1.5582
0	-2.482	1.4828
0	-2.38	1.4074
0	-2.278	1.3383
0	-2.193	1.2692
0	-2.091	1.2064
0	-2.006	1.1435
0	-1.904	1.087
0	-1.819	1.0304
0	-1.734	0.98016
0	-1.649	0.92362
0	-1.564	0.87963
0	-1.496	0.82937
0	-1.428	0.78539
0	-1.36	0.74769
0	-1.292	0.70371
0	-1.224	0.66601
0	-1.156	0.63459
0	-1.105	0.59689
0	-1.037	0.56548
0	-0.986	0.53406
0	-0.935	0.50265
0	-0.901	0.47752
0	-0.85	0.45238
0	-0.799	0.42725
0	-0.765	0.40212
0	-0.731	0.37699
0	-0.697	0.35814
0	-0.646	0.33929
0	-0.629	0.32044
0	-0.595	0.30159
0	-0.561	0.28274
0	-0.527	0.26389
0	-0.51	0.25132
0	-0.476	0.23247
0	-0.459	0.21991
0	-0.442	0.20734
0	-0.425	0.19478
0	-0.391	0.18221
0	-0.374	0.16964
0	-0.357	0.15708
0	-0.34	0.14451
0	-0.34	0.13823
0	-0.323	0.12566
2	-0.306	0.11938
2	-0.272	0.10681
2	-0.238	0.10053
2	-0.187	0.094246
2	-0.153	0.087963
2	-0.119	0.08168
2	-0.085	0.08168
2	-0.051	0.075397
2	-0.017	0.075397
2	0	0.075397
2	0.034	0.075397
2	0.068	0.08168
2	0.102	0.08168
2	0.136	0.087963
2	0.187	0.094246
2	0.221	0.10053
2	0.255	0.10681
2	0.289	0.1131
2	0.323	0.12566
2	0.374	0.13195
2	0.408	0.14451
2	0.459	0.15708
2	0.493	0.17593
2	0.544	0.18849
2	0.595	0.20734
2	0.646	0.22619
1	0.663	0.24504
1	0.663	0.26389
1	0.663	0.28274
1	0.663	0.30787
1	0.663	0.32672
1	0.663	0.34557
1	0.68	0.36442
1	0.68	0.38955
1	0.697	0.4084
1	0.714	0.42725
1	0.731	0.45238
1	0.748	0.47123
1	0.765	0.49637
1	0.782	0.5215
1	0.816	0.54663
1	0.833	0.57176
1	0.867	0.59689
1	0.901	0.62203
[truncated: 5,162 more rows]
