# Supplementary material for: Skilled motor control of an inverted pendulum implies low entropy of states but high entropy of actions
Source: PLoS Comput Biol. 2023 Jan 6;19(1):e1010810. doi: 10.1371/journal.pcbi.1010810 (PMC9851554; doi:10.1371/journal.pcbi.1010810)
Supplement: S2 File — The dataset within the file contains the data collected during the experiment. Each CSV file named “FRI_p_l.csv” corresponds to a different trial, where “p” stands for an unique numerical participant’s identifier and “l” stands for pendulum length (where “2” corresponds to 0.2, “3” to 0.3 m, “4” to 0.4 m, etc.). In every file, rows correspond to subsequent time steps, sampled with a frequency of 0.017 s. For every recorded time step, each column contains: the action selected by the trial’s participant (“action”). The value 0 corresponds to a “no action”, the value 1 represents an action that pushes the pendulum towards the clockwise direction and the value 2 corresponds to an action that pushes the pendulum towards the anti-clockwise direction.the angular velocity of the pendulum at that time step (“ang. velocity”), measured in rad s−1.the angle of the pendulum at that time step (“angle”), measured in rad with values in the interval [0, 2π) rad. The angle 0 rad corresponds to the pendulum oriented in its upright position.the single utility value associated to the whole trial (“utility”). (ZIP) [file pcbi.1010810.s002.zip › ExperimentalData/FRI_6_4.csv]

action	angular vel.	angle	trial utility
0	0	3.2358	-15.1909
0	0	3.2358
0	-0.017	3.2358
0	-0.017	3.2358
0	-0.034	3.2358
0	-0.034	3.2358
0	-0.051	3.2358
0	-0.051	3.2295
0	-0.051	3.2295
0	-0.068	3.2295
0	-0.068	3.2232
0	-0.068	3.2232
0	-0.085	3.2232
0	-0.085	3.217
0	-0.102	3.217
0	-0.102	3.2107
0	-0.102	3.2107
0	-0.102	3.2044
0	-0.119	3.1981
0	-0.119	3.1981
0	-0.119	3.1918
0	-0.119	3.1918
0	-0.136	3.1855
0	-0.136	3.1793
0	-0.136	3.1793
0	-0.136	3.173
0	-0.136	3.1667
0	-0.136	3.1604
0	-0.153	3.1604
0	-0.153	3.1541
0	-0.153	3.1478
0	-0.153	3.1416
0	-0.153	3.1416
0	-0.153	3.1353
0	-0.153	3.129
0	-0.153	3.1227
0	-0.153	3.1227
0	-0.136	3.1164
2	-0.136	3.1101
2	-0.119	3.1101
2	-0.102	3.1038
2	-0.068	3.1038
2	-0.051	3.0976
2	-0.034	3.0976
2	0	3.0976
2	0	3.0976
2	0.034	3.0976
2	0.051	3.0976
2	0.068	3.1038
2	0.102	3.1038
2	0.119	3.1101
2	0.136	3.1101
2	0.17	3.1164
2	0.187	3.1227
2	0.204	3.129
2	0.221	3.1353
2	0.238	3.1416
2	0.272	3.1478
2	0.289	3.1604
2	0.306	3.1667
2	0.323	3.1793
2	0.34	3.1855
2	0.357	3.1981
2	0.374	3.2107
2	0.391	3.217
2	0.391	3.2295
2	0.408	3.2421
2	0.425	3.2546
2	0.425	3.2672
2	0.442	3.2861
2	0.442	3.2986
2	0.459	3.3112
2	0.459	3.3238
2	0.476	3.3363
2	0.476	3.3552
2	0.476	3.3677
2	0.476	3.3803
2	0.476	3.3992
2	0.476	3.4117
2	0.476	3.4243
2	0.476	3.4431
2	0.476	3.4557
2	0.476	3.4683
2	0.459	3.4871
2	0.459	3.4997
2	0.459	3.5122
2	0.442	3.5248
2	0.442	3.5374
2	0.425	3.5562
2	0.425	3.5688
2	0.408	3.5814
2	0.391	3.5939
2	0.374	3.6002
2	0.374	3.6128
2	0.357	3.6254
2	0.34	3.6379
2	0.323	3.6442
2	0.306	3.6568
2	0.289	3.6631
2	0.272	3.6756
2	0.255	3.6819
2	0.238	3.6882
2	0.17	3.6945
2	0.119	3.7008
2	0.051	3.7008
2	0	3.7008
2	-0.034	3.7008
2	-0.068	3.7008
2	-0.119	3.7008
2	-0.153	3.6945
2	-0.187	3.6882
2	-0.238	3.6819
2	-0.272	3.6756
2	-0.306	3.6631
2	-0.34	3.6568
2	-0.374	3.6442
2	-0.408	3.6316
2	-0.459	3.6191
2	-0.493	3.6065
2	-0.51	3.5877
2	-0.544	3.5751
2	-0.578	3.5562
2	-0.612	3.5374
2	-0.646	3.5185
2	-0.663	3.4997
2	-0.697	3.4808
2	-0.714	3.4557
2	-0.731	3.4369
2	-0.765	3.4117
2	-0.782	3.3866
2	-0.799	3.3677
2	-0.816	3.3426
2	-0.816	3.3175
2	-0.833	3.2923
2	-0.85	3.2672
2	-0.85	3.2421
2	-0.884	3.2107
2	-0.901	3.1855
2	-0.918	3.1604
2	-0.952	3.129
2	-0.969	3.1038
2	-0.986	3.0724
2	-0.986	3.041
2	-1.003	3.0096
2	-1.02	2.9782
2	-1.02	2.9531
2	-1.02	2.9216
2	-1.02	2.8902
2	-1.02	2.8588
2	-1.02	2.8274
2	-1.02	2.796
2	-1.02	2.7646
2	-1.003	2.7332
2	-1.003	2.7017
2	-0.986	2.6766
2	-0.969	2.6452
2	-0.952	2.6138
2	-0.935	2.5886
2	-0.918	2.5572
2	-0.884	2.5321
2	-0.867	2.507
2	-0.833	2.4818
2	-0.816	2.4567
2	-0.782	2.4316
2	-0.748	2.4064
2	-0.731	2.3813
2	-0.697	2.3624
2	-0.663	2.3436
2	-0.629	2.3247
2	-0.595	2.3059
2	-0.527	2.287
2	-0.476	2.2682
2	-0.425	2.2556
2	-0.357	2.2431
2	-0.289	2.2368
2	-0.204	2.2305
2	-0.119	2.2242
2	-0.051	2.2179
2	0.017	2.2179
2	0.102	2.2242
2	0.187	2.2242
2	0.255	2.2305
2	0.34	2.2431
2	0.408	2.2556
2	0.493	2.2682
2	0.578	2.2808
2	0.646	2.2996
2	0.714	2.3247
2	0.799	2.3436
2	0.867	2.3687
2	0.935	2.4001
2	1.003	2.4253
2	1.071	2.4567
2	1.139	2.4944
2	1.207	2.5258
2	1.275	2.5635
2	1.326	2.6075
2	1.377	2.6452
2	1.445	2.6892
2	1.479	2.7332
2	1.53	2.7771
2	1.581	2.8274
2	1.615	2.8714
2	1.649	2.9216
2	1.683	2.9719
2	1.717	3.0222
2	1.751	3.0787
2	1.768	3.129
2	1.785	3.1855
2	1.802	3.2358
2	1.819	3.2923
2	1.819	3.3489
2	1.819	3.3992
2	1.819	3.4557
2	1.802	3.5122
2	1.802	3.5625
2	1.785	3.6191
2	1.768	3.6756
2	1.751	3.7259
2	1.717	3.7761
2	1.7	3.8327
2	1.666	3.883
2	1.632	3.9332
2	1.598	3.9772
2	1.564	4.0275
2	1.53	4.0714
2	1.479	4.1217
2	1.445	4.1657
2	1.394	4.2034
2	1.343	4.2474
2	1.292	4.2851
2	1.241	4.3228
2	1.19	4.3605
2	1.139	4.3982
2	1.088	4.4296
2	1.037	4.4673
2	0.986	4.4924
2	0.935	4.5238
2	0.884	4.549
2	0.833	4.5804
2	0.765	4.5992
2	0.714	4.6244
2	0.663	4.6432
2	0.612	4.6621
2	0.544	4.6809
2	0.493	4.6998
2	0.442	4.7123
2	0.391	4.7249
2	0.34	4.7375
2	0.272	4.7437
2	0.221	4.75
2	0.119	4.7563
2	0.034	4.7626
2	-0.051	4.7626
2	-0.136	4.7563
2	-0.238	4.75
2	-0.34	4.7437
2	-0.425	4.7312
2	-0.527	4.7186
2	-0.612	4.6998
2	-0.714	4.6809
2	-0.799	4.6558
2	-0.901	4.6306
2	-1.003	4.5992
2	-1.088	4.5678
2	-1.19	4.5364
2	-1.275	4.4987
2	-1.377	4.461
2	-1.462	4.417
2	-1.547	4.373
2	-1.649	4.3228
2	-1.734	4.2725
2	-1.819	4.216
2	-1.904	4.1657
2	-1.989	4.1029
2	-2.057	4.04
2	-2.142	3.9772
2	-2.21	3.9144
2	-2.278	3.8453
2	-2.346	3.7761
2	-2.414	3.707
2	-2.465	3.6316
2	-2.516	3.5562
2	-2.567	3.4808
2	-2.601	3.4054
2	-2.635	3.3238
2	-2.669	3.2421
2	-2.703	3.1604
2	-2.72	3.0787
2	-2.72	2.997
2	-2.737	2.9154
2	-2.737	2.8337
2	-2.72	2.752
2	-2.72	2.6703
2	-2.703	2.5886
2	-2.669	2.507
2	-2.652	2.4316
2	-2.618	2.3499
2	-2.584	2.2745
2	-2.533	2.1928
2	-2.499	2.1174
2	-2.448	2.042
2	-2.397	1.9729
2	-2.346	1.8975
2	-2.295	1.8284
2	-2.244	1.7593
2	-2.193	1.6964
2	-2.125	1.6336
2	-2.074	1.5645
2	-2.023	1.5079
2	-1.955	1.4451
2	-1.904	1.3886
2	-1.853	1.332
2	-1.802	1.2755
2	-1.751	1.2252
2	-1.7	1.1687
2	-1.649	1.1184
2	-1.598	1.0681
2	-1.564	1.0241
2	-1.513	0.97388
2	-1.479	0.9299
2	-1.428	0.88592
2	-1.394	0.84822
2	-1.36	0.80424
2	-1.326	0.76026
2	-1.292	0.72256
2	-1.258	0.68486
2	-1.241	0.64716
2	-1.207	0.60946
2	-1.19	0.57176
2	-1.156	0.54035
2	-1.105	0.50265
2	-1.071	0.47123
2	-1.037	0.43982
2	-1.003	0.4084
2	-0.986	0.37699
2	-0.952	0.35185
2	-0.935	0.32044
2	-0.901	0.29531
2	-0.867	0.26389
2	-0.816	0.23876
2	-0.782	0.21363
2	-0.748	0.19478
2	-0.714	0.16964
2	-0.68	0.15079
2	-0.646	0.13195
2	-0.629	0.1131
2	-0.595	0.094246
0	-0.578	0.075397
0	-0.578	0.056548
0	-0.578	0.037699
0	-0.578	0.018849
0	-0.578	0.0062831
0	-0.578	6.2705
0	-0.578	6.2517
0	-0.578	6.2328
0	-0.578	6.214
0	-0.578	6.2014
0	-0.595	6.1826
0	-0.595	6.1637
2	-0.612	6.1449
2	-0.595	6.126
2	-0.595	6.1072
2	-0.578	6.0883
2	-0.578	6.0758
2	-0.578	6.0569
2	-0.561	6.0381
2	-0.561	6.0192
2	-0.561	6.0066
2	-0.561	5.9878
2	-0.561	5.9689
2	-0.578	5.9501
2	-0.578	5.9313
2	-0.578	5.9187
2	-0.595	5.8998
2	-0.595	5.881
2	-0.612	5.8621
2	-0.612	5.8433
2	-0.629	5.8244
2	-0.646	5.8056
2	-0.663	5.7867
2	-0.663	5.7679
2	-0.68	5.7428
2	-0.697	5.7239
2	-0.731	5.705
2	-0.748	5.6799
2	-0.765	5.6548
2	-0.799	5.6359
2	-0.816	5.6108
2	-0.85	5.5857
2	-0.867	5.5605
0	-0.918	5.5291
0	-0.969	5.504
1	-1.02	5.4726
1	-1.105	5.4412
1	-1.173	5.4035
1	-1.258	5.3658
1	-1.343	5.3281
1	-1.411	5.2904
1	-1.496	5.2464
1	-1.581	5.1961
1	-1.666	5.1459
1	-1.751	5.0956
1	-1.853	5.0453
1	-1.938	4.9825
1	-2.023	4.926
1	-2.125	4.8631
1	-2.21	4.8003
1	-2.312	4.7312
1	-2.414	4.6558
1	-2.499	4.5867
1	-2.601	4.505
1	-2.686	4.4296
1	-2.771	4.3479
1	-2.856	4.2599
1	-2.941	4.172
1	-3.026	4.084
1	-3.111	3.9898
1	-3.179	3.8955
1	-3.247	3.8013
1	-3.315	3.7008
1	-3.366	3.6002
1	-3.417	3.4997
0	-3.434	3.3992
0	-3.451	3.2923
0	-3.451	3.1918
0	-3.451	3.085
0	-3.434	2.9845
0	-3.417	2.8777
0	-3.4	2.7771
0	-3.366	2.6766
0	-3.332	2.5761
0	-3.281	2.4755
0	-3.23	2.375
0	-3.179	2.2808
0	-3.111	2.1865
0	-3.06	2.0923
0	-2.992	2.0043
0	-2.907	1.9101
0	-2.839	1.8284
0	-2.771	1.7404
0	-2.686	1.6587
0	-2.618	1.5771
0	-2.533	1.5017
0	-2.465	1.4263
0	-2.38	1.3509
0	-2.312	1.2817
0	-2.244	1.2126
0	-2.176	1.1498
0	-2.108	1.0807
0	-2.04	1.0241
0	-1.972	0.96131
0	-1.904	0.90477
0	-1.853	0.84822
0	-1.802	0.79167
0	-1.751	0.73512
0	-1.7	0.68486
0	-1.649	0.63459
0	-1.598	0.58433
0	-1.564	0.54035
0	-1.53	0.49008
0	-1.496	0.4461
0	-1.462	0.40212
0	-1.428	0.35814
0	-1.411	0.31416
0	-1.377	0.27646
0	-1.36	0.23247
0	-1.343	0.18849
2	-1.326	0.15079
2	-1.292	0.1131
2	-1.275	0.075397
2	-1.241	0.031415
2	-1.224	0
2	-1.207	6.2454
2	-1.19	6.2077
2	-1.173	6.17
2	-1.156	6.1386
2	-1.156	6.1009
2	-1.139	6.0695
2	-1.139	6.0318
2	-1.139	6.0004
2	-1.139	5.9627
2	-1.139	5.9313
2	-1.156	5.8936
2	-1.156	5.8559
2	-1.173	5.8244
2	-1.19	5.7867
2	-1.207	5.749
2	-1.224	5.7176
2	-1.241	5.6799
2	-1.258	5.6422
2	-1.292	5.6045
2	-1.309	5.5605
2	-1.343	5.5228
2	-1.377	5.4789
2	-1.411	5.4412
2	-1.445	5.3972
2	-1.479	5.3532
2	-1.564	5.3029
2	-1.632	5.2589
2	-1.7	5.2087
2	-1.751	5.1584
2	-1.819	5.1019
2	-1.887	5.0453
2	-1.972	4.9888
2	-2.04	4.926
2	-2.108	4.8631
2	-2.176	4.8003
2	-2.261	4.7312
2	-2.329	4.6621
2	-2.397	4.593
2	-2.482	4.5175
2	-2.55	4.4421
2	-2.618	4.3667
2	-2.686	4.2851
2	-2.754	4.2034
2	-2.822	4.1217
2	-2.873	4.0338
2	-2.924	3.9458
2	-2.975	3.8578
2	-3.026	3.7699
2	-3.06	3.6756
2	-3.094	3.5814
2	-3.128	3.4934
2	-3.145	3.3992
2	-3.162	3.2986
2	-3.162	3.2044
2	-3.162	3.1101
2	-3.162	3.0159
2	-3.145	2.9216
2	-3.128	2.8274
2	-3.094	2.7332
2	-3.06	2.6389
2	-3.026	2.5509
2	-2.975	2.4567
2	-2.924	2.3687
2	-2.873	2.2808
2	-2.805	2.1991
2	-2.754	2.1111
2	-2.686	2.0294
2	-2.618	1.954
2	-2.533	1.8724
2	-2.465	1.797
2	-2.397	1.7279
2	-2.312	1.6525
2	-2.244	1.5833
2	-2.159	1.5205
2	-2.091	1.4577
2	-2.006	1.3948
2	-1.938	1.332
2	-1.87	1.2755
2	-1.785	1.2252
2	-1.717	1.1687
2	-1.649	1.1184
2	-1.581	1.0681
2	-1.513	1.0241
2	-1.462	0.98016
2	-1.394	0.93618
2	-1.326	0.8922
2	-1.275	0.8545
2	-1.224	0.8168
2	-1.156	0.7791
2	-1.105	0.74769
2	-1.054	0.71627
2	-1.003	0.68486
2	-0.969	0.65344
2	-0.918	0.62203
2	-0.867	0.59689
2	-0.833	0.57176
2	-0.799	0.54663
2	-0.748	0.5215
2	-0.714	0.50265
2	-0.68	0.47752
2	-0.646	0.45867
2	-0.612	0.43982
2	-0.578	0.42097
2	-0.544	0.4084
2	-0.527	0.38955
2	-0.493	0.37699
2	-0.459	0.35814
2	-0.442	0.34557
2	-0.408	0.333
2	-0.391	0.32044
2	-0.357	0.30787
2	-0.34	0.30159
2	-0.323	0.28902
2	-0.289	0.27646
2	-0.272	0.27017
2	-0.255	0.26389
2	-0.238	0.25132
2	-0.221	0.24504
2	-0.204	0.23876
2	-0.187	0.23247
2	-0.17	0.22619
2	-0.153	0.22619
2	-0.136	0.21991
2	-0.119	0.21363
2	-0.102	0.21363
2	-0.085	0.20734
2	-0.068	0.20734
2	-0.051	0.20734
2	-0.034	0.20106
2	-0.017	0.20106
2	0	0.20106
2	0	0.20106
2	0.017	0.20106
2	0.034	0.20106
2	0.034	0.20734
2	0.085	0.20734
2	0.119	0.20734
2	0.153	0.21363
0	0.17	0.21991
0	0.187	0.22619
0	0.204	0.23247
0	0.221	0.23876
0	0.238	0.24504
0	0.255	0.25132
1	0.272	0.25761
1	0.272	0.27017
1	0.272	0.27646
1	0.272	0.28274
1	0.272	0.29531
1	0.272	0.30159
1	0.272	0.30787
1	0.272	0.32044
1	0.289	0.32672
1	0.289	0.333
1	0.289	0.34557
1	0.306	0.35185
1	0.306	0.36442
1	0.306	0.3707
1	0.323	0.38327
1	0.323	0.38955
1	0.34	0.40212
1	0.34	0.41469
1	0.357	0.42097
1	0.374	0.43353
1	0.374	0.4461
1	0.391	0.45867
1	0.408	0.47123
0	0.442	0.4838
0	0.476	0.49637
0	0.51	0.50893
0	0.544	0.52778
0	0.578	0.54663
0	0.629	0.56548
2	0.663	0.58433
2	0.731	0.60318
2	0.782	0.62831
2	0.85	0.65344
2	0.918	0.67858
2	0.986	0.70999
2	1.054	0.74141
2	1.122	0.77282
2	1.207	0.80424
2	1.275	0.84193
2	1.36	0.88592
2	1.428	0.92362
2	1.513	0.9676
2	1.598	1.0179
2	1.683	1.0681
2	1.768	1.1184
2	1.853	1.1749
2	1.938	1.2315
2	2.04	1.288
2	2.125	1.3509
2	2.227	1.42
2	2.312	1.4891
2	2.414	1.5582
2	2.499	1.6336
2	2.601	1.709
2	2.686	1.7907
2	2.771	1.8724
2	2.873	1.954
2	2.958	2.042
2	3.043	2.13
2	3.111	2.2242
2	3.196	2.3185
2	3.264	2.419
2	3.332	2.5195
2	3.383	2.62
2	3.434	2.7206
2	3.485	2.8274
0	3.502	2.9279
0	3.519	3.0347
0	3.519	3.1416
0	3.519	3.2484
0	3.502	3.3552
0	3.468	3.4557
0	3.451	3.5625
0	3.417	3.6631
0	3.366	3.7636
0	3.315	3.8641
0	3.264	3.9646
0	3.213	4.0652
0	3.145	4.1594
0	3.077	4.2537
0	3.009	4.3416
0	2.941	4.4359
0	2.856	4.5175
0	2.788	4.6055
0	2.703	4.6872
0	2.635	4.7689
0	2.55	4.8443
0	2.482	4.9197
0	2.397	4.9951
0	2.329	5.0642
0	2.261	5.1333
0	2.193	5.2024
0	2.125	5.2715
0	2.057	5.3343
0	2.006	5.3909
0	1.955	5.4537
0	1.887	5.5103
0	1.836	5.5668
0	1.785	5.6234
0	1.751	5.6736
0	1.7	5.7239
0	1.666	5.7805
0	1.632	5.8244
0	1.598	5.8747
0	1.564	5.925
1	1.547	5.9689
1	1.496	6.0192
1	1.462	6.0632
1	1.428	6.1072
1	1.394	6.1449
1	1.36	6.1889
1	1.343	6.2328
1	1.309	6.2705
1	1.292	0.025132
1	1.275	0.062831
1	1.258	0.10681
1	1.258	0.14451
1	1.241	0.18221
1	1.241	0.21991
1	1.241	0.25132
1	1.241	0.28902
1	1.241	0.32672
1	1.241	0.36442
1	1.258	0.40212
1	1.258	0.43982
1	1.275	0.47752
1	1.292	0.5215
1	1.309	0.5592
1	1.326	0.59689
1	1.343	0.64088
1	1.377	0.67858
0	1.428	0.72256
0	1.479	0.76654
0	1.53	0.81052
0	1.581	0.8545
0	1.632	0.90477
2	1.7	0.95503
2	1.785	1.0053
2	1.87	1.0618
2	1.955	1.1184
2	2.04	1.1812
2	2.125	1.2441
2	2.21	1.3069
2	2.312	1.376
2	2.397	1.4451
2	2.499	1.5205
2	2.584	1.5959
2	2.686	1.6776
2	2.771	1.7593
0	2.839	1.841
0	2.924	1.9289
0	2.992	2.0169
0	3.043	2.1111
0	3.111	2.2054
0	3.162	2.2996
0	3.213	2.3939
0	3.264	2.4881
0	3.298	2.5886
0	3.332	2.6892
0	3.366	2.7897
0	3.383	2.8902
0	3.4	2.9908
0	3.4	3.0976
0	3.4	3.1981
0	3.4	3.2986
0	3.383	3.4054
0	3.349	3.506
0	3.315	3.6065
0	3.281	3.7008
0	3.23	3.8013
0	3.179	3.8955
0	3.128	3.9898
0	3.077	4.084
0	3.009	4.1783
0	2.941	4.2662
0	2.873	4.3542
0	2.788	4.4421
0	2.72	4.5238
0	2.652	4.6055
0	2.567	4.6809
0	2.499	4.7563
0	2.414	4.8317
0	2.346	4.9008
0	2.261	4.9699
0	2.193	5.039
0	2.125	5.1019
0	2.057	5.1647
0	1.989	5.2275
0	1.921	5.2904
0	1.853	5.3469
0	1.802	5.3972
0	1.734	5.4537
0	1.683	5.504
0	1.632	5.5543
0	1.581	5.6045
0	1.53	5.6485
0	1.496	5.6988
0	1.462	5.7428
0	1.411	5.7805
0	1.377	5.8244
0	1.343	5.8684
0	1.326	5.9061
0	1.292	5.9438
0	1.275	5.9878
0	1.241	6.0255
0	1.224	6.0632
0	1.207	6.1009
0	1.207	6.1323
0	1.19	6.17
0	1.19	6.2077
0	1.173	6.2391
0	1.173	6.2768
0	1.173	0.031415
0	1.173	0.062831
0	1.19	0.10053
0	1.19	0.13823
0	1.207	0.17593
0	1.224	0.20734
0	1.241	0.24504
0	1.258	0.28274
0	1.275	0.32044
0	1.309	0.36442
0	1.326	0.40212
0	1.36	0.43982
0	1.394	0.4838
0	1.428	0.52778
0	1.462	0.57176
0	1.513	0.61574
0	1.547	0.65973
0	1.598	0.70999
0	1.649	0.76026
1	1.7	0.81052
1	1.734	0.86079
0	1.802	0.91105
0	1.853	0.9676
0	1.921	1.0241
0	1.972	1.0807
0	2.04	1.1435
0	2.108	1.2064
0	2.176	1.2692
0	2.261	1.3383
0	2.329	1.4074
0	2.397	1.4765
0	2.482	1.5519
0	2.55	1.6273
0	2.618	1.7027
0	2.703	1.7844
0	2.771	1.8661
0	2.839	1.954
0	2.907	2.0357
0	2.958	2.1237
0	3.026	2.2179
0	3.077	2.3059
0	3.128	2.4001
0	3.179	2.4944
0	3.213	2.5949
0	3.247	2.6892
0	3.281	2.7897
0	3.298	2.8902
0	3.315	2.9845
0	3.315	3.085
0	3.315	3.1855
0	3.315	3.2861
0	3.298	3.3866
0	3.264	3.4871
0	3.247	3.5814
0	3.196	3.6819
0	3.162	3.7761
0	3.111	3.8704
0	3.06	3.9646
0	2.992	4.0526
0	2.941	4.1406
0	2.873	4.2285
0	2.805	4.3165
0	2.72	4.3982
0	2.652	4.4798
0	2.584	4.5615
0	2.499	4.6369
0	2.431	4.7123
0	2.346	4.7814
0	2.278	4.8506
0	2.193	4.9197
0	2.125	4.9825
0	2.057	5.0453
0	1.989	5.1082
0	1.921	5.1647
0	1.853	5.2213
0	1.785	5.2778
0	1.717	5.3281
0	1.649	5.3783
0	1.598	5.4286
0	1.547	5.4789
0	1.496	5.5228
0	1.445	5.5668
0	1.394	5.6108
0	1.343	5.6485
0	1.292	5.6925
0	1.258	5.7302
0	1.224	5.7679
0	1.19	5.8056
0	1.156	5.837
0	1.122	5.8747
0	1.088	5.9061
0	1.071	5.9375
0	1.037	5.9689
0	1.02	6.0004
0	1.003	6.0318
0	0.986	6.0632
0	0.969	6.0946
0	0.952	6.1197
0	0.935	6.1512
0	0.935	6.1763
0	0.918	6.2077
0	0.918	6.2328
0	0.918	6.258
0	0.918	0.0062831
0	0.918	0.031415
0	0.918	0.062831
0	0.918	0.087963
0	0.935	0.11938
0	0.935	0.14451
0	0.952	0.17593
0	0.969	0.20106
0	0.986	0.23247
0	1.003	0.26389
0	1.02	0.29531
0	1.037	0.32672
0	1.071	0.35814
0	1.088	0.38955
0	1.122	0.42097
0	1.156	0.45867
0	1.19	0.49008
0	1.224	0.52778
0	1.258	0.56548
0	1.309	0.60318
0	1.343	0.64716
0	1.394	0.68486
0	1.445	0.72884
0	1.496	0.77282
0	1.547	0.8168
0	1.598	0.86707
0	1.666	0.91733
0	1.717	0.9676
0	1.785	1.0179
0	1.836	1.0744
0	1.904	1.131
0	1.972	1.1875
0	2.04	1.2503
0	2.125	1.3132
0	2.193	1.376
0	2.261	1.4451
0	2.329	1.5142
0	2.414	1.5833
0	2.482	1.6587
0	2.55	1.7341
0	2.635	1.8095
0	2.703	1.8912
0	2.771	1.9729
0	2.839	2.0609
0	2.89	2.1425
0	2.958	2.2305
0	3.009	2.3247
0	3.06	2.4127
0	3.111	2.507
0	3.145	2.6012
0	3.179	2.6955
0	3.213	2.7897
0	3.23	2.8902
0	3.247	2.9845
0	3.247	3.085
0	3.247	3.1793
0	3.247	3.2798
0	3.23	3.374
0	3.196	3.4745
0	3.179	3.5688
0	3.128	3.6631
0	3.094	3.7573
0	3.043	3.8515
0	2.992	3.9395
0	2.941	4.0275
0	2.873	4.1154
0	2.805	4.2034
0	2.737	4.2851
0	2.669	4.3667
0	2.601	4.4484
0	2.516	4.5238
0	2.448	4.5992
0	2.363	4.6683
0	2.295	4.7437
0	2.21	4.8066
0	2.142	4.8757
0	2.074	4.9385
0	1.989	5.0014
0	1.921	5.0579
0	1.853	5.1144
0	1.785	5.171
0	1.717	5.2213
0	1.649	5.2715
0	1.581	5.3218
0	1.53	5.372
0	1.462	5.416
0	1.411	5.46
0	1.36	5.4977
0	1.309	5.5417
0	1.258	5.5794
0	1.207	5.6171
0	1.156	5.6548
0	1.122	5.6862
0	1.071	5.7176
0	1.037	5.749
0	1.003	5.7805
0	0.969	5.8119
0	0.935	5.837
0	0.901	5.8684
0	0.867	5.8936
0	0.833	5.9187
0	0.816	5.9438
0	0.782	5.9689
0	0.765	5.9941
2	0.748	6.0192
2	0.748	6.0381
2	0.748	6.0632
2	0.748	6.082
2	0.765	6.1072
2	0.765	6.1323
2	0.782	6.1512
2	0.782	6.1763
2	0.799	6.2014
0	0.799	6.2265
0	0.799	6.2517
0	0.799	6.2768
0	0.799	0.012566
0	0.799	0.037699
0	0.799	0.062831
0	0.799	0.087963
0	0.816	0.1131
1	0.816	0.13823
1	0.816	0.16336
1	0.799	0.18849
1	0.799	0.20734
1	0.799	0.23247
1	0.799	0.25761
1	0.799	0.28274
1	0.799	0.30787
1	0.799	0.333
1	0.799	0.35185
1	0.799	0.37699
1	0.816	0.40212
1	0.833	0.42725
1	0.833	0.45238
1	0.85	0.47752
1	0.867	0.50265
1	0.884	0.53406
1	0.901	0.5592
1	0.918	0.58433
1	0.935	0.61574
1	0.969	0.64088
1	0.986	0.67229
0	1.037	0.70371
0	1.088	0.73512
0	1.139	0.76654
0	1.19	0.80424
0	1.241	0.84193
0	1.309	0.87963
0	1.36	0.91733
0	1.411	0.96131
0	1.479	1.0053
0	1.547	1.0493
0	1.615	1.0995
0	1.683	1.1498
0	1.751	1.2001
0	1.819	1.2503
0	1.887	1.3069
0	1.955	1.3697
0	2.023	1.4263
0	2.108	1.4891
0	2.176	1.5519
0	2.244	1.621
0	2.329	1.6902
0	2.397	1.7593
0	2.465	1.8347
0	2.533	1.9101
0	2.601	1.9855
0	2.669	2.0671
0	2.737	2.1488
0	2.805	2.2305
0	2.856	2.3185
0	2.907	2.4001
0	2.958	2.4881
0	2.992	2.5823
0	3.026	2.6703
0	3.06	2.7646
0	3.077	2.8525
0	3.094	2.9468
0	3.111	3.041
0	3.111	3.1353
0	3.094	3.2295
0	3.094	3.3238
0	3.077	3.4117
0	3.043	3.506
0	3.009	3.5939
0	2.975	3.6882
0	2.941	3.7761
0	2.89	3.8641
0	2.839	3.9521
0	2.771	4.0338
0	2.72	4.1154
0	2.652	4.1971
0	2.584	4.2788
0	2.516	4.3542
0	2.431	4.4296
0	2.363	4.4987
0	2.295	4.5678
0	2.21	4.6369
0	2.142	4.6998
0	2.057	4.7626
0	1.989	4.8254
0	1.904	4.8883
0	1.836	4.9385
0	1.768	4.9951
0	1.683	5.0453
0	1.615	5.0956
0	1.547	5.1459
0	1.479	5.1898
0	1.411	5.2338
0	1.343	5.2778
0	1.292	5.3155
0	1.224	5.3532
0	1.173	5.3909
0	1.105	5.4223
0	1.054	5.46
0	1.003	5.4851
0	0.935	5.5166
0	0.884	5.548
0	0.833	5.5731
0	0.799	5.5982
0	0.748	5.6171
0	0.697	5.6422
0	0.663	5.6611
0	0.612	5.6799
2	0.578	5.6988
2	0.544	5.7176
2	0.527	5.7302
2	0.51	5.749
2	0.493	5.7616
2	0.476	5.7805
2	0.459	5.793
2	0.442	5.8056
2	0.442	5.8182
2	0.425	5.837
2	0.408	5.8496
2	0.391	5.8559
2	0.391	5.8684
2	0.374	5.881
0	0.357	5.8936
0	0.323	5.9061
0	0.289	5.9124
0	0.272	5.925
0	0.238	5.9313
0	0.221	5.9375
0	0.187	5.9438
0	0.17	5.9501
0	0.136	5.9564
0	0.119	5.9564
0	0.102	5.9627
0	0.068	5.9627
0	0.051	5.9689
0	0.017	5.9689
0	0	5.9689
0	0	5.9689
0	-0.034	5.9689
2	-0.051	5.9689
2	-0.051	5.9627
2	-0.051	5.9627
2	-0.051	5.9627
2	-0.068	5.9564
2	-0.068	5.9564
2	-0.068	5.9564
2	-0.068	5.9501
2	-0.085	5.9501
2	-0.085	5.9501
2	-0.085	5.9438
2	-0.085	5.9438
2	-0.102	5.9375
2	-0.102	5.9375
2	-0.102	5.9313
2	-0.102	5.9313
2	-0.119	5.925
2	-0.119	5.9187
2	-0.136	5.9187
2	-0.136	5.9124
2	-0.136	5.9061
2	-0.153	5.9061
2	-0.153	5.8998
2	-0.17	5.8936
2	-0.17	5.8873
2	-0.187	5.881
2	-0.187	5.8747
2	-0.204	5.8684
2	-0.204	5.8621
2	-0.221	5.8559
2	-0.221	5.8496
2	-0.238	5.8433
0	-0.272	5.837
0	-0.306	5.8244
0	-0.34	5.8182
0	-0.374	5.8056
0	-0.408	5.793
0	-0.442	5.7805
0	-0.476	5.7679
0	-0.51	5.7553
0	-0.544	5.7365
0	-0.595	5.7176
0	-0.629	5.6988
0	-0.68	5.6799
0	-0.714	5.6611
0	-0.765	5.6359
0	-0.799	5.6108
0	-0.85	5.5857
0	-0.901	5.5605
0	-0.952	5.5354
0	-1.003	5.504
0	-1.054	5.4726
0	-1.105	5.4412
0	-1.156	5.4097
0	-1.224	5.372
0	-1.275	5.3343
0	-1.343	5.2904
0	-1.411	5.2527
0	-1.462	5.2087
0	-1.53	5.1647
0	-1.598	5.1144
0	-1.666	5.0642
0	-1.734	5.0139
0	-1.819	4.9637
0	-1.887	4.9071
0	-1.955	4.8506
0	-2.023	4.7877
0	-2.108	4.7249
0	-2.176	4.6621
0	-2.244	4.593
0	-2.329	4.5238
0	-2.397	4.4547
0	-2.465	4.3793
0	-2.533	4.3039
0	-2.601	4.2285
0	-2.669	4.1531
0	-2.72	4.0714
0	-2.788	3.9835
0	-2.839	3.9018
0	-2.89	3.8138
0	-2.924	3.7259
0	-2.958	3.6379
0	-2.992	3.5499
0	-3.026	3.462
0	-3.043	3.3677
0	-3.06	3.2735
0	-3.06	3.1855
0	-3.06	3.0913
0	-3.043	3.0033
0	-3.026	2.9091
0	-3.009	2.8211
0	-2.975	2.7269
0	-2.941	2.6389
0	-2.907	2.5509
0	-2.856	2.463
0	-2.805	2.3813
0	-2.754	2.2933
0	-2.703	2.2117
0	-2.635	2.13
0	-2.567	2.0546
0	-2.499	1.9792
0	-2.431	1.9038
0	-2.363	1.8347
0	-2.278	1.7593
0	-2.21	1.6964
0	-2.125	1.6273
0	-2.057	1.5645
0	-1.972	1.5079
0	-1.904	1.4451
0	-1.819	1.3886
0	-1.751	1.3383
1	-1.683	1.2817
1	-1.632	1.2378
1	-1.581	1.1875
1	-1.53	1.1372
0	-1.462	1.0933
0	-1.394	1.0493
0	-1.326	1.0116
0	-1.258	0.97388
0	-1.207	0.93618
0	-1.139	0.89848
0	-1.088	0.86707
0	-1.02	0.83565
0	-0.969	0.80424
0	-0.918	0.77282
0	-0.867	0.74769
0	-0.816	0.72256
0	-0.765	0.69742
0	-0.714	0.67858
0	-0.663	0.65344
0	-0.629	0.63459
0	-0.578	0.61574
0	-0.527	0.59689
0	-0.493	0.58433
0	-0.459	0.57176
0	-0.408	0.5592
0	-0.374	0.54663
0	-0.34	0.53406
0	-0.289	0.5215
0	-0.255	0.51521
0	-0.221	0.50893
0	-0.187	0.50265
0	-0.153	0.49637
0	-0.119	0.49008
0	-0.068	0.49008
0	-0.034	0.49008
0	0	0.4838
0	0.017	0.4838
0	0.051	0.49008
0	0.085	0.49008
0	0.119	0.49637
0	0.153	0.49637
0	0.187	0.50265
0	0.221	0.50893
0	0.272	0.51521
0	0.306	0.52778
0	0.34	0.53406
0	0.374	0.54663
0	0.425	0.5592
0	0.459	0.57176
0	0.493	0.58433
0	0.544	0.60318
0	0.578	0.62203
0	0.629	0.64088
0	0.68	0.65973
0	0.714	0.67858
0	0.765	0.70371
0	0.816	0.72884
0	0.867	0.75397
2	0.918	0.7791
2	0.986	0.81052
2	1.071	0.83565
2	1.139	0.87335
2	1.224	0.90477
2	1.309	0.94875
2	1.377	0.98645
0	1.445	1.0304
0	1.513	1.0744
0	1.581	1.1184
0	1.649	1.1687
0	1.717	1.2189
0	1.785	1.2692
0	1.853	1.3257
0	1.921	1.3823
0	2.006	1.4451
0	2.074	1.5017
0	2.142	1.5645
0	2.227	1.6336
0	2.295	1.7027
0	2.363	1.7718
0	2.431	1.841
0	2.516	1.9163
0	2.584	1.9917
0	2.635	2.0734
0	2.703	2.1551
0	2.771	2.2368
0	2.822	2.3185
0	2.873	2.4064
0	2.924	2.4944
0	2.958	2.5823
0	2.992	2.6703
0	3.026	2.7583
0	3.043	2.8525
0	3.06	2.9468
0	3.077	3.0347
0	3.077	3.129
0	3.077	3.2232
0	3.06	3.3112
0	3.043	3.4054
0	3.009	3.4997
0	2.992	3.5877
0	2.941	3.6756
0	2.907	3.7636
0	2.856	3.8515
0	2.805	3.9332
0	2.754	4.0212
0	2.686	4.1029
0	2.618	4.1845
0	2.55	4.2599
0	2.482	4.3353
0	2.414	4.4107
0	2.346	4.4798
0	2.261	4.549
0	2.193	4.6181
0	2.108	4.6809
0	2.04	4.7437
0	1.955	4.8066
0	1.887	4.8631
0	1.819	4.9197
0	1.734	4.9699
0	1.666	5.0202
0	1.598	5.0705
0	1.53	5.1207
0	1.462	5.1647
0	1.394	5.2087
0	1.326	5.2464
0	1.258	5.2841
0	1.19	5.3218
0	1.139	5.3595
0	1.071	5.3909
0	1.02	5.4223
0	0.952	5.4537
0	0.901	5.4789
0	0.85	5.5103
0	0.799	5.5354
0	0.748	5.5543
0	0.697	5.5794
0	0.646	5.5982
0	0.595	5.6171
0	0.561	5.6359
0	0.51	5.6548
0	0.476	5.6674
0	0.425	5.6799
0	0.391	5.6925
2	0.34	5.705
2	0.323	5.7176
2	0.306	5.7239
2	0.289	5.7365
2	0.272	5.7428
2	0.238	5.749
2	0.221	5.7553
2	0.204	5.7616
2	0.187	5.7679
2	0.187	5.7742
2	0.17	5.7805
2	0.153	5.7867
2	0.136	5.793
2	0.119	5.793
2	0.102	5.7993
2	0.085	5.7993
2	0.068	5.8056
2	0.068	5.8056
2	0.051	5.8056
2	0.034	5.8119
2	0.017	5.8119
2	0	5.8119
2	0	5.8119
2	0	5.8119
2	-0.017	5.8119
2	-0.034	5.8119
2	-0.051	5.8056
2	-0.068	5.8056
2	-0.068	5.8056
2	-0.085	5.7993
2	-0.102	5.7993
2	-0.119	5.793
2	-0.136	5.793
2	-0.153	5.7867
2	-0.17	5.7805
2	-0.17	5.7742
2	-0.187	5.7679
2	-0.204	5.7616
2	-0.221	5.7553
2	-0.238	5.749
2	-0.255	5.7428
2	-0.272	5.7365
2	-0.306	5.7239
2	-0.323	5.7176
2	-0.34	5.705
2	-0.357	5.6925
2	-0.374	5.6862
2	-0.408	5.6736
2	-0.425	5.6611
2	-0.442	5.6485
2	-0.476	5.6297
0	-0.527	5.6171
0	-0.561	5.5982
0	-0.612	5.5794
0	-0.663	5.5605
0	-0.714	5.5417
1	-0.765	5.5166
1	-0.833	5.4977
1	-0.901	5.4663
1	-0.986	5.4412
1	-1.054	5.4097
1	-1.139	5.3783
1	-1.207	5.3406
1	-1.292	5.3029
0	-1.36	5.2652
0	-1.428	5.2213
0	-1.496	5.1773
0	-1.547	5.1333
0	-1.615	5.083
0	-1.7	5.0328
0	-1.768	4.9825
0	-1.836	4.926
0	-1.904	4.8694
0	-1.989	4.8129
0	-2.057	4.75
0	-2.125	4.6872
0	-2.21	4.6244
0	-2.278	4.5553
0	-2.346	4.4861
0	-2.414	4.417
0	-2.482	4.3416
0	-2.55	4.2662
0	-2.618	4.1845
0	-2.686	4.1091
0	-2.737	4.0275
0	-2.805	3.9395
0	-2.856	3.8578
0	-2.89	3.7699
0	-2.941	3.6819
0	-2.975	3.5939
0	-2.992	3.506
0	-3.026	3.4117
0	-3.026	3.3238
0	-3.043	3.2295
0	-3.043	3.1416
0	-3.043	3.0473
0	-3.026	2.9593
0	-3.009	2.8651
0	-2.992	2.7771
0	-2.958	2.6829
0	-2.924	2.5949
0	-2.873	2.5132
0	-2.822	2.4253
0	-2.771	2.3373
0	-2.72	2.2556
0	-2.652	2.174
0	-2.584	2.0986
0	-2.516	2.0232
0	-2.448	1.9478
0	-2.38	1.8724
0	-2.312	1.8033
0	-2.227	1.7341
0	-2.159	1.665
0	-2.074	1.6022
0	-2.006	1.5456
0	-1.938	1.4828
0	-1.853	1.4263
0	-1.785	1.3697
0	-1.7	1.3195
0	-1.632	1.2692
0	-1.564	1.2189
0	-1.496	1.1749
0	-1.428	1.131
0	-1.36	1.087
0	-1.292	1.0493
0	-1.224	1.0116
0	-1.156	0.97388
0	-1.088	0.94246
0	-1.037	0.91105
0	-0.969	0.87963
0	-0.918	0.84822
0	-0.867	0.82309
0	-0.799	0.79795
0	-0.748	0.77282
0	-0.697	0.75397
0	-0.646	0.72884
0	-0.595	0.70999
0	-0.544	0.69742
0	-0.51	0.67858
0	-0.459	0.66601
0	-0.408	0.65344
0	-0.357	0.64088
0	-0.323	0.62831
0	-0.272	0.61574
0	-0.238	0.60946
0	-0.187	0.60318
0	-0.153	0.59689
0	-0.102	0.59689
0	-0.068	0.59061
0	-0.017	0.59061
0	0	0.59061
0	0.051	0.59061
2	0.085	0.59689
2	0.153	0.59689
2	0.221	0.60318
2	0.272	0.60946
2	0.34	0.62203
2	0.408	0.63459
2	0.476	0.64716
2	0.544	0.65973
2	0.595	0.67858
2	0.663	0.69742
2	0.731	0.71627
0	0.782	0.74141
0	0.833	0.76654
0	0.884	0.79167
0	0.952	0.82309
0	1.003	0.84822
0	1.054	0.87963
0	1.122	0.91105
0	1.173	0.94875
0	1.241	0.98645
0	1.292	1.0241
0	1.36	1.0618
0	1.428	1.1058
0	1.496	1.1498
0	1.564	1.1938
0	1.632	1.2441
0	1.7	1.2943
0	1.785	1.3446
0	1.853	1.4011
0	1.921	1.4577
0	2.006	1.5205
0	2.074	1.5771
0	2.142	1.6399
0	2.227	1.709
0	2.295	1.7781
0	2.363	1.8472
0	2.431	1.9163
0	2.499	1.9917
0	2.567	2.0671
0	2.635	2.1488
0	2.686	2.2305
0	2.754	2.3122
0	2.805	2.3939
0	2.839	2.4755
0	2.89	2.5635
0	2.924	2.6515
0	2.958	2.7394
0	2.975	2.8274
0	2.992	2.9216
0	3.009	3.0096
0	3.009	3.0976
0	3.009	3.1918
0	3.009	3.2798
0	2.992	3.374
0	2.958	3.462
0	2.941	3.5499
0	2.907	3.6379
0	2.856	3.7259
0	2.822	3.8076
0	2.771	3.8955
0	2.703	3.9772
0	2.652	4.0589
0	2.584	4.1343
0	2.516	4.2097
0	2.448	4.2851
0	2.38	4.3605
0	2.312	4.4296
0	2.244	4.4987
0	2.159	4.5678
0	2.091	4.6306
0	2.006	4.6935
0	1.938	4.75
0	1.853	4.8066
0	1.785	4.8631
0	1.717	4.9134
0	1.632	4.9637
0	1.564	5.0139
0	1.496	5.0642
0	1.428	5.1082
0	1.36	5.1459
0	1.292	5.1836
0	1.224	5.2275
0	1.156	5.2589
0	1.088	5.2966
0	1.02	5.3281
0	0.969	5.3532
0	0.901	5.3846
0	0.85	5.4097
0	0.782	5.4349
0	0.731	5.46
0	0.68	5.4789
0	0.629	5.4977
0	0.578	5.5166
0	0.527	5.5354
0	0.476	5.548
0	0.425	5.5668
0	0.374	5.5794
0	0.323	5.5857
0	0.272	5.5982
0	0.221	5.6045
2	0.187	5.6108
2	0.153	5.6171
2	0.136	5.6234
2	0.102	5.6234
2	0.085	5.6297
2	0.051	5.6297
2	0.034	5.6297
2	0	5.6297
2	0	5.6297
2	-0.034	5.6297
2	-0.051	5.6297
2	-0.085	5.6297
2	-0.102	5.6234
2	-0.136	5.6171
2	-0.153	5.6171
2	-0.187	5.6108
2	-0.204	5.6045
2	-0.238	5.5982
2	-0.255	5.592
2	-0.289	5.5794
2	-0.323	5.5731
2	-0.34	5.5605
2	-0.374	5.548
2	-0.408	5.5354
2	-0.442	5.5228
2	-0.476	5.5103
2	-0.493	5.4977
2	-0.527	5.4789
2	-0.561	5.4663
2	-0.595	5.4474
2	-0.629	5.4286
2	-0.68	5.4097
2	-0.714	5.3846
2	-0.748	5.3658
2	-0.782	5.3406
2	-0.833	5.3155
0	-0.884	5.2904
0	-0.952	5.2652
0	-1.02	5.2338
0	-1.088	5.2024
0	-1.156	5.1647
0	-1.224	5.1333
1	-1.292	5.0956
1	-1.377	5.0516
1	-1.462	5.0139
1	-1.564	4.9637
1	-1.649	4.9197
1	-1.734	4.8631
1	-1.836	4.8129
1	-1.921	4.7563
1	-2.023	4.6935
1	-2.125	4.6306
1	-2.21	4.5678
1	-2.312	4.4987
1	-2.397	4.4296
1	-2.482	4.3542
1	-2.567	4.2788
1	-2.652	4.2034
1	-2.737	4.1217
1	-2.822	4.0338
1	-2.89	3.9521
1	-2.975	3.8641
1	-3.043	3.7699
1	-3.094	3.6819
1	-3.145	3.5877
0	-3.179	3.4934
0	-3.196	3.3929
0	-3.213	3.2986
0	-3.213	3.2044
0	-3.213	3.1038
0	-3.213	3.0096
0	-3.196	2.9091
0	-3.179	2.8148
0	-3.145	2.7206
0	-3.111	2.6263
0	-3.06	2.5321
0	-3.026	2.4441
0	-2.975	2.3499
0	-2.907	2.2619
0	-2.856	2.174
0	-2.788	2.0923
0	-2.72	2.0106
0	-2.652	1.9289
0	-2.584	1.8472
0	-2.499	1.7718
0	-2.431	1.6964
0	-2.346	1.6273
0	-2.278	1.5582
0	-2.193	1.4891
0	-2.125	1.4263
0	-2.04	1.3634
0	-1.972	1.3006
0	-1.904	1.2441
0	-1.836	1.1875
0	-1.768	1.131
0	-1.7	1.0807
0	-1.632	1.0304
0	-1.564	0.98016
0	-1.496	0.93618
0	-1.445	0.8922
0	-1.377	0.84822
0	-1.326	0.81052
0	-1.275	0.76654
0	-1.224	0.72884
0	-1.173	0.69742
0	-1.122	0.65973
0	-1.071	0.62831
0	-1.037	0.59689
0	-0.986	0.56548
0	-0.952	0.53406
0	-0.918	0.50893
0	-0.884	0.47752
0	-0.85	0.45238
0	-0.816	0.42725
0	-0.782	0.40212
0	-0.748	0.38327
0	-0.714	0.35814
0	-0.697	0.33929
0	-0.663	0.32044
0	-0.646	0.29531
0	-0.629	0.27646
0	-0.612	0.25761
0	-0.578	0.23876
0	-0.561	0.22619
0	-0.544	0.20734
0	-0.544	0.18849
0	-0.527	0.17593
0	-0.51	0.15708
0	-0.493	0.14451
0	-0.493	0.12566
0	-0.476	0.1131
0	-0.476	0.10053
0	-0.459	0.08168
0	-0.459	0.069114
0	-0.442	0.056548
0	-0.442	0.043982
0	-0.442	0.031415
2	-0.442	0.018849
2	-0.425	0
2	-0.391	6.2705
2	-0.374	6.2642
2	-0.357	6.2517
2	-0.34	6.2391
2	-0.323	6.2265
2	-0.306	6.2203
2	-0.289	6.2077
2	-0.272	6.2014
2	-0.272	6.1951
2	-0.255	6.1826
2	-0.238	6.1763
2	-0.221	6.17
2	-0.221	6.1637
2	-0.204	6.1574
2	-0.187	6.1512
2	-0.187	6.1449
2	-0.17	6.1386
2	-0.153	6.1323
2	-0.153	6.1323
2	-0.136	6.126
2	-0.136	6.1197
2	-0.119	6.1135
2	-0.119	6.1135
2	-0.119	6.1072
2	-0.102	6.1072
2	-0.102	6.1009
2	-0.085	6.1009
2	-0.085	6.0946
2	-0.068	6.0946
2	-0.068	6.0883
2	-0.068	6.0883
2	-0.051	6.0883
2	-0.051	6.082
0	-0.068	6.082
0	-0.085	6.082
0	-0.102	6.0758
0	-0.119	6.0758
0	-0.119	6.0695
2	-0.136	6.0632
2	-0.136	6.0632
2	-0.136	6.0569
2	-0.136	6.0506
2	-0.136	6.0506
2	-0.119	6.0443
2	-0.119	6.0381
2	-0.119	6.0381
2	-0.119	6.0318
2	-0.119	6.0318
2	-0.119	6.0255
2	-0.119	6.0192
2	-0.119	6.0192
2	-0.119	6.0129
2	-0.119	6.0129
2	-0.102	6.0066
2	-0.102	6.0066
2	-0.119	6.0004
2	-0.119	5.9941
2	-0.119	5.9941
2	-0.119	5.9878
2	-0.119	5.9878
2	-0.119	5.9815
2	-0.119	5.9752
2	-0.119	5.9752
2	-0.119	5.9689
2	-0.119	5.9689
2	-0.136	5.9627
2	-0.136	5.9564
2	-0.136	5.9564
2	-0.136	5.9501
2	-0.136	5.9438
2	-0.153	5.9375
2	-0.153	5.9375
2	-0.153	5.9313
2	-0.17	5.925
2	-0.17	5.9187
2	-0.17	5.9124
2	-0.187	5.9124
2	-0.187	5.9061
2	-0.204	5.8998
2	-0.204	5.8936
2	-0.204	5.8873
2	-0.221	5.881
2	-0.238	5.8747
2	-0.238	5.8621
2	-0.255	5.8559
2	-0.255	5.8496
2	-0.272	5.8433
2	-0.289	5.8307
2	-0.289	5.8244
2	-0.306	5.8119
2	-0.323	5.8056
2	-0.34	5.793
2	-0.357	5.7805
2	-0.374	5.7742
2	-0.391	5.7616
2	-0.408	5.749
2	-0.425	5.7365
2	-0.442	5.7239
2	-0.459	5.7113
2	-0.476	5.6925
2	-0.493	5.6799
2	-0.527	5.6674
2	-0.544	5.6485
2	-0.561	5.6297
2	-0.595	5.6108
2	-0.612	5.5982
2	-0.646	5.5731
2	-0.68	5.5543
2	-0.714	5.5354
2	-0.731	5.5103
2	-0.765	5.4914
2	-0.799	5.4663
2	-0.833	5.4412
2	-0.867	5.416
2	-0.901	5.3909
0	-0.969	5.3595
0	-1.02	5.3281
0	-1.088	5.2966
0	-1.156	5.2652
0	-1.207	5.2275
0	-1.275	5.1898
1	-1.343	5.1521
1	-1.428	5.1082
1	-1.53	5.0642
1	-1.615	5.0202
1	-1.7	4.9699
1	-1.802	4.9134
1	-1.887	4.8568
1	-1.989	4.8003
1	-2.074	4.7375
1	-2.176	4.6746
1	-2.261	4.6118
1	-2.363	4.5364
0	-2.431	4.4673
0	-2.499	4.3919
0	-2.567	4.3165
0	-2.635	4.2411
0	-2.703	4.1594
0	-2.771	4.0777
0	-2.822	3.9898
0	-2.873	3.9081
0	-2.924	3.8201
0	-2.958	3.7322
0	-3.009	3.6379
0	-3.026	3.5499
0	-3.06	3.4557
0	-3.077	3.3677
0	-3.094	3.2735
0	-3.094	3.1793
0	-3.094	3.085
0	-3.077	2.9908
0	-3.077	2.9028
0	-3.043	2.8085
0	-3.009	2.7206
0	-2.975	2.6263
0	-2.941	2.5384
0	-2.89	2.4504
0	-2.839	2.3624
0	-2.788	2.2808
0	-2.72	2.1991
0	-2.669	2.1174
0	-2.601	2.0357
0	-2.533	1.9603
0	-2.448	1.8849
0	-2.38	1.8095
0	-2.312	1.7404
[truncated: 5,162 more rows]
