# Supplementary material for: Skilled motor control of an inverted pendulum implies low entropy of states but high entropy of actions
Source: PLoS Comput Biol. 2023 Jan 6;19(1):e1010810. doi: 10.1371/journal.pcbi.1010810 (PMC9851554; doi:10.1371/journal.pcbi.1010810)
Supplement: S2 File — The dataset within the file contains the data collected during the experiment. Each CSV file named “FRI_p_l.csv” corresponds to a different trial, where “p” stands for an unique numerical participant’s identifier and “l” stands for pendulum length (where “2” corresponds to 0.2, “3” to 0.3 m, “4” to 0.4 m, etc.). In every file, rows correspond to subsequent time steps, sampled with a frequency of 0.017 s. For every recorded time step, each column contains: the action selected by the trial’s participant (“action”). The value 0 corresponds to a “no action”, the value 1 represents an action that pushes the pendulum towards the clockwise direction and the value 2 corresponds to an action that pushes the pendulum towards the anti-clockwise direction.the angular velocity of the pendulum at that time step (“ang. velocity”), measured in rad s−1.the angle of the pendulum at that time step (“angle”), measured in rad with values in the interval [0, 2π) rad. The angle 0 rad corresponds to the pendulum oriented in its upright position.the single utility value associated to the whole trial (“utility”). (ZIP) [file pcbi.1010810.s002.zip › ExperimentalData/FRI_12_2.csv]

action	angular vel.	angle	trial utility
0	0	3.2358	-18.4196
0	-0.017	3.2358
0	-0.034	3.2358
0	-0.051	3.2358
0	-0.068	3.2358
0	-0.085	3.2295
0	-0.085	3.2295
0	-0.102	3.2232
0	-0.119	3.2232
0	-0.136	3.217
0	-0.136	3.2107
0	-0.153	3.2107
0	-0.17	3.2044
0	-0.17	3.1981
0	-0.187	3.1918
0	-0.187	3.1855
0	-0.187	3.1793
0	-0.204	3.173
0	-0.204	3.1667
0	-0.204	3.1604
0	-0.204	3.1541
0	-0.221	3.1478
0	-0.221	3.1416
0	-0.221	3.1353
0	-0.221	3.129
0	-0.204	3.1227
0	-0.204	3.1164
0	-0.204	3.1101
0	-0.204	3.1038
0	-0.187	3.0976
0	-0.187	3.0913
0	-0.17	3.085
0	-0.17	3.0787
0	-0.153	3.0724
0	-0.153	3.0661
0	-0.136	3.0661
0	-0.136	3.0599
0	-0.119	3.0536
0	-0.102	3.0536
0	-0.085	3.0473
0	-0.068	3.0473
0	-0.068	3.0473
0	-0.051	3.041
0	-0.034	3.041
0	-0.017	3.041
1	0	3.041
1	-0.034	3.041
1	-0.051	3.0347
1	-0.085	3.0347
1	-0.102	3.0347
1	-0.136	3.0284
1	-0.153	3.0222
1	-0.17	3.0159
1	-0.204	3.0159
1	-0.221	3.0033
1	-0.238	2.997
1	-0.255	2.9908
1	-0.272	2.9845
1	-0.289	2.9719
1	-0.306	2.9656
1	-0.323	2.9531
1	-0.34	2.9468
1	-0.34	2.9342
1	-0.357	2.9216
1	-0.357	2.9154
1	-0.374	2.9028
1	-0.374	2.8902
1	-0.374	2.8777
1	-0.374	2.8651
1	-0.374	2.8588
1	-0.374	2.8462
1	-0.374	2.8337
1	-0.357	2.8211
1	-0.357	2.8085
1	-0.34	2.8023
1	-0.34	2.7897
1	-0.323	2.7771
1	-0.306	2.7708
1	-0.306	2.7583
1	-0.289	2.752
1	-0.272	2.7457
1	-0.255	2.7332
1	-0.221	2.7269
1	-0.204	2.7206
1	-0.187	2.7143
1	-0.17	2.708
1	-0.136	2.7017
1	-0.119	2.7017
1	-0.102	2.6955
1	-0.068	2.6955
1	-0.051	2.6892
1	-0.017	2.6892
1	0	2.6892
1	0	2.6892
1	0.034	2.6892
1	0.051	2.6892
1	0.085	2.6955
1	0.102	2.6955
1	0.136	2.7017
1	0.153	2.708
1	0.17	2.708
1	0.272	2.7206
1	0.374	2.7269
1	0.476	2.7394
1	0.578	2.7583
1	0.663	2.7771
1	0.765	2.796
1	0.85	2.8211
1	0.935	2.8462
1	1.02	2.8777
1	1.088	2.9091
1	1.156	2.9468
1	1.224	2.9782
1	1.292	3.0159
1	1.343	3.0599
1	1.394	3.0976
1	1.428	3.1416
1	1.479	3.1855
1	1.496	3.2295
1	1.53	3.2735
1	1.547	3.3238
1	1.547	3.3677
1	1.547	3.418
1	1.547	3.462
1	1.53	3.506
1	1.513	3.5562
1	1.496	3.6002
1	1.462	3.6442
1	1.428	3.6882
1	1.394	3.7322
1	1.343	3.7699
1	1.292	3.8138
1	1.224	3.8515
1	1.173	3.883
1	1.105	3.9207
1	1.037	3.9521
1	0.969	3.9835
1	0.901	4.0086
1	0.816	4.04
1	0.748	4.0589
1	0.663	4.084
1	0.578	4.1029
1	0.493	4.1154
1	0.408	4.1343
1	0.323	4.1406
1	0.238	4.1531
1	0.153	4.1594
1	0.068	4.1594
1	0	4.1594
1	-0.102	4.1594
1	-0.187	4.1531
1	-0.272	4.1468
1	-0.357	4.1406
1	-0.442	4.128
1	-0.527	4.1154
1	-0.68	4.0966
1	-0.85	4.0714
1	-0.969	4.0463
1	-1.088	4.0149
1	-1.19	3.9772
1	-1.309	3.9395
1	-1.411	3.9018
1	-1.513	3.8578
1	-1.598	3.8076
1	-1.7	3.7573
1	-1.785	3.707
1	-1.853	3.6505
1	-1.921	3.5939
1	-1.989	3.5374
1	-2.04	3.4745
1	-2.074	3.4117
1	-2.125	3.3489
1	-2.142	3.2861
1	-2.159	3.2232
1	-2.159	3.1541
1	-2.159	3.0913
1	-2.142	3.0284
1	-2.125	2.9593
1	-2.091	2.8965
1	-2.057	2.8337
1	-2.006	2.7708
1	-1.938	2.7143
1	-1.87	2.6578
1	-1.802	2.6012
1	-1.717	2.5509
1	-1.632	2.4944
1	-1.547	2.4504
1	-1.479	2.4064
1	-1.428	2.3624
1	-1.36	2.3185
1	-1.275	2.2808
1	-1.207	2.2431
1	-1.122	2.2054
1	-1.037	2.174
1	-0.952	2.1425
1	-0.867	2.1174
1	-0.782	2.0923
1	-0.697	2.0671
1	-0.595	2.0483
1	-0.51	2.0294
1	-0.408	2.0169
1	-0.323	2.0043
1	-0.221	1.998
1	-0.119	1.9917
1	-0.034	1.9917
1	0.051	1.9917
1	0.153	1.9917
1	0.238	1.998
1	0.34	2.0106
1	0.425	2.0169
1	0.527	2.0357
1	0.612	2.0546
1	0.714	2.0734
1	0.799	2.0923
0	0.935	2.1237
2	1.054	2.1488
2	1.224	2.1865
2	1.377	2.2242
2	1.53	2.2682
2	1.683	2.3185
2	1.836	2.3687
2	1.972	2.4253
2	2.108	2.4881
2	2.227	2.5572
2	2.346	2.62
2	2.465	2.6955
2	2.567	2.7708
2	2.652	2.8525
2	2.72	2.9279
2	2.788	3.0159
2	2.839	3.0976
2	2.873	3.1855
2	2.907	3.2735
2	2.924	3.3615
2	2.924	3.4494
2	2.907	3.5311
2	2.873	3.6191
2	2.839	3.707
2	2.788	3.795
2	2.737	3.8767
2	2.669	3.9583
2	2.601	4.0338
2	2.516	4.1154
2	2.431	4.1845
2	2.329	4.2599
2	2.244	4.3291
2	2.142	4.3919
2	2.04	4.4547
2	1.921	4.5175
2	1.819	4.5741
2	1.7	4.6244
2	1.598	4.6746
2	1.479	4.7249
2	1.377	4.7626
2	1.275	4.8066
2	1.156	4.8443
2	1.054	4.8757
2	0.935	4.9071
2	0.833	4.9322
2	0.731	4.9574
2	0.629	4.9762
2	0.527	4.9951
2	0.425	5.0076
2	0.323	5.0202
2	0.204	5.0265
2	0.119	5.0328
2	0.017	5.0328
2	-0.068	5.0328
2	-0.17	5.0328
2	-0.272	5.0265
2	-0.374	5.0139
2	-0.476	5.0014
2	-0.595	4.9825
0	-0.731	4.9637
0	-0.884	4.9385
0	-1.02	4.9134
0	-1.173	4.8757
0	-1.326	4.838
0	-1.462	4.8003
0	-1.615	4.75
0	-1.768	4.6998
0	-1.921	4.6432
0	-2.057	4.5867
0	-2.21	4.5238
0	-2.346	4.4547
1	-2.499	4.3793
1	-2.669	4.3039
1	-2.856	4.216
1	-3.009	4.128
1	-3.179	4.04
1	-3.332	3.9395
0	-3.434	3.839
0	-3.519	3.7322
0	-3.587	3.6254
0	-3.655	3.5185
0	-3.706	3.4054
0	-3.723	3.2923
0	-3.74	3.1793
0	-3.74	3.0724
0	-3.723	2.9593
0	-3.689	2.8462
0	-3.638	2.7332
0	-3.57	2.6263
0	-3.485	2.5195
0	-3.383	2.419
0	-3.281	2.3185
0	-3.162	2.2242
0	-3.043	2.13
1	-2.907	2.0357
1	-2.805	1.954
1	-2.703	1.8724
1	-2.601	1.7907
1	-2.499	1.7153
1	-2.38	1.6399
1	-2.278	1.5708
1	-2.159	1.5017
1	-2.057	1.4388
1	-1.938	1.376
1	-1.836	1.3195
1	-1.734	1.2692
1	-1.632	1.2189
1	-1.53	1.1687
1	-1.428	1.1247
1	-1.343	1.0807
1	-1.241	1.043
1	-1.156	1.0053
1	-1.071	0.97388
1	-0.986	0.94246
1	-0.918	0.91105
1	-0.833	0.88592
1	-0.765	0.86079
1	-0.68	0.84193
1	-0.612	0.82309
1	-0.544	0.80424
1	-0.476	0.78539
1	-0.408	0.77282
1	-0.34	0.76026
1	-0.289	0.75397
1	-0.221	0.74769
1	-0.153	0.74141
1	-0.102	0.73512
1	-0.034	0.73512
1	0	0.73512
1	0.068	0.73512
1	0.119	0.73512
1	0.187	0.74141
1	0.255	0.74769
1	0.306	0.76026
1	0.374	0.76654
1	0.442	0.7791
1	0.51	0.79167
0	0.612	0.81052
0	0.714	0.82937
0	0.833	0.8545
0	0.952	0.87963
0	1.071	0.91105
0	1.19	0.94875
0	1.309	0.98645
0	1.428	1.0241
0	1.564	1.0681
0	1.7	1.1184
0	1.836	1.1749
0	1.972	1.2315
0	2.108	1.2943
0	2.261	1.3572
0	2.397	1.4263
0	2.55	1.5017
0	2.703	1.5833
0	2.856	1.665
0	2.992	1.753
0	3.145	1.8472
0	3.281	1.9415
0	3.417	2.042
0	3.536	2.1488
0	3.655	2.2556
0	3.774	2.3687
0	3.859	2.4818
0	3.944	2.6012
0	4.012	2.7206
0	4.063	2.84
0	4.097	2.9656
0	4.114	3.085
0	4.114	3.2107
0	4.097	3.3363
0	4.046	3.4557
0	3.995	3.5751
0	3.927	3.6945
0	3.825	3.8138
0	3.723	3.9269
0	3.621	4.0338
0	3.485	4.1406
0	3.366	4.2474
0	3.213	4.3479
0	3.077	4.4421
0	2.924	4.5301
0	2.771	4.6181
0	2.635	4.6998
0	2.482	4.7752
0	2.329	4.8443
0	2.176	4.9134
0	2.023	4.9762
0	1.887	5.039
0	1.751	5.0893
0	1.598	5.1396
0	1.479	5.1898
0	1.343	5.2338
0	1.207	5.2715
0	1.088	5.3029
0	0.952	5.3343
0	0.833	5.3658
0	0.714	5.3846
2	0.612	5.4035
2	0.527	5.4223
2	0.459	5.4412
2	0.391	5.4537
2	0.323	5.46
2	0.255	5.4726
2	0.187	5.4789
2	0.119	5.4851
2	0.051	5.4851
2	0	5.4851
2	-0.068	5.4851
2	-0.136	5.4789
2	-0.204	5.4789
2	-0.272	5.4663
2	-0.34	5.46
2	-0.408	5.4474
2	-0.476	5.4349
2	-0.544	5.416
2	-0.629	5.4035
2	-0.697	5.3783
2	-0.782	5.3595
2	-0.85	5.3343
2	-0.935	5.3092
2	-1.02	5.2778
2	-1.105	5.2464
2	-1.207	5.2087
2	-1.292	5.171
2	-1.394	5.1333
2	-1.479	5.0893
2	-1.581	5.0453
2	-1.683	4.9951
0	-1.819	4.9385
0	-1.972	4.882
0	-2.125	4.8191
0	-2.261	4.7563
0	-2.414	4.6872
0	-2.567	4.6118
0	-2.72	4.5301
0	-2.856	4.4484
0	-2.992	4.3605
0	-3.145	4.2662
0	-3.264	4.172
0	-3.383	4.0714
0	-3.502	3.9646
0	-3.604	3.8578
0	-3.706	3.751
0	-3.774	3.6379
0	-3.842	3.5248
0	-3.876	3.4054
0	-3.91	3.2861
0	-3.927	3.173
0	-3.927	3.0536
0	-3.893	2.9342
0	-3.859	2.8211
0	-3.791	2.7017
0	-3.723	2.5886
0	-3.638	2.4818
0	-3.536	2.375
0	-3.434	2.2682
0	-3.315	2.1677
0	-3.179	2.0671
0	-3.043	1.9729
0	-2.907	1.8849
0	-2.754	1.8033
0	-2.601	1.7216
0	-2.448	1.6462
0	-2.312	1.5708
0	-2.159	1.5079
0	-2.006	1.4451
0	-1.853	1.3823
0	-1.7	1.332
0	-1.564	1.2817
1	-1.411	1.2378
1	-1.309	1.1938
1	-1.224	1.1561
1	-1.122	1.1184
1	-1.02	1.087
1	-0.935	1.0618
1	-0.85	1.0304
1	-0.748	1.0053
1	-0.663	0.98645
1	-0.578	0.9676
1	-0.51	0.94875
1	-0.425	0.93618
1	-0.34	0.92362
1	-0.255	0.91733
1	-0.187	0.91105
1	-0.102	0.90477
1	-0.034	0.90477
1	0.034	0.90477
1	0.119	0.90477
1	0.187	0.91105
1	0.272	0.91733
1	0.34	0.92362
1	0.425	0.93618
1	0.51	0.94875
1	0.595	0.9676
1	0.68	0.98645
1	0.765	1.0116
1	0.85	1.0304
1	0.935	1.0618
1	1.02	1.0933
0	1.156	1.1247
0	1.292	1.1624
0	1.428	1.2001
0	1.581	1.2441
0	1.717	1.2943
0	1.87	1.3509
0	2.006	1.4074
0	2.159	1.4703
0	2.312	1.5394
0	2.448	1.6085
0	2.601	1.6839
0	2.754	1.7655
0	2.89	1.8535
0	3.026	1.9415
0	3.162	2.0357
0	3.298	2.13
0	3.417	2.2305
0	3.536	2.3373
0	3.638	2.4441
0	3.723	2.5572
0	3.791	2.6703
0	3.842	2.7834
0	3.893	2.8965
0	3.91	3.0159
0	3.927	3.1353
0	3.91	3.2546
0	3.893	3.3677
0	3.842	3.4871
0	3.774	3.6002
0	3.706	3.7133
0	3.621	3.8201
0	3.519	3.9269
2	3.4	4.0338
2	3.315	4.1343
2	3.23	4.2348
2	3.128	4.3291
2	3.026	4.4233
2	2.924	4.5113
2	2.805	4.5992
2	2.703	4.6809
2	2.584	4.7626
2	2.482	4.838
2	2.363	4.9071
2	2.261	4.9762
2	2.159	5.0453
2	2.057	5.1082
2	1.955	5.171
2	1.87	5.2275
2	1.785	5.2841
2	1.7	5.3343
2	1.615	5.3846
2	1.547	5.4349
2	1.479	5.4789
2	1.411	5.5228
2	1.343	5.5605
2	1.292	5.6045
2	1.241	5.6422
2	1.19	5.6736
2	1.139	5.7113
2	1.105	5.749
2	1.071	5.7805
2	1.037	5.8119
2	1.02	5.8433
2	1.003	5.8747
0	0.935	5.8998
0	0.884	5.9313
0	0.833	5.9564
0	0.782	5.9815
0	0.748	6.0004
0	0.697	6.0255
0	0.663	6.0443
0	0.629	6.0632
0	0.595	6.082
0	0.578	6.1009
0	0.544	6.1197
0	0.527	6.1386
0	0.51	6.1512
0	0.493	6.1637
0	0.476	6.1826
0	0.459	6.1951
0	0.442	6.2077
0	0.442	6.2203
0	0.425	6.2328
0	0.425	6.2454
0	0.408	6.258
0	0.408	6.2768
0	0.408	0.0062831
0	0.408	0.018849
0	0.425	0.031415
0	0.425	0.043982
0	0.425	0.056548
0	0.442	0.069114
0	0.459	0.08168
0	0.459	0.094246
0	0.476	0.1131
0	0.493	0.12566
1	0.527	0.13823
1	0.51	0.15708
1	0.493	0.16964
1	0.476	0.18849
1	0.459	0.20106
1	0.459	0.21363
1	0.442	0.22619
1	0.442	0.23876
1	0.442	0.25761
1	0.442	0.27017
1	0.442	0.28274
1	0.442	0.29531
1	0.442	0.30787
1	0.442	0.32044
1	0.459	0.333
1	0.459	0.35185
1	0.476	0.36442
1	0.493	0.37699
1	0.51	0.39583
1	0.527	0.4084
1	0.544	0.42725
1	0.561	0.43982
1	0.595	0.45867
1	0.629	0.47752
1	0.646	0.49637
1	0.68	0.5215
1	0.714	0.54035
1	0.765	0.5592
1	0.799	0.58433
1	0.85	0.60946
1	0.884	0.63459
1	0.935	0.66601
1	0.986	0.69114
1	1.054	0.72256
1	1.105	0.76026
1	1.173	0.79167
1	1.241	0.82937
1	1.309	0.86707
1	1.394	0.90477
0	1.513	0.94875
0	1.632	0.99901
0	1.768	1.0493
0	1.887	1.1058
0	2.023	1.1624
0	2.159	1.2252
0	2.312	1.2943
0	2.448	1.3634
0	2.601	1.4388
0	2.754	1.5205
0	2.89	1.6085
0	3.043	1.6964
0	3.196	1.7907
0	3.332	1.8849
0	3.468	1.9917
0	3.604	2.0986
0	3.723	2.2054
0	3.842	2.3185
0	3.944	2.4378
0	4.029	2.5572
0	4.097	2.6766
0	4.148	2.8023
0	4.199	2.9279
0	4.216	3.0536
0	4.216	3.1793
0	4.199	3.3112
0	4.165	3.4369
0	4.114	3.5562
0	4.029	3.6819
0	3.944	3.8013
0	3.842	3.9207
0	3.74	4.0338
0	3.604	4.1406
0	3.485	4.2474
0	3.332	4.3542
0	3.196	4.4484
0	3.043	4.5427
0	2.89	4.6306
0	2.737	4.7186
0	2.601	4.8003
0	2.448	4.8757
0	2.295	4.9448
0	2.142	5.0139
0	2.006	5.0767
0	1.87	5.1333
0	1.734	5.1898
0	1.598	5.2401
0	1.462	5.2841
0	1.343	5.3281
0	1.224	5.3658
0	1.105	5.4035
0	0.986	5.4349
0	0.884	5.46
0	0.765	5.4851
0	0.663	5.5103
0	0.561	5.5291
0	0.459	5.5417
2	0.357	5.5543
2	0.306	5.5668
2	0.238	5.5731
2	0.187	5.5794
2	0.136	5.5857
2	0.068	5.5857
2	0.017	5.592
2	-0.017	5.592
2	-0.068	5.5857
2	-0.136	5.5857
2	-0.187	5.5794
2	-0.238	5.5731
2	-0.306	5.5668
2	-0.357	5.5543
2	-0.425	5.5417
2	-0.476	5.5291
2	-0.544	5.5103
2	-0.612	5.4977
2	-0.663	5.4789
2	-0.731	5.4537
2	-0.816	5.4349
2	-0.884	5.4035
2	-0.952	5.3783
2	-1.037	5.3469
2	-1.122	5.3155
2	-1.207	5.2778
2	-1.292	5.2464
2	-1.377	5.2024
2	-1.462	5.1584
0	-1.598	5.1144
0	-1.734	5.0642
0	-1.887	5.0076
0	-2.023	4.9511
0	-2.176	4.8883
0	-2.312	4.8191
0	-2.465	4.75
0	-2.618	4.6683
0	-2.771	4.5867
0	-2.907	4.505
0	-3.06	4.417
0	-3.196	4.3228
0	-3.332	4.2222
0	-3.451	4.1217
0	-3.57	4.0149
0	-3.689	3.9081
0	-3.774	3.795
0	-3.859	3.6756
0	-3.927	3.5625
0	-3.978	3.4431
0	-4.012	3.3238
0	-4.029	3.2044
0	-4.029	3.0787
0	-4.012	2.9593
0	-3.978	2.84
0	-3.91	2.7206
0	-3.842	2.6012
0	-3.757	2.4881
0	-3.655	2.375
0	-3.553	2.2682
0	-3.434	2.1614
0	-3.298	2.0609
0	-3.162	1.9666
0	-3.026	1.8724
0	-2.873	1.7844
0	-2.72	1.6964
0	-2.567	1.621
0	-2.431	1.5456
1	-2.278	1.4765
1	-2.159	1.4074
1	-2.057	1.3446
1	-1.955	1.2817
1	-1.853	1.2252
1	-1.751	1.1687
1	-1.649	1.1184
1	-1.564	1.0744
1	-1.462	1.0241
1	-1.377	0.98645
1	-1.292	0.94246
1	-1.207	0.90477
1	-1.139	0.86707
1	-1.071	0.83565
1	-1.003	0.80424
1	-0.935	0.7791
1	-0.867	0.74769
1	-0.799	0.72256
1	-0.748	0.69742
1	-0.697	0.67858
1	-0.629	0.65973
1	-0.578	0.64088
1	-0.544	0.62203
1	-0.493	0.60946
1	-0.442	0.59061
1	-0.408	0.57805
1	-0.357	0.56548
1	-0.323	0.5592
1	-0.289	0.54663
1	-0.238	0.54035
1	-0.204	0.53406
1	-0.17	0.52778
1	-0.136	0.5215
1	-0.102	0.5215
1	-0.068	0.51521
1	-0.034	0.51521
1	0	0.51521
1	0.017	0.51521
1	0.051	0.51521
1	0.085	0.51521
1	0.119	0.5215
1	0.153	0.52778
1	0.187	0.52778
1	0.221	0.53406
0	0.306	0.54663
0	0.374	0.55291
0	0.459	0.56548
0	0.544	0.58433
0	0.629	0.60318
0	0.714	0.62203
0	0.799	0.64716
0	0.884	0.67229
0	0.986	0.69742
0	1.088	0.72884
0	1.19	0.76654
0	1.292	0.80424
0	1.394	0.84193
0	1.513	0.88592
0	1.632	0.93618
0	1.751	0.98645
0	1.887	1.0367
0	2.006	1.0995
0	2.142	1.1624
0	2.278	1.2252
0	2.431	1.3006
0	2.567	1.376
0	2.72	1.4514
0	2.873	1.5394
0	3.009	1.6273
0	3.162	1.7216
0	3.315	1.8158
0	3.451	1.9163
0	3.587	2.0232
0	3.723	2.13
0	3.842	2.2494
0	3.944	2.3624
0	4.046	2.4818
0	4.131	2.6075
0	4.182	2.7332
0	4.233	2.8588
0	4.267	2.9845
0	4.284	3.1164
0	4.267	3.2421
0	4.25	3.3677
0	4.199	3.4997
0	4.131	3.6254
0	4.046	3.7447
0	3.961	3.8641
0	3.859	3.9835
0	3.74	4.0966
0	3.604	4.2097
0	3.468	4.3165
0	3.315	4.417
0	3.179	4.5175
0	3.026	4.6055
0	2.873	4.6998
0	2.72	4.7814
0	2.567	4.8631
2	2.431	4.9385
2	2.312	5.0076
2	2.21	5.0767
2	2.125	5.1396
2	2.023	5.2024
2	1.938	5.2652
2	1.853	5.3218
2	1.768	5.372
2	1.683	5.4286
2	1.615	5.4789
2	1.547	5.5228
2	1.496	5.5731
2	1.445	5.6171
2	1.394	5.6548
2	1.343	5.6988
2	1.309	5.7365
2	1.275	5.7742
2	1.241	5.8119
2	1.207	5.8496
2	1.19	5.8873
2	1.173	5.925
0	1.122	5.9564
0	1.088	5.9941
0	1.037	6.0255
0	1.003	6.0569
0	0.969	6.082
0	0.952	6.1135
0	0.918	6.1449
0	0.901	6.17
0	0.884	6.1951
0	0.884	6.2203
1	0.867	6.2517
1	0.833	6.2768
1	0.782	0.018849
1	0.748	0.037699
1	0.714	0.062831
1	0.68	0.08168
1	0.663	0.10681
1	0.646	0.12566
1	0.612	0.14451
1	0.595	0.16336
1	0.578	0.18221
1	0.578	0.19478
1	0.561	0.21363
1	0.561	0.23247
1	0.544	0.25132
1	0.544	0.26389
1	0.544	0.28274
1	0.544	0.30159
1	0.561	0.31416
1	0.561	0.333
1	0.578	0.35185
1	0.578	0.36442
1	0.595	0.38327
1	0.612	0.40212
1	0.646	0.42097
1	0.663	0.43982
1	0.68	0.46495
1	0.714	0.4838
1	0.748	0.50893
1	0.782	0.52778
1	0.816	0.55291
1	0.85	0.57805
1	0.901	0.60318
1	0.952	0.63459
1	1.003	0.66601
1	1.054	0.69114
1	1.105	0.72884
1	1.173	0.76026
1	1.224	0.79795
1	1.292	0.83565
1	1.377	0.87335
1	1.445	0.91733
1	1.53	0.96131
1	1.615	1.0116
1	1.7	1.0618
1	1.785	1.1121
1	1.887	1.1687
0	2.023	1.2252
0	2.159	1.288
0	2.312	1.3572
0	2.465	1.4263
0	2.601	1.5079
0	2.754	1.5833
0	2.907	1.6713
0	3.043	1.7593
0	3.196	1.8535
0	3.332	1.954
0	3.468	2.0546
0	3.587	2.1614
0	3.706	2.2682
0	3.825	2.3876
0	3.91	2.5007
0	3.995	2.62
0	4.063	2.7394
0	4.114	2.8651
0	4.131	2.9845
0	4.148	3.1101
0	4.131	3.2358
0	4.114	3.3615
0	4.063	3.4808
0	4.012	3.6065
0	3.927	3.7259
0	3.842	3.839
0	3.74	3.9583
0	3.621	4.0652
0	3.485	4.172
0	3.349	4.2788
0	3.213	4.373
0	3.077	4.4673
0	2.924	4.5615
0	2.771	4.6432
0	2.618	4.7249
0	2.465	4.8003
0	2.312	4.8757
0	2.176	4.9448
0	2.023	5.0076
0	1.887	5.0642
0	1.734	5.1207
0	1.598	5.171
2	1.479	5.215
2	1.377	5.2589
2	1.292	5.2966
2	1.207	5.3406
2	1.139	5.372
2	1.054	5.4035
2	0.986	5.4349
2	0.918	5.4663
2	0.85	5.4914
2	0.782	5.5166
2	0.714	5.5417
2	0.663	5.5605
0	0.561	5.5794
0	0.459	5.592
0	0.374	5.6045
0	0.272	5.6171
0	0.187	5.6234
0	0.085	5.6297
0	0	5.6297
0	-0.068	5.6297
0	-0.17	5.6234
0	-0.255	5.6171
0	-0.34	5.6108
2	-0.442	5.5982
2	-0.493	5.5857
2	-0.544	5.5668
2	-0.612	5.548
2	-0.663	5.5291
2	-0.731	5.5103
2	-0.799	5.4851
2	-0.867	5.46
2	-0.935	5.4349
2	-1.003	5.4035
2	-1.088	5.372
2	-1.156	5.3406
2	-1.241	5.3029
2	-1.326	5.2652
0	-1.462	5.2213
0	-1.581	5.1773
0	-1.717	5.127
0	-1.853	5.0705
0	-2.006	5.0139
0	-2.142	4.9511
0	-2.295	4.882
0	-2.431	4.8129
0	-2.584	4.7375
0	-2.737	4.6558
0	-2.89	4.5741
0	-3.026	4.4861
0	-3.179	4.3919
0	-3.315	4.2914
0	-3.434	4.1908
0	-3.57	4.0903
0	-3.689	3.9772
0	-3.791	3.8641
0	-3.876	3.751
0	-3.961	3.6316
0	-4.012	3.5122
0	-4.063	3.3929
0	-4.08	3.2672
0	-4.097	3.1478
0	-4.08	3.0222
0	-4.063	2.9028
0	-4.012	2.7771
0	-3.944	2.6578
0	-3.876	2.5447
0	-3.774	2.4253
0	-3.672	2.3185
0	-3.553	2.2054
0	-3.434	2.1048
0	-3.298	1.998
0	-3.145	1.9038
0	-3.009	1.8095
0	-2.856	1.7216
0	-2.703	1.6399
1	-2.55	1.5582
1	-2.448	1.4828
1	-2.329	1.4137
1	-2.227	1.3446
1	-2.125	1.2755
1	-2.023	1.2189
1	-1.921	1.1561
1	-1.819	1.0995
1	-1.734	1.0493
1	-1.649	0.99901
1	-1.564	0.94875
1	-1.479	0.90477
1	-1.394	0.86079
1	-1.326	0.8168
1	-1.258	0.7791
1	-1.19	0.74141
1	-1.139	0.70371
1	-1.088	0.67229
1	-1.037	0.64088
1	-0.986	0.60946
1	-0.935	0.57805
1	-0.901	0.55291
1	-0.867	0.52778
1	-0.833	0.50265
1	-0.799	0.47752
1	-0.765	0.45238
1	-0.748	0.42725
1	-0.714	0.4084
1	-0.697	0.38327
1	-0.697	0.36442
1	-0.68	0.34557
1	-0.663	0.32044
1	-0.663	0.30159
1	-0.663	0.28274
1	-0.663	0.26389
0	-0.612	0.24504
0	-0.578	0.22619
0	-0.544	0.20734
0	-0.51	0.19478
2	-0.493	0.17593
2	-0.425	0.16336
2	-0.357	0.15079
2	-0.289	0.13823
2	-0.238	0.13195
2	-0.17	0.12566
2	-0.119	0.11938
2	-0.051	0.11938
2	0	0.11938
2	0.051	0.11938
2	0.102	0.11938
2	0.17	0.12566
2	0.221	0.13195
2	0.289	0.13823
2	0.34	0.15079
0	0.374	0.15708
0	0.391	0.16964
0	0.425	0.18221
1	0.442	0.19478
1	0.442	0.21363
1	0.425	0.22619
1	0.425	0.23876
1	0.425	0.25132
1	0.425	0.26389
1	0.425	0.27646
1	0.425	0.28902
1	0.425	0.30159
1	0.425	0.31416
1	0.442	0.32672
1	0.442	0.33929
1	0.459	0.35814
1	0.476	0.3707
1	0.493	0.38327
1	0.51	0.40212
1	0.527	0.41469
1	0.544	0.43353
1	0.561	0.4461
1	0.595	0.46495
1	0.612	0.4838
1	0.646	0.50265
1	0.68	0.5215
1	0.714	0.54663
1	0.765	0.56548
1	0.799	0.59061
1	0.85	0.61574
1	0.884	0.64088
1	0.935	0.67229
1	1.003	0.69742
1	1.054	0.72884
0	1.156	0.76026
0	1.258	0.79795
0	1.377	0.84193
0	1.479	0.87963
0	1.598	0.9299
0	1.717	0.98016
0	1.853	1.0304
0	1.972	1.0933
0	2.108	1.1498
0	2.244	1.2189
0	2.397	1.288
0	2.533	1.3634
0	2.686	1.4388
0	2.839	1.5205
0	2.975	1.6085
0	3.128	1.7027
0	3.281	1.797
0	3.417	1.8975
0	3.553	2.0043
0	3.689	2.1111
0	3.808	2.2242
0	3.91	2.3436
0	4.012	2.463
0	4.097	2.5823
0	4.165	2.708
0	4.216	2.8337
0	4.25	2.9593
0	4.267	3.0913
0	4.267	3.217
0	4.25	3.3426
0	4.199	3.4745
0	4.148	3.6002
0	4.063	3.7196
1	3.978	3.839
1	3.825	3.9583
1	3.672	4.0714
1	3.502	4.1783
1	3.332	4.2851
1	3.145	4.3793
1	2.958	4.4736
1	2.771	4.5553
1	2.584	4.6369
1	2.38	4.7123
1	2.193	4.7814
1	2.006	4.8443
1	1.819	4.9008
1	1.632	4.9574
1	1.445	5.0014
1	1.258	5.039
1	1.071	5.0767
1	0.901	5.1082
1	0.714	5.1333
1	0.544	5.1521
1	0.357	5.1647
1	0.187	5.171
0	0.051	5.1773
0	-0.068	5.1773
0	-0.204	5.171
0	-0.323	5.1647
0	-0.459	5.1521
0	-0.595	5.1333
0	-0.731	5.1144
0	-0.867	5.0893
0	-1.02	5.0642
0	-1.156	5.0328
0	-1.292	4.9951
0	-1.445	4.9511
0	-1.581	4.9071
0	-1.734	4.8568
0	-1.887	4.8003
2	-2.04	4.7437
2	-2.142	4.6809
2	-2.244	4.6118
2	-2.363	4.5427
2	-2.465	4.4736
2	-2.567	4.3982
2	-2.669	4.3165
2	-2.754	4.2348
2	-2.839	4.1531
2	-2.924	4.0652
2	-3.009	3.9772
2	-3.06	3.883
2	-3.128	3.7887
2	-3.162	3.6945
2	-3.196	3.6002
2	-3.213	3.506
2	-3.213	3.4054
2	-3.213	3.3112
2	-3.179	3.217
2	-3.145	3.1227
2	-3.094	3.0284
2	-3.026	2.9342
2	-2.958	2.8462
2	-2.856	2.7583
2	-2.754	2.6703
2	-2.635	2.5886
2	-2.516	2.5132
2	-2.38	2.4378
2	-2.244	2.3687
0	-2.125	2.3059
0	-2.023	2.2431
0	-1.887	2.1802
0	-1.768	2.13
0	-1.632	2.0734
0	-1.513	2.0294
0	-1.377	1.9855
0	-1.224	1.9478
0	-1.088	1.9101
0	-0.952	1.8786
0	-0.799	1.8535
0	-0.663	1.8284
0	-0.51	1.8158
0	-0.374	1.797
0	-0.221	1.7907
0	-0.068	1.7844
0	0.051	1.7844
0	0.204	1.7907
0	0.34	1.797
0	0.493	1.8095
0	0.646	1.8284
0	0.782	1.8472
0	0.918	1.8724
0	1.071	1.9038
0	1.207	1.9415
0	1.343	1.9792
0	1.479	2.0232
0	1.615	2.0671
0	1.751	2.1174
0	1.87	2.174
0	1.989	2.2305
0	2.108	2.2933
0	2.21	2.3562
0	2.312	2.4253
0	2.397	2.4944
0	2.482	2.5698
0	2.567	2.6452
0	2.635	2.7269
2	2.686	2.8023
2	2.771	2.8839
2	2.839	2.9719
2	2.89	3.0536
2	2.941	3.1416
2	2.975	3.2358
2	2.992	3.3238
2	2.992	3.4117
2	2.975	3.4997
2	2.958	3.5939
2	2.924	3.6819
2	2.89	3.7699
2	2.839	3.8515
2	2.771	3.9395
2	2.703	4.0212
2	2.618	4.1029
2	2.533	4.1783
2	2.431	4.2537
2	2.346	4.3228
2	2.244	4.3919
2	2.125	4.461
2	2.023	4.5238
2	1.921	4.5804
2	1.802	4.6369
2	1.7	4.6872
2	1.581	4.7375
2	1.479	4.7877
2	1.36	4.8317
2	1.258	4.8694
2	1.156	4.9071
2	1.037	4.9385
2	0.935	4.9699
2	0.833	4.9951
2	0.731	5.0202
2	0.629	5.039
2	0.527	5.0579
2	0.425	5.0705
2	0.323	5.083
2	0.221	5.0893
2	0.136	5.0956
2	0.034	5.1019
2	-0.051	5.1019
2	-0.153	5.0956
2	-0.255	5.0893
2	-0.34	5.083
2	-0.442	5.0705
2	-0.544	5.0516
2	-0.646	5.0328
2	-0.748	5.0139
0	-0.884	4.9888
0	-1.037	4.9574
0	-1.173	4.926
0	-1.326	4.8883
0	-1.479	4.8443
0	-1.615	4.8003
0	-1.768	4.75
0	-1.921	4.6935
0	-2.074	4.6306
0	-2.21	4.5678
0	-2.363	4.4987
0	-2.516	4.4233
0	-2.652	4.3479
0	-2.788	4.2662
0	-2.924	4.1783
1	-3.043	4.0903
1	-3.196	3.996
1	-3.349	3.9018
1	-3.485	3.795
1	-3.604	3.6882
0	-3.672	3.5814
0	-3.74	3.4683
0	-3.774	3.3552
1	-3.791	3.2421
1	-3.842	3.129
1	-3.859	3.0096
1	-3.876	2.8965
1	-3.876	2.7771
1	-3.842	2.664
1	-3.808	2.5447
1	-3.757	2.4316
1	-3.689	2.3185
1	-3.621	2.2117
1	-3.536	2.1048
1	-3.434	1.998
1	-3.332	1.8975
1	-3.23	1.797
1	-3.128	1.7027
1	-3.009	1.6085
1	-2.907	1.5205
1	-2.788	1.4325
1	-2.686	1.3509
1	-2.584	1.2755
1	-2.482	1.2001
1	-2.38	1.1247
1	-2.278	1.0556
0	-2.159	0.98645
0	-2.023	0.92362
0	-1.921	0.86707
0	-1.802	0.81052
0	-1.7	0.75397
0	-1.598	0.70371
0	-1.496	0.65973
0	-1.411	0.61574
0	-1.326	0.57805
0	-1.241	0.53406
0	-1.173	0.50265
0	-1.088	0.46495
0	-1.02	0.43353
0	-0.969	0.40212
0	-0.901	0.37699
0	-0.85	0.34557
0	-0.799	0.32044
0	-0.765	0.30159
0	-0.714	0.27646
0	-0.68	0.25761
0	-0.629	0.23876
0	-0.595	0.21991
0	-0.578	0.20106
0	-0.544	0.18221
0	-0.51	0.16964
0	-0.493	0.15079
0	-0.459	0.13823
0	-0.442	0.12566
0	-0.425	0.10681
0	-0.408	0.094246
0	-0.391	0.08168
0	-0.391	0.069114
0	-0.374	0.062831
0	-0.374	0.050265
0	-0.357	0.037699
0	-0.357	0.025132
2	-0.357	0.018849
2	-0.306	0.0062831
2	-0.272	0
2	-0.221	6.2705
2	-0.187	6.2642
2	-0.153	6.2642
2	-0.119	6.258
2	-0.068	6.2517
2	-0.034	6.2517
0	-0.034	6.2517
0	-0.051	6.2517
0	-0.051	6.2454
0	-0.051	6.2454
0	-0.068	6.2454
0	-0.068	6.2391
0	-0.068	6.2391
2	-0.085	6.2391
2	-0.051	6.2328
2	-0.017	6.2328
2	0	6.2328
2	0.034	6.2328
2	0.068	6.2328
2	0.102	6.2391
2	0.136	6.2454
2	0.17	6.2454
2	0.204	6.2517
0	0.204	6.258
0	0.204	6.2642
0	0.204	6.2705
0	0.204	6.2768
0	0.204	0
0	0.204	0.0062831
0	0.204	0.012566
0	0.204	0.018849
0	0.221	0.025132
0	0.221	0.037699
0	0.221	0.043982
0	0.238	0.050265
0	0.238	0.056548
0	0.255	0.062831
1	0.255	0.069114
1	0.238	0.08168
1	0.204	0.087963
1	0.17	0.094246
1	0.153	0.094246
1	0.119	0.10053
1	0.102	0.10681
1	0.068	0.10681
1	0.051	0.1131
1	0.034	0.1131
1	0	0.1131
1	0	0.1131
1	-0.017	0.1131
1	-0.051	0.1131
1	-0.068	0.10681
1	-0.102	0.10681
0	-0.085	0.10053
0	-0.068	0.10053
0	-0.051	0.10053
0	-0.034	0.10053
0	-0.017	0.094246
0	0	0.094246
0	0	0.094246
0	0.017	0.094246
0	0.034	0.094246
0	0.034	0.10053
0	0.051	0.10053
0	0.068	0.10053
0	0.085	0.10681
0	0.102	0.10681
0	0.119	0.1131
0	0.136	0.1131
0	0.153	0.11938
0	0.17	0.12566
0	0.187	0.13195
0	0.221	0.13823
1	0.238	0.14451
1	0.221	0.15079
1	0.204	0.15708
1	0.187	0.16336
1	0.17	0.16964
1	0.153	0.17593
1	0.136	0.18221
1	0.136	0.18221
1	0.119	0.18849
1	0.102	0.19478
1	0.102	0.19478
1	0.085	0.20106
1	0.068	0.20106
0	0.102	0.20106
0	0.136	0.20734
0	0.17	0.21363
0	0.204	0.21991
0	0.238	0.22619
0	0.272	0.23247
1	0.306	0.23876
1	0.306	0.25132
1	0.289	0.25761
1	0.289	0.27017
1	0.289	0.27646
1	0.306	0.28902
1	0.306	0.29531
1	0.306	0.30787
1	0.306	0.31416
1	0.323	0.32672
1	0.323	0.333
1	0.34	0.34557
1	0.34	0.35814
1	0.357	0.36442
1	0.374	0.37699
1	0.391	0.38955
1	0.408	0.40212
1	0.425	0.41469
1	0.442	0.42725
1	0.476	0.43982
1	0.493	0.45867
1	0.527	0.47123
1	0.561	0.49008
1	0.578	0.50893
1	0.612	0.52778
0	0.697	0.54663
0	0.765	0.56548
0	0.85	0.59061
0	0.935	0.61574
0	1.037	0.64716
0	1.122	0.67858
0	1.224	0.71627
0	1.326	0.75397
0	1.428	0.79795
0	1.53	0.84193
0	1.649	0.88592
0	1.768	0.94246
2	1.887	0.99273
2	2.057	1.0556
2	2.227	1.1184
2	2.397	1.1875
2	2.584	1.2629
2	2.771	1.3446
2	2.958	1.4263
2	3.145	1.5205
2	3.332	1.621
2	3.519	1.7216
2	3.706	1.8284
2	3.893	1.9415
2	4.063	2.0609
2	4.233	2.1865
2	4.386	2.3185
2	4.522	2.4504
2	4.641	2.5886
2	4.76	2.7269
2	4.845	2.8714
2	4.913	3.0222
2	4.947	3.1667
2	4.981	3.3175
2	4.981	3.4683
2	4.947	3.6191
2	4.913	3.7636
0	4.811	3.9144
0	4.692	4.0526
0	4.573	4.1908
0	4.437	4.3291
0	4.284	4.461
0	4.148	4.5867
0	3.995	4.7123
0	3.842	4.8254
0	3.689	4.9385
0	3.536	5.0516
0	3.4	5.1521
0	3.264	5.2527
0	3.145	5.3532
0	3.026	5.4412
1	2.924	5.5354
1	2.771	5.6171
1	2.652	5.6988
1	2.533	5.7805
1	2.414	5.8496
1	2.329	5.925
1	2.227	5.9941
1	2.159	6.0569
1	2.091	6.1197
1	2.023	6.1826
1	1.972	6.2454
1	1.921	0.018849
1	1.887	0.075397
1	1.87	0.13195
1	1.853	0.18849
1	1.853	0.24504
1	1.836	0.30159
1	1.853	0.35814
1	1.87	0.41469
1	1.887	0.47123
1	1.921	0.52778
1	1.955	0.58433
1	2.006	0.64716
1	2.057	0.70371
1	2.108	0.76654
1	2.176	0.83565
1	2.261	0.89848
1	2.329	0.9676
1	2.414	1.043
1	2.516	1.1184
1	2.601	1.1938
1	2.703	1.2755
1	2.805	1.3572
0	2.958	1.4388
0	3.111	1.5331
0	3.247	1.6273
0	3.4	1.7279
0	3.536	1.8347
0	3.689	1.9415
0	3.825	2.0546
0	3.944	2.174
0	4.063	2.2933
0	4.165	2.4127
0	4.25	2.5447
0	4.335	2.6703
0	4.386	2.8023
0	4.42	2.9342
0	4.437	3.0661
0	4.437	3.2044
0	4.42	3.3363
0	4.386	3.4683
0	4.318	3.6002
0	4.25	3.7259
0	4.148	3.8515
0	4.046	3.9772
0	3.927	4.0966
0	3.791	4.2097
0	3.655	4.3228
0	3.519	4.4296
0	3.366	4.5364
0	3.213	4.6306
0	3.06	4.7312
0	2.907	4.8191
0	2.754	4.9008
0	2.618	4.9825
0	2.465	5.0579
0	2.329	5.1333
0	2.193	5.2024
0	2.057	5.2652
0	1.938	5.3281
0	1.819	5.3846
0	1.7	5.4349
0	1.598	5.4851
0	1.479	5.5291
0	1.394	5.5731
1	1.292	5.6171
1	1.156	5.6548
1	1.037	5.6862
1	0.901	5.7176
1	0.782	5.7428
1	0.68	5.7616
1	0.561	5.7805
1	0.442	5.7993
1	0.34	5.8056
1	0.221	5.8182
1	0.119	5.8244
1	0.017	5.8244
0	-0.034	5.8244
0	-0.102	5.8244
0	-0.17	5.8182
0	-0.238	5.8119
0	-0.306	5.8056
0	-0.374	5.793
0	-0.442	5.7805
2	-0.51	5.7679
2	-0.544	5.749
2	-0.578	5.7365
2	-0.629	5.7176
2	-0.663	5.6988
2	-0.697	5.6736
2	-0.748	5.6548
2	-0.799	5.6297
2	-0.85	5.6045
2	-0.901	5.5794
2	-0.969	5.548
2	-1.02	5.5166
2	-1.088	5.4851
2	-1.156	5.4537
2	-1.224	5.416
2	-1.309	5.3783
2	-1.377	5.3406
2	-1.462	5.2966
2	-1.547	5.2527
2	-1.632	5.2024
2	-1.734	5.1521
2	-1.819	5.1019
2	-1.921	5.0453
2	-2.023	4.9825
2	-2.125	4.9197
2	-2.227	4.8568
2	-2.346	4.7877
2	-2.448	4.7123
2	-2.55	4.6369
0	-2.703	4.5615
0	-2.856	4.4736
0	-2.992	4.3856
0	-3.128	4.2976
0	-3.264	4.1971
0	-3.383	4.0966
0	-3.502	3.996
0	-3.621	3.8892
0	-3.706	3.7761
0	-3.791	3.6631
0	-3.859	3.5499
0	-3.91	3.4369
0	-3.944	3.3175
0	-3.961	3.1981
0	-3.944	3.0787
0	-3.927	2.9593
0	-3.893	2.84
0	-3.842	2.7269
0	-3.774	2.6138
0	-3.689	2.5007
0	-3.587	2.3876
0	-3.485	2.2808
0	-3.366	2.1802
0	-3.23	2.0797
0	-3.094	1.9855
0	-2.958	1.8975
0	-2.805	1.8095
0	-2.669	1.7279
0	-2.516	1.6462
0	-2.363	1.5771
0	-2.21	1.5079
0	-2.057	1.4388
0	-1.904	1.3823
0	-1.768	1.3257
0	-1.615	1.2755
0	-1.479	1.2315
0	-1.326	1.1875
0	-1.19	1.1498
0	-1.054	1.1121
0	-0.918	1.087
0	-0.782	1.0556
0	-0.663	1.0367
0	-0.527	1.0179
2	-0.408	1.0053
2	-0.238	0.99273
2	-0.068	0.98645
2	0.085	0.99273
2	0.238	0.99273
2	0.408	1.0053
2	0.578	1.0179
2	0.748	1.043
2	0.918	1.0681
2	1.088	1.0933
2	1.275	1.131
2	1.445	1.1749
2	1.615	1.2189
2	1.802	1.2692
2	1.989	1.3257
2	2.176	1.3886
2	2.363	1.4577
2	2.55	1.5331
2	2.737	1.6148
2	2.924	1.6964
0	3.077	1.7844
0	3.213	1.8849
0	3.349	1.9792
0	3.485	2.086
0	3.621	2.1928
0	3.723	2.2996
0	3.825	2.4127
0	3.927	2.5321
0	3.995	2.6515
0	4.063	2.7708
0	4.097	2.8965
0	4.131	3.0159
0	4.131	3.1416
0	4.131	3.2672
0	4.097	3.3929
0	4.046	3.5122
0	3.978	3.6316
0	3.893	3.751
0	3.808	3.8704
0	3.689	3.9835
0	3.57	4.0903
0	3.451	4.1971
0	3.315	4.2976
0	3.179	4.3919
0	3.026	4.4861
0	2.873	4.5741
2	2.72	4.6621
2	2.618	4.7437
2	2.499	4.8191
2	2.397	4.8945
2	2.295	4.9637
2	2.176	5.0328
2	2.074	5.0956
2	1.989	5.1584
2	1.887	5.215
2	1.802	5.2715
2	1.717	5.3218
2	1.632	5.372
2	1.564	5.4223
2	1.479	5.4663
2	1.428	5.5103
2	1.36	5.5543
2	1.292	5.592
2	1.241	5.6297
2	1.19	5.6674
0	1.122	5.705
0	1.037	5.7365
0	0.952	5.7679
0	0.884	5.793
0	0.816	5.8182
0	0.748	5.8433
0	0.68	5.8621
0	0.629	5.8873
0	0.578	5.9061
0	0.51	5.9187
0	0.459	5.9375
0	0.408	5.9501
2	0.374	5.9627
2	0.357	5.9689
2	0.357	5.9815
2	0.357	5.9941
2	0.357	6.0066
2	0.357	6.0129
2	0.357	6.0255
2	0.357	6.0381
2	0.357	6.0506
2	0.374	6.0569
2	0.374	6.0695
2	0.391	6.082
2	0.408	6.0946
2	0.408	6.1072
2	0.425	6.1197
2	0.442	6.1323
2	0.459	6.1449
2	0.493	6.1637
2	0.51	6.1763
0	0.493	6.1951
0	0.493	6.2077
0	0.476	6.2203
0	0.459	6.2391
1	0.459	6.2517
1	0.425	6.2642
1	0.374	6.2768
1	0.34	0.0062831
1	0.289	0.012566
1	0.255	0.025132
1	0.221	0.031415
1	0.187	0.037699
1	0.153	0.043982
0	0.153	0.043982
0	0.17	0.050265
0	0.17	0.056548
0	0.187	0.062831
0	0.204	0.069114
0	0.204	0.075397
0	0.221	0.08168
0	0.238	0.087963
0	0.255	0.094246
0	0.255	0.10681
1	0.272	0.1131
1	0.255	0.11938
1	0.238	0.12566
1	0.221	0.13823
1	0.187	0.14451
1	0.17	0.15079
1	0.153	0.15079
1	0.136	0.15708
1	0.119	0.16336
1	0.102	0.16336
1	0.102	0.16964
1	0.085	0.16964
1	0.068	0.17593
1	0.051	0.17593
1	0.034	0.17593
1	0.017	0.18221
1	0.017	0.18221
1	0	0.18221
1	0	0.18221
1	-0.017	0.18221
1	-0.017	0.18221
1	-0.034	0.17593
1	-0.051	0.17593
1	-0.068	0.17593
1	-0.085	0.16964
1	-0.085	0.16964
1	-0.102	0.16336
1	-0.085	0.16336
1	-0.102	0.15708
1	-0.119	0.15708
0	-0.085	0.15079
0	-0.068	0.15079
0	-0.051	0.15079
0	-0.017	0.14451
0	0	0.14451
0	0	0.14451
0	0.034	0.15079
0	0.051	0.15079
0	0.068	0.15079
0	0.102	0.15708
0	0.119	0.15708
0	0.153	0.16336
0	0.17	0.16964
0	0.187	0.16964
0	0.221	0.18221
0	0.255	0.18849
1	0.272	0.19478
1	0.272	0.20106
1	0.255	0.21363
1	0.255	0.21991
1	0.238	0.22619
1	0.238	0.23247
1	0.238	0.23876
1	0.221	0.25132
1	0.221	0.25761
1	0.221	0.26389
1	0.221	0.27017
1	0.221	0.27646
1	0.221	0.28274
1	0.221	0.28902
1	0.238	0.29531
1	0.238	0.30787
1	0.238	0.31416
1	0.255	0.32044
1	0.255	0.32672
1	0.255	0.333
1	0.272	0.34557
1	0.289	0.35185
1	0.289	0.36442
1	0.306	0.3707
1	0.323	0.38327
1	0.34	0.38955
1	0.357	0.40212
1	0.374	0.41469
1	0.391	0.42725
1	0.425	0.43982
1	0.442	0.45238
1	0.476	0.46495
1	0.493	0.47752
1	0.527	0.49637
1	0.561	0.51521
1	0.595	0.52778
1	0.629	0.54663
1	0.663	0.56548
1	0.714	0.59061
1	0.765	0.60946
1	0.799	0.63459
1	0.85	0.65973
1	0.901	0.68486
1	0.969	0.71627
1	1.02	0.74769
1	1.088	0.7791
0	1.19	0.81052
0	1.309	0.84822
0	1.411	0.8922
0	1.53	0.93618
0	1.649	0.98016
0	1.785	1.0367
0	1.921	1.0933
0	2.04	1.1498
0	2.193	1.2126
0	2.329	1.2817
0	2.465	1.3509
0	2.618	1.4325
0	2.771	1.5079
0	2.907	1.5959
0	3.06	1.6839
0	3.213	1.7781
0	3.349	1.8786
0	3.485	1.9792
0	3.621	2.086
0	3.74	2.1991
0	3.859	2.3122
0	3.961	2.4316
0	4.046	2.5509
0	4.131	2.6766
0	4.182	2.8023
0	4.216	2.9279
0	4.233	3.0536
0	4.233	3.1793
0	4.216	3.3049
0	4.182	3.4369
[truncated: 5,162 more rows]
