# Supplementary material for: Skilled motor control of an inverted pendulum implies low entropy of states but high entropy of actions
Source: PLoS Comput Biol. 2023 Jan 6;19(1):e1010810. doi: 10.1371/journal.pcbi.1010810 (PMC9851554; doi:10.1371/journal.pcbi.1010810)
Supplement: S2 File — The dataset within the file contains the data collected during the experiment. Each CSV file named “FRI_p_l.csv” corresponds to a different trial, where “p” stands for an unique numerical participant’s identifier and “l” stands for pendulum length (where “2” corresponds to 0.2, “3” to 0.3 m, “4” to 0.4 m, etc.). In every file, rows correspond to subsequent time steps, sampled with a frequency of 0.017 s. For every recorded time step, each column contains: the action selected by the trial’s participant (“action”). The value 0 corresponds to a “no action”, the value 1 represents an action that pushes the pendulum towards the clockwise direction and the value 2 corresponds to an action that pushes the pendulum towards the anti-clockwise direction.the angular velocity of the pendulum at that time step (“ang. velocity”), measured in rad s−1.the angle of the pendulum at that time step (“angle”), measured in rad with values in the interval [0, 2π) rad. The angle 0 rad corresponds to the pendulum oriented in its upright position.the single utility value associated to the whole trial (“utility”). (ZIP) [file pcbi.1010810.s002.zip › ExperimentalData/FRI_29_4.csv]

action	angular vel.	angle	trial utility
0	0	3.2358	-19.1024
0	0	3.2358
0	-0.017	3.2358
0	-0.017	3.2358
0	-0.034	3.2358
0	-0.034	3.2358
0	-0.051	3.2358
0	-0.051	3.2295
0	-0.051	3.2295
0	-0.068	3.2295
0	-0.068	3.2232
0	-0.068	3.2232
0	-0.085	3.2232
0	-0.085	3.217
0	-0.102	3.217
0	-0.102	3.2107
0	-0.102	3.2107
0	-0.102	3.2044
0	-0.119	3.1981
0	-0.119	3.1981
0	-0.119	3.1918
0	-0.119	3.1918
0	-0.136	3.1855
0	-0.136	3.1793
0	-0.136	3.1793
0	-0.136	3.173
0	-0.136	3.1667
0	-0.136	3.1604
0	-0.153	3.1604
0	-0.153	3.1541
0	-0.153	3.1478
0	-0.153	3.1416
0	-0.153	3.1416
0	-0.153	3.1353
0	-0.153	3.129
0	-0.153	3.1227
0	-0.153	3.1227
0	-0.136	3.1164
0	-0.136	3.1101
0	-0.136	3.1101
0	-0.136	3.1038
0	-0.136	3.0976
0	-0.136	3.0913
0	-0.136	3.0913
0	-0.119	3.085
0	-0.119	3.085
0	-0.119	3.0787
0	-0.119	3.0724
0	-0.102	3.0724
0	-0.102	3.0661
0	-0.102	3.0661
0	-0.085	3.0599
0	-0.085	3.0599
0	-0.085	3.0536
0	-0.068	3.0536
0	-0.068	3.0536
0	-0.051	3.0473
0	-0.051	3.0473
0	-0.051	3.0473
0	-0.034	3.0473
0	-0.034	3.041
0	-0.017	3.041
0	-0.017	3.041
0	0	3.041
0	0	3.041
0	0	3.041
2	0	3.041
2	0.017	3.041
2	0.051	3.041
2	0.085	3.0473
2	0.102	3.0473
2	0.136	3.0536
2	0.153	3.0536
2	0.187	3.0599
2	0.204	3.0661
2	0.238	3.0724
2	0.255	3.085
2	0.289	3.0913
2	0.306	3.0976
2	0.34	3.1101
2	0.357	3.1227
2	0.374	3.129
2	0.391	3.1416
2	0.408	3.1541
2	0.425	3.1667
2	0.442	3.1793
2	0.459	3.1981
2	0.476	3.2107
2	0.493	3.2232
2	0.51	3.2421
2	0.527	3.2546
2	0.527	3.2735
2	0.544	3.2861
2	0.544	3.3049
2	0.561	3.3238
2	0.561	3.3363
2	0.561	3.3552
2	0.561	3.374
2	0.578	3.3929
2	0.578	3.4054
2	0.578	3.4243
2	0.561	3.4431
2	0.561	3.462
2	0.561	3.4745
2	0.561	3.4934
2	0.544	3.5122
0	0.527	3.5248
0	0.493	3.5437
1	0.459	3.5562
1	0.408	3.5688
1	0.357	3.5814
1	0.306	3.5939
1	0.255	3.6002
1	0.204	3.6065
1	0.136	3.6128
1	0.085	3.6191
1	0.034	3.6191
1	0	3.6191
1	-0.068	3.6191
1	-0.119	3.6128
1	-0.17	3.6128
1	-0.221	3.6065
1	-0.272	3.5939
1	-0.323	3.5877
1	-0.391	3.5751
1	-0.442	3.5625
1	-0.493	3.5499
1	-0.527	3.5374
1	-0.578	3.5185
1	-0.629	3.4997
1	-0.68	3.4808
1	-0.714	3.4557
1	-0.765	3.4369
1	-0.799	3.4117
1	-0.85	3.3866
1	-0.884	3.3615
1	-0.918	3.3363
1	-0.952	3.3049
1	-0.986	3.2735
1	-1.003	3.2484
1	-1.037	3.217
1	-1.054	3.1855
1	-1.088	3.1541
1	-1.105	3.1164
1	-1.122	3.085
1	-1.139	3.0536
1	-1.139	3.0159
1	-1.156	2.9845
1	-1.156	2.9468
1	-1.156	2.9091
1	-1.173	2.8777
1	-1.156	2.84
1	-1.156	2.8085
1	-1.156	2.7708
1	-1.139	2.7332
1	-1.139	2.7017
1	-1.122	2.6703
1	-1.105	2.6326
1	-1.088	2.6012
1	-1.071	2.5698
1	-1.054	2.5384
1	-1.02	2.507
1	-1.003	2.4755
1	-0.969	2.4441
1	-0.935	2.4127
1	-0.918	2.3876
1	-0.884	2.3624
1	-0.85	2.331
1	-0.816	2.3059
1	-0.782	2.287
0	-0.714	2.2619
0	-0.663	2.2431
0	-0.595	2.2242
0	-0.544	2.2054
0	-0.476	2.1865
0	-0.425	2.174
0	-0.357	2.1614
0	-0.289	2.1551
0	-0.238	2.1488
0	-0.17	2.1425
0	-0.102	2.1362
0	-0.034	2.13
0	0	2.13
0	0.068	2.1362
0	0.136	2.1362
0	0.204	2.1425
0	0.255	2.1488
0	0.323	2.1614
2	0.391	2.1677
2	0.459	2.1802
2	0.544	2.1991
2	0.629	2.2179
2	0.697	2.2368
2	0.782	2.2556
2	0.867	2.2808
2	0.935	2.3122
2	1.003	2.3373
2	1.088	2.3687
2	1.156	2.4064
2	1.224	2.4378
2	1.292	2.4818
2	1.36	2.5195
2	1.411	2.5635
2	1.479	2.6012
2	1.53	2.6515
2	1.581	2.6955
2	1.632	2.7457
2	1.683	2.796
2	1.717	2.8462
2	1.768	2.8965
2	1.802	2.9531
2	1.836	3.0096
2	1.853	3.0599
2	1.887	3.1164
2	1.904	3.173
2	1.904	3.2358
2	1.921	3.2923
2	1.921	3.3489
2	1.921	3.4054
2	1.921	3.4683
2	1.921	3.5248
2	1.904	3.5814
2	1.887	3.6379
2	1.87	3.6945
2	1.853	3.751
2	1.836	3.8076
2	1.802	3.8641
2	1.768	3.9144
2	1.734	3.9709
2	1.7	4.0212
2	1.649	4.0714
2	1.615	4.1217
2	1.564	4.1657
2	1.53	4.216
2	1.479	4.2599
2	1.428	4.3039
2	1.377	4.3479
2	1.326	4.3856
2	1.275	4.4233
2	1.224	4.461
2	1.173	4.4987
0	1.088	4.5364
0	1.02	4.5678
0	0.952	4.593
0	0.867	4.6244
0	0.799	4.6495
0	0.714	4.6746
0	0.646	4.6935
0	0.578	4.7123
0	0.493	4.7249
0	0.425	4.7437
0	0.34	4.75
0	0.272	4.7626
0	0.187	4.7689
0	0.119	4.7752
0	0.051	4.7752
0	-0.017	4.7752
0	-0.085	4.7752
0	-0.17	4.7752
0	-0.238	4.7689
0	-0.306	4.7563
0	-0.391	4.7437
0	-0.459	4.7312
0	-0.544	4.7186
0	-0.612	4.6998
0	-0.68	4.6809
0	-0.765	4.6621
0	-0.833	4.6369
0	-0.901	4.6118
0	-0.986	4.5804
0	-1.054	4.549
0	-1.122	4.5175
0	-1.207	4.4798
0	-1.275	4.4421
0	-1.343	4.4044
0	-1.411	4.3605
0	-1.479	4.3165
0	-1.547	4.2725
0	-1.615	4.2222
1	-1.683	4.172
1	-1.768	4.1217
1	-1.853	4.0652
1	-1.921	4.0086
1	-2.006	3.9521
1	-2.074	3.8892
1	-2.142	3.8264
1	-2.21	3.7636
1	-2.261	3.6945
1	-2.329	3.6254
1	-2.38	3.5562
1	-2.431	3.4808
1	-2.465	3.4054
1	-2.499	3.3363
1	-2.533	3.2609
1	-2.55	3.1793
1	-2.584	3.1038
1	-2.584	3.0284
1	-2.601	2.9468
1	-2.601	2.8714
1	-2.601	2.7897
1	-2.584	2.7143
1	-2.567	2.6389
1	-2.55	2.5572
1	-2.533	2.4818
1	-2.499	2.4064
1	-2.465	2.331
1	-2.431	2.2556
1	-2.397	2.1865
1	-2.346	2.1174
1	-2.295	2.042
1	-2.244	1.9729
1	-2.193	1.9101
1	-2.142	1.841
1	-2.091	1.7781
1	-2.04	1.7153
1	-1.989	1.6587
1	-1.921	1.5959
1	-1.87	1.5394
1	-1.819	1.4828
1	-1.768	1.4325
0	-1.683	1.376
0	-1.615	1.332
0	-1.547	1.2817
0	-1.462	1.2378
0	-1.394	1.1938
0	-1.326	1.1498
0	-1.258	1.1121
0	-1.19	1.0744
0	-1.122	1.043
0	-1.054	1.0053
0	-1.003	0.97388
0	-0.935	0.94875
0	-0.867	0.91733
0	-0.816	0.8922
0	-0.748	0.87335
0	-0.697	0.84822
0	-0.646	0.82937
0	-0.595	0.81052
0	-0.527	0.79167
0	-0.476	0.7791
0	-0.425	0.76026
0	-0.374	0.74769
0	-0.323	0.74141
0	-0.272	0.72884
0	-0.221	0.72256
0	-0.17	0.71627
0	-0.119	0.70999
0	-0.068	0.70999
0	-0.017	0.70999
0	0	0.70999
0	0.051	0.70999
0	0.102	0.70999
0	0.153	0.71627
0	0.204	0.72256
0	0.255	0.72884
0	0.306	0.73512
0	0.357	0.74769
0	0.408	0.76026
0	0.459	0.77282
0	0.51	0.78539
0	0.561	0.80424
0	0.612	0.82309
0	0.68	0.84193
0	0.731	0.86079
0	0.782	0.88592
0	0.85	0.91105
2	0.901	0.93618
2	0.986	0.96131
2	1.071	0.99273
2	1.156	1.0304
2	1.241	1.0618
2	1.326	1.0995
2	1.411	1.1435
2	1.496	1.1875
2	1.581	1.2315
2	1.683	1.2817
2	1.768	1.332
2	1.853	1.3886
2	1.955	1.4451
2	2.04	1.5079
2	2.142	1.5708
2	2.244	1.6336
2	2.329	1.7027
2	2.431	1.7781
2	2.516	1.8535
2	2.601	1.9289
2	2.686	2.0106
2	2.771	2.0923
2	2.856	2.174
2	2.941	2.2619
2	3.009	2.3499
2	3.077	2.4441
2	3.145	2.5384
2	3.213	2.6326
2	3.264	2.7269
2	3.298	2.8274
2	3.332	2.9279
2	3.366	3.0284
2	3.4	3.129
2	3.4	3.2358
2	3.417	3.3363
0	3.4	3.4369
0	3.366	3.5374
0	3.332	3.6379
0	3.298	3.7384
0	3.247	3.839
0	3.196	3.9332
0	3.128	4.0338
0	3.077	4.1217
0	3.009	4.216
0	2.941	4.3039
0	2.873	4.3919
0	2.788	4.4798
0	2.72	4.5615
0	2.635	4.6432
0	2.567	4.7186
0	2.482	4.794
0	2.414	4.8694
0	2.346	4.9385
0	2.261	5.0076
0	2.193	5.0767
0	2.125	5.1459
0	2.057	5.2087
0	1.989	5.2652
0	1.921	5.3281
0	1.87	5.3846
0	1.802	5.4412
1	1.751	5.4914
1	1.683	5.5417
1	1.615	5.592
1	1.547	5.6422
1	1.479	5.6862
1	1.411	5.7302
1	1.36	5.7742
1	1.309	5.8119
1	1.241	5.8496
1	1.19	5.8873
1	1.156	5.925
1	1.105	5.9564
1	1.054	5.9878
1	1.02	6.0192
1	0.986	6.0506
1	0.935	6.082
1	0.901	6.1072
1	0.884	6.1386
1	0.85	6.1637
1	0.816	6.1889
1	0.782	6.214
1	0.765	6.2328
1	0.748	6.258
1	0.714	6.2768
1	0.697	0.018849
1	0.68	0.037699
1	0.663	0.062831
1	0.646	0.08168
1	0.629	0.10053
1	0.629	0.11938
1	0.612	0.13823
1	0.612	0.15708
1	0.595	0.17593
1	0.595	0.19478
1	0.578	0.20734
1	0.578	0.22619
1	0.578	0.24504
1	0.578	0.26389
1	0.578	0.28274
1	0.578	0.29531
1	0.578	0.31416
1	0.578	0.333
1	0.595	0.35185
1	0.595	0.3707
1	0.595	0.38955
1	0.612	0.4084
1	0.612	0.42725
1	0.629	0.4461
1	0.646	0.46495
0	0.68	0.4838
0	0.714	0.50265
0	0.748	0.52778
0	0.782	0.54663
0	0.833	0.57176
0	0.867	0.59689
0	0.918	0.62831
0	0.952	0.65344
0	1.003	0.68486
0	1.054	0.71627
0	1.105	0.74769
0	1.156	0.78539
0	1.207	0.8168
0	1.258	0.8545
0	1.326	0.8922
0	1.377	0.93618
0	1.445	0.98016
0	1.496	1.0241
0	1.564	1.0681
0	1.632	1.1184
0	1.7	1.1687
0	1.768	1.2189
0	1.836	1.2755
0	1.904	1.3257
0	1.972	1.3886
0	2.057	1.4451
0	2.125	1.5079
0	2.193	1.5771
0	2.278	1.6462
0	2.346	1.7153
0	2.414	1.7844
0	2.499	1.8598
2	2.567	1.9352
2	2.652	2.0106
2	2.737	2.0923
2	2.822	2.1802
2	2.89	2.2619
2	2.975	2.3499
2	3.043	2.4441
2	3.111	2.5321
2	3.162	2.6263
2	3.213	2.7269
0	3.23	2.8211
0	3.264	2.9216
0	3.264	3.0159
0	3.264	3.1164
0	3.264	3.217
0	3.264	3.3112
0	3.247	3.4117
0	3.213	3.506
0	3.179	3.6065
0	3.145	3.7008
0	3.094	3.795
0	3.043	3.883
0	2.992	3.9772
0	2.941	4.0652
0	2.873	4.1531
0	2.805	4.2348
0	2.737	4.3228
0	2.669	4.4044
0	2.584	4.4798
0	2.516	4.5553
2	2.431	4.6306
2	2.38	4.706
2	2.329	4.7752
2	2.278	4.8443
2	2.21	4.9134
2	2.159	4.9762
0	2.091	5.0453
0	2.023	5.1082
0	1.955	5.1647
0	1.887	5.2213
0	1.819	5.2778
0	1.751	5.3343
1	1.7	5.3846
1	1.615	5.4349
1	1.547	5.4789
1	1.462	5.5291
1	1.394	5.5731
1	1.326	5.6108
1	1.258	5.6485
1	1.19	5.6862
1	1.139	5.7239
1	1.071	5.7553
1	1.02	5.7867
1	0.969	5.8182
1	0.918	5.8496
0	0.884	5.8747
0	0.85	5.8998
0	0.816	5.925
0	0.799	5.9501
0	0.765	5.9752
1	0.748	5.9941
1	0.714	6.0192
1	0.663	6.0381
1	0.629	6.0569
1	0.595	6.0758
1	0.561	6.0946
1	0.527	6.1135
1	0.493	6.126
1	0.459	6.1449
1	0.442	6.1574
1	0.408	6.17
1	0.374	6.1826
1	0.357	6.1951
1	0.323	6.2014
1	0.289	6.214
0	0.289	6.2203
0	0.289	6.2328
0	0.289	6.2391
0	0.289	6.2454
0	0.272	6.258
0	0.272	6.2642
0	0.272	6.2705
0	0.272	0
0	0.272	0.0062831
0	0.272	0.018849
0	0.272	0.025132
0	0.289	0.031415
0	0.289	0.043982
0	0.289	0.050265
0	0.289	0.056548
0	0.289	0.069114
0	0.306	0.075397
0	0.306	0.087963
0	0.323	0.094246
2	0.323	0.10681
2	0.357	0.11938
2	0.374	0.12566
2	0.408	0.13823
2	0.442	0.15079
2	0.442	0.16964
2	0.442	0.18221
2	0.459	0.19478
2	0.476	0.20734
2	0.493	0.22619
2	0.51	0.23876
2	0.527	0.25761
2	0.544	0.27017
2	0.561	0.28902
2	0.595	0.30787
2	0.612	0.32672
2	0.629	0.34557
2	0.663	0.36442
2	0.697	0.38327
2	0.714	0.40212
2	0.748	0.42725
2	0.782	0.45238
2	0.816	0.47123
2	0.85	0.49637
2	0.884	0.52778
2	0.918	0.55291
2	0.969	0.58433
2	1.003	0.60946
2	1.054	0.64088
2	1.088	0.67229
2	1.139	0.70999
2	1.19	0.74141
2	1.241	0.7791
2	1.292	0.8168
2	1.343	0.86079
2	1.411	0.89848
2	1.462	0.94246
2	1.53	0.98645
2	1.598	1.0367
2	1.649	1.087
2	1.717	1.1372
2	1.819	1.1875
2	1.904	1.2441
2	1.989	1.3069
2	2.091	1.3634
2	2.176	1.4325
2	2.278	1.4954
2	2.363	1.5645
2	2.465	1.6399
2	2.55	1.7153
2	2.652	1.7907
2	2.737	1.8724
2	2.822	1.954
2	2.907	2.042
2	2.992	2.13
2	3.077	2.2242
2	3.145	2.3185
2	3.23	2.4127
2	3.281	2.5132
2	3.349	2.6138
2	3.4	2.7143
2	3.451	2.8148
2	3.485	2.9216
2	3.519	3.0222
0	3.519	3.129
0	3.519	3.2358
0	3.502	3.3426
0	3.485	3.4494
0	3.451	3.5499
0	3.417	3.6568
0	3.383	3.7573
1	3.332	3.8578
1	3.247	3.9583
1	3.179	4.0526
1	3.094	4.1468
1	3.009	4.2411
1	2.907	4.3291
1	2.822	4.417
1	2.72	4.4987
1	2.635	4.5804
0	2.55	4.6558
0	2.482	4.7312
0	2.397	4.8066
0	2.329	4.8757
0	2.261	4.9448
0	2.176	5.0139
0	2.108	5.0767
0	2.04	5.1396
0	1.972	5.2024
0	1.904	5.2589
0	1.836	5.3155
0	1.785	5.372
0	1.717	5.4223
0	1.666	5.4726
0	1.615	5.5228
0	1.564	5.5731
0	1.513	5.6171
0	1.462	5.6611
0	1.428	5.705
0	1.377	5.749
0	1.343	5.7867
0	1.309	5.8307
0	1.275	5.8684
0	1.258	5.9061
0	1.224	5.9438
0	1.207	5.9815
0	1.173	6.0192
0	1.156	6.0506
0	1.139	6.0883
0	1.122	6.1197
0	1.122	6.1574
0	1.105	6.1889
1	1.105	6.2203
1	1.071	6.258
1	1.054	0.0062831
1	1.037	0.037699
1	1.02	0.069114
1	1.003	0.10053
1	1.003	0.12566
1	0.986	0.15708
1	0.986	0.18849
1	0.969	0.21991
1	0.969	0.24504
1	0.969	0.27646
1	0.969	0.30787
1	0.969	0.333
1	0.969	0.36442
1	0.986	0.39583
0	1.02	0.42725
0	1.054	0.45238
0	1.071	0.49008
0	1.122	0.5215
0	1.156	0.55291
0	1.19	0.59061
0	1.241	0.62831
0	1.275	0.66601
0	1.326	0.70371
0	1.377	0.74769
0	1.428	0.78539
0	1.479	0.82937
0	1.53	0.87963
0	1.598	0.92362
0	1.649	0.97388
0	1.717	1.0241
0	1.785	1.0744
2	1.853	1.131
2	1.938	1.1875
2	2.023	1.2503
2	2.125	1.3132
2	2.21	1.376
2	2.295	1.4451
2	2.397	1.5142
2	2.499	1.5896
2	2.584	1.665
2	2.686	1.7467
2	2.771	1.8284
2	2.856	1.9101
2	2.941	1.998
2	3.026	2.086
2	3.111	2.1802
2	3.196	2.2745
2	3.264	2.375
2	3.332	2.4693
2	3.4	2.5698
2	3.451	2.6766
0	3.485	2.7771
0	3.502	2.8839
0	3.519	2.9908
0	3.519	3.0976
0	3.519	3.2044
0	3.502	3.3049
0	3.485	3.4117
0	3.468	3.5185
0	3.434	3.6191
0	3.383	3.7259
0	3.349	3.8264
0	3.298	3.9269
0	3.23	4.0212
0	3.179	4.1217
0	3.111	4.216
1	3.043	4.3039
1	2.941	4.3982
1	2.856	4.4861
1	2.754	4.5678
1	2.669	4.6495
1	2.567	4.7312
1	2.465	4.8066
1	2.38	4.8757
0	2.295	4.9448
0	2.227	5.0139
0	2.159	5.083
0	2.074	5.1459
0	2.006	5.2087
1	1.955	5.2652
1	1.87	5.3218
1	1.785	5.3783
1	1.7	5.4349
1	1.632	5.4851
1	1.547	5.5291
1	1.479	5.5731
1	1.411	5.6171
1	1.343	5.6611
1	1.292	5.6988
1	1.224	5.7365
1	1.173	5.7742
1	1.105	5.8119
1	1.054	5.8433
1	1.003	5.8747
1	0.952	5.9061
1	0.918	5.9313
1	0.867	5.9564
1	0.816	5.9815
1	0.782	6.0066
1	0.748	6.0318
1	0.697	6.0506
1	0.663	6.0758
1	0.629	6.0946
1	0.595	6.1135
1	0.561	6.1323
1	0.527	6.1449
1	0.51	6.1637
1	0.476	6.1763
1	0.442	6.1889
1	0.425	6.2077
1	0.391	6.2203
1	0.374	6.2265
1	0.34	6.2391
1	0.323	6.2517
1	0.306	6.258
1	0.272	6.2705
1	0.255	6.2768
1	0.238	0
0	0.238	0.012566
0	0.238	0.018849
0	0.238	0.025132
2	0.238	0.031415
2	0.272	0.037699
2	0.289	0.050265
2	0.323	0.056548
2	0.34	0.069114
2	0.374	0.08168
2	0.391	0.087963
0	0.408	0.10053
0	0.408	0.1131
0	0.425	0.12566
0	0.425	0.13823
0	0.442	0.15079
0	0.442	0.16964
0	0.459	0.18221
0	0.476	0.19478
1	0.493	0.20734
1	0.493	0.22619
1	0.493	0.23876
1	0.476	0.25761
1	0.476	0.27017
1	0.476	0.28274
1	0.476	0.30159
1	0.493	0.31416
1	0.493	0.32672
1	0.493	0.34557
1	0.493	0.35814
1	0.51	0.37699
1	0.51	0.38955
1	0.527	0.4084
1	0.527	0.42097
1	0.544	0.43982
1	0.561	0.45238
1	0.561	0.47123
1	0.578	0.49008
0	0.612	0.50893
0	0.663	0.52778
0	0.697	0.54663
0	0.731	0.57176
0	0.782	0.59061
0	0.816	0.61574
0	0.867	0.64088
0	0.901	0.66601
0	0.952	0.69742
0	1.003	0.72884
0	1.054	0.75397
0	1.105	0.79167
0	1.156	0.82309
0	1.207	0.86079
0	1.275	0.89848
0	1.326	0.93618
0	1.394	0.98016
0	1.445	1.0179
0	1.513	1.0618
0	1.581	1.1121
0	1.649	1.1624
0	1.717	1.2126
0	1.785	1.2629
0	1.853	1.3195
0	1.938	1.376
0	2.006	1.4325
0	2.074	1.4954
0	2.159	1.5582
0	2.227	1.6273
0	2.295	1.6964
0	2.38	1.7655
0	2.448	1.8347
2	2.516	1.9101
2	2.601	1.9917
2	2.686	2.0671
2	2.771	2.1488
2	2.856	2.2368
2	2.924	2.3247
2	2.992	2.4127
2	3.06	2.5007
2	3.128	2.5949
2	3.179	2.6892
2	3.23	2.7897
2	3.264	2.8839
2	3.298	2.9845
2	3.332	3.085
2	3.349	3.1855
2	3.366	3.2861
0	3.349	3.3866
0	3.315	3.4871
0	3.281	3.5877
0	3.247	3.6819
0	3.213	3.7824
0	3.162	3.8767
0	3.111	3.9709
0	3.043	4.0652
0	2.975	4.1531
0	2.907	4.2411
0	2.839	4.3291
0	2.771	4.4107
0	2.703	4.4987
0	2.618	4.5741
0	2.55	4.6558
0	2.465	4.7312
0	2.397	4.8003
0	2.312	4.8757
0	2.244	4.9448
0	2.176	5.0076
0	2.108	5.0705
1	2.023	5.1333
1	1.938	5.1961
1	1.853	5.2527
1	1.768	5.3092
1	1.683	5.3595
1	1.615	5.4097
1	1.53	5.4537
1	1.462	5.504
1	1.377	5.5417
1	1.309	5.5857
1	1.241	5.6234
1	1.173	5.6611
1	1.122	5.6925
1	1.054	5.7302
1	1.003	5.7616
1	0.935	5.7867
1	0.884	5.8182
1	0.833	5.8433
1	0.782	5.8684
1	0.731	5.8873
1	0.68	5.9124
1	0.629	5.9313
1	0.595	5.9501
1	0.544	5.9689
1	0.493	5.9815
1	0.459	5.9941
1	0.425	6.0129
1	0.374	6.0192
1	0.34	6.0318
1	0.306	6.0443
1	0.255	6.0506
1	0.221	6.0569
1	0.187	6.0632
1	0.153	6.0695
1	0.119	6.0758
1	0.085	6.0758
1	0.051	6.082
0	0.034	6.082
0	0.017	6.082
0	0	6.082
0	0	6.082
0	-0.017	6.082
0	-0.017	6.082
0	-0.034	6.082
0	-0.051	6.082
0	-0.068	6.0758
2	-0.085	6.0758
2	-0.085	6.0695
2	-0.068	6.0695
2	-0.068	6.0695
2	-0.068	6.0632
2	-0.068	6.0632
2	-0.051	6.0632
0	-0.068	6.0569
0	-0.085	6.0569
0	-0.102	6.0506
0	-0.119	6.0506
2	-0.136	6.0443
2	-0.136	6.0381
2	-0.136	6.0381
2	-0.136	6.0318
2	-0.136	6.0255
2	-0.136	6.0255
2	-0.136	6.0192
0	-0.153	6.0129
0	-0.17	6.0066
0	-0.187	6.0066
2	-0.204	6.0004
2	-0.204	5.9941
2	-0.204	5.9815
2	-0.221	5.9752
2	-0.221	5.9689
2	-0.221	5.9627
2	-0.221	5.9564
2	-0.221	5.9501
2	-0.238	5.9438
2	-0.238	5.9375
2	-0.238	5.9313
2	-0.238	5.9187
2	-0.255	5.9124
2	-0.255	5.9061
2	-0.272	5.8998
2	-0.272	5.8873
2	-0.289	5.881
2	-0.289	5.8747
2	-0.306	5.8621
2	-0.306	5.8559
2	-0.323	5.8433
2	-0.34	5.8307
2	-0.34	5.8244
2	-0.357	5.8119
2	-0.374	5.7993
2	-0.391	5.7867
2	-0.408	5.7742
2	-0.425	5.7616
2	-0.442	5.749
2	-0.459	5.7365
2	-0.476	5.7239
0	-0.51	5.7113
0	-0.544	5.6925
2	-0.595	5.6736
2	-0.612	5.6548
2	-0.646	5.6359
2	-0.663	5.6171
2	-0.697	5.5982
2	-0.714	5.5731
2	-0.748	5.5543
2	-0.782	5.5291
2	-0.816	5.504
2	-0.833	5.4789
2	-0.867	5.4537
2	-0.918	5.4286
0	-0.969	5.3972
0	-1.02	5.372
0	-1.088	5.3406
0	-1.139	5.3029
0	-1.207	5.2715
0	-1.275	5.2338
0	-1.343	5.1898
0	-1.394	5.1521
0	-1.462	5.1082
0	-1.547	5.0642
0	-1.615	5.0139
0	-1.683	4.9637
0	-1.751	4.9134
0	-1.819	4.8568
0	-1.904	4.8066
0	-1.972	4.7437
0	-2.04	4.6872
0	-2.125	4.6244
0	-2.193	4.5553
0	-2.261	4.4924
0	-2.346	4.4233
0	-2.414	4.3479
0	-2.482	4.2725
0	-2.533	4.1971
0	-2.601	4.1217
0	-2.669	4.0463
0	-2.72	3.9646
0	-2.771	3.8767
0	-2.822	3.795
0	-2.856	3.7133
0	-2.89	3.6254
0	-2.924	3.5374
0	-2.958	3.4494
0	-2.975	3.3615
0	-2.975	3.2672
0	-2.992	3.1793
0	-2.992	3.0913
0	-2.975	2.997
0	-2.958	2.9091
0	-2.941	2.8211
0	-2.907	2.7332
0	-2.873	2.6452
0	-2.839	2.5635
0	-2.788	2.4755
0	-2.737	2.3939
0	-2.686	2.3122
0	-2.635	2.2305
0	-2.567	2.1551
0	-2.499	2.0734
0	-2.431	2.0043
0	-2.363	1.9289
0	-2.295	1.8598
0	-2.21	1.7907
0	-2.142	1.7279
0	-2.074	1.665
0	-1.989	1.6022
0	-1.921	1.5456
0	-1.836	1.4891
0	-1.768	1.4325
0	-1.683	1.3823
0	-1.615	1.332
0	-1.547	1.2817
0	-1.462	1.2378
0	-1.394	1.1938
0	-1.326	1.1498
0	-1.258	1.1121
0	-1.19	1.0744
0	-1.122	1.043
0	-1.054	1.0053
0	-1.003	0.97388
0	-0.935	0.94875
0	-0.867	0.91733
0	-0.816	0.8922
0	-0.765	0.87335
0	-0.697	0.84822
0	-0.646	0.82937
0	-0.595	0.81052
0	-0.527	0.79167
0	-0.476	0.7791
0	-0.425	0.76026
0	-0.374	0.74769
2	-0.323	0.74141
2	-0.255	0.72884
2	-0.187	0.72256
2	-0.119	0.71627
2	-0.051	0.71627
2	0.017	0.71627
2	0.085	0.71627
2	0.153	0.72256
2	0.221	0.72884
2	0.289	0.73512
2	0.357	0.74769
2	0.425	0.75397
2	0.51	0.77282
2	0.578	0.78539
2	0.646	0.80424
2	0.731	0.82937
2	0.799	0.84822
2	0.884	0.87335
2	0.952	0.90477
2	1.037	0.93618
2	1.122	0.9676
2	1.19	0.99901
2	1.275	1.0367
2	1.36	1.0807
2	1.445	1.1184
2	1.547	1.1687
2	1.632	1.2126
2	1.717	1.2629
2	1.819	1.3195
2	1.904	1.376
2	1.989	1.4325
2	2.091	1.4954
2	2.193	1.5582
2	2.278	1.6273
2	2.38	1.6964
2	2.465	1.7655
2	2.55	1.841
2	2.652	1.9226
2	2.737	2.0043
2	2.822	2.086
2	2.907	2.174
2	2.975	2.2619
2	3.06	2.3499
2	3.128	2.4441
2	3.196	2.5384
2	3.247	2.6389
0	3.281	2.7332
0	3.298	2.8337
0	3.315	2.9342
0	3.332	3.0347
0	3.332	3.1353
0	3.332	3.2358
0	3.315	3.3363
0	3.298	3.4306
0	3.264	3.5311
0	3.23	3.6316
0	3.196	3.7259
0	3.145	3.8201
0	3.094	3.9144
0	3.043	4.0086
0	2.975	4.0966
0	2.907	4.1908
0	2.839	4.2725
0	2.771	4.3605
0	2.703	4.4421
0	2.635	4.5238
0	2.55	4.5992
0	2.482	4.6746
0	2.397	4.75
0	2.329	4.8191
0	2.244	4.8883
0	2.176	4.9574
0	2.108	5.0202
0	2.023	5.083
0	1.955	5.1396
0	1.887	5.2024
0	1.819	5.2589
0	1.768	5.3092
0	1.7	5.3658
1	1.649	5.416
1	1.564	5.46
1	1.496	5.5103
1	1.411	5.5543
1	1.343	5.592
1	1.275	5.6359
1	1.224	5.6736
1	1.156	5.705
1	1.088	5.7428
1	1.037	5.7742
1	0.986	5.8056
1	0.918	5.8307
1	0.867	5.8621
1	0.816	5.8873
1	0.765	5.9061
1	0.731	5.9313
1	0.68	5.9501
1	0.629	5.9752
1	0.595	5.9941
1	0.561	6.0066
1	0.51	6.0255
1	0.476	6.0381
1	0.442	6.0569
1	0.391	6.0695
1	0.357	6.082
1	0.323	6.0883
1	0.289	6.1009
1	0.255	6.1072
1	0.221	6.1135
1	0.187	6.1197
1	0.17	6.126
1	0.136	6.1323
1	0.102	6.1386
1	0.068	6.1386
1	0.034	6.1386
1	0	6.1386
1	0	6.1386
1	-0.034	6.1386
1	-0.068	6.1386
1	-0.102	6.1386
1	-0.136	6.1323
1	-0.153	6.126
1	-0.187	6.1197
1	-0.221	6.1135
1	-0.255	6.1072
1	-0.289	6.1009
1	-0.323	6.0883
0	-0.34	6.082
0	-0.357	6.0695
0	-0.374	6.0569
2	-0.391	6.0443
2	-0.391	6.0381
2	-0.374	6.0255
2	-0.374	6.0129
2	-0.374	6.0004
2	-0.374	5.9878
2	-0.374	5.9752
2	-0.391	5.9627
2	-0.391	5.9564
2	-0.391	5.9438
2	-0.391	5.9313
2	-0.408	5.9187
2	-0.408	5.9061
2	-0.408	5.8936
2	-0.425	5.881
2	-0.442	5.8684
2	-0.442	5.8559
2	-0.459	5.837
2	-0.459	5.8244
2	-0.476	5.8119
2	-0.493	5.793
0	-0.527	5.7805
0	-0.561	5.7616
0	-0.595	5.749
0	-0.646	5.7302
0	-0.68	5.705
0	-0.714	5.6862
0	-0.765	5.6611
0	-0.799	5.6422
0	-0.85	5.6171
0	-0.901	5.5857
0	-0.952	5.5605
0	-1.003	5.5291
0	-1.054	5.4977
0	-1.105	5.4663
0	-1.156	5.4349
0	-1.207	5.3972
0	-1.275	5.3595
0	-1.326	5.3218
0	-1.394	5.2778
0	-1.462	5.2338
0	-1.513	5.1898
0	-1.581	5.1459
0	-1.649	5.0956
0	-1.717	5.0453
0	-1.802	4.9888
0	-1.87	4.9385
0	-1.938	4.882
0	-2.006	4.8191
0	-2.091	4.7563
0	-2.159	4.6935
0	-2.227	4.6306
0	-2.312	4.5615
0	-2.38	4.4861
0	-2.448	4.417
0	-2.516	4.3416
0	-2.584	4.2662
0	-2.652	4.1845
0	-2.72	4.1029
0	-2.771	4.0212
0	-2.822	3.9395
0	-2.873	3.8515
0	-2.924	3.7636
0	-2.958	3.6756
0	-2.992	3.5877
0	-3.026	3.4934
0	-3.043	3.4054
0	-3.06	3.3112
0	-3.077	3.2232
0	-3.077	3.129
0	-3.06	3.0347
0	-3.06	2.9468
0	-3.026	2.8525
0	-3.009	2.7646
0	-2.975	2.6703
0	-2.941	2.5823
0	-2.89	2.4944
0	-2.839	2.4064
0	-2.788	2.3247
0	-2.737	2.2431
0	-2.669	2.1614
0	-2.601	2.0797
0	-2.533	2.0043
0	-2.465	1.9289
0	-2.397	1.8535
0	-2.329	1.7844
0	-2.244	1.7153
0	-2.176	1.6462
0	-2.091	1.5833
0	-2.023	1.5205
0	-1.938	1.464
2	-1.87	1.4011
2	-1.768	1.3509
2	-1.683	1.2943
2	-1.581	1.2503
2	-1.496	1.2001
2	-1.411	1.1561
2	-1.309	1.1184
2	-1.224	1.0807
2	-1.139	1.043
2	-1.054	1.0116
2	-0.969	0.98016
2	-0.884	0.94875
2	-0.816	0.92362
2	-0.731	0.89848
2	-0.646	0.87963
2	-0.578	0.86079
2	-0.493	0.84822
2	-0.425	0.82937
2	-0.34	0.82309
2	-0.272	0.81052
2	-0.187	0.80424
2	-0.119	0.79795
2	-0.051	0.79795
2	0.017	0.79795
2	0.085	0.79795
2	0.17	0.80424
2	0.238	0.81052
2	0.306	0.8168
2	0.391	0.82937
2	0.459	0.84193
2	0.544	0.8545
2	0.612	0.87335
2	0.697	0.8922
2	0.765	0.91733
2	0.85	0.93618
2	0.935	0.9676
2	1.02	0.99273
2	1.105	1.0304
2	1.19	1.0618
2	1.275	1.0995
2	1.36	1.1372
2	1.445	1.1812
2	1.53	1.2252
2	1.632	1.2755
2	1.717	1.3257
2	1.802	1.376
2	1.904	1.4325
2	1.989	1.4891
2	2.091	1.5519
2	2.193	1.6148
2	2.278	1.6839
2	2.38	1.753
2	2.465	1.8284
2	2.55	1.9038
2	2.635	1.9792
2	2.737	2.0609
2	2.805	2.1425
2	2.89	2.2305
0	2.941	2.3185
0	2.992	2.4064
0	3.043	2.5007
0	3.094	2.5886
0	3.128	2.6829
0	3.145	2.7771
0	3.162	2.8714
0	3.179	2.9719
0	3.196	3.0661
0	3.196	3.1604
0	3.179	3.2546
0	3.179	3.3552
0	3.145	3.4494
0	3.128	3.5437
0	3.094	3.6379
0	3.043	3.7259
0	3.009	3.8201
0	2.958	3.9081
0	2.89	3.996
0	2.839	4.084
0	2.771	4.1657
0	2.703	4.2474
0	2.635	4.3291
0	2.567	4.4107
0	2.482	4.4861
0	2.414	4.5553
0	2.329	4.6306
0	2.261	4.6998
0	2.193	4.7689
0	2.108	4.8317
0	2.04	4.8945
0	1.955	4.9511
0	1.887	5.0139
0	1.819	5.0642
0	1.751	5.1207
0	1.683	5.171
0	1.615	5.2213
0	1.547	5.2715
0	1.479	5.3155
0	1.411	5.3595
0	1.36	5.4035
0	1.309	5.4412
0	1.241	5.4789
0	1.19	5.5166
0	1.139	5.548
0	1.088	5.5857
0	1.037	5.6171
0	1.003	5.6485
0	0.952	5.6799
0	0.918	5.705
0	0.867	5.7302
0	0.833	5.7616
0	0.799	5.7805
0	0.765	5.8056
0	0.731	5.8307
0	0.697	5.8496
0	0.663	5.8747
0	0.629	5.8936
0	0.612	5.9124
0	0.578	5.9313
0	0.561	5.9438
0	0.527	5.9627
0	0.51	5.9752
0	0.476	5.9941
0	0.459	6.0066
0	0.442	6.0192
1	0.425	6.0318
1	0.391	6.0443
1	0.357	6.0569
1	0.306	6.0695
1	0.272	6.0758
1	0.238	6.0883
1	0.204	6.0946
1	0.17	6.1009
1	0.136	6.1009
1	0.102	6.1072
1	0.068	6.1072
1	0.034	6.1135
1	0	6.1135
1	-0.017	6.1135
1	-0.034	6.1135
1	-0.068	6.1072
1	-0.102	6.1072
1	-0.136	6.1009
1	-0.17	6.1009
1	-0.204	6.0946
1	-0.238	6.082
1	-0.272	6.0758
1	-0.306	6.0695
1	-0.357	6.0569
0	-0.374	6.0443
0	-0.391	6.0381
0	-0.408	6.0255
0	-0.425	6.0129
0	-0.442	6.0004
2	-0.459	5.9815
2	-0.459	5.9689
2	-0.476	5.9564
2	-0.476	5.9375
2	-0.476	5.925
2	-0.476	5.9124
2	-0.493	5.8936
2	-0.493	5.881
2	-0.51	5.8684
2	-0.51	5.8496
2	-0.527	5.837
2	-0.544	5.8182
2	-0.561	5.7993
2	-0.561	5.7867
2	-0.578	5.7679
2	-0.595	5.749
2	-0.612	5.7302
2	-0.646	5.7113
2	-0.663	5.6925
2	-0.68	5.6736
2	-0.697	5.6485
2	-0.731	5.6297
0	-0.782	5.6045
0	-0.816	5.5794
0	-0.867	5.5543
0	-0.918	5.5291
0	-0.969	5.4977
0	-1.02	5.4726
0	-1.071	5.4412
2	-1.139	5.4035
2	-1.173	5.372
2	-1.207	5.3343
2	-1.258	5.2966
2	-1.292	5.2589
2	-1.343	5.2213
2	-1.377	5.1773
2	-1.428	5.1333
0	-1.496	5.0893
0	-1.564	5.0453
0	-1.632	4.9951
0	-1.717	4.9448
0	-1.785	4.8945
0	-1.853	4.838
0	-1.921	4.7814
0	-2.006	4.7249
0	-2.074	4.6621
0	-2.159	4.5992
0	-2.227	4.5301
0	-2.295	4.461
0	-2.363	4.3919
0	-2.431	4.3228
0	-2.499	4.2474
0	-2.567	4.172
0	-2.635	4.0903
0	-2.686	4.0149
0	-2.737	3.9332
0	-2.788	3.8453
0	-2.839	3.7636
0	-2.873	3.6756
0	-2.907	3.5877
0	-2.941	3.4997
0	-2.958	3.4117
0	-2.975	3.3238
0	-2.992	3.2358
0	-2.992	3.1416
0	-2.975	3.0536
0	-2.975	2.9656
0	-2.958	2.8777
0	-2.924	2.7897
0	-2.907	2.7017
0	-2.856	2.6138
0	-2.822	2.5258
0	-2.771	2.4441
0	-2.72	2.3624
0	-2.669	2.2808
0	-2.601	2.1991
0	-2.55	2.1237
0	-2.482	2.0483
0	-2.414	1.9729
0	-2.329	1.9038
0	-2.261	1.8347
0	-2.193	1.7655
0	-2.108	1.7027
0	-2.04	1.6399
0	-1.955	1.5771
0	-1.887	1.5205
0	-1.819	1.464
0	-1.734	1.4074
0	-1.666	1.3572
0	-1.581	1.3069
0	-1.513	1.2629
0	-1.445	1.2189
0	-1.377	1.1749
2	-1.309	1.1372
2	-1.207	1.0995
2	-1.122	1.0618
2	-1.037	1.0304
2	-0.952	0.99901
2	-0.867	0.97388
2	-0.799	0.94875
2	-0.714	0.92362
2	-0.629	0.90477
2	-0.544	0.88592
2	-0.476	0.86707
2	-0.391	0.8545
2	-0.323	0.84193
2	-0.238	0.83565
2	-0.17	0.82937
2	-0.085	0.82309
2	-0.017	0.82309
2	0.051	0.82309
2	0.119	0.82937
2	0.187	0.82937
2	0.272	0.84193
2	0.34	0.84822
2	0.425	0.86079
2	0.493	0.87335
2	0.578	0.8922
2	0.663	0.91105
2	0.731	0.9299
2	0.816	0.95503
2	0.901	0.98016
2	0.986	1.0116
2	1.071	1.043
2	1.156	1.0744
2	1.241	1.1121
2	1.326	1.1498
2	1.411	1.1875
2	1.496	1.2315
2	1.598	1.2817
2	1.683	1.332
2	1.785	1.3823
2	1.87	1.4388
2	1.972	1.4954
2	2.057	1.5582
2	2.159	1.621
2	2.244	1.6839
2	2.346	1.753
2	2.431	1.8284
2	2.533	1.9038
2	2.618	1.9792
2	2.703	2.0609
2	2.788	2.1425
2	2.856	2.2242
2	2.941	2.3122
2	3.009	2.4001
2	3.077	2.4944
2	3.145	2.5886
2	3.196	2.6829
2	3.247	2.7771
2	3.281	2.8777
0	3.298	2.9782
0	3.298	3.0787
0	3.298	3.173
0	3.298	3.2735
0	3.281	3.374
0	3.264	3.4745
0	3.23	3.5688
0	3.196	3.6693
0	3.145	3.7636
0	3.094	3.8578
0	3.043	3.9458
0	2.992	4.04
0	2.924	4.128
0	2.856	4.216
0	2.788	4.2976
0	2.72	4.3856
0	2.652	4.461
0	2.567	4.5427
0	2.499	4.6181
0	2.414	4.6935
0	2.346	4.7626
0	2.278	4.8317
0	2.193	4.9008
0	2.125	4.9637
0	2.04	5.0265
0	1.972	5.0893
0	1.904	5.1459
0	1.836	5.2024
0	1.768	5.2589
0	1.717	5.3092
0	1.649	5.3595
0	1.581	5.4097
0	1.53	5.46
0	1.479	5.504
0	1.428	5.548
0	1.377	5.592
0	1.326	5.6297
0	1.275	5.6674
0	1.241	5.705
0	1.207	5.7428
1	1.156	5.7805
1	1.105	5.8119
1	1.054	5.8496
1	1.003	5.881
1	0.952	5.9061
1	0.901	5.9375
1	0.867	5.9627
1	0.816	5.9878
1	0.782	6.0129
1	0.731	6.0381
1	0.697	6.0569
1	0.663	6.0758
1	0.629	6.1009
1	0.595	6.1135
1	0.561	6.1323
1	0.527	6.1512
1	0.51	6.1637
1	0.476	6.1826
1	0.442	6.1951
1	0.425	6.2077
1	0.391	6.2203
1	0.374	6.2328
1	0.34	6.2454
1	0.323	6.2517
1	0.306	6.2642
1	0.289	6.2705
1	0.255	0
1	0.238	0.0062831
1	0.221	0.012566
1	0.204	0.018849
1	0.187	0.025132
1	0.17	0.031415
1	0.153	0.037699
1	0.136	0.037699
1	0.119	0.043982
1	0.102	0.050265
1	0.085	0.050265
1	0.068	0.050265
1	0.051	0.056548
1	0.034	0.056548
1	0.017	0.056548
1	0	0.056548
1	0	0.056548
1	-0.017	0.056548
1	-0.034	0.056548
1	-0.051	0.056548
1	-0.068	0.056548
1	-0.085	0.050265
1	-0.085	0.050265
1	-0.102	0.043982
1	-0.119	0.043982
1	-0.136	0.037699
1	-0.153	0.031415
1	-0.17	0.025132
1	-0.204	0.018849
1	-0.221	0.012566
0	-0.221	0.0062831
0	-0.221	0
0	-0.221	6.2768
0	-0.221	6.2705
0	-0.221	6.2642
2	-0.221	6.258
2	-0.204	6.2517
2	-0.187	6.2454
2	-0.153	6.2391
2	-0.136	6.2328
2	-0.136	6.2328
2	-0.119	6.2265
2	-0.102	6.2265
2	-0.085	6.2203
0	-0.085	6.2203
0	-0.085	6.214
0	-0.085	6.214
0	-0.102	6.2077
0	-0.102	6.2077
2	-0.102	6.2014
2	-0.102	6.2014
2	-0.085	6.1951
2	-0.068	6.1951
2	-0.051	6.1889
2	-0.034	6.1889
2	-0.034	6.1889
2	-0.017	6.1889
2	0	6.1889
2	0	6.1889
0	0	6.1889
0	0	6.1889
0	0	6.1889
0	-0.017	6.1889
0	-0.017	6.1889
0	-0.034	6.1826
2	-0.034	6.1826
2	-0.017	6.1826
2	-0.017	6.1826
2	0	6.1826
2	0	6.1826
2	0.017	6.1826
2	0.034	6.1826
2	0.034	6.1826
2	0.051	6.1826
2	0.068	6.1889
2	0.085	6.1889
0	0.068	6.1951
0	0.068	6.1951
0	0.051	6.1951
0	0.051	6.2014
0	0.051	6.2014
0	0.034	6.2014
0	0.034	6.2014
2	0.034	6.2077
2	0.051	6.2077
2	0.051	6.2077
2	0.068	6.2077
2	0.085	6.214
2	0.102	6.214
2	0.119	6.2203
2	0.136	6.2265
0	0.136	6.2265
0	0.119	6.2328
0	0.119	6.2328
0	0.119	6.2391
0	0.119	6.2454
0	0.119	6.2454
0	0.119	6.2517
0	0.102	6.2517
0	0.102	6.258
0	0.102	6.2642
0	0.102	6.2642
0	0.102	6.2705
0	0.102	6.2705
0	0.102	6.2768
0	0.102	6.2768
0	0.102	0
0	0.102	0
1	0.102	0.0062831
1	0.085	0.0062831
1	0.068	0.012566
1	0.051	0.012566
1	0.034	0.012566
1	0	0.012566
1	0	0.012566
1	-0.017	0.012566
1	-0.034	0.012566
1	-0.051	0.012566
1	-0.068	0.0062831
1	-0.085	0.0062831
1	-0.119	0.0062831
1	-0.136	0
1	-0.153	6.2768
1	-0.17	6.2705
1	-0.187	6.2705
0	-0.187	6.2642
0	-0.187	6.258
0	-0.204	6.2517
0	-0.204	6.2454
0	-0.204	6.2391
0	-0.204	6.2328
0	-0.204	6.2265
0	-0.221	6.2203
0	-0.221	6.2077
0	-0.221	6.2014
2	-0.221	6.1951
2	-0.221	6.1889
2	-0.204	6.1826
2	-0.187	6.1763
2	-0.17	6.17
2	-0.17	6.1637
2	-0.153	6.1637
2	-0.136	6.1574
2	-0.136	6.1512
2	-0.119	6.1449
0	-0.136	6.1449
0	-0.136	6.1386
0	-0.153	6.1323
0	-0.17	6.1323
0	-0.17	6.126
0	-0.187	6.1197
2	-0.204	6.1135
2	-0.187	6.1072
2	-0.187	6.1009
2	-0.17	6.0946
2	-0.17	6.0883
2	-0.17	6.082
2	-0.153	6.082
2	-0.153	6.0758
2	-0.153	6.0695
2	-0.136	6.0632
2	-0.136	6.0632
0	-0.153	6.0569
0	-0.17	6.0506
0	-0.187	6.0443
0	-0.204	6.0381
0	-0.221	6.0318
2	-0.238	6.0255
2	-0.238	6.0192
2	-0.238	6.0129
2	-0.238	6.0004
2	-0.238	5.9941
2	-0.238	5.9878
2	-0.238	5.9815
2	-0.238	5.9752
2	-0.255	5.9627
2	-0.255	5.9564
2	-0.255	5.9501
2	-0.255	5.9438
2	-0.272	5.9313
2	-0.272	5.925
2	-0.272	5.9187
2	-0.289	5.9061
2	-0.289	5.8998
2	-0.289	5.8873
2	-0.306	5.881
2	-0.323	5.8747
2	-0.323	5.8621
2	-0.34	5.8496
2	-0.34	5.8433
2	-0.357	5.8307
2	-0.374	5.8182
2	-0.391	5.8056
0	-0.425	5.793
0	-0.459	5.7805
0	-0.493	5.7679
0	-0.527	5.749
0	-0.561	5.7365
0	-0.595	5.7176
0	-0.646	5.6988
0	-0.68	5.6799
1	-0.731	5.6548
1	-0.799	5.6359
1	-0.85	5.6108
1	-0.918	5.5794
1	-0.986	5.5543
1	-1.071	5.5228
1	-1.139	5.4914
1	-1.207	5.4537
1	-1.292	5.416
1	-1.36	5.3783
1	-1.445	5.3343
1	-1.53	5.2904
1	-1.615	5.2401
1	-1.7	5.1898
1	-1.785	5.1396
1	-1.87	5.083
1	-1.955	5.0265
1	-2.04	4.9637
1	-2.142	4.9008
1	-2.227	4.838
1	-2.329	4.7689
1	-2.414	4.6998
1	-2.516	4.6244
1	-2.601	4.549
0	-2.686	4.4673
0	-2.754	4.3856
0	-2.822	4.3039
0	-2.89	4.216
0	-2.941	4.128
0	-3.009	4.04
0	-3.06	3.9458
0	-3.111	3.8515
0	-3.162	3.7573
0	-3.196	3.6631
0	-3.23	3.5688
0	-3.264	3.4683
0	-3.281	3.374
0	-3.281	3.2735
0	-3.298	3.173
0	-3.298	3.0724
0	-3.281	2.9782
0	-3.264	2.8777
0	-3.23	2.7771
0	-3.213	2.6829
0	-3.162	2.5886
0	-3.128	2.4944
0	-3.077	2.4001
0	-3.026	2.3059
0	-2.958	2.2179
0	-2.907	2.13
0	-2.839	2.042
0	-2.771	1.9603
0	-2.686	1.8786
0	-2.618	1.797
0	-2.55	1.7216
0	-2.465	1.6462
0	-2.397	1.5708
0	-2.312	1.5017
0	-2.244	1.4325
0	-2.159	1.3634
0	-2.091	1.3006
1	-2.023	1.2378
1	-1.972	1.1812
1	-1.921	1.1184
1	-1.87	1.0618
1	-1.819	1.0053
1	-1.785	0.95503
1	-1.734	0.89848
1	-1.7	0.84822
1	-1.666	0.79795
0	-1.615	0.74769
0	-1.564	0.69742
0	-1.513	0.65344
0	-1.462	0.60946
0	-1.428	0.56548
[truncated: 5,162 more rows]
