# Supplementary material for: Skilled motor control of an inverted pendulum implies low entropy of states but high entropy of actions
Source: PLoS Comput Biol. 2023 Jan 6;19(1):e1010810. doi: 10.1371/journal.pcbi.1010810 (PMC9851554; doi:10.1371/journal.pcbi.1010810)
Supplement: S2 File — The dataset within the file contains the data collected during the experiment. Each CSV file named “FRI_p_l.csv” corresponds to a different trial, where “p” stands for an unique numerical participant’s identifier and “l” stands for pendulum length (where “2” corresponds to 0.2, “3” to 0.3 m, “4” to 0.4 m, etc.). In every file, rows correspond to subsequent time steps, sampled with a frequency of 0.017 s. For every recorded time step, each column contains: the action selected by the trial’s participant (“action”). The value 0 corresponds to a “no action”, the value 1 represents an action that pushes the pendulum towards the clockwise direction and the value 2 corresponds to an action that pushes the pendulum towards the anti-clockwise direction.the angular velocity of the pendulum at that time step (“ang. velocity”), measured in rad s−1.the angle of the pendulum at that time step (“angle”), measured in rad with values in the interval [0, 2π) rad. The angle 0 rad corresponds to the pendulum oriented in its upright position.the single utility value associated to the whole trial (“utility”). (ZIP) [file pcbi.1010810.s002.zip › ExperimentalData/FRI_4_6.csv]

action	angular vel.	angle	trial utility
0	0	3.2358	-7.2116
0	0	3.2358
0	0	3.2358
0	-0.017	3.2358
0	-0.017	3.2358
0	-0.017	3.2358
0	-0.034	3.2358
0	-0.034	3.2358
0	-0.034	3.2295
0	-0.034	3.2295
0	-0.051	3.2295
0	-0.051	3.2295
0	-0.051	3.2232
0	-0.051	3.2232
0	-0.068	3.2232
0	-0.068	3.217
0	-0.068	3.217
0	-0.068	3.217
0	-0.085	3.2107
0	-0.085	3.2107
0	-0.085	3.2044
0	-0.085	3.2044
0	-0.085	3.2044
0	-0.102	3.1981
0	-0.102	3.1981
0	-0.102	3.1918
0	-0.102	3.1918
0	-0.102	3.1855
0	-0.102	3.1793
0	-0.102	3.1793
0	-0.119	3.173
0	-0.119	3.173
0	-0.119	3.1667
0	-0.119	3.1667
0	-0.119	3.1604
0	-0.119	3.1541
0	-0.119	3.1541
0	-0.119	3.1478
0	-0.119	3.1478
0	-0.119	3.1416
0	-0.119	3.1353
0	-0.119	3.1353
0	-0.119	3.129
0	-0.119	3.129
0	-0.119	3.1227
1	-0.119	3.1164
1	-0.136	3.1164
1	-0.136	3.1101
1	-0.153	3.1038
1	-0.17	3.0976
1	-0.17	3.0976
1	-0.187	3.0913
1	-0.204	3.085
1	-0.204	3.0787
1	-0.221	3.0724
1	-0.221	3.0661
1	-0.238	3.0536
1	-0.255	3.0473
1	-0.255	3.041
1	-0.272	3.0347
1	-0.272	3.0222
1	-0.272	3.0159
1	-0.289	3.0096
1	-0.289	2.997
1	-0.306	2.9908
1	-0.306	2.9782
1	-0.306	2.9719
1	-0.323	2.9593
1	-0.323	2.9531
1	-0.323	2.9405
1	-0.323	2.9342
1	-0.323	2.9216
1	-0.323	2.9091
1	-0.34	2.9028
1	-0.34	2.8902
1	-0.34	2.8777
1	-0.34	2.8714
1	-0.34	2.8588
1	-0.34	2.8525
1	-0.34	2.84
1	-0.34	2.8274
1	-0.323	2.8211
1	-0.323	2.8085
1	-0.323	2.796
1	-0.323	2.7897
1	-0.323	2.7771
1	-0.306	2.7708
1	-0.306	2.7583
1	-0.306	2.752
1	-0.289	2.7394
1	-0.289	2.7332
1	-0.289	2.7206
1	-0.272	2.7143
1	-0.272	2.708
1	-0.255	2.6955
1	-0.255	2.6892
1	-0.238	2.6829
1	-0.238	2.6766
1	-0.221	2.6703
1	-0.221	2.6578
1	-0.204	2.6515
1	-0.204	2.6452
0	-0.17	2.6452
0	-0.153	2.6389
0	-0.119	2.6326
0	-0.102	2.6263
0	-0.068	2.6263
0	-0.051	2.6263
0	-0.034	2.62
0	0	2.62
0	0	2.62
0	0.034	2.62
0	0.051	2.6263
0	0.085	2.6263
0	0.102	2.6263
0	0.136	2.6326
0	0.153	2.6389
0	0.17	2.6452
0	0.204	2.6515
0	0.221	2.6578
0	0.238	2.664
0	0.272	2.6703
0	0.289	2.6766
0	0.306	2.6892
0	0.34	2.6955
0	0.357	2.708
0	0.374	2.7206
0	0.391	2.7332
0	0.408	2.7457
0	0.425	2.7583
0	0.459	2.7708
0	0.476	2.7834
2	0.493	2.8023
2	0.51	2.8148
2	0.544	2.8337
2	0.578	2.8462
2	0.595	2.8651
2	0.629	2.8839
2	0.646	2.9028
2	0.68	2.9216
2	0.697	2.9468
2	0.714	2.9656
2	0.748	2.9908
2	0.765	3.0096
2	0.782	3.0347
2	0.799	3.0599
2	0.816	3.085
2	0.833	3.1101
2	0.85	3.1353
2	0.85	3.1604
2	0.867	3.1855
2	0.884	3.2107
2	0.884	3.2358
2	0.901	3.2672
2	0.901	3.2923
2	0.901	3.3175
2	0.901	3.3489
2	0.918	3.374
2	0.918	3.3992
2	0.918	3.4306
2	0.901	3.4557
2	0.901	3.4871
2	0.901	3.5122
2	0.901	3.5374
2	0.884	3.5688
2	0.884	3.5939
2	0.867	3.6191
2	0.867	3.6442
2	0.85	3.6693
2	0.833	3.6945
2	0.816	3.7196
2	0.799	3.7447
2	0.782	3.7699
2	0.765	3.795
2	0.748	3.8201
2	0.731	3.839
2	0.714	3.8641
2	0.697	3.883
2	0.68	3.9018
2	0.646	3.9269
2	0.629	3.9458
2	0.612	3.9646
2	0.578	3.9835
2	0.561	3.996
2	0.527	4.0149
2	0.51	4.0338
2	0.476	4.0463
2	0.459	4.0589
2	0.425	4.0714
2	0.408	4.084
2	0.374	4.0966
2	0.34	4.1091
2	0.323	4.1217
2	0.289	4.128
2	0.255	4.1406
2	0.238	4.1468
2	0.204	4.1531
0	0.17	4.1594
0	0.119	4.1657
0	0.068	4.1657
0	0.034	4.1657
0	0	4.1657
0	-0.034	4.1657
0	-0.085	4.1657
0	-0.119	4.1657
0	-0.17	4.1594
0	-0.204	4.1531
0	-0.255	4.1468
0	-0.289	4.1343
0	-0.34	4.128
0	-0.374	4.1154
0	-0.408	4.1029
0	-0.459	4.0903
0	-0.493	4.0777
0	-0.527	4.0589
0	-0.578	4.0463
0	-0.612	4.0275
0	-0.646	4.0086
0	-0.697	3.9898
1	-0.731	3.9646
1	-0.782	3.9395
1	-0.816	3.9207
1	-0.867	3.8955
1	-0.918	3.8641
1	-0.969	3.839
1	-1.003	3.8076
1	-1.054	3.7761
1	-1.088	3.7447
1	-1.139	3.707
1	-1.173	3.6756
1	-1.207	3.6379
1	-1.241	3.6002
1	-1.275	3.5625
1	-1.309	3.5248
1	-1.343	3.4871
1	-1.377	3.4431
1	-1.394	3.3992
1	-1.428	3.3615
1	-1.445	3.3175
1	-1.462	3.2735
1	-1.479	3.2295
1	-1.496	3.1793
1	-1.513	3.1353
1	-1.53	3.0913
1	-1.53	3.041
1	-1.547	2.997
1	-1.547	2.9531
1	-1.547	2.9028
1	-1.547	2.8588
1	-1.547	2.8085
1	-1.547	2.7646
1	-1.53	2.7143
1	-1.53	2.6703
1	-1.513	2.6263
1	-1.513	2.5761
1	-1.496	2.5321
1	-1.479	2.4881
1	-1.462	2.4441
1	-1.428	2.4001
1	-1.411	2.3562
1	-1.394	2.3185
1	-1.36	2.2745
1	-1.343	2.2305
1	-1.309	2.1928
1	-1.292	2.1551
1	-1.258	2.1174
1	-1.224	2.0797
1	-1.19	2.042
1	-1.156	2.0043
1	-1.122	1.9729
1	-1.105	1.9352
1	-1.071	1.9038
1	-1.02	1.8724
1	-0.986	1.841
1	-0.952	1.8158
1	-0.918	1.7844
1	-0.884	1.7593
1	-0.85	1.7341
1	-0.816	1.709
0	-0.765	1.6839
0	-0.714	1.6587
0	-0.663	1.6399
0	-0.612	1.621
0	-0.561	1.6022
0	-0.51	1.5833
0	-0.459	1.5708
0	-0.408	1.5582
0	-0.357	1.5456
0	-0.306	1.5331
0	-0.255	1.5268
0	-0.204	1.5205
0	-0.17	1.5142
0	-0.119	1.5079
0	-0.068	1.5079
0	-0.017	1.5017
0	0.017	1.5017
0	0.068	1.5079
0	0.119	1.5079
0	0.17	1.5142
0	0.221	1.5205
0	0.272	1.5268
0	0.323	1.5331
0	0.374	1.5456
0	0.425	1.5582
0	0.476	1.5708
0	0.527	1.5896
0	0.561	1.6022
0	0.612	1.621
0	0.663	1.6399
0	0.714	1.665
0	0.765	1.6839
0	0.816	1.709
0	0.867	1.7341
0	0.918	1.7593
0	0.969	1.7907
0	1.003	1.8221
2	1.054	1.8535
2	1.122	1.8849
2	1.173	1.9163
2	1.241	1.954
2	1.292	1.9917
2	1.36	2.0357
2	1.411	2.0734
2	1.462	2.1174
2	1.53	2.1614
2	1.581	2.2117
2	1.632	2.2556
2	1.683	2.3059
2	1.734	2.3624
2	1.768	2.4127
2	1.819	2.4693
2	1.87	2.5195
2	1.904	2.5761
2	1.938	2.6389
2	1.972	2.6955
2	2.006	2.7583
2	2.04	2.8148
2	2.057	2.8777
2	2.091	2.9405
2	2.108	3.0033
2	2.125	3.0661
2	2.142	3.1353
2	2.159	3.1981
2	2.159	3.2609
2	2.159	3.33
2	2.159	3.3929
2	2.159	3.4557
2	2.159	3.5248
2	2.159	3.5877
2	2.142	3.6505
2	2.125	3.7133
2	2.108	3.7824
2	2.091	3.8453
2	2.074	3.9081
2	2.04	3.9709
2	2.023	4.0275
2	1.989	4.0903
2	1.972	4.1468
2	1.938	4.2097
2	1.904	4.2662
2	1.87	4.3228
2	1.836	4.3793
2	1.802	4.4359
2	1.768	4.4861
2	1.734	4.5427
2	1.7	4.593
2	1.649	4.6432
2	1.615	4.6935
2	1.581	4.7375
2	1.547	4.7877
2	1.513	4.8317
2	1.462	4.8757
2	1.428	4.9197
2	1.394	4.9637
2	1.36	5.0076
2	1.326	5.0453
2	1.292	5.0893
2	1.258	5.127
2	1.224	5.1647
2	1.19	5.1961
2	1.173	5.2338
2	1.139	5.2715
2	1.105	5.3029
2	1.071	5.3343
2	1.054	5.3658
2	1.02	5.3972
2	1.003	5.4286
2	0.969	5.46
2	0.952	5.4914
2	0.935	5.5166
2	0.918	5.548
2	0.884	5.5731
2	0.867	5.5982
0	0.833	5.6234
0	0.816	5.6485
0	0.782	5.6736
0	0.748	5.6988
0	0.731	5.7176
0	0.697	5.7428
0	0.68	5.7616
0	0.646	5.7805
0	0.629	5.7993
0	0.595	5.8182
0	0.578	5.837
0	0.561	5.8559
0	0.544	5.8747
0	0.51	5.8873
0	0.493	5.9061
0	0.476	5.9187
0	0.459	5.9313
0	0.442	5.9501
0	0.425	5.9627
0	0.408	5.9752
0	0.391	5.9878
0	0.391	6.0004
0	0.374	6.0066
0	0.357	6.0192
0	0.34	6.0318
0	0.34	6.0443
0	0.323	6.0506
0	0.306	6.0632
0	0.306	6.0695
0	0.289	6.082
0	0.272	6.0883
0	0.272	6.0946
0	0.255	6.1072
1	0.255	6.1135
1	0.238	6.1197
1	0.204	6.126
1	0.187	6.1323
1	0.17	6.1386
1	0.153	6.1449
1	0.119	6.1512
1	0.102	6.1512
1	0.085	6.1574
1	0.068	6.1574
0	0.068	6.1574
0	0.051	6.1637
0	0.051	6.1637
0	0.051	6.1637
0	0.034	6.17
0	0.034	6.17
0	0.034	6.17
0	0.017	6.17
0	0.017	6.17
0	0.017	6.17
0	0	6.17
0	0	6.17
0	0	6.17
0	0	6.17
0	0	6.17
0	0	6.17
0	-0.017	6.17
0	-0.017	6.17
0	-0.017	6.17
2	-0.034	6.17
2	-0.017	6.17
2	-0.017	6.17
2	0	6.17
2	0	6.17
2	0	6.17
2	0	6.17
2	0.017	6.17
2	0.017	6.17
2	0.034	6.17
2	0.034	6.17
2	0.051	6.17
2	0.051	6.1763
2	0.051	6.1763
2	0.068	6.1763
2	0.068	6.1826
2	0.085	6.1826
2	0.085	6.1889
2	0.102	6.1889
2	0.119	6.1951
2	0.119	6.1951
2	0.136	6.2014
2	0.136	6.2014
2	0.153	6.2077
2	0.153	6.214
2	0.17	6.2203
2	0.187	6.2265
2	0.187	6.2328
2	0.204	6.2391
2	0.221	6.2454
2	0.221	6.2517
2	0.238	6.258
2	0.255	6.2642
0	0.255	6.2705
0	0.255	6.2768
0	0.255	0.0062831
0	0.255	0.012566
0	0.255	0.018849
0	0.255	0.025132
0	0.255	0.037699
0	0.255	0.043982
0	0.255	0.050265
0	0.255	0.056548
1	0.255	0.069114
1	0.255	0.075397
1	0.238	0.08168
1	0.238	0.087963
1	0.221	0.094246
1	0.221	0.10681
1	0.204	0.1131
1	0.204	0.11938
1	0.187	0.12566
1	0.187	0.13195
1	0.187	0.13195
1	0.17	0.13823
1	0.17	0.14451
1	0.153	0.15079
1	0.153	0.15708
1	0.153	0.16336
1	0.136	0.16336
1	0.136	0.16964
1	0.136	0.17593
1	0.136	0.17593
1	0.119	0.18221
1	0.119	0.18849
1	0.119	0.18849
1	0.119	0.19478
1	0.102	0.19478
1	0.102	0.20106
1	0.102	0.20106
1	0.102	0.20734
1	0.102	0.20734
1	0.085	0.21363
1	0.085	0.21363
1	0.085	0.21991
1	0.085	0.21991
1	0.085	0.22619
1	0.085	0.22619
1	0.085	0.23247
1	0.068	0.23247
1	0.068	0.23247
1	0.068	0.23876
1	0.068	0.23876
1	0.068	0.24504
1	0.068	0.24504
1	0.068	0.24504
1	0.068	0.25132
1	0.068	0.25132
1	0.068	0.25132
1	0.068	0.25761
1	0.068	0.25761
1	0.068	0.25761
1	0.068	0.26389
1	0.068	0.26389
1	0.068	0.26389
1	0.068	0.27017
1	0.068	0.27017
1	0.068	0.27017
1	0.068	0.27646
1	0.068	0.27646
1	0.068	0.27646
1	0.068	0.28274
1	0.068	0.28274
1	0.068	0.28274
1	0.068	0.28902
1	0.068	0.28902
1	0.068	0.29531
1	0.068	0.29531
1	0.068	0.29531
1	0.068	0.30159
1	0.068	0.30159
1	0.068	0.30159
1	0.068	0.30787
1	0.068	0.30787
1	0.085	0.31416
1	0.085	0.31416
1	0.085	0.31416
1	0.085	0.32044
1	0.085	0.32044
1	0.085	0.32672
1	0.085	0.32672
1	0.102	0.333
1	0.102	0.333
1	0.102	0.33929
1	0.102	0.33929
1	0.102	0.34557
1	0.119	0.34557
1	0.119	0.35185
1	0.119	0.35814
1	0.119	0.35814
1	0.119	0.36442
1	0.136	0.36442
1	0.136	0.3707
1	0.136	0.37699
1	0.153	0.38327
1	0.153	0.38327
1	0.153	0.38955
1	0.17	0.39583
1	0.17	0.40212
1	0.17	0.4084
1	0.187	0.4084
1	0.187	0.41469
1	0.187	0.42097
1	0.204	0.42725
1	0.204	0.43353
1	0.221	0.43982
0	0.238	0.45238
0	0.255	0.45867
0	0.289	0.46495
0	0.306	0.47752
0	0.323	0.4838
0	0.357	0.49637
0	0.374	0.50265
0	0.408	0.51521
0	0.425	0.52778
0	0.442	0.54663
0	0.476	0.5592
0	0.51	0.57176
0	0.527	0.59061
0	0.561	0.60318
0	0.595	0.62203
0	0.612	0.64088
0	0.646	0.65973
0	0.68	0.67858
0	0.714	0.70371
0	0.748	0.72256
0	0.782	0.74769
0	0.816	0.77282
0	0.85	0.79795
0	0.884	0.82309
0	0.918	0.84822
0	0.952	0.87963
0	0.986	0.90477
0	1.037	0.93618
0	1.071	0.9676
0	1.105	0.99901
0	1.156	1.0367
0	1.19	1.0681
0	1.241	1.1058
0	1.292	1.1435
0	1.326	1.1875
0	1.377	1.2252
0	1.428	1.2692
0	1.479	1.3132
0	1.513	1.3572
0	1.564	1.4011
0	1.615	1.4514
0	1.666	1.5017
0	1.717	1.5519
0	1.768	1.6022
0	1.819	1.6587
0	1.87	1.7153
0	1.904	1.7718
0	1.955	1.8284
0	2.006	1.8912
0	2.057	1.9478
0	2.091	2.0106
0	2.142	2.0734
0	2.176	2.1425
0	2.227	2.2054
0	2.261	2.2745
0	2.295	2.3436
0	2.329	2.4127
0	2.363	2.4818
0	2.38	2.5572
0	2.414	2.6263
0	2.431	2.7017
0	2.448	2.7708
0	2.465	2.8462
0	2.482	2.9216
0	2.482	2.997
0	2.482	3.0724
0	2.482	3.1478
2	2.482	3.2232
2	2.499	3.2986
2	2.499	3.374
2	2.499	3.4494
2	2.482	3.5185
2	2.482	3.5939
2	2.465	3.6693
2	2.448	3.7447
2	2.431	3.8201
2	2.414	3.8892
2	2.397	3.9646
2	2.363	4.0338
2	2.346	4.1091
2	2.312	4.1783
2	2.278	4.2474
2	2.244	4.3165
2	2.21	4.3793
2	2.176	4.4484
2	2.142	4.5113
2	2.108	4.5741
0	2.057	4.6369
0	2.006	4.6998
0	1.955	4.7563
0	1.904	4.8191
0	1.853	4.8757
0	1.802	4.926
0	1.751	4.9825
0	1.7	5.0328
0	1.649	5.083
0	1.598	5.1333
0	1.564	5.1836
0	1.513	5.2275
0	1.479	5.2715
0	1.428	5.3155
0	1.394	5.3595
0	1.343	5.3972
0	1.309	5.4412
0	1.275	5.4789
0	1.241	5.5166
0	1.207	5.5543
0	1.173	5.592
0	1.139	5.6234
0	1.105	5.6548
0	1.071	5.6925
0	1.054	5.7239
0	1.02	5.7553
0	1.003	5.7867
0	0.969	5.8119
0	0.952	5.8433
0	0.935	5.8747
0	0.918	5.8998
0	0.901	5.925
1	0.884	5.9564
1	0.85	5.9815
1	0.816	6.0066
1	0.799	6.0318
1	0.765	6.0506
1	0.748	6.0758
1	0.714	6.1009
1	0.697	6.1197
1	0.68	6.1386
1	0.646	6.1637
1	0.629	6.1826
1	0.612	6.2014
1	0.595	6.2203
1	0.578	6.2328
1	0.561	6.2517
1	0.544	6.2705
1	0.544	0.0062831
1	0.527	0.018849
1	0.51	0.037699
1	0.51	0.050265
1	0.493	0.069114
1	0.476	0.08168
1	0.476	0.094246
1	0.459	0.1131
1	0.459	0.12566
1	0.442	0.13823
1	0.442	0.15079
1	0.442	0.16336
1	0.425	0.17593
1	0.425	0.18849
1	0.425	0.20734
1	0.425	0.21991
1	0.425	0.23247
1	0.408	0.24504
1	0.408	0.25761
1	0.408	0.27017
1	0.408	0.28274
1	0.408	0.29531
1	0.408	0.30787
1	0.425	0.32044
1	0.425	0.333
1	0.425	0.34557
1	0.425	0.35814
1	0.425	0.3707
1	0.442	0.38327
1	0.442	0.39583
1	0.442	0.4084
1	0.459	0.42725
0	0.476	0.43982
0	0.493	0.45238
0	0.527	0.47123
0	0.544	0.4838
0	0.561	0.50265
0	0.595	0.5215
0	0.612	0.54035
0	0.646	0.5592
0	0.663	0.57805
0	0.697	0.59689
0	0.731	0.62203
0	0.748	0.64088
0	0.782	0.66601
0	0.816	0.69114
0	0.85	0.71627
0	0.884	0.74141
0	0.918	0.76654
0	0.952	0.79795
0	0.986	0.82309
0	1.02	0.8545
0	1.054	0.88592
0	1.088	0.91733
0	1.139	0.95503
0	1.173	0.98645
0	1.224	1.0241
0	1.258	1.0618
0	1.309	1.0995
0	1.343	1.1435
0	1.394	1.1812
0	1.445	1.2252
0	1.479	1.2692
0	1.53	1.3132
0	1.581	1.3634
0	1.632	1.4074
0	1.683	1.4577
0	1.734	1.5079
0	1.785	1.5645
0	1.819	1.621
0	1.87	1.6713
0	1.921	1.7341
0	1.972	1.7907
0	2.023	1.8472
0	2.074	1.9101
0	2.108	1.9729
0	2.159	2.0357
0	2.193	2.1048
0	2.244	2.174
0	2.278	2.2368
0	2.312	2.3059
0	2.346	2.3813
0	2.38	2.4504
0	2.414	2.5195
0	2.431	2.5949
0	2.465	2.6703
0	2.482	2.7457
0	2.499	2.8148
0	2.516	2.8902
0	2.516	2.9719
0	2.516	3.0473
0	2.533	3.1227
2	2.516	3.1981
2	2.533	3.2735
2	2.533	3.3489
2	2.533	3.4243
2	2.533	3.4997
2	2.516	3.5751
2	2.516	3.6505
2	2.499	3.7259
2	2.482	3.8013
2	2.465	3.8767
2	2.431	3.9521
0	2.397	4.0275
0	2.363	4.0966
0	2.312	4.1657
0	2.278	4.2348
0	2.227	4.3039
0	2.176	4.3667
0	2.125	4.4359
0	2.074	4.4987
0	2.023	4.5615
0	1.972	4.6181
0	1.921	4.6809
0	1.87	4.7375
0	1.819	4.794
0	1.768	4.8443
0	1.717	4.9008
0	1.666	4.9511
0	1.632	5.0014
0	1.581	5.0453
0	1.53	5.0956
0	1.479	5.1396
0	1.445	5.1836
0	1.394	5.2275
0	1.343	5.2715
0	1.309	5.3092
0	1.258	5.3469
0	1.224	5.3846
0	1.19	5.4223
0	1.156	5.4537
0	1.105	5.4914
0	1.071	5.5228
0	1.037	5.5543
0	1.003	5.5857
0	0.969	5.6171
0	0.952	5.6485
0	0.918	5.6736
0	0.884	5.6988
0	0.867	5.7302
0	0.833	5.7553
0	0.816	5.7805
0	0.782	5.8056
0	0.765	5.8244
0	0.748	5.8496
0	0.714	5.8684
0	0.697	5.8936
0	0.68	5.9124
1	0.663	5.9313
1	0.629	5.9564
1	0.612	5.9752
1	0.578	5.9878
1	0.544	6.0066
1	0.527	6.0255
1	0.493	6.0381
1	0.476	6.0569
1	0.442	6.0695
1	0.425	6.082
1	0.391	6.0946
1	0.374	6.1072
1	0.357	6.1197
1	0.34	6.126
1	0.306	6.1386
1	0.289	6.1449
1	0.272	6.1574
1	0.255	6.1637
1	0.238	6.17
1	0.221	6.1763
1	0.187	6.1826
1	0.17	6.1889
1	0.153	6.1951
1	0.136	6.2014
1	0.119	6.2077
1	0.102	6.2077
1	0.085	6.214
1	0.068	6.214
1	0.051	6.214
1	0.034	6.2203
1	0.017	6.2203
1	0	6.2203
1	0	6.2203
1	-0.017	6.2203
1	-0.034	6.2203
1	-0.051	6.2203
1	-0.068	6.214
1	-0.085	6.214
1	-0.102	6.2077
1	-0.119	6.2077
1	-0.136	6.2014
1	-0.153	6.2014
1	-0.17	6.1951
1	-0.187	6.1889
1	-0.204	6.1826
1	-0.221	6.1763
1	-0.238	6.17
1	-0.255	6.1637
1	-0.272	6.1512
1	-0.289	6.1449
2	-0.306	6.1386
2	-0.289	6.126
2	-0.289	6.1197
2	-0.289	6.1072
2	-0.272	6.1009
2	-0.272	6.0883
2	-0.272	6.082
2	-0.272	6.0758
2	-0.255	6.0695
2	-0.255	6.0569
2	-0.255	6.0506
2	-0.255	6.0443
2	-0.255	6.0318
2	-0.255	6.0255
2	-0.255	6.0192
2	-0.255	6.0129
2	-0.255	6.0004
2	-0.255	5.9941
2	-0.255	5.9878
2	-0.255	5.9815
2	-0.255	5.9689
2	-0.255	5.9627
2	-0.255	5.9564
2	-0.255	5.9501
2	-0.272	5.9375
2	-0.272	5.9313
2	-0.272	5.925
2	-0.272	5.9124
2	-0.272	5.9061
2	-0.289	5.8998
2	-0.289	5.8873
2	-0.289	5.881
2	-0.306	5.8684
2	-0.306	5.8621
2	-0.306	5.8496
2	-0.323	5.8433
2	-0.323	5.8307
2	-0.34	5.8244
2	-0.34	5.8119
2	-0.357	5.7993
2	-0.357	5.7867
2	-0.374	5.7805
2	-0.391	5.7679
2	-0.391	5.7553
2	-0.408	5.7428
2	-0.425	5.7302
2	-0.442	5.7176
2	-0.442	5.705
2	-0.459	5.6862
2	-0.476	5.6736
2	-0.493	5.6611
2	-0.51	5.6422
0	-0.544	5.6297
0	-0.561	5.6108
0	-0.595	5.592
0	-0.629	5.5731
0	-0.663	5.5543
0	-0.697	5.5354
0	-0.731	5.5166
0	-0.765	5.4914
0	-0.799	5.4663
0	-0.833	5.4412
0	-0.867	5.416
0	-0.918	5.3909
0	-0.952	5.3595
0	-0.986	5.3343
0	-1.037	5.3029
0	-1.071	5.2715
1	-1.105	5.2401
1	-1.173	5.2024
1	-1.224	5.1647
1	-1.292	5.127
1	-1.343	5.0893
1	-1.411	5.0453
1	-1.462	5.0014
1	-1.53	4.9574
1	-1.581	4.9134
1	-1.649	4.8631
1	-1.717	4.8129
1	-1.768	4.7626
1	-1.836	4.706
1	-1.904	4.6495
1	-1.955	4.593
1	-2.023	4.5301
1	-2.091	4.4673
1	-2.142	4.4044
1	-2.21	4.3416
1	-2.261	4.2725
1	-2.312	4.2034
1	-2.38	4.1343
0	-2.414	4.0589
0	-2.448	3.9898
0	-2.482	3.9144
0	-2.516	3.839
0	-2.55	3.7636
0	-2.567	3.6882
0	-2.601	3.6065
0	-2.618	3.5311
0	-2.635	3.4494
0	-2.652	3.3677
0	-2.652	3.2923
0	-2.652	3.2107
0	-2.652	3.129
0	-2.652	3.0536
0	-2.652	2.9719
0	-2.635	2.8902
0	-2.618	2.8148
0	-2.601	2.7332
0	-2.584	2.6578
0	-2.55	2.5761
0	-2.516	2.5007
0	-2.482	2.4253
0	-2.448	2.3499
0	-2.414	2.2808
0	-2.38	2.2054
0	-2.329	2.1362
0	-2.295	2.0671
0	-2.244	1.998
0	-2.193	1.9289
0	-2.142	1.8661
0	-2.108	1.8033
0	-2.057	1.7404
0	-2.006	1.6776
0	-1.955	1.621
0	-1.904	1.5645
0	-1.853	1.5079
0	-1.802	1.4514
0	-1.751	1.3948
0	-1.7	1.3446
0	-1.649	1.2943
0	-1.598	1.2441
0	-1.547	1.2001
0	-1.496	1.1498
0	-1.462	1.1058
0	-1.411	1.0618
0	-1.36	1.0241
0	-1.326	0.98016
0	-1.275	0.94246
0	-1.241	0.90477
0	-1.207	0.86707
0	-1.173	0.82937
0	-1.122	0.79795
0	-1.088	0.76026
0	-1.054	0.72884
0	-1.02	0.69742
0	-0.986	0.66601
0	-0.969	0.64088
0	-0.935	0.60946
0	-0.901	0.58433
0	-0.867	0.55291
0	-0.85	0.52778
0	-0.816	0.50265
0	-0.799	0.47752
0	-0.782	0.45867
0	-0.748	0.43353
0	-0.731	0.4084
0	-0.714	0.38955
0	-0.697	0.36442
0	-0.68	0.34557
0	-0.663	0.32672
0	-0.646	0.30787
0	-0.629	0.28902
2	-0.612	0.27017
2	-0.595	0.25132
2	-0.561	0.23247
2	-0.544	0.21363
2	-0.51	0.20106
2	-0.493	0.18221
2	-0.459	0.16964
2	-0.442	0.15708
2	-0.425	0.14451
2	-0.408	0.13195
2	-0.374	0.11938
2	-0.357	0.10681
2	-0.34	0.094246
2	-0.323	0.087963
2	-0.306	0.075397
2	-0.289	0.069114
2	-0.272	0.056548
2	-0.255	0.050265
2	-0.238	0.043982
2	-0.221	0.037699
2	-0.204	0.025132
2	-0.187	0.018849
2	-0.187	0.012566
0	-0.187	0.012566
0	-0.17	0.0062831
0	-0.17	0
0	-0.17	6.2768
0	-0.17	6.2705
0	-0.17	6.2642
0	-0.187	6.258
0	-0.187	6.2517
0	-0.187	6.2454
0	-0.187	6.2454
0	-0.187	6.2391
0	-0.187	6.2328
0	-0.187	6.2265
0	-0.187	6.2203
0	-0.204	6.214
0	-0.204	6.2077
2	-0.204	6.2014
2	-0.187	6.1951
2	-0.187	6.1889
2	-0.17	6.1826
2	-0.17	6.1763
2	-0.153	6.17
2	-0.153	6.17
2	-0.136	6.1637
2	-0.136	6.1574
2	-0.136	6.1512
2	-0.119	6.1512
2	-0.119	6.1449
2	-0.102	6.1449
2	-0.102	6.1386
2	-0.102	6.1386
2	-0.085	6.1323
2	-0.085	6.1323
2	-0.068	6.126
2	-0.068	6.126
2	-0.068	6.126
2	-0.051	6.1197
2	-0.051	6.1197
2	-0.051	6.1197
2	-0.034	6.1135
2	-0.034	6.1135
2	-0.034	6.1135
2	-0.034	6.1135
2	-0.017	6.1135
2	-0.017	6.1072
2	-0.017	6.1072
2	0	6.1072
2	0	6.1072
2	0	6.1072
2	0	6.1072
2	0	6.1072
2	0	6.1072
2	0	6.1072
2	0.017	6.1072
2	0.017	6.1135
2	0.017	6.1135
2	0.034	6.1135
2	0.034	6.1135
2	0.034	6.1135
2	0.051	6.1135
2	0.051	6.1197
2	0.051	6.1197
2	0.068	6.1197
2	0.068	6.126
2	0.068	6.126
2	0.085	6.126
2	0.085	6.1323
2	0.085	6.1323
2	0.102	6.1386
2	0.102	6.1386
2	0.102	6.1449
2	0.119	6.1449
2	0.119	6.1512
2	0.136	6.1574
2	0.136	6.1574
2	0.136	6.1637
2	0.153	6.17
2	0.153	6.1763
0	0.153	6.1763
0	0.153	6.1826
0	0.136	6.1889
0	0.136	6.1951
0	0.136	6.1951
0	0.136	6.2014
0	0.136	6.2077
0	0.119	6.2077
0	0.119	6.214
0	0.119	6.214
0	0.119	6.2203
0	0.119	6.2265
0	0.102	6.2265
1	0.102	6.2328
1	0.085	6.2328
1	0.068	6.2391
1	0.051	6.2391
1	0.051	6.2391
1	0.034	6.2454
1	0.017	6.2454
1	0	6.2454
1	0	6.2454
1	-0.017	6.2454
1	-0.034	6.2391
1	-0.051	6.2391
1	-0.068	6.2391
1	-0.085	6.2391
1	-0.102	6.2328
1	-0.102	6.2328
1	-0.119	6.2265
1	-0.136	6.2203
1	-0.153	6.2203
1	-0.17	6.214
1	-0.187	6.2077
1	-0.204	6.2014
0	-0.221	6.1951
0	-0.221	6.1889
0	-0.221	6.1826
0	-0.221	6.17
0	-0.238	6.1637
0	-0.238	6.1574
2	-0.238	6.1512
2	-0.238	6.1449
2	-0.238	6.1386
2	-0.221	6.126
2	-0.221	6.1197
2	-0.221	6.1135
2	-0.204	6.1072
2	-0.204	6.1009
2	-0.204	6.0946
2	-0.187	6.0883
2	-0.187	6.082
2	-0.187	6.0758
2	-0.187	6.0695
2	-0.187	6.0695
2	-0.17	6.0632
2	-0.17	6.0569
2	-0.17	6.0506
2	-0.17	6.0443
2	-0.17	6.0381
2	-0.17	6.0318
2	-0.17	6.0255
2	-0.17	6.0255
2	-0.17	6.0192
2	-0.17	6.0129
2	-0.17	6.0066
2	-0.17	6.0004
2	-0.17	6.0004
2	-0.17	5.9941
2	-0.17	5.9878
2	-0.17	5.9815
2	-0.17	5.9752
2	-0.17	5.9689
2	-0.17	5.9689
2	-0.17	5.9627
2	-0.17	5.9564
2	-0.17	5.9501
2	-0.187	5.9438
2	-0.187	5.9375
2	-0.187	5.9313
2	-0.187	5.925
2	-0.187	5.9187
2	-0.204	5.9124
2	-0.204	5.9061
2	-0.204	5.8998
2	-0.204	5.8936
2	-0.221	5.8873
2	-0.221	5.881
2	-0.221	5.8747
2	-0.238	5.8684
2	-0.238	5.8621
2	-0.255	5.8559
2	-0.255	5.8433
2	-0.255	5.837
2	-0.272	5.8307
2	-0.272	5.8182
2	-0.289	5.8119
2	-0.289	5.7993
2	-0.306	5.793
2	-0.323	5.7805
2	-0.323	5.7742
2	-0.34	5.7616
2	-0.357	5.7553
2	-0.357	5.7428
2	-0.374	5.7302
2	-0.391	5.7176
2	-0.391	5.705
2	-0.408	5.6925
0	-0.442	5.6799
0	-0.476	5.6674
0	-0.493	5.6548
0	-0.527	5.6359
0	-0.561	5.6234
1	-0.595	5.6045
1	-0.629	5.5857
1	-0.68	5.5668
1	-0.731	5.5417
1	-0.765	5.5228
1	-0.816	5.4977
1	-0.867	5.4726
1	-0.918	5.4412
1	-0.969	5.416
1	-1.02	5.3846
1	-1.071	5.3532
1	-1.122	5.3218
1	-1.173	5.2841
1	-1.241	5.2527
1	-1.292	5.2087
1	-1.343	5.171
1	-1.411	5.127
1	-1.462	5.0893
1	-1.53	5.039
1	-1.581	4.9951
1	-1.649	4.9448
1	-1.7	4.8945
0	-1.751	4.8443
0	-1.802	4.7877
0	-1.853	4.7375
0	-1.904	4.6746
0	-1.955	4.6181
0	-2.006	4.5615
0	-2.057	4.4987
0	-2.091	4.4359
0	-2.142	4.373
0	-2.193	4.3102
0	-2.227	4.2411
0	-2.278	4.172
0	-2.312	4.1029
0	-2.363	4.0338
0	-2.397	3.9646
0	-2.431	3.8892
0	-2.465	3.8138
0	-2.482	3.7447
0	-2.516	3.6693
0	-2.533	3.5877
0	-2.55	3.5122
0	-2.567	3.4369
0	-2.584	3.3615
0	-2.584	3.2798
0	-2.584	3.2044
0	-2.584	3.1227
0	-2.584	3.0473
0	-2.584	2.9719
0	-2.567	2.8902
0	-2.55	2.8148
0	-2.533	2.7394
0	-2.516	2.664
0	-2.482	2.5886
0	-2.465	2.5132
0	-2.431	2.4378
0	-2.397	2.3687
0	-2.346	2.2933
0	-2.312	2.2242
0	-2.278	2.1551
0	-2.227	2.086
0	-2.176	2.0232
0	-2.142	1.954
0	-2.091	1.8912
0	-2.04	1.8284
0	-1.989	1.7718
0	-1.938	1.709
0	-1.887	1.6525
0	-1.836	1.5959
0	-1.785	1.5456
0	-1.734	1.4891
0	-1.683	1.4388
0	-1.632	1.3886
0	-1.581	1.3383
0	-1.53	1.2943
0	-1.496	1.2441
0	-1.445	1.2001
0	-1.394	1.1624
0	-1.343	1.1184
0	-1.309	1.0807
0	-1.258	1.043
0	-1.207	1.0053
0	-1.173	0.9676
0	-1.139	0.9299
0	-1.088	0.89848
0	-1.054	0.86707
0	-1.02	0.83565
0	-0.969	0.80424
0	-0.935	0.77282
0	-0.901	0.74769
0	-0.867	0.72256
0	-0.833	0.69742
0	-0.799	0.67229
0	-0.782	0.64716
0	-0.748	0.62203
0	-0.714	0.60318
0	-0.68	0.57805
0	-0.663	0.5592
0	-0.629	0.54035
0	-0.612	0.5215
0	-0.578	0.50265
0	-0.561	0.4838
0	-0.527	0.47123
0	-0.51	0.45238
0	-0.493	0.43982
0	-0.476	0.42097
0	-0.442	0.4084
0	-0.425	0.39583
1	-0.408	0.38327
1	-0.408	0.3707
1	-0.391	0.35814
1	-0.391	0.34557
1	-0.391	0.333
1	-0.391	0.32044
1	-0.391	0.30787
1	-0.391	0.29531
1	-0.391	0.28902
1	-0.391	0.27646
0	-0.374	0.26389
0	-0.357	0.25132
0	-0.34	0.23876
0	-0.323	0.23247
0	-0.323	0.21991
0	-0.306	0.21363
0	-0.306	0.20106
0	-0.289	0.19478
0	-0.272	0.18221
0	-0.272	0.17593
0	-0.255	0.16964
0	-0.255	0.15708
0	-0.238	0.15079
2	-0.238	0.14451
2	-0.221	0.13823
2	-0.187	0.13195
2	-0.17	0.12566
2	-0.153	0.11938
2	-0.136	0.1131
2	-0.119	0.1131
2	-0.102	0.10681
2	-0.085	0.10681
2	-0.068	0.10053
2	-0.034	0.10053
2	-0.017	0.10053
2	0	0.10053
2	0	0.10053
2	0.017	0.10053
2	0.034	0.10053
2	0.051	0.10053
2	0.068	0.10053
2	0.085	0.10681
2	0.102	0.10681
2	0.136	0.1131
2	0.153	0.11938
2	0.17	0.12566
2	0.187	0.12566
2	0.204	0.13195
0	0.221	0.13823
1	0.221	0.15079
1	0.221	0.15708
1	0.204	0.16336
1	0.204	0.16964
1	0.204	0.17593
1	0.204	0.18221
1	0.187	0.18849
1	0.187	0.19478
1	0.187	0.20106
1	0.187	0.20106
1	0.17	0.20734
1	0.17	0.21363
1	0.17	0.21991
1	0.17	0.22619
1	0.17	0.23247
1	0.17	0.23876
1	0.17	0.23876
1	0.17	0.24504
1	0.153	0.25132
1	0.153	0.25761
1	0.153	0.26389
1	0.153	0.27017
1	0.153	0.27017
1	0.153	0.27646
1	0.153	0.28274
1	0.153	0.28902
1	0.153	0.29531
1	0.17	0.29531
1	0.17	0.30159
1	0.17	0.30787
1	0.17	0.31416
0	0.187	0.32044
0	0.204	0.32672
0	0.221	0.333
0	0.238	0.33929
0	0.255	0.34557
0	0.272	0.35185
0	0.289	0.36442
0	0.306	0.3707
0	0.323	0.38327
0	0.34	0.38955
0	0.357	0.40212
0	0.374	0.41469
0	0.391	0.42097
0	0.425	0.43353
0	0.442	0.45238
0	0.459	0.46495
0	0.476	0.47752
0	0.51	0.49008
0	0.527	0.50893
0	0.561	0.52778
0	0.578	0.54035
0	0.612	0.5592
0	0.629	0.57805
0	0.663	0.59689
0	0.697	0.62203
0	0.714	0.64088
0	0.748	0.66601
0	0.782	0.68486
0	0.816	0.70999
0	0.85	0.73512
0	0.884	0.76026
1	0.918	0.79167
1	0.935	0.8168
1	0.952	0.84822
1	0.986	0.87335
1	1.003	0.90477
1	1.037	0.93618
1	1.054	0.9676
1	1.088	0.99901
1	1.122	1.0304
1	1.139	1.0681
1	1.173	1.0995
1	1.207	1.1372
1	1.241	1.1749
1	1.275	1.2126
1	1.309	1.2503
1	1.343	1.2943
1	1.377	1.332
1	1.411	1.376
1	1.445	1.42
1	1.479	1.464
1	1.513	1.5079
0	1.564	1.5519
0	1.615	1.6022
0	1.666	1.6525
0	1.7	1.7027
0	1.751	1.753
0	1.802	1.8033
0	1.853	1.8598
0	1.904	1.9163
0	1.938	1.9729
0	1.989	2.0357
0	2.023	2.0923
0	2.074	2.1551
0	2.108	2.2179
0	2.142	2.287
0	2.193	2.3499
0	2.21	2.4127
0	2.244	2.4818
0	2.278	2.5509
0	2.295	2.62
0	2.329	2.6892
0	2.346	2.7583
0	2.363	2.8337
2	2.363	2.9028
2	2.397	2.9719
2	2.414	3.0473
2	2.431	3.1164
2	2.431	3.1918
2	2.448	3.2672
2	2.448	3.3363
2	2.448	3.4117
2	2.448	3.4871
2	2.448	3.5625
2	2.431	3.6316
2	2.414	3.707
2	2.397	3.7824
2	2.38	3.8515
2	2.363	3.9207
2	2.329	3.996
2	2.312	4.0652
2	2.278	4.1343
2	2.244	4.2034
2	2.227	4.2662
2	2.193	4.3353
0	2.142	4.3982
0	2.091	4.461
0	2.04	4.5238
0	1.989	4.5867
0	1.938	4.6432
0	1.887	4.706
0	1.836	4.7563
0	1.785	4.8129
0	1.734	4.8694
0	1.683	4.9197
0	1.632	4.9699
0	1.581	5.0202
0	1.53	5.0642
0	1.496	5.1082
0	1.445	5.1521
0	1.394	5.1961
0	1.36	5.2401
0	1.309	5.2778
0	1.275	5.3155
0	1.224	5.3532
0	1.19	5.3909
0	1.156	5.4286
0	1.105	5.46
0	1.071	5.4977
0	1.037	5.5291
0	1.003	5.5605
0	0.969	5.5857
0	0.935	5.6171
0	0.918	5.6422
0	0.884	5.6736
0	0.85	5.6988
0	0.833	5.7239
0	0.799	5.749
0	0.782	5.7742
0	0.748	5.793
0	0.731	5.8182
0	0.697	5.837
0	0.68	5.8621
0	0.663	5.881
0	0.646	5.8998
0	0.629	5.9187
0	0.612	5.9375
1	0.595	5.9564
1	0.561	5.9752
1	0.527	5.9941
1	0.51	6.0066
1	0.476	6.0192
1	0.459	6.0381
1	0.425	6.0506
1	0.408	6.0632
1	0.374	6.0758
1	0.357	6.0883
1	0.323	6.0946
1	0.306	6.1072
1	0.289	6.1135
1	0.272	6.126
1	0.238	6.1323
0	0.238	6.1386
0	0.221	6.1449
0	0.221	6.1512
0	0.221	6.1574
0	0.204	6.1637
0	0.204	6.1763
0	0.204	6.1826
0	0.187	6.1826
0	0.187	6.1889
0	0.187	6.1951
0	0.187	6.2014
0	0.17	6.2077
0	0.17	6.214
0	0.17	6.2203
0	0.17	6.2265
0	0.17	6.2328
0	0.17	6.2328
0	0.153	6.2391
0	0.153	6.2454
0	0.153	6.2517
0	0.153	6.258
0	0.153	6.258
1	0.153	6.2642
1	0.136	6.2705
1	0.119	6.2768
1	0.119	6.2768
1	0.102	0
1	0.085	0
1	0.068	0.0062831
1	0.051	0.0062831
1	0.051	0.0062831
1	0.034	0.012566
1	0.017	0.012566
1	0	0.012566
1	0	0.012566
1	0	0.012566
1	-0.017	0.012566
1	-0.034	0.012566
1	-0.034	0.0062831
1	-0.051	0.0062831
1	-0.068	0.0062831
1	-0.085	0
1	-0.085	0
1	-0.102	6.2768
1	-0.119	6.2768
0	-0.119	6.2705
0	-0.119	6.2705
0	-0.119	6.2642
0	-0.119	6.258
0	-0.119	6.258
0	-0.119	6.2517
0	-0.119	6.2517
0	-0.119	6.2454
2	-0.136	6.2391
2	-0.119	6.2391
2	-0.102	6.2328
2	-0.102	6.2328
2	-0.085	6.2265
2	-0.068	6.2265
2	-0.068	6.2203
2	-0.051	6.2203
2	-0.034	6.2203
2	-0.034	6.2203
2	-0.017	6.214
2	-0.017	6.214
2	0	6.214
2	0	6.214
2	0	6.214
2	0.017	6.214
2	0.017	6.214
2	0.034	6.2203
2	0.051	6.2203
2	0.051	6.2203
2	0.068	6.2203
2	0.085	6.2265
2	0.085	6.2265
2	0.102	6.2328
2	0.102	6.2328
2	0.119	6.2391
2	0.136	6.2454
2	0.153	6.2454
2	0.153	6.2517
2	0.17	6.258
2	0.187	6.2642
2	0.187	6.2705
0	0.187	6.2768
0	0.187	0
0	0.187	0.0062831
0	0.187	0.0062831
1	0.187	0.012566
1	0.187	0.018849
1	0.17	0.025132
1	0.153	0.031415
1	0.153	0.037699
1	0.136	0.043982
1	0.119	0.043982
1	0.119	0.050265
1	0.102	0.050265
1	0.085	0.056548
1	0.085	0.056548
1	0.068	0.062831
1	0.051	0.062831
1	0.051	0.062831
1	0.034	0.069114
1	0.034	0.069114
1	0.017	0.069114
1	0.017	0.069114
1	0	0.069114
1	0	0.069114
1	0	0.069114
1	-0.017	0.069114
1	-0.017	0.069114
1	-0.034	0.069114
1	-0.051	0.062831
1	-0.051	0.062831
1	-0.068	0.062831
1	-0.068	0.062831
1	-0.085	0.056548
1	-0.102	0.056548
1	-0.102	0.050265
1	-0.119	0.050265
1	-0.119	0.043982
1	-0.136	0.037699
1	-0.153	0.037699
1	-0.17	0.031415
1	-0.17	0.025132
0	-0.17	0.018849
0	-0.17	0.012566
0	-0.17	0.0062831
0	-0.17	0
0	-0.17	0
0	-0.17	6.2768
0	-0.17	6.2705
0	-0.17	6.2642
0	-0.17	6.258
0	-0.17	6.2517
2	-0.17	6.2454
2	-0.17	6.2454
2	-0.153	6.2391
2	-0.136	6.2328
2	-0.136	6.2265
2	-0.119	6.2265
2	-0.102	6.2203
2	-0.102	6.2203
2	-0.085	6.214
2	-0.068	6.214
2	-0.068	6.2077
2	-0.051	6.2077
2	-0.051	6.2077
2	-0.034	6.2077
2	-0.017	6.2014
2	-0.017	6.2014
2	0	6.2014
2	0	6.2014
2	0	6.2014
2	0	6.2014
2	0.017	6.2014
2	0.034	6.2014
2	0.034	6.2077
2	0.051	6.2077
2	0.051	6.2077
2	0.068	6.214
2	0.068	6.214
2	0.085	6.214
2	0.102	6.2203
2	0.102	6.2203
2	0.119	6.2265
2	0.136	6.2265
2	0.136	6.2328
0	0.136	6.2391
0	0.136	6.2454
0	0.136	6.2454
0	0.136	6.2517
0	0.136	6.258
0	0.136	6.258
0	0.119	6.2642
0	0.119	6.2705
0	0.119	6.2705
0	0.119	6.2768
0	0.119	6.2768
0	0.119	0
0	0.119	0.0062831
0	0.119	0.0062831
0	0.119	0.012566
0	0.119	0.018849
0	0.136	0.018849
1	0.136	0.025132
1	0.119	0.031415
1	0.102	0.031415
1	0.102	0.037699
1	0.085	0.037699
1	0.068	0.037699
1	0.051	0.043982
1	0.051	0.043982
1	0.034	0.043982
1	0.034	0.050265
1	0.017	0.050265
1	0	0.050265
1	0	0.050265
1	0	0.050265
0	0	0.050265
0	0	0.050265
0	0	0.050265
0	0	0.050265
0	0	0.050265
0	0	0.050265
0	0	0.050265
0	0	0.050265
0	0	0.050265
0	0.017	0.050265
0	0.017	0.050265
0	0.017	0.050265
0	0.017	0.050265
0	0.017	0.050265
0	0.017	0.056548
0	0.017	0.056548
0	0.034	0.056548
0	0.034	0.056548
0	0.034	0.056548
0	0.034	0.056548
0	0.034	0.062831
0	0.051	0.062831
0	0.051	0.062831
0	0.051	0.062831
0	0.051	0.069114
0	0.051	0.069114
0	0.068	0.069114
0	0.068	0.075397
1	0.068	0.075397
1	0.051	0.075397
1	0.051	0.08168
1	0.034	0.08168
1	0.034	0.08168
1	0.017	0.08168
1	0.017	0.087963
1	0	0.087963
1	0	0.087963
1	0	0.087963
1	0	0.087963
1	-0.017	0.08168
1	-0.017	0.08168
1	-0.034	0.08168
1	-0.051	0.08168
1	-0.051	0.08168
1	-0.068	0.075397
1	-0.068	0.075397
1	-0.085	0.075397
1	-0.085	0.069114
1	-0.102	0.069114
1	-0.119	0.062831
1	-0.119	0.056548
1	-0.136	0.056548
1	-0.136	0.050265
1	-0.153	0.043982
1	-0.17	0.043982
1	-0.17	0.037699
1	-0.187	0.031415
0	-0.187	0.025132
0	-0.187	0.018849
0	-0.187	0.012566
0	-0.187	0.0062831
0	-0.187	0
0	-0.187	6.2768
0	-0.187	6.2705
0	-0.187	6.2705
0	-0.187	6.2642
0	-0.187	6.258
0	-0.187	6.2517
0	-0.187	6.2454
0	-0.187	6.2391
0	-0.187	6.2328
2	-0.187	6.2265
2	-0.187	6.2203
2	-0.17	6.214
2	-0.153	6.2077
2	-0.153	6.2077
2	-0.136	6.2014
2	-0.136	6.1951
2	-0.119	6.1951
2	-0.119	6.1889
2	-0.102	6.1826
2	-0.102	6.1826
2	-0.085	6.1763
2	-0.085	6.1763
2	-0.068	6.1763
2	-0.068	6.17
2	-0.051	6.17
2	-0.051	6.17
2	-0.034	6.1637
2	-0.034	6.1637
2	-0.017	6.1637
2	-0.017	6.1637
2	0	6.1637
2	0	6.1637
2	0	6.1637
2	0	6.1637
2	0	6.1637
2	0.017	6.1637
2	0.017	6.1637
2	0.034	6.1637
2	0.034	6.1637
2	0.051	6.17
2	0.051	6.17
2	0.068	6.17
2	0.068	6.1763
2	0.085	6.1763
2	0.085	6.1763
2	0.102	6.1826
2	0.102	6.1826
2	0.119	6.1889
2	0.119	6.1889
2	0.136	6.1951
2	0.136	6.2014
2	0.153	6.2014
2	0.153	6.2077
2	0.17	6.214
2	0.17	6.2203
2	0.187	6.2265
2	0.204	6.2328
0	0.204	6.2391
0	0.187	6.2454
0	0.187	6.2517
0	0.187	6.258
0	0.187	6.2642
0	0.187	6.2705
0	0.187	6.2768
0	0.187	6.2768
0	0.187	0
1	0.187	0.0062831
1	0.17	0.012566
1	0.17	0.018849
1	0.153	0.025132
1	0.136	0.031415
1	0.119	0.031415
1	0.119	0.037699
1	0.102	0.037699
1	0.085	0.043982
1	0.085	0.043982
1	0.068	0.050265
1	0.068	0.050265
1	0.051	0.056548
1	0.034	0.056548
1	0.034	0.056548
1	0.017	0.056548
1	0	0.056548
1	0	0.056548
1	0	0.056548
1	0	0.056548
[truncated: 5,162 more rows]
