# Supplementary material for: Skilled motor control of an inverted pendulum implies low entropy of states but high entropy of actions
Source: PLoS Comput Biol. 2023 Jan 6;19(1):e1010810. doi: 10.1371/journal.pcbi.1010810 (PMC9851554; doi:10.1371/journal.pcbi.1010810)
Supplement: S2 File — The dataset within the file contains the data collected during the experiment. Each CSV file named “FRI_p_l.csv” corresponds to a different trial, where “p” stands for an unique numerical participant’s identifier and “l” stands for pendulum length (where “2” corresponds to 0.2, “3” to 0.3 m, “4” to 0.4 m, etc.). In every file, rows correspond to subsequent time steps, sampled with a frequency of 0.017 s. For every recorded time step, each column contains: the action selected by the trial’s participant (“action”). The value 0 corresponds to a “no action”, the value 1 represents an action that pushes the pendulum towards the clockwise direction and the value 2 corresponds to an action that pushes the pendulum towards the anti-clockwise direction.the angular velocity of the pendulum at that time step (“ang. velocity”), measured in rad s−1.the angle of the pendulum at that time step (“angle”), measured in rad with values in the interval [0, 2π) rad. The angle 0 rad corresponds to the pendulum oriented in its upright position.the single utility value associated to the whole trial (“utility”). (ZIP) [file pcbi.1010810.s002.zip › ExperimentalData/FRI_4_7.csv]

action	angular vel.	angle	trial utility
0	0	3.2358	-5.1387
0	0	3.2358
0	0	3.2358
0	-0.017	3.2358
0	-0.017	3.2358
0	-0.017	3.2358
0	-0.017	3.2358
0	-0.017	3.2358
0	-0.034	3.2358
0	-0.034	3.2295
0	-0.034	3.2295
0	-0.034	3.2295
0	-0.051	3.2295
0	-0.051	3.2232
0	-0.051	3.2232
0	-0.051	3.2232
0	-0.068	3.2232
0	-0.068	3.217
0	-0.068	3.217
0	-0.068	3.217
0	-0.068	3.2107
0	-0.068	3.2107
0	-0.085	3.2044
0	-0.085	3.2044
0	-0.085	3.1981
0	-0.085	3.1981
0	-0.085	3.1981
0	-0.085	3.1918
0	-0.102	3.1918
0	-0.102	3.1855
0	-0.102	3.1855
0	-0.102	3.1793
0	-0.102	3.1793
0	-0.102	3.173
0	-0.102	3.173
0	-0.102	3.1667
1	-0.102	3.1604
1	-0.119	3.1604
1	-0.136	3.1541
1	-0.136	3.1541
1	-0.153	3.1478
1	-0.17	3.1416
1	-0.17	3.1353
1	-0.187	3.129
1	-0.204	3.1227
1	-0.204	3.1164
1	-0.221	3.1101
1	-0.238	3.1038
1	-0.238	3.0976
1	-0.255	3.0913
1	-0.255	3.0787
1	-0.272	3.0724
1	-0.272	3.0661
1	-0.289	3.0536
1	-0.289	3.0473
1	-0.306	3.0347
1	-0.306	3.0284
1	-0.306	3.0159
1	-0.323	3.0096
1	-0.323	2.997
1	-0.323	2.9908
1	-0.34	2.9782
1	-0.34	2.9656
1	-0.34	2.9593
1	-0.34	2.9468
1	-0.357	2.9342
1	-0.357	2.9279
1	-0.357	2.9154
1	-0.357	2.9028
1	-0.357	2.8902
1	-0.357	2.8839
1	-0.357	2.8714
1	-0.357	2.8588
1	-0.357	2.8462
1	-0.357	2.84
1	-0.357	2.8274
1	-0.357	2.8148
1	-0.357	2.8023
1	-0.34	2.796
1	-0.34	2.7834
1	-0.34	2.7708
1	-0.34	2.7646
1	-0.34	2.752
1	-0.323	2.7394
1	-0.323	2.7332
1	-0.323	2.7206
1	-0.306	2.7143
1	-0.306	2.7017
1	-0.289	2.6955
1	-0.289	2.6829
1	-0.289	2.6766
1	-0.272	2.664
1	-0.272	2.6578
1	-0.255	2.6515
1	-0.255	2.6452
1	-0.238	2.6326
1	-0.238	2.6263
1	-0.221	2.62
1	-0.204	2.6138
1	-0.204	2.6075
1	-0.187	2.6012
1	-0.187	2.5949
1	-0.17	2.5886
1	-0.153	2.5823
1	-0.153	2.5823
1	-0.136	2.5761
1	-0.119	2.5698
1	-0.119	2.5698
1	-0.102	2.5635
1	-0.085	2.5635
1	-0.085	2.5572
1	-0.068	2.5572
1	-0.051	2.5509
1	-0.034	2.5509
1	-0.034	2.5509
1	-0.017	2.5509
1	0	2.5509
0	0	2.5509
0	0.034	2.5509
0	0.051	2.5509
0	0.068	2.5509
0	0.102	2.5572
0	0.119	2.5572
2	0.136	2.5635
2	0.17	2.5698
2	0.221	2.5761
2	0.255	2.5823
2	0.289	2.5886
2	0.306	2.6012
2	0.34	2.6075
2	0.374	2.62
2	0.408	2.6326
2	0.442	2.6452
2	0.476	2.6578
2	0.51	2.6766
2	0.544	2.6892
2	0.561	2.708
2	0.595	2.7269
2	0.629	2.7457
2	0.646	2.7646
2	0.68	2.7834
2	0.697	2.8023
2	0.731	2.8274
2	0.748	2.8462
2	0.782	2.8714
2	0.799	2.8965
2	0.816	2.9216
2	0.833	2.9468
2	0.85	2.9719
2	0.867	2.997
2	0.884	3.0222
2	0.901	3.0536
2	0.918	3.0787
2	0.935	3.1038
2	0.952	3.1353
2	0.952	3.1667
2	0.969	3.1918
2	0.969	3.2232
2	0.986	3.2546
2	0.986	3.2798
2	0.986	3.3112
2	0.986	3.3426
2	1.003	3.374
2	1.003	3.3992
2	1.003	3.4306
2	0.986	3.462
2	0.986	3.4934
2	0.986	3.5248
2	0.986	3.5499
2	0.969	3.5814
2	0.969	3.6128
2	0.952	3.6379
2	0.952	3.6693
2	0.935	3.6945
2	0.918	3.7259
2	0.918	3.751
2	0.901	3.7824
2	0.884	3.8076
2	0.867	3.8327
2	0.85	3.8578
2	0.833	3.883
2	0.816	3.9081
2	0.799	3.9332
2	0.765	3.9583
2	0.748	3.9835
2	0.731	4.0023
2	0.714	4.0275
2	0.68	4.0463
2	0.663	4.0652
2	0.646	4.084
2	0.612	4.1091
2	0.595	4.1217
2	0.561	4.1406
0	0.527	4.1594
0	0.493	4.172
0	0.459	4.1908
0	0.425	4.2034
0	0.391	4.216
0	0.34	4.2285
0	0.306	4.2348
0	0.272	4.2474
0	0.221	4.2537
0	0.187	4.2599
0	0.153	4.2662
0	0.119	4.2662
0	0.068	4.2725
0	0.034	4.2725
0	0	4.2725
0	-0.017	4.2725
0	-0.068	4.2725
0	-0.102	4.2725
0	-0.136	4.2662
0	-0.187	4.2599
1	-0.221	4.2537
1	-0.272	4.2474
1	-0.323	4.2411
1	-0.374	4.2285
1	-0.425	4.216
1	-0.459	4.2034
1	-0.51	4.1845
1	-0.561	4.172
1	-0.612	4.1531
1	-0.663	4.1343
1	-0.697	4.1154
1	-0.748	4.0903
1	-0.799	4.0652
1	-0.85	4.04
1	-0.884	4.0149
1	-0.935	3.9898
1	-0.969	3.9583
1	-1.02	3.9269
1	-1.054	3.9018
1	-1.105	3.8641
1	-1.139	3.8327
1	-1.173	3.795
1	-1.207	3.7636
1	-1.241	3.7259
1	-1.275	3.6882
1	-1.309	3.6442
1	-1.343	3.6065
1	-1.377	3.5688
1	-1.394	3.5248
1	-1.428	3.4808
1	-1.445	3.4369
1	-1.479	3.3929
1	-1.496	3.3489
1	-1.513	3.3049
1	-1.53	3.2609
1	-1.547	3.2107
1	-1.564	3.1667
1	-1.564	3.1164
1	-1.581	3.0724
1	-1.581	3.0222
1	-1.581	2.9719
1	-1.598	2.9279
1	-1.598	2.8777
1	-1.598	2.8337
1	-1.581	2.7834
1	-1.581	2.7332
1	-1.581	2.6892
1	-1.564	2.6389
1	-1.564	2.5949
1	-1.547	2.5447
1	-1.53	2.5007
1	-1.513	2.4567
1	-1.496	2.4064
1	-1.479	2.3624
1	-1.462	2.3185
1	-1.445	2.2745
1	-1.411	2.2305
1	-1.394	2.1865
1	-1.36	2.1488
1	-1.343	2.1048
1	-1.309	2.0671
1	-1.292	2.0294
1	-1.258	1.9917
1	-1.241	1.954
1	-1.207	1.9163
1	-1.173	1.8786
1	-1.139	1.841
1	-1.122	1.8095
1	-1.088	1.7781
1	-1.054	1.7467
1	-1.02	1.7153
1	-0.986	1.6839
1	-0.952	1.6525
1	-0.935	1.621
1	-0.901	1.5959
1	-0.867	1.5708
1	-0.833	1.5456
1	-0.799	1.5205
1	-0.765	1.4954
1	-0.731	1.4703
1	-0.697	1.4514
1	-0.68	1.4325
1	-0.646	1.4074
1	-0.612	1.3886
1	-0.578	1.3697
1	-0.544	1.3572
1	-0.527	1.3383
1	-0.493	1.3257
1	-0.459	1.3069
1	-0.425	1.2943
0	-0.391	1.2817
0	-0.34	1.2692
0	-0.306	1.2629
0	-0.272	1.2503
0	-0.221	1.2441
0	-0.187	1.2378
0	-0.136	1.2315
0	-0.102	1.2315
0	-0.068	1.2252
0	-0.017	1.2252
0	0	1.2252
0	0.051	1.2252
0	0.085	1.2315
0	0.119	1.2315
0	0.17	1.2378
0	0.204	1.2441
0	0.238	1.2503
0	0.289	1.2566
0	0.323	1.2692
0	0.374	1.2755
0	0.408	1.288
0	0.442	1.3006
0	0.493	1.3195
0	0.527	1.332
0	0.578	1.3509
0	0.612	1.3697
0	0.663	1.3886
0	0.697	1.4074
0	0.748	1.4263
0	0.782	1.4514
2	0.833	1.4765
2	0.884	1.5017
2	0.935	1.5268
2	0.986	1.5582
2	1.037	1.5896
2	1.088	1.621
2	1.156	1.6525
2	1.207	1.6902
2	1.258	1.7279
2	1.309	1.7655
2	1.36	1.8095
2	1.411	1.8472
2	1.462	1.8912
2	1.513	1.9352
2	1.564	1.9855
2	1.615	2.0294
2	1.666	2.0797
2	1.717	2.13
2	1.751	2.1865
2	1.802	2.2368
2	1.853	2.2933
2	1.887	2.3499
2	1.921	2.4064
2	1.972	2.463
2	2.006	2.5258
2	2.04	2.5886
2	2.074	2.6452
2	2.091	2.708
2	2.125	2.7771
2	2.142	2.84
2	2.176	2.9028
2	2.193	2.9719
2	2.21	3.0347
2	2.227	3.1038
2	2.227	3.1667
2	2.244	3.2358
2	2.244	3.3049
2	2.244	3.374
2	2.244	3.4369
2	2.244	3.506
2	2.227	3.5751
2	2.227	3.6442
2	2.21	3.707
2	2.193	3.7761
2	2.193	3.839
2	2.159	3.9081
2	2.142	3.9709
2	2.125	4.0338
2	2.108	4.1029
2	2.074	4.1657
2	2.04	4.2222
2	2.023	4.2851
2	1.989	4.3479
2	1.955	4.4044
2	1.938	4.4673
2	1.904	4.5238
2	1.87	4.5804
2	1.836	4.6369
2	1.802	4.6872
2	1.768	4.7437
2	1.734	4.794
2	1.7	4.8506
2	1.683	4.9008
2	1.649	4.9511
0	1.598	5.0014
0	1.564	5.0453
0	1.513	5.0956
0	1.479	5.1396
0	1.445	5.1836
0	1.394	5.2275
0	1.36	5.2652
0	1.326	5.3092
0	1.292	5.3469
0	1.258	5.3846
0	1.224	5.4223
0	1.19	5.46
0	1.156	5.4977
0	1.122	5.5291
0	1.105	5.5605
0	1.071	5.5982
0	1.054	5.6297
0	1.02	5.6611
0	1.003	5.6925
0	0.969	5.7176
0	0.952	5.749
0	0.935	5.7805
0	0.901	5.8056
1	0.884	5.8307
1	0.85	5.8559
1	0.833	5.8873
1	0.799	5.9061
1	0.765	5.9313
1	0.748	5.9564
1	0.714	5.9752
1	0.697	6.0004
1	0.68	6.0192
1	0.646	6.0381
1	0.629	6.0569
1	0.612	6.0758
1	0.595	6.0946
1	0.561	6.1135
1	0.544	6.1323
1	0.527	6.1512
0	0.527	6.1637
0	0.527	6.1826
0	0.51	6.1951
0	0.51	6.214
0	0.51	6.2265
0	0.51	6.2454
0	0.51	6.258
0	0.51	6.2768
0	0.51	0.0062831
1	0.51	0.018849
1	0.493	0.037699
1	0.493	0.050265
1	0.476	0.069114
1	0.476	0.08168
1	0.459	0.094246
1	0.459	0.10681
1	0.442	0.12566
1	0.442	0.13823
1	0.442	0.15079
1	0.425	0.16336
1	0.425	0.17593
1	0.425	0.18849
1	0.425	0.20106
1	0.425	0.21363
1	0.408	0.22619
1	0.408	0.23876
1	0.408	0.25132
1	0.408	0.26389
1	0.408	0.27646
1	0.408	0.28902
1	0.408	0.30159
1	0.408	0.31416
1	0.408	0.32672
1	0.425	0.33929
1	0.425	0.35814
1	0.425	0.3707
1	0.425	0.38327
1	0.425	0.39583
1	0.442	0.4084
1	0.442	0.42097
1	0.442	0.43353
1	0.459	0.4461
1	0.459	0.46495
1	0.476	0.47752
1	0.476	0.49008
1	0.493	0.50893
1	0.493	0.5215
1	0.51	0.53406
1	0.51	0.55291
0	0.544	0.56548
0	0.561	0.58433
0	0.595	0.60318
0	0.612	0.62203
0	0.646	0.64088
0	0.663	0.65973
0	0.697	0.67858
0	0.714	0.70371
0	0.748	0.72256
0	0.765	0.74769
0	0.799	0.77282
0	0.833	0.79795
0	0.867	0.82309
0	0.901	0.84822
0	0.918	0.87335
0	0.952	0.90477
0	0.986	0.93618
0	1.02	0.96131
0	1.054	0.99273
0	1.105	1.0304
0	1.139	1.0618
0	1.173	1.0995
0	1.207	1.131
0	1.241	1.1687
0	1.292	1.2064
0	1.326	1.2503
0	1.36	1.288
0	1.411	1.332
0	1.445	1.376
0	1.496	1.42
0	1.53	1.464
0	1.581	1.5079
0	1.615	1.5582
0	1.666	1.6085
0	1.7	1.6587
0	1.734	1.709
0	1.785	1.7655
0	1.819	1.8158
0	1.87	1.8724
0	1.904	1.9289
2	1.938	1.9855
2	1.989	2.0483
2	2.04	2.1048
2	2.091	2.1677
2	2.125	2.2368
2	2.176	2.2996
2	2.21	2.3624
2	2.261	2.4316
2	2.295	2.5007
2	2.329	2.5698
2	2.363	2.6389
2	2.397	2.7143
2	2.414	2.7834
2	2.448	2.8588
2	2.465	2.9342
2	2.482	3.0033
2	2.499	3.0787
0	2.499	3.1541
0	2.482	3.2295
0	2.482	3.3049
0	2.465	3.3803
0	2.465	3.4557
0	2.448	3.5248
0	2.431	3.6002
0	2.397	3.6756
0	2.38	3.7447
0	2.346	3.8138
0	2.329	3.8892
0	2.295	3.9583
0	2.261	4.0275
0	2.227	4.0903
0	2.193	4.1594
0	2.142	4.2222
0	2.108	4.2914
0	2.074	4.3542
0	2.023	4.4107
0	1.989	4.4736
0	1.938	4.5301
0	1.904	4.593
0	1.853	4.6495
0	1.802	4.6998
0	1.768	4.7563
0	1.717	4.8066
0	1.683	4.8568
0	1.632	4.9071
0	1.598	4.9574
0	1.547	5.0076
1	1.513	5.0516
1	1.462	5.0956
1	1.411	5.1396
1	1.36	5.1836
1	1.309	5.2213
1	1.258	5.2589
1	1.207	5.2966
1	1.156	5.3343
1	1.105	5.3658
1	1.071	5.4035
1	1.02	5.4349
1	0.986	5.46
1	0.935	5.4914
1	0.901	5.5166
1	0.85	5.548
1	0.816	5.5731
1	0.765	5.592
1	0.731	5.6171
1	0.697	5.6422
1	0.663	5.6611
1	0.629	5.6799
1	0.595	5.6988
1	0.544	5.7176
1	0.51	5.7302
1	0.476	5.749
1	0.442	5.7616
1	0.425	5.7742
1	0.391	5.7867
1	0.357	5.7993
1	0.323	5.8056
1	0.289	5.8182
1	0.255	5.8244
1	0.238	5.8307
1	0.204	5.8433
1	0.17	5.8433
1	0.136	5.8496
1	0.119	5.8559
1	0.085	5.8559
1	0.051	5.8621
1	0.017	5.8621
1	0	5.8621
1	-0.017	5.8621
1	-0.051	5.8621
1	-0.068	5.8559
1	-0.102	5.8559
0	-0.119	5.8496
0	-0.136	5.8496
2	-0.153	5.8433
2	-0.17	5.837
2	-0.17	5.8307
2	-0.17	5.8244
2	-0.187	5.8244
2	-0.187	5.8182
2	-0.204	5.8119
2	-0.204	5.8056
2	-0.221	5.7993
2	-0.221	5.7867
2	-0.238	5.7805
2	-0.238	5.7742
2	-0.255	5.7679
2	-0.255	5.7616
2	-0.272	5.749
2	-0.289	5.7428
2	-0.289	5.7365
2	-0.306	5.7239
2	-0.306	5.7176
2	-0.323	5.705
2	-0.34	5.6925
2	-0.34	5.6862
2	-0.357	5.6736
2	-0.374	5.6611
2	-0.391	5.6485
2	-0.408	5.6359
2	-0.408	5.6234
2	-0.425	5.6108
2	-0.442	5.5982
2	-0.459	5.5857
0	-0.493	5.5731
0	-0.51	5.5543
0	-0.544	5.5417
0	-0.578	5.5228
0	-0.595	5.504
0	-0.629	5.4851
1	-0.663	5.4663
1	-0.697	5.4474
1	-0.748	5.4223
1	-0.799	5.4035
1	-0.833	5.3783
1	-0.884	5.3532
1	-0.935	5.3218
1	-0.969	5.2966
1	-1.02	5.2652
1	-1.071	5.2338
1	-1.122	5.2024
1	-1.173	5.1647
1	-1.207	5.127
1	-1.258	5.0893
1	-1.309	5.0516
1	-1.36	5.0139
1	-1.428	4.9699
1	-1.479	4.926
1	-1.53	4.882
1	-1.581	4.8317
1	-1.632	4.7877
1	-1.683	4.7375
1	-1.734	4.6872
1	-1.785	4.6306
1	-1.853	4.5741
1	-1.904	4.5175
1	-1.955	4.461
1	-2.006	4.4044
1	-2.057	4.3416
1	-2.108	4.2788
1	-2.159	4.216
1	-2.193	4.1468
1	-2.244	4.084
1	-2.295	4.0149
1	-2.329	3.9458
1	-2.38	3.8704
1	-2.414	3.8013
1	-2.448	3.7259
1	-2.482	3.6568
1	-2.516	3.5814
1	-2.533	3.506
0	-2.55	3.4243
0	-2.567	3.3489
0	-2.567	3.2735
0	-2.567	3.1981
0	-2.567	3.1164
0	-2.567	3.041
0	-2.55	2.9656
0	-2.55	2.8839
0	-2.533	2.8085
0	-2.516	2.7332
0	-2.499	2.6578
0	-2.482	2.5823
0	-2.448	2.507
0	-2.414	2.4378
0	-2.397	2.3624
0	-2.363	2.2933
0	-2.329	2.2242
0	-2.295	2.1551
0	-2.244	2.086
0	-2.21	2.0169
0	-2.176	1.954
0	-2.125	1.8849
0	-2.091	1.8221
0	-2.04	1.7593
0	-2.006	1.6964
0	-1.955	1.6399
0	-1.921	1.5833
0	-1.87	1.5268
0	-1.819	1.4703
0	-1.785	1.4137
0	-1.734	1.3634
0	-1.7	1.3069
0	-1.649	1.2566
0	-1.615	1.2064
0	-1.581	1.1624
0	-1.53	1.1121
0	-1.496	1.0681
0	-1.462	1.0241
0	-1.428	0.98016
0	-1.377	0.93618
0	-1.343	0.89848
0	-1.309	0.8545
0	-1.292	0.8168
0	-1.258	0.7791
0	-1.224	0.74141
0	-1.19	0.70371
0	-1.173	0.67229
0	-1.139	0.63459
0	-1.105	0.60318
0	-1.088	0.56548
0	-1.071	0.53406
0	-1.037	0.50265
0	-1.02	0.47123
0	-1.003	0.43982
2	-0.986	0.4084
2	-0.952	0.38327
2	-0.935	0.35185
2	-0.901	0.32672
2	-0.884	0.30159
2	-0.85	0.27017
2	-0.833	0.24504
2	-0.799	0.21991
2	-0.782	0.20106
2	-0.765	0.17593
2	-0.748	0.15079
2	-0.731	0.13195
2	-0.714	0.10681
2	-0.697	0.087963
2	-0.68	0.062831
2	-0.663	0.043982
2	-0.646	0.025132
2	-0.646	0.0062831
2	-0.629	6.2705
2	-0.612	6.2517
2	-0.612	6.2328
2	-0.595	6.214
2	-0.595	6.1951
2	-0.578	6.1763
2	-0.578	6.1574
2	-0.561	6.1449
2	-0.561	6.126
2	-0.561	6.1072
2	-0.561	6.0883
2	-0.544	6.0758
2	-0.544	6.0569
2	-0.544	6.0381
2	-0.544	6.0255
2	-0.544	6.0066
2	-0.544	5.9941
2	-0.544	5.9752
2	-0.544	5.9564
2	-0.544	5.9438
2	-0.544	5.925
2	-0.561	5.9061
2	-0.561	5.8936
2	-0.561	5.8747
2	-0.561	5.8559
2	-0.578	5.837
2	-0.578	5.8244
0	-0.595	5.8056
0	-0.612	5.7867
0	-0.646	5.7679
0	-0.663	5.749
0	-0.68	5.7239
0	-0.697	5.705
0	-0.731	5.6862
0	-0.748	5.6611
0	-0.782	5.6359
1	-0.799	5.6108
1	-0.833	5.5857
1	-0.884	5.5605
1	-0.918	5.5354
1	-0.952	5.504
1	-1.003	5.4789
1	-1.037	5.4474
1	-1.088	5.416
1	-1.139	5.3783
1	-1.173	5.3469
1	-1.224	5.3092
1	-1.275	5.2715
1	-1.309	5.2338
1	-1.36	5.1898
1	-1.411	5.1521
1	-1.462	5.1082
1	-1.513	5.0642
1	-1.564	5.0139
1	-1.615	4.9699
1	-1.666	4.9197
1	-1.717	4.8694
1	-1.768	4.8129
1	-1.836	4.7626
1	-1.887	4.706
1	-1.938	4.6495
1	-1.989	4.5867
1	-2.04	4.5238
1	-2.091	4.4673
1	-2.142	4.3982
1	-2.193	4.3353
1	-2.244	4.2662
1	-2.295	4.1971
1	-2.346	4.128
1	-2.397	4.0589
1	-2.431	3.9835
1	-2.482	3.9144
1	-2.516	3.839
1	-2.55	3.7636
1	-2.584	3.6819
1	-2.618	3.6065
0	-2.635	3.5248
0	-2.652	3.4494
0	-2.652	3.3677
0	-2.669	3.2861
0	-2.669	3.2044
0	-2.669	3.129
0	-2.669	3.0473
0	-2.652	2.9656
0	-2.635	2.8902
0	-2.635	2.8085
0	-2.618	2.7269
0	-2.601	2.6515
0	-2.567	2.5761
0	-2.55	2.4944
0	-2.516	2.419
0	-2.482	2.3436
0	-2.448	2.2682
0	-2.414	2.1991
0	-2.38	2.1237
0	-2.346	2.0546
0	-2.295	1.9855
0	-2.261	1.9163
0	-2.227	1.8472
0	-2.176	1.7781
0	-2.142	1.7153
0	-2.091	1.6525
0	-2.04	1.5896
0	-2.006	1.5268
0	-1.955	1.4703
0	-1.921	1.4137
0	-1.87	1.3509
0	-1.836	1.3006
0	-1.785	1.2441
0	-1.751	1.1875
2	-1.7	1.1372
2	-1.649	1.087
2	-1.598	1.0367
2	-1.564	0.99273
2	-1.513	0.94246
2	-1.462	0.89848
2	-1.411	0.8545
2	-1.377	0.8168
2	-1.326	0.77282
2	-1.292	0.73512
2	-1.241	0.69742
2	-1.207	0.65973
2	-1.173	0.62203
2	-1.139	0.58433
2	-1.105	0.55291
2	-1.071	0.5215
2	-1.037	0.49008
2	-1.003	0.45867
2	-0.969	0.42725
2	-0.935	0.40212
2	-0.918	0.3707
2	-0.884	0.34557
2	-0.867	0.32044
2	-0.833	0.28902
2	-0.816	0.26389
2	-0.782	0.24504
2	-0.765	0.21991
2	-0.748	0.19478
2	-0.731	0.17593
2	-0.714	0.15079
2	-0.68	0.13195
2	-0.663	0.1131
2	-0.646	0.087963
2	-0.646	0.069114
2	-0.629	0.050265
2	-0.612	0.031415
2	-0.595	0.012566
2	-0.578	6.2768
2	-0.578	6.2642
2	-0.561	6.2454
2	-0.561	6.2265
2	-0.544	6.214
2	-0.527	6.1951
2	-0.527	6.1763
2	-0.527	6.1637
2	-0.51	6.1449
2	-0.51	6.1323
2	-0.51	6.1135
2	-0.493	6.1009
2	-0.493	6.0883
2	-0.493	6.0695
2	-0.493	6.0569
2	-0.493	6.0381
2	-0.493	6.0255
2	-0.476	6.0129
2	-0.476	5.9941
2	-0.493	5.9815
2	-0.493	5.9689
2	-0.493	5.9501
2	-0.493	5.9375
2	-0.493	5.9187
2	-0.493	5.9061
2	-0.493	5.8936
2	-0.51	5.8747
2	-0.51	5.8621
2	-0.51	5.8433
2	-0.527	5.8307
2	-0.527	5.8119
2	-0.544	5.7993
2	-0.544	5.7805
2	-0.561	5.7616
2	-0.561	5.749
2	-0.578	5.7302
2	-0.578	5.7113
2	-0.595	5.6925
2	-0.612	5.6736
0	-0.629	5.6548
0	-0.663	5.6359
0	-0.68	5.6171
0	-0.714	5.592
0	-0.731	5.5731
1	-0.765	5.548
1	-0.799	5.5291
1	-0.85	5.504
1	-0.884	5.4726
1	-0.935	5.4474
1	-0.969	5.416
1	-1.02	5.3909
1	-1.071	5.3595
1	-1.105	5.3218
1	-1.156	5.2904
1	-1.207	5.2527
1	-1.258	5.215
1	-1.292	5.1773
1	-1.343	5.1396
1	-1.394	5.0956
1	-1.445	5.0579
1	-1.496	5.0076
1	-1.547	4.9637
1	-1.598	4.9197
1	-1.666	4.8694
1	-1.717	4.8191
1	-1.768	4.7626
0	-1.802	4.7123
0	-1.853	4.6558
0	-1.887	4.5992
0	-1.938	4.5427
0	-1.972	4.4798
0	-2.006	4.4233
0	-2.057	4.3605
0	-2.091	4.2976
0	-2.125	4.2348
0	-2.159	4.172
0	-2.193	4.1029
0	-2.227	4.04
0	-2.261	3.9709
0	-2.295	3.9018
0	-2.329	3.8327
0	-2.346	3.7636
0	-2.363	3.6882
0	-2.397	3.6191
0	-2.414	3.5499
0	-2.414	3.4745
0	-2.431	3.3992
0	-2.448	3.33
0	-2.448	3.2546
0	-2.448	3.1793
0	-2.448	3.1038
0	-2.448	3.0347
0	-2.431	2.9593
0	-2.431	2.8839
0	-2.414	2.8148
0	-2.397	2.7394
0	-2.38	2.6703
0	-2.363	2.5949
0	-2.329	2.5258
0	-2.312	2.4567
0	-2.278	2.3876
0	-2.244	2.3185
0	-2.21	2.2556
0	-2.176	2.1865
0	-2.142	2.1237
0	-2.108	2.0609
2	-2.057	1.998
2	-2.006	1.9352
2	-1.955	1.8724
2	-1.904	1.8158
2	-1.853	1.7593
2	-1.785	1.7027
2	-1.734	1.6525
2	-1.683	1.6022
2	-1.632	1.5519
2	-1.564	1.5017
2	-1.513	1.4577
2	-1.462	1.4137
2	-1.411	1.3697
2	-1.36	1.3257
2	-1.292	1.288
2	-1.241	1.2503
2	-1.19	1.2126
2	-1.139	1.1749
2	-1.088	1.1435
2	-1.037	1.1121
2	-0.986	1.0807
2	-0.935	1.0493
2	-0.884	1.0241
2	-0.85	0.99273
2	-0.799	0.9676
2	-0.748	0.94875
2	-0.697	0.92362
2	-0.663	0.90477
2	-0.612	0.88592
2	-0.561	0.86707
2	-0.527	0.84822
2	-0.476	0.83565
2	-0.425	0.82309
2	-0.391	0.81052
2	-0.34	0.79795
2	-0.306	0.78539
2	-0.255	0.7791
2	-0.221	0.77282
2	-0.187	0.76654
2	-0.136	0.76026
2	-0.102	0.75397
2	-0.085	0.75397
2	-0.068	0.75397
2	-0.051	0.74769
2	-0.034	0.74769
2	0	0.74769
2	0	0.74769
2	0.017	0.74769
2	0.034	0.74769
2	0.051	0.74769
2	0.068	0.75397
2	0.085	0.75397
2	0.102	0.75397
2	0.119	0.76026
2	0.136	0.76654
2	0.153	0.76654
2	0.17	0.77282
2	0.187	0.7791
2	0.204	0.78539
2	0.221	0.79167
2	0.238	0.79795
2	0.272	0.81052
2	0.289	0.8168
2	0.306	0.82309
2	0.323	0.83565
2	0.34	0.84822
2	0.357	0.8545
2	0.391	0.86707
2	0.408	0.87963
2	0.425	0.8922
2	0.442	0.90477
2	0.476	0.91733
2	0.493	0.93618
2	0.51	0.94875
2	0.544	0.9676
2	0.561	0.98016
2	0.595	0.99901
2	0.612	1.0179
2	0.646	1.0367
2	0.663	1.0556
2	0.697	1.0807
2	0.731	1.0995
2	0.782	1.1247
2	0.816	1.1498
2	0.85	1.1749
2	0.901	1.2001
2	0.935	1.2252
2	0.969	1.2566
2	1.02	1.288
2	1.071	1.3195
2	1.122	1.3509
2	1.173	1.3823
2	1.224	1.42
2	1.275	1.4577
2	1.326	1.4954
2	1.394	1.5394
2	1.445	1.5833
2	1.496	1.6273
2	1.547	1.6713
2	1.598	1.7216
2	1.649	1.7655
2	1.7	1.8221
2	1.751	1.8724
2	1.802	1.9226
2	1.853	1.9792
2	1.904	2.0357
2	1.955	2.0986
2	2.006	2.1551
2	2.057	2.2179
2	2.091	2.2808
2	2.142	2.3436
2	2.176	2.4064
2	2.21	2.4755
2	2.244	2.5384
2	2.278	2.6075
2	2.312	2.6766
2	2.346	2.7457
2	2.363	2.8211
2	2.397	2.8902
2	2.414	2.9656
2	2.431	3.0347
2	2.431	3.1101
2	2.448	3.1793
2	2.448	3.2546
2	2.465	3.33
2	2.465	3.4054
2	2.465	3.4808
2	2.448	3.5499
2	2.448	3.6254
2	2.431	3.7008
0	2.414	3.7699
0	2.38	3.8453
0	2.346	3.9144
0	2.312	3.9835
0	2.278	4.0526
0	2.244	4.1217
0	2.21	4.1908
0	2.176	4.2537
0	2.125	4.3228
0	2.091	4.3856
0	2.04	4.4484
0	2.006	4.505
0	1.955	4.5678
0	1.921	4.6244
0	1.87	4.6809
0	1.836	4.7375
0	1.785	4.794
0	1.751	4.8443
0	1.7	4.9008
0	1.649	4.9511
0	1.615	4.9951
0	1.581	5.0453
0	1.53	5.0956
0	1.496	5.1396
0	1.445	5.1836
0	1.411	5.2275
0	1.377	5.2652
0	1.343	5.3092
0	1.309	5.3469
0	1.275	5.3909
0	1.241	5.4286
0	1.207	5.46
0	1.173	5.4977
0	1.139	5.5354
0	1.105	5.5668
0	1.088	5.5982
0	1.054	5.6359
0	1.037	5.6674
0	1.003	5.6988
0	0.986	5.7239
0	0.969	5.7553
0	0.935	5.7867
0	0.918	5.8119
0	0.901	5.837
0	0.884	5.8684
0	0.867	5.8936
0	0.85	5.9187
0	0.833	5.9438
1	0.816	5.9689
1	0.799	5.9941
1	0.765	6.0192
1	0.748	6.0443
1	0.731	6.0632
1	0.714	6.0883
1	0.68	6.1072
1	0.663	6.126
1	0.646	6.1449
1	0.629	6.17
1	0.612	6.1889
1	0.595	6.2014
1	0.595	6.2203
1	0.578	6.2391
1	0.561	6.258
1	0.544	6.2768
1	0.544	0.0062831
1	0.527	0.025132
1	0.51	0.037699
1	0.51	0.056548
1	0.493	0.069114
1	0.493	0.087963
1	0.476	0.10053
1	0.476	0.1131
1	0.459	0.13195
1	0.459	0.14451
1	0.459	0.15708
1	0.442	0.16964
1	0.442	0.18221
1	0.442	0.20106
1	0.442	0.21363
1	0.442	0.22619
1	0.442	0.23876
1	0.442	0.25132
1	0.442	0.26389
1	0.442	0.27646
1	0.442	0.28902
1	0.442	0.30787
1	0.442	0.32044
1	0.442	0.333
1	0.442	0.34557
1	0.442	0.35814
1	0.442	0.3707
1	0.459	0.38327
1	0.459	0.40212
0	0.476	0.41469
0	0.493	0.42725
0	0.51	0.4461
0	0.527	0.45867
0	0.544	0.47752
0	0.561	0.49637
0	0.595	0.50893
0	0.612	0.52778
0	0.629	0.54663
0	0.646	0.56548
0	0.68	0.59061
2	0.697	0.60946
2	0.731	0.62831
2	0.765	0.65344
2	0.816	0.67858
2	0.85	0.70371
2	0.884	0.72884
2	0.935	0.75397
2	0.969	0.78539
2	1.003	0.8168
2	1.054	0.84822
2	1.105	0.87963
2	1.139	0.91105
2	1.19	0.94875
2	1.241	0.98645
2	1.275	1.0241
2	1.326	1.0618
2	1.377	1.0995
2	1.428	1.1435
2	1.479	1.1875
2	1.53	1.2315
2	1.581	1.2817
2	1.632	1.332
2	1.683	1.3823
2	1.734	1.4325
2	1.785	1.4828
2	1.853	1.5394
2	1.904	1.5959
2	1.955	1.6525
2	2.006	1.7153
2	2.057	1.7718
2	2.108	1.8347
2	2.159	1.9038
2	2.21	1.9666
2	2.261	2.0357
0	2.295	2.1048
0	2.329	2.174
0	2.363	2.2431
0	2.397	2.3122
0	2.431	2.3876
0	2.448	2.463
0	2.482	2.5321
0	2.499	2.6075
0	2.516	2.6829
0	2.533	2.7646
0	2.55	2.84
0	2.55	2.9154
0	2.567	2.9908
0	2.567	3.0661
0	2.567	3.1478
0	2.567	3.2232
0	2.55	3.2986
0	2.55	3.3803
0	2.533	3.4557
0	2.516	3.5311
0	2.499	3.6065
0	2.482	3.6819
0	2.448	3.7573
0	2.431	3.8264
0	2.397	3.9018
0	2.363	3.9709
0	2.329	4.04
0	2.295	4.1154
0	2.261	4.1783
0	2.21	4.2474
0	2.176	4.3165
0	2.142	4.3793
0	2.091	4.4421
0	2.057	4.505
0	2.006	4.5678
0	1.972	4.6244
1	1.921	4.6872
1	1.87	4.7437
1	1.802	4.8003
1	1.751	4.8506
1	1.7	4.9008
1	1.649	4.9574
1	1.598	5.0014
1	1.547	5.0516
1	1.479	5.0956
1	1.428	5.1396
1	1.377	5.1836
1	1.343	5.2213
1	1.292	5.2652
1	1.241	5.3029
1	1.19	5.3406
1	1.139	5.372
1	1.105	5.4097
1	1.054	5.4412
1	1.003	5.4726
1	0.969	5.504
1	0.918	5.5291
1	0.884	5.5543
1	0.85	5.5857
1	0.799	5.6108
1	0.765	5.6297
1	0.731	5.6548
1	0.697	5.6736
1	0.663	5.6988
1	0.629	5.7176
1	0.595	5.7365
1	0.561	5.7553
1	0.527	5.7679
1	0.493	5.7867
1	0.459	5.7993
1	0.425	5.8119
1	0.391	5.8244
1	0.357	5.837
1	0.34	5.8496
1	0.306	5.8559
1	0.272	5.8684
1	0.255	5.8747
1	0.221	5.881
1	0.187	5.8873
1	0.17	5.8936
1	0.136	5.8998
1	0.102	5.8998
1	0.085	5.9061
1	0.051	5.9061
1	0.017	5.9061
1	0	5.9124
1	-0.017	5.9061
0	-0.034	5.9061
0	-0.051	5.9061
2	-0.051	5.9061
2	-0.068	5.9061
2	-0.068	5.8998
2	-0.068	5.8998
2	-0.068	5.8936
2	-0.085	5.8936
2	-0.085	5.8936
2	-0.085	5.8873
2	-0.102	5.8873
2	-0.102	5.881
2	-0.102	5.881
2	-0.102	5.8747
2	-0.119	5.8684
2	-0.119	5.8684
2	-0.119	5.8621
2	-0.136	5.8621
2	-0.136	5.8559
2	-0.136	5.8496
2	-0.153	5.8433
2	-0.153	5.8433
2	-0.17	5.837
2	-0.17	5.8307
2	-0.17	5.8244
2	-0.187	5.8182
2	-0.187	5.8119
2	-0.204	5.8056
2	-0.204	5.7993
2	-0.221	5.793
2	-0.221	5.7867
0	-0.238	5.7805
0	-0.272	5.7742
0	-0.289	5.7616
0	-0.306	5.7553
0	-0.323	5.7428
0	-0.357	5.7365
0	-0.374	5.7239
0	-0.391	5.7113
1	-0.425	5.6988
1	-0.459	5.6862
1	-0.493	5.6736
1	-0.527	5.6548
1	-0.561	5.6422
1	-0.595	5.6234
1	-0.629	5.6045
1	-0.68	5.5857
1	-0.714	5.5605
1	-0.748	5.5417
1	-0.799	5.5166
1	-0.833	5.4914
1	-0.884	5.4663
1	-0.918	5.4412
1	-0.969	5.4097
1	-1.003	5.3783
1	-1.054	5.3469
1	-1.105	5.3155
1	-1.139	5.2841
1	-1.19	5.2464
1	-1.241	5.2087
1	-1.292	5.171
1	-1.343	5.1333
1	-1.394	5.0956
1	-1.445	5.0516
1	-1.496	5.0076
1	-1.547	4.9574
1	-1.598	4.9134
1	-1.649	4.8631
1	-1.7	4.8129
1	-1.751	4.7626
1	-1.802	4.706
1	-1.87	4.6495
1	-1.921	4.593
1	-1.972	4.5364
1	-2.023	4.4736
1	-2.074	4.417
1	-2.125	4.3542
1	-2.176	4.2851
1	-2.227	4.2222
1	-2.278	4.1531
1	-2.312	4.084
1	-2.363	4.0149
1	-2.397	3.9395
1	-2.448	3.8704
1	-2.482	3.795
1	-2.516	3.7196
1	-2.55	3.6442
1	-2.584	3.5688
1	-2.601	3.4871
1	-2.635	3.4117
1	-2.652	3.33
1	-2.669	3.2484
1	-2.686	3.1667
1	-2.686	3.0913
1	-2.703	3.0096
1	-2.703	2.9279
1	-2.703	2.8462
1	-2.686	2.7646
1	-2.686	2.6829
1	-2.669	2.6012
1	-2.669	2.5195
1	-2.652	2.4441
1	-2.635	2.3624
1	-2.601	2.287
1	-2.584	2.2054
1	-2.567	2.13
1	-2.533	2.0546
1	-2.499	1.9792
1	-2.482	1.9038
1	-2.448	1.8284
0	-2.397	1.753
0	-2.363	1.6839
0	-2.312	1.6148
0	-2.278	1.5456
0	-2.227	1.4765
0	-2.176	1.4074
0	-2.142	1.3446
0	-2.091	1.2817
0	-2.057	1.2189
0	-2.006	1.1561
0	-1.972	1.0933
0	-1.938	1.0367
2	-1.904	0.98016
2	-1.853	0.92362
2	-1.802	0.86707
2	-1.768	0.8168
2	-1.717	0.76026
0	-1.683	0.70999
0	-1.666	0.65973
0	-1.632	0.60946
2	-1.615	0.5592
2	-1.581	0.51521
2	-1.547	0.46495
2	-1.513	0.42097
2	-1.479	0.37699
2	-1.462	0.333
2	-1.428	0.28902
2	-1.411	0.24504
2	-1.377	0.20106
2	-1.36	0.16336
2	-1.343	0.11938
2	-1.326	0.08168
2	-1.309	0.037699
2	-1.292	0
2	-1.292	6.2454
2	-1.275	6.2077
2	-1.275	6.17
2	-1.258	6.1323
2	-1.258	6.0883
2	-1.258	6.0506
2	-1.258	6.0129
2	-1.258	5.9752
2	-1.258	5.9375
2	-1.258	5.8998
2	-1.258	5.8621
2	-1.275	5.8244
2	-1.275	5.7867
2	-1.292	5.749
2	-1.292	5.7113
2	-1.309	5.6736
2	-1.326	5.6297
2	-1.326	5.592
2	-1.343	5.548
2	-1.36	5.5103
0	-1.394	5.4663
0	-1.428	5.4223
0	-1.462	5.3846
0	-1.496	5.3343
0	-1.53	5.2904
1	-1.564	5.2464
1	-1.615	5.1961
1	-1.666	5.1459
1	-1.717	5.0956
1	-1.768	5.0453
1	-1.819	4.9888
1	-1.87	4.9385
1	-1.921	4.882
1	-1.972	4.8191
1	-2.023	4.7626
1	-2.074	4.6998
1	-2.125	4.6369
1	-2.176	4.5678
1	-2.227	4.505
1	-2.295	4.4359
1	-2.346	4.3667
1	-2.38	4.2976
1	-2.431	4.2222
1	-2.482	4.1468
0	-2.516	4.0714
0	-2.55	3.996
0	-2.584	3.9207
0	-2.601	3.839
0	-2.635	3.7636
0	-2.652	3.6819
0	-2.669	3.6002
0	-2.686	3.5248
0	-2.703	3.4431
0	-2.72	3.3615
0	-2.72	3.2798
0	-2.72	3.1981
0	-2.72	3.1164
0	-2.72	3.0284
0	-2.703	2.9468
0	-2.703	2.8714
0	-2.686	2.7897
0	-2.669	2.708
0	-2.652	2.6263
0	-2.618	2.5447
0	-2.601	2.4693
0	-2.567	2.3939
0	-2.533	2.3122
0	-2.499	2.2368
0	-2.465	2.1614
0	-2.431	2.0923
0	-2.397	2.0169
0	-2.346	1.9478
0	-2.312	1.8786
0	-2.261	1.8095
0	-2.227	1.7404
0	-2.176	1.6713
0	-2.142	1.6085
0	-2.091	1.5456
0	-2.04	1.4828
0	-2.006	1.42
2	-1.955	1.3634
2	-1.904	1.3006
2	-1.853	1.2441
2	-1.802	1.1938
2	-1.751	1.1372
2	-1.7	1.087
2	-1.649	1.0367
2	-1.598	0.98645
2	-1.547	0.93618
2	-1.513	0.8922
2	-1.462	0.84822
2	-1.411	0.80424
2	-1.377	0.76026
2	-1.326	0.72256
2	-1.292	0.68486
2	-1.258	0.64088
2	-1.224	0.60946
2	-1.173	0.57176
2	-1.139	0.53406
2	-1.105	0.50265
2	-1.071	0.47123
2	-1.054	0.43353
2	-1.02	0.40212
2	-0.986	0.37699
2	-0.969	0.34557
2	-0.935	0.31416
2	-0.918	0.28902
2	-0.884	0.26389
2	-0.867	0.23247
2	-0.85	0.20734
2	-0.816	0.18221
2	-0.799	0.15708
2	-0.782	0.13195
2	-0.765	0.1131
2	-0.748	0.087963
2	-0.731	0.062831
2	-0.714	0.043982
2	-0.714	0.018849
2	-0.697	0
2	-0.68	6.2642
2	-0.68	6.2391
2	-0.663	6.2203
2	-0.663	6.2014
2	-0.646	6.1826
2	-0.646	6.1637
2	-0.629	6.1449
2	-0.629	6.126
2	-0.629	6.1072
2	-0.612	6.0883
2	-0.612	6.0695
2	-0.612	6.0506
2	-0.612	6.0318
2	-0.612	6.0129
2	-0.612	5.9941
2	-0.612	5.9752
2	-0.612	5.9564
2	-0.612	5.9375
2	-0.612	5.9187
2	-0.629	5.8998
2	-0.629	5.881
2	-0.629	5.8621
2	-0.629	5.8433
2	-0.646	5.8244
2	-0.646	5.8056
2	-0.663	5.7805
0	-0.68	5.7616
0	-0.697	5.7428
0	-0.731	5.7176
0	-0.748	5.6988
0	-0.765	5.6736
0	-0.799	5.6485
0	-0.816	5.6234
0	-0.85	5.5982
0	-0.867	5.5731
0	-0.901	5.548
0	-0.935	5.5228
0	-0.952	5.4914
0	-0.986	5.46
0	-1.02	5.4349
0	-1.054	5.4035
0	-1.088	5.372
0	-1.122	5.3343
0	-1.156	5.3029
0	-1.19	5.2652
0	-1.224	5.2275
0	-1.258	5.1898
0	-1.292	5.1521
0	-1.343	5.1144
0	-1.377	5.0705
0	-1.411	5.0328
0	-1.462	4.9888
0	-1.496	4.9448
0	-1.53	4.8945
0	-1.581	4.8506
0	-1.615	4.8003
0	-1.666	4.75
0	-1.7	4.6998
0	-1.751	4.6495
0	-1.785	4.5992
0	-1.836	4.5427
0	-1.87	4.4861
0	-1.904	4.4296
0	-1.955	4.373
0	-1.989	4.3102
0	-2.023	4.2537
0	-2.057	4.1908
0	-2.108	4.128
0	-2.142	4.0652
0	-2.159	3.996
0	-2.193	3.9332
0	-2.227	3.8641
0	-2.244	3.8013
0	-2.278	3.7322
0	-2.295	3.6631
0	-2.312	3.5939
0	-2.329	3.5185
0	-2.346	3.4494
0	-2.363	3.3803
0	-2.363	3.3112
0	-2.363	3.2358
0	-2.363	3.1667
0	-2.363	3.0976
0	-2.363	3.0222
0	-2.363	2.9531
0	-2.346	2.8839
0	-2.329	2.8148
0	-2.312	2.7394
0	-2.295	2.6703
0	-2.278	2.6012
0	-2.244	2.5384
0	-2.227	2.4693
1	-2.193	2.4001
1	-2.176	2.3373
1	-2.159	2.2682
1	-2.125	2.2054
1	-2.108	2.1425
1	-2.074	2.0797
1	-2.057	2.0169
1	-2.023	1.954
1	-1.989	1.8912
1	-1.972	1.8347
1	-1.938	1.7781
1	-1.904	1.7153
1	-1.87	1.6587
1	-1.836	1.6022
1	-1.802	1.5519
0	-1.768	1.4954
0	-1.717	1.4451
0	-1.683	1.3948
0	-1.632	1.3446
0	-1.598	1.2943
0	-1.547	1.2441
0	-1.513	1.2001
0	-1.462	1.1561
0	-1.428	1.1121
0	-1.394	1.0681
0	-1.343	1.0304
0	-1.309	0.98645
0	-1.275	0.94875
0	-1.241	0.91105
0	-1.207	0.87335
0	-1.173	0.83565
0	-1.139	0.80424
0	-1.105	0.76654
0	-1.088	0.73512
0	-1.054	0.70371
0	-1.02	0.67229
0	-1.003	0.64088
0	-0.969	0.60946
2	-0.952	0.58433
2	-0.918	0.55291
2	-0.884	0.52778
2	-0.85	0.50265
2	-0.816	0.47752
2	-0.782	0.45238
2	-0.748	0.42725
2	-0.731	0.40212
2	-0.697	0.38327
2	-0.663	0.36442
2	-0.646	0.34557
2	-0.612	0.32672
2	-0.595	0.30787
2	-0.561	0.28902
2	-0.544	0.27017
2	-0.51	0.25761
2	-0.493	0.23876
2	-0.476	0.22619
2	-0.459	0.21363
2	-0.425	0.19478
2	-0.408	0.18221
2	-0.391	0.16964
2	-0.374	0.15708
2	-0.357	0.15079
2	-0.34	0.13823
2	-0.323	0.12566
2	-0.306	0.11938
2	-0.289	0.10681
2	-0.272	0.10053
2	-0.255	0.094246
2	-0.238	0.087963
2	-0.221	0.075397
2	-0.204	0.069114
2	-0.187	0.062831
2	-0.17	0.056548
2	-0.17	0.056548
2	-0.153	0.050265
2	-0.136	0.043982
2	-0.119	0.037699
2	-0.102	0.037699
2	-0.102	0.031415
2	-0.085	0.031415
2	-0.068	0.025132
2	-0.051	0.025132
2	-0.051	0.025132
2	-0.034	0.025132
2	-0.017	0.018849
0	-0.017	0.018849
0	-0.017	0.018849
0	-0.017	0.018849
0	-0.017	0.018849
2	-0.017	0.018849
2	0	0.018849
2	0	0.018849
2	0	0.018849
2	0.017	0.018849
2	0.034	0.018849
2	0.051	0.018849
2	0.051	0.025132
2	0.068	0.025132
2	0.085	0.025132
2	0.102	0.031415
2	0.102	0.031415
0	0.102	0.037699
0	0.119	0.037699
0	0.119	0.043982
0	0.119	0.050265
0	0.119	0.050265
0	0.119	0.056548
0	0.119	0.056548
0	0.119	0.062831
0	0.136	0.069114
1	0.136	0.069114
1	0.119	0.075397
1	0.119	0.08168
1	0.102	0.08168
1	0.102	0.087963
1	0.085	0.087963
1	0.085	0.094246
1	0.068	0.094246
1	0.068	0.094246
1	0.068	0.10053
1	0.051	0.10053
1	0.051	0.10053
1	0.034	0.10681
1	0.034	0.10681
1	0.034	0.10681
1	0.017	0.10681
1	0.017	0.10681
1	0	0.10681
1	0	0.10681
1	0	0.10681
1	0	0.10681
1	0	0.10681
1	-0.017	0.10681
1	-0.017	0.10681
1	-0.017	0.10681
1	-0.034	0.10681
1	-0.034	0.10681
1	-0.051	0.10053
1	-0.051	0.10053
1	-0.068	0.10053
1	-0.068	0.10053
1	-0.068	0.094246
1	-0.085	0.094246
1	-0.085	0.087963
1	-0.102	0.087963
1	-0.102	0.08168
1	-0.119	0.08168
0	-0.102	0.075397
0	-0.102	0.075397
0	-0.102	0.069114
0	-0.102	0.069114
0	-0.102	0.062831
0	-0.085	0.062831
0	-0.085	0.056548
0	-0.085	0.056548
0	-0.085	0.050265
0	-0.085	0.050265
0	-0.085	0.043982
0	-0.085	0.043982
0	-0.085	0.037699
0	-0.068	0.037699
0	-0.068	0.037699
0	-0.068	0.031415
0	-0.068	0.031415
0	-0.068	0.025132
0	-0.068	0.025132
2	-0.068	0.025132
2	-0.051	0.018849
2	-0.034	0.018849
2	-0.034	0.018849
2	-0.017	0.018849
2	0	0.018849
2	0	0.018849
2	0	0.018849
2	0.017	0.018849
2	0.034	0.018849
0	0.034	0.018849
0	0.034	0.018849
0	0.034	0.025132
0	0.034	0.025132
0	0.034	0.025132
0	0.034	0.025132
0	0.034	0.025132
0	0.034	0.031415
0	0.034	0.031415
0	0.034	0.031415
0	0.051	0.031415
0	0.051	0.037699
0	0.051	0.037699
1	0.051	0.037699
1	0.034	0.037699
1	0.034	0.037699
1	0.017	0.043982
1	0.017	0.043982
1	0	0.043982
1	0	0.043982
1	0	0.043982
1	-0.017	0.043982
1	-0.017	0.043982
1	-0.034	0.037699
1	-0.034	0.037699
1	-0.051	0.037699
1	-0.068	0.037699
1	-0.068	0.031415
1	-0.085	0.031415
1	-0.085	0.025132
0	-0.085	0.025132
0	-0.085	0.018849
0	-0.085	0.018849
0	-0.085	0.018849
0	-0.085	0.012566
0	-0.085	0.012566
0	-0.085	0.0062831
0	-0.085	0.0062831
0	-0.085	0
0	-0.085	0
0	-0.085	6.2768
0	-0.085	6.2768
0	-0.085	6.2768
0	-0.085	6.2705
0	-0.085	6.2705
0	-0.085	6.2642
0	-0.085	6.2642
0	-0.085	6.258
0	-0.085	6.258
0	-0.085	6.2517
0	-0.085	6.2517
0	-0.085	6.2454
2	-0.085	6.2454
2	-0.085	6.2454
2	-0.068	6.2391
2	-0.068	6.2391
2	-0.051	6.2328
2	-0.051	6.2328
2	-0.034	6.2328
2	-0.017	6.2328
2	-0.017	6.2328
2	0	6.2328
0	0	6.2265
0	-0.017	6.2265
0	-0.017	6.2265
0	-0.017	6.2265
0	-0.017	6.2265
0	-0.017	6.2265
0	-0.017	6.2265
0	-0.017	6.2265
0	-0.017	6.2265
0	-0.034	6.2203
0	-0.034	6.2203
0	-0.034	6.2203
0	-0.034	6.2203
0	-0.034	6.2203
0	-0.034	6.214
0	-0.051	6.214
0	-0.051	6.214
0	-0.051	6.214
0	-0.051	6.2077
0	-0.051	6.2077
0	-0.051	6.2077
0	-0.068	6.2014
2	-0.068	6.2014
2	-0.051	6.2014
2	-0.051	6.1951
2	-0.034	6.1951
2	-0.034	6.1951
2	-0.017	6.1951
2	-0.017	6.1951
2	-0.017	6.1951
[truncated: 5,162 more rows]
