# Supplementary material for: Skilled motor control of an inverted pendulum implies low entropy of states but high entropy of actions
Source: PLoS Comput Biol. 2023 Jan 6;19(1):e1010810. doi: 10.1371/journal.pcbi.1010810 (PMC9851554; doi:10.1371/journal.pcbi.1010810)
Supplement: S2 File — The dataset within the file contains the data collected during the experiment. Each CSV file named “FRI_p_l.csv” corresponds to a different trial, where “p” stands for an unique numerical participant’s identifier and “l” stands for pendulum length (where “2” corresponds to 0.2, “3” to 0.3 m, “4” to 0.4 m, etc.). In every file, rows correspond to subsequent time steps, sampled with a frequency of 0.017 s. For every recorded time step, each column contains: the action selected by the trial’s participant (“action”). The value 0 corresponds to a “no action”, the value 1 represents an action that pushes the pendulum towards the clockwise direction and the value 2 corresponds to an action that pushes the pendulum towards the anti-clockwise direction.the angular velocity of the pendulum at that time step (“ang. velocity”), measured in rad s−1.the angle of the pendulum at that time step (“angle”), measured in rad with values in the interval [0, 2π) rad. The angle 0 rad corresponds to the pendulum oriented in its upright position.the single utility value associated to the whole trial (“utility”). (ZIP) [file pcbi.1010810.s002.zip › ExperimentalData/FRI_29_5.csv]

action	angular vel.	angle	trial utility
2	-0.663	0.23247	-18.609
2	0	3.2358
2	0	3.2358
2	-0.017	3.2358
2	-0.017	3.2358
2	-0.017	3.2358
2	-0.034	3.2358
2	-0.034	3.2358
2	-0.034	3.2358
2	-0.051	3.2295
2	-0.051	3.2295
2	-0.051	3.2295
2	-0.068	3.2232
2	-0.068	3.2232
2	-0.068	3.2232
2	-0.068	3.217
2	-0.085	3.217
2	-0.085	3.2107
2	-0.085	3.2107
2	-0.085	3.2107
2	-0.102	3.2044
2	-0.102	3.2044
2	-0.102	3.1981
2	-0.102	3.1918
2	-0.119	3.1918
2	-0.119	3.1855
2	-0.119	3.1855
2	-0.119	3.1793
2	-0.119	3.1793
2	-0.119	3.173
2	-0.119	3.1667
2	-0.119	3.1667
2	-0.136	3.1604
2	-0.136	3.1541
2	-0.136	3.1541
2	-0.136	3.1478
2	-0.136	3.1416
2	-0.136	3.1416
2	-0.136	3.1353
2	-0.136	3.129
2	-0.136	3.129
2	-0.136	3.1227
2	-0.136	3.1164
2	-0.119	3.1164
2	-0.119	3.1101
2	-0.119	3.1038
2	-0.119	3.1038
2	-0.119	3.0976
2	-0.119	3.0976
2	-0.119	3.0913
2	-0.119	3.085
2	-0.102	3.085
2	-0.102	3.0787
2	-0.102	3.0787
2	-0.102	3.0724
2	-0.085	3.0724
2	-0.085	3.0661
2	-0.085	3.0661
2	-0.085	3.0599
2	-0.068	3.0599
2	-0.068	3.0599
2	-0.068	3.0536
2	-0.068	3.0536
2	-0.051	3.0536
2	-0.051	3.0473
2	-0.051	3.0473
2	-0.034	3.0473
2	-0.034	3.0473
2	-0.034	3.041
2	-0.017	3.041
2	-0.017	3.041
2	-0.017	3.041
2	0	3.041
2	0	3.041
2	0	3.041
2	0	3.041
2	0	3.041
2	0.017	3.041
2	0.017	3.041
2	0.017	3.041
2	0.034	3.041
2	0.034	3.0473
2	0.034	3.0473
2	0.051	3.0473
2	0.051	3.0473
2	0.051	3.0536
2	0.051	3.0536
2	0.068	3.0536
2	0.068	3.0599
2	0.068	3.0599
2	0.085	3.0599
2	0.085	3.0661
2	0.085	3.0661
2	0.085	3.0724
2	0.102	3.0724
2	0.102	3.0787
2	0.102	3.0787
2	0.102	3.085
2	0.102	3.085
2	0.119	3.0913
2	0.119	3.0913
2	0.136	3.0976
2	0.153	3.1038
2	0.17	3.1101
2	0.187	3.1101
2	0.204	3.1164
2	0.221	3.1227
2	0.238	3.1353
2	0.255	3.1416
2	0.272	3.1478
2	0.289	3.1541
2	0.306	3.1667
2	0.323	3.173
2	0.323	3.1855
2	0.34	3.1981
2	0.357	3.2044
2	0.357	3.217
2	0.374	3.2295
2	0.391	3.2421
2	0.391	3.2546
2	0.408	3.2672
2	0.408	3.2798
2	0.425	3.2923
2	0.425	3.3049
2	0.425	3.3175
2	0.442	3.33
2	0.442	3.3426
2	0.442	3.3552
2	0.442	3.3677
2	0.442	3.3866
2	0.442	3.3992
2	0.442	3.4117
2	0.442	3.4243
2	0.442	3.4369
2	0.442	3.4494
2	0.442	3.4683
2	0.442	3.4808
2	0.442	3.4934
2	0.425	3.506
2	0.425	3.5185
2	0.425	3.5311
2	0.408	3.5437
2	0.408	3.5562
2	0.391	3.5688
2	0.391	3.5814
2	0.374	3.5939
2	0.357	3.6065
2	0.357	3.6128
2	0.34	3.6254
2	0.323	3.6379
2	0.323	3.6442
2	0.306	3.6568
2	0.289	3.6631
2	0.272	3.6756
2	0.255	3.6819
2	0.238	3.6882
2	0.221	3.6945
2	0.204	3.7008
2	0.204	3.707
2	0.187	3.7133
2	0.17	3.7196
2	0.153	3.7259
2	0.136	3.7322
2	0.119	3.7322
0	0.085	3.7384
0	0.051	3.7384
0	0.017	3.7384
0	0	3.7384
0	-0.034	3.7384
0	-0.068	3.7384
0	-0.102	3.7322
0	-0.136	3.7322
0	-0.17	3.7259
1	-0.204	3.7196
1	-0.255	3.7133
1	-0.306	3.7008
1	-0.357	3.6945
1	-0.408	3.6819
1	-0.442	3.6693
1	-0.493	3.6568
1	-0.544	3.6379
1	-0.578	3.6191
1	-0.629	3.6002
1	-0.663	3.5814
1	-0.714	3.5625
1	-0.748	3.5374
1	-0.782	3.5185
1	-0.833	3.4934
1	-0.867	3.4683
1	-0.901	3.4431
1	-0.935	3.4117
1	-0.952	3.3866
1	-0.986	3.3552
1	-1.02	3.3238
1	-1.037	3.2923
1	-1.071	3.2609
1	-1.088	3.2295
1	-1.105	3.1981
1	-1.122	3.1604
1	-1.139	3.129
1	-1.156	3.0913
1	-1.173	3.0599
1	-1.173	3.0222
1	-1.19	2.9845
1	-1.19	2.9531
1	-1.19	2.9154
1	-1.19	2.8777
1	-1.19	2.84
1	-1.19	2.8085
1	-1.19	2.7708
1	-1.173	2.7332
1	-1.173	2.6955
1	-1.156	2.664
1	-1.156	2.6263
1	-1.139	2.5949
1	-1.122	2.5572
1	-1.105	2.5258
1	-1.071	2.4944
1	-1.054	2.463
1	-1.037	2.4316
1	-1.003	2.4001
1	-0.986	2.3687
1	-0.952	2.3373
1	-0.935	2.3122
1	-0.901	2.2808
1	-0.867	2.2556
1	-0.833	2.2305
1	-0.816	2.2054
1	-0.782	2.1802
1	-0.748	2.1551
1	-0.714	2.1362
1	-0.68	2.1174
1	-0.646	2.0923
1	-0.595	2.0734
1	-0.561	2.0609
1	-0.527	2.042
1	-0.493	2.0232
1	-0.459	2.0106
1	-0.408	1.998
1	-0.374	1.9855
0	-0.323	1.9729
0	-0.272	1.9666
0	-0.204	1.9603
0	-0.153	1.954
0	-0.102	1.9478
0	-0.034	1.9478
0	0	1.9478
2	0.051	1.9478
2	0.119	1.9478
2	0.204	1.954
2	0.272	1.9603
2	0.34	1.9729
2	0.408	1.9855
2	0.476	1.998
2	0.544	2.0106
2	0.629	2.0294
2	0.697	2.0483
2	0.765	2.0734
2	0.833	2.0986
2	0.901	2.1237
2	0.969	2.1488
2	1.02	2.1802
2	1.088	2.2117
2	1.156	2.2494
2	1.207	2.2808
2	1.275	2.3185
2	1.326	2.3624
2	1.394	2.4001
2	1.445	2.4441
2	1.496	2.4881
2	1.547	2.5321
2	1.598	2.5823
2	1.649	2.6326
2	1.683	2.6829
2	1.734	2.7332
2	1.768	2.7834
2	1.802	2.84
2	1.836	2.8902
2	1.853	2.9468
2	1.887	3.0033
2	1.904	3.0599
2	1.921	3.1164
2	1.938	3.1793
2	1.955	3.2358
2	1.955	3.2923
2	1.955	3.3552
2	1.955	3.4117
2	1.955	3.4745
2	1.955	3.5311
2	1.938	3.5877
2	1.938	3.6505
2	1.921	3.707
2	1.904	3.7636
2	1.87	3.8201
2	1.853	3.8767
2	1.819	3.9332
2	1.802	3.9898
2	1.768	4.04
2	1.734	4.0903
0	1.683	4.1468
0	1.632	4.1971
0	1.581	4.2411
0	1.53	4.2914
0	1.462	4.3353
0	1.411	4.3793
0	1.343	4.417
0	1.292	4.461
0	1.241	4.4987
0	1.173	4.5364
0	1.122	4.5678
0	1.054	4.5992
0	0.986	4.6306
0	0.935	4.6621
0	0.867	4.6872
0	0.816	4.7123
0	0.748	4.7375
0	0.697	4.7626
0	0.629	4.7814
0	0.578	4.8003
0	0.51	4.8129
0	0.459	4.8317
0	0.391	4.8443
0	0.34	4.8568
0	0.272	4.8631
0	0.221	4.8694
0	0.153	4.8757
0	0.102	4.882
0	0.034	4.882
0	0	4.882
0	-0.068	4.882
0	-0.119	4.882
0	-0.187	4.8757
0	-0.238	4.8694
0	-0.306	4.8568
0	-0.357	4.8506
0	-0.425	4.838
0	-0.476	4.8254
0	-0.544	4.8066
0	-0.595	4.7877
0	-0.663	4.7689
0	-0.714	4.75
0	-0.782	4.7249
0	-0.833	4.706
0	-0.901	4.6746
0	-0.952	4.6495
0	-1.02	4.6181
0	-1.071	4.5867
0	-1.139	4.5553
1	-1.19	4.5175
1	-1.258	4.4798
1	-1.343	4.4421
1	-1.411	4.3982
1	-1.479	4.3605
1	-1.564	4.3102
1	-1.632	4.2662
1	-1.7	4.216
1	-1.768	4.1594
1	-1.836	4.1091
1	-1.887	4.0526
1	-1.955	3.996
1	-2.006	3.9332
1	-2.074	3.8704
1	-2.125	3.8076
1	-2.176	3.7447
1	-2.227	3.6756
1	-2.261	3.6128
1	-2.312	3.5437
1	-2.346	3.4745
1	-2.38	3.3992
1	-2.397	3.33
1	-2.431	3.2546
1	-2.448	3.1793
1	-2.465	3.1101
1	-2.482	3.0347
1	-2.482	2.9593
1	-2.482	2.8839
1	-2.482	2.8085
1	-2.482	2.7332
1	-2.465	2.664
1	-2.448	2.5886
1	-2.431	2.5132
1	-2.414	2.4378
1	-2.38	2.3687
1	-2.363	2.2996
1	-2.329	2.2242
1	-2.295	2.1551
1	-2.261	2.086
0	-2.193	2.0232
0	-2.142	1.954
0	-2.091	1.8912
0	-2.023	1.8284
0	-1.972	1.7718
0	-1.904	1.709
0	-1.853	1.6525
0	-1.785	1.6022
0	-1.734	1.5456
0	-1.666	1.4954
0	-1.615	1.4451
0	-1.547	1.4011
0	-1.479	1.3509
0	-1.428	1.3069
0	-1.377	1.2692
0	-1.309	1.2252
0	-1.258	1.1875
0	-1.207	1.1498
0	-1.139	1.1121
0	-1.088	1.0807
0	-1.037	1.0493
0	-0.986	1.0179
0	-0.935	0.98645
0	-0.884	0.96131
0	-0.833	0.93618
0	-0.782	0.91105
0	-0.731	0.88592
0	-0.697	0.86707
0	-0.646	0.84822
0	-0.595	0.82937
0	-0.561	0.81052
0	-0.51	0.79167
0	-0.476	0.7791
0	-0.425	0.76654
0	-0.391	0.75397
0	-0.34	0.74141
0	-0.306	0.72884
0	-0.272	0.72256
0	-0.221	0.71627
0	-0.187	0.70999
0	-0.153	0.70371
0	-0.102	0.69742
0	-0.068	0.69742
0	-0.034	0.69114
0	0	0.69114
0	0.034	0.69114
0	0.068	0.69742
0	0.102	0.69742
0	0.153	0.70371
0	0.187	0.70999
0	0.221	0.71627
0	0.255	0.72256
0	0.306	0.72884
0	0.34	0.74141
2	0.391	0.75397
2	0.442	0.76654
2	0.493	0.7791
2	0.561	0.79795
2	0.612	0.81052
2	0.68	0.82937
2	0.731	0.8545
2	0.799	0.87963
2	0.867	0.90477
2	0.918	0.9299
2	0.986	0.96131
2	1.054	0.98645
2	1.122	1.0241
2	1.19	1.0556
2	1.258	1.0933
2	1.326	1.131
2	1.394	1.1749
2	1.462	1.2189
2	1.547	1.2629
2	1.615	1.3132
2	1.683	1.3572
2	1.768	1.4137
2	1.836	1.464
2	1.904	1.5205
2	1.989	1.5833
2	2.057	1.6399
2	2.142	1.7027
2	2.21	1.7718
2	2.278	1.841
2	2.363	1.9101
2	2.431	1.9792
2	2.499	2.0546
2	2.567	2.13
2	2.635	2.2117
2	2.686	2.287
2	2.754	2.3687
2	2.805	2.4567
2	2.856	2.5384
2	2.907	2.6263
2	2.941	2.7143
2	2.975	2.8023
2	3.009	2.8902
2	3.043	2.9845
2	3.06	3.0787
2	3.077	3.1667
2	3.077	3.2609
2	3.094	3.3552
2	3.094	3.4494
2	3.077	3.5374
2	3.077	3.6316
2	3.06	3.7259
2	3.026	3.8138
2	3.009	3.9081
0	2.958	3.996
0	2.907	4.084
0	2.856	4.172
0	2.805	4.2599
0	2.754	4.3416
0	2.703	4.4233
0	2.635	4.505
0	2.567	4.5804
0	2.516	4.6558
0	2.448	4.7312
0	2.397	4.8066
0	2.329	4.8757
0	2.278	4.9448
0	2.21	5.0139
0	2.159	5.0767
0	2.091	5.1459
0	2.04	5.2087
0	1.989	5.2652
0	1.938	5.3281
0	1.887	5.3846
1	1.836	5.4412
1	1.785	5.4914
1	1.717	5.548
1	1.666	5.5982
1	1.615	5.6485
1	1.564	5.6925
1	1.513	5.7428
1	1.462	5.7867
1	1.428	5.8307
1	1.377	5.8747
1	1.343	5.9124
1	1.309	5.9564
1	1.275	5.9941
1	1.241	6.0318
1	1.207	6.0695
1	1.173	6.1009
0	1.173	6.1386
0	1.156	6.1763
0	1.156	6.2077
0	1.156	6.2454
1	1.156	6.2768
1	1.139	0.031415
1	1.122	0.062831
1	1.105	0.10053
1	1.105	0.13195
1	1.088	0.16336
1	1.088	0.19478
1	1.088	0.23247
1	1.071	0.26389
1	1.071	0.29531
1	1.088	0.32672
1	1.088	0.35814
1	1.088	0.39583
1	1.105	0.42725
1	1.105	0.45867
1	1.122	0.49637
1	1.122	0.52778
1	1.139	0.5592
1	1.156	0.59689
1	1.173	0.63459
1	1.19	0.66601
1	1.224	0.70371
1	1.241	0.74141
1	1.275	0.7791
1	1.292	0.8168
1	1.326	0.8545
1	1.343	0.89848
1	1.377	0.93618
0	1.428	0.98016
0	1.479	1.0241
0	1.53	1.0681
0	1.581	1.1184
0	1.632	1.1687
0	1.7	1.2189
0	1.751	1.2692
0	1.802	1.3195
0	1.87	1.376
0	1.921	1.4325
0	1.972	1.4954
0	2.04	1.5519
0	2.091	1.6148
0	2.159	1.6776
0	2.21	1.7467
0	2.278	1.8158
0	2.329	1.8849
0	2.38	1.954
0	2.431	2.0294
0	2.482	2.0986
0	2.533	2.174
0	2.584	2.2556
0	2.635	2.331
0	2.669	2.4127
0	2.703	2.4944
0	2.737	2.5761
0	2.771	2.6578
0	2.788	2.7394
0	2.805	2.8274
0	2.822	2.9091
0	2.839	2.997
0	2.839	3.0787
0	2.839	3.1667
0	2.839	3.2484
0	2.822	3.3363
0	2.805	3.4243
0	2.788	3.506
0	2.754	3.5877
0	2.737	3.6693
0	2.703	3.751
0	2.652	3.8327
0	2.618	3.9144
0	2.567	3.9898
0	2.533	4.0652
0	2.482	4.1406
0	2.414	4.216
0	2.363	4.2914
0	2.312	4.3605
0	2.244	4.4296
0	2.193	4.4924
0	2.125	4.5615
0	2.074	4.6244
0	2.006	4.6872
0	1.955	4.7437
0	1.887	4.8003
0	1.836	4.8568
0	1.768	4.9134
0	1.717	4.9637
0	1.649	5.0139
0	1.598	5.0642
0	1.53	5.1144
0	1.479	5.1584
0	1.428	5.2024
0	1.377	5.2464
0	1.326	5.2841
0	1.275	5.3218
0	1.224	5.3595
0	1.173	5.3972
0	1.122	5.4349
0	1.088	5.4663
0	1.037	5.4977
0	1.003	5.5291
0	0.952	5.5605
0	0.918	5.5857
0	0.884	5.6171
0	0.85	5.6422
0	0.816	5.6674
0	0.782	5.6925
0	0.748	5.7113
0	0.714	5.7365
0	0.68	5.7553
1	0.646	5.7742
1	0.595	5.793
1	0.561	5.8119
1	0.51	5.8307
1	0.476	5.8433
1	0.425	5.8559
1	0.391	5.8684
1	0.357	5.881
1	0.306	5.8936
1	0.272	5.8998
0	0.255	5.9124
0	0.238	5.9187
0	0.204	5.925
0	0.187	5.9313
0	0.17	5.9375
0	0.153	5.9438
0	0.136	5.9438
0	0.102	5.9501
0	0.085	5.9501
0	0.068	5.9564
0	0.051	5.9564
0	0.034	5.9564
0	0.017	5.9627
0	0	5.9627
0	0	5.9627
0	-0.034	5.9564
0	-0.051	5.9564
0	-0.068	5.9564
0	-0.085	5.9564
0	-0.102	5.9501
0	-0.119	5.9438
0	-0.136	5.9438
0	-0.17	5.9375
0	-0.187	5.9313
1	-0.204	5.925
1	-0.238	5.9187
1	-0.272	5.9124
1	-0.323	5.8998
1	-0.357	5.8936
1	-0.391	5.881
1	-0.425	5.8684
1	-0.476	5.8559
1	-0.51	5.837
1	-0.561	5.8244
1	-0.595	5.8056
0	-0.629	5.7867
0	-0.663	5.7679
0	-0.68	5.749
0	-0.714	5.7239
0	-0.748	5.705
0	-0.782	5.6799
0	-0.816	5.6548
0	-0.85	5.6297
0	-0.884	5.6045
0	-0.918	5.5794
0	-0.969	5.548
1	-1.003	5.5166
1	-1.054	5.4851
1	-1.122	5.4537
1	-1.173	5.4223
1	-1.241	5.3846
1	-1.309	5.3469
1	-1.377	5.3029
1	-1.428	5.2589
1	-1.496	5.215
1	-1.564	5.171
1	-1.649	5.1207
1	-1.717	5.0705
1	-1.785	5.0202
1	-1.853	4.9637
1	-1.938	4.9071
1	-2.006	4.8506
1	-2.074	4.7877
1	-2.159	4.7249
1	-2.227	4.6558
1	-2.312	4.5867
1	-2.38	4.5175
1	-2.448	4.4421
1	-2.533	4.373
1	-2.601	4.2914
1	-2.669	4.216
1	-2.737	4.1343
1	-2.788	4.0526
1	-2.856	3.9646
1	-2.907	3.8767
1	-2.958	3.7887
1	-3.009	3.7008
1	-3.06	3.6065
1	-3.094	3.5185
1	-3.128	3.4243
0	-3.145	3.33
0	-3.145	3.2295
0	-3.145	3.1353
0	-3.145	3.041
0	-3.145	2.9468
0	-3.128	2.8525
0	-3.094	2.7583
0	-3.077	2.6703
0	-3.043	2.5761
0	-3.009	2.4818
0	-2.975	2.3939
0	-2.924	2.3059
0	-2.873	2.2179
0	-2.822	2.13
0	-2.771	2.0483
0	-2.72	1.9666
0	-2.652	1.8849
0	-2.601	1.8033
0	-2.533	1.7279
0	-2.482	1.6525
0	-2.414	1.5771
0	-2.363	1.5079
0	-2.295	1.4388
0	-2.244	1.3697
0	-2.176	1.3006
0	-2.125	1.2378
0	-2.057	1.1749
0	-2.006	1.1121
0	-1.955	1.0556
0	-1.904	0.99901
0	-1.853	0.94246
0	-1.802	0.88592
0	-1.751	0.82937
2	-1.717	0.7791
2	-1.649	0.72884
2	-1.598	0.67858
2	-1.547	0.63459
2	-1.496	0.58433
2	-1.445	0.54035
0	-1.411	0.49637
0	-1.377	0.45867
0	-1.36	0.41469
0	-1.326	0.37699
0	-1.309	0.333
0	-1.292	0.29531
0	-1.275	0.25761
2	-1.258	0.21991
2	-1.224	0.18221
2	-1.207	0.14451
2	-1.173	0.10681
2	-1.156	0.075397
2	-1.139	0.037699
2	-1.122	0.0062831
2	-1.105	6.2517
2	-1.088	6.2203
2	-1.071	6.1889
2	-1.071	6.1574
2	-1.054	6.126
2	-1.054	6.0946
2	-1.037	6.0632
2	-1.037	6.0318
2	-1.037	6.0004
2	-1.037	5.9689
2	-1.037	5.9375
2	-1.054	5.9061
2	-1.054	5.8684
2	-1.071	5.837
2	-1.071	5.8056
2	-1.088	5.7742
2	-1.105	5.7428
2	-1.105	5.705
2	-1.122	5.6736
2	-1.139	5.6422
2	-1.173	5.6045
2	-1.19	5.5668
2	-1.207	5.5354
2	-1.241	5.4977
2	-1.258	5.46
2	-1.292	5.4223
2	-1.326	5.3783
2	-1.343	5.3406
2	-1.377	5.2966
2	-1.411	5.2589
2	-1.445	5.215
2	-1.496	5.171
2	-1.53	5.1207
2	-1.564	5.0767
2	-1.598	5.0265
2	-1.649	4.9825
2	-1.683	4.9322
2	-1.734	4.8757
2	-1.768	4.8254
2	-1.819	4.7689
2	-1.853	4.7186
2	-1.904	4.6621
2	-1.938	4.5992
2	-1.989	4.5427
0	-2.04	4.4798
0	-2.091	4.4233
0	-2.159	4.3542
0	-2.21	4.2914
0	-2.261	4.2222
0	-2.312	4.1531
0	-2.363	4.084
0	-2.414	4.0149
0	-2.448	3.9395
0	-2.482	3.8641
0	-2.533	3.7887
0	-2.567	3.7133
0	-2.584	3.6379
0	-2.618	3.5562
0	-2.635	3.4808
0	-2.652	3.3992
0	-2.669	3.3175
0	-2.669	3.2358
0	-2.669	3.1604
0	-2.669	3.0787
0	-2.669	2.997
0	-2.652	2.9154
0	-2.635	2.84
0	-2.618	2.7583
0	-2.584	2.6829
0	-2.55	2.6012
0	-2.516	2.5258
0	-2.482	2.4504
2	-2.448	2.375
2	-2.38	2.3059
2	-2.329	2.2305
2	-2.261	2.1677
2	-2.193	2.0986
2	-2.125	2.0357
2	-2.04	1.9729
2	-1.972	1.9101
2	-1.904	1.8535
2	-1.819	1.797
2	-1.751	1.7404
2	-1.666	1.6902
2	-1.598	1.6399
2	-1.513	1.5959
2	-1.445	1.5519
2	-1.36	1.5079
2	-1.292	1.464
2	-1.207	1.4263
2	-1.139	1.3948
2	-1.054	1.3572
2	-0.986	1.332
2	-0.901	1.3006
2	-0.833	1.2755
2	-0.765	1.2503
2	-0.68	1.2252
2	-0.612	1.2064
2	-0.544	1.1938
2	-0.476	1.1749
2	-0.391	1.1624
2	-0.323	1.1498
2	-0.255	1.1435
2	-0.187	1.1372
2	-0.119	1.131
2	-0.051	1.1247
2	0.017	1.1247
2	0.085	1.131
2	0.153	1.131
0	0.204	1.1372
0	0.255	1.1435
0	0.306	1.1561
0	0.374	1.1624
0	0.425	1.1749
0	0.476	1.1875
2	0.527	1.2064
2	0.612	1.2252
2	0.68	1.2441
2	0.748	1.2629
2	0.833	1.288
2	0.901	1.3132
2	0.969	1.3446
2	1.054	1.376
2	1.122	1.4074
2	1.19	1.4388
2	1.275	1.4765
2	1.343	1.5205
0	1.411	1.5582
0	1.462	1.6022
0	1.53	1.6462
0	1.581	1.6964
0	1.649	1.7467
0	1.7	1.797
2	1.751	1.8472
2	1.836	1.9038
2	1.904	1.954
2	1.972	2.0169
2	2.04	2.0734
2	2.108	2.1362
2	2.176	2.2054
2	2.227	2.2682
2	2.295	2.3373
2	2.346	2.4064
2	2.397	2.4818
2	2.448	2.5509
2	2.499	2.6263
2	2.55	2.7017
2	2.584	2.7771
2	2.618	2.8588
2	2.652	2.9342
2	2.669	3.0159
2	2.686	3.0976
2	2.703	3.1793
2	2.72	3.2609
2	2.72	3.3426
2	2.72	3.4243
2	2.72	3.506
2	2.703	3.5877
2	2.686	3.6693
2	2.669	3.751
2	2.652	3.8264
2	2.635	3.9081
2	2.601	3.9898
2	2.567	4.0652
2	2.533	4.1406
2	2.499	4.216
2	2.465	4.2914
2	2.414	4.3667
2	2.38	4.4359
2	2.329	4.5113
2	2.295	4.5804
2	2.244	4.6495
2	2.193	4.7123
2	2.159	4.7814
2	2.108	4.8443
2	2.04	4.9071
2	1.955	4.9637
2	1.887	5.0265
2	1.802	5.0767
2	1.734	5.1333
2	1.666	5.1836
2	1.598	5.2338
2	1.53	5.2778
2	1.462	5.3281
2	1.394	5.3658
2	1.326	5.4097
2	1.275	5.4474
2	1.207	5.4851
2	1.156	5.5228
2	1.088	5.5543
2	1.054	5.5857
2	1.02	5.6171
2	0.986	5.6485
2	0.935	5.6799
2	0.918	5.705
2	0.884	5.7365
2	0.85	5.7616
1	0.816	5.7867
1	0.765	5.8119
1	0.731	5.8307
1	0.68	5.8559
1	0.646	5.8747
1	0.612	5.8936
1	0.561	5.9124
1	0.527	5.925
1	0.493	5.9438
0	0.476	5.9564
0	0.459	5.9689
0	0.442	5.9878
0	0.425	6.0004
0	0.408	6.0129
0	0.391	6.0255
0	0.374	6.0381
0	0.357	6.0443
0	0.34	6.0569
0	0.323	6.0695
1	0.323	6.0758
1	0.289	6.0883
1	0.255	6.0946
1	0.238	6.1009
1	0.204	6.1072
1	0.187	6.1135
1	0.153	6.1197
1	0.136	6.126
0	0.119	6.1323
0	0.119	6.1323
0	0.102	6.1386
0	0.102	6.1386
0	0.085	6.1449
0	0.085	6.1449
1	0.068	6.1512
1	0.051	6.1512
1	0.017	6.1512
1	0	6.1512
1	0	6.1512
0	-0.017	6.1512
0	-0.017	6.1512
0	-0.034	6.1512
0	-0.034	6.1512
0	-0.051	6.1449
0	-0.051	6.1449
0	-0.068	6.1449
0	-0.068	6.1386
1	-0.085	6.1386
1	-0.102	6.1386
1	-0.136	6.1323
1	-0.153	6.126
0	-0.17	6.126
2	-0.17	6.1197
2	-0.17	6.1135
2	-0.153	6.1072
2	-0.153	6.1009
2	-0.153	6.0946
2	-0.136	6.0946
2	-0.136	6.0883
2	-0.136	6.082
2	-0.136	6.082
2	-0.119	6.0758
2	-0.119	6.0695
2	-0.119	6.0695
2	-0.119	6.0632
2	-0.102	6.0632
2	-0.102	6.0569
2	-0.102	6.0569
2	-0.102	6.0506
2	-0.102	6.0506
2	-0.102	6.0443
2	-0.085	6.0443
2	-0.085	6.0381
2	-0.102	6.0381
2	-0.102	6.0318
2	-0.102	6.0255
2	-0.102	6.0255
2	-0.102	6.0192
2	-0.102	6.0192
2	-0.102	6.0129
2	-0.102	6.0129
2	-0.102	6.0066
2	-0.102	6.0066
2	-0.102	6.0004
2	-0.102	6.0004
2	-0.102	5.9941
2	-0.102	5.9941
0	-0.119	5.9878
0	-0.136	5.9878
0	-0.153	5.9815
2	-0.17	5.9752
2	-0.17	5.9689
2	-0.17	5.9627
2	-0.17	5.9627
2	-0.17	5.9564
2	-0.187	5.9501
2	-0.187	5.9438
2	-0.187	5.9375
2	-0.187	5.9313
2	-0.204	5.925
2	-0.204	5.9187
2	-0.204	5.9124
2	-0.204	5.9061
2	-0.221	5.8998
2	-0.221	5.8936
2	-0.238	5.8873
2	-0.238	5.881
2	-0.238	5.8684
2	-0.255	5.8621
2	-0.255	5.8559
2	-0.272	5.8496
2	-0.272	5.837
2	-0.289	5.8307
2	-0.306	5.8182
2	-0.306	5.8119
2	-0.323	5.7993
2	-0.323	5.793
2	-0.34	5.7805
2	-0.357	5.7679
2	-0.374	5.7616
2	-0.391	5.749
2	-0.391	5.7365
2	-0.408	5.7239
2	-0.425	5.7113
2	-0.442	5.6988
2	-0.459	5.6862
2	-0.476	5.6674
2	-0.493	5.6548
2	-0.51	5.6359
2	-0.544	5.6234
2	-0.561	5.6045
2	-0.595	5.5857
2	-0.612	5.5668
2	-0.646	5.548
2	-0.663	5.5291
2	-0.68	5.5103
2	-0.714	5.4914
2	-0.748	5.4663
2	-0.765	5.4474
2	-0.799	5.4223
2	-0.833	5.3972
2	-0.85	5.372
2	-0.884	5.3469
2	-0.918	5.3155
2	-0.952	5.2904
2	-0.986	5.2589
2	-1.02	5.2275
2	-1.054	5.1961
0	-1.105	5.1647
0	-1.156	5.1333
0	-1.224	5.0956
0	-1.275	5.0579
0	-1.326	5.0202
0	-1.394	4.9762
2	-1.445	4.9322
2	-1.479	4.8883
2	-1.53	4.8443
2	-1.564	4.8003
2	-1.615	4.75
2	-1.649	4.6998
2	-1.7	4.6495
2	-1.734	4.5992
2	-1.785	4.5427
2	-1.819	4.4924
2	-1.87	4.4359
2	-1.904	4.3793
2	-1.938	4.3228
2	-1.989	4.2599
0	-2.04	4.2034
0	-2.091	4.1406
0	-2.142	4.0777
0	-2.176	4.0086
0	-2.227	3.9458
0	-2.261	3.8767
0	-2.295	3.8076
0	-2.329	3.7384
0	-2.363	3.6693
0	-2.397	3.5939
0	-2.414	3.5248
0	-2.431	3.4494
0	-2.448	3.374
0	-2.465	3.2986
0	-2.465	3.2295
0	-2.465	3.1541
0	-2.465	3.0787
0	-2.465	3.0033
0	-2.448	2.9279
0	-2.431	2.8588
0	-2.414	2.7834
0	-2.397	2.7143
0	-2.363	2.6389
0	-2.329	2.5698
0	-2.295	2.5007
0	-2.261	2.4316
0	-2.21	2.3624
0	-2.176	2.2996
0	-2.125	2.2305
0	-2.074	2.1677
0	-2.023	2.1048
0	-1.972	2.0483
0	-1.921	1.9917
0	-1.853	1.9352
0	-1.802	1.8786
0	-1.751	1.8221
0	-1.683	1.7718
0	-1.615	1.7216
0	-1.564	1.6713
0	-1.496	1.6273
0	-1.445	1.5833
0	-1.377	1.5394
0	-1.326	1.5017
0	-1.258	1.464
0	-1.207	1.4263
0	-1.139	1.3886
0	-1.088	1.3572
0	-1.02	1.3257
0	-0.969	1.2943
2	-0.901	1.2629
2	-0.833	1.2378
2	-0.765	1.2126
2	-0.68	1.1938
2	-0.612	1.1749
2	-0.544	1.1561
2	-0.476	1.1372
2	-0.408	1.1247
2	-0.323	1.1184
2	-0.255	1.1058
2	-0.187	1.0995
2	-0.119	1.0933
2	-0.051	1.0933
2	0	1.0933
2	0.068	1.0933
2	0.136	1.0933
2	0.204	1.0995
2	0.289	1.1058
2	0.357	1.1184
2	0.425	1.131
2	0.493	1.1435
2	0.561	1.1624
2	0.629	1.1812
2	0.697	1.2001
2	0.782	1.2189
2	0.85	1.2441
2	0.918	1.2755
2	1.003	1.3006
2	1.071	1.332
2	1.139	1.3634
2	1.224	1.4011
2	1.292	1.4388
2	1.377	1.4828
2	1.445	1.5205
2	1.513	1.5645
2	1.598	1.6148
2	1.666	1.665
2	1.751	1.7153
2	1.819	1.7655
2	1.887	1.8221
2	1.972	1.8849
2	2.04	1.9415
2	2.108	2.0043
2	2.176	2.0671
2	2.244	2.1362
2	2.312	2.2054
2	2.363	2.2745
2	2.431	2.3499
2	2.482	2.419
2	2.533	2.4944
2	2.584	2.5761
2	2.635	2.6515
2	2.669	2.7332
2	2.703	2.8148
2	2.737	2.8965
2	2.771	2.9782
2	2.788	3.0599
2	2.805	3.1478
2	2.822	3.2295
2	2.822	3.3175
2	2.822	3.3992
2	2.822	3.4871
0	2.805	3.5688
0	2.771	3.6568
0	2.737	3.7384
0	2.703	3.8201
0	2.652	3.9018
0	2.618	3.9772
0	2.567	4.0589
0	2.516	4.1343
0	2.465	4.2097
0	2.414	4.2788
0	2.346	4.3542
0	2.295	4.4233
0	2.227	4.4924
0	2.176	4.5553
0	2.108	4.6244
0	2.057	4.6872
0	1.989	4.7437
0	1.938	4.8066
0	1.87	4.8631
0	1.819	4.9197
0	1.751	4.9699
0	1.7	5.0265
0	1.632	5.0767
0	1.581	5.1207
0	1.53	5.171
0	1.479	5.215
0	1.411	5.2589
0	1.36	5.3029
0	1.309	5.3406
0	1.275	5.3783
0	1.224	5.416
0	1.173	5.4537
0	1.139	5.4914
0	1.088	5.5228
0	1.054	5.5543
0	1.003	5.5857
2	0.969	5.6171
2	0.952	5.6422
2	0.935	5.6736
2	0.918	5.6988
2	0.901	5.7302
2	0.884	5.7553
2	0.867	5.7805
0	0.833	5.8056
0	0.816	5.8307
0	0.782	5.8559
0	0.765	5.881
0	0.748	5.9061
0	0.714	5.925
0	0.697	5.9438
0	0.68	5.9689
0	0.663	5.9878
0	0.646	6.0066
0	0.629	6.0255
0	0.612	6.0443
0	0.595	6.0632
0	0.578	6.082
0	0.578	6.1009
0	0.561	6.1197
1	0.561	6.1323
1	0.527	6.1512
1	0.51	6.1637
1	0.476	6.1826
1	0.459	6.1951
1	0.442	6.2077
1	0.425	6.2203
1	0.408	6.2328
1	0.374	6.2454
1	0.357	6.258
1	0.34	6.2705
1	0.323	0
1	0.306	0.0062831
0	0.306	0.018849
0	0.323	0.025132
0	0.323	0.037699
0	0.323	0.043982
0	0.323	0.056548
1	0.323	0.062831
1	0.323	0.075397
1	0.306	0.087963
1	0.289	0.094246
1	0.289	0.10053
1	0.272	0.1131
1	0.255	0.11938
1	0.255	0.12566
0	0.255	0.13823
0	0.272	0.14451
0	0.272	0.15079
1	0.289	0.16336
1	0.289	0.16964
1	0.272	0.18221
1	0.272	0.18849
1	0.272	0.19478
1	0.255	0.20106
1	0.255	0.21363
1	0.255	0.21991
1	0.255	0.22619
1	0.255	0.23876
1	0.255	0.24504
1	0.255	0.25132
1	0.255	0.25761
1	0.238	0.26389
1	0.238	0.27646
1	0.238	0.28274
1	0.255	0.28902
1	0.255	0.29531
1	0.255	0.30787
1	0.255	0.31416
1	0.255	0.32044
1	0.255	0.32672
1	0.255	0.33929
1	0.272	0.34557
1	0.272	0.35185
1	0.272	0.36442
1	0.272	0.3707
1	0.289	0.37699
1	0.289	0.38955
1	0.306	0.39583
1	0.306	0.4084
1	0.306	0.41469
1	0.323	0.42725
1	0.323	0.43353
1	0.34	0.4461
1	0.357	0.45867
1	0.357	0.46495
1	0.374	0.47752
1	0.391	0.49008
1	0.391	0.50265
1	0.408	0.51521
1	0.425	0.52778
1	0.442	0.54035
1	0.459	0.55291
1	0.459	0.56548
1	0.476	0.58433
1	0.493	0.59689
1	0.51	0.60946
1	0.544	0.62831
1	0.561	0.64716
1	0.578	0.65973
1	0.595	0.67858
1	0.612	0.69742
1	0.646	0.71627
1	0.663	0.73512
1	0.697	0.76026
1	0.714	0.7791
1	0.748	0.80424
1	0.765	0.82309
1	0.799	0.84822
1	0.833	0.87335
1	0.85	0.89848
1	0.884	0.92362
1	0.918	0.94875
1	0.952	0.98016
1	0.986	1.0116
0	1.037	1.043
0	1.088	1.0744
0	1.139	1.1058
0	1.19	1.1435
0	1.241	1.1749
0	1.309	1.2189
0	1.36	1.2566
0	1.411	1.3006
0	1.479	1.3446
0	1.53	1.3886
0	1.581	1.4325
0	1.649	1.4828
0	1.7	1.5331
0	1.768	1.5833
0	1.819	1.6399
0	1.887	1.6964
0	1.938	1.753
0	2.006	1.8158
0	2.057	1.8724
0	2.108	1.9352
0	2.159	1.998
0	2.227	2.0671
0	2.261	2.1362
0	2.312	2.2054
0	2.363	2.2745
0	2.414	2.3436
0	2.448	2.419
0	2.482	2.4944
0	2.516	2.5698
0	2.55	2.6452
0	2.567	2.7206
0	2.584	2.8023
0	2.601	2.8777
0	2.618	2.9593
0	2.635	3.0347
0	2.635	3.1164
0	2.635	3.1918
0	2.618	3.2735
0	2.601	3.3489
0	2.584	3.4306
0	2.567	3.506
0	2.55	3.5814
0	2.516	3.6631
0	2.482	3.7384
0	2.448	3.8076
0	2.414	3.883
0	2.363	3.9521
0	2.312	4.0275
0	2.261	4.0966
0	2.21	4.1594
0	2.159	4.2285
0	2.108	4.2914
0	2.057	4.3542
0	1.989	4.417
0	1.938	4.4736
0	1.87	4.5301
0	1.819	4.5867
0	1.751	4.6432
0	1.7	4.6935
0	1.632	4.7437
0	1.581	4.794
0	1.513	4.838
0	1.445	4.882
0	1.394	4.926
0	1.326	4.9699
0	1.275	5.0076
0	1.224	5.0453
0	1.156	5.083
0	1.105	5.1144
0	1.054	5.1459
0	1.003	5.1773
0	0.935	5.2087
0	0.884	5.2338
0	0.833	5.2589
0	0.782	5.2841
0	0.731	5.3092
0	0.68	5.3281
0	0.629	5.3532
0	0.595	5.372
0	0.544	5.3846
0	0.493	5.4035
0	0.442	5.416
0	0.408	5.4286
0	0.357	5.4412
0	0.306	5.4537
0	0.272	5.46
0	0.221	5.4663
0	0.187	5.4726
0	0.136	5.4789
0	0.102	5.4851
0	0.051	5.4851
0	0.017	5.4851
0	-0.017	5.4851
0	-0.051	5.4851
0	-0.102	5.4851
0	-0.136	5.4789
0	-0.187	5.4726
0	-0.238	5.4663
0	-0.272	5.46
0	-0.323	5.4537
0	-0.357	5.4412
0	-0.408	5.4286
0	-0.459	5.416
0	-0.493	5.4035
0	-0.544	5.3846
0	-0.595	5.3658
0	-0.629	5.3532
0	-0.68	5.3281
0	-0.731	5.3092
0	-0.782	5.2841
1	-0.833	5.2589
1	-0.901	5.2338
1	-0.969	5.2087
1	-1.037	5.1773
1	-1.105	5.1459
1	-1.173	5.1082
1	-1.241	5.0705
1	-1.326	5.0328
1	-1.394	4.9951
1	-1.462	4.9511
1	-1.547	4.9071
1	-1.615	4.8568
1	-1.683	4.8066
1	-1.768	4.7563
1	-1.836	4.6998
1	-1.921	4.6432
1	-1.989	4.5867
1	-2.074	4.5238
1	-2.142	4.461
1	-2.21	4.3919
1	-2.278	4.3291
1	-2.346	4.2599
1	-2.414	4.1845
1	-2.482	4.1091
1	-2.55	4.0338
1	-2.618	3.9583
1	-2.669	3.8767
1	-2.72	3.795
1	-2.771	3.7133
1	-2.822	3.6316
1	-2.856	3.5437
1	-2.89	3.4557
1	-2.924	3.374
1	-2.958	3.2798
1	-2.975	3.1918
1	-2.992	3.1038
1	-2.992	3.0159
1	-3.009	2.9216
1	-3.009	2.8337
1	-2.992	2.7457
1	-2.992	2.6515
1	-2.975	2.5635
1	-2.941	2.4755
1	-2.924	2.3876
1	-2.89	2.2996
1	-2.873	2.2117
1	-2.822	2.1237
0	-2.771	2.042
0	-2.72	1.9603
0	-2.669	1.8786
0	-2.601	1.797
0	-2.55	1.7216
0	-2.482	1.6462
0	-2.414	1.5708
0	-2.363	1.5017
0	-2.295	1.4325
0	-2.244	1.3634
2	-2.176	1.2943
2	-2.108	1.2315
2	-2.04	1.1687
2	-1.955	1.1058
2	-1.887	1.0493
2	-1.819	0.99273
2	-1.751	0.94246
2	-1.683	0.88592
2	-1.632	0.83565
2	-1.564	0.79167
2	-1.513	0.74141
0	-1.462	0.69742
0	-1.428	0.65344
0	-1.394	0.60946
0	-1.36	0.57176
0	-1.326	0.52778
2	-1.292	0.49008
2	-1.258	0.45238
2	-1.207	0.41469
2	-1.173	0.37699
2	-1.139	0.34557
2	-1.088	0.30787
2	-1.054	0.27646
2	-1.037	0.24504
2	-1.003	0.21363
2	-0.969	0.18849
2	-0.935	0.15708
2	-0.918	0.13195
2	-0.901	0.10053
2	-0.867	0.075397
0	-0.867	0.050265
0	-0.867	0.025132
0	-0.867	6.2768
2	-0.867	6.2517
2	-0.85	6.2265
2	-0.833	6.2014
2	-0.833	6.1763
2	-0.816	6.1512
2	-0.799	6.126
2	-0.799	6.1009
2	-0.799	6.0758
2	-0.799	6.0569
2	-0.782	6.0318
2	-0.782	6.0066
2	-0.782	5.9815
2	-0.782	5.9564
2	-0.799	5.9375
2	-0.799	5.9124
2	-0.799	5.8873
2	-0.816	5.8621
2	-0.816	5.837
2	-0.833	5.8119
2	-0.833	5.7867
2	-0.85	5.7616
2	-0.867	5.7365
2	-0.884	5.7113
2	-0.901	5.6799
2	-0.918	5.6548
2	-0.935	5.6297
2	-0.952	5.5982
2	-0.969	5.5668
2	-1.003	5.5417
2	-1.02	5.5103
2	-1.054	5.4789
2	-1.071	5.4474
2	-1.105	5.4097
2	-1.139	5.3783
2	-1.173	5.3469
0	-1.207	5.3092
0	-1.258	5.2715
2	-1.309	5.2338
2	-1.343	5.1898
2	-1.394	5.1521
2	-1.428	5.1082
2	-1.462	5.0642
2	-1.496	5.0202
2	-1.547	4.9762
2	-1.581	4.926
2	-1.632	4.8757
2	-1.666	4.8317
2	-1.717	4.7752
2	-1.751	4.7249
2	-1.802	4.6746
2	-1.836	4.6181
2	-1.887	4.5615
2	-1.921	4.505
2	-1.972	4.4421
2	-2.006	4.3856
2	-2.04	4.3228
2	-2.074	4.2599
2	-2.125	4.1971
2	-2.159	4.1343
2	-2.176	4.0714
2	-2.21	4.0023
2	-2.244	3.9332
2	-2.261	3.8704
2	-2.278	3.8013
2	-2.312	3.7322
2	-2.312	3.6631
2	-2.329	3.5939
2	-2.329	3.5185
2	-2.346	3.4494
2	-2.346	3.3803
2	-2.329	3.3112
2	-2.329	3.2421
2	-2.312	3.1667
2	-2.295	3.0976
0	-2.295	3.0284
0	-2.278	2.9656
0	-2.261	2.8965
0	-2.244	2.8274
0	-2.227	2.7583
0	-2.193	2.6955
0	-2.176	2.6263
0	-2.142	2.5635
0	-2.108	2.5007
2	-2.057	2.4378
2	-2.006	2.375
2	-1.955	2.3122
2	-1.887	2.2556
2	-1.819	2.1991
2	-1.751	2.1488
2	-1.683	2.0923
2	-1.615	2.042
2	-1.547	1.998
2	-1.479	1.954
2	-1.394	1.9101
2	-1.326	1.8661
2	-1.258	1.8284
2	-1.173	1.7907
2	-1.105	1.7593
2	-1.02	1.7216
2	-0.952	1.6964
2	-0.867	1.665
2	-0.799	1.6399
2	-0.714	1.621
2	-0.646	1.5959
2	-0.561	1.5771
2	-0.493	1.5645
2	-0.408	1.5519
2	-0.34	1.5394
2	-0.255	1.5268
2	-0.187	1.5205
2	-0.102	1.5142
2	-0.034	1.5142
2	0.017	1.5142
2	0.102	1.5142
2	0.17	1.5205
2	0.255	1.5268
2	0.323	1.5394
2	0.408	1.5456
2	0.476	1.5645
2	0.561	1.5771
2	0.629	1.5959
2	0.714	1.6148
2	0.782	1.6399
2	0.867	1.665
2	0.935	1.6902
2	1.003	1.7216
2	1.088	1.753
2	1.156	1.7844
2	1.241	1.8221
2	1.309	1.8598
2	1.377	1.8975
2	1.445	1.9415
2	1.53	1.9855
2	1.598	2.0357
2	1.666	2.086
2	1.734	2.1362
2	1.785	2.1865
2	1.853	2.2431
2	1.921	2.2996
2	1.972	2.3562
2	2.023	2.419
2	2.091	2.4818
2	2.142	2.5447
2	2.176	2.6075
2	2.227	2.6766
2	2.261	2.7457
2	2.295	2.8148
2	2.329	2.8839
2	2.363	2.9531
2	2.38	3.0222
2	2.414	3.0976
2	2.414	3.1667
2	2.431	3.2421
2	2.431	3.3175
2	2.448	3.3866
2	2.431	3.462
2	2.431	3.5374
2	2.431	3.6065
2	2.414	3.6819
0	2.38	3.751
0	2.329	3.8264
0	2.295	3.8955
0	2.261	3.9646
0	2.21	4.0275
2	2.159	4.0966
2	2.125	4.1594
2	2.091	4.2222
2	2.04	4.2851
2	2.006	4.3479
2	1.972	4.4044
2	1.921	4.4673
2	1.887	4.5238
2	1.836	4.5804
0	1.768	4.6306
0	1.717	4.6872
0	1.649	4.7375
0	1.598	4.7877
0	1.53	4.8317
2	1.479	4.8757
2	1.428	4.9197
2	1.377	4.9637
2	1.343	5.0076
2	1.309	5.0453
2	1.258	5.083
2	1.224	5.1207
2	1.19	5.1584
2	1.139	5.1898
0	1.088	5.2275
0	1.037	5.2589
0	0.986	5.2904
0	0.935	5.3155
0	0.884	5.3469
0	0.833	5.372
0	0.799	5.3972
0	0.748	5.4223
0	0.697	5.4412
0	0.663	5.46
0	0.612	5.4789
0	0.561	5.4977
0	0.527	5.5166
0	0.493	5.5291
0	0.442	5.548
0	0.408	5.5605
0	0.374	5.5731
0	0.323	5.5794
0	0.289	5.592
0	0.255	5.5982
2	0.204	5.6045
2	0.187	5.6108
2	0.17	5.6171
2	0.153	5.6234
2	0.136	5.6297
2	0.102	5.6297
2	0.085	5.6359
2	0.068	5.6359
0	0.034	5.6422
0	0	5.6422
0	-0.017	5.6422
2	-0.051	5.6359
2	-0.085	5.6359
2	-0.102	5.6359
2	-0.119	5.6297
2	-0.136	5.6234
2	-0.153	5.6234
2	-0.17	5.6171
2	-0.204	5.6108
2	-0.221	5.6045
2	-0.238	5.5982
2	-0.255	5.5857
2	-0.289	5.5794
2	-0.306	5.5731
2	-0.323	5.5605
2	-0.357	5.548
2	-0.374	5.5417
2	-0.408	5.5291
2	-0.425	5.5166
2	-0.459	5.504
2	-0.476	5.4851
2	-0.51	5.4726
2	-0.527	5.4537
2	-0.561	5.4412
2	-0.595	5.4223
2	-0.612	5.4035
2	-0.646	5.3846
2	-0.68	5.3658
2	-0.714	5.3469
2	-0.748	5.3218
2	-0.782	5.2966
2	-0.816	5.2778
0	-0.867	5.2527
0	-0.918	5.2213
0	-0.969	5.1961
0	-1.02	5.1647
0	-1.071	5.1333
0	-1.122	5.1019
0	-1.173	5.0642
0	-1.241	5.0265
0	-1.292	4.9888
0	-1.343	4.9511
0	-1.411	4.9071
0	-1.462	4.8631
0	-1.53	4.8191
0	-1.581	4.7752
0	-1.649	4.7249
0	-1.7	4.6746
0	-1.768	4.6244
0	-1.819	4.5678
0	-1.87	4.5113
0	-1.938	4.4547
0	-1.989	4.3982
0	-2.04	4.3353
0	-2.108	4.2725
0	-2.159	4.2097
0	-2.21	4.1406
0	-2.244	4.0777
0	-2.295	4.0086
0	-2.346	3.9395
0	-2.38	3.8641
0	-2.414	3.795
0	-2.448	3.7196
0	-2.482	3.6442
0	-2.516	3.5751
0	-2.533	3.4934
0	-2.55	3.418
0	-2.567	3.3426
0	-2.567	3.2672
0	-2.567	3.1855
0	-2.567	3.1101
0	-2.567	3.0347
0	-2.55	2.9593
0	-2.55	2.8777
0	-2.533	2.8023
0	-2.499	2.7269
0	-2.482	2.6515
0	-2.448	2.5761
0	-2.414	2.507
0	-2.363	2.4316
0	-2.329	2.3624
0	-2.278	2.2933
0	-2.244	2.2242
0	-2.193	2.1614
0	-2.142	2.0923
0	-2.074	2.0294
0	-2.023	1.9666
0	-1.972	1.9101
0	-1.904	1.8472
0	-1.853	1.7907
0	-1.785	1.7404
0	-1.734	1.6839
0	-1.666	1.6336
0	-1.615	1.5833
0	-1.547	1.5394
0	-1.496	1.4891
2	-1.428	1.4451
2	-1.36	1.4074
2	-1.275	1.3634
2	-1.207	1.3257
2	-1.122	1.2943
2	-1.054	1.2566
2	-0.986	1.2315
2	-0.901	1.2001
2	-0.833	1.1749
2	-0.765	1.1498
2	-0.697	1.1247
2	-0.612	1.1058
2	-0.544	1.087
2	-0.476	1.0744
2	-0.408	1.0618
2	-0.34	1.0493
2	-0.272	1.0367
2	-0.204	1.0304
2	-0.136	1.0241
2	-0.068	1.0241
2	0	1.0241
2	0.051	1.0241
2	0.119	1.0241
2	0.187	1.0304
2	0.255	1.0367
2	0.323	1.043
2	0.391	1.0556
2	0.459	1.0681
2	0.527	1.087
2	0.595	1.0995
2	0.663	1.1184
2	0.731	1.1435
2	0.799	1.1624
2	0.867	1.1875
2	0.952	1.2189
2	1.02	1.2503
2	1.088	1.2817
2	1.173	1.3132
2	1.241	1.3509
2	1.309	1.3886
2	1.394	1.4263
2	1.462	1.4703
2	1.547	1.5205
2	1.615	1.5645
2	1.683	1.6148
2	1.768	1.665
2	1.836	1.7216
2	1.921	1.7781
2	1.989	1.8347
2	2.057	1.8975
2	2.125	1.9603
2	2.193	2.0232
2	2.261	2.0923
2	2.329	2.1614
2	2.397	2.2368
2	2.465	2.3059
2	2.516	2.3813
2	2.567	2.4567
2	2.618	2.5384
2	2.669	2.6138
2	2.72	2.6955
2	2.754	2.7771
2	2.788	2.8651
2	2.805	2.9468
2	2.839	3.0347
2	2.856	3.1164
2	2.873	3.2044
2	2.873	3.2923
2	2.873	3.374
2	2.873	3.462
2	2.873	3.5499
[truncated: 5,162 more rows]
