# Supplementary material for: Skilled motor control of an inverted pendulum implies low entropy of states but high entropy of actions
Source: PLoS Comput Biol. 2023 Jan 6;19(1):e1010810. doi: 10.1371/journal.pcbi.1010810 (PMC9851554; doi:10.1371/journal.pcbi.1010810)
Supplement: S2 File — The dataset within the file contains the data collected during the experiment. Each CSV file named “FRI_p_l.csv” corresponds to a different trial, where “p” stands for an unique numerical participant’s identifier and “l” stands for pendulum length (where “2” corresponds to 0.2, “3” to 0.3 m, “4” to 0.4 m, etc.). In every file, rows correspond to subsequent time steps, sampled with a frequency of 0.017 s. For every recorded time step, each column contains: the action selected by the trial’s participant (“action”). The value 0 corresponds to a “no action”, the value 1 represents an action that pushes the pendulum towards the clockwise direction and the value 2 corresponds to an action that pushes the pendulum towards the anti-clockwise direction.the angular velocity of the pendulum at that time step (“ang. velocity”), measured in rad s−1.the angle of the pendulum at that time step (“angle”), measured in rad with values in the interval [0, 2π) rad. The angle 0 rad corresponds to the pendulum oriented in its upright position.the single utility value associated to the whole trial (“utility”). (ZIP) [file pcbi.1010810.s002.zip › ExperimentalData/FRI_12_3.csv]

action	angular vel.	angle	trial utility
1	-1.003	0.4838	-11.2291
1	0	3.2358
1	-0.017	3.2358
1	-0.017	3.2358
1	-0.034	3.2358
1	-0.034	3.2358
1	-0.051	3.2358
1	-0.068	3.2295
1	-0.068	3.2295
1	-0.085	3.2295
1	-0.085	3.2232
1	-0.102	3.2232
1	-0.102	3.217
1	-0.102	3.217
1	-0.119	3.2107
1	-0.119	3.2044
1	-0.136	3.2044
1	-0.136	3.1981
1	-0.136	3.1918
1	-0.153	3.1918
1	-0.153	3.1855
1	-0.153	3.1793
1	-0.153	3.173
1	-0.17	3.1667
1	-0.17	3.1667
1	-0.17	3.1604
1	-0.17	3.1541
1	-0.17	3.1478
1	-0.17	3.1416
1	-0.17	3.1353
1	-0.17	3.129
1	-0.17	3.129
1	-0.17	3.1227
1	-0.17	3.1164
1	-0.17	3.1101
1	-0.17	3.1038
1	-0.153	3.0976
1	-0.153	3.0976
1	-0.153	3.0913
1	-0.136	3.085
1	-0.136	3.0787
1	-0.136	3.0787
1	-0.119	3.0724
1	-0.119	3.0661
1	-0.119	3.0661
1	-0.102	3.0599
1	-0.102	3.0599
1	-0.085	3.0536
1	-0.085	3.0536
1	-0.068	3.0473
1	-0.068	3.0473
1	-0.051	3.0473
1	-0.051	3.041
1	-0.034	3.041
1	-0.017	3.041
1	-0.017	3.041
1	0	3.041
1	0	3.041
1	0	3.041
1	0.034	3.041
1	0.068	3.041
1	0.102	3.0473
1	0.136	3.0473
1	0.187	3.0536
1	0.221	3.0599
1	0.221	3.0661
1	0.221	3.0724
1	0.238	3.0787
1	0.238	3.0913
1	0.238	3.0976
1	0.255	3.1038
1	0.255	3.1101
1	0.255	3.1164
1	0.255	3.129
1	0.255	3.1353
1	0.255	3.1416
1	0.255	3.1478
1	0.255	3.1604
1	0.255	3.1667
1	0.238	3.173
1	0.238	3.1793
1	0.238	3.1918
1	0.238	3.1981
1	0.221	3.2044
1	0.221	3.2107
1	0.204	3.217
1	0.204	3.2232
1	0.187	3.2295
1	0.187	3.2358
1	0.17	3.2421
1	0.17	3.2484
1	0.153	3.2546
1	0.136	3.2546
1	0.136	3.2609
1	0.119	3.2672
1	0.102	3.2672
1	0.085	3.2735
1	0.068	3.2735
1	0.068	3.2735
1	0.051	3.2798
1	0.068	3.2798
1	0.068	3.2798
1	0.085	3.2861
1	0.102	3.2861
1	0.119	3.2923
1	0.119	3.2923
1	0.136	3.2986
1	0.136	3.3049
1	0.153	3.3112
1	0.17	3.3112
1	0.17	3.3175
1	0.187	3.3238
1	0.187	3.33
1	0.204	3.3363
1	0.204	3.3426
1	0.204	3.3489
1	0.221	3.3552
1	0.221	3.3615
1	0.221	3.3677
1	0.238	3.374
1	0.238	3.3866
1	0.238	3.3929
1	0.238	3.3992
1	0.238	3.4054
1	0.238	3.4117
1	0.238	3.418
1	0.238	3.4306
1	0.238	3.4369
1	0.238	3.4431
1	0.221	3.4494
1	0.221	3.4557
1	0.221	3.462
1	0.221	3.4683
1	0.204	3.4745
1	0.204	3.4808
1	0.187	3.4871
1	0.187	3.4934
1	0.17	3.4997
1	0.17	3.506
1	0.153	3.5122
1	0.153	3.5185
1	0.136	3.5185
1	0.136	3.5248
1	0.119	3.5311
1	0.102	3.5311
1	0.102	3.5374
1	0.051	3.5374
1	0.017	3.5374
1	0	3.5374
1	-0.051	3.5374
1	-0.085	3.5374
1	-0.119	3.5311
1	-0.187	3.5311
1	-0.255	3.5248
1	-0.323	3.5122
1	-0.374	3.4997
1	-0.442	3.4871
1	-0.493	3.4745
1	-0.561	3.462
1	-0.612	3.4431
1	-0.68	3.4243
1	-0.731	3.3992
1	-0.782	3.3803
1	-0.833	3.3552
1	-0.867	3.33
1	-0.918	3.2986
1	-0.952	3.2735
1	-1.003	3.2421
1	-1.037	3.2107
1	-1.071	3.1793
1	-1.088	3.1478
1	-1.122	3.1164
1	-1.139	3.0787
1	-1.156	3.0473
1	-1.173	3.0096
1	-1.19	2.9719
1	-1.19	2.9405
1	-1.207	2.9028
1	-1.207	2.8651
1	-1.207	2.8274
1	-1.19	2.796
1	-1.19	2.7583
1	-1.173	2.7206
1	-1.156	2.6892
1	-1.139	2.6515
1	-1.122	2.62
1	-1.088	2.5823
1	-1.071	2.5509
1	-1.037	2.5195
1	-1.003	2.4881
1	-0.969	2.4567
1	-0.935	2.4316
1	-0.884	2.4001
1	-0.85	2.375
1	-0.799	2.3499
1	-0.765	2.3247
1	-0.714	2.3059
1	-0.663	2.287
1	-0.612	2.2619
1	-0.561	2.2494
1	-0.51	2.2305
1	-0.459	2.2179
1	-0.408	2.2054
1	-0.357	2.1928
1	-0.306	2.1802
1	-0.238	2.174
1	-0.187	2.1677
1	-0.136	2.1614
1	-0.068	2.1551
1	-0.017	2.1551
1	0.017	2.1551
1	0.068	2.1551
0	0.153	2.1614
2	0.238	2.1677
2	0.357	2.174
2	0.459	2.1865
2	0.561	2.2054
2	0.68	2.2242
2	0.782	2.2431
2	0.884	2.2682
2	0.986	2.2996
2	1.088	2.331
2	1.19	2.3624
2	1.275	2.4001
2	1.377	2.4441
2	1.462	2.4818
2	1.547	2.5321
2	1.632	2.5761
2	1.7	2.6263
2	1.768	2.6766
2	1.836	2.7332
2	1.904	2.7897
2	1.955	2.8462
2	2.023	2.9091
2	2.057	2.9719
2	2.108	3.0347
2	2.142	3.0976
2	2.159	3.1604
2	2.176	3.2295
2	2.193	3.2923
2	2.21	3.3615
2	2.21	3.4243
2	2.193	3.4934
2	2.193	3.5562
2	2.176	3.6254
2	2.142	3.6882
2	2.108	3.751
2	2.074	3.8138
2	2.04	3.8767
2	2.006	3.9395
2	1.955	3.996
2	1.904	4.0589
2	1.853	4.1091
2	1.785	4.1657
2	1.734	4.2222
2	1.666	4.2725
2	1.598	4.3228
2	1.53	4.3667
2	1.462	4.4107
2	1.394	4.4547
2	1.326	4.4987
2	1.241	4.5364
2	1.173	4.5741
2	1.105	4.6055
2	1.037	4.6369
2	0.952	4.6683
2	0.884	4.6998
2	0.816	4.7249
2	0.731	4.7437
2	0.663	4.7689
2	0.595	4.7877
2	0.51	4.8003
2	0.442	4.8191
2	0.374	4.8317
2	0.306	4.838
2	0.221	4.8506
2	0.153	4.8568
2	0.085	4.8568
2	0.017	4.8631
2	-0.051	4.8568
2	-0.119	4.8568
2	-0.187	4.8506
2	-0.255	4.8443
2	-0.323	4.838
2	-0.408	4.8254
2	-0.476	4.8129
0	-0.578	4.794
0	-0.68	4.7752
0	-0.765	4.7563
0	-0.867	4.7312
0	-0.969	4.6998
0	-1.071	4.6683
0	-1.173	4.6369
0	-1.275	4.5992
0	-1.36	4.5615
0	-1.462	4.5175
0	-1.564	4.4736
0	-1.666	4.4233
0	-1.751	4.373
0	-1.853	4.3165
0	-1.938	4.2599
0	-2.023	4.2034
0	-2.108	4.1406
0	-2.193	4.0714
0	-2.261	4.0086
0	-2.346	3.9395
0	-2.414	3.8641
0	-2.465	3.795
0	-2.533	3.7196
0	-2.584	3.6379
0	-2.618	3.5625
0	-2.652	3.4808
0	-2.686	3.4054
0	-2.703	3.3238
0	-2.72	3.2421
0	-2.72	3.1604
0	-2.72	3.0787
0	-2.703	2.997
0	-2.686	2.9154
0	-2.669	2.8337
0	-2.635	2.752
0	-2.584	2.6766
0	-2.533	2.5949
0	-2.482	2.5195
0	-2.414	2.4504
0	-2.346	2.375
0	-2.278	2.3059
0	-2.193	2.2368
0	-2.125	2.174
0	-2.04	2.1111
0	-1.938	2.0546
0	-1.853	1.9917
0	-1.768	1.9415
1	-1.666	1.8849
1	-1.598	1.841
1	-1.53	1.7907
1	-1.462	1.7467
1	-1.377	1.7027
1	-1.309	1.665
1	-1.241	1.6273
1	-1.156	1.5896
1	-1.088	1.5519
1	-1.02	1.5205
1	-0.935	1.4954
1	-0.867	1.464
1	-0.799	1.4388
1	-0.731	1.42
1	-0.646	1.3948
1	-0.578	1.376
1	-0.51	1.3634
1	-0.442	1.3446
1	-0.374	1.332
1	-0.289	1.3257
1	-0.221	1.3132
1	-0.153	1.3132
1	-0.085	1.3069
1	-0.017	1.3069
1	0.034	1.3069
1	0.102	1.3069
1	0.17	1.3132
1	0.238	1.3195
1	0.306	1.3257
1	0.391	1.3383
1	0.459	1.3509
1	0.527	1.3634
1	0.595	1.3823
1	0.663	1.4011
0	0.765	1.42
0	0.867	1.4451
0	0.969	1.4765
0	1.054	1.5079
0	1.156	1.5394
0	1.258	1.5771
0	1.36	1.6148
0	1.462	1.6587
0	1.564	1.7027
0	1.649	1.753
0	1.751	1.8033
0	1.853	1.8598
0	1.938	1.9163
0	2.04	1.9729
0	2.125	2.0357
0	2.21	2.1048
0	2.295	2.1677
0	2.38	2.2431
0	2.448	2.3122
0	2.516	2.3876
0	2.584	2.463
0	2.635	2.5447
0	2.686	2.62
0	2.737	2.7017
0	2.771	2.7897
0	2.805	2.8714
0	2.822	2.9531
0	2.839	3.041
0	2.839	3.129
0	2.839	3.2107
0	2.822	3.2986
0	2.805	3.3803
0	2.771	3.4683
0	2.737	3.5499
0	2.686	3.6316
0	2.635	3.707
0	2.584	3.7887
0	2.516	3.8641
0	2.448	3.9395
0	2.363	4.0149
0	2.295	4.084
0	2.21	4.1468
0	2.108	4.216
0	2.023	4.2788
2	1.938	4.3353
2	1.87	4.3919
2	1.802	4.4484
2	1.717	4.505
2	1.649	4.5553
2	1.581	4.5992
2	1.496	4.6495
2	1.428	4.6935
2	1.36	4.7375
2	1.275	4.7752
2	1.207	4.8129
2	1.139	4.8506
2	1.071	4.882
2	0.986	4.9134
2	0.918	4.9385
2	0.85	4.9699
2	0.782	4.9951
2	0.714	5.0139
2	0.646	5.0328
2	0.578	5.0516
2	0.51	5.0705
2	0.442	5.083
2	0.374	5.0956
2	0.306	5.1082
2	0.238	5.1144
2	0.187	5.127
2	0.119	5.127
2	0.051	5.1333
2	0	5.1333
2	-0.051	5.1333
2	-0.119	5.127
2	-0.187	5.1207
2	-0.255	5.1144
2	-0.323	5.1082
2	-0.374	5.0956
2	-0.442	5.083
2	-0.51	5.0705
2	-0.578	5.0516
2	-0.646	5.0328
2	-0.714	5.0139
2	-0.782	4.9888
2	-0.85	4.9637
2	-0.918	4.9385
2	-0.986	4.9134
2	-1.071	4.882
2	-1.139	4.8443
2	-1.207	4.8129
0	-1.309	4.7752
0	-1.411	4.7312
0	-1.496	4.6872
0	-1.598	4.6432
0	-1.7	4.593
0	-1.802	4.5364
0	-1.904	4.4861
0	-1.989	4.4233
0	-2.091	4.3605
0	-2.176	4.2976
0	-2.261	4.2348
0	-2.346	4.1594
0	-2.431	4.0903
0	-2.516	4.0149
0	-2.584	3.9395
0	-2.652	3.8578
0	-2.72	3.7824
0	-2.771	3.6945
0	-2.822	3.6128
0	-2.856	3.5248
0	-2.89	3.4431
0	-2.924	3.3552
0	-2.924	3.2672
0	-2.941	3.1793
0	-2.941	3.0913
0	-2.924	3.0033
0	-2.907	2.9154
0	-2.873	2.8274
0	-2.839	2.7394
0	-2.805	2.6515
0	-2.754	2.5698
1	-2.686	2.4881
1	-2.652	2.4064
1	-2.601	2.331
1	-2.55	2.2494
1	-2.499	2.174
1	-2.448	2.0986
1	-2.38	2.0294
1	-2.312	1.9603
1	-2.244	1.8912
1	-2.176	1.8221
1	-2.108	1.7593
1	-2.04	1.6964
1	-1.955	1.6336
1	-1.887	1.5771
1	-1.819	1.5205
1	-1.734	1.4703
1	-1.666	1.4137
1	-1.598	1.3697
1	-1.53	1.3195
1	-1.462	1.2755
1	-1.377	1.2315
1	-1.309	1.1938
1	-1.258	1.1561
1	-1.19	1.1184
1	-1.122	1.0807
1	-1.071	1.0493
1	-1.003	1.0179
1	-0.952	0.98645
1	-0.884	0.96131
1	-0.833	0.93618
1	-0.782	0.91105
1	-0.731	0.88592
1	-0.68	0.86707
1	-0.629	0.84193
1	-0.578	0.82937
1	-0.544	0.81052
1	-0.493	0.79167
1	-0.442	0.7791
1	-0.408	0.76654
1	-0.357	0.75397
1	-0.323	0.74141
1	-0.272	0.73512
1	-0.238	0.72884
1	-0.204	0.72256
1	-0.153	0.71627
1	-0.119	0.70999
1	-0.085	0.70371
1	-0.051	0.70371
1	0	0.70371
1	0.017	0.70371
1	0.051	0.70371
1	0.085	0.70999
1	0.136	0.70999
1	0.17	0.71627
1	0.204	0.72256
1	0.238	0.72884
1	0.289	0.73512
1	0.323	0.74769
1	0.374	0.75397
1	0.408	0.76654
1	0.459	0.7791
1	0.493	0.79795
1	0.544	0.81052
1	0.595	0.82937
1	0.629	0.84822
0	0.714	0.86707
0	0.782	0.8922
0	0.867	0.91733
0	0.952	0.94246
0	1.02	0.97388
0	1.105	1.0053
0	1.19	1.043
0	1.275	1.0744
0	1.377	1.1184
0	1.462	1.1624
0	1.547	1.2064
0	1.649	1.2566
0	1.734	1.3069
0	1.836	1.3572
0	1.938	1.4137
0	2.04	1.4765
0	2.125	1.5394
0	2.227	1.6022
0	2.329	1.6713
0	2.431	1.7404
0	2.516	1.8158
0	2.618	1.8975
0	2.703	1.9729
0	2.805	2.0609
0	2.89	2.1425
0	2.958	2.2305
0	3.043	2.3247
0	3.111	2.4127
0	3.162	2.507
0	3.213	2.6075
0	3.264	2.7017
0	3.298	2.8023
0	3.332	2.9028
0	3.349	3.0033
0	3.349	3.1038
0	3.349	3.2044
0	3.332	3.3049
0	3.315	3.4054
0	3.281	3.4997
0	3.23	3.6002
0	3.196	3.6945
0	3.128	3.795
0	3.06	3.883
2	2.992	3.9772
2	2.941	4.0652
2	2.89	4.1531
2	2.822	4.2411
2	2.754	4.3228
2	2.686	4.4044
2	2.618	4.4861
2	2.55	4.5615
2	2.465	4.6369
2	2.397	4.7123
2	2.329	4.7814
2	2.244	4.8506
2	2.176	4.9197
2	2.108	4.9825
2	2.04	5.0453
2	1.972	5.1019
2	1.904	5.1647
2	1.836	5.2213
2	1.785	5.2715
2	1.717	5.3281
2	1.666	5.3783
2	1.615	5.4286
2	1.564	5.4726
2	1.53	5.5228
2	1.479	5.5668
2	1.445	5.6108
2	1.411	5.6548
2	1.377	5.6988
2	1.36	5.7365
2	1.326	5.7805
2	1.309	5.8182
1	1.275	5.8559
1	1.207	5.8936
1	1.139	5.9313
1	1.088	5.9627
1	1.02	5.9941
1	0.969	6.0255
1	0.918	6.0569
1	0.867	6.082
1	0.816	6.1072
1	0.782	6.1323
1	0.731	6.1574
1	0.697	6.1763
1	0.663	6.1951
1	0.629	6.214
1	0.595	6.2328
1	0.561	6.2517
1	0.544	6.2705
1	0.51	0
1	0.476	0.018849
1	0.459	0.031415
1	0.442	0.043982
1	0.408	0.056548
1	0.391	0.069114
1	0.374	0.08168
1	0.357	0.094246
1	0.34	0.10681
1	0.323	0.1131
1	0.306	0.12566
1	0.289	0.13195
1	0.289	0.14451
1	0.272	0.15079
1	0.255	0.15708
1	0.255	0.16964
1	0.238	0.17593
1	0.221	0.18221
1	0.221	0.18849
1	0.221	0.19478
1	0.204	0.20106
1	0.204	0.20734
1	0.187	0.21363
1	0.187	0.21991
1	0.187	0.22619
1	0.187	0.23247
1	0.17	0.23876
1	0.17	0.24504
1	0.17	0.25132
1	0.17	0.25761
1	0.17	0.25761
1	0.17	0.26389
1	0.17	0.27017
1	0.17	0.27646
1	0.17	0.28274
1	0.17	0.28902
1	0.17	0.28902
1	0.17	0.29531
1	0.17	0.30159
1	0.187	0.30787
1	0.187	0.31416
1	0.187	0.32044
1	0.187	0.32672
1	0.204	0.333
1	0.204	0.33929
1	0.204	0.34557
1	0.221	0.35185
1	0.221	0.35814
1	0.238	0.36442
1	0.238	0.3707
1	0.255	0.37699
1	0.255	0.38955
1	0.272	0.39583
1	0.289	0.40212
1	0.306	0.41469
1	0.306	0.42097
1	0.323	0.43353
1	0.34	0.4461
1	0.357	0.45238
1	0.374	0.46495
1	0.391	0.47752
1	0.408	0.49008
0	0.459	0.50265
0	0.51	0.5215
0	0.561	0.53406
0	0.612	0.55291
0	0.663	0.57176
2	0.731	0.59061
2	0.799	0.61574
2	0.884	0.64088
2	0.986	0.67229
2	1.071	0.70371
2	1.156	0.73512
2	1.258	0.77282
2	1.36	0.81052
2	1.462	0.8545
2	1.564	0.89848
2	1.666	0.94875
2	1.768	0.99901
2	1.887	1.0556
2	2.006	1.1121
2	2.125	1.1749
2	2.244	1.2378
2	2.363	1.3069
2	2.482	1.3823
2	2.601	1.4577
2	2.737	1.5394
2	2.856	1.621
2	2.975	1.709
2	3.111	1.8033
2	3.23	1.8975
0	3.315	1.998
0	3.4	2.0986
0	3.485	2.1991
0	3.57	2.3059
0	3.638	2.4127
0	3.689	2.5258
0	3.74	2.6389
0	3.791	2.752
0	3.808	2.8651
0	3.842	2.9782
0	3.842	3.0976
0	3.842	3.2107
0	3.825	3.3238
0	3.791	3.4431
0	3.757	3.5562
0	3.706	3.6693
0	3.655	3.7761
0	3.587	3.8892
0	3.519	3.996
0	3.434	4.0966
0	3.349	4.1971
0	3.264	4.2976
0	3.162	4.3982
0	3.06	4.4924
0	2.958	4.5804
0	2.873	4.6683
0	2.771	4.75
0	2.669	4.8317
0	2.567	4.9134
0	2.465	4.9888
0	2.363	5.0642
0	2.278	5.1333
0	2.176	5.1961
0	2.091	5.2652
0	2.006	5.3281
0	1.938	5.3846
0	1.853	5.4412
0	1.785	5.4977
0	1.717	5.548
0	1.649	5.5982
0	1.581	5.6485
0	1.53	5.6925
0	1.479	5.7428
0	1.428	5.7867
0	1.377	5.8244
0	1.326	5.8684
0	1.292	5.9061
0	1.258	5.9438
0	1.224	5.9815
0	1.19	6.0192
1	1.173	6.0569
1	1.122	6.0883
1	1.071	6.1197
1	1.037	6.1574
1	1.003	6.1826
1	0.969	6.214
1	0.935	6.2454
1	0.901	6.2705
1	0.867	0.012566
1	0.85	0.043982
1	0.833	0.069114
1	0.816	0.094246
1	0.799	0.1131
1	0.782	0.13823
1	0.765	0.16336
1	0.765	0.18849
1	0.748	0.20734
1	0.748	0.23247
1	0.748	0.25761
1	0.748	0.27646
1	0.748	0.30159
1	0.748	0.32044
1	0.748	0.34557
1	0.765	0.3707
1	0.765	0.38955
1	0.782	0.41469
1	0.799	0.43982
1	0.816	0.46495
1	0.833	0.49008
1	0.85	0.51521
1	0.867	0.54035
1	0.901	0.56548
1	0.918	0.59061
1	0.952	0.62203
0	1.02	0.65344
0	1.071	0.68486
0	1.139	0.71627
0	1.207	0.75397
0	1.275	0.79167
0	1.343	0.82937
0	1.428	0.87335
0	1.496	0.91733
0	1.581	0.96131
0	1.666	1.0116
0	1.751	1.0618
0	1.836	1.1184
0	1.921	1.1749
0	2.023	1.2315
0	2.108	1.2943
0	2.21	1.3572
0	2.312	1.4263
0	2.397	1.4954
0	2.499	1.5708
0	2.601	1.6462
0	2.703	1.7279
0	2.805	1.8095
0	2.89	1.8975
0	2.975	1.9855
0	3.077	2.0797
2	3.162	2.1677
2	3.264	2.2682
2	3.366	2.3687
2	3.451	2.4693
2	3.536	2.5761
2	3.604	2.6829
2	3.672	2.7897
2	3.723	2.9028
2	3.774	3.0159
2	3.808	3.129
2	3.825	3.2421
2	3.825	3.3552
2	3.825	3.4745
2	3.808	3.5877
2	3.791	3.7008
2	3.757	3.8138
2	3.723	3.9269
2	3.672	4.04
2	3.604	4.1468
2	3.553	4.2537
2	3.485	4.3605
2	3.417	4.4673
2	3.332	4.5678
2	3.264	4.6683
0	3.162	4.7626
0	3.06	4.8568
0	2.958	4.9448
0	2.856	5.0328
0	2.771	5.1207
0	2.686	5.2024
1	2.584	5.2841
1	2.482	5.3595
1	2.38	5.4286
1	2.278	5.4977
1	2.176	5.5668
1	2.091	5.6297
1	2.006	5.6925
1	1.921	5.7553
1	1.836	5.8119
1	1.768	5.8621
1	1.7	5.9187
1	1.649	5.9689
1	1.598	6.0129
1	1.547	6.0632
1	1.496	6.1072
1	1.445	6.1512
1	1.411	6.1951
1	1.377	6.2391
1	1.343	6.2768
1	1.326	0.037699
1	1.292	0.075397
1	1.275	0.1131
1	1.275	0.15079
1	1.258	0.18849
1	1.258	0.22619
1	1.241	0.26389
1	1.241	0.30159
1	1.258	0.33929
1	1.258	0.37699
1	1.275	0.42097
1	1.292	0.45867
1	1.309	0.49637
1	1.326	0.53406
1	1.36	0.57805
1	1.377	0.61574
1	1.411	0.65973
1	1.445	0.70371
1	1.496	0.74769
1	1.53	0.79167
0	1.598	0.84193
0	1.683	0.8922
0	1.751	0.94246
0	1.836	0.99273
0	1.921	1.0493
0	2.006	1.1121
0	2.108	1.1749
0	2.193	1.2378
0	2.295	1.3069
0	2.38	1.376
0	2.482	1.4514
0	2.584	1.5268
0	2.686	1.6022
0	2.771	1.6839
0	2.873	1.7718
0	2.975	1.8598
0	3.06	1.9478
0	3.145	2.042
0	3.23	2.1362
0	3.315	2.2368
0	3.383	2.3373
0	3.451	2.4441
0	3.519	2.5447
0	3.57	2.6515
0	3.604	2.7583
0	3.638	2.8714
0	3.655	2.9782
0	3.655	3.0913
0	3.655	3.1981
0	3.638	3.3112
0	3.621	3.418
0	3.587	3.5248
0	3.536	3.6316
0	3.485	3.7384
0	3.434	3.8453
0	3.349	3.9458
0	3.281	4.0463
0	3.196	4.1406
0	3.111	4.2348
0	3.009	4.3291
0	2.924	4.417
0	2.822	4.505
0	2.72	4.5867
0	2.618	4.6683
0	2.516	4.7437
0	2.414	4.8191
0	2.312	4.8945
0	2.227	4.9637
0	2.125	5.0265
0	2.023	5.0893
0	1.938	5.1459
0	1.836	5.2024
0	1.751	5.2589
0	1.666	5.3092
0	1.598	5.3595
0	1.513	5.4097
0	1.428	5.4537
0	1.36	5.4914
0	1.292	5.5354
1	1.224	5.5731
1	1.139	5.6045
1	1.037	5.6422
1	0.952	5.6736
1	0.884	5.6988
1	0.799	5.7239
1	0.714	5.749
1	0.646	5.7679
1	0.561	5.7867
1	0.493	5.7993
1	0.408	5.8182
1	0.34	5.8244
1	0.272	5.837
1	0.204	5.8433
1	0.136	5.8496
1	0.068	5.8496
0	0.017	5.8559
0	0	5.8559
2	-0.034	5.8559
2	-0.051	5.8496
2	-0.068	5.8496
2	-0.085	5.8496
2	-0.102	5.8433
2	-0.119	5.8433
2	-0.136	5.837
2	-0.153	5.8307
2	-0.17	5.8307
2	-0.187	5.8244
2	-0.204	5.8182
2	-0.221	5.8119
2	-0.238	5.8056
2	-0.255	5.793
2	-0.272	5.7867
2	-0.289	5.7805
2	-0.306	5.7679
2	-0.34	5.7616
2	-0.357	5.749
2	-0.391	5.7365
2	-0.408	5.7239
2	-0.442	5.7113
2	-0.459	5.6988
2	-0.493	5.6862
2	-0.527	5.6674
2	-0.544	5.6548
2	-0.578	5.6359
2	-0.612	5.6171
0	-0.68	5.5982
0	-0.748	5.5731
0	-0.799	5.5543
0	-0.867	5.5291
0	-0.935	5.4977
0	-1.02	5.4726
0	-1.088	5.4412
0	-1.156	5.4035
0	-1.241	5.3658
0	-1.309	5.3281
0	-1.394	5.2904
0	-1.479	5.2464
0	-1.564	5.2024
0	-1.666	5.1521
0	-1.751	5.1019
0	-1.836	5.0453
0	-1.938	4.9888
0	-2.023	4.926
0	-2.125	4.8631
0	-2.227	4.8003
0	-2.329	4.7312
0	-2.431	4.6621
0	-2.516	4.5867
0	-2.618	4.5113
0	-2.72	4.4296
0	-2.805	4.3479
0	-2.907	4.2599
0	-2.992	4.172
0	-3.06	4.0777
0	-3.145	3.9835
0	-3.213	3.8892
0	-3.281	3.795
0	-3.332	3.6945
0	-3.383	3.5939
0	-3.417	3.4934
0	-3.451	3.3866
0	-3.468	3.2861
0	-3.468	3.1793
0	-3.468	3.0724
0	-3.451	2.9719
0	-3.434	2.8651
0	-3.4	2.7646
0	-3.349	2.664
0	-3.298	2.5635
0	-3.247	2.463
0	-3.179	2.3687
0	-3.094	2.2745
0	-3.026	2.1802
0	-2.941	2.0923
0	-2.839	2.0043
0	-2.754	1.9226
0	-2.652	1.841
0	-2.55	1.7593
0	-2.448	1.6839
0	-2.363	1.6148
0	-2.261	1.5456
0	-2.159	1.4765
2	-2.057	1.4137
2	-1.921	1.3509
2	-1.802	1.3006
2	-1.683	1.2441
2	-1.564	1.1938
2	-1.428	1.1498
2	-1.326	1.1121
2	-1.207	1.0744
2	-1.088	1.0367
2	-0.969	1.0053
2	-0.867	0.98016
2	-0.748	0.95503
2	-0.646	0.9299
2	-0.544	0.91733
2	-0.425	0.89848
2	-0.323	0.88592
2	-0.221	0.87963
2	-0.119	0.87335
2	-0.017	0.87335
2	0.068	0.87335
2	0.17	0.87963
2	0.289	0.88592
0	0.357	0.8922
0	0.442	0.90477
0	0.51	0.92362
0	0.595	0.93618
0	0.68	0.95503
0	0.765	0.98016
0	0.85	1.0053
0	0.935	1.0304
0	1.02	1.0618
0	1.105	1.0933
0	1.19	1.1247
0	1.275	1.1624
0	1.377	1.2064
0	1.462	1.2441
0	1.564	1.2943
0	1.666	1.3383
0	1.751	1.3948
0	1.853	1.4451
0	1.955	1.5017
0	2.057	1.5645
0	2.142	1.6273
0	2.244	1.6964
0	2.346	1.7655
2	2.448	1.8347
2	2.567	1.9101
2	2.686	1.9917
2	2.805	2.0734
2	2.907	2.1551
2	3.009	2.2494
2	3.111	2.3373
2	3.213	2.4316
2	3.298	2.5321
2	3.366	2.6326
2	3.434	2.7332
2	3.502	2.84
2	3.553	2.9468
2	3.587	3.0536
2	3.621	3.1604
2	3.638	3.2672
2	3.638	3.3803
2	3.638	3.4871
2	3.621	3.6002
2	3.604	3.707
2	3.57	3.8138
2	3.519	3.9207
2	3.485	4.0275
2	3.417	4.128
2	3.366	4.2348
2	3.298	4.3353
2	3.23	4.4296
2	3.162	4.5238
2	3.077	4.6181
2	3.009	4.7123
0	2.907	4.8003
0	2.805	4.8883
0	2.703	4.9699
0	2.618	5.0516
0	2.516	5.127
0	2.431	5.2024
0	2.329	5.2715
1	2.261	5.3406
1	2.142	5.4097
1	2.04	5.4726
1	1.938	5.5291
1	1.853	5.5857
1	1.768	5.6422
1	1.683	5.6925
1	1.598	5.7428
1	1.513	5.793
1	1.445	5.837
1	1.377	5.881
1	1.309	5.9187
1	1.258	5.9564
1	1.19	5.9941
1	1.139	6.0318
1	1.088	6.0632
1	1.037	6.0946
1	1.003	6.126
1	0.952	6.1574
1	0.918	6.1826
1	0.884	6.214
1	0.85	6.2391
1	0.816	6.2642
1	0.799	0.0062831
1	0.765	0.031415
1	0.748	0.050265
1	0.714	0.075397
1	0.697	0.094246
1	0.68	0.11938
1	0.68	0.13823
1	0.663	0.15708
1	0.646	0.17593
1	0.646	0.19478
1	0.629	0.21363
1	0.629	0.23876
1	0.629	0.25761
1	0.629	0.27646
1	0.629	0.29531
1	0.629	0.31416
1	0.629	0.333
1	0.646	0.35185
1	0.646	0.3707
1	0.663	0.38955
1	0.68	0.4084
1	0.68	0.43353
1	0.697	0.45238
1	0.714	0.47123
1	0.731	0.49637
1	0.765	0.5215
1	0.782	0.54035
1	0.816	0.56548
1	0.833	0.59061
1	0.867	0.61574
1	0.901	0.64088
1	0.935	0.67229
1	0.969	0.69742
1	1.003	0.72884
1	1.054	0.76026
1	1.088	0.79167
1	1.139	0.82937
1	1.173	0.86079
1	1.224	0.89848
1	1.275	0.93618
0	1.36	0.97388
0	1.445	1.0179
0	1.53	1.0618
0	1.615	1.1121
0	1.717	1.1624
0	1.802	1.2126
0	1.904	1.2692
0	1.989	1.3257
0	2.091	1.3886
0	2.193	1.4514
0	2.278	1.5205
0	2.38	1.5896
0	2.482	1.665
0	2.584	1.7404
0	2.669	1.8221
0	2.771	1.9038
0	2.856	1.9855
0	2.958	2.0734
0	3.026	2.1614
0	3.111	2.2556
0	3.179	2.3499
0	3.247	2.4504
0	3.315	2.5447
0	3.366	2.6452
0	3.4	2.7457
0	3.434	2.8525
0	3.451	2.9531
0	3.468	3.0599
0	3.468	3.1604
0	3.451	3.2672
0	3.434	3.374
0	3.4	3.4745
0	3.366	3.5751
0	3.315	3.6756
0	3.264	3.7761
0	3.196	3.8704
0	3.128	3.9709
0	3.043	4.0589
0	2.958	4.1531
0	2.873	4.2411
0	2.788	4.3228
0	2.686	4.4044
0	2.584	4.4861
0	2.482	4.5615
0	2.397	4.6369
0	2.295	4.706
0	2.193	4.7752
0	2.091	4.838
0	1.989	4.9008
0	1.887	4.9574
0	1.785	5.0139
0	1.7	5.0642
0	1.598	5.1144
0	1.513	5.1647
0	1.428	5.2087
0	1.326	5.2464
0	1.241	5.2841
0	1.156	5.3218
0	1.088	5.3595
0	1.003	5.3909
0	0.918	5.416
0	0.85	5.4474
0	0.782	5.4726
0	0.697	5.4914
0	0.629	5.5103
0	0.561	5.5291
0	0.493	5.548
0	0.425	5.5605
0	0.357	5.5731
0	0.306	5.5857
0	0.238	5.592
0	0.17	5.5982
0	0.102	5.6045
0	0.051	5.6045
0	0	5.6045
0	-0.068	5.6045
0	-0.119	5.6045
0	-0.187	5.5982
0	-0.255	5.592
0	-0.306	5.5794
0	-0.374	5.5731
0	-0.442	5.5605
0	-0.51	5.5417
0	-0.578	5.5291
0	-0.646	5.5103
0	-0.714	5.4914
0	-0.782	5.4663
0	-0.867	5.4412
0	-0.935	5.416
0	-1.003	5.3846
0	-1.088	5.3532
0	-1.173	5.3155
0	-1.258	5.2841
0	-1.343	5.2401
0	-1.428	5.2024
0	-1.513	5.1584
0	-1.598	5.1082
0	-1.7	5.0579
0	-1.785	5.0076
0	-1.887	4.9511
0	-1.972	4.8945
0	-2.074	4.8317
0	-2.176	4.7689
0	-2.278	4.6998
0	-2.38	4.6306
0	-2.465	4.5615
0	-2.567	4.4861
0	-2.669	4.4044
0	-2.754	4.3228
0	-2.839	4.2411
0	-2.924	4.1531
0	-3.009	4.0652
0	-3.094	3.9709
0	-3.162	3.8767
0	-3.213	3.7824
0	-3.281	3.6819
0	-3.315	3.5814
0	-3.349	3.4808
0	-3.383	3.3803
0	-3.4	3.2798
0	-3.417	3.1793
0	-3.4	3.0724
0	-3.4	2.9719
0	-3.366	2.8714
0	-3.332	2.7708
0	-3.298	2.6703
0	-3.247	2.5698
0	-3.179	2.4755
0	-3.111	2.3813
0	-3.043	2.287
0	-2.958	2.1991
0	-2.873	2.1111
0	-2.788	2.0232
2	-2.703	1.9415
2	-2.567	1.8598
2	-2.448	1.7844
2	-2.329	1.7153
2	-2.193	1.6462
2	-2.074	1.5833
2	-1.938	1.5205
2	-1.819	1.464
2	-1.683	1.4137
2	-1.564	1.3634
2	-1.428	1.3195
2	-1.309	1.2755
2	-1.19	1.2378
2	-1.071	1.2064
2	-0.952	1.1749
2	-0.833	1.1498
2	-0.714	1.1247
2	-0.595	1.1058
2	-0.476	1.087
2	-0.357	1.0744
2	-0.238	1.0681
2	-0.136	1.0618
2	-0.017	1.0556
0	0.051	1.0618
0	0.136	1.0618
0	0.238	1.0681
0	0.323	1.0744
0	0.408	1.087
0	0.493	1.0995
0	0.578	1.1184
0	0.68	1.1372
0	0.765	1.1561
0	0.85	1.1812
0	0.952	1.2126
0	1.037	1.2441
0	1.139	1.2755
0	1.241	1.3132
0	1.326	1.3509
0	1.428	1.3886
0	1.53	1.4325
0	1.632	1.4828
0	1.717	1.5331
0	1.819	1.5833
0	1.921	1.6399
0	2.023	1.7027
0	2.125	1.7655
0	2.21	1.8284
0	2.312	1.8975
0	2.397	1.9666
0	2.499	2.042
0	2.584	2.1174
0	2.652	2.1991
0	2.737	2.2808
0	2.805	2.3624
0	2.873	2.4504
0	2.924	2.5321
0	2.975	2.6263
0	3.026	2.7143
0	3.06	2.8085
0	3.094	2.8965
0	3.111	2.9908
0	3.111	3.085
0	3.111	3.1793
0	3.111	3.2735
0	3.077	3.3677
0	3.06	3.4557
0	3.026	3.5499
0	2.975	3.6379
0	2.924	3.7259
0	2.856	3.8138
0	2.788	3.9018
0	2.72	3.9835
2	2.635	4.0652
2	2.584	4.1406
2	2.516	4.2222
2	2.465	4.2914
2	2.397	4.3667
2	2.329	4.4359
2	2.244	4.505
2	2.176	4.5741
2	2.108	4.6369
2	2.023	4.6998
2	1.955	4.7626
2	1.887	4.8191
2	1.819	4.8757
2	1.734	4.926
2	1.666	4.9825
2	1.598	5.0265
2	1.53	5.0767
2	1.462	5.1207
2	1.394	5.1647
2	1.343	5.2024
2	1.275	5.2464
2	1.224	5.2841
2	1.156	5.3155
2	1.105	5.3532
2	1.054	5.3846
2	1.003	5.416
2	0.952	5.4474
2	0.901	5.4726
2	0.867	5.504
2	0.816	5.5291
2	0.782	5.548
2	0.748	5.5731
2	0.697	5.5982
2	0.663	5.6171
0	0.612	5.6359
0	0.544	5.6548
0	0.493	5.6674
0	0.425	5.6862
0	0.374	5.6988
2	0.323	5.705
2	0.289	5.7176
2	0.272	5.7239
2	0.238	5.7302
2	0.221	5.7428
2	0.187	5.749
2	0.17	5.749
2	0.153	5.7553
2	0.119	5.7616
2	0.102	5.7679
2	0.085	5.7679
2	0.051	5.7679
2	0.034	5.7742
2	0.017	5.7742
2	0	5.7742
2	-0.017	5.7742
2	-0.034	5.7742
2	-0.051	5.7679
2	-0.085	5.7679
2	-0.102	5.7679
2	-0.119	5.7616
2	-0.153	5.7553
2	-0.17	5.749
2	-0.187	5.749
2	-0.221	5.7428
2	-0.238	5.7302
2	-0.272	5.7239
2	-0.289	5.7176
2	-0.323	5.705
0	-0.374	5.6988
0	-0.425	5.6862
0	-0.493	5.6674
0	-0.544	5.6548
0	-0.595	5.6359
0	-0.663	5.6171
0	-0.731	5.5982
0	-0.782	5.5731
0	-0.85	5.548
0	-0.918	5.5228
0	-0.986	5.4914
0	-1.054	5.46
0	-1.139	5.4286
0	-1.207	5.3972
0	-1.292	5.3595
0	-1.36	5.3155
0	-1.445	5.2715
0	-1.53	5.2275
0	-1.615	5.1836
0	-1.717	5.1333
0	-1.802	5.0767
0	-1.904	5.0202
0	-1.989	4.9637
0	-2.091	4.9008
0	-2.193	4.838
0	-2.278	4.7689
0	-2.38	4.6998
0	-2.482	4.6244
0	-2.584	4.549
0	-2.669	4.4736
0	-2.771	4.3919
0	-2.856	4.3039
0	-2.958	4.216
0	-3.043	4.128
0	-3.111	4.0338
0	-3.196	3.9395
0	-3.264	3.8453
0	-3.315	3.7447
0	-3.366	3.6442
0	-3.417	3.5437
0	-3.434	3.4369
0	-3.468	3.3363
0	-3.485	3.2295
0	-3.485	3.129
0	-3.468	3.0222
0	-3.451	2.9154
0	-3.417	2.8148
0	-3.383	2.7143
0	-3.332	2.6075
0	-3.281	2.5132
0	-3.213	2.4127
0	-3.145	2.3185
0	-3.077	2.2242
0	-2.992	2.13
0	-2.89	2.042
0	-2.805	1.9603
0	-2.703	1.8724
0	-2.618	1.797
0	-2.516	1.7153
0	-2.414	1.6462
1	-2.312	1.5708
1	-2.244	1.5017
1	-2.159	1.4388
1	-2.091	1.376
1	-2.023	1.3132
1	-1.955	1.2503
1	-1.887	1.1938
1	-1.819	1.1372
1	-1.751	1.087
1	-1.683	1.0304
1	-1.632	0.98645
1	-1.581	0.93618
1	-1.53	0.88592
1	-1.479	0.84193
1	-1.428	0.79795
1	-1.377	0.75397
1	-1.343	0.71627
1	-1.309	0.67858
1	-1.275	0.63459
1	-1.241	0.59689
1	-1.207	0.56548
1	-1.173	0.52778
1	-1.156	0.49008
1	-1.139	0.45867
1	-1.122	0.42097
0	-1.088	0.38955
0	-1.037	0.35814
0	-1.003	0.32672
0	-0.986	0.29531
0	-0.952	0.26389
0	-0.918	0.23876
0	-0.901	0.21363
0	-0.884	0.18221
0	-0.867	0.15708
2	-0.85	0.13195
2	-0.816	0.10681
2	-0.765	0.08168
2	-0.731	0.056548
2	-0.697	0.037699
2	-0.68	0.018849
2	-0.646	6.2831
2	-0.612	6.258
2	-0.595	6.2391
2	-0.578	6.2265
2	-0.544	6.2077
2	-0.527	6.1889
2	-0.51	6.1763
2	-0.493	6.1574
2	-0.476	6.1449
2	-0.476	6.1323
2	-0.459	6.1135
2	-0.442	6.1009
2	-0.442	6.0883
2	-0.425	6.0758
2	-0.425	6.0632
2	-0.425	6.0506
2	-0.425	6.0381
2	-0.408	6.0255
2	-0.408	6.0129
2	-0.408	6.0004
2	-0.408	5.9878
2	-0.425	5.9752
2	-0.425	5.9627
2	-0.425	5.9501
2	-0.425	5.9313
2	-0.442	5.9187
2	-0.442	5.9061
2	-0.459	5.8936
2	-0.476	5.881
2	-0.476	5.8621
2	-0.493	5.8496
2	-0.51	5.837
2	-0.527	5.8182
2	-0.544	5.7993
2	-0.561	5.7867
2	-0.578	5.7679
2	-0.612	5.749
2	-0.629	5.7302
2	-0.663	5.7113
2	-0.68	5.6925
2	-0.714	5.6674
2	-0.748	5.6485
2	-0.782	5.6234
2	-0.816	5.5982
2	-0.85	5.5731
0	-0.918	5.548
0	-0.986	5.5228
0	-1.054	5.4914
0	-1.122	5.4537
0	-1.19	5.4223
0	-1.275	5.3846
0	-1.343	5.3469
0	-1.428	5.3029
0	-1.513	5.2589
0	-1.598	5.215
0	-1.683	5.1647
0	-1.785	5.1082
0	-1.87	5.0579
0	-1.972	4.9951
0	-2.057	4.9385
0	-2.159	4.8757
0	-2.261	4.8066
0	-2.346	4.7375
0	-2.448	4.6683
0	-2.55	4.593
0	-2.652	4.5113
0	-2.737	4.4296
0	-2.839	4.3479
0	-2.924	4.2599
0	-3.009	4.172
0	-3.094	4.0777
0	-3.179	3.9835
0	-3.247	3.8892
0	-3.298	3.7887
0	-3.366	3.6882
0	-3.4	3.5877
0	-3.451	3.4871
0	-3.468	3.3803
0	-3.485	3.2735
0	-3.502	3.173
0	-3.485	3.0661
0	-3.485	2.9593
0	-3.451	2.8588
0	-3.417	2.752
0	-3.366	2.6515
0	-3.315	2.5509
0	-3.264	2.4504
0	-3.196	2.3562
0	-3.111	2.2619
0	-3.026	2.1677
0	-2.941	2.0797
0	-2.856	1.9917
0	-2.771	1.9038
0	-2.669	1.8221
0	-2.567	1.7467
0	-2.465	1.6713
0	-2.363	1.5959
0	-2.261	1.5268
0	-2.159	1.4577
0	-2.057	1.3948
0	-1.972	1.332
0	-1.87	1.2755
0	-1.768	1.2252
0	-1.683	1.1687
0	-1.581	1.1184
0	-1.496	1.0744
0	-1.411	1.0304
0	-1.326	0.99273
0	-1.241	0.94875
0	-1.156	0.91733
0	-1.071	0.87963
1	-1.003	0.84822
1	-0.952	0.82309
1	-0.901	0.79167
1	-0.867	0.76654
1	-0.816	0.74141
1	-0.782	0.71627
1	-0.748	0.69114
1	-0.714	0.67229
1	-0.68	0.64716
1	-0.646	0.62831
1	-0.612	0.60946
1	-0.578	0.59061
1	-0.544	0.57805
1	-0.527	0.5592
1	-0.493	0.54035
1	-0.476	0.52778
1	-0.442	0.51521
1	-0.425	0.50265
1	-0.408	0.49008
1	-0.391	0.47752
1	-0.374	0.46495
1	-0.34	0.45238
1	-0.323	0.4461
1	-0.323	0.43353
1	-0.306	0.42097
1	-0.289	0.41469
1	-0.272	0.4084
1	-0.255	0.39583
1	-0.255	0.38955
0	-0.204	0.38327
0	-0.17	0.37699
1	-0.136	0.3707
1	-0.119	0.3707
1	-0.119	0.36442
1	-0.102	0.35814
1	-0.102	0.35814
1	-0.085	0.35185
1	-0.085	0.35185
1	-0.068	0.34557
1	-0.068	0.34557
1	-0.068	0.34557
1	-0.051	0.33929
1	-0.051	0.33929
1	-0.034	0.33929
1	-0.034	0.33929
1	-0.034	0.333
1	-0.017	0.333
1	-0.017	0.333
1	-0.017	0.333
1	0	0.333
1	0	0.333
1	0	0.333
1	0	0.333
1	0	0.333
1	0.017	0.333
1	0.017	0.333
1	0.017	0.333
1	0.034	0.333
1	0.034	0.33929
1	0.034	0.33929
1	0.051	0.33929
1	0.051	0.33929
1	0.068	0.34557
1	0.068	0.34557
1	0.068	0.34557
1	0.085	0.35185
1	0.085	0.35185
1	0.102	0.35814
1	0.102	0.35814
1	0.119	0.36442
1	0.119	0.3707
1	0.136	0.3707
0	0.17	0.37699
0	0.204	0.38327
0	0.238	0.38955
0	0.289	0.39583
0	0.323	0.4084
0	0.357	0.42097
0	0.408	0.42725
0	0.442	0.43982
0	0.493	0.45867
0	0.544	0.47123
0	0.578	0.49008
0	0.629	0.50893
0	0.68	0.52778
0	0.731	0.54663
0	0.782	0.57176
0	0.833	0.59689
0	0.901	0.62203
0	0.952	0.65344
0	1.02	0.67858
0	1.088	0.70999
0	1.139	0.74769
0	1.207	0.7791
0	1.292	0.8168
0	1.36	0.86079
0	1.445	0.90477
0	1.513	0.94875
0	1.598	0.99273
0	1.683	1.043
0	1.768	1.0933
0	1.853	1.1498
0	1.955	1.2064
0	2.04	1.2692
0	2.142	1.332
0	2.244	1.3948
0	2.329	1.464
0	2.431	1.5331
0	2.533	1.6085
0	2.635	1.6902
0	2.72	1.7718
0	2.822	1.8535
0	2.907	1.9415
0	3.009	2.0294
0	3.094	2.1174
0	3.179	2.2117
0	3.247	2.3122
0	3.315	2.4064
0	3.383	2.507
0	3.434	2.6138
0	3.468	2.7143
0	3.502	2.8211
0	3.536	2.9279
0	3.553	3.0347
0	3.553	3.1416
0	3.536	3.2484
0	3.519	3.3552
0	3.502	3.4557
0	3.451	3.5625
0	3.417	3.6693
0	3.349	3.7699
0	3.298	3.8704
0	3.213	3.9646
0	3.145	4.0652
0	3.06	4.1531
0	2.975	4.2474
0	2.873	4.3353
0	2.771	4.417
0	2.686	4.4987
0	2.584	4.5804
0	2.482	4.6558
0	2.38	4.7312
0	2.278	4.8003
0	2.176	4.8694
0	2.074	4.9322
0	1.989	4.9951
0	1.887	5.0516
0	1.785	5.1082
0	1.7	5.1584
0	1.615	5.2087
0	1.513	5.2527
0	1.428	5.3029
2	1.36	5.3406
2	1.309	5.3846
2	1.258	5.4223
2	1.207	5.46
2	1.156	5.4914
2	1.105	5.5291
2	1.071	5.5605
2	1.037	5.592
2	1.003	5.6234
2	0.969	5.6548
2	0.935	5.6799
2	0.901	5.7113
2	0.884	5.7365
2	0.85	5.7616
2	0.833	5.7867
2	0.816	5.8119
2	0.799	5.837
2	0.782	5.8621
2	0.765	5.8873
2	0.765	5.9061
0	0.714	5.9313
0	0.697	5.9501
0	0.663	5.9752
0	0.629	5.9941
0	0.595	6.0129
0	0.578	6.0318
0	0.544	6.0443
0	0.527	6.0632
0	0.51	6.0758
0	0.493	6.0946
0	0.476	6.1072
0	0.459	6.1197
1	0.442	6.1323
1	0.391	6.1512
1	0.357	6.1574
1	0.323	6.17
1	0.272	6.1763
1	0.238	6.1889
1	0.204	6.1951
1	0.17	6.2014
1	0.136	6.2077
1	0.102	6.2077
1	0.068	6.214
1	0.034	6.214
1	0	6.214
1	-0.017	6.214
1	-0.051	6.214
1	-0.085	6.2077
1	-0.119	6.2077
0	-0.119	6.2014
0	-0.136	6.2014
0	-0.136	6.1951
0	-0.153	6.1889
2	-0.153	6.1826
2	-0.136	6.1826
2	-0.119	6.1763
2	-0.102	6.17
2	-0.085	6.17
2	-0.085	6.1637
2	-0.068	6.1637
2	-0.051	6.1637
2	-0.034	6.1637
2	-0.017	6.1574
2	0	6.1574
2	0	6.1574
2	0.017	6.1574
2	0.034	6.1574
2	0.051	6.1637
2	0.051	6.1637
2	0.068	6.1637
2	0.085	6.17
2	0.102	6.17
2	0.119	6.1763
2	0.136	6.1826
2	0.153	6.1826
2	0.17	6.1889
2	0.187	6.1951
2	0.204	6.2014
2	0.221	6.2077
2	0.255	6.214
0	0.238	6.2203
0	0.238	6.2328
0	0.238	6.2391
0	0.221	6.2454
0	0.221	6.2517
0	0.221	6.258
0	0.221	6.2642
0	0.221	6.2705
0	0.221	6.2768
0	0.221	0.0062831
0	0.221	0.012566
0	0.221	0.018849
0	0.221	0.025132
0	0.221	0.031415
0	0.238	0.037699
0	0.238	0.043982
1	0.238	0.050265
1	0.221	0.062831
1	0.204	0.069114
1	0.187	0.075397
1	0.153	0.075397
1	0.136	0.08168
1	0.119	0.087963
1	0.102	0.087963
1	0.085	0.094246
1	0.068	0.094246
1	0.051	0.10053
1	0.034	0.10053
1	0.017	0.10053
1	0	0.10053
1	0	0.10053
1	-0.017	0.10053
1	-0.034	0.10053
1	-0.051	0.10053
1	-0.068	0.094246
1	-0.085	0.094246
1	-0.102	0.094246
0	-0.085	0.087963
0	-0.085	0.087963
0	-0.068	0.08168
0	-0.068	0.08168
0	-0.051	0.08168
0	-0.051	0.075397
0	-0.034	0.075397
1	-0.034	0.075397
1	-0.051	0.075397
1	-0.068	0.069114
1	-0.085	0.069114
1	-0.102	0.062831
0	-0.102	0.062831
0	-0.102	0.056548
0	-0.085	0.056548
0	-0.085	0.050265
0	-0.085	0.050265
0	-0.068	0.050265
0	-0.068	0.043982
0	-0.068	0.043982
0	-0.051	0.043982
0	-0.051	0.037699
0	-0.051	0.037699
0	-0.051	0.037699
0	-0.034	0.031415
[truncated: 5,162 more rows]
