# Supplementary material for: Skilled motor control of an inverted pendulum implies low entropy of states but high entropy of actions
Source: PLoS Comput Biol. 2023 Jan 6;19(1):e1010810. doi: 10.1371/journal.pcbi.1010810 (PMC9851554; doi:10.1371/journal.pcbi.1010810)
Supplement: S2 File — The dataset within the file contains the data collected during the experiment. Each CSV file named “FRI_p_l.csv” corresponds to a different trial, where “p” stands for an unique numerical participant’s identifier and “l” stands for pendulum length (where “2” corresponds to 0.2, “3” to 0.3 m, “4” to 0.4 m, etc.). In every file, rows correspond to subsequent time steps, sampled with a frequency of 0.017 s. For every recorded time step, each column contains: the action selected by the trial’s participant (“action”). The value 0 corresponds to a “no action”, the value 1 represents an action that pushes the pendulum towards the clockwise direction and the value 2 corresponds to an action that pushes the pendulum towards the anti-clockwise direction.the angular velocity of the pendulum at that time step (“ang. velocity”), measured in rad s−1.the angle of the pendulum at that time step (“angle”), measured in rad with values in the interval [0, 2π) rad. The angle 0 rad corresponds to the pendulum oriented in its upright position.the single utility value associated to the whole trial (“utility”). (ZIP) [file pcbi.1010810.s002.zip › ExperimentalData/FRI_6_5.csv]

action	angular vel.	angle	trial utility
0	0	3.2358	-5.2173
0	0	3.2358
0	-0.017	3.2358
0	-0.017	3.2358
0	-0.017	3.2358
0	-0.034	3.2358
0	-0.034	3.2358
0	-0.034	3.2358
0	-0.051	3.2295
0	-0.051	3.2295
0	-0.051	3.2295
0	-0.068	3.2232
0	-0.068	3.2232
0	-0.068	3.2232
0	-0.068	3.217
0	-0.085	3.217
0	-0.085	3.2107
0	-0.085	3.2107
0	-0.085	3.2107
0	-0.102	3.2044
0	-0.102	3.2044
0	-0.102	3.1981
0	-0.102	3.1918
0	-0.119	3.1918
0	-0.119	3.1855
0	-0.119	3.1855
0	-0.119	3.1793
0	-0.119	3.1793
0	-0.119	3.173
0	-0.119	3.1667
0	-0.119	3.1667
0	-0.136	3.1604
0	-0.136	3.1541
0	-0.136	3.1541
0	-0.136	3.1478
0	-0.136	3.1416
0	-0.136	3.1416
0	-0.136	3.1353
0	-0.136	3.129
0	-0.136	3.129
0	-0.136	3.1227
0	-0.136	3.1164
0	-0.119	3.1164
0	-0.119	3.1101
0	-0.119	3.1038
0	-0.119	3.1038
0	-0.119	3.0976
0	-0.119	3.0976
0	-0.119	3.0913
0	-0.119	3.085
0	-0.102	3.085
2	-0.102	3.0787
2	-0.085	3.0787
2	-0.068	3.0724
2	-0.051	3.0724
2	-0.017	3.0724
2	0	3.0724
2	0	3.0724
2	0.017	3.0724
2	0.034	3.0724
2	0.068	3.0724
2	0.085	3.0787
2	0.102	3.0787
2	0.119	3.085
2	0.136	3.085
2	0.153	3.0913
2	0.17	3.0976
2	0.187	3.1038
2	0.221	3.1101
2	0.238	3.1164
2	0.255	3.1227
2	0.272	3.129
2	0.289	3.1416
2	0.289	3.1478
2	0.306	3.1604
2	0.323	3.1667
2	0.34	3.1793
2	0.357	3.1918
2	0.374	3.1981
2	0.374	3.2107
2	0.391	3.2232
2	0.408	3.2358
2	0.408	3.2484
2	0.425	3.2609
2	0.425	3.2735
2	0.442	3.2861
2	0.442	3.2986
2	0.442	3.3112
2	0.459	3.33
2	0.459	3.3426
2	0.459	3.3552
2	0.459	3.3677
2	0.459	3.3866
2	0.459	3.3992
2	0.459	3.4117
2	0.459	3.4243
2	0.459	3.4431
2	0.459	3.4557
2	0.459	3.4683
2	0.459	3.4808
2	0.442	3.4934
2	0.442	3.5122
2	0.442	3.5248
2	0.425	3.5374
2	0.425	3.5499
2	0.408	3.5625
2	0.408	3.5751
2	0.391	3.5877
2	0.391	3.6002
2	0.34	3.6128
2	0.306	3.6191
2	0.255	3.6316
2	0.204	3.6379
2	0.17	3.6442
2	0.119	3.6442
2	0.068	3.6505
2	0.034	3.6505
2	0	3.6505
2	-0.017	3.6505
2	-0.051	3.6505
2	-0.068	3.6505
2	-0.102	3.6442
2	-0.136	3.6442
2	-0.153	3.6379
2	-0.187	3.6316
2	-0.221	3.6254
2	-0.238	3.6191
2	-0.272	3.6128
2	-0.306	3.6002
2	-0.323	3.5939
2	-0.357	3.5814
2	-0.374	3.5688
2	-0.408	3.5562
2	-0.425	3.5437
2	-0.442	3.5311
2	-0.476	3.5185
2	-0.493	3.506
2	-0.51	3.4871
2	-0.527	3.4745
2	-0.544	3.4557
2	-0.578	3.4369
2	-0.595	3.4243
2	-0.595	3.4054
2	-0.612	3.3866
2	-0.629	3.3677
2	-0.646	3.3489
2	-0.663	3.3238
2	-0.68	3.3049
2	-0.714	3.2861
2	-0.731	3.2609
2	-0.748	3.2421
2	-0.782	3.217
2	-0.799	3.1918
2	-0.816	3.1667
2	-0.833	3.1478
2	-0.85	3.1164
2	-0.867	3.0913
2	-0.867	3.0661
2	-0.884	3.041
2	-0.884	3.0159
2	-0.901	2.9845
2	-0.901	2.9593
2	-0.901	2.9342
2	-0.918	2.9028
2	-0.918	2.8777
2	-0.918	2.8462
2	-0.918	2.8211
2	-0.901	2.796
2	-0.901	2.7646
2	-0.901	2.7394
2	-0.884	2.7143
2	-0.884	2.6829
2	-0.867	2.6578
2	-0.85	2.6326
2	-0.833	2.6075
2	-0.816	2.5823
2	-0.799	2.5572
2	-0.782	2.5321
2	-0.765	2.507
2	-0.748	2.4881
2	-0.731	2.463
2	-0.714	2.4441
2	-0.68	2.419
2	-0.663	2.4001
2	-0.629	2.3813
2	-0.612	2.3624
2	-0.578	2.3436
2	-0.561	2.3247
2	-0.527	2.3122
2	-0.493	2.2933
2	-0.476	2.2808
2	-0.442	2.2682
2	-0.408	2.2556
2	-0.374	2.2431
2	-0.34	2.2305
2	-0.289	2.2179
2	-0.238	2.2117
2	-0.187	2.2054
2	-0.119	2.1991
2	-0.051	2.1991
2	0	2.1991
2	0.051	2.1991
2	0.119	2.1991
2	0.187	2.2054
2	0.255	2.2117
2	0.306	2.2179
2	0.374	2.2305
2	0.442	2.2431
2	0.493	2.2556
2	0.561	2.2745
2	0.629	2.2933
2	0.68	2.3122
2	0.748	2.331
2	0.799	2.3562
2	0.867	2.3813
2	0.918	2.4064
2	0.969	2.4378
2	1.02	2.4693
2	1.071	2.5007
2	1.122	2.5321
2	1.173	2.5698
2	1.224	2.6012
2	1.275	2.6389
2	1.309	2.6829
2	1.36	2.7206
2	1.394	2.7646
2	1.428	2.8023
2	1.462	2.8462
2	1.496	2.8902
2	1.513	2.9405
2	1.547	2.9845
2	1.564	3.0284
2	1.598	3.0787
2	1.615	3.129
2	1.615	3.173
2	1.632	3.2232
2	1.649	3.2735
2	1.649	3.3238
2	1.649	3.374
2	1.649	3.4243
2	1.649	3.4745
2	1.649	3.5248
2	1.632	3.5751
2	1.632	3.6191
2	1.615	3.6693
2	1.598	3.7196
2	1.581	3.7636
2	1.547	3.8138
2	1.53	3.8578
2	1.513	3.9081
2	1.479	3.9521
2	1.445	3.996
2	1.411	4.04
2	1.394	4.084
2	1.36	4.1217
2	1.326	4.1657
2	1.275	4.2034
2	1.241	4.2411
2	1.207	4.2788
2	1.173	4.3102
2	1.122	4.3479
2	1.088	4.3793
2	1.037	4.4107
2	1.003	4.4421
2	0.952	4.4736
2	0.918	4.505
2	0.867	4.5301
2	0.833	4.5553
2	0.782	4.5804
2	0.748	4.6055
2	0.697	4.6244
2	0.663	4.6432
2	0.612	4.6621
2	0.561	4.6809
2	0.527	4.6998
2	0.476	4.7123
2	0.442	4.7312
2	0.391	4.7437
2	0.34	4.75
2	0.306	4.7626
2	0.255	4.7689
2	0.221	4.7814
2	0.17	4.7814
2	0.136	4.7877
0	0.068	4.794
0	0	4.794
0	-0.034	4.794
0	-0.102	4.794
0	-0.153	4.7877
0	-0.221	4.7814
1	-0.272	4.7752
1	-0.357	4.7626
1	-0.425	4.75
1	-0.493	4.7375
1	-0.578	4.7249
1	-0.646	4.706
1	-0.731	4.6809
1	-0.799	4.6621
1	-0.884	4.6306
1	-0.952	4.6055
1	-1.037	4.5741
1	-1.105	4.5427
1	-1.173	4.5113
1	-1.258	4.4736
1	-1.326	4.4359
1	-1.394	4.3919
1	-1.479	4.3479
1	-1.547	4.3039
1	-1.615	4.2537
1	-1.683	4.2034
1	-1.751	4.1531
1	-1.819	4.1029
1	-1.887	4.0463
1	-1.938	3.9898
1	-2.006	3.9269
1	-2.057	3.8641
1	-2.108	3.8013
1	-2.159	3.7384
1	-2.21	3.6756
1	-2.244	3.6065
1	-2.295	3.5374
1	-2.329	3.4683
1	-2.363	3.3992
1	-2.397	3.3238
1	-2.414	3.2546
1	-2.431	3.1793
1	-2.448	3.1101
1	-2.465	3.0347
1	-2.465	2.9593
1	-2.465	2.8839
1	-2.465	2.8085
1	-2.465	2.7394
1	-2.448	2.664
1	-2.431	2.5886
1	-2.414	2.5195
1	-2.397	2.4441
1	-2.363	2.375
1	-2.346	2.2996
1	-2.312	2.2305
1	-2.278	2.1614
1	-2.244	2.0923
1	-2.21	2.0294
1	-2.159	1.9603
1	-2.125	1.8975
1	-2.074	1.8347
1	-2.04	1.7718
1	-1.989	1.709
1	-1.955	1.6525
1	-1.904	1.5959
1	-1.853	1.5394
1	-1.819	1.4828
1	-1.768	1.4263
1	-1.734	1.376
1	-1.683	1.3257
1	-1.649	1.2755
1	-1.598	1.2252
1	-1.564	1.1749
1	-1.513	1.131
1	-1.479	1.087
1	-1.445	1.043
1	-1.411	0.99901
1	-1.377	0.95503
1	-1.343	0.91105
1	-1.309	0.87335
1	-1.275	0.83565
1	-1.258	0.79795
1	-1.224	0.76026
1	-1.207	0.72256
1	-1.173	0.68486
1	-1.156	0.65344
1	-1.139	0.61574
1	-1.122	0.58433
1	-1.105	0.54663
0	-1.071	0.51521
0	-1.037	0.4838
0	-1.02	0.45238
0	-0.986	0.42097
0	-0.969	0.39583
0	-0.935	0.36442
0	-0.918	0.33929
0	-0.901	0.30787
2	-0.884	0.28274
2	-0.85	0.25761
2	-0.816	0.23247
2	-0.782	0.20734
2	-0.765	0.18221
2	-0.731	0.16336
2	-0.697	0.13823
2	-0.68	0.11938
2	-0.663	0.10053
2	-0.629	0.075397
2	-0.612	0.056548
2	-0.595	0.037699
2	-0.578	0.025132
2	-0.561	0.0062831
2	-0.544	6.2705
2	-0.527	6.258
2	-0.51	6.2391
2	-0.493	6.2265
2	-0.493	6.2077
2	-0.476	6.1951
2	-0.459	6.1826
2	-0.459	6.1637
2	-0.442	6.1512
2	-0.442	6.1386
2	-0.425	6.126
2	-0.425	6.1135
2	-0.408	6.1009
2	-0.408	6.0883
2	-0.408	6.0758
2	-0.408	6.0632
2	-0.391	6.0506
2	-0.391	6.0381
2	-0.391	6.0255
2	-0.391	6.0129
2	-0.391	6.0004
2	-0.391	5.9878
2	-0.391	5.9752
2	-0.391	5.9689
2	-0.391	5.9564
2	-0.408	5.9438
2	-0.408	5.9313
2	-0.408	5.9187
2	-0.408	5.9061
2	-0.425	5.8936
2	-0.425	5.881
2	-0.442	5.8621
2	-0.442	5.8496
2	-0.459	5.837
2	-0.459	5.8244
2	-0.476	5.8119
2	-0.476	5.793
2	-0.493	5.7805
2	-0.51	5.7679
2	-0.527	5.749
2	-0.544	5.7365
2	-0.544	5.7176
2	-0.561	5.6988
2	-0.578	5.6799
2	-0.595	5.6674
2	-0.612	5.6485
2	-0.646	5.6297
2	-0.663	5.6045
2	-0.68	5.5857
2	-0.697	5.5668
2	-0.731	5.5417
2	-0.748	5.5228
2	-0.782	5.4977
2	-0.799	5.4726
2	-0.833	5.4474
2	-0.85	5.4223
2	-0.884	5.3972
2	-0.918	5.372
2	-0.952	5.3406
2	-0.986	5.3155
2	-1.02	5.2841
2	-1.054	5.2527
2	-1.088	5.2213
2	-1.122	5.1836
2	-1.156	5.1521
2	-1.19	5.1144
2	-1.241	5.0767
2	-1.275	5.039
2	-1.309	5.0014
2	-1.36	4.9637
2	-1.394	4.9197
2	-1.445	4.8757
2	-1.479	4.8317
2	-1.53	4.7877
2	-1.564	4.7437
2	-1.615	4.6935
2	-1.649	4.6432
2	-1.7	4.593
2	-1.734	4.5427
2	-1.785	4.4924
2	-1.819	4.4359
2	-1.853	4.3793
2	-1.904	4.3228
2	-1.938	4.2662
2	-1.972	4.2097
2	-2.006	4.1468
2	-2.04	4.084
2	-2.074	4.0275
2	-2.091	3.9646
2	-2.125	3.8955
2	-2.142	3.8327
2	-2.159	3.7699
2	-2.176	3.707
2	-2.193	3.6379
2	-2.21	3.5688
2	-2.21	3.506
2	-2.21	3.4369
2	-2.21	3.374
2	-2.21	3.3049
2	-2.193	3.2421
2	-2.176	3.173
2	-2.159	3.1101
2	-2.142	3.041
2	-2.125	2.9782
2	-2.091	2.9154
2	-2.057	2.8525
2	-2.023	2.7897
2	-1.989	2.7332
2	-1.938	2.6703
2	-1.904	2.6138
2	-1.853	2.5572
2	-1.802	2.5007
2	-1.734	2.4504
2	-1.683	2.4001
2	-1.632	2.3499
2	-1.564	2.2996
2	-1.496	2.2556
2	-1.445	2.2054
2	-1.377	2.1677
2	-1.309	2.1237
2	-1.241	2.086
2	-1.173	2.0483
2	-1.105	2.0169
2	-1.02	1.9855
2	-0.952	1.954
2	-0.884	1.9289
2	-0.816	1.9038
2	-0.731	1.8786
2	-0.663	1.8535
2	-0.595	1.8347
2	-0.51	1.8221
2	-0.442	1.8033
2	-0.357	1.7907
2	-0.289	1.7844
2	-0.221	1.7781
2	-0.136	1.7718
2	-0.068	1.7655
2	0	1.7655
2	0.068	1.7655
2	0.136	1.7718
2	0.221	1.7781
2	0.289	1.7844
2	0.374	1.7907
2	0.442	1.8033
2	0.51	1.8221
2	0.595	1.8347
2	0.663	1.8598
2	0.731	1.8786
2	0.816	1.9038
2	0.884	1.9289
2	0.952	1.954
2	1.02	1.9855
2	1.088	2.0169
2	1.156	2.0483
2	1.224	2.086
2	1.292	2.1237
2	1.36	2.1677
2	1.428	2.2054
2	1.496	2.2494
2	1.547	2.2996
2	1.615	2.3436
2	1.666	2.3939
2	1.717	2.4441
2	1.785	2.5007
2	1.819	2.5509
2	1.87	2.6075
2	1.921	2.664
2	1.955	2.7269
2	1.989	2.7834
2	2.023	2.8462
2	2.057	2.9091
2	2.091	2.9656
2	2.108	3.0347
2	2.125	3.0976
2	2.142	3.1604
2	2.159	3.2232
2	2.159	3.2923
2	2.176	3.3552
2	2.176	3.4243
2	2.176	3.4871
2	2.159	3.5499
2	2.142	3.6191
2	2.142	3.6819
2	2.125	3.7447
2	2.091	3.8076
2	2.074	3.8704
2	2.04	3.9332
2	2.023	3.996
2	1.989	4.0526
2	1.955	4.1154
2	1.921	4.172
2	1.887	4.2285
2	1.836	4.2851
2	1.802	4.3416
2	1.768	4.3982
2	1.717	4.4484
2	1.683	4.4987
2	1.632	4.549
2	1.581	4.5992
2	1.547	4.6432
2	1.496	4.6935
2	1.462	4.7375
2	1.411	4.7814
2	1.36	4.8191
0	1.309	4.8631
0	1.241	4.9008
0	1.19	4.9385
0	1.122	4.9699
0	1.071	5.0014
0	1.02	5.039
0	0.952	5.0642
0	0.901	5.0956
0	0.85	5.1207
0	0.782	5.1459
0	0.731	5.171
0	0.68	5.1898
0	0.629	5.2087
0	0.578	5.2275
0	0.527	5.2464
0	0.476	5.2589
0	0.425	5.2715
0	0.374	5.2841
0	0.323	5.2966
0	0.272	5.3029
0	0.221	5.3155
2	0.17	5.3155
2	0.136	5.3218
2	0.102	5.3281
2	0.068	5.3281
2	0.034	5.3343
2	0	5.3343
2	-0.017	5.3343
2	-0.034	5.3343
2	-0.068	5.3281
2	-0.102	5.3281
2	-0.136	5.3218
2	-0.17	5.3155
2	-0.204	5.3092
2	-0.238	5.3029
2	-0.272	5.2966
2	-0.306	5.2904
2	-0.34	5.2778
2	-0.374	5.2652
2	-0.408	5.2527
2	-0.442	5.2401
2	-0.476	5.2275
2	-0.51	5.215
2	-0.544	5.1961
2	-0.595	5.1773
2	-0.629	5.1584
2	-0.663	5.1396
2	-0.697	5.1207
2	-0.748	5.0956
2	-0.782	5.0767
2	-0.816	5.0516
2	-0.867	5.0265
2	-0.901	5.0014
2	-0.935	4.9699
2	-0.986	4.9448
2	-1.02	4.9134
2	-1.071	4.882
2	-1.105	4.8506
2	-1.156	4.8129
2	-1.19	4.7752
2	-1.241	4.7437
2	-1.275	4.706
2	-1.326	4.6621
2	-1.36	4.6244
0	-1.428	4.5804
0	-1.479	4.5364
0	-1.547	4.4924
0	-1.598	4.4421
0	-1.649	4.3919
0	-1.717	4.3416
0	-1.768	4.2914
0	-1.819	4.2348
0	-1.87	4.1845
0	-1.921	4.1217
0	-1.972	4.0652
0	-2.023	4.0086
0	-2.057	3.9458
0	-2.108	3.883
1	-2.142	3.8201
1	-2.193	3.751
1	-2.244	3.6882
1	-2.278	3.6191
1	-2.329	3.5499
1	-2.363	3.4808
1	-2.397	3.4054
1	-2.431	3.3363
1	-2.448	3.2609
1	-2.465	3.1855
1	-2.482	3.1101
0	-2.482	3.0347
0	-2.465	2.9656
0	-2.448	2.8902
0	-2.431	2.8148
0	-2.414	2.7394
0	-2.38	2.6703
0	-2.363	2.6012
0	-2.329	2.5258
0	-2.295	2.4567
0	-2.244	2.3876
0	-2.21	2.3247
0	-2.159	2.2556
0	-2.108	2.1928
2	-2.057	2.13
2	-1.989	2.0671
2	-1.921	2.0106
2	-1.853	1.954
2	-1.768	1.8975
2	-1.7	1.8472
2	-1.615	1.797
2	-1.547	1.7467
2	-1.479	1.7027
2	-1.394	1.6587
2	-1.326	1.621
2	-1.241	1.5833
2	-1.156	1.5456
2	-1.088	1.5079
2	-1.003	1.4765
2	-0.935	1.4514
2	-0.867	1.42
2	-0.782	1.3948
2	-0.714	1.376
2	-0.629	1.3572
2	-0.561	1.3383
2	-0.476	1.3195
2	-0.408	1.3069
2	-0.34	1.2943
2	-0.255	1.288
2	-0.187	1.2817
2	-0.119	1.2755
2	-0.034	1.2692
2	0.017	1.2692
2	0.085	1.2755
2	0.17	1.2755
2	0.238	1.2817
2	0.306	1.2943
2	0.391	1.3006
2	0.459	1.3132
2	0.527	1.332
2	0.612	1.3509
2	0.68	1.3697
2	0.765	1.3886
2	0.833	1.4137
2	0.901	1.4388
2	0.986	1.4703
2	1.054	1.5017
2	1.139	1.5331
2	1.207	1.5708
2	1.292	1.6085
2	1.36	1.6462
2	1.445	1.6902
2	1.513	1.7341
2	1.581	1.7781
2	1.666	1.8284
2	1.734	1.8786
2	1.802	1.9352
2	1.87	1.9917
2	1.938	2.0483
2	2.006	2.1048
2	2.074	2.1677
2	2.142	2.2305
2	2.21	2.2996
2	2.261	2.3624
2	2.312	2.4316
2	2.363	2.5007
2	2.414	2.5761
2	2.465	2.6515
2	2.499	2.7206
2	2.533	2.8023
2	2.567	2.8777
2	2.601	2.9531
2	2.618	3.0347
2	2.652	3.1101
2	2.652	3.1918
2	2.669	3.2735
2	2.669	3.3552
2	2.669	3.4306
2	2.669	3.5122
2	2.652	3.5939
2	2.652	3.6756
2	2.635	3.751
2	2.601	3.8327
2	2.584	3.9081
0	2.533	3.9835
0	2.482	4.0652
0	2.431	4.1343
0	2.38	4.2097
0	2.329	4.2788
0	2.278	4.3479
0	2.21	4.417
0	2.159	4.4798
0	2.091	4.549
0	2.04	4.6118
0	1.972	4.6683
0	1.921	4.7249
0	1.853	4.7877
0	1.785	4.838
0	1.734	4.8945
0	1.666	4.9448
0	1.615	4.9951
0	1.564	5.039
0	1.496	5.0893
0	1.445	5.1333
0	1.394	5.1773
0	1.326	5.215
0	1.275	5.2527
0	1.224	5.2904
0	1.173	5.3281
0	1.139	5.3658
0	1.088	5.3972
0	1.037	5.4286
0	0.986	5.46
0	0.952	5.4914
0	0.901	5.5166
0	0.867	5.548
0	0.833	5.5731
0	0.782	5.5982
0	0.748	5.6171
0	0.714	5.6422
0	0.68	5.6611
0	0.646	5.6799
0	0.612	5.6988
0	0.578	5.7176
0	0.544	5.7365
0	0.51	5.749
0	0.476	5.7679
0	0.459	5.7805
0	0.425	5.793
0	0.391	5.8056
0	0.374	5.8182
0	0.34	5.8307
0	0.323	5.8433
0	0.289	5.8496
0	0.272	5.8559
0	0.238	5.8684
0	0.221	5.8747
0	0.187	5.881
0	0.17	5.8873
0	0.153	5.8936
0	0.119	5.8936
0	0.102	5.8998
0	0.085	5.8998
0	0.051	5.9061
0	0.034	5.9061
0	0.017	5.9061
0	0	5.9061
0	-0.017	5.9061
0	-0.034	5.9061
0	-0.051	5.9061
0	-0.085	5.8998
2	-0.102	5.8998
2	-0.102	5.8936
2	-0.119	5.8936
2	-0.119	5.8873
2	-0.119	5.8873
2	-0.136	5.881
2	-0.136	5.8747
2	-0.153	5.8747
2	-0.153	5.8684
2	-0.17	5.8621
2	-0.17	5.8559
2	-0.187	5.8496
2	-0.187	5.8433
2	-0.204	5.837
2	-0.204	5.8307
2	-0.221	5.8244
2	-0.221	5.8182
2	-0.238	5.8119
2	-0.255	5.8056
2	-0.255	5.7993
2	-0.272	5.7867
2	-0.289	5.7805
2	-0.289	5.7742
2	-0.306	5.7616
2	-0.323	5.749
2	-0.34	5.7428
2	-0.357	5.7302
2	-0.374	5.7176
2	-0.391	5.7113
2	-0.391	5.6988
2	-0.408	5.6862
2	-0.425	5.6736
2	-0.459	5.6611
2	-0.476	5.6422
2	-0.493	5.6297
2	-0.51	5.6171
2	-0.527	5.5982
2	-0.561	5.5794
2	-0.578	5.5668
2	-0.595	5.548
2	-0.629	5.5291
2	-0.646	5.5103
2	-0.68	5.4914
2	-0.697	5.4663
2	-0.731	5.4474
2	-0.748	5.4223
2	-0.782	5.3972
2	-0.816	5.3783
2	-0.85	5.3532
2	-0.884	5.3218
2	-0.918	5.2966
2	-0.952	5.2715
2	-0.986	5.2401
2	-1.02	5.2087
2	-1.054	5.1773
2	-1.088	5.1459
2	-1.122	5.1144
2	-1.173	5.0767
2	-1.207	5.0453
2	-1.241	5.0076
0	-1.309	4.9699
0	-1.36	4.926
0	-1.411	4.8883
0	-1.479	4.8443
0	-1.53	4.794
0	-1.598	4.75
0	-1.649	4.6998
0	-1.717	4.6495
0	-1.768	4.5992
0	-1.836	4.5427
0	-1.887	4.4861
0	-1.938	4.4296
0	-2.006	4.3667
0	-2.057	4.3102
0	-2.108	4.2474
0	-2.159	4.1845
0	-2.21	4.1154
0	-2.261	4.0463
0	-2.295	3.9772
2	-2.346	3.9081
2	-2.363	3.839
2	-2.38	3.7699
2	-2.397	3.6945
2	-2.414	3.6254
2	-2.431	3.5499
2	-2.431	3.4745
2	-2.431	3.4054
2	-2.431	3.33
2	-2.414	3.2546
2	-2.397	3.1855
2	-2.397	3.1101
2	-2.363	3.041
2	-2.346	2.9719
2	-2.312	2.9028
2	-2.278	2.8337
2	-2.244	2.7646
2	-2.193	2.6955
2	-2.159	2.6326
2	-2.108	2.5635
2	-2.057	2.5007
0	-2.023	2.4441
0	-1.972	2.3813
0	-1.938	2.3247
0	-1.887	2.2682
0	-1.836	2.2117
0	-1.785	2.1551
0	-1.734	2.0986
0	-1.683	2.0483
0	-1.632	1.998
0	-1.581	1.954
0	-1.513	1.9038
1	-1.462	1.8598
1	-1.411	1.8158
1	-1.377	1.7718
1	-1.326	1.7341
1	-1.292	1.6964
1	-1.241	1.6525
1	-1.207	1.621
1	-1.156	1.5833
1	-1.105	1.5456
1	-1.071	1.5142
0	-1.003	1.4828
0	-0.952	1.4577
0	-0.884	1.4263
0	-0.833	1.4011
0	-0.765	1.376
0	-0.714	1.3572
0	-0.646	1.332
0	-0.595	1.3132
0	-0.527	1.3006
0	-0.476	1.2817
0	-0.408	1.2692
0	-0.357	1.2566
0	-0.306	1.2441
0	-0.238	1.2378
0	-0.187	1.2315
0	-0.136	1.2252
0	-0.068	1.2252
0	-0.017	1.2189
0	0.017	1.2189
2	0.085	1.2252
2	0.153	1.2252
2	0.221	1.2315
2	0.289	1.2441
2	0.374	1.2503
2	0.442	1.2629
2	0.51	1.2755
2	0.595	1.2943
2	0.663	1.3132
2	0.731	1.3383
2	0.816	1.3572
2	0.884	1.3823
2	0.969	1.4137
2	1.037	1.4451
2	1.105	1.4765
2	1.19	1.5079
2	1.258	1.5456
2	1.343	1.5833
2	1.411	1.6273
2	1.496	1.6713
2	1.564	1.7153
2	1.632	1.7655
2	1.717	1.8158
2	1.785	1.8661
2	1.853	1.9226
2	1.921	1.9792
2	1.989	2.042
2	2.057	2.0986
2	2.125	2.1614
2	2.193	2.2305
2	2.261	2.2933
2	2.312	2.3624
2	2.363	2.4378
2	2.414	2.507
2	2.465	2.5823
2	2.516	2.6578
2	2.55	2.7332
2	2.584	2.8085
2	2.618	2.8902
2	2.652	2.9656
2	2.669	3.0473
2	2.686	3.129
2	2.703	3.2107
2	2.72	3.2923
2	2.72	3.374
2	2.72	3.4557
2	2.703	3.5374
2	2.703	3.6191
2	2.686	3.7008
2	2.669	3.7824
2	2.635	3.8578
2	2.618	3.9395
2	2.584	4.0149
2	2.55	4.0966
2	2.516	4.172
2	2.482	4.2474
2	2.448	4.3228
2	2.397	4.3919
2	2.363	4.4673
2	2.312	4.5364
2	2.261	4.6055
2	2.227	4.6683
2	2.176	4.7375
2	2.125	4.8003
2	2.091	4.8631
2	2.04	4.926
2	2.006	4.9888
0	1.938	5.0516
0	1.887	5.1082
0	1.836	5.1647
0	1.785	5.215
0	1.717	5.2715
0	1.666	5.3218
0	1.632	5.372
0	1.581	5.416
0	1.53	5.4663
0	1.496	5.5103
0	1.445	5.5543
0	1.411	5.5982
0	1.377	5.6422
0	1.343	5.6799
0	1.309	5.7239
0	1.275	5.7616
0	1.241	5.7993
0	1.207	5.837
0	1.19	5.8684
0	1.156	5.9061
0	1.139	5.9438
0	1.122	5.9752
0	1.105	6.0066
0	1.088	6.0443
2	1.071	6.0758
2	1.088	6.1072
2	1.088	6.1386
2	1.088	6.1763
2	1.105	6.2077
2	1.122	6.2391
2	1.139	6.2768
2	1.156	0.025132
2	1.173	0.062831
2	1.19	0.094246
2	1.207	0.13195
2	1.241	0.16964
2	1.258	0.20734
2	1.292	0.24504
2	1.326	0.28274
2	1.36	0.32672
2	1.36	0.36442
2	1.36	0.4084
2	1.377	0.45238
2	1.377	0.49008
2	1.394	0.53406
2	1.411	0.57805
2	1.428	0.61574
2	1.462	0.65973
2	1.496	0.70999
2	1.547	0.75397
2	1.581	0.79795
2	1.632	0.84822
2	1.666	0.89848
2	1.717	0.94875
2	1.768	0.99901
2	1.819	1.0556
2	1.87	1.1121
2	1.921	1.1687
2	1.972	1.2252
2	2.04	1.288
2	2.091	1.3509
2	2.142	1.4137
2	2.21	1.4765
2	2.261	1.5456
2	2.329	1.6148
2	2.38	1.6839
2	2.448	1.7593
2	2.499	1.8347
2	2.55	1.9101
2	2.618	1.9855
2	2.669	2.0671
2	2.72	2.1488
2	2.754	2.2305
2	2.805	2.3122
2	2.839	2.4001
2	2.89	2.4818
2	2.907	2.5698
2	2.941	2.6578
2	2.975	2.752
2	2.992	2.84
2	2.992	2.9279
2	3.009	3.0222
2	3.026	3.1101
2	3.043	3.1981
2	3.043	3.2923
2	3.06	3.3866
2	3.043	3.4745
2	3.043	3.5688
2	3.026	3.6568
2	3.009	3.751
2	2.992	3.839
2	2.958	3.9269
2	2.941	4.0212
2	2.907	4.1091
2	2.856	4.1908
2	2.822	4.2788
2	2.788	4.3605
2	2.737	4.4484
2	2.703	4.5301
0	2.635	4.6118
0	2.584	4.6872
0	2.516	4.7626
0	2.448	4.838
0	2.397	4.9134
0	2.329	4.9825
0	2.278	5.0516
0	2.227	5.1207
0	2.159	5.1836
0	2.108	5.2527
0	2.057	5.3155
0	2.006	5.372
0	1.955	5.4349
0	1.921	5.4914
0	1.87	5.548
0	1.836	5.6045
0	1.802	5.6611
0	1.768	5.7176
0	1.734	5.7679
0	1.7	5.8182
0	1.683	5.8684
0	1.649	5.9187
0	1.632	5.9689
0	1.615	6.0192
0	1.598	6.0695
1	1.598	6.1135
1	1.564	6.1637
1	1.547	6.2077
1	1.53	6.258
1	1.513	0.018849
1	1.496	0.062831
1	1.479	0.10681
1	1.462	0.15079
1	1.462	0.19478
1	1.462	0.23876
1	1.462	0.28274
1	1.462	0.32672
1	1.462	0.37699
1	1.479	0.42097
1	1.479	0.46495
1	1.496	0.50893
1	1.496	0.55291
1	1.513	0.59689
1	1.53	0.64716
1	1.564	0.69114
1	1.581	0.74141
0	1.615	0.78539
0	1.666	0.83565
0	1.717	0.88592
0	1.751	0.94246
0	1.802	0.99273
0	1.853	1.0493
0	1.904	1.1058
0	1.955	1.1624
0	2.023	1.2252
2	2.074	1.2817
2	2.142	1.3509
2	2.227	1.4137
2	2.295	1.4828
2	2.363	1.5519
2	2.448	1.6273
2	2.516	1.6964
2	2.584	1.7781
2	2.669	1.8535
2	2.737	1.9352
2	2.805	2.0169
2	2.873	2.1048
2	2.941	2.1928
2	3.009	2.2808
2	3.06	2.375
2	3.111	2.463
0	3.145	2.5572
0	3.179	2.6578
0	3.196	2.752
0	3.213	2.8462
0	3.23	2.9468
0	3.23	3.041
0	3.247	3.1416
0	3.23	3.2358
0	3.23	3.3363
0	3.213	3.4306
0	3.179	3.5248
0	3.162	3.6191
0	3.128	3.7196
0	3.094	3.8076
0	3.043	3.9018
0	3.009	3.996
0	2.958	4.084
0	2.907	4.172
0	2.856	4.2599
0	2.788	4.3416
0	2.737	4.4233
0	2.669	4.505
0	2.618	4.5867
0	2.55	4.6621
0	2.499	4.7437
0	2.431	4.8129
0	2.38	4.8883
0	2.312	4.9574
0	2.261	5.0265
0	2.193	5.0956
0	2.142	5.1584
0	2.091	5.2213
0	2.04	5.2841
0	1.989	5.3469
0	1.938	5.4035
0	1.887	5.46
0	1.853	5.5166
0	1.802	5.5731
0	1.768	5.6297
0	1.734	5.6799
0	1.7	5.7302
0	1.666	5.7805
0	1.632	5.8307
0	1.615	5.881
0	1.581	5.9313
0	1.564	5.9752
0	1.547	6.0255
0	1.53	6.0695
0	1.53	6.1135
0	1.513	6.1637
0	1.513	6.2077
0	1.513	6.2517
0	1.496	0.012566
0	1.513	0.062831
0	1.513	0.10681
0	1.513	0.15079
0	1.53	0.20106
0	1.547	0.24504
0	1.547	0.28902
0	1.581	0.33929
0	1.598	0.38327
0	1.615	0.43353
0	1.649	0.4838
0	1.666	0.53406
0	1.7	0.58433
0	1.734	0.63459
0	1.768	0.69114
0	1.819	0.74141
0	1.853	0.79795
0	1.887	0.8545
0	1.938	0.91105
0	1.989	0.97388
0	2.04	1.0304
0	2.091	1.0933
0	2.142	1.1561
0	2.193	1.2252
0	2.261	1.288
0	2.312	1.3572
0	2.363	1.4325
0	2.431	1.5017
0	2.482	1.5771
0	2.55	1.6525
0	2.601	1.7279
0	2.652	1.8095
0	2.72	1.8912
0	2.771	1.9729
0	2.822	2.0546
0	2.873	2.1425
0	2.924	2.2305
0	2.958	2.3185
0	3.009	2.4064
0	3.043	2.5007
0	3.077	2.5886
0	3.094	2.6829
0	3.128	2.7771
0	3.145	2.8714
0	3.145	2.9656
0	3.162	3.0599
0	3.162	3.1541
0	3.162	3.2484
0	3.145	3.3426
0	3.128	3.4369
0	3.111	3.5311
0	3.077	3.6254
0	3.043	3.7196
0	3.009	3.8076
0	2.975	3.9018
0	2.924	3.9898
0	2.873	4.0777
0	2.822	4.1594
0	2.771	4.2474
0	2.72	4.3291
0	2.652	4.4107
0	2.601	4.4861
0	2.533	4.5678
0	2.482	4.6432
0	2.414	4.7123
0	2.346	4.7877
0	2.295	4.8568
0	2.227	4.926
0	2.176	4.9888
0	2.108	5.0516
0	2.057	5.1144
0	2.006	5.1773
0	1.955	5.2401
0	1.904	5.2966
0	1.853	5.3532
0	1.802	5.4097
0	1.751	5.46
0	1.717	5.5103
0	1.666	5.5668
0	1.632	5.6108
0	1.598	5.6611
0	1.564	5.7113
0	1.53	5.7553
0	1.496	5.7993
0	1.462	5.8496
0	1.445	5.8936
0	1.428	5.9313
0	1.394	5.9752
0	1.377	6.0192
0	1.377	6.0632
0	1.36	6.1009
0	1.343	6.1449
0	1.343	6.1826
0	1.326	6.2203
0	1.326	6.2642
0	1.326	0.018849
0	1.326	0.062831
0	1.343	0.10053
0	1.343	0.13823
0	1.36	0.18221
0	1.36	0.21991
0	1.377	0.26389
0	1.394	0.30787
0	1.411	0.34557
0	1.428	0.38955
0	1.462	0.43353
0	1.479	0.47752
0	1.513	0.5215
0	1.547	0.57176
0	1.581	0.61574
0	1.615	0.66601
0	1.649	0.71627
0	1.683	0.76654
0	1.734	0.8168
0	1.768	0.86707
0	1.819	0.92362
0	1.87	0.98016
0	1.921	1.0367
0	1.972	1.0933
0	2.023	1.1561
0	2.074	1.2189
0	2.125	1.2817
0	2.193	1.3446
0	2.244	1.4137
0	2.312	1.4828
0	2.363	1.5519
0	2.431	1.621
0	2.482	1.6964
0	2.533	1.7718
0	2.601	1.8472
0	2.652	1.9289
0	2.703	2.0106
0	2.754	2.0923
0	2.805	2.174
0	2.856	2.2619
0	2.89	2.3499
0	2.941	2.4378
0	2.975	2.5258
0	3.009	2.6138
0	3.026	2.7017
0	3.043	2.796
0	3.06	2.8902
0	3.077	2.9782
0	3.077	3.0724
0	3.077	3.1667
0	3.077	3.2609
0	3.06	3.3489
0	3.043	3.4431
0	3.026	3.5311
0	2.992	3.6254
0	2.958	3.7133
0	2.924	3.8013
0	2.89	3.8892
0	2.839	3.9772
0	2.805	4.0589
0	2.754	4.1468
0	2.686	4.2285
0	2.635	4.3102
0	2.584	4.3856
0	2.516	4.461
0	2.465	4.5364
0	2.397	4.6118
0	2.346	4.6809
0	2.278	4.75
0	2.21	4.8191
0	2.159	4.8883
0	2.091	4.9511
0	2.04	5.0139
0	1.989	5.0705
0	1.921	5.1333
0	1.87	5.1898
0	1.819	5.2464
0	1.768	5.2966
0	1.717	5.3532
0	1.666	5.4035
0	1.615	5.4537
0	1.581	5.4977
0	1.53	5.548
0	1.496	5.592
0	1.462	5.6359
0	1.428	5.6799
0	1.394	5.7239
0	1.36	5.7616
0	1.326	5.8056
0	1.309	5.8433
0	1.275	5.881
0	1.258	5.9187
0	1.224	5.9564
0	1.207	5.9941
0	1.19	6.0318
0	1.19	6.0695
0	1.173	6.1009
0	1.156	6.1386
0	1.156	6.1763
0	1.139	6.2077
0	1.139	6.2454
0	1.139	6.2768
0	1.139	0.031415
0	1.139	0.062831
0	1.156	0.10053
0	1.156	0.13195
0	1.156	0.16964
0	1.173	0.20106
0	1.19	0.23876
0	1.207	0.27646
0	1.224	0.31416
0	1.241	0.34557
0	1.258	0.38327
0	1.275	0.42725
0	1.309	0.46495
0	1.343	0.50265
0	1.36	0.54663
0	1.394	0.58433
0	1.428	0.62831
0	1.462	0.67229
0	1.496	0.71627
0	1.547	0.76026
0	1.581	0.81052
0	1.632	0.86079
0	1.666	0.91105
0	1.717	0.96131
0	1.768	1.0116
0	1.819	1.0681
0	1.87	1.1247
0	1.921	1.1812
0	1.989	1.2378
0	2.04	1.3006
0	2.091	1.3634
0	2.159	1.4263
0	2.21	1.4891
0	2.278	1.5582
0	2.329	1.6273
0	2.397	1.6964
0	2.448	1.7718
0	2.499	1.8472
0	2.567	1.9226
0	2.618	1.998
0	2.669	2.0797
0	2.72	2.1614
0	2.771	2.2431
0	2.805	2.3247
0	2.839	2.4127
0	2.89	2.5007
0	2.924	2.5823
0	2.941	2.6766
0	2.975	2.7646
0	2.992	2.8525
0	2.992	2.9405
0	3.009	3.0347
0	3.009	3.1227
0	3.009	3.2107
0	2.992	3.3049
0	2.975	3.3929
0	2.958	3.4808
0	2.941	3.5688
0	2.907	3.6568
0	2.873	3.7447
0	2.839	3.8327
0	2.788	3.9144
0	2.754	4.0023
0	2.703	4.084
0	2.652	4.1657
0	2.601	4.2411
0	2.533	4.3228
0	2.482	4.3982
0	2.431	4.4673
0	2.363	4.5427
0	2.312	4.6118
0	2.244	4.6809
0	2.176	4.75
0	2.125	4.8129
0	2.057	4.8757
0	2.006	4.9385
0	1.938	4.9951
0	1.887	5.0516
0	1.819	5.1082
0	1.768	5.1647
0	1.717	5.215
0	1.666	5.2652
0	1.615	5.3155
0	1.564	5.3658
0	1.513	5.4097
0	1.479	5.4537
0	1.428	5.4977
0	1.394	5.5417
0	1.343	5.5857
0	1.309	5.6234
0	1.275	5.6611
0	1.241	5.6988
0	1.207	5.7365
0	1.173	5.7742
0	1.139	5.8056
0	1.122	5.8433
0	1.088	5.8747
0	1.071	5.9061
0	1.054	5.9375
0	1.02	5.9689
0	1.003	6.0004
0	0.986	6.0318
0	0.986	6.0632
0	0.969	6.0946
0	0.952	6.1197
0	0.952	6.1512
0	0.935	6.1763
0	0.935	6.2077
0	0.935	6.2328
0	0.935	6.2642
0	0.935	0.0062831
0	0.935	0.037699
0	0.935	0.062831
0	0.935	0.094246
0	0.935	0.11938
0	0.952	0.15079
0	0.952	0.17593
0	0.969	0.20734
0	0.986	0.23876
0	1.003	0.26389
0	1.02	0.29531
0	1.037	0.32672
0	1.054	0.35814
0	1.071	0.38955
0	1.088	0.42725
0	1.122	0.45867
0	1.156	0.49008
0	1.173	0.52778
0	1.207	0.56548
0	1.241	0.60318
0	1.275	0.64088
0	1.309	0.67858
0	1.343	0.71627
0	1.394	0.76026
0	1.428	0.80424
0	1.479	0.84193
0	1.513	0.8922
0	1.564	0.93618
0	1.615	0.98645
0	1.666	1.0367
0	1.717	1.087
0	1.768	1.1372
0	1.819	1.1938
0	1.87	1.2503
0	1.938	1.3069
0	1.989	1.3634
0	2.057	1.4263
0	2.108	1.4891
0	2.176	1.5519
0	2.227	1.621
0	2.278	1.6839
0	2.346	1.753
0	2.397	1.8284
0	2.465	1.8975
0	2.516	1.9729
0	2.567	2.0483
0	2.618	2.13
0	2.669	2.2117
0	2.703	2.287
0	2.754	2.3687
0	2.788	2.4567
0	2.822	2.5384
0	2.856	2.6263
0	2.873	2.708
0	2.907	2.796
0	2.924	2.8839
0	2.924	2.9719
0	2.941	3.0599
0	2.941	3.1478
0	2.924	3.2358
0	2.924	3.3238
0	2.907	3.4117
0	2.89	3.4997
0	2.856	3.5877
0	2.822	3.6756
0	2.788	3.7573
0	2.754	3.839
0	2.72	3.9207
0	2.669	4.0023
0	2.618	4.084
0	2.567	4.1594
0	2.516	4.2411
0	2.465	4.3165
0	2.397	4.3856
0	2.346	4.461
0	2.278	4.5301
0	2.227	4.593
0	2.159	4.6621
0	2.108	4.7249
0	2.04	4.7877
0	1.972	4.8506
0	1.921	4.9071
0	1.853	4.9637
0	1.802	5.0202
0	1.751	5.0705
0	1.683	5.127
0	1.632	5.1773
0	1.581	5.2213
0	1.53	5.2715
0	1.479	5.3155
0	1.428	5.3595
0	1.377	5.4035
0	1.326	5.4412
0	1.292	5.4851
0	1.241	5.5228
0	1.207	5.5605
0	1.173	5.592
0	1.122	5.6297
0	1.088	5.6611
0	1.054	5.6925
0	1.02	5.7239
0	0.986	5.7553
0	0.969	5.7867
0	0.935	5.8119
0	0.901	5.8433
0	0.884	5.8684
0	0.867	5.8936
0	0.833	5.925
0	0.816	5.9501
0	0.799	5.9689
0	0.782	5.9941
0	0.765	6.0192
0	0.748	6.0443
0	0.731	6.0632
0	0.714	6.0883
0	0.714	6.1072
0	0.697	6.1323
0	0.697	6.1512
0	0.68	6.17
0	0.68	6.1951
0	0.68	6.214
0	0.663	6.2328
0	0.663	6.2517
0	0.663	6.2705
0	0.663	0.012566
0	0.663	0.031415
0	0.663	0.050265
0	0.68	0.069114
0	0.68	0.094246
0	0.68	0.1131
0	0.697	0.13195
0	0.697	0.15708
0	0.714	0.17593
0	0.714	0.19478
0	0.731	0.21991
0	0.748	0.23876
0	0.765	0.26389
0	0.782	0.28902
0	0.799	0.31416
0	0.816	0.333
0	0.833	0.35814
0	0.85	0.38327
0	0.884	0.41469
0	0.901	0.43982
0	0.935	0.46495
0	0.952	0.49637
0	0.986	0.52778
0	1.02	0.55291
0	1.054	0.58433
0	1.088	0.61574
0	1.122	0.65344
0	1.156	0.68486
0	1.19	0.72256
0	1.224	0.76026
0	1.275	0.79795
0	1.309	0.83565
0	1.36	0.87335
0	1.411	0.91733
0	1.445	0.96131
0	1.496	1.0053
0	1.547	1.0493
0	1.598	1.0995
0	1.666	1.1498
0	1.717	1.2001
0	1.768	1.2503
0	1.819	1.3069
0	1.887	1.3572
0	1.938	1.42
0	2.006	1.4765
0	2.057	1.5394
0	2.125	1.6022
0	2.176	1.665
0	2.227	1.7341
0	2.295	1.8033
0	2.346	1.8724
0	2.397	1.9415
0	2.465	2.0169
0	2.516	2.0923
0	2.567	2.1677
0	2.601	2.2431
0	2.652	2.3247
0	2.686	2.4001
0	2.72	2.4818
0	2.754	2.5698
0	2.788	2.6515
0	2.822	2.7332
0	2.839	2.8211
0	2.856	2.9028
0	2.856	2.9908
0	2.856	3.0787
0	2.856	3.1667
0	2.856	3.2484
0	2.839	3.3363
0	2.839	3.418
0	2.805	3.506
0	2.788	3.5877
0	2.754	3.6756
0	2.72	3.7573
0	2.686	3.839
0	2.635	3.9207
0	2.601	3.996
0	2.55	4.0714
0	2.499	4.1468
0	2.448	4.2222
0	2.397	4.2976
0	2.329	4.3667
0	2.278	4.4359
0	2.21	4.505
0	2.159	4.5678
0	2.091	4.6369
0	2.04	4.6998
0	1.972	4.7563
0	1.904	4.8129
0	1.853	4.8757
0	1.785	4.926
0	1.734	4.9825
0	1.666	5.0328
0	1.615	5.083
0	1.564	5.127
0	1.513	5.1773
0	1.445	5.2213
0	1.394	5.2652
0	1.343	5.3029
0	1.292	5.3469
0	1.258	5.3846
0	1.207	5.4223
0	1.156	5.4537
0	1.122	5.4914
0	1.071	5.5228
0	1.037	5.5543
0	0.986	5.5857
0	0.952	5.6171
0	0.918	5.6422
0	0.884	5.6736
0	0.85	5.6988
0	0.816	5.7239
0	0.782	5.749
0	0.748	5.7679
0	0.731	5.793
0	0.697	5.8119
0	0.663	5.837
0	0.646	5.8559
0	0.612	5.8747
0	0.595	5.8936
0	0.578	5.9124
0	0.544	5.925
0	0.527	5.9438
0	0.51	5.9564
0	0.493	5.9752
0	0.476	5.9878
0	0.459	6.0004
0	0.442	6.0192
0	0.425	6.0318
0	0.408	6.0443
0	0.391	6.0569
0	0.374	6.0695
0	0.374	6.0758
0	0.357	6.0883
1	0.34	6.1009
1	0.323	6.1135
1	0.289	6.1197
1	0.272	6.126
1	0.238	6.1386
1	0.221	6.1449
1	0.187	6.1512
0	0.187	6.1574
0	0.187	6.1637
0	0.17	6.17
0	0.17	6.17
0	0.153	6.1763
0	0.153	6.1826
0	0.153	6.1889
0	0.136	6.1951
0	0.136	6.1951
0	0.136	6.2014
0	0.119	6.2077
0	0.119	6.2077
0	0.119	6.214
0	0.119	6.214
0	0.102	6.2203
0	0.102	6.2265
2	0.102	6.2265
2	0.119	6.2328
2	0.136	6.2328
2	0.136	6.2391
2	0.153	6.2454
2	0.17	6.2517
2	0.187	6.2517
2	0.204	6.258
2	0.221	6.2642
0	0.221	6.2705
0	0.221	0
0	0.221	0.0062831
0	0.221	0.012566
0	0.221	0.018849
0	0.221	0.025132
1	0.221	0.031415
1	0.204	0.037699
1	0.187	0.043982
1	0.17	0.050265
1	0.17	0.056548
1	0.153	0.062831
1	0.136	0.062831
1	0.136	0.069114
1	0.119	0.075397
1	0.102	0.075397
1	0.085	0.08168
1	0.085	0.08168
1	0.068	0.087963
1	0.068	0.087963
1	0.051	0.087963
1	0.034	0.094246
1	0.034	0.094246
1	0.017	0.094246
1	0	0.094246
1	0	0.094246
1	0	0.094246
1	0	0.094246
1	-0.017	0.094246
1	-0.034	0.094246
1	-0.034	0.094246
1	-0.051	0.087963
1	-0.051	0.087963
1	-0.068	0.087963
1	-0.085	0.08168
1	-0.085	0.08168
1	-0.102	0.075397
0	-0.102	0.075397
0	-0.085	0.069114
0	-0.085	0.069114
0	-0.085	0.062831
0	-0.085	0.062831
0	-0.085	0.062831
0	-0.068	0.056548
0	-0.068	0.056548
0	-0.068	0.050265
0	-0.068	0.050265
0	-0.051	0.050265
0	-0.051	0.043982
0	-0.051	0.043982
0	-0.051	0.043982
0	-0.051	0.043982
0	-0.051	0.037699
0	-0.051	0.037699
0	-0.034	0.037699
0	-0.034	0.037699
0	-0.034	0.031415
0	-0.034	0.031415
0	-0.034	0.031415
0	-0.034	0.031415
0	-0.034	0.031415
0	-0.017	0.025132
0	-0.017	0.025132
0	-0.017	0.025132
0	-0.017	0.025132
0	-0.017	0.025132
0	-0.017	0.025132
0	-0.017	0.025132
0	-0.017	0.025132
0	-0.017	0.018849
0	-0.017	0.018849
0	-0.017	0.018849
0	0	0.018849
0	0	0.018849
0	0	0.018849
0	0	0.018849
0	0	0.018849
0	0	0.018849
0	0	0.018849
2	0	0.018849
2	0	0.018849
2	0.017	0.018849
0	0.017	0.018849
0	0.017	0.018849
0	0.017	0.018849
0	0.017	0.018849
0	0.034	0.025132
0	0.034	0.025132
0	0.034	0.025132
0	0.034	0.025132
0	0.034	0.025132
0	0.034	0.025132
0	0.034	0.031415
0	0.034	0.031415
0	0.034	0.031415
0	0.051	0.031415
0	0.051	0.037699
0	0.051	0.037699
0	0.051	0.037699
0	0.051	0.037699
0	0.051	0.043982
0	0.051	0.043982
1	0.068	0.043982
1	0.051	0.050265
1	0.034	0.050265
1	0.017	0.050265
1	0	0.050265
1	0	0.050265
1	0	0.050265
1	-0.017	0.050265
1	-0.034	0.050265
1	-0.034	0.050265
1	-0.051	0.050265
1	-0.068	0.043982
1	-0.085	0.043982
1	-0.085	0.037699
0	-0.085	0.037699
0	-0.085	0.031415
0	-0.085	0.031415
0	-0.085	0.031415
0	-0.085	0.025132
0	-0.085	0.025132
0	-0.085	0.018849
0	-0.085	0.018849
0	-0.068	0.012566
[truncated: 5,162 more rows]
