# Supplementary material for: Skilled motor control of an inverted pendulum implies low entropy of states but high entropy of actions
Source: PLoS Comput Biol. 2023 Jan 6;19(1):e1010810. doi: 10.1371/journal.pcbi.1010810 (PMC9851554; doi:10.1371/journal.pcbi.1010810)
Supplement: S2 File — The dataset within the file contains the data collected during the experiment. Each CSV file named “FRI_p_l.csv” corresponds to a different trial, where “p” stands for an unique numerical participant’s identifier and “l” stands for pendulum length (where “2” corresponds to 0.2, “3” to 0.3 m, “4” to 0.4 m, etc.). In every file, rows correspond to subsequent time steps, sampled with a frequency of 0.017 s. For every recorded time step, each column contains: the action selected by the trial’s participant (“action”). The value 0 corresponds to a “no action”, the value 1 represents an action that pushes the pendulum towards the clockwise direction and the value 2 corresponds to an action that pushes the pendulum towards the anti-clockwise direction.the angular velocity of the pendulum at that time step (“ang. velocity”), measured in rad s−1.the angle of the pendulum at that time step (“angle”), measured in rad with values in the interval [0, 2π) rad. The angle 0 rad corresponds to the pendulum oriented in its upright position.the single utility value associated to the whole trial (“utility”). (ZIP) [file pcbi.1010810.s002.zip › ExperimentalData/FRI_36_2.csv]

action	angular vel.	angle	trial utility
0	0	3.2358	-19.5862
0	-0.017	3.2358
0	-0.034	3.2358
0	-0.051	3.2358
0	-0.068	3.2358
0	-0.085	3.2295
0	-0.085	3.2295
0	-0.102	3.2232
0	-0.119	3.2232
0	-0.136	3.217
0	-0.136	3.2107
0	-0.153	3.2107
0	-0.17	3.2044
0	-0.17	3.1981
0	-0.187	3.1918
0	-0.187	3.1855
0	-0.187	3.1793
0	-0.204	3.173
0	-0.204	3.1667
0	-0.204	3.1604
0	-0.204	3.1541
0	-0.221	3.1478
0	-0.221	3.1416
0	-0.221	3.1353
0	-0.221	3.129
0	-0.204	3.1227
0	-0.204	3.1164
0	-0.204	3.1101
0	-0.204	3.1038
0	-0.187	3.0976
0	-0.187	3.0913
0	-0.17	3.085
0	-0.17	3.0787
0	-0.153	3.0724
0	-0.153	3.0661
0	-0.136	3.0661
0	-0.136	3.0599
0	-0.119	3.0536
0	-0.102	3.0536
0	-0.085	3.0473
0	-0.068	3.0473
1	-0.068	3.0473
1	-0.085	3.041
1	-0.119	3.041
1	-0.136	3.0347
1	-0.17	3.0284
1	-0.187	3.0222
1	-0.204	3.0159
1	-0.238	3.0096
1	-0.255	3.0033
1	-0.272	2.997
1	-0.289	2.9845
1	-0.306	2.9782
1	-0.323	2.9656
1	-0.34	2.9593
1	-0.357	2.9468
1	-0.357	2.9342
1	-0.374	2.9279
1	-0.374	2.9154
1	-0.391	2.9028
1	-0.391	2.8902
1	-0.391	2.8777
1	-0.391	2.8651
1	-0.391	2.8525
1	-0.391	2.84
1	-0.391	2.8274
1	-0.374	2.8211
1	-0.374	2.8085
1	-0.357	2.796
1	-0.357	2.7834
1	-0.34	2.7708
1	-0.323	2.7646
1	-0.306	2.752
1	-0.289	2.7457
1	-0.272	2.7332
1	-0.255	2.7269
1	-0.238	2.7206
1	-0.221	2.7143
1	-0.187	2.708
1	-0.17	2.7017
1	-0.153	2.6955
1	-0.119	2.6892
1	-0.102	2.6892
1	-0.068	2.6829
1	-0.051	2.6829
1	-0.017	2.6829
1	0	2.6829
1	0.017	2.6829
1	0.034	2.6829
1	0.068	2.6829
1	0.085	2.6892
0	0.153	2.6892
0	0.221	2.6955
0	0.289	2.7017
0	0.34	2.7143
2	0.408	2.7269
2	0.51	2.7394
2	0.595	2.7583
2	0.697	2.7771
2	0.782	2.796
2	0.884	2.8211
2	0.969	2.8525
2	1.037	2.8839
2	1.122	2.9154
2	1.19	2.9468
2	1.258	2.9845
2	1.309	3.0222
2	1.36	3.0661
2	1.411	3.1101
2	1.462	3.1478
2	1.496	3.1981
2	1.513	3.2421
2	1.547	3.2861
2	1.547	3.3363
2	1.564	3.3803
2	1.564	3.4306
2	1.547	3.4745
2	1.547	3.5185
2	1.53	3.5688
2	1.496	3.6128
2	1.462	3.6568
2	1.428	3.7008
2	1.377	3.7447
2	1.343	3.7824
2	1.292	3.8264
2	1.224	3.8641
2	1.173	3.8955
2	1.105	3.9332
2	1.037	3.9646
2	0.952	3.996
2	0.884	4.0212
2	0.799	4.0463
2	0.731	4.0714
2	0.646	4.0903
2	0.561	4.1091
2	0.476	4.128
2	0.391	4.1406
2	0.306	4.1531
2	0.221	4.1594
2	0.136	4.1657
2	0.051	4.1657
2	-0.034	4.1657
2	-0.119	4.1657
2	-0.204	4.1594
2	-0.289	4.1531
2	-0.374	4.1406
2	-0.459	4.128
2	-0.544	4.1154
2	-0.629	4.0966
0	-0.748	4.0777
0	-0.867	4.0526
0	-0.986	4.0212
0	-1.105	3.9898
0	-1.207	3.9583
1	-1.326	3.9207
1	-1.462	3.8767
1	-1.598	3.8327
1	-1.734	3.7824
1	-1.853	3.7259
1	-1.972	3.6693
1	-2.091	3.6065
1	-2.193	3.5437
1	-2.278	3.4745
1	-2.363	3.4054
1	-2.448	3.33
1	-2.499	3.2609
1	-2.55	3.1793
1	-2.601	3.1038
1	-2.618	3.0284
1	-2.635	2.9468
1	-2.652	2.8651
1	-2.635	2.7897
1	-2.618	2.708
1	-2.601	2.6326
1	-2.55	2.5509
1	-2.499	2.4755
1	-2.448	2.4001
1	-2.38	2.331
1	-2.312	2.2556
1	-2.227	2.1865
1	-2.142	2.1237
1	-2.057	2.0609
1	-1.955	1.998
1	-1.87	1.9415
1	-1.768	1.8849
1	-1.649	1.8347
1	-1.547	1.7844
1	-1.445	1.7404
1	-1.343	1.7027
1	-1.224	1.6587
1	-1.122	1.6273
1	-1.003	1.5959
1	-0.901	1.5645
1	-0.782	1.5394
1	-0.68	1.5142
1	-0.561	1.4954
1	-0.459	1.4828
1	-0.357	1.4703
1	-0.238	1.464
1	-0.136	1.4577
1	-0.017	1.4514
1	0.068	1.4514
1	0.17	1.4577
1	0.289	1.464
1	0.391	1.4765
1	0.51	1.4891
0	0.646	1.5079
0	0.799	1.5268
0	0.952	1.5519
0	1.105	1.5833
0	1.258	1.621
2	1.394	1.6587
2	1.581	1.709
2	1.768	1.7593
2	1.955	1.8158
2	2.142	1.8724
2	2.329	1.9415
2	2.499	2.0169
2	2.669	2.0923
2	2.839	2.174
2	2.992	2.2619
2	3.145	2.3562
2	3.281	2.4504
2	3.417	2.5509
2	3.536	2.6578
2	3.638	2.7646
2	3.723	2.8777
2	3.791	2.9908
2	3.842	3.1038
2	3.876	3.217
2	3.893	3.3363
2	3.893	3.4557
2	3.876	3.5688
2	3.842	3.6882
2	3.791	3.8013
2	3.74	3.9144
2	3.672	4.0275
2	3.587	4.1343
2	3.485	4.2411
2	3.4	4.3479
2	3.281	4.4484
2	3.179	4.5427
2	3.077	4.6369
2	2.958	4.7249
2	2.856	4.8129
2	2.737	4.9008
2	2.635	4.9825
2	2.533	5.0579
2	2.431	5.1333
2	2.329	5.2024
0	2.21	5.2715
0	2.074	5.3343
0	1.955	5.3972
0	1.853	5.4537
0	1.734	5.5103
0	1.632	5.5605
0	1.53	5.6108
0	1.445	5.6548
0	1.36	5.6925
0	1.275	5.7365
0	1.207	5.7742
0	1.139	5.8056
0	1.071	5.8433
1	1.003	5.8747
1	0.901	5.8998
1	0.816	5.925
1	0.714	5.9501
1	0.629	5.9689
1	0.544	5.9878
1	0.459	6.0066
1	0.391	6.0192
1	0.306	6.0255
1	0.221	6.0381
1	0.153	6.0443
1	0.068	6.0443
1	0	6.0443
1	-0.051	6.0443
1	-0.136	6.0443
1	-0.204	6.0381
1	-0.289	6.0318
1	-0.357	6.0192
1	-0.442	6.0066
1	-0.527	5.9941
1	-0.612	5.9752
1	-0.697	5.9564
1	-0.782	5.9313
1	-0.884	5.9061
1	-0.969	5.881
1	-1.071	5.8496
1	-1.173	5.8182
1	-1.292	5.7805
1	-1.411	5.7365
0	-1.479	5.6925
0	-1.564	5.6485
0	-1.666	5.5982
0	-1.751	5.548
0	-1.853	5.4914
0	-1.972	5.4349
0	-2.074	5.3783
0	-2.193	5.3092
0	-2.329	5.2464
0	-2.448	5.171
0	-2.584	5.0956
0	-2.737	5.0139
0	-2.873	4.9322
0	-3.026	4.8443
0	-3.162	4.75
0	-3.315	4.6495
0	-3.468	4.549
0	-3.604	4.4421
0	-3.74	4.3353
0	-3.876	4.216
0	-4.012	4.1029
0	-4.131	3.9772
0	-4.233	3.8515
0	-4.318	3.7259
0	-4.386	3.5939
0	-4.437	3.462
0	-4.471	3.3238
0	-4.488	3.1918
0	-4.488	3.0599
0	-4.471	2.9216
0	-4.42	2.7897
0	-4.352	2.6578
0	-4.284	2.5258
0	-4.182	2.4001
0	-4.08	2.2745
0	-3.944	2.1551
0	-3.825	2.0357
0	-3.672	1.9226
0	-3.536	1.8158
0	-3.383	1.7153
0	-3.23	1.6148
0	-3.077	1.5205
0	-2.941	1.4263
0	-2.788	1.3383
1	-2.635	1.2566
1	-2.533	1.1812
1	-2.431	1.1058
1	-2.346	1.0367
1	-2.261	0.9676
1	-2.176	0.89848
1	-2.108	0.83565
1	-2.04	0.77282
1	-1.972	0.70999
1	-1.921	0.65344
1	-1.87	0.59689
1	-1.819	0.54035
1	-1.785	0.4838
0	-1.717	0.43353
0	-1.666	0.38327
0	-1.615	0.333
0	-1.564	0.28274
0	-1.53	0.23876
0	-1.496	0.19478
0	-1.462	0.15079
0	-1.445	0.10681
0	-1.428	0.062831
0	-1.428	0.018849
0	-1.428	6.258
0	-1.428	6.214
0	-1.445	6.17
0	-1.462	6.126
0	-1.479	6.082
2	-1.513	6.0381
2	-1.513	5.9941
2	-1.513	5.9438
2	-1.53	5.8998
2	-1.547	5.8559
2	-1.564	5.8056
2	-1.598	5.7616
2	-1.632	5.7113
2	-1.683	5.6611
2	-1.734	5.6108
2	-1.785	5.5543
2	-1.836	5.504
2	-1.904	5.4474
2	-1.989	5.3846
2	-2.057	5.3281
2	-2.142	5.2652
2	-2.227	5.1961
2	-2.329	5.127
2	-2.431	5.0579
2	-2.533	4.9825
0	-2.669	4.9008
0	-2.822	4.8191
0	-2.958	4.7375
0	-3.111	4.6432
0	-3.264	4.549
0	-3.4	4.4484
0	-3.553	4.3416
0	-3.689	4.2348
0	-3.808	4.1217
0	-3.927	4.0023
0	-4.029	3.883
0	-4.131	3.7636
0	-4.199	3.6379
0	-4.267	3.5122
0	-4.301	3.3803
0	-4.335	3.2484
0	-4.335	3.1227
0	-4.318	2.9908
0	-4.284	2.8588
0	-4.233	2.7332
0	-4.165	2.6075
0	-4.08	2.4818
0	-3.978	2.3624
0	-3.876	2.2431
0	-3.74	2.13
0	-3.604	2.0169
0	-3.468	1.9101
0	-3.332	1.8095
0	-3.179	1.709
0	-3.026	1.621
0	-2.873	1.5268
0	-2.72	1.4451
0	-2.567	1.3634
0	-2.431	1.288
0	-2.278	1.2189
0	-2.142	1.1498
0	-2.006	1.087
0	-1.87	1.0304
0	-1.751	0.97388
0	-1.632	0.92362
0	-1.513	0.87963
0	-1.394	0.83565
0	-1.275	0.79795
0	-1.173	0.76026
0	-1.071	0.72256
0	-0.969	0.69114
0	-0.884	0.66601
0	-0.782	0.64088
0	-0.697	0.61574
0	-0.612	0.59689
0	-0.527	0.57805
0	-0.442	0.56548
0	-0.374	0.55291
0	-0.289	0.54035
0	-0.204	0.53406
0	-0.136	0.52778
0	-0.051	0.52778
0	0	0.52778
0	0.085	0.52778
0	0.153	0.52778
0	0.221	0.53406
0	0.306	0.54663
0	0.391	0.55291
0	0.459	0.56548
0	0.544	0.58433
0	0.629	0.60318
0	0.714	0.62203
0	0.799	0.64716
0	0.901	0.67229
0	0.986	0.69742
0	1.088	0.72884
0	1.19	0.76654
0	1.292	0.80424
0	1.411	0.84193
0	1.513	0.88592
0	1.632	0.93618
0	1.768	0.98645
0	1.887	1.043
0	2.023	1.0995
0	2.159	1.1624
0	2.295	1.2315
0	2.431	1.3006
0	2.584	1.376
0	2.72	1.4577
0	2.873	1.5394
0	3.026	1.6273
0	3.179	1.7216
0	3.315	1.8221
0	3.451	1.9226
0	3.587	2.0294
0	3.723	2.1362
0	3.842	2.2494
0	3.944	2.3687
0	4.046	2.4881
0	4.131	2.6138
0	4.199	2.7394
0	4.233	2.8651
0	4.267	2.9908
0	4.284	3.1227
0	4.267	3.2484
0	4.25	3.374
0	4.199	3.506
0	4.131	3.6316
0	4.046	3.751
0	3.961	3.8704
0	3.842	3.9898
0	3.723	4.1029
0	3.604	4.216
0	3.451	4.3228
0	3.315	4.4233
0	3.162	4.5175
0	3.026	4.6118
0	2.873	4.6998
0	2.72	4.7877
0	2.567	4.8631
0	2.414	4.9385
0	2.278	5.0076
0	2.125	5.0767
0	1.989	5.1396
0	1.853	5.1961
0	1.717	5.2527
0	1.598	5.3029
0	1.479	5.3469
0	1.36	5.3909
0	1.241	5.4286
0	1.122	5.4663
0	1.02	5.4977
0	0.918	5.5228
0	0.816	5.5543
0	0.714	5.5731
0	0.612	5.5982
0	0.527	5.6108
0	0.425	5.6297
0	0.34	5.6359
0	0.255	5.6485
0	0.17	5.6548
0	0.068	5.6611
0	0	5.6611
0	-0.085	5.6611
0	-0.17	5.6548
0	-0.255	5.6485
0	-0.34	5.6359
0	-0.442	5.6234
1	-0.527	5.6108
1	-0.663	5.592
1	-0.799	5.5731
1	-0.935	5.5417
1	-1.088	5.5166
1	-1.224	5.4789
1	-1.377	5.4412
1	-1.53	5.3972
1	-1.683	5.3469
1	-1.853	5.2966
1	-2.023	5.2338
1	-2.193	5.171
0	-2.329	5.1019
0	-2.465	5.0328
0	-2.601	4.9574
0	-2.754	4.8757
0	-2.907	4.7877
0	-3.043	4.6998
0	-3.196	4.6055
0	-3.349	4.5113
0	-3.485	4.4044
0	-3.621	4.2976
0	-3.757	4.1908
0	-3.876	4.0714
0	-3.995	3.9521
0	-4.097	3.8327
0	-4.182	3.707
0	-4.25	3.5814
0	-4.301	3.4557
0	-4.335	3.3238
0	-4.352	3.1918
0	-4.352	3.0599
0	-4.335	2.9279
0	-4.284	2.8023
0	-4.233	2.6703
0	-4.148	2.5447
0	-4.063	2.4253
0	-3.944	2.3059
0	-3.825	2.1865
0	-3.706	2.0734
0	-3.57	1.9666
0	-3.417	1.8598
0	-3.281	1.7593
0	-3.128	1.665
0	-2.975	1.5708
0	-2.822	1.4828
0	-2.669	1.4011
0	-2.516	1.3195
0	-2.38	1.2503
0	-2.244	1.1812
0	-2.091	1.1121
0	-1.972	1.0493
0	-1.836	0.99273
0	-1.717	0.94246
0	-1.598	0.8922
0	-1.479	0.84822
0	-1.36	0.80424
0	-1.258	0.76026
0	-1.156	0.72884
0	-1.054	0.69114
0	-0.969	0.65973
0	-0.867	0.63459
0	-0.782	0.60946
0	-0.697	0.58433
0	-0.612	0.56548
0	-0.527	0.55291
0	-0.459	0.53406
1	-0.374	0.5215
1	-0.34	0.50893
1	-0.306	0.50265
1	-0.289	0.49008
1	-0.255	0.4838
1	-0.221	0.47752
1	-0.187	0.47123
1	-0.17	0.46495
1	-0.136	0.45867
1	-0.119	0.45238
1	-0.085	0.45238
1	-0.068	0.4461
1	-0.034	0.4461
1	-0.017	0.4461
1	0	0.4461
1	0.017	0.4461
1	0.051	0.4461
1	0.068	0.45238
1	0.102	0.45238
1	0.119	0.45867
1	0.153	0.45867
1	0.17	0.46495
1	0.204	0.47123
1	0.221	0.47752
1	0.255	0.4838
1	0.289	0.49637
1	0.323	0.50265
1	0.357	0.51521
1	0.391	0.52778
1	0.425	0.53406
1	0.459	0.55291
1	0.493	0.56548
1	0.544	0.57805
1	0.578	0.59689
0	0.663	0.61574
0	0.765	0.64088
0	0.85	0.66601
0	0.935	0.69114
0	1.037	0.72256
0	1.139	0.75397
0	1.241	0.79167
0	1.343	0.82937
0	1.462	0.87335
0	1.581	0.91733
0	1.7	0.9676
0	1.819	1.0179
0	1.955	1.0744
0	2.091	1.1372
0	2.227	1.2001
0	2.363	1.2692
0	2.516	1.3446
0	2.652	1.42
0	2.805	1.5017
0	2.958	1.5896
0	3.094	1.6839
0	3.247	1.7781
0	3.383	1.8786
0	3.536	1.9792
0	3.655	2.086
0	3.791	2.1991
0	3.893	2.3185
0	3.995	2.4316
0	4.08	2.5572
0	4.165	2.6829
0	4.216	2.8085
0	4.25	2.9342
0	4.267	3.0599
0	4.267	3.1918
0	4.25	3.3175
0	4.216	3.4431
0	4.165	3.5688
0	4.08	3.6945
0	3.995	3.8138
0	3.893	3.9332
0	3.774	4.0526
0	3.655	4.1657
0	3.519	4.2725
0	3.383	4.373
0	3.23	4.4736
0	3.077	4.5678
0	2.941	4.6621
0	2.788	4.7437
0	2.635	4.8254
0	2.482	4.9008
0	2.329	4.9762
0	2.193	5.0453
0	2.057	5.1082
0	1.904	5.171
0	1.785	5.2213
0	1.649	5.2778
0	1.53	5.3218
0	1.394	5.3658
0	1.292	5.4097
0	1.173	5.4474
0	1.054	5.4789
0	0.952	5.5103
0	0.85	5.5354
0	0.748	5.5605
0	0.646	5.5794
0	0.561	5.5982
2	0.459	5.6171
2	0.408	5.6297
2	0.357	5.6422
2	0.306	5.6548
2	0.272	5.6611
2	0.221	5.6674
2	0.17	5.6736
2	0.136	5.6799
2	0.085	5.6799
2	0.034	5.6862
2	0	5.6862
2	-0.034	5.6862
2	-0.068	5.6862
2	-0.119	5.6799
2	-0.153	5.6736
2	-0.204	5.6674
2	-0.255	5.6611
2	-0.289	5.6548
2	-0.34	5.6422
2	-0.391	5.6359
2	-0.442	5.6234
2	-0.493	5.6045
2	-0.544	5.592
2	-0.612	5.5731
2	-0.663	5.5543
2	-0.731	5.5354
2	-0.782	5.5103
2	-0.85	5.4851
2	-0.918	5.46
2	-0.986	5.4286
2	-1.054	5.3972
2	-1.139	5.3658
0	-1.258	5.3281
0	-1.377	5.2904
0	-1.513	5.2464
0	-1.632	5.1961
0	-1.768	5.1459
0	-1.904	5.0893
0	-2.04	5.0328
0	-2.193	4.9699
0	-2.329	4.9008
0	-2.482	4.8254
0	-2.635	4.75
0	-2.771	4.6683
0	-2.924	4.5804
0	-3.077	4.4924
1	-3.213	4.3982
1	-3.4	4.2976
1	-3.57	4.1971
1	-3.74	4.084
1	-3.893	3.9709
1	-4.029	3.8515
1	-4.165	3.7259
1	-4.267	3.6002
1	-4.369	3.4683
1	-4.454	3.3363
1	-4.505	3.2044
1	-4.539	3.0661
1	-4.556	2.9279
1	-4.556	2.796
1	-4.539	2.6578
1	-4.505	2.5195
1	-4.437	2.3876
0	-4.335	2.2556
0	-4.199	2.1237
0	-4.08	2.0043
0	-3.927	1.8786
0	-3.791	1.7655
0	-3.638	1.6525
0	-3.485	1.5456
0	-3.332	1.4451
0	-3.179	1.3446
0	-3.043	1.2503
0	-2.89	1.1624
0	-2.754	1.0807
0	-2.618	0.99901
0	-2.499	0.92362
0	-2.38	0.84822
0	-2.278	0.7791
0	-2.176	0.70999
0	-2.074	0.64716
0	-1.989	0.58433
0	-1.904	0.52778
0	-1.836	0.47123
0	-1.768	0.41469
2	-1.717	0.36442
2	-1.615	0.31416
2	-1.53	0.26389
2	-1.462	0.21991
2	-1.377	0.17593
2	-1.326	0.13823
2	-1.258	0.10053
2	-1.207	0.062831
2	-1.156	0.025132
2	-1.122	6.2705
2	-1.071	6.2391
2	-1.054	6.2077
2	-1.02	6.1763
2	-1.003	6.1449
2	-0.969	6.1197
2	-0.969	6.0883
2	-0.952	6.0569
2	-0.952	6.0318
2	-0.935	6.0004
2	-0.952	5.9752
2	-0.952	5.9438
2	-0.969	5.9124
2	-0.969	5.8873
2	-1.003	5.8559
2	-1.02	5.8244
2	-1.054	5.793
2	-1.071	5.7616
2	-1.105	5.7302
2	-1.156	5.6925
2	-1.19	5.6611
2	-1.241	5.6234
2	-1.292	5.5857
2	-1.36	5.5417
2	-1.411	5.504
2	-1.479	5.46
2	-1.547	5.416
2	-1.632	5.3658
2	-1.7	5.3155
2	-1.785	5.2652
2	-1.887	5.2087
2	-1.972	5.1459
2	-2.074	5.0893
2	-2.176	5.0265
2	-2.278	4.9574
2	-2.38	4.8883
2	-2.482	4.8129
0	-2.635	4.7375
0	-2.771	4.6558
0	-2.924	4.5678
1	-3.077	4.4798
1	-3.264	4.3856
1	-3.434	4.2851
1	-3.604	4.1783
1	-3.774	4.0652
1	-3.927	3.9521
1	-4.063	3.8327
1	-4.199	3.707
1	-4.301	3.5814
1	-4.403	3.4494
1	-4.471	3.3175
1	-4.522	3.1793
1	-4.556	3.0473
0	-4.539	2.9091
0	-4.488	2.7708
0	-4.42	2.6389
0	-4.335	2.507
0	-4.233	2.375
0	-4.131	2.2494
0	-4.012	2.13
0	-3.876	2.0106
0	-3.723	1.8975
0	-3.587	1.7844
0	-3.434	1.6839
0	-3.281	1.5771
0	-3.128	1.4828
0	-2.975	1.3886
0	-2.839	1.3006
0	-2.686	1.2189
0	-2.55	1.1435
0	-2.414	1.0681
2	-2.278	0.99901
2	-2.125	0.9299
2	-1.955	0.86707
2	-1.802	0.81052
2	-1.666	0.76026
2	-1.513	0.70999
2	-1.377	0.66601
2	-1.241	0.62831
2	-1.122	0.59061
2	-1.003	0.5592
2	-0.884	0.53406
2	-0.765	0.50893
2	-0.646	0.4838
2	-0.544	0.46495
2	-0.425	0.45238
2	-0.323	0.43982
2	-0.221	0.43353
2	-0.119	0.42725
2	-0.017	0.42725
2	0.068	0.42725
2	0.17	0.42725
2	0.272	0.43353
2	0.374	0.4461
2	0.493	0.45867
2	0.595	0.47752
2	0.714	0.49637
2	0.816	0.5215
2	0.935	0.54663
2	1.054	0.57805
2	1.19	0.60946
2	1.309	0.64716
2	1.445	0.69114
2	1.581	0.73512
2	1.717	0.78539
2	1.785	0.83565
2	1.87	0.8922
2	1.938	0.94875
2	2.023	1.0116
2	2.108	1.0744
2	2.21	1.1372
2	2.312	1.2064
2	2.397	1.2755
2	2.516	1.3509
2	2.618	1.4263
2	2.72	1.5079
2	2.822	1.5896
2	2.941	1.6776
2	3.043	1.7655
2	3.145	1.8598
2	3.247	1.954
2	3.332	2.0546
2	3.434	2.1551
2	3.502	2.2619
2	3.57	2.3687
2	3.621	2.4755
2	3.672	2.5886
2	3.74	2.6955
2	3.791	2.8085
2	3.825	2.9279
2	3.859	3.041
2	3.859	3.1541
2	3.842	3.2735
2	3.808	3.3866
2	3.774	3.4997
2	3.706	3.6128
2	3.621	3.7259
2	3.536	3.8327
2	3.434	3.9395
2	3.315	4.04
2	3.196	4.1343
2	3.06	4.2285
2	2.924	4.3228
2	2.788	4.4044
2	2.635	4.4861
2	2.482	4.5678
2	2.346	4.6369
2	2.193	4.706
2	2.04	4.7689
2	1.887	4.8317
2	1.734	4.882
2	1.581	4.9322
2	1.445	4.9825
2	1.292	5.0202
2	1.156	5.0579
2	1.02	5.0893
2	0.884	5.1207
2	0.731	5.1459
2	0.595	5.1647
2	0.476	5.1836
2	0.34	5.1961
2	0.204	5.2024
2	0.068	5.2087
2	-0.051	5.2087
2	-0.17	5.2024
2	-0.306	5.1961
2	-0.442	5.1836
2	-0.578	5.171
2	-0.714	5.1459
2	-0.85	5.127
2	-0.986	5.0956
2	-1.122	5.0642
2	-1.224	5.0328
2	-1.326	4.9951
2	-1.428	4.9511
2	-1.53	4.9071
2	-1.632	4.8568
2	-1.751	4.8066
2	-1.853	4.75
2	-1.972	4.6935
2	-2.074	4.6369
2	-2.176	4.5678
2	-2.278	4.505
2	-2.397	4.4296
2	-2.499	4.3605
2	-2.584	4.2851
2	-2.686	4.2034
2	-2.771	4.1217
2	-2.839	4.04
2	-2.924	3.9521
2	-2.975	3.8641
2	-3.026	3.7699
2	-3.077	3.6819
2	-3.094	3.5877
2	-3.111	3.4934
2	-3.128	3.3992
2	-3.111	3.3049
2	-3.094	3.2107
2	-3.043	3.1164
2	-2.992	3.0284
2	-2.941	2.9405
2	-2.856	2.8525
2	-2.771	2.7646
2	-2.669	2.6829
2	-2.55	2.6075
2	-2.431	2.5321
2	-2.295	2.463
2	-2.159	2.3939
2	-2.006	2.331
2	-1.853	2.2745
2	-1.7	2.2179
2	-1.53	2.1677
2	-1.377	2.1237
2	-1.207	2.086
2	-1.02	2.0546
2	-0.85	2.0232
2	-0.68	2.0043
2	-0.493	1.9855
2	-0.323	1.9729
2	-0.136	1.9666
2	0.017	1.9603
2	0.204	1.9666
0	0.34	1.9729
0	0.476	1.9855
0	0.612	2.0043
0	0.748	2.0232
0	0.884	2.0483
0	1.003	2.0797
0	1.139	2.1111
0	1.258	2.1488
0	1.394	2.1865
0	1.513	2.2305
0	1.632	2.2745
0	1.734	2.3247
0	1.836	2.3813
0	1.938	2.4378
0	2.023	2.5007
0	2.108	2.5635
0	2.193	2.6263
0	2.261	2.6955
0	2.312	2.7646
0	2.363	2.8337
0	2.414	2.9028
0	2.431	2.9782
0	2.448	3.0536
0	2.465	3.1227
0	2.448	3.1981
0	2.431	3.2735
0	2.414	3.3426
0	2.38	3.418
0	2.329	3.4871
0	2.278	3.5562
0	2.21	3.6254
0	2.125	3.6882
0	2.04	3.751
0	1.955	3.8138
0	1.853	3.8704
0	1.751	3.9269
0	1.649	3.9772
0	1.53	4.0212
0	1.411	4.0714
0	1.292	4.1091
0	1.156	4.1468
0	1.037	4.1783
0	0.901	4.2097
0	0.765	4.2348
0	0.629	4.2537
0	0.493	4.2725
0	0.357	4.2851
0	0.221	4.2914
0	0.085	4.2976
0	-0.034	4.2976
1	-0.17	4.2976
1	-0.357	4.2914
1	-0.527	4.2725
1	-0.697	4.2537
1	-0.884	4.2348
1	-1.054	4.2034
1	-1.224	4.172
1	-1.394	4.128
1	-1.547	4.084
1	-1.717	4.0338
1	-1.87	3.9835
1	-2.006	3.9269
1	-2.159	3.8641
1	-2.295	3.795
1	-2.414	3.7259
1	-2.533	3.6505
1	-2.635	3.5688
1	-2.737	3.4934
1	-2.822	3.4054
1	-2.89	3.3238
1	-2.958	3.2358
1	-3.009	3.1416
1	-3.026	3.0536
1	-3.06	2.9593
1	-3.06	2.8714
1	-3.06	2.7771
1	-3.026	2.6829
1	-2.992	2.5949
1	-2.958	2.507
1	-2.907	2.419
1	-2.839	2.331
1	-2.754	2.2494
1	-2.686	2.1614
1	-2.584	2.086
1	-2.499	2.0106
1	-2.397	1.9352
1	-2.295	1.8661
1	-2.193	1.797
1	-2.091	1.7341
1	-1.972	1.6713
1	-1.87	1.6148
1	-1.751	1.5582
1	-1.649	1.5079
0	-1.496	1.4577
0	-1.343	1.42
0	-1.19	1.376
0	-1.054	1.3446
0	-0.901	1.3132
0	-0.765	1.288
0	-0.612	1.2692
0	-0.476	1.2503
0	-0.323	1.2378
0	-0.187	1.2315
0	-0.051	1.2315
2	0.085	1.2315
2	0.255	1.2315
2	0.442	1.2441
2	0.629	1.2629
2	0.816	1.2817
2	1.003	1.3132
2	1.19	1.3446
2	1.36	1.3823
2	1.564	1.4263
2	1.751	1.4765
2	1.938	1.5331
2	2.125	1.5896
2	2.312	1.6587
2	2.499	1.7341
2	2.686	1.8095
2	2.873	1.8912
2	3.043	1.9792
2	3.23	2.0734
2	3.383	2.174
2	3.553	2.2808
2	3.689	2.3876
2	3.825	2.5007
2	3.944	2.62
2	4.046	2.7394
2	4.148	2.8651
2	4.216	2.9908
2	4.267	3.1164
2	4.301	3.2421
2	4.301	3.374
0	4.267	3.4997
0	4.199	3.6316
0	4.114	3.7573
0	4.012	3.8767
0	3.91	3.996
0	3.791	4.1091
0	3.655	4.2222
0	3.519	4.3291
0	3.383	4.4359
0	3.23	4.5364
0	3.077	4.6306
0	2.924	4.7186
0	2.771	4.8066
0	2.635	4.8883
0	2.482	4.9637
0	2.329	5.039
0	2.193	5.1082
0	2.057	5.171
0	1.921	5.2275
0	1.802	5.2841
0	1.666	5.3343
0	1.547	5.3846
0	1.428	5.4286
0	1.326	5.4726
0	1.224	5.5103
0	1.105	5.548
0	1.02	5.5794
0	0.918	5.6045
0	0.833	5.6359
0	0.731	5.6548
0	0.646	5.6799
0	0.561	5.6988
0	0.476	5.7113
0	0.408	5.7239
0	0.323	5.7365
0	0.255	5.749
0	0.17	5.7553
0	0.102	5.7553
0	0.017	5.7616
0	-0.034	5.7616
0	-0.102	5.7553
0	-0.187	5.7553
0	-0.255	5.7428
0	-0.34	5.7365
0	-0.408	5.7239
0	-0.493	5.7113
0	-0.578	5.6925
0	-0.663	5.6736
0	-0.748	5.6548
0	-0.833	5.6297
0	-0.935	5.6045
0	-1.02	5.5731
0	-1.122	5.5417
0	-1.224	5.504
0	-1.326	5.4663
0	-1.445	5.4286
0	-1.547	5.3783
0	-1.666	5.3343
0	-1.802	5.2778
0	-1.921	5.2213
1	-2.057	5.1647
1	-2.227	5.1019
1	-2.414	5.0265
1	-2.601	4.9511
1	-2.788	4.8757
1	-2.975	4.7877
1	-3.162	4.6935
1	-3.349	4.5992
1	-3.536	4.4924
1	-3.723	4.3856
1	-3.893	4.2725
1	-4.063	4.1531
1	-4.233	4.0275
1	-4.369	3.8955
1	-4.505	3.7636
1	-4.624	3.6254
1	-4.726	3.4871
1	-4.794	3.3426
0	-4.828	3.1981
0	-4.811	3.0536
0	-4.794	2.9091
0	-4.743	2.7646
0	-4.675	2.6263
0	-4.59	2.4818
0	-4.488	2.3499
0	-4.369	2.2117
0	-4.25	2.086
0	-4.114	1.9603
0	-3.961	1.8347
0	-3.825	1.7216
0	-3.672	1.6085
0	-3.519	1.5017
0	-3.366	1.3948
0	-3.213	1.3006
0	-3.077	1.2001
0	-2.941	1.1121
0	-2.805	1.0241
0	-2.669	0.94246
0	-2.55	0.86707
0	-2.448	0.79167
0	-2.346	0.71627
0	-2.244	0.64716
0	-2.159	0.58433
0	-2.074	0.5215
0	-2.006	0.45867
0	-1.938	0.39583
0	-1.887	0.33929
0	-1.836	0.28274
0	-1.802	0.23247
0	-1.768	0.17593
0	-1.734	0.12566
0	-1.717	0.069114
2	-1.717	0.018849
2	-1.666	6.2517
2	-1.632	6.2014
2	-1.615	6.1512
2	-1.598	6.1072
2	-1.581	6.0569
2	-1.581	6.0066
2	-1.581	5.9627
2	-1.598	5.9124
2	-1.598	5.8684
2	-1.632	5.8182
2	-1.649	5.7679
2	-1.7	5.7176
2	-1.734	5.6674
2	-1.785	5.6108
2	-1.836	5.5605
2	-1.904	5.504
2	-1.972	5.4412
2	-2.04	5.3846
2	-2.108	5.3218
2	-2.193	5.2589
2	-2.295	5.1898
2	-2.38	5.1207
2	-2.482	5.0453
2	-2.584	4.9699
2	-2.686	4.8883
2	-2.788	4.8066
2	-2.907	4.7186
2	-3.009	4.6306
0	-3.162	4.5427
0	-3.298	4.4421
0	-3.434	4.3416
0	-3.57	4.2348
0	-3.706	4.128
0	-3.825	4.0149
0	-3.927	3.8955
0	-4.029	3.7761
0	-4.097	3.6568
0	-4.165	3.5311
0	-4.216	3.4054
0	-4.25	3.2798
0	-4.25	3.1478
0	-4.25	3.0222
0	-4.216	2.8965
0	-4.165	2.7708
0	-4.097	2.6452
0	-4.012	2.5195
0	-3.927	2.4001
0	-3.808	2.287
0	-3.689	2.174
0	-3.57	2.0671
0	-3.434	1.9603
0	-3.281	1.8598
0	-3.145	1.7593
0	-2.992	1.6713
0	-2.839	1.5833
0	-2.686	1.4954
0	-2.533	1.42
0	-2.38	1.3446
0	-2.244	1.2755
0	-2.091	1.2126
0	-1.955	1.1498
0	-1.819	1.0933
0	-1.683	1.0367
0	-1.564	0.99273
0	-1.445	0.94246
0	-1.309	0.90477
0	-1.207	0.86707
0	-1.088	0.82937
0	-0.969	0.79795
0	-0.867	0.77282
0	-0.765	0.74769
0	-0.663	0.72256
0	-0.561	0.70999
0	-0.459	0.69114
0	-0.374	0.67858
0	-0.272	0.66601
0	-0.187	0.65973
0	-0.085	0.65973
0	0	0.65344
0	0.068	0.65344
0	0.17	0.65973
1	0.255	0.66601
1	0.306	0.67229
1	0.374	0.68486
1	0.425	0.69742
1	0.476	0.70999
1	0.544	0.72884
1	0.595	0.74141
1	0.663	0.76654
1	0.731	0.78539
1	0.782	0.80424
1	0.867	0.82937
1	0.935	0.86079
1	1.003	0.88592
1	1.088	0.91733
0	1.207	0.95503
0	1.326	0.99273
0	1.445	1.0367
0	1.581	1.0807
0	1.717	1.131
0	1.853	1.1812
0	1.989	1.2441
0	2.142	1.3069
0	2.278	1.3697
0	2.431	1.4388
0	2.567	1.5142
0	2.72	1.5959
0	2.873	1.6776
0	3.026	1.7718
0	3.162	1.8598
0	3.298	1.9603
0	3.434	2.0609
0	3.57	2.1677
0	3.672	2.2745
0	3.791	2.3876
0	3.876	2.5007
0	3.961	2.62
0	4.029	2.7394
0	4.08	2.8588
0	4.097	2.9845
0	4.114	3.1101
0	4.114	3.2295
0	4.08	3.3552
0	4.046	3.4745
0	3.978	3.6002
0	3.91	3.7133
0	3.808	3.8327
0	3.706	3.9458
0	3.587	4.0526
0	3.468	4.1594
0	3.332	4.2662
0	3.196	4.3605
0	3.043	4.4547
0	2.907	4.5427
0	2.754	4.6306
0	2.601	4.7123
0	2.448	4.7877
0	2.295	4.8568
0	2.142	4.926
0	2.006	4.9888
0	1.853	5.0453
0	1.717	5.1019
0	1.581	5.1521
0	1.445	5.1961
1	1.309	5.2338
1	1.139	5.2715
1	0.969	5.3029
1	0.816	5.3343
1	0.646	5.3532
1	0.493	5.372
1	0.34	5.3846
1	0.17	5.3909
1	0.017	5.3972
1	-0.119	5.3972
1	-0.272	5.3909
1	-0.442	5.3783
1	-0.595	5.3595
1	-0.748	5.3406
0	-0.867	5.3155
0	-1.003	5.2904
0	-1.122	5.2589
0	-1.258	5.2213
0	-1.377	5.1836
0	-1.513	5.1396
0	-1.649	5.0893
0	-1.802	5.039
0	-1.938	4.9825
0	-2.074	4.9197
0	-2.227	4.8568
0	-2.38	4.7877
1	-2.533	4.7123
1	-2.72	4.6369
1	-2.907	4.549
1	-3.094	4.461
1	-3.264	4.3667
1	-3.451	4.2662
1	-3.621	4.1594
1	-3.774	4.0463
1	-3.927	3.9269
1	-4.063	3.8076
1	-4.199	3.6882
1	-4.301	3.5562
1	-4.386	3.4243
1	-4.471	3.2923
1	-4.522	3.1604
1	-4.539	3.0222
1	-4.556	2.8839
0	-4.505	2.752
0	-4.437	2.6138
0	-4.352	2.4818
0	-4.25	2.3562
0	-4.131	2.2242
0	-4.012	2.1048
0	-3.876	1.9855
0	-3.74	1.8724
0	-3.587	1.7593
0	-3.434	1.6525
0	-3.281	1.5519
0	-3.128	1.4577
0	-2.992	1.3634
0	-2.839	1.2755
0	-2.703	1.1938
0	-2.55	1.1184
0	-2.431	1.043
0	-2.295	0.9676
0	-2.176	0.90477
0	-2.057	0.83565
0	-1.955	0.7791
0	-1.836	0.72256
0	-1.751	0.66601
0	-1.649	0.61574
0	-1.564	0.56548
0	-1.496	0.5215
0	-1.411	0.47752
0	-1.36	0.43353
0	-1.292	0.39583
0	-1.241	0.35814
0	-1.19	0.32044
0	-1.139	0.28274
0	-1.088	0.25132
0	-1.054	0.21991
0	-1.037	0.18849
0	-1.003	0.15708
0	-0.986	0.12566
0	-0.969	0.10053
0	-0.952	0.069114
0	-0.935	0.037699
0	-0.935	0.012566
0	-0.935	6.2642
0	-0.935	6.2391
0	-0.952	6.2077
0	-0.952	6.1826
0	-0.969	6.1512
0	-1.003	6.1197
0	-1.02	6.0946
0	-1.054	6.0632
0	-1.088	6.0255
0	-1.122	5.9941
0	-1.173	5.9627
0	-1.224	5.925
0	-1.275	5.8873
0	-1.326	5.8496
0	-1.394	5.8056
0	-1.462	5.7616
0	-1.547	5.7176
0	-1.632	5.6674
0	-1.717	5.6171
0	-1.802	5.5668
0	-1.904	5.5103
0	-2.006	5.4537
0	-2.125	5.3909
0	-2.244	5.3218
0	-2.363	5.2527
0	-2.499	5.1836
0	-2.635	5.1019
0	-2.771	5.0202
0	-2.924	4.9385
0	-3.06	4.8443
0	-3.213	4.75
0	-3.366	4.6558
0	-3.502	4.549
0	-3.655	4.4421
0	-3.791	4.3291
0	-3.927	4.216
0	-4.046	4.0966
0	-4.165	3.9709
0	-4.267	3.8453
0	-4.352	3.7133
0	-4.42	3.5814
0	-4.488	3.4494
0	-4.522	3.3112
0	-4.522	3.1793
0	-4.522	3.041
0	-4.488	2.9091
0	-4.454	2.7708
0	-4.386	2.6389
0	-4.301	2.507
0	-4.199	2.3813
0	-4.097	2.2556
0	-3.961	2.1362
0	-3.842	2.0169
0	-3.689	1.9038
0	-3.553	1.797
0	-3.4	1.6902
0	-3.247	1.5896
0	-3.094	1.4954
0	-2.941	1.4074
0	-2.805	1.3195
0	-2.652	1.2378
0	-2.516	1.1561
0	-2.38	1.087
0	-2.244	1.0179
0	-2.125	0.94875
0	-1.989	0.88592
0	-1.887	0.82937
0	-1.768	0.77282
0	-1.666	0.72256
0	-1.581	0.67229
0	-1.479	0.62831
0	-1.394	0.58433
0	-1.309	0.54035
0	-1.241	0.50265
0	-1.173	0.46495
0	-1.105	0.43353
0	-1.037	0.40212
0	-0.986	0.3707
2	-0.935	0.33929
2	-0.833	0.31416
2	-0.748	0.28902
2	-0.663	0.27017
2	-0.595	0.25132
2	-0.51	0.23247
2	-0.442	0.21991
2	-0.357	0.20734
2	-0.289	0.19478
2	-0.221	0.18849
2	-0.153	0.18221
2	-0.085	0.18221
2	-0.017	0.17593
2	0.034	0.17593
2	0.102	0.18221
2	0.17	0.18221
2	0.238	0.18849
2	0.306	0.20106
2	0.374	0.20734
2	0.442	0.21991
2	0.527	0.23876
2	0.595	0.25132
2	0.68	0.27017
2	0.765	0.29531
2	0.85	0.32044
2	0.935	0.34557
2	1.037	0.37699
2	1.122	0.4084
2	1.241	0.4461
2	1.343	0.4838
0	1.411	0.52778
0	1.496	0.57176
0	1.581	0.61574
0	1.666	0.66601
0	1.751	0.71627
0	1.853	0.77282
0	1.972	0.82937
0	2.074	0.88592
0	2.193	0.95503
0	2.312	1.0179
0	2.448	1.0933
0	2.584	1.1687
0	2.72	1.2503
0	2.873	1.332
0	3.009	1.42
0	3.162	1.5142
0	3.315	1.6085
0	3.451	1.709
0	3.604	1.8158
0	3.74	1.9289
0	3.876	2.042
0	4.012	2.1614
0	4.114	2.2808
0	4.233	2.4064
0	4.318	2.5384
0	4.386	2.6703
0	4.454	2.8023
0	4.488	2.9342
0	4.505	3.0724
0	4.505	3.2044
0	4.471	3.3426
0	4.437	3.4745
0	4.369	3.6065
0	4.301	3.7384
0	4.199	3.8641
0	4.097	3.9898
0	3.978	4.1091
0	3.842	4.2285
0	3.706	4.3416
0	3.553	4.4547
0	3.417	4.5553
0	3.264	4.6558
0	3.111	4.75
0	2.958	4.8443
0	2.805	4.9322
0	2.669	5.0139
0	2.516	5.0893
0	2.38	5.1647
0	2.244	5.2338
0	2.125	5.3029
0	2.006	5.3658
0	1.887	5.4223
0	1.768	5.4789
0	1.666	5.5291
0	1.564	5.5794
0	1.462	5.6234
0	1.377	5.6674
0	1.292	5.705
0	1.207	5.7428
0	1.139	5.7805
0	1.071	5.8119
0	1.003	5.8433
0	0.935	5.8747
0	0.884	5.8998
0	0.833	5.925
0	0.782	5.9501
0	0.731	5.9752
0	0.68	5.9941
0	0.646	6.0129
0	0.612	6.0318
0	0.578	6.0506
0	0.544	6.0695
0	0.51	6.082
0	0.476	6.1009
1	0.459	6.1135
1	0.391	6.126
1	0.323	6.1386
1	0.272	6.1449
1	0.204	6.1574
1	0.153	6.1574
1	0.085	6.1637
1	0.034	6.1637
1	-0.017	6.1637
1	-0.068	6.1637
1	-0.119	6.1637
1	-0.187	6.1574
1	-0.238	6.1512
1	-0.306	6.1449
1	-0.357	6.1323
1	-0.425	6.1197
1	-0.493	6.1072
0	-0.527	6.0883
0	-0.544	6.0758
0	-0.578	6.0569
0	-0.612	6.0381
0	-0.646	6.0192
0	-0.697	6.0004
0	-0.731	5.9752
0	-0.782	5.9564
0	-0.833	5.9313
0	-0.884	5.9061
0	-0.935	5.8747
0	-1.003	5.8496
0	-1.071	5.8182
0	-1.139	5.7805
0	-1.207	5.749
0	-1.292	5.7113
0	-1.36	5.6674
0	-1.462	5.6297
0	-1.547	5.5794
0	-1.649	5.5354
0	-1.751	5.4851
0	-1.853	5.4286
0	-1.972	5.372
0	-2.091	5.3092
0	-2.227	5.2464
0	-2.346	5.1773
0	-2.482	5.1019
0	-2.618	5.0265
0	-2.771	4.9448
0	-2.907	4.8568
0	-3.06	4.7689
0	-3.213	4.6746
0	-3.349	4.5741
0	-3.502	4.4736
0	-3.638	4.3667
0	-3.774	4.2537
0	-3.91	4.1406
0	-4.029	4.0212
1	-4.131	3.8955
1	-4.267	3.7699
1	-4.386	3.6379
1	-4.488	3.506
1	-4.573	3.3677
1	-4.641	3.2295
1	-4.675	3.0913
1	-4.692	2.9531
1	-4.692	2.8085
1	-4.675	2.6703
1	-4.641	2.5321
1	-4.59	2.3876
0	-4.471	2.2556
0	-4.352	2.1237
0	-4.216	1.9917
0	-4.08	1.8661
0	-3.927	1.7467
0	-3.774	1.6336
0	-3.621	1.5205
0	-3.468	1.4137
0	-3.315	1.3132
0	-3.179	1.2126
0	-3.043	1.1184
0	-2.907	1.0304
0	-2.771	0.94875
0	-2.652	0.86707
0	-2.55	0.78539
0	-2.448	0.70999
0	-2.346	0.64088
0	-2.261	0.57176
0	-2.176	0.50265
2	-2.108	0.43982
2	-2.006	0.37699
2	-1.921	0.31416
2	-1.836	0.25761
2	-1.751	0.20734
2	-1.683	0.15079
2	-1.632	0.10681
2	-1.581	0.056548
2	-1.53	0.0062831
2	-1.496	6.2454
2	-1.462	6.2014
2	-1.428	6.1574
2	-1.411	6.1135
2	-1.394	6.0758
2	-1.394	6.0318
2	-1.394	5.9878
2	-1.394	5.9501
2	-1.411	5.9061
2	-1.411	5.8621
2	-1.445	5.8182
2	-1.462	5.7742
2	-1.496	5.7302
2	-1.547	5.6862
2	-1.598	5.6359
2	-1.649	5.592
2	-1.7	5.5417
2	-1.768	5.4851
2	-1.836	5.4349
2	-1.904	5.3783
2	-1.989	5.3155
2	-2.074	5.2589
2	-2.159	5.1961
2	-2.244	5.127
2	-2.346	5.0579
0	-2.482	4.9825
0	-2.635	4.9071
0	-2.771	4.8254
0	-2.924	4.7437
0	-3.077	4.6495
0	-3.23	4.5553
0	-3.366	4.4547
0	-3.502	4.3542
0	-3.638	4.2474
0	-3.774	4.1343
0	-3.893	4.0212
0	-3.995	3.9018
0	-4.097	3.7761
0	-4.182	3.6568
0	-4.233	3.5311
1	-4.284	3.3992
1	-4.352	3.2735
1	-4.403	3.1416
1	-4.437	3.0033
1	-4.437	2.8714
1	-4.42	2.7394
1	-4.403	2.6075
1	-4.352	2.4755
1	-4.284	2.3436
0	-4.182	2.2179
0	-4.046	2.0923
0	-3.91	1.9729
0	-3.774	1.8598
0	-3.621	1.7467
0	-3.468	1.6399
0	-3.315	1.5394
0	-3.162	1.4388
0	-3.026	1.3509
0	-2.873	1.2566
0	-2.737	1.1749
0	-2.601	1.0933
0	-2.465	1.0179
0	-2.329	0.94875
0	-2.21	0.87963
0	-2.108	0.81052
0	-1.989	0.75397
2	-1.887	0.69114
2	-1.768	0.64088
2	-1.632	0.58433
2	-1.513	0.54035
2	-1.394	0.49637
2	-1.292	0.45238
2	-1.173	0.42097
2	-1.071	0.38327
2	-0.986	0.35185
2	-0.901	0.32672
2	-0.799	0.30159
2	-0.714	0.27646
2	-0.646	0.25761
2	-0.561	0.23876
2	-0.493	0.21991
2	-0.408	0.20734
2	-0.34	0.19478
2	-0.272	0.18221
2	-0.204	0.17593
2	-0.136	0.16964
2	-0.068	0.16964
2	0	0.16964
2	0.034	0.16964
2	0.102	0.16964
2	0.17	0.17593
2	0.238	0.18221
2	0.306	0.18849
2	0.374	0.20106
2	0.459	0.21363
2	0.527	0.22619
2	0.595	0.24504
2	0.68	0.26389
2	0.765	0.28902
0	0.799	0.30787
0	0.85	0.333
0	0.901	0.36442
0	0.952	0.38955
0	1.02	0.42097
0	1.088	0.45238
0	1.156	0.4838
0	1.224	0.5215
0	1.292	0.5592
0	1.377	0.60318
0	1.462	0.64088
0	1.564	0.69114
0	1.666	0.73512
0	1.768	0.79167
0	1.87	0.84193
0	1.989	0.89848
0	2.108	0.96131
0	2.227	1.0304
2	2.363	1.0995
2	2.533	1.1687
2	2.72	1.2503
2	2.89	1.332
2	3.077	1.4263
2	3.264	1.5205
2	3.451	1.621
2	3.655	1.7279
2	3.825	1.841
2	4.012	1.9603
2	4.182	2.0797
2	4.352	2.2117
2	4.505	2.3436
2	4.641	2.4818
2	4.76	2.62
2	4.862	2.7646
2	4.947	2.9154
2	5.015	3.0599
2	5.049	3.217
2	5.066	3.3677
2	5.049	3.5185
2	5.032	3.6693
2	4.981	3.8201
2	4.913	3.9709
2	4.828	4.1154
2	4.743	4.2599
0	4.607	4.3982
0	4.454	4.5364
0	4.301	4.6683
0	4.148	4.794
0	3.995	4.9197
0	3.859	5.0328
0	3.706	5.1459
0	3.587	5.2589
0	3.451	5.3658
0	3.332	5.4663
0	3.23	5.5668
0	3.145	5.6611
0	3.06	5.7553
0	2.992	5.8433
0	2.924	5.9313
0	2.873	6.0192
0	2.839	6.1072
1	2.822	6.1951
1	2.771	6.2768
1	2.737	0.075397
1	2.72	0.15708
1	2.703	0.23876
1	2.703	0.32044
1	2.72	0.40212
1	2.737	0.4838
1	2.771	0.56548
1	2.822	0.65344
1	2.873	0.73512
1	2.941	0.82309
1	3.009	0.91105
1	3.094	1.0053
1	3.179	1.0995
1	3.264	1.1938
1	3.366	1.2943
1	3.468	1.4011
1	3.587	1.5079
1	3.689	1.6148
1	3.791	1.7279
1	3.893	1.841
1	3.995	1.9603
1	4.097	2.086
1	4.182	2.2054
0	4.284	2.3373
0	4.386	2.463
0	4.471	2.6012
0	4.539	2.7332
0	4.59	2.8714
0	4.607	3.0096
0	4.624	3.1478
0	4.607	3.2861
0	4.573	3.4243
0	4.522	3.5625
0	4.437	3.6945
0	4.352	3.8264
0	4.25	3.9583
0	4.131	4.084
0	3.995	4.2034
0	3.859	4.3228
0	3.723	4.4359
0	3.57	4.549
0	3.417	4.6495
0	3.264	4.75
0	3.111	4.8506
0	2.975	4.9385
0	2.822	5.0265
0	2.686	5.1082
0	2.55	5.1898
0	2.414	5.2652
0	2.295	5.3343
0	2.176	5.4035
0	2.057	5.4663
0	1.955	5.5228
0	1.853	5.5857
0	1.751	5.6359
0	1.666	5.6862
0	1.581	5.7365
0	1.513	5.7867
0	1.445	5.8307
0	1.377	5.8684
0	1.326	5.9124
0	1.275	5.9501
0	1.224	5.9878
0	1.173	6.0255
0	1.139	6.0569
0	1.105	6.0946
0	1.088	6.126
0	1.071	6.1574
1	1.054	6.1889
1	1.003	6.2203
1	0.952	6.2517
1	0.901	0
1	0.867	0.025132
1	0.833	0.050265
1	0.799	0.075397
1	0.782	0.10053
[truncated: 5,162 more rows]
