# Supplementary material for: Skilled motor control of an inverted pendulum implies low entropy of states but high entropy of actions
Source: PLoS Comput Biol. 2023 Jan 6;19(1):e1010810. doi: 10.1371/journal.pcbi.1010810 (PMC9851554; doi:10.1371/journal.pcbi.1010810)
Supplement: S2 File — The dataset within the file contains the data collected during the experiment. Each CSV file named “FRI_p_l.csv” corresponds to a different trial, where “p” stands for an unique numerical participant’s identifier and “l” stands for pendulum length (where “2” corresponds to 0.2, “3” to 0.3 m, “4” to 0.4 m, etc.). In every file, rows correspond to subsequent time steps, sampled with a frequency of 0.017 s. For every recorded time step, each column contains: the action selected by the trial’s participant (“action”). The value 0 corresponds to a “no action”, the value 1 represents an action that pushes the pendulum towards the clockwise direction and the value 2 corresponds to an action that pushes the pendulum towards the anti-clockwise direction.the angular velocity of the pendulum at that time step (“ang. velocity”), measured in rad s−1.the angle of the pendulum at that time step (“angle”), measured in rad with values in the interval [0, 2π) rad. The angle 0 rad corresponds to the pendulum oriented in its upright position.the single utility value associated to the whole trial (“utility”). (ZIP) [file pcbi.1010810.s002.zip › ExperimentalData/FRI_25_8.csv]

action	angular vel.	angle	trial utility
0	0	3.2358	-3.1166
0	0	3.2358
0	0	3.2358
0	0	3.2358
0	-0.017	3.2358
0	-0.017	3.2358
0	-0.017	3.2358
0	-0.017	3.2358
0	-0.017	3.2358
0	-0.034	3.2358
0	-0.034	3.2295
0	-0.034	3.2295
0	-0.034	3.2295
0	-0.034	3.2295
0	-0.051	3.2232
0	-0.051	3.2232
0	-0.051	3.2232
0	-0.051	3.2232
0	-0.051	3.217
0	-0.068	3.217
0	-0.068	3.217
0	-0.068	3.2107
0	-0.068	3.2107
0	-0.068	3.2107
0	-0.068	3.2044
0	-0.068	3.2044
0	-0.085	3.1981
0	-0.085	3.1981
0	-0.085	3.1981
0	-0.085	3.1918
0	-0.085	3.1918
0	-0.085	3.1855
0	-0.085	3.1855
1	-0.085	3.1793
1	-0.102	3.1793
1	-0.119	3.173
1	-0.119	3.173
1	-0.136	3.1667
1	-0.153	3.1604
1	-0.153	3.1541
1	-0.17	3.1541
1	-0.187	3.1478
1	-0.187	3.1416
1	-0.204	3.1353
1	-0.204	3.129
1	-0.221	3.1227
1	-0.221	3.1164
1	-0.238	3.1038
1	-0.255	3.0976
1	-0.255	3.0913
1	-0.255	3.085
1	-0.272	3.0724
1	-0.272	3.0661
1	-0.289	3.0599
1	-0.289	3.0473
1	-0.306	3.041
1	-0.306	3.0284
1	-0.306	3.0222
1	-0.323	3.0096
1	-0.323	3.0033
1	-0.323	2.9908
1	-0.323	2.9782
1	-0.34	2.9719
1	-0.34	2.9593
1	-0.34	2.9531
1	-0.34	2.9405
1	-0.34	2.9279
1	-0.34	2.9154
1	-0.357	2.9091
1	-0.357	2.8965
1	-0.357	2.8839
1	-0.357	2.8777
1	-0.357	2.8651
1	-0.357	2.8525
1	-0.357	2.8462
1	-0.357	2.8337
1	-0.34	2.8211
1	-0.34	2.8085
1	-0.34	2.8023
1	-0.34	2.7897
1	-0.34	2.7771
1	-0.34	2.7708
1	-0.323	2.7583
1	-0.323	2.752
1	-0.323	2.7394
1	-0.323	2.7269
1	-0.306	2.7206
1	-0.306	2.708
1	-0.306	2.7017
1	-0.289	2.6892
1	-0.289	2.6829
0	-0.272	2.6766
0	-0.255	2.664
0	-0.238	2.6578
0	-0.221	2.6515
0	-0.204	2.6452
0	-0.187	2.6389
2	-0.17	2.6326
2	-0.136	2.6263
2	-0.102	2.6263
2	-0.085	2.62
2	-0.051	2.62
2	-0.017	2.62
2	0	2.6138
2	0.017	2.62
2	0.051	2.62
2	0.068	2.62
2	0.102	2.6263
2	0.136	2.6263
2	0.153	2.6326
2	0.187	2.6389
2	0.221	2.6452
2	0.238	2.6515
2	0.272	2.6578
2	0.306	2.6703
2	0.323	2.6766
2	0.357	2.6892
2	0.374	2.7017
2	0.408	2.7143
2	0.425	2.7269
2	0.459	2.7394
2	0.476	2.752
2	0.51	2.7646
2	0.527	2.7834
2	0.544	2.796
2	0.578	2.8148
2	0.595	2.8337
2	0.612	2.8525
2	0.629	2.8714
2	0.646	2.8902
2	0.663	2.9091
2	0.697	2.9279
2	0.714	2.9531
2	0.714	2.9719
2	0.731	2.997
2	0.748	3.0159
2	0.765	3.041
2	0.782	3.0661
2	0.799	3.0913
2	0.799	3.1101
2	0.816	3.1353
2	0.816	3.1604
2	0.833	3.1855
2	0.833	3.2107
2	0.85	3.2358
2	0.85	3.2609
2	0.85	3.2923
2	0.85	3.3175
2	0.867	3.3426
2	0.867	3.3677
2	0.867	3.3929
2	0.867	3.418
2	0.867	3.4431
2	0.867	3.4745
2	0.85	3.4997
2	0.85	3.5248
2	0.85	3.5499
2	0.833	3.5751
2	0.833	3.6002
2	0.833	3.6254
2	0.816	3.6505
2	0.816	3.6756
2	0.799	3.7008
2	0.782	3.7259
2	0.782	3.7447
2	0.765	3.7699
2	0.748	3.795
2	0.748	3.8138
2	0.731	3.839
2	0.714	3.8578
2	0.697	3.883
2	0.68	3.9018
2	0.663	3.9207
2	0.646	3.9458
2	0.629	3.9646
2	0.612	3.9835
2	0.595	4.0023
2	0.578	4.0149
2	0.561	4.0338
2	0.527	4.0526
2	0.51	4.0652
2	0.493	4.084
2	0.476	4.0966
2	0.459	4.1091
2	0.425	4.128
2	0.408	4.1406
2	0.391	4.1531
2	0.374	4.1594
2	0.34	4.172
2	0.323	4.1845
2	0.306	4.1908
2	0.272	4.2034
0	0.238	4.2097
0	0.204	4.216
0	0.17	4.2222
0	0.136	4.2285
0	0.119	4.2348
1	0.085	4.2348
1	0.034	4.2348
1	0	4.2348
1	-0.034	4.2348
1	-0.085	4.2348
1	-0.119	4.2348
1	-0.17	4.2285
1	-0.204	4.2222
1	-0.255	4.216
1	-0.289	4.2034
1	-0.34	4.1971
1	-0.374	4.1845
1	-0.425	4.172
1	-0.459	4.1594
1	-0.51	4.1468
1	-0.544	4.128
1	-0.595	4.1091
1	-0.629	4.0903
1	-0.663	4.0714
1	-0.714	4.0526
1	-0.748	4.0275
1	-0.782	4.0086
1	-0.833	3.9835
1	-0.867	3.9583
1	-0.901	3.9269
1	-0.935	3.9018
1	-0.969	3.8704
1	-1.003	3.8453
1	-1.037	3.8138
1	-1.071	3.7824
1	-1.105	3.7447
1	-1.139	3.7133
1	-1.156	3.6756
1	-1.19	3.6442
1	-1.224	3.6065
1	-1.241	3.5688
1	-1.275	3.5311
1	-1.292	3.4934
1	-1.309	3.4557
1	-1.326	3.4117
1	-1.36	3.374
1	-1.377	3.33
1	-1.394	3.2923
1	-1.394	3.2484
1	-1.411	3.2044
1	-1.428	3.1604
1	-1.428	3.1227
1	-1.445	3.0787
1	-1.445	3.0347
1	-1.445	2.9908
1	-1.462	2.9468
1	-1.462	2.9028
1	-1.462	2.8588
1	-1.462	2.8148
1	-1.445	2.7708
1	-1.445	2.7269
1	-1.445	2.6829
1	-1.428	2.6389
1	-1.428	2.5949
1	-1.411	2.5509
1	-1.394	2.5132
1	-1.394	2.4693
1	-1.377	2.4253
1	-1.36	2.3876
1	-1.343	2.3436
1	-1.326	2.3059
1	-1.309	2.2682
1	-1.292	2.2242
1	-1.258	2.1865
1	-1.241	2.1488
1	-1.224	2.1111
1	-1.19	2.0734
1	-1.173	2.042
1	-1.156	2.0043
1	-1.122	1.9729
1	-1.105	1.9352
1	-1.071	1.9038
1	-1.054	1.8724
1	-1.02	1.841
1	-1.003	1.8095
1	-0.969	1.7781
1	-0.935	1.753
1	-0.918	1.7216
1	-0.884	1.6964
1	-0.867	1.6713
1	-0.833	1.6462
1	-0.799	1.621
1	-0.782	1.5959
1	-0.748	1.5708
1	-0.714	1.5519
1	-0.697	1.5268
1	-0.663	1.5079
1	-0.629	1.4891
1	-0.612	1.4703
1	-0.578	1.4514
1	-0.561	1.4325
1	-0.527	1.42
1	-0.493	1.4011
1	-0.476	1.3886
1	-0.442	1.376
1	-0.425	1.3572
1	-0.391	1.3446
1	-0.374	1.3383
1	-0.34	1.3257
1	-0.306	1.3132
1	-0.289	1.3069
1	-0.255	1.2943
1	-0.238	1.288
1	-0.204	1.2817
0	-0.17	1.2755
0	-0.136	1.2692
0	-0.102	1.2692
0	-0.068	1.2629
0	-0.034	1.2629
2	0	1.2629
2	0.034	1.2629
2	0.085	1.2629
2	0.119	1.2692
2	0.17	1.2755
2	0.221	1.2817
2	0.272	1.288
2	0.306	1.2943
2	0.357	1.3069
2	0.408	1.3195
2	0.442	1.332
2	0.493	1.3446
2	0.544	1.3634
2	0.595	1.376
2	0.629	1.3948
2	0.68	1.42
2	0.731	1.4388
2	0.782	1.464
2	0.816	1.4828
2	0.867	1.5142
2	0.918	1.5394
2	0.969	1.5645
2	1.02	1.5959
2	1.054	1.6273
2	1.105	1.6587
2	1.156	1.6964
2	1.207	1.7279
2	1.241	1.7655
2	1.292	1.8033
2	1.343	1.8472
2	1.377	1.8849
2	1.428	1.9289
2	1.479	1.9729
2	1.513	2.0169
2	1.564	2.0671
2	1.598	2.1111
2	1.649	2.1614
2	1.683	2.2117
2	1.717	2.2619
2	1.751	2.3122
2	1.785	2.3687
2	1.836	2.4253
2	1.853	2.4755
2	1.887	2.5321
2	1.921	2.5949
2	1.955	2.6515
2	1.972	2.708
2	2.006	2.7708
2	2.023	2.8274
2	2.04	2.8902
2	2.057	2.9531
2	2.074	3.0159
2	2.091	3.0787
2	2.091	3.1416
2	2.108	3.2044
2	2.108	3.2672
2	2.108	3.33
2	2.108	3.3929
2	2.108	3.4557
2	2.108	3.5248
0	2.091	3.5877
0	2.074	3.6505
0	2.057	3.707
0	2.023	3.7699
0	2.006	3.8327
0	1.972	3.8892
0	1.955	3.9521
0	1.921	4.0086
0	1.887	4.0652
0	1.853	4.1217
0	1.836	4.1783
0	1.802	4.2348
0	1.768	4.2851
0	1.717	4.3416
0	1.683	4.3919
0	1.649	4.4421
0	1.615	4.4924
0	1.581	4.5364
0	1.547	4.5867
0	1.496	4.6306
0	1.462	4.6746
0	1.428	4.7186
0	1.394	4.7626
0	1.343	4.8066
0	1.309	4.8443
0	1.275	4.882
0	1.241	4.9197
0	1.19	4.9574
0	1.156	4.9951
0	1.122	5.0265
0	1.088	5.0642
0	1.054	5.0956
0	1.02	5.127
0	0.986	5.1584
0	0.952	5.1836
0	0.918	5.215
0	0.884	5.2401
0	0.85	5.2652
0	0.816	5.2904
0	0.782	5.3155
0	0.748	5.3406
0	0.731	5.3595
0	0.697	5.3846
0	0.663	5.4035
0	0.646	5.4223
0	0.612	5.4412
0	0.578	5.46
0	0.561	5.4789
0	0.527	5.4977
0	0.493	5.5103
0	0.476	5.5228
0	0.442	5.5417
0	0.425	5.5543
0	0.391	5.5668
0	0.374	5.5794
1	0.357	5.5857
1	0.323	5.5982
1	0.289	5.6108
1	0.255	5.6171
1	0.221	5.6234
1	0.187	5.6297
1	0.153	5.6359
1	0.119	5.6359
1	0.085	5.6422
1	0.051	5.6422
1	0.017	5.6485
1	0	5.6485
0	-0.017	5.6485
0	-0.034	5.6422
0	-0.068	5.6422
0	-0.085	5.6422
0	-0.102	5.6359
0	-0.136	5.6359
0	-0.153	5.6297
0	-0.17	5.6234
0	-0.204	5.6171
0	-0.221	5.6108
0	-0.238	5.6045
2	-0.272	5.5982
2	-0.289	5.5857
2	-0.289	5.5794
2	-0.306	5.5668
2	-0.323	5.5605
2	-0.34	5.548
2	-0.357	5.5417
2	-0.374	5.5291
2	-0.391	5.5166
2	-0.408	5.504
2	-0.408	5.4914
2	-0.425	5.4789
2	-0.442	5.4663
2	-0.459	5.4537
2	-0.476	5.4349
2	-0.51	5.4223
2	-0.527	5.4035
2	-0.544	5.3909
0	-0.561	5.372
0	-0.595	5.3532
1	-0.629	5.3343
1	-0.663	5.3155
1	-0.714	5.2966
1	-0.748	5.2715
1	-0.799	5.2527
1	-0.833	5.2275
1	-0.867	5.2024
1	-0.918	5.171
1	-0.969	5.1459
1	-1.003	5.1144
1	-1.054	5.083
1	-1.088	5.0516
1	-1.139	5.0202
1	-1.19	4.9825
1	-1.224	4.9448
1	-1.275	4.9071
1	-1.326	4.8694
1	-1.377	4.8254
1	-1.411	4.7877
1	-1.462	4.7437
1	-1.513	4.6998
1	-1.564	4.6495
1	-1.598	4.6055
1	-1.649	4.5553
1	-1.7	4.505
1	-1.751	4.4547
1	-1.785	4.3982
1	-1.836	4.3416
1	-1.87	4.2914
1	-1.921	4.2285
1	-1.955	4.172
1	-2.006	4.1154
1	-2.04	4.0526
1	-2.074	3.9898
1	-2.108	3.9269
1	-2.159	3.8641
1	-2.176	3.795
1	-2.21	3.7322
1	-2.244	3.6631
1	-2.278	3.5939
0	-2.278	3.5248
0	-2.295	3.462
0	-2.312	3.3866
0	-2.312	3.3175
0	-2.312	3.2484
0	-2.312	3.1793
0	-2.312	3.1101
0	-2.312	3.041
0	-2.312	2.9719
0	-2.295	2.9028
0	-2.295	2.8337
0	-2.278	2.7646
0	-2.261	2.6955
0	-2.244	2.6263
0	-2.227	2.5635
0	-2.193	2.4944
0	-2.176	2.4316
0	-2.142	2.3624
0	-2.125	2.2996
0	-2.091	2.2368
0	-2.057	2.174
0	-2.023	2.1111
0	-1.989	2.0546
0	-1.955	1.9917
0	-1.921	1.9352
0	-1.887	1.8786
0	-1.853	1.8221
0	-1.802	1.7655
0	-1.768	1.709
0	-1.734	1.6587
0	-1.7	1.6085
0	-1.666	1.5582
0	-1.615	1.5079
0	-1.581	1.4577
0	-1.547	1.4137
0	-1.513	1.3634
0	-1.462	1.3195
0	-1.428	1.2755
0	-1.394	1.2315
0	-1.36	1.1938
0	-1.326	1.1498
0	-1.292	1.1121
0	-1.258	1.0744
0	-1.224	1.0367
0	-1.19	0.99901
0	-1.156	0.96131
0	-1.122	0.9299
0	-1.088	0.89848
0	-1.071	0.86079
0	-1.037	0.82937
0	-1.003	0.79795
0	-0.986	0.77282
0	-0.952	0.74141
0	-0.935	0.70999
2	-0.901	0.68486
2	-0.867	0.65973
2	-0.833	0.63459
2	-0.799	0.60946
2	-0.782	0.58433
2	-0.748	0.5592
2	-0.714	0.54035
2	-0.68	0.51521
2	-0.663	0.49637
2	-0.629	0.47752
2	-0.595	0.45867
2	-0.578	0.43982
2	-0.544	0.42097
2	-0.527	0.4084
2	-0.493	0.38955
2	-0.476	0.37699
2	-0.442	0.36442
2	-0.425	0.35185
2	-0.408	0.33929
2	-0.374	0.32672
2	-0.357	0.31416
2	-0.34	0.30159
2	-0.306	0.29531
2	-0.289	0.28274
2	-0.272	0.27646
2	-0.255	0.26389
2	-0.238	0.25761
2	-0.204	0.25132
2	-0.187	0.24504
2	-0.17	0.23876
2	-0.153	0.23247
2	-0.136	0.23247
2	-0.119	0.22619
2	-0.102	0.21991
2	-0.085	0.21991
2	-0.068	0.21991
2	-0.034	0.21363
2	-0.017	0.21363
2	0	0.21363
2	0	0.21363
2	0.017	0.21363
2	0.034	0.21363
2	0.051	0.21363
2	0.068	0.21991
2	0.085	0.21991
2	0.102	0.22619
0	0.119	0.22619
0	0.119	0.23247
1	0.136	0.23247
1	0.136	0.23876
1	0.136	0.24504
1	0.136	0.24504
1	0.119	0.25132
1	0.119	0.25761
1	0.119	0.25761
1	0.119	0.26389
1	0.119	0.27017
1	0.119	0.27017
1	0.119	0.27646
1	0.119	0.28274
1	0.119	0.28274
1	0.119	0.28902
1	0.119	0.28902
1	0.136	0.29531
1	0.136	0.30159
1	0.136	0.30159
0	0.136	0.30787
2	0.153	0.31416
2	0.17	0.32044
2	0.204	0.32672
2	0.221	0.333
2	0.238	0.33929
2	0.272	0.34557
2	0.289	0.35185
2	0.306	0.36442
2	0.34	0.3707
2	0.357	0.38327
2	0.374	0.39583
2	0.408	0.4084
2	0.425	0.42097
2	0.459	0.43353
2	0.476	0.4461
2	0.51	0.46495
2	0.544	0.47752
2	0.561	0.49637
2	0.595	0.51521
2	0.629	0.53406
2	0.646	0.55291
2	0.68	0.57176
2	0.714	0.59061
2	0.748	0.61574
2	0.765	0.63459
2	0.799	0.65973
2	0.833	0.68486
2	0.867	0.70999
2	0.901	0.74141
2	0.935	0.76654
2	0.986	0.79795
2	1.02	0.82937
2	1.054	0.86079
2	1.088	0.8922
2	1.139	0.92362
2	1.173	0.96131
2	1.207	0.99273
2	1.258	1.0304
2	1.292	1.0681
2	1.343	1.1121
2	1.377	1.1498
2	1.428	1.1938
2	1.462	1.2378
2	1.513	1.2817
2	1.564	1.3257
2	1.598	1.376
2	1.649	1.4263
2	1.7	1.4765
2	1.751	1.5268
2	1.785	1.5833
2	1.836	1.6336
2	1.887	1.6902
2	1.938	1.7467
2	1.972	1.8095
2	2.023	1.8661
2	2.074	1.9289
2	2.108	1.9917
2	2.159	2.0546
2	2.193	2.1237
2	2.244	2.1865
2	2.278	2.2556
2	2.312	2.3247
2	2.346	2.3939
2	2.38	2.4693
2	2.414	2.5384
2	2.448	2.6138
2	2.465	2.6892
2	2.499	2.7583
2	2.516	2.8337
2	2.533	2.9154
0	2.533	2.9908
0	2.533	3.0661
0	2.533	3.1416
0	2.533	3.217
0	2.533	3.2923
0	2.516	3.3677
0	2.516	3.4431
0	2.499	3.5185
0	2.482	3.5939
0	2.465	3.6693
0	2.448	3.7447
0	2.414	3.8201
0	2.397	3.8892
0	2.363	3.9646
1	2.329	4.0338
1	2.295	4.1029
1	2.244	4.172
1	2.21	4.2348
1	2.159	4.3039
1	2.108	4.3667
1	2.074	4.4296
1	2.023	4.4924
1	1.972	4.5553
1	1.921	4.6118
1	1.87	4.6683
1	1.819	4.7249
1	1.785	4.7814
1	1.734	4.8317
1	1.683	4.882
1	1.632	4.9322
1	1.581	4.9825
1	1.547	5.0265
1	1.496	5.0767
1	1.445	5.1207
1	1.411	5.1584
1	1.36	5.2024
1	1.309	5.2464
1	1.275	5.2841
1	1.224	5.3218
1	1.19	5.3595
1	1.156	5.3909
1	1.105	5.4286
1	1.071	5.46
1	1.037	5.4914
1	1.003	5.5228
1	0.969	5.5543
1	0.918	5.5794
1	0.884	5.6108
1	0.85	5.6359
1	0.833	5.6611
1	0.799	5.6862
1	0.765	5.705
1	0.731	5.7302
1	0.697	5.7553
1	0.68	5.7742
1	0.646	5.793
1	0.612	5.8119
1	0.595	5.8307
1	0.561	5.8496
1	0.544	5.8621
1	0.51	5.881
1	0.493	5.8936
1	0.459	5.9124
1	0.442	5.925
1	0.425	5.9375
1	0.391	5.9501
1	0.374	5.9627
1	0.357	5.9752
1	0.323	5.9815
1	0.306	5.9941
1	0.289	6.0004
1	0.272	6.0129
1	0.238	6.0192
1	0.221	6.0255
1	0.204	6.0318
1	0.187	6.0381
1	0.17	6.0443
1	0.153	6.0506
1	0.136	6.0569
1	0.119	6.0569
1	0.102	6.0632
1	0.068	6.0632
1	0.051	6.0695
1	0.034	6.0695
0	0.034	6.0695
0	0.017	6.0695
0	0.017	6.0695
0	0.017	6.0758
0	0	6.0758
0	0	6.0758
0	0	6.0758
0	0	6.0758
0	-0.017	6.0695
0	-0.017	6.0695
0	-0.034	6.0695
0	-0.034	6.0695
0	-0.051	6.0695
0	-0.051	6.0632
0	-0.068	6.0632
0	-0.068	6.0632
0	-0.068	6.0569
2	-0.085	6.0569
2	-0.085	6.0569
2	-0.085	6.0506
2	-0.085	6.0506
2	-0.085	6.0443
2	-0.068	6.0443
2	-0.068	6.0443
2	-0.068	6.0381
2	-0.068	6.0381
2	-0.068	6.0318
2	-0.068	6.0318
2	-0.068	6.0318
2	-0.068	6.0255
2	-0.068	6.0255
2	-0.068	6.0255
2	-0.068	6.0192
2	-0.068	6.0192
2	-0.068	6.0129
2	-0.068	6.0129
2	-0.068	6.0129
2	-0.068	6.0066
2	-0.068	6.0066
2	-0.068	6.0066
2	-0.068	6.0004
2	-0.068	6.0004
2	-0.068	6.0004
2	-0.068	5.9941
2	-0.068	5.9941
2	-0.068	5.9941
2	-0.068	5.9878
2	-0.068	5.9878
2	-0.068	5.9878
2	-0.068	5.9815
2	-0.068	5.9815
2	-0.068	5.9752
2	-0.068	5.9752
2	-0.068	5.9752
2	-0.068	5.9689
2	-0.068	5.9689
2	-0.085	5.9627
2	-0.085	5.9627
2	-0.085	5.9627
2	-0.085	5.9564
2	-0.085	5.9564
2	-0.085	5.9501
2	-0.085	5.9501
2	-0.085	5.9438
2	-0.085	5.9438
2	-0.085	5.9375
2	-0.102	5.9375
2	-0.102	5.9313
2	-0.102	5.9313
2	-0.102	5.925
0	-0.119	5.925
0	-0.136	5.9187
1	-0.136	5.9187
1	-0.17	5.9124
1	-0.187	5.9061
1	-0.221	5.8998
1	-0.238	5.8936
1	-0.255	5.8873
1	-0.289	5.8747
1	-0.306	5.8684
1	-0.34	5.8559
1	-0.357	5.8433
1	-0.391	5.837
1	-0.408	5.8244
1	-0.442	5.8119
1	-0.476	5.793
1	-0.493	5.7805
1	-0.527	5.7616
1	-0.561	5.749
1	-0.578	5.7302
1	-0.612	5.7113
1	-0.646	5.6925
1	-0.68	5.6736
1	-0.697	5.6548
1	-0.731	5.6297
1	-0.765	5.6108
1	-0.799	5.5857
1	-0.833	5.5605
1	-0.867	5.5354
1	-0.901	5.504
1	-0.935	5.4789
1	-0.986	5.4474
1	-1.02	5.4223
1	-1.054	5.3909
1	-1.088	5.3532
1	-1.139	5.3218
1	-1.173	5.2841
1	-1.224	5.2527
1	-1.258	5.215
1	-1.309	5.1773
1	-1.343	5.1333
1	-1.394	5.0956
1	-1.428	5.0516
1	-1.479	5.0076
1	-1.53	4.9637
1	-1.564	4.9134
1	-1.615	4.8694
1	-1.666	4.8191
1	-1.717	4.7689
1	-1.751	4.7123
1	-1.802	4.6621
1	-1.853	4.6055
1	-1.887	4.549
1	-1.938	4.4924
1	-1.989	4.4359
1	-2.04	4.373
1	-2.074	4.3102
1	-2.125	4.2474
1	-2.159	4.1845
1	-2.21	4.1154
1	-2.244	4.0526
1	-2.278	3.9835
1	-2.312	3.9144
1	-2.346	3.8453
1	-2.38	3.7699
1	-2.414	3.7008
1	-2.431	3.6254
1	-2.465	3.5499
0	-2.482	3.4808
0	-2.482	3.4054
0	-2.499	3.33
0	-2.499	3.2546
0	-2.499	3.1793
0	-2.499	3.1038
0	-2.499	3.0284
0	-2.482	2.9531
0	-2.482	2.8777
0	-2.465	2.8023
0	-2.448	2.7269
0	-2.431	2.6578
0	-2.414	2.5823
0	-2.397	2.5132
0	-2.363	2.4378
0	-2.346	2.3687
0	-2.312	2.2996
0	-2.278	2.2305
0	-2.244	2.1614
0	-2.227	2.0923
0	-2.193	2.0294
0	-2.142	1.9603
0	-2.108	1.8975
0	-2.074	1.8347
0	-2.04	1.7718
0	-2.006	1.709
0	-1.955	1.6525
0	-1.921	1.5896
0	-1.887	1.5331
0	-1.853	1.4765
0	-1.802	1.4263
0	-1.768	1.3697
0	-1.734	1.3195
0	-1.7	1.2629
0	-1.666	1.2126
0	-1.632	1.1624
0	-1.598	1.1184
0	-1.564	1.0681
0	-1.53	1.0241
0	-1.496	0.98016
0	-1.462	0.9299
0	-1.428	0.8922
0	-1.394	0.84822
0	-1.377	0.80424
2	-1.343	0.76654
2	-1.309	0.72256
2	-1.275	0.68486
2	-1.241	0.64716
2	-1.207	0.60946
2	-1.173	0.57176
2	-1.139	0.54035
2	-1.122	0.50265
2	-1.088	0.47123
2	-1.054	0.43982
2	-1.037	0.4084
2	-1.003	0.37699
2	-0.986	0.34557
2	-0.952	0.31416
2	-0.935	0.28902
2	-0.918	0.25761
2	-0.901	0.23247
2	-0.884	0.20734
2	-0.867	0.18221
2	-0.85	0.15079
2	-0.833	0.12566
2	-0.816	0.10053
2	-0.799	0.08168
2	-0.782	0.056548
2	-0.765	0.031415
2	-0.765	0.0062831
2	-0.748	6.2705
2	-0.748	6.2454
2	-0.731	6.2265
2	-0.731	6.2014
2	-0.714	6.1763
2	-0.714	6.1574
2	-0.714	6.1386
2	-0.697	6.1135
2	-0.697	6.0946
2	-0.697	6.0695
2	-0.697	6.0506
2	-0.697	6.0318
1	-0.697	6.0066
1	-0.714	5.9878
1	-0.748	5.9627
1	-0.765	5.9438
1	-0.782	5.9187
1	-0.816	5.8936
1	-0.833	5.8684
1	-0.85	5.8433
1	-0.884	5.8182
1	-0.918	5.793
1	-0.935	5.7616
1	-0.969	5.7365
1	-1.003	5.705
1	-1.02	5.6736
1	-1.054	5.6422
1	-1.088	5.6108
1	-1.122	5.5794
1	-1.156	5.5417
1	-1.19	5.504
1	-1.224	5.4726
1	-1.275	5.4349
0	-1.292	5.3909
0	-1.326	5.3532
0	-1.36	5.3155
0	-1.377	5.2715
0	-1.411	5.2275
0	-1.445	5.1898
0	-1.479	5.1459
0	-1.513	5.0956
0	-1.547	5.0516
0	-1.581	5.0014
0	-1.615	4.9574
0	-1.649	4.9071
0	-1.683	4.8568
0	-1.734	4.8066
0	-1.768	4.75
0	-1.802	4.6998
0	-1.836	4.6432
0	-1.87	4.5867
0	-1.904	4.5301
0	-1.938	4.4736
0	-1.972	4.4107
0	-2.006	4.3542
0	-2.04	4.2914
0	-2.074	4.2285
0	-2.108	4.1657
0	-2.142	4.1029
0	-2.176	4.04
0	-2.193	3.9709
0	-2.227	3.9081
0	-2.244	3.839
0	-2.278	3.7699
0	-2.295	3.7008
0	-2.312	3.6316
0	-2.329	3.5625
0	-2.329	3.4934
0	-2.346	3.4243
0	-2.363	3.3489
0	-2.363	3.2798
0	-2.363	3.2107
0	-2.363	3.1353
0	-2.363	3.0661
0	-2.363	2.997
0	-2.346	2.9216
0	-2.346	2.8525
0	-2.329	2.7834
0	-2.312	2.7143
0	-2.295	2.6452
0	-2.278	2.5761
0	-2.244	2.507
0	-2.227	2.4378
0	-2.193	2.375
0	-2.176	2.3059
0	-2.142	2.2431
0	-2.108	2.1802
0	-2.074	2.1174
0	-2.04	2.0546
0	-2.006	1.9917
0	-1.972	1.9352
0	-1.938	1.8724
0	-1.904	1.8158
0	-1.87	1.7593
0	-1.819	1.7027
0	-1.785	1.6462
0	-1.751	1.5959
0	-1.717	1.5456
0	-1.666	1.4954
0	-1.632	1.4451
0	-1.598	1.3948
0	-1.564	1.3446
0	-1.53	1.3006
0	-1.479	1.2566
0	-1.445	1.2126
0	-1.411	1.1687
0	-1.377	1.1247
0	-1.343	1.0807
0	-1.309	1.043
0	-1.275	1.0053
0	-1.241	0.9676
0	-1.207	0.9299
0	-1.19	0.8922
0	-1.156	0.8545
0	-1.122	0.82309
0	-1.105	0.79167
0	-1.071	0.75397
0	-1.054	0.72256
0	-1.02	0.69114
0	-1.003	0.65973
0	-0.969	0.63459
2	-0.952	0.60318
2	-0.918	0.57805
2	-0.884	0.54663
2	-0.867	0.5215
2	-0.833	0.49637
2	-0.799	0.47123
2	-0.782	0.4461
2	-0.748	0.42097
2	-0.731	0.40212
2	-0.697	0.37699
2	-0.68	0.35814
2	-0.646	0.33929
2	-0.629	0.32044
2	-0.612	0.30159
2	-0.578	0.28274
2	-0.561	0.26389
2	-0.544	0.25132
2	-0.527	0.23247
2	-0.51	0.21363
2	-0.493	0.20106
2	-0.476	0.18849
2	-0.459	0.16964
2	-0.442	0.15708
2	-0.425	0.14451
2	-0.408	0.13195
2	-0.391	0.11938
2	-0.374	0.10681
2	-0.357	0.10053
2	-0.34	0.087963
2	-0.34	0.075397
2	-0.323	0.069114
2	-0.306	0.056548
2	-0.289	0.050265
2	-0.289	0.037699
2	-0.272	0.031415
2	-0.255	0.025132
2	-0.255	0.012566
2	-0.238	0.0062831
2	-0.221	0
2	-0.221	6.2768
2	-0.204	6.2705
2	-0.204	6.2642
2	-0.187	6.258
2	-0.17	6.2517
2	-0.17	6.2454
2	-0.153	6.2391
2	-0.153	6.2328
2	-0.136	6.2328
2	-0.136	6.2265
2	-0.119	6.2203
2	-0.119	6.2203
2	-0.119	6.214
2	-0.102	6.214
2	-0.102	6.2077
2	-0.085	6.2077
2	-0.085	6.2014
2	-0.068	6.2014
2	-0.068	6.1951
2	-0.068	6.1951
2	-0.051	6.1951
2	-0.051	6.1889
2	-0.034	6.1889
2	-0.034	6.1889
2	-0.034	6.1889
2	-0.017	6.1889
2	-0.017	6.1826
2	0	6.1826
2	0	6.1826
2	0	6.1826
2	0	6.1826
2	0	6.1826
2	0.017	6.1826
2	0.017	6.1826
2	0.017	6.1889
2	0.034	6.1889
2	0.034	6.1889
2	0.034	6.1889
2	0.051	6.1889
2	0.051	6.1951
2	0.068	6.1951
2	0.068	6.1951
2	0.085	6.2014
2	0.085	6.2014
2	0.085	6.2077
2	0.102	6.2077
0	0.102	6.214
0	0.085	6.214
0	0.085	6.2203
0	0.085	6.2203
0	0.085	6.2265
0	0.085	6.2265
0	0.085	6.2265
0	0.085	6.2328
0	0.085	6.2328
0	0.085	6.2391
0	0.068	6.2391
0	0.068	6.2454
0	0.068	6.2454
0	0.068	6.2454
0	0.068	6.2517
0	0.068	6.2517
0	0.068	6.2517
0	0.068	6.258
0	0.068	6.258
0	0.068	6.2642
0	0.068	6.2642
0	0.068	6.2642
1	0.068	6.2705
1	0.051	6.2705
1	0.034	6.2705
1	0.034	6.2705
1	0.017	6.2768
1	0.017	6.2768
1	0	6.2768
1	0	6.2768
1	0	6.2768
0	0	6.2768
0	0	6.2768
0	0	6.2768
0	0	6.2705
0	0	6.2705
0	0	6.2705
0	0	6.2705
0	0	6.2705
0	0	6.2705
0	0	6.2705
0	0	6.2705
0	0	6.2705
0	0	6.2705
0	0	6.2705
0	0	6.2705
0	0	6.2705
0	0	6.2705
0	0	6.2705
0	-0.017	6.2642
0	-0.017	6.2642
0	-0.017	6.2642
0	-0.017	6.2642
0	-0.017	6.2642
2	-0.017	6.2642
2	0	6.2642
2	0	6.2642
2	0	6.2642
2	0.017	6.2642
2	0.017	6.2642
0	0.017	6.2642
0	0.017	6.2642
0	0.017	6.2642
0	0.017	6.2705
0	0.017	6.2705
0	0.017	6.2705
0	0.017	6.2705
0	0.017	6.2705
0	0.017	6.2705
0	0.017	6.2705
0	0.017	6.2705
0	0.017	6.2768
0	0.017	6.2768
0	0.017	6.2768
0	0.017	6.2768
0	0.017	6.2768
0	0.017	6.2768
0	0.017	6.2768
0	0.017	6.2768
0	0.017	6.2768
0	0.017	6.2768
1	0.017	0
1	0	0
1	0	0
1	0	0
1	-0.017	0
1	-0.017	0
1	-0.034	6.2768
1	-0.034	6.2768
0	-0.034	6.2768
0	-0.034	6.2768
0	-0.034	6.2705
0	-0.034	6.2705
0	-0.034	6.2705
0	-0.034	6.2705
0	-0.034	6.2642
0	-0.051	6.2642
0	-0.051	6.2642
0	-0.051	6.2642
0	-0.051	6.258
0	-0.051	6.258
0	-0.051	6.258
0	-0.051	6.258
0	-0.051	6.2517
0	-0.051	6.2517
0	-0.051	6.2517
0	-0.051	6.2517
0	-0.051	6.2454
0	-0.051	6.2454
0	-0.051	6.2454
0	-0.051	6.2391
0	-0.051	6.2391
0	-0.051	6.2391
0	-0.068	6.2328
0	-0.068	6.2328
2	-0.068	6.2328
2	-0.051	6.2265
2	-0.051	6.2265
2	-0.034	6.2265
2	-0.034	6.2265
2	-0.017	6.2265
2	-0.017	6.2203
2	0	6.2203
0	-0.017	6.2203
0	-0.017	6.2203
0	-0.017	6.2203
0	-0.017	6.2203
0	-0.017	6.2203
0	-0.017	6.2203
0	-0.017	6.2203
0	-0.017	6.214
0	-0.034	6.214
2	-0.034	6.214
2	-0.017	6.214
2	-0.017	6.214
2	0	6.214
2	0	6.214
2	0	6.214
2	0	6.214
2	0	6.214
2	0.017	6.214
2	0.017	6.214
2	0.034	6.214
2	0.034	6.214
2	0.051	6.214
2	0.051	6.2203
2	0.068	6.2203
2	0.068	6.2203
2	0.068	6.2265
2	0.085	6.2265
2	0.085	6.2328
2	0.102	6.2328
2	0.102	6.2391
2	0.119	6.2391
2	0.119	6.2454
0	0.119	6.2517
0	0.119	6.2517
0	0.119	6.258
0	0.119	6.258
0	0.119	6.2642
0	0.119	6.2705
0	0.119	6.2705
0	0.119	6.2768
0	0.119	0
0	0.119	0
0	0.119	0.0062831
0	0.119	0.0062831
0	0.119	0.012566
0	0.119	0.018849
0	0.119	0.018849
0	0.119	0.025132
0	0.119	0.025132
0	0.119	0.031415
1	0.119	0.037699
1	0.119	0.037699
1	0.102	0.043982
1	0.102	0.043982
1	0.085	0.050265
1	0.085	0.050265
1	0.068	0.056548
1	0.068	0.056548
1	0.068	0.062831
1	0.051	0.062831
1	0.051	0.062831
1	0.034	0.062831
1	0.034	0.069114
1	0.017	0.069114
1	0.017	0.069114
1	0	0.069114
1	0	0.069114
0	0	0.069114
0	0	0.069114
0	0.017	0.069114
0	0.017	0.069114
0	0.017	0.069114
0	0.017	0.075397
0	0.017	0.075397
0	0.017	0.075397
0	0.034	0.075397
0	0.034	0.075397
0	0.034	0.075397
0	0.034	0.08168
0	0.034	0.08168
0	0.034	0.08168
0	0.051	0.08168
0	0.051	0.08168
1	0.051	0.087963
1	0.051	0.087963
1	0.034	0.087963
1	0.034	0.087963
1	0.017	0.094246
1	0.017	0.094246
1	0.017	0.094246
1	0	0.094246
1	0	0.094246
1	0	0.094246
1	0	0.094246
1	0	0.094246
1	-0.017	0.094246
1	-0.017	0.094246
1	-0.017	0.094246
1	-0.034	0.087963
1	-0.034	0.087963
1	-0.051	0.087963
1	-0.051	0.087963
1	-0.051	0.08168
1	-0.068	0.08168
1	-0.068	0.08168
1	-0.085	0.075397
1	-0.085	0.075397
0	-0.085	0.069114
0	-0.085	0.069114
0	-0.085	0.069114
0	-0.068	0.062831
0	-0.068	0.062831
0	-0.068	0.056548
0	-0.068	0.056548
0	-0.068	0.056548
0	-0.068	0.050265
0	-0.068	0.050265
0	-0.051	0.050265
0	-0.051	0.043982
0	-0.051	0.043982
0	-0.051	0.043982
0	-0.051	0.043982
0	-0.051	0.037699
0	-0.051	0.037699
0	-0.051	0.037699
0	-0.051	0.031415
0	-0.051	0.031415
0	-0.034	0.031415
0	-0.034	0.031415
0	-0.034	0.025132
0	-0.034	0.025132
0	-0.034	0.025132
0	-0.034	0.025132
0	-0.034	0.025132
0	-0.034	0.018849
0	-0.034	0.018849
0	-0.034	0.018849
0	-0.034	0.018849
0	-0.034	0.018849
0	-0.034	0.012566
0	-0.034	0.012566
0	-0.034	0.012566
0	-0.034	0.012566
0	-0.034	0.012566
0	-0.034	0.012566
0	-0.034	0.0062831
0	-0.034	0.0062831
0	-0.034	0.0062831
0	-0.034	0.0062831
0	-0.017	0.0062831
0	-0.017	0.0062831
0	-0.017	0
0	-0.017	0
0	-0.017	0
0	-0.017	0
0	-0.017	0
0	-0.017	0
0	-0.017	6.2768
0	-0.017	6.2768
0	-0.017	6.2768
0	-0.017	6.2768
0	-0.017	6.2768
0	-0.017	6.2768
0	-0.017	6.2768
0	-0.017	6.2705
0	-0.017	6.2705
0	-0.034	6.2705
0	-0.034	6.2705
0	-0.034	6.2705
0	-0.034	6.2705
0	-0.034	6.2642
0	-0.034	6.2642
0	-0.034	6.2642
0	-0.034	6.2642
0	-0.034	6.2642
0	-0.034	6.2642
0	-0.034	6.258
0	-0.034	6.258
0	-0.034	6.258
0	-0.034	6.258
0	-0.034	6.258
0	-0.034	6.2517
0	-0.034	6.2517
0	-0.034	6.2517
0	-0.034	6.2517
0	-0.034	6.2454
0	-0.034	6.2454
0	-0.034	6.2454
0	-0.051	6.2454
0	-0.051	6.2391
0	-0.051	6.2391
2	-0.051	6.2391
2	-0.034	6.2391
2	-0.034	6.2391
2	-0.017	6.2328
2	-0.017	6.2328
2	0	6.2328
2	0	6.2328
2	0	6.2328
2	0	6.2328
2	0.017	6.2328
2	0.017	6.2328
2	0.034	6.2328
2	0.034	6.2391
2	0.051	6.2391
2	0.051	6.2391
0	0.051	6.2391
0	0.051	6.2454
0	0.051	6.2454
0	0.051	6.2454
0	0.051	6.2517
0	0.051	6.2517
0	0.051	6.2517
0	0.051	6.2517
0	0.051	6.258
0	0.034	6.258
0	0.034	6.258
0	0.034	6.258
0	0.034	6.2642
0	0.034	6.2642
0	0.034	6.2642
0	0.034	6.2642
0	0.034	6.2642
0	0.034	6.2705
0	0.034	6.2705
0	0.034	6.2705
0	0.034	6.2705
1	0.034	6.2768
1	0.017	6.2768
1	0.017	6.2768
1	0	6.2768
1	0	6.2768
1	0	6.2768
1	-0.017	6.2768
1	-0.017	6.2768
1	-0.034	6.2768
0	-0.034	6.2705
0	-0.034	6.2705
0	-0.034	6.2705
0	-0.034	6.2705
0	-0.034	6.2705
0	-0.034	6.2705
0	-0.034	6.2642
0	-0.034	6.2642
0	-0.034	6.2642
0	-0.034	6.2642
0	-0.034	6.2642
0	-0.034	6.258
0	-0.034	6.258
0	-0.034	6.258
0	-0.034	6.258
0	-0.034	6.258
2	-0.034	6.2517
2	-0.034	6.2517
2	-0.017	6.2517
2	-0.017	6.2517
2	0	6.2517
2	0	6.2517
2	0	6.2517
2	0	6.2517
2	0.017	6.2517
2	0.017	6.2517
2	0.034	6.2517
2	0.051	6.2517
2	0.051	6.258
2	0.068	6.258
2	0.068	6.258
2	0.085	6.2642
2	0.085	6.2642
0	0.085	6.2705
0	0.085	6.2705
0	0.085	6.2768
0	0.085	6.2768
0	0.085	6.2831
0	0.085	0
0	0.085	0
0	0.085	0.0062831
0	0.085	0.0062831
0	0.085	0.012566
0	0.085	0.012566
0	0.085	0.018849
0	0.085	0.018849
1	0.085	0.025132
1	0.085	0.025132
1	0.068	0.031415
1	0.068	0.031415
1	0.051	0.031415
1	0.051	0.037699
1	0.034	0.037699
1	0.034	0.037699
0	0.034	0.037699
0	0.034	0.037699
0	0.034	0.043982
0	0.034	0.043982
0	0.034	0.043982
0	0.034	0.043982
0	0.034	0.043982
0	0.051	0.050265
0	0.051	0.050265
0	0.051	0.050265
0	0.051	0.056548
0	0.051	0.056548
0	0.051	0.056548
0	0.051	0.056548
0	0.051	0.062831
1	0.068	0.062831
1	0.051	0.062831
1	0.051	0.069114
1	0.034	0.069114
1	0.034	0.069114
1	0.017	0.069114
1	0.017	0.069114
1	0.017	0.069114
1	0	0.075397
1	0	0.075397
1	0	0.075397
1	0	0.075397
1	-0.017	0.069114
1	-0.017	0.069114
1	-0.017	0.069114
1	-0.034	0.069114
1	-0.034	0.069114
1	-0.051	0.069114
1	-0.051	0.062831
1	-0.068	0.062831
1	-0.068	0.062831
1	-0.085	0.056548
1	-0.085	0.056548
1	-0.102	0.050265
0	-0.085	0.050265
0	-0.085	0.043982
0	-0.085	0.043982
0	-0.085	0.037699
0	-0.085	0.037699
0	-0.085	0.037699
0	-0.085	0.031415
0	-0.085	0.031415
0	-0.085	0.025132
0	-0.085	0.025132
0	-0.085	0.018849
0	-0.068	0.018849
0	-0.068	0.018849
0	-0.068	0.012566
0	-0.068	0.012566
2	-0.068	0.0062831
2	-0.068	0.0062831
2	-0.051	0.0062831
2	-0.034	0.0062831
2	-0.034	0
2	-0.017	0
2	-0.017	0
2	0	0
2	0	0
2	0	0
2	0.017	0
2	0.017	0
2	0.034	0
0	0.034	0.0062831
0	0.034	0.0062831
0	0.034	0.0062831
0	0.034	0.0062831
0	0.034	0.0062831
0	0.034	0.012566
0	0.034	0.012566
0	0.034	0.012566
0	0.034	0.012566
0	0.034	0.012566
0	0.034	0.018849
0	0.034	0.018849
0	0.034	0.018849
0	0.034	0.018849
0	0.034	0.025132
0	0.051	0.025132
0	0.051	0.025132
0	0.051	0.025132
0	0.051	0.031415
0	0.051	0.031415
0	0.051	0.031415
0	0.051	0.031415
0	0.051	0.037699
0	0.051	0.037699
0	0.051	0.037699
0	0.051	0.043982
0	0.051	0.043982
0	0.051	0.043982
0	0.068	0.043982
0	0.068	0.050265
1	0.068	0.050265
1	0.051	0.050265
1	0.051	0.056548
1	0.034	0.056548
1	0.034	0.056548
1	0.017	0.056548
1	0.017	0.062831
1	0.017	0.062831
1	0	0.062831
1	0	0.062831
1	0	0.062831
1	0	0.062831
0	0	0.062831
0	0	0.062831
0	0	0.062831
0	0	0.062831
0	0	0.062831
0	0	0.062831
0	0	0.062831
0	0	0.062831
0	0	0.062831
0	0	0.062831
0	0	0.062831
0	0	0.062831
0	0.017	0.062831
0	0.017	0.062831
0	0.017	0.062831
0	0.017	0.062831
0	0.017	0.062831
0	0.017	0.062831
0	0.017	0.069114
0	0.034	0.069114
0	0.034	0.069114
1	0.034	0.069114
1	0.017	0.069114
1	0.017	0.069114
1	0.017	0.075397
1	0	0.075397
1	0	0.075397
1	0	0.075397
1	0	0.075397
1	-0.017	0.075397
1	-0.017	0.069114
1	-0.017	0.069114
1	-0.034	0.069114
1	-0.034	0.069114
1	-0.051	0.069114
1	-0.051	0.062831
0	-0.051	0.062831
0	-0.051	0.062831
0	-0.051	0.062831
0	-0.051	0.056548
0	-0.034	0.056548
0	-0.034	0.056548
0	-0.034	0.056548
0	-0.034	0.050265
0	-0.034	0.050265
0	-0.034	0.050265
0	-0.034	0.050265
0	-0.034	0.050265
0	-0.017	0.050265
0	-0.017	0.043982
0	-0.017	0.043982
0	-0.017	0.043982
0	-0.017	0.043982
0	-0.017	0.043982
0	-0.017	0.043982
0	-0.017	0.043982
0	-0.017	0.043982
0	0	0.037699
0	0	0.037699
0	0	0.037699
0	0	0.037699
0	0	0.037699
0	0	0.037699
0	0	0.037699
0	0	0.037699
0	0	0.037699
0	0	0.037699
0	0	0.037699
0	0	0.037699
0	0	0.037699
0	0	0.037699
0	0	0.037699
0	0	0.037699
0	0	0.037699
0	0	0.037699
0	0	0.037699
0	0	0.037699
1	0	0.037699
1	0	0.037699
1	0	0.037699
1	0	0.037699
1	-0.017	0.037699
1	-0.017	0.037699
1	-0.034	0.037699
1	-0.034	0.037699
1	-0.051	0.037699
1	-0.051	0.031415
0	-0.051	0.031415
0	-0.051	0.031415
0	-0.051	0.025132
0	-0.051	0.025132
0	-0.051	0.025132
0	-0.051	0.025132
0	-0.051	0.018849
0	-0.051	0.018849
0	-0.051	0.018849
0	-0.051	0.018849
0	-0.051	0.012566
0	-0.034	0.012566
0	-0.034	0.012566
0	-0.034	0.012566
0	-0.034	0.0062831
0	-0.034	0.0062831
0	-0.034	0.0062831
0	-0.034	0.0062831
0	-0.034	0.0062831
0	-0.034	0
0	-0.034	0
0	-0.034	0
0	-0.034	0
0	-0.034	6.2768
0	-0.034	6.2768
0	-0.034	6.2768
0	-0.034	6.2768
0	-0.034	6.2705
0	-0.034	6.2705
0	-0.034	6.2705
0	-0.034	6.2705
0	-0.034	6.2705
0	-0.034	6.2642
0	-0.034	6.2642
0	-0.034	6.2642
0	-0.034	6.2642
0	-0.051	6.258
0	-0.051	6.258
0	-0.051	6.258
0	-0.051	6.258
0	-0.051	6.2517
0	-0.051	6.2517
2	-0.051	6.2517
2	-0.034	6.2517
2	-0.034	6.2454
2	-0.017	6.2454
2	-0.017	6.2454
2	0	6.2454
2	0	6.2454
2	0	6.2454
2	0	6.2454
2	0.017	6.2454
2	0.017	6.2454
2	0.034	6.2454
2	0.034	6.2517
0	0.034	6.2517
0	0.034	6.2517
0	0.034	6.2517
0	0.034	6.258
0	0.034	6.258
0	0.034	6.258
0	0.034	6.258
0	0.034	6.258
0	0.034	6.2642
0	0.034	6.2642
0	0.034	6.2642
0	0.034	6.2642
0	0.034	6.2642
0	0.034	6.2705
0	0.034	6.2705
0	0.034	6.2705
0	0.034	6.2705
0	0.034	6.2705
0	0.034	6.2768
0	0.034	6.2768
0	0.034	6.2768
0	0.034	6.2768
0	0.034	6.2768
0	0.034	6.2768
0	0.034	0
0	0.034	0
0	0.034	0
0	0.034	0
0	0.034	0
0	0.034	0
1	0.034	0.0062831
1	0.017	0.0062831
1	0.017	0.0062831
1	0	0.0062831
1	0	0.0062831
1	0	0.0062831
1	-0.017	0.0062831
1	-0.017	0.0062831
1	-0.034	0.0062831
1	-0.051	0
1	-0.051	0
1	-0.068	0
1	-0.068	6.2768
0	-0.068	6.2768
0	-0.068	6.2768
0	-0.068	6.2705
0	-0.068	6.2705
0	-0.068	6.2642
0	-0.068	6.2642
0	-0.068	6.2642
0	-0.068	6.258
0	-0.068	6.258
0	-0.085	6.2517
0	-0.085	6.2517
0	-0.085	6.2517
0	-0.085	6.2454
0	-0.085	6.2454
2	-0.085	6.2391
2	-0.068	6.2391
2	-0.068	6.2391
2	-0.051	6.2328
2	-0.051	6.2328
2	-0.034	6.2328
2	-0.034	6.2265
2	-0.017	6.2265
2	-0.017	6.2265
2	0	6.2265
2	0	6.2265
2	0	6.2265
2	0	6.2265
2	0	6.2265
2	0.017	6.2265
2	0.017	6.2265
2	0.034	6.2265
2	0.034	6.2328
2	0.051	6.2328
2	0.051	6.2328
2	0.068	6.2391
2	0.068	6.2391
2	0.085	6.2391
0	0.085	6.2454
0	0.085	6.2454
0	0.085	6.2517
0	0.085	6.2517
0	0.068	6.2517
0	0.068	6.258
0	0.068	6.258
0	0.068	6.2642
0	0.068	6.2642
0	0.068	6.2642
0	0.068	6.2705
0	0.068	6.2705
0	0.068	6.2768
0	0.068	6.2768
0	0.068	6.2768
0	0.068	0
0	0.068	0
0	0.068	0
0	0.068	0.0062831
0	0.068	0.0062831
0	0.068	0.012566
0	0.068	0.012566
0	0.068	0.012566
0	0.068	0.018849
0	0.068	0.018849
0	0.068	0.025132
0	0.068	0.025132
0	0.085	0.025132
0	0.085	0.031415
0	0.085	0.031415
0	0.085	0.037699
1	0.085	0.037699
1	0.068	0.037699
1	0.068	0.043982
1	0.051	0.043982
1	0.051	0.043982
1	0.034	0.050265
1	0.034	0.050265
1	0.017	0.050265
1	0.017	0.050265
1	0	0.050265
1	0	0.050265
1	0	0.050265
1	0	0.050265
1	0	0.050265
1	-0.017	0.050265
1	-0.017	0.050265
1	-0.034	0.050265
1	-0.034	0.050265
1	-0.051	0.050265
1	-0.051	0.043982
1	-0.068	0.043982
1	-0.068	0.043982
0	-0.068	0.037699
0	-0.068	0.037699
0	-0.068	0.031415
0	-0.068	0.031415
[truncated: 5,162 more rows]
