# Supplementary material for: Skilled motor control of an inverted pendulum implies low entropy of states but high entropy of actions
Source: PLoS Comput Biol. 2023 Jan 6;19(1):e1010810. doi: 10.1371/journal.pcbi.1010810 (PMC9851554; doi:10.1371/journal.pcbi.1010810)
Supplement: S2 File — The dataset within the file contains the data collected during the experiment. Each CSV file named “FRI_p_l.csv” corresponds to a different trial, where “p” stands for an unique numerical participant’s identifier and “l” stands for pendulum length (where “2” corresponds to 0.2, “3” to 0.3 m, “4” to 0.4 m, etc.). In every file, rows correspond to subsequent time steps, sampled with a frequency of 0.017 s. For every recorded time step, each column contains: the action selected by the trial’s participant (“action”). The value 0 corresponds to a “no action”, the value 1 represents an action that pushes the pendulum towards the clockwise direction and the value 2 corresponds to an action that pushes the pendulum towards the anti-clockwise direction.the angular velocity of the pendulum at that time step (“ang. velocity”), measured in rad s−1.the angle of the pendulum at that time step (“angle”), measured in rad with values in the interval [0, 2π) rad. The angle 0 rad corresponds to the pendulum oriented in its upright position.the single utility value associated to the whole trial (“utility”). (ZIP) [file pcbi.1010810.s002.zip › ExperimentalData/FRI_18_8.csv]

action	angular vel.	angle	trial utility
0	0	3.2358	-2.184
0	0	3.2358
0	0	3.2358
0	0	3.2358
0	-0.017	3.2358
0	-0.017	3.2358
0	-0.017	3.2358
0	-0.017	3.2358
0	-0.017	3.2358
0	-0.034	3.2358
0	-0.034	3.2295
0	-0.034	3.2295
0	-0.034	3.2295
0	-0.034	3.2295
0	-0.051	3.2232
0	-0.051	3.2232
0	-0.051	3.2232
0	-0.051	3.2232
0	-0.051	3.217
0	-0.068	3.217
0	-0.068	3.217
0	-0.068	3.2107
0	-0.068	3.2107
0	-0.068	3.2107
0	-0.068	3.2044
0	-0.068	3.2044
0	-0.085	3.1981
0	-0.085	3.1981
0	-0.085	3.1981
0	-0.085	3.1918
0	-0.085	3.1918
0	-0.085	3.1855
0	-0.085	3.1855
0	-0.085	3.1793
0	-0.102	3.1793
0	-0.102	3.173
0	-0.102	3.173
0	-0.102	3.1667
0	-0.102	3.1667
0	-0.102	3.1604
0	-0.102	3.1604
0	-0.102	3.1541
0	-0.102	3.1541
0	-0.102	3.1478
0	-0.102	3.1478
0	-0.102	3.1416
0	-0.102	3.1416
0	-0.102	3.1353
0	-0.102	3.1353
0	-0.102	3.129
0	-0.102	3.1227
0	-0.102	3.1227
0	-0.102	3.1164
1	-0.102	3.1164
1	-0.102	3.1101
1	-0.119	3.1101
1	-0.119	3.1038
1	-0.136	3.1038
1	-0.136	3.0976
1	-0.153	3.0913
1	-0.153	3.085
1	-0.17	3.0787
1	-0.17	3.0787
1	-0.187	3.0724
1	-0.187	3.0661
1	-0.204	3.0599
1	-0.204	3.0536
1	-0.204	3.0473
1	-0.221	3.041
1	-0.221	3.0347
1	-0.238	3.0222
1	-0.238	3.0159
1	-0.238	3.0096
1	-0.238	3.0033
1	-0.255	2.997
1	-0.255	2.9845
1	-0.255	2.9782
1	-0.255	2.9719
1	-0.272	2.9656
1	-0.272	2.9531
1	-0.272	2.9468
1	-0.272	2.9405
1	-0.272	2.9279
1	-0.272	2.9216
1	-0.289	2.9154
1	-0.289	2.9028
1	-0.289	2.8965
1	-0.289	2.8839
1	-0.289	2.8777
1	-0.289	2.8714
1	-0.289	2.8588
1	-0.289	2.8525
1	-0.289	2.84
1	-0.289	2.8337
1	-0.289	2.8274
1	-0.272	2.8148
1	-0.272	2.8085
1	-0.272	2.796
1	-0.272	2.7897
1	-0.272	2.7834
1	-0.272	2.7708
1	-0.255	2.7646
1	-0.255	2.7583
1	-0.255	2.752
1	-0.255	2.7394
1	-0.238	2.7332
1	-0.238	2.7269
1	-0.238	2.7206
1	-0.238	2.7143
1	-0.221	2.7017
1	-0.221	2.6955
1	-0.221	2.6892
1	-0.204	2.6829
1	-0.204	2.6766
1	-0.187	2.6703
1	-0.187	2.664
1	-0.187	2.6578
1	-0.17	2.6515
1	-0.17	2.6515
1	-0.153	2.6452
1	-0.153	2.6389
1	-0.136	2.6326
1	-0.136	2.6326
1	-0.119	2.6263
1	-0.119	2.62
1	-0.102	2.62
1	-0.102	2.6138
1	-0.085	2.6138
1	-0.085	2.6075
1	-0.068	2.6075
1	-0.068	2.6075
1	-0.051	2.6012
1	-0.051	2.6012
1	-0.034	2.6012
1	-0.034	2.5949
0	0	2.5949
0	0	2.5949
0	0.017	2.5949
0	0.034	2.6012
0	0.051	2.6012
2	0.068	2.6012
2	0.102	2.6075
2	0.136	2.6075
2	0.153	2.6138
2	0.187	2.62
2	0.221	2.6263
2	0.238	2.6326
2	0.272	2.6389
2	0.306	2.6515
2	0.323	2.6578
2	0.357	2.6703
2	0.374	2.6829
2	0.408	2.6955
2	0.442	2.708
2	0.459	2.7206
2	0.476	2.7332
2	0.51	2.7457
2	0.527	2.7646
2	0.561	2.7834
2	0.578	2.796
2	0.595	2.8148
2	0.629	2.8337
2	0.646	2.8525
2	0.663	2.8714
2	0.68	2.8965
2	0.697	2.9154
2	0.714	2.9342
2	0.731	2.9593
2	0.748	2.9782
2	0.765	3.0033
2	0.782	3.0284
2	0.799	3.0536
2	0.799	3.0787
2	0.816	3.0976
2	0.833	3.1227
2	0.833	3.1478
2	0.85	3.173
2	0.85	3.2044
2	0.867	3.2295
2	0.867	3.2546
2	0.867	3.2798
2	0.884	3.3049
2	0.884	3.3363
2	0.884	3.3615
2	0.884	3.3866
2	0.884	3.4117
2	0.884	3.4431
2	0.884	3.4683
2	0.884	3.4934
2	0.867	3.5185
2	0.867	3.5437
2	0.867	3.5751
2	0.85	3.6002
2	0.85	3.6254
2	0.833	3.6505
2	0.833	3.6756
2	0.816	3.7008
2	0.816	3.7259
2	0.799	3.751
2	0.782	3.7761
2	0.782	3.795
2	0.765	3.8201
2	0.748	3.8453
2	0.731	3.8641
2	0.714	3.8892
2	0.697	3.9081
2	0.68	3.9269
2	0.663	3.9521
2	0.646	3.9709
2	0.629	3.9898
2	0.612	4.0086
2	0.595	4.0275
2	0.578	4.0463
2	0.561	4.0589
2	0.527	4.0777
2	0.51	4.0966
2	0.493	4.1091
2	0.476	4.1217
2	0.442	4.1406
2	0.425	4.1531
2	0.408	4.1657
2	0.374	4.1783
2	0.357	4.1908
2	0.34	4.1971
0	0.306	4.2097
0	0.272	4.216
0	0.238	4.2285
0	0.204	4.2348
0	0.17	4.2411
0	0.136	4.2411
0	0.102	4.2474
0	0.068	4.2474
0	0.034	4.2537
0	0	4.2537
0	-0.017	4.2537
0	-0.051	4.2537
0	-0.085	4.2474
0	-0.119	4.2474
0	-0.153	4.2411
0	-0.187	4.2348
0	-0.221	4.2285
0	-0.255	4.2222
1	-0.289	4.216
1	-0.323	4.2034
1	-0.374	4.1971
1	-0.408	4.1845
1	-0.459	4.172
1	-0.493	4.1531
1	-0.527	4.1406
1	-0.578	4.1217
1	-0.612	4.1029
1	-0.663	4.084
1	-0.697	4.0652
1	-0.731	4.0463
1	-0.782	4.0212
1	-0.816	3.996
1	-0.85	3.9709
1	-0.884	3.9458
1	-0.918	3.9144
1	-0.969	3.8892
1	-1.003	3.8578
1	-1.037	3.8264
1	-1.054	3.795
1	-1.088	3.7636
1	-1.122	3.7322
1	-1.156	3.6945
1	-1.19	3.6631
1	-1.207	3.6254
1	-1.241	3.5877
1	-1.258	3.5499
1	-1.292	3.5122
1	-1.309	3.4745
1	-1.326	3.4306
1	-1.343	3.3929
1	-1.36	3.3489
1	-1.377	3.3112
1	-1.394	3.2672
1	-1.411	3.2232
1	-1.428	3.1793
1	-1.428	3.1416
1	-1.445	3.0976
1	-1.445	3.0536
1	-1.462	3.0096
1	-1.462	2.9656
1	-1.462	2.9216
1	-1.462	2.8777
1	-1.462	2.8337
1	-1.462	2.7897
1	-1.462	2.7457
1	-1.445	2.7017
1	-1.445	2.6578
1	-1.428	2.6138
1	-1.428	2.5698
1	-1.411	2.5258
1	-1.394	2.4818
1	-1.377	2.4441
1	-1.377	2.4001
1	-1.36	2.3624
1	-1.343	2.3185
1	-1.309	2.2808
1	-1.292	2.2368
1	-1.275	2.1991
1	-1.258	2.1614
1	-1.241	2.1237
1	-1.207	2.086
1	-1.19	2.0546
1	-1.156	2.0169
1	-1.139	1.9792
1	-1.122	1.9478
1	-1.088	1.9163
1	-1.071	1.8786
1	-1.037	1.8472
1	-1.003	1.8158
1	-0.986	1.7907
1	-0.952	1.7593
1	-0.935	1.7279
1	-0.901	1.7027
1	-0.867	1.6776
1	-0.85	1.6525
1	-0.816	1.6273
1	-0.799	1.6022
1	-0.765	1.5771
1	-0.731	1.5519
1	-0.714	1.5331
1	-0.68	1.5079
1	-0.646	1.4891
1	-0.629	1.4703
1	-0.595	1.4514
1	-0.578	1.4325
0	-0.527	1.42
0	-0.493	1.4011
0	-0.459	1.3886
0	-0.425	1.376
0	-0.391	1.3634
0	-0.34	1.3509
0	-0.306	1.3383
0	-0.272	1.332
0	-0.238	1.3257
0	-0.204	1.3195
0	-0.17	1.3132
0	-0.136	1.3069
0	-0.085	1.3006
0	-0.051	1.3006
0	-0.017	1.3006
0	0	1.3006
0	0.034	1.3006
0	0.068	1.3006
0	0.102	1.3069
0	0.136	1.3069
0	0.187	1.3132
0	0.221	1.3195
0	0.255	1.3257
0	0.289	1.332
0	0.323	1.3446
0	0.357	1.3572
0	0.391	1.3634
0	0.442	1.3823
0	0.476	1.3948
0	0.51	1.4074
2	0.544	1.4263
2	0.595	1.4388
2	0.646	1.4577
2	0.68	1.4828
2	0.731	1.5017
2	0.782	1.5268
2	0.833	1.5519
2	0.867	1.5771
2	0.918	1.6022
2	0.969	1.6336
2	1.02	1.6587
2	1.071	1.6902
2	1.105	1.7279
2	1.156	1.7593
2	1.207	1.797
2	1.241	1.8347
2	1.292	1.8724
2	1.343	1.9101
2	1.377	1.954
2	1.428	1.9917
2	1.462	2.0357
2	1.513	2.0797
2	1.547	2.13
2	1.598	2.174
2	1.632	2.2242
2	1.666	2.2745
2	1.717	2.3247
2	1.751	2.375
2	1.785	2.4316
2	1.819	2.4881
2	1.836	2.5384
2	1.87	2.5949
2	1.904	2.6515
2	1.921	2.708
2	1.955	2.7708
2	1.972	2.8274
2	1.989	2.8902
2	2.006	2.9468
2	2.023	3.0096
2	2.04	3.0724
2	2.04	3.129
2	2.057	3.1918
2	2.057	3.2546
2	2.057	3.3175
2	2.074	3.3803
2	2.074	3.4431
2	2.057	3.506
2	2.057	3.5688
2	2.057	3.6254
2	2.04	3.6882
2	2.023	3.751
2	2.023	3.8138
2	2.006	3.8704
2	1.989	3.9332
2	1.972	3.9898
2	1.938	4.0526
2	1.921	4.1091
2	1.904	4.1657
2	1.87	4.2222
2	1.853	4.2788
2	1.836	4.3353
2	1.802	4.3919
2	1.768	4.4421
2	1.751	4.4987
2	1.717	4.549
2	1.7	4.5992
2	1.666	4.6495
2	1.632	4.6998
2	1.615	4.75
2	1.581	4.8003
2	1.547	4.8443
2	1.53	4.8945
2	1.496	4.9385
2	1.462	4.9825
2	1.445	5.0265
2	1.411	5.0705
2	1.394	5.1144
2	1.36	5.1521
2	1.343	5.1961
2	1.326	5.2338
2	1.292	5.2715
0	1.258	5.3155
0	1.241	5.3532
0	1.207	5.3909
0	1.173	5.4223
0	1.139	5.46
0	1.122	5.4914
0	1.088	5.5291
0	1.071	5.5605
0	1.037	5.592
0	1.02	5.6234
0	1.003	5.6548
0	0.969	5.6799
0	0.952	5.7113
0	0.935	5.7428
0	0.918	5.7679
0	0.901	5.793
0	0.884	5.8244
0	0.867	5.8496
0	0.85	5.8747
0	0.833	5.8998
0	0.816	5.925
0	0.799	5.9501
0	0.782	5.9752
0	0.782	5.9941
0	0.765	6.0192
0	0.765	6.0443
0	0.748	6.0695
1	0.748	6.0883
1	0.731	6.1135
1	0.714	6.1323
1	0.697	6.1574
1	0.68	6.1763
1	0.663	6.1951
1	0.646	6.214
1	0.646	6.2328
1	0.629	6.2517
1	0.612	6.2705
1	0.612	0.0062831
1	0.595	0.025132
1	0.595	0.043982
1	0.578	0.062831
1	0.578	0.08168
1	0.561	0.10053
1	0.561	0.1131
1	0.544	0.13195
1	0.544	0.15079
1	0.544	0.16336
1	0.544	0.18221
1	0.527	0.19478
1	0.527	0.21363
1	0.527	0.23247
1	0.527	0.24504
1	0.527	0.26389
1	0.527	0.27646
1	0.527	0.29531
0	0.544	0.30787
0	0.544	0.32672
2	0.561	0.34557
2	0.578	0.36442
2	0.612	0.38327
2	0.629	0.40212
2	0.663	0.42097
2	0.68	0.43982
2	0.714	0.45867
2	0.731	0.4838
2	0.765	0.50265
2	0.799	0.52778
2	0.816	0.55291
2	0.85	0.57805
2	0.884	0.60318
2	0.918	0.63459
2	0.952	0.65973
2	0.986	0.69114
2	1.02	0.72256
2	1.054	0.74769
2	1.088	0.78539
2	1.122	0.8168
2	1.156	0.84822
2	1.19	0.88592
2	1.241	0.92362
2	1.275	0.96131
2	1.309	0.99901
2	1.36	1.043
2	1.394	1.0807
2	1.445	1.1247
2	1.479	1.1687
2	1.53	1.2126
2	1.581	1.2629
2	1.615	1.3069
2	1.666	1.3572
2	1.717	1.4074
2	1.751	1.464
2	1.802	1.5142
2	1.853	1.5708
2	1.904	1.6273
2	1.938	1.6839
2	1.989	1.7467
2	2.04	1.8033
0	2.074	1.8661
0	2.108	1.9289
0	2.142	1.9917
0	2.176	2.0609
0	2.21	2.1237
0	2.227	2.1928
0	2.261	2.2619
0	2.295	2.331
0	2.312	2.4001
0	2.346	2.4693
0	2.363	2.5384
0	2.38	2.6075
0	2.397	2.6829
0	2.414	2.752
0	2.414	2.8274
0	2.431	2.9028
0	2.431	2.9719
0	2.431	3.0473
0	2.448	3.1227
0	2.431	3.1918
0	2.431	3.2672
0	2.431	3.3426
0	2.414	3.4117
0	2.397	3.4871
0	2.38	3.5562
0	2.363	3.6316
0	2.346	3.7008
0	2.329	3.7699
0	2.312	3.839
0	2.278	3.9081
0	2.244	3.9772
0	2.227	4.0463
0	2.193	4.1091
0	2.159	4.1783
0	2.125	4.2411
0	2.091	4.3039
0	2.057	4.3667
0	2.006	4.4296
0	1.972	4.4861
0	1.938	4.549
0	1.904	4.6055
0	1.87	4.6621
0	1.819	4.7186
0	1.785	4.7689
0	1.751	4.8254
0	1.717	4.8757
0	1.666	4.926
0	1.632	4.9762
0	1.598	5.0265
0	1.564	5.0767
0	1.53	5.1207
0	1.496	5.1647
0	1.462	5.2087
0	1.428	5.2527
0	1.394	5.2966
0	1.36	5.3406
0	1.326	5.3783
0	1.292	5.416
0	1.275	5.46
0	1.241	5.4977
0	1.224	5.5354
0	1.19	5.5668
0	1.173	5.6045
1	1.139	5.6422
1	1.105	5.6736
1	1.088	5.705
1	1.054	5.7365
1	1.02	5.7679
1	0.986	5.7993
1	0.969	5.8307
1	0.935	5.8621
1	0.918	5.8873
1	0.884	5.9124
1	0.867	5.9438
1	0.85	5.9689
1	0.816	5.9941
1	0.799	6.0192
1	0.782	6.0381
1	0.765	6.0632
1	0.748	6.0883
1	0.731	6.1072
1	0.714	6.1323
1	0.697	6.1512
1	0.68	6.17
1	0.663	6.1951
1	0.646	6.214
1	0.646	6.2328
1	0.629	6.2517
1	0.612	6.2705
1	0.612	0.0062831
1	0.595	0.025132
1	0.578	0.043982
1	0.578	0.062831
1	0.578	0.075397
1	0.561	0.094246
1	0.561	0.1131
1	0.544	0.13195
1	0.544	0.14451
1	0.544	0.16336
1	0.544	0.17593
1	0.527	0.19478
0	0.544	0.21363
0	0.544	0.22619
0	0.561	0.24504
2	0.561	0.26389
2	0.595	0.27646
2	0.612	0.29531
2	0.629	0.31416
2	0.646	0.333
2	0.68	0.35814
2	0.697	0.37699
2	0.714	0.39583
2	0.748	0.42097
2	0.765	0.4461
0	0.782	0.46495
0	0.799	0.49008
0	0.816	0.51521
0	0.833	0.54035
0	0.867	0.56548
0	0.884	0.59061
0	0.901	0.62203
0	0.918	0.64716
0	0.952	0.67858
0	0.969	0.70371
0	0.986	0.73512
0	1.02	0.76654
0	1.037	0.79795
0	1.071	0.82937
0	1.105	0.86079
0	1.122	0.8922
0	1.156	0.9299
0	1.19	0.9676
0	1.224	0.99901
0	1.241	1.0367
0	1.275	1.0744
0	1.309	1.1184
0	1.343	1.1561
0	1.377	1.2001
0	1.411	1.2378
0	1.445	1.2817
0	1.479	1.3257
0	1.513	1.3697
0	1.564	1.42
0	1.598	1.464
0	1.632	1.5142
0	1.666	1.5645
0	1.7	1.6148
0	1.734	1.665
0	1.785	1.7216
0	1.819	1.7718
0	1.853	1.8284
0	1.887	1.8849
0	1.921	1.9415
0	1.955	1.998
0	1.989	2.0609
0	2.023	2.1237
0	2.04	2.1802
0	2.074	2.2431
0	2.108	2.3059
0	2.125	2.3687
0	2.159	2.4378
0	2.176	2.5007
0	2.193	2.5635
0	2.21	2.6326
0	2.227	2.7017
0	2.244	2.7646
0	2.261	2.8337
0	2.261	2.9028
0	2.261	2.9719
0	2.278	3.041
0	2.278	3.1038
0	2.278	3.173
0	2.261	3.2421
0	2.261	3.3112
0	2.261	3.3803
0	2.244	3.4494
0	2.227	3.5122
0	2.21	3.5814
0	2.193	3.6505
0	2.176	3.7133
0	2.159	3.7761
0	2.125	3.8453
0	2.108	3.9081
0	2.074	3.9709
0	2.04	4.0338
0	2.006	4.0903
0	1.972	4.1531
0	1.955	4.2097
0	1.904	4.2725
0	1.87	4.3291
0	1.836	4.3856
0	1.802	4.4359
0	1.768	4.4924
0	1.734	4.5427
0	1.683	4.5992
0	1.649	4.6495
0	1.615	4.6998
0	1.581	4.7437
0	1.53	4.794
0	1.496	4.838
0	1.462	4.882
0	1.428	4.926
0	1.394	4.9699
0	1.343	5.0076
0	1.309	5.0516
0	1.275	5.0893
0	1.241	5.127
0	1.207	5.1647
0	1.173	5.2024
0	1.139	5.2338
0	1.105	5.2715
0	1.071	5.3029
0	1.054	5.3343
0	1.02	5.3658
0	0.986	5.3972
0	0.952	5.4223
0	0.935	5.4537
0	0.901	5.4789
0	0.867	5.5103
0	0.85	5.5354
0	0.816	5.5605
0	0.799	5.5857
0	0.765	5.6108
0	0.748	5.6297
0	0.731	5.6548
0	0.697	5.6736
0	0.68	5.6988
0	0.663	5.7176
0	0.646	5.7365
0	0.629	5.7553
0	0.612	5.7742
0	0.578	5.793
0	0.561	5.8119
0	0.544	5.8244
0	0.527	5.8433
0	0.527	5.8621
0	0.51	5.8747
0	0.493	5.8873
0	0.476	5.9061
0	0.459	5.9187
0	0.442	5.9313
0	0.442	5.9438
0	0.425	5.9627
1	0.408	5.9752
1	0.391	5.9878
1	0.374	5.9941
1	0.34	6.0066
1	0.323	6.0192
1	0.306	6.0255
1	0.289	6.0381
1	0.272	6.0443
1	0.255	6.0506
1	0.238	6.0632
1	0.221	6.0695
1	0.187	6.0758
1	0.17	6.082
1	0.153	6.0883
1	0.136	6.0883
1	0.119	6.0946
1	0.102	6.1009
1	0.085	6.1009
1	0.068	6.1072
0	0.068	6.1072
0	0.068	6.1072
0	0.051	6.1135
0	0.051	6.1135
0	0.051	6.1135
0	0.034	6.1135
0	0.034	6.1197
0	0.017	6.1197
0	0.017	6.1197
0	0.017	6.1197
0	0	6.1197
0	0	6.1197
0	0	6.1197
2	0	6.1197
2	0	6.1197
2	0	6.1197
2	0	6.1197
2	0	6.1197
2	0.017	6.1197
2	0.017	6.1197
2	0.017	6.126
2	0.017	6.126
0	0.017	6.126
0	0.017	6.126
0	0	6.126
0	0	6.126
0	0	6.126
0	0	6.126
0	0	6.126
0	0	6.126
0	-0.017	6.126
2	-0.017	6.126
2	-0.017	6.126
2	-0.017	6.126
2	0	6.1197
0	-0.017	6.1197
0	-0.017	6.1197
0	-0.017	6.1197
0	-0.034	6.1197
0	-0.034	6.1197
0	-0.034	6.1197
0	-0.051	6.1135
0	-0.051	6.1135
2	-0.068	6.1135
2	-0.051	6.1072
2	-0.051	6.1072
2	-0.051	6.1072
2	-0.051	6.1072
2	-0.034	6.1009
2	-0.034	6.1009
2	-0.034	6.1009
2	-0.034	6.1009
2	-0.034	6.1009
2	-0.017	6.0946
2	-0.017	6.0946
2	-0.017	6.0946
2	-0.017	6.0946
2	-0.017	6.0946
2	0	6.0946
2	0	6.0946
2	0	6.0946
2	0	6.0946
2	0	6.0946
2	0	6.0946
2	0	6.0946
2	0	6.0946
2	0	6.0946
2	0	6.0946
2	0	6.0946
2	0.017	6.0946
2	0.017	6.0946
2	0.017	6.0946
2	0.017	6.0946
2	0.017	6.0946
2	0.034	6.0946
2	0.034	6.1009
2	0.034	6.1009
2	0.034	6.1009
2	0.034	6.1009
2	0.051	6.1009
2	0.051	6.1072
2	0.051	6.1072
2	0.051	6.1072
2	0.051	6.1135
2	0.068	6.1135
2	0.068	6.1135
2	0.068	6.1197
2	0.068	6.1197
2	0.085	6.1197
2	0.085	6.126
2	0.085	6.126
2	0.085	6.1323
2	0.102	6.1323
2	0.102	6.1386
2	0.102	6.1386
2	0.102	6.1449
0	0.102	6.1449
0	0.102	6.1512
0	0.102	6.1512
0	0.085	6.1574
0	0.085	6.1574
0	0.085	6.1637
0	0.068	6.1637
0	0.068	6.1637
0	0.068	6.17
0	0.068	6.17
0	0.051	6.1763
0	0.051	6.1763
0	0.051	6.1763
0	0.051	6.1763
0	0.051	6.1826
0	0.034	6.1826
0	0.034	6.1826
0	0.034	6.1826
0	0.034	6.1889
0	0.017	6.1889
0	0.017	6.1889
0	0.017	6.1889
0	0.017	6.1889
0	0.017	6.1889
2	0	6.1889
2	0.017	6.1889
2	0.017	6.1951
2	0.034	6.1951
2	0.034	6.1951
2	0.051	6.1951
2	0.051	6.1951
2	0.051	6.2014
2	0.068	6.2014
2	0.068	6.2014
0	0.068	6.2077
0	0.068	6.2077
0	0.068	6.2077
0	0.068	6.214
0	0.051	6.214
0	0.051	6.214
0	0.051	6.2203
0	0.051	6.2203
0	0.051	6.2203
0	0.051	6.2265
0	0.051	6.2265
0	0.034	6.2265
0	0.034	6.2265
0	0.034	6.2328
0	0.034	6.2328
0	0.034	6.2328
0	0.034	6.2328
0	0.034	6.2328
0	0.034	6.2391
1	0.034	6.2391
1	0.017	6.2391
1	0	6.2391
1	0	6.2391
1	0	6.2391
1	-0.017	6.2391
1	-0.034	6.2391
0	-0.034	6.2391
0	-0.034	6.2328
0	-0.034	6.2328
0	-0.034	6.2328
0	-0.034	6.2328
0	-0.034	6.2328
0	-0.034	6.2265
0	-0.034	6.2265
0	-0.034	6.2265
0	-0.051	6.2265
0	-0.051	6.2203
0	-0.051	6.2203
0	-0.051	6.2203
0	-0.051	6.2203
2	-0.051	6.214
2	-0.051	6.214
2	-0.034	6.214
2	-0.034	6.214
2	-0.017	6.2077
2	-0.017	6.2077
2	-0.017	6.2077
2	0	6.2077
2	0	6.2077
2	0	6.2077
2	0	6.2077
2	0.017	6.2077
2	0.017	6.2077
2	0.034	6.2077
2	0.034	6.214
2	0.034	6.214
2	0.051	6.214
2	0.051	6.214
0	0.051	6.2203
0	0.051	6.2203
0	0.051	6.2203
0	0.051	6.2203
0	0.051	6.2265
0	0.051	6.2265
0	0.034	6.2265
0	0.034	6.2265
0	0.034	6.2328
0	0.034	6.2328
0	0.034	6.2328
0	0.034	6.2328
0	0.034	6.2328
0	0.034	6.2391
0	0.034	6.2391
2	0.017	6.2391
2	0.034	6.2391
2	0.034	6.2391
2	0.051	6.2454
2	0.068	6.2454
2	0.068	6.2454
0	0.068	6.2517
0	0.068	6.2517
0	0.068	6.2517
0	0.068	6.258
0	0.068	6.258
0	0.068	6.258
0	0.068	6.2642
0	0.068	6.2642
0	0.068	6.2642
0	0.068	6.2705
0	0.051	6.2705
0	0.051	6.2705
0	0.051	6.2768
0	0.051	6.2768
0	0.051	6.2768
0	0.051	0
0	0.051	0
0	0.051	0
0	0.051	0.0062831
0	0.051	0.0062831
0	0.051	0.0062831
0	0.068	0.012566
0	0.068	0.012566
0	0.068	0.012566
0	0.068	0.018849
1	0.068	0.018849
1	0.051	0.018849
1	0.051	0.018849
1	0.034	0.025132
1	0.017	0.025132
1	0.017	0.025132
1	0	0.025132
1	0	0.025132
1	0	0.025132
1	0	0.025132
1	-0.017	0.025132
1	-0.017	0.025132
1	-0.034	0.025132
1	-0.034	0.025132
1	-0.051	0.018849
1	-0.051	0.018849
1	-0.068	0.018849
1	-0.068	0.012566
1	-0.085	0.012566
1	-0.102	0.0062831
1	-0.102	0.0062831
0	-0.102	0
0	-0.102	0
0	-0.102	6.2768
0	-0.102	6.2768
0	-0.102	6.2705
0	-0.102	6.2705
0	-0.102	6.2642
0	-0.102	6.2642
0	-0.102	6.258
0	-0.102	6.258
0	-0.102	6.2517
0	-0.102	6.2454
0	-0.102	6.2454
2	-0.119	6.2391
2	-0.102	6.2391
2	-0.102	6.2328
2	-0.085	6.2328
2	-0.085	6.2265
2	-0.068	6.2265
2	-0.068	6.2265
2	-0.051	6.2203
0	-0.051	6.2203
0	-0.051	6.2203
0	-0.068	6.214
0	-0.068	6.214
2	-0.068	6.214
2	-0.051	6.2077
2	-0.051	6.2077
2	-0.034	6.2077
2	-0.034	6.2077
2	-0.034	6.2014
2	-0.017	6.2014
2	-0.017	6.2014
2	0	6.2014
2	0	6.2014
2	0	6.2014
2	0	6.2014
2	0	6.2014
0	0	6.2014
0	0	6.2014
0	0	6.2014
0	0	6.2014
0	0	6.2014
0	0	6.2014
0	0	6.2014
0	0	6.2014
0	0	6.2014
2	0	6.2014
2	0	6.2014
2	0	6.2014
2	0	6.2014
2	0	6.2014
2	0.017	6.2014
2	0.017	6.2014
2	0.034	6.2014
0	0.017	6.2014
0	0.017	6.2077
0	0.017	6.2077
0	0.017	6.2077
0	0.017	6.2077
0	0.017	6.2077
2	0	6.2077
2	0.017	6.2077
2	0.017	6.2077
2	0.034	6.214
2	0.034	6.214
2	0.051	6.214
2	0.051	6.214
2	0.068	6.2203
0	0.051	6.2203
0	0.051	6.2203
0	0.051	6.2203
0	0.051	6.2265
0	0.051	6.2265
0	0.051	6.2265
0	0.051	6.2328
0	0.051	6.2328
0	0.034	6.2328
0	0.034	6.2328
0	0.034	6.2391
0	0.034	6.2391
0	0.034	6.2391
0	0.034	6.2391
0	0.034	6.2391
0	0.034	6.2454
0	0.034	6.2454
0	0.034	6.2454
0	0.034	6.2454
0	0.017	6.2454
0	0.017	6.2454
0	0.017	6.2517
0	0.017	6.2517
0	0.017	6.2517
0	0.017	6.2517
0	0.017	6.2517
0	0.017	6.2517
0	0.017	6.2517
0	0.017	6.2517
0	0.017	6.258
0	0.017	6.258
0	0.017	6.258
0	0.017	6.258
0	0.017	6.258
0	0.017	6.258
0	0.017	6.258
0	0	6.258
0	0	6.258
0	0	6.258
0	0	6.258
0	0	6.258
0	0	6.2642
0	0	6.2642
0	0	6.2642
0	0	6.2642
0	0	6.2642
0	0	6.2642
0	0	6.2642
0	0	6.2642
0	0	6.2642
0	0	6.2642
0	0	6.2642
0	0	6.2642
0	0	6.2642
0	0	6.2642
0	0	6.2642
0	0	6.2642
0	0	6.2642
1	0	6.2642
1	0	6.2642
1	-0.017	6.2642
1	-0.017	6.2642
1	-0.034	6.2642
1	-0.051	6.258
0	-0.051	6.258
0	-0.051	6.258
0	-0.051	6.258
0	-0.051	6.2517
0	-0.051	6.2517
0	-0.051	6.2517
0	-0.051	6.2517
0	-0.051	6.2454
0	-0.051	6.2454
0	-0.051	6.2454
0	-0.051	6.2454
0	-0.051	6.2391
0	-0.051	6.2391
0	-0.051	6.2391
0	-0.068	6.2328
2	-0.068	6.2328
2	-0.051	6.2328
2	-0.051	6.2265
2	-0.034	6.2265
2	-0.034	6.2265
2	-0.017	6.2265
2	-0.017	6.2265
2	0	6.2265
2	0	6.2203
2	0	6.2203
2	0	6.2203
2	0.017	6.2265
2	0.017	6.2265
2	0.034	6.2265
2	0.034	6.2265
2	0.034	6.2265
0	0.034	6.2265
0	0.034	6.2328
0	0.034	6.2328
0	0.034	6.2328
0	0.034	6.2328
0	0.034	6.2328
0	0.034	6.2391
0	0.034	6.2391
0	0.034	6.2391
0	0.017	6.2391
0	0.017	6.2391
0	0.017	6.2391
0	0.017	6.2454
0	0.017	6.2454
0	0.017	6.2454
0	0.017	6.2454
0	0.017	6.2454
2	0.017	6.2454
2	0.017	6.2454
2	0.034	6.2517
2	0.034	6.2517
0	0.034	6.2517
0	0.034	6.2517
0	0.034	6.2517
0	0.034	6.258
0	0.034	6.258
0	0.034	6.258
0	0.034	6.258
0	0.034	6.258
0	0.034	6.2642
0	0.034	6.2642
0	0.034	6.2642
0	0.034	6.2642
0	0.034	6.2642
0	0.034	6.2705
0	0.034	6.2705
0	0.034	6.2705
0	0.034	6.2705
0	0.034	6.2705
0	0.034	6.2705
0	0.034	6.2768
0	0.034	6.2768
0	0.034	6.2768
0	0.034	6.2768
0	0.034	6.2768
1	0.034	6.2768
1	0.017	0
1	0	0
1	0	0
1	0	0
1	0	0
0	0	0
0	0	0
0	0	6.2831
0	0	6.2768
0	0	6.2768
0	0	6.2768
0	0	6.2768
0	0	6.2768
0	0	6.2768
0	0	6.2768
1	0	6.2768
1	-0.017	6.2768
1	-0.034	6.2768
0	-0.034	6.2705
0	-0.034	6.2705
0	-0.034	6.2705
0	-0.034	6.2705
0	-0.034	6.2705
0	-0.034	6.2705
0	-0.034	6.2642
0	-0.034	6.2642
0	-0.034	6.2642
0	-0.034	6.2642
0	-0.034	6.2642
0	-0.034	6.258
0	-0.034	6.258
0	-0.034	6.258
0	-0.034	6.258
0	-0.034	6.258
0	-0.034	6.2517
0	-0.034	6.2517
0	-0.034	6.2517
0	-0.034	6.2517
0	-0.034	6.2517
0	-0.034	6.2454
2	-0.051	6.2454
2	-0.034	6.2454
2	-0.034	6.2454
2	-0.017	6.2391
2	-0.017	6.2391
2	0	6.2391
0	0	6.2391
0	0	6.2391
0	0	6.2391
0	0	6.2391
0	0	6.2391
0	-0.017	6.2391
0	-0.017	6.2391
0	-0.017	6.2391
0	-0.017	6.2391
2	-0.017	6.2391
2	0	6.2328
2	0	6.2328
2	0	6.2328
2	0	6.2328
2	0.017	6.2328
2	0.017	6.2391
0	0.017	6.2391
0	0.017	6.2391
0	0.017	6.2391
0	0.017	6.2391
0	0.017	6.2391
0	0.017	6.2391
0	0	6.2391
0	0	6.2391
0	0	6.2391
0	0	6.2391
2	0	6.2454
2	0.017	6.2454
2	0.017	6.2454
2	0.034	6.2454
0	0.034	6.2454
0	0.017	6.2454
0	0.017	6.2454
0	0.017	6.2517
0	0.017	6.2517
0	0.017	6.2517
0	0.017	6.2517
0	0.017	6.2517
0	0.017	6.2517
0	0.017	6.2517
0	0.017	6.2517
0	0.017	6.258
0	0.017	6.258
0	0.017	6.258
0	0.017	6.258
0	0.017	6.258
0	0.017	6.258
0	0.017	6.258
0	0	6.258
0	0	6.258
0	0	6.258
1	0	6.258
1	0	6.258
1	0	6.258
1	-0.017	6.258
1	-0.017	6.258
0	-0.017	6.258
0	-0.017	6.258
0	-0.017	6.258
0	-0.017	6.258
0	-0.017	6.258
0	-0.034	6.2517
0	-0.034	6.2517
0	-0.034	6.2517
0	-0.034	6.2517
0	-0.034	6.2517
0	-0.034	6.2517
0	-0.034	6.2454
0	-0.034	6.2454
0	-0.034	6.2454
0	-0.034	6.2454
2	-0.034	6.2391
2	-0.034	6.2391
2	-0.017	6.2391
2	-0.017	6.2391
2	0	6.2391
2	0	6.2391
2	0	6.2391
2	0	6.2391
0	0	6.2391
0	0	6.2391
0	0	6.2391
0	0	6.2391
0	0	6.2391
0	0	6.2391
2	0	6.2391
2	0	6.2391
2	0.017	6.2391
0	0.017	6.2454
0	0.017	6.2454
0	0.017	6.2454
0	0	6.2454
0	0	6.2454
0	0	6.2454
0	0	6.2454
0	0	6.2454
0	0	6.2454
0	0	6.2454
0	0	6.2454
0	0	6.2454
0	0	6.2454
0	0	6.2454
0	0	6.2454
0	0	6.2454
0	0	6.2454
0	0	6.2454
0	0	6.2454
0	0	6.2454
0	0	6.2454
0	0	6.2454
0	0	6.2454
2	0	6.2454
2	0	6.2454
2	0	6.2454
2	0.017	6.2454
2	0.017	6.2454
2	0.034	6.2454
0	0.017	6.2517
0	0.017	6.2517
0	0.017	6.2517
0	0.017	6.2517
0	0.017	6.2517
0	0.017	6.2517
0	0.017	6.2517
0	0.017	6.258
0	0.017	6.258
0	0.017	6.258
0	0.017	6.258
0	0.017	6.258
0	0.017	6.258
0	0.017	6.258
0	0.017	6.258
0	0.017	6.258
0	0.017	6.258
0	0.017	6.2642
0	0.017	6.2642
0	0	6.2642
0	0	6.2642
0	0	6.2642
0	0	6.2642
0	0	6.2642
0	0	6.2642
0	0	6.2642
0	0	6.2642
0	0	6.2642
0	0	6.2642
0	0	6.2642
0	0	6.2642
0	0	6.2705
0	0	6.2705
0	0	6.2705
0	0	6.2705
0	0	6.2705
0	0	6.2705
0	0	6.2705
0	0	6.2705
0	0	6.2705
0	0	6.2705
0	0	6.2705
0	0	6.2705
0	0	6.2705
0	0	6.2705
0	0	6.2705
0	0	6.2705
0	0	6.2705
0	0	6.2705
0	0	6.2705
0	0	6.2705
0	0	6.2705
0	0	6.2705
0	0	6.2705
0	0	6.2705
0	0	6.2705
0	0	6.2705
0	0	6.2705
0	0	6.2705
0	0	6.2705
0	0	6.2705
0	0	6.2705
0	0	6.2705
0	0	6.2705
0	0	6.2705
0	0	6.2705
0	0	6.2705
0	0	6.2705
0	0	6.2705
0	0	6.2705
0	0	6.2705
0	0	6.2705
0	0	6.2705
0	0	6.2705
0	0	6.2705
0	0	6.2705
0	0	6.2705
0	0	6.2705
0	0	6.2705
0	0	6.2705
0	0	6.2705
0	0	6.2705
0	0	6.2705
0	0	6.2705
0	0	6.2642
0	0	6.2642
0	0	6.2642
0	0	6.2642
0	0	6.2642
0	0	6.2642
2	0	6.2642
2	0	6.2642
2	0	6.2642
2	0	6.2642
2	0.017	6.2642
0	0.017	6.2642
0	0.017	6.2705
0	0.017	6.2705
0	0.017	6.2705
0	0.017	6.2705
0	0.017	6.2705
0	0.017	6.2705
0	0.017	6.2705
0	0.017	6.2705
0	0.017	6.2705
0	0.017	6.2705
0	0.017	6.2768
0	0.017	6.2768
0	0.017	6.2768
0	0.017	6.2768
0	0.017	6.2768
0	0.017	6.2768
0	0.017	6.2768
0	0.017	6.2768
0	0.017	6.2768
0	0.017	6.2768
0	0.017	6.2831
0	0.017	0
0	0.017	0
0	0.017	0
0	0.017	0
0	0.017	0
0	0.017	0
0	0.017	0
0	0.017	0
0	0.017	0
0	0.017	0
0	0.017	0
0	0.017	0.0062831
0	0.017	0.0062831
0	0.017	0.0062831
0	0.017	0.0062831
0	0.017	0.0062831
0	0.017	0.0062831
0	0.017	0.0062831
0	0.017	0.0062831
0	0.017	0.0062831
0	0.017	0.012566
0	0.017	0.012566
0	0.017	0.012566
0	0.017	0.012566
0	0.017	0.012566
0	0.017	0.012566
0	0.017	0.012566
0	0.017	0.012566
0	0.017	0.018849
0	0.017	0.018849
0	0.017	0.018849
0	0.017	0.018849
0	0.017	0.018849
0	0.017	0.018849
1	0.017	0.018849
1	0.017	0.025132
1	0	0.025132
1	0	0.025132
1	0	0.025132
1	0	0.025132
0	0	0.025132
0	0	0.025132
0	0	0.025132
0	0	0.025132
0	0	0.018849
0	0	0.018849
0	0	0.018849
0	0	0.018849
0	0	0.018849
0	0	0.018849
0	0	0.018849
0	0	0.018849
0	0	0.018849
0	0	0.018849
0	0	0.018849
0	0	0.018849
0	0	0.018849
0	0	0.018849
0	0	0.018849
0	0	0.018849
0	0	0.018849
0	0	0.025132
0	0	0.025132
0	0	0.025132
0	0	0.025132
1	0	0.025132
1	0	0.025132
1	0	0.025132
1	0	0.025132
0	0	0.025132
0	0	0.025132
0	0	0.018849
0	0	0.018849
0	0	0.018849
0	0	0.018849
0	0	0.018849
0	0	0.018849
0	0	0.018849
0	0	0.018849
0	0	0.018849
0	0	0.018849
0	0	0.018849
0	0	0.018849
0	0	0.018849
0	0	0.018849
0	0	0.018849
0	0	0.018849
0	0	0.018849
0	0	0.018849
0	0	0.018849
0	0	0.018849
0	0	0.018849
0	0	0.018849
0	0	0.018849
0	0	0.018849
0	0	0.018849
0	0	0.018849
0	0	0.018849
0	0	0.018849
0	0	0.018849
0	0	0.018849
1	0	0.025132
1	0	0.025132
1	0	0.025132
1	0	0.025132
1	-0.017	0.018849
0	-0.017	0.018849
0	-0.017	0.018849
0	-0.017	0.018849
0	-0.017	0.018849
0	-0.017	0.018849
0	-0.017	0.018849
0	0	0.018849
0	0	0.018849
0	0	0.018849
0	0	0.018849
0	0	0.012566
0	0	0.012566
0	0	0.012566
0	0	0.012566
0	0	0.012566
0	0	0.012566
0	0	0.012566
0	0	0.012566
0	0	0.012566
0	0	0.012566
0	0	0.012566
0	0	0.012566
0	0	0.012566
0	0	0.012566
0	0	0.012566
0	0	0.012566
0	0	0.012566
0	0	0.012566
0	0	0.012566
0	0	0.012566
0	0	0.012566
0	0	0.012566
0	0	0.012566
0	0	0.012566
0	0	0.012566
0	0	0.012566
0	0	0.012566
0	0	0.012566
0	0	0.012566
0	0	0.012566
0	0	0.012566
0	0	0.012566
0	0	0.012566
0	0	0.012566
0	0	0.012566
0	0	0.012566
0	0	0.012566
0	0	0.012566
0	0	0.012566
0	0	0.012566
0	0	0.012566
0	0	0.012566
0	0	0.012566
0	0	0.012566
1	0	0.012566
1	0	0.012566
1	0	0.012566
1	0	0.012566
1	-0.017	0.012566
0	-0.017	0.012566
0	-0.017	0.012566
0	-0.017	0.012566
0	-0.017	0.012566
0	-0.017	0.012566
0	-0.017	0.0062831
0	-0.017	0.0062831
0	-0.017	0.0062831
0	-0.017	0.0062831
0	-0.017	0.0062831
0	-0.017	0.0062831
0	-0.017	0.0062831
0	-0.017	0.0062831
0	-0.017	0.0062831
0	-0.017	0.0062831
0	-0.017	0.0062831
0	-0.017	0
0	-0.017	0
0	-0.017	0
0	-0.017	0
0	-0.017	0
0	-0.017	0
0	-0.017	0
0	-0.017	0
0	-0.017	0
0	-0.017	0
0	-0.017	0
0	-0.017	6.2768
0	-0.017	6.2768
0	-0.017	6.2768
0	-0.017	6.2768
0	-0.017	6.2768
0	-0.017	6.2768
0	-0.017	6.2768
0	-0.017	6.2768
0	-0.017	6.2768
2	-0.017	6.2768
2	0	6.2768
2	0	6.2768
2	0	6.2768
2	0.017	6.2768
2	0.017	6.2768
0	0.017	6.2768
0	0.017	6.2768
0	0.017	6.2768
0	0.017	6.2768
0	0.017	6.2831
0	0.017	0
0	0.017	0
0	0.017	0
0	0.017	0
0	0.017	0
0	0.017	0
0	0.017	0.0062831
0	0.017	0.0062831
0	0.017	0.0062831
0	0.017	0.0062831
0	0.017	0.0062831
0	0.017	0.0062831
0	0.017	0.0062831
0	0.017	0.012566
0	0.034	0.012566
0	0.034	0.012566
0	0.034	0.012566
0	0.034	0.012566
0	0.034	0.012566
0	0.034	0.018849
0	0.034	0.018849
0	0.034	0.018849
0	0.034	0.018849
1	0.034	0.018849
1	0.017	0.025132
1	0.017	0.025132
1	0	0.025132
1	0	0.025132
1	0	0.025132
1	0	0.025132
1	-0.017	0.025132
1	-0.017	0.025132
1	-0.034	0.018849
1	-0.051	0.018849
1	-0.051	0.018849
0	-0.051	0.018849
0	-0.051	0.012566
0	-0.051	0.012566
0	-0.051	0.012566
0	-0.051	0.0062831
0	-0.051	0.0062831
0	-0.051	0.0062831
0	-0.051	0.0062831
0	-0.051	0
0	-0.051	0
0	-0.051	0
0	-0.051	0
0	-0.051	6.2768
0	-0.051	6.2768
0	-0.051	6.2768
0	-0.051	6.2768
0	-0.051	6.2705
0	-0.051	6.2705
0	-0.051	6.2705
0	-0.051	6.2642
0	-0.051	6.2642
0	-0.051	6.2642
0	-0.051	6.2642
0	-0.051	6.258
0	-0.051	6.258
2	-0.051	6.258
2	-0.051	6.2517
2	-0.034	6.2517
2	-0.017	6.2517
2	-0.017	6.2517
2	0	6.2517
0	0	6.2517
0	-0.017	6.2517
0	-0.017	6.2517
0	-0.017	6.2517
0	-0.017	6.2454
0	-0.017	6.2454
0	-0.017	6.2454
0	-0.017	6.2454
0	-0.017	6.2454
0	-0.017	6.2454
0	-0.017	6.2454
0	-0.017	6.2454
0	-0.017	6.2391
0	-0.017	6.2391
0	-0.034	6.2391
0	-0.034	6.2391
0	-0.034	6.2391
0	-0.034	6.2391
0	-0.034	6.2328
0	-0.034	6.2328
0	-0.034	6.2328
0	-0.034	6.2328
0	-0.034	6.2328
0	-0.034	6.2265
0	-0.051	6.2265
0	-0.051	6.2265
2	-0.051	6.2265
2	-0.034	6.2203
2	-0.034	6.2203
2	-0.017	6.2203
2	-0.017	6.2203
2	0	6.2203
2	0	6.2203
2	0	6.2203
2	0	6.2203
2	0	6.2203
2	0.017	6.2203
2	0.017	6.2203
2	0.034	6.2203
2	0.034	6.2203
2	0.051	6.2265
2	0.051	6.2265
2	0.068	6.2265
2	0.068	6.2328
2	0.085	6.2328
2	0.085	6.2328
2	0.102	6.2391
0	0.102	6.2391
0	0.085	6.2454
0	0.085	6.2454
0	0.085	6.2517
0	0.085	6.2517
0	0.085	6.258
0	0.085	6.258
0	0.085	6.2642
0	0.085	6.2642
0	0.085	6.2705
0	0.085	6.2705
0	0.085	6.2705
0	0.085	6.2768
0	0.085	6.2768
0	0.085	0
0	0.085	0
0	0.085	0.0062831
0	0.085	0.0062831
0	0.085	0.0062831
1	0.085	0.012566
1	0.068	0.012566
1	0.068	0.018849
1	0.051	0.018849
1	0.051	0.018849
1	0.034	0.025132
1	0.034	0.025132
1	0.017	0.025132
1	0.017	0.025132
1	0	0.025132
0	0	0.025132
0	0	0.025132
0	0	0.025132
0	0	0.025132
0	0	0.025132
0	0	0.031415
0	0.017	0.031415
0	0.017	0.031415
0	0.017	0.031415
0	0.017	0.031415
0	0.017	0.031415
0	0.017	0.031415
1	0.017	0.031415
1	0	0.031415
1	0	0.031415
1	0	0.031415
1	0	0.031415
1	-0.017	0.031415
0	0	0.031415
0	0	0.031415
0	0	0.031415
0	0	0.031415
0	0	0.031415
0	0	0.031415
0	0	0.031415
0	0	0.031415
0	0	0.031415
0	0	0.031415
0	0	0.031415
0	0	0.031415
1	0	0.031415
1	0	0.031415
1	-0.017	0.031415
0	-0.017	0.031415
0	0	0.025132
0	0	0.025132
0	0	0.025132
0	0	0.025132
0	0	0.025132
0	0	0.025132
0	0	0.025132
0	0	0.025132
0	0	0.025132
0	0	0.025132
0	0	0.025132
0	0	0.025132
1	0	0.025132
1	0	0.025132
1	-0.017	0.025132
1	-0.017	0.025132
1	-0.034	0.018849
0	-0.034	0.018849
0	-0.034	0.018849
0	-0.034	0.018849
0	-0.034	0.018849
0	-0.034	0.018849
0	-0.034	0.012566
0	-0.034	0.012566
0	-0.034	0.012566
0	-0.017	0.012566
0	-0.017	0.012566
0	-0.017	0.012566
0	-0.017	0.0062831
0	-0.017	0.0062831
0	-0.017	0.0062831
0	-0.017	0.0062831
0	-0.017	0.0062831
0	-0.017	0.0062831
0	-0.017	0
0	-0.017	0
0	-0.017	0
0	-0.017	0
0	-0.017	0
0	-0.017	0
0	-0.017	0
0	-0.017	0
0	-0.017	6.2768
0	-0.017	6.2768
0	-0.017	6.2768
0	-0.017	6.2768
0	-0.017	6.2768
0	-0.017	6.2768
0	-0.017	6.2768
0	-0.017	6.2705
0	-0.017	6.2705
0	-0.017	6.2705
0	-0.017	6.2705
0	-0.017	6.2705
0	-0.017	6.2705
0	-0.017	6.2705
0	-0.017	6.2642
0	-0.017	6.2642
0	-0.017	6.2642
0	-0.017	6.2642
0	-0.034	6.2642
0	-0.034	6.2642
0	-0.034	6.258
0	-0.034	6.258
0	-0.034	6.258
0	-0.034	6.258
[truncated: 5,162 more rows]
