# Supplementary material for: Skilled motor control of an inverted pendulum implies low entropy of states but high entropy of actions
Source: PLoS Comput Biol. 2023 Jan 6;19(1):e1010810. doi: 10.1371/journal.pcbi.1010810 (PMC9851554; doi:10.1371/journal.pcbi.1010810)
Supplement: S2 File — The dataset within the file contains the data collected during the experiment. Each CSV file named “FRI_p_l.csv” corresponds to a different trial, where “p” stands for an unique numerical participant’s identifier and “l” stands for pendulum length (where “2” corresponds to 0.2, “3” to 0.3 m, “4” to 0.4 m, etc.). In every file, rows correspond to subsequent time steps, sampled with a frequency of 0.017 s. For every recorded time step, each column contains: the action selected by the trial’s participant (“action”). The value 0 corresponds to a “no action”, the value 1 represents an action that pushes the pendulum towards the clockwise direction and the value 2 corresponds to an action that pushes the pendulum towards the anti-clockwise direction.the angular velocity of the pendulum at that time step (“ang. velocity”), measured in rad s−1.the angle of the pendulum at that time step (“angle”), measured in rad with values in the interval [0, 2π) rad. The angle 0 rad corresponds to the pendulum oriented in its upright position.the single utility value associated to the whole trial (“utility”). (ZIP) [file pcbi.1010810.s002.zip › ExperimentalData/FRI_16_7.csv]

action	angular vel.	angle	trial utility
0	0	3.2358	-2.7257
0	0	3.2358
0	0	3.2358
0	-0.017	3.2358
0	-0.017	3.2358
0	-0.017	3.2358
0	-0.017	3.2358
0	-0.017	3.2358
0	-0.034	3.2358
0	-0.034	3.2295
0	-0.034	3.2295
0	-0.034	3.2295
0	-0.051	3.2295
1	-0.051	3.2232
1	-0.068	3.2232
1	-0.085	3.2232
1	-0.102	3.217
1	-0.102	3.217
1	-0.119	3.2107
1	-0.136	3.2107
1	-0.153	3.2044
1	-0.17	3.1981
1	-0.187	3.1918
1	-0.187	3.1855
1	-0.204	3.1793
1	-0.221	3.173
1	-0.238	3.1667
1	-0.238	3.1604
1	-0.255	3.1541
1	-0.272	3.1416
1	-0.289	3.1353
1	-0.289	3.1227
1	-0.306	3.1164
1	-0.306	3.1101
1	-0.323	3.0976
1	-0.34	3.085
1	-0.34	3.0787
1	-0.357	3.0661
1	-0.357	3.0536
1	-0.374	3.041
1	-0.374	3.0347
1	-0.374	3.0222
1	-0.391	3.0096
1	-0.391	2.997
1	-0.391	2.9845
1	-0.408	2.9719
1	-0.408	2.9593
1	-0.408	2.9468
1	-0.408	2.9342
1	-0.408	2.9216
1	-0.408	2.9091
1	-0.425	2.8965
1	-0.425	2.8839
1	-0.425	2.8714
1	-0.425	2.8588
1	-0.425	2.8462
1	-0.425	2.8337
1	-0.408	2.8211
1	-0.408	2.8085
1	-0.408	2.796
1	-0.408	2.7834
1	-0.408	2.7708
1	-0.391	2.7583
1	-0.391	2.7457
1	-0.391	2.7332
1	-0.391	2.7206
1	-0.374	2.708
1	-0.374	2.7017
1	-0.357	2.6892
0	-0.34	2.6766
0	-0.323	2.664
0	-0.306	2.6578
0	-0.289	2.6452
0	-0.272	2.6389
0	-0.238	2.6326
0	-0.221	2.6263
2	-0.204	2.62
2	-0.17	2.6138
2	-0.136	2.6075
2	-0.102	2.6012
2	-0.068	2.6012
2	-0.034	2.6012
2	0	2.6012
2	0.017	2.6012
2	0.051	2.6012
2	0.085	2.6012
2	0.119	2.6075
2	0.153	2.6075
2	0.187	2.6138
2	0.221	2.62
2	0.255	2.6263
2	0.272	2.6389
2	0.306	2.6452
2	0.34	2.6578
2	0.374	2.664
2	0.408	2.6766
2	0.442	2.6892
2	0.459	2.708
2	0.493	2.7206
2	0.527	2.7332
2	0.544	2.752
2	0.578	2.7708
2	0.612	2.7897
2	0.629	2.8085
2	0.646	2.8274
2	0.68	2.8462
2	0.697	2.8651
2	0.731	2.8902
2	0.748	2.9091
2	0.765	2.9342
2	0.782	2.9593
2	0.799	2.9782
2	0.816	3.0033
2	0.833	3.0284
2	0.85	3.0536
2	0.867	3.085
2	0.884	3.1101
2	0.884	3.1353
2	0.901	3.1604
2	0.918	3.1918
2	0.918	3.217
2	0.935	3.2484
2	0.935	3.2735
2	0.935	3.3049
2	0.935	3.33
2	0.952	3.3615
2	0.952	3.3866
2	0.952	3.418
2	0.935	3.4431
2	0.935	3.4745
2	0.935	3.4997
2	0.935	3.5311
2	0.935	3.5562
2	0.918	3.5877
2	0.918	3.6128
2	0.901	3.6442
2	0.901	3.6693
2	0.884	3.6945
2	0.867	3.7196
2	0.85	3.751
2	0.85	3.7761
2	0.833	3.8013
2	0.816	3.8264
2	0.799	3.8515
2	0.782	3.8704
2	0.765	3.8955
2	0.748	3.9207
2	0.731	3.9395
2	0.697	3.9646
2	0.68	3.9835
2	0.663	4.0023
2	0.646	4.0212
2	0.612	4.04
2	0.595	4.0589
2	0.578	4.0777
2	0.544	4.0966
2	0.527	4.1154
2	0.493	4.128
2	0.476	4.1406
2	0.459	4.1594
0	0.408	4.172
1	0.374	4.1845
1	0.323	4.1908
1	0.272	4.2034
1	0.238	4.2097
1	0.187	4.216
1	0.136	4.2222
1	0.085	4.2285
1	0.034	4.2285
1	0	4.2285
1	-0.051	4.2285
1	-0.102	4.2222
1	-0.153	4.2222
1	-0.204	4.216
1	-0.255	4.2097
1	-0.289	4.1971
1	-0.34	4.1908
1	-0.391	4.1783
1	-0.442	4.1657
1	-0.493	4.1531
1	-0.544	4.1343
1	-0.578	4.1217
1	-0.629	4.1029
1	-0.68	4.0777
1	-0.731	4.0589
1	-0.765	4.0338
1	-0.816	4.0149
1	-0.85	3.9898
1	-0.901	3.9583
1	-0.935	3.9332
1	-0.986	3.9018
1	-1.02	3.8704
1	-1.054	3.839
1	-1.105	3.8076
1	-1.139	3.7761
1	-1.173	3.7384
1	-1.207	3.707
1	-1.241	3.6693
1	-1.275	3.6316
1	-1.309	3.5877
1	-1.326	3.5499
1	-1.36	3.5122
1	-1.377	3.4683
1	-1.411	3.4243
1	-1.428	3.3866
1	-1.445	3.3426
1	-1.462	3.2986
1	-1.479	3.2546
1	-1.496	3.2044
1	-1.513	3.1604
1	-1.53	3.1164
1	-1.53	3.0661
1	-1.547	3.0222
1	-1.547	2.9782
1	-1.547	2.9279
1	-1.547	2.8839
1	-1.547	2.8337
1	-1.547	2.7897
1	-1.547	2.7457
1	-1.53	2.6955
1	-1.53	2.6515
1	-1.513	2.6075
1	-1.496	2.5572
1	-1.496	2.5132
1	-1.479	2.4693
1	-1.462	2.4253
1	-1.445	2.3813
1	-1.428	2.3373
1	-1.394	2.2933
1	-1.377	2.2556
1	-1.36	2.2117
1	-1.326	2.174
1	-1.309	2.13
1	-1.275	2.0923
1	-1.258	2.0546
1	-1.224	2.0169
1	-1.207	1.9792
1	-1.173	1.9415
1	-1.139	1.9101
1	-1.105	1.8724
1	-1.088	1.841
1	-1.054	1.8095
1	-1.02	1.7781
1	-0.986	1.7467
1	-0.952	1.7153
1	-0.935	1.6902
1	-0.901	1.665
1	-0.867	1.6336
1	-0.833	1.6085
0	-0.782	1.5833
0	-0.748	1.5645
0	-0.697	1.5394
0	-0.663	1.5205
0	-0.612	1.5017
0	-0.578	1.4828
0	-0.527	1.464
0	-0.493	1.4514
0	-0.442	1.4325
0	-0.408	1.42
0	-0.357	1.4074
0	-0.323	1.4011
0	-0.272	1.3886
0	-0.238	1.3823
0	-0.187	1.376
0	-0.153	1.3697
0	-0.102	1.3634
0	-0.068	1.3634
0	-0.017	1.3634
0	0	1.3634
0	0.051	1.3634
0	0.085	1.3634
0	0.136	1.3697
0	0.17	1.3697
0	0.204	1.376
0	0.255	1.3886
0	0.289	1.3948
2	0.34	1.4011
2	0.391	1.4137
2	0.442	1.4263
2	0.493	1.4451
2	0.561	1.4577
2	0.612	1.4765
2	0.663	1.4954
2	0.714	1.5142
2	0.765	1.5394
2	0.816	1.5645
2	0.884	1.5896
2	0.935	1.6148
2	0.986	1.6462
2	1.037	1.6776
2	1.088	1.709
2	1.139	1.7404
2	1.19	1.7781
2	1.258	1.8158
2	1.309	1.8535
2	1.36	1.8912
2	1.411	1.9352
2	1.462	1.9792
2	1.513	2.0232
2	1.547	2.0671
2	1.598	2.1174
2	1.649	2.1677
2	1.7	2.2179
2	1.734	2.2682
2	1.785	2.3185
2	1.819	2.375
2	1.87	2.4316
2	1.904	2.4881
2	1.938	2.5447
2	1.972	2.6012
2	2.006	2.664
2	2.023	2.7269
2	2.057	2.7834
2	2.074	2.8462
2	2.108	2.9091
2	2.125	2.9719
2	2.142	3.041
2	2.159	3.1038
2	2.159	3.1667
2	2.176	3.2358
2	2.176	3.2986
2	2.176	3.3677
2	2.176	3.4306
2	2.176	3.4934
2	2.159	3.5625
2	2.159	3.6254
2	2.142	3.6882
2	2.142	3.7573
2	2.125	3.8201
2	2.108	3.883
2	2.074	3.9458
2	2.057	4.0086
2	2.04	4.0714
2	2.006	4.1343
2	1.989	4.1908
2	1.955	4.2537
2	1.938	4.3102
2	1.904	4.3667
2	1.87	4.4233
2	1.836	4.4798
2	1.802	4.5364
2	1.785	4.5867
2	1.751	4.6432
2	1.717	4.6935
2	1.683	4.7437
2	1.649	4.794
2	1.615	4.8443
2	1.581	4.8945
2	1.564	4.9385
2	1.53	4.9888
2	1.496	5.0328
2	1.462	5.0767
2	1.428	5.1207
2	1.411	5.1647
2	1.377	5.2087
2	1.36	5.2464
2	1.326	5.2904
2	1.309	5.3281
2	1.275	5.3658
2	1.258	5.4035
2	1.241	5.4412
2	1.224	5.4789
2	1.19	5.5166
0	1.173	5.5543
0	1.139	5.5857
0	1.105	5.6234
0	1.088	5.6548
0	1.054	5.6862
0	1.037	5.7176
0	1.02	5.749
0	0.986	5.7805
1	0.969	5.8119
1	0.935	5.837
1	0.918	5.8684
1	0.884	5.8936
1	0.85	5.9187
1	0.833	5.9438
1	0.799	5.9689
1	0.782	5.9941
1	0.748	6.0192
1	0.731	6.0381
1	0.714	6.0632
1	0.697	6.082
1	0.663	6.1072
1	0.646	6.126
1	0.629	6.1449
1	0.612	6.1637
1	0.595	6.1826
1	0.578	6.2014
1	0.561	6.2203
1	0.561	6.2328
1	0.544	6.2517
1	0.527	6.2705
1	0.51	0
1	0.51	0.018849
1	0.493	0.031415
1	0.493	0.043982
1	0.476	0.062831
1	0.459	0.075397
1	0.459	0.087963
1	0.459	0.10053
1	0.442	0.11938
1	0.442	0.13195
1	0.425	0.14451
1	0.425	0.15708
1	0.425	0.16964
1	0.425	0.18221
1	0.408	0.19478
1	0.408	0.20734
1	0.408	0.21991
1	0.408	0.23247
1	0.408	0.24504
1	0.408	0.25761
1	0.408	0.27017
1	0.408	0.28274
1	0.408	0.29531
1	0.408	0.30787
1	0.408	0.32044
1	0.408	0.333
1	0.408	0.34557
1	0.408	0.35814
1	0.425	0.3707
1	0.425	0.38327
0	0.442	0.39583
2	0.459	0.4084
2	0.476	0.42097
2	0.51	0.43982
2	0.544	0.45238
2	0.578	0.47123
2	0.612	0.49008
2	0.629	0.50893
2	0.663	0.52778
2	0.697	0.54663
2	0.731	0.57176
2	0.765	0.59689
2	0.799	0.61574
2	0.85	0.64088
2	0.884	0.67229
2	0.918	0.69742
2	0.952	0.72256
2	1.003	0.75397
2	1.037	0.78539
2	1.088	0.8168
2	1.122	0.84822
2	1.173	0.88592
2	1.207	0.92362
2	1.258	0.96131
2	1.309	0.99901
2	1.36	1.0367
2	1.394	1.0807
2	1.445	1.1247
2	1.496	1.1687
2	1.547	1.2126
2	1.598	1.2629
2	1.649	1.3069
2	1.7	1.3572
2	1.751	1.4137
2	1.819	1.464
2	1.87	1.5205
2	1.921	1.5771
2	1.972	1.6399
2	2.023	1.6964
2	2.074	1.7593
2	2.125	1.8221
2	2.176	1.8849
2	2.227	1.954
2	2.278	2.0232
2	2.329	2.0923
2	2.38	2.1614
2	2.414	2.2368
0	2.448	2.3059
0	2.482	2.3813
0	2.516	2.4567
0	2.533	2.5321
0	2.55	2.6075
0	2.567	2.6892
0	2.584	2.7646
0	2.601	2.84
0	2.618	2.9216
0	2.618	2.997
0	2.618	3.0787
0	2.618	3.1604
0	2.618	3.2358
0	2.618	3.3175
0	2.601	3.3929
0	2.584	3.4745
0	2.567	3.5499
0	2.55	3.6254
0	2.533	3.7008
0	2.499	3.7761
0	2.482	3.8515
0	2.448	3.9269
0	2.414	4.0023
0	2.38	4.0714
0	2.346	4.1468
1	2.295	4.216
1	2.244	4.2851
1	2.193	4.3479
1	2.142	4.417
1	2.091	4.4798
1	2.04	4.5427
1	1.989	4.5992
1	1.921	4.6621
1	1.87	4.7186
0	1.819	4.7752
0	1.785	4.8254
0	1.734	4.882
0	1.7	4.9322
0	1.649	4.9825
0	1.615	5.0328
0	1.564	5.083
0	1.53	5.127
0	1.496	5.171
0	1.445	5.215
0	1.411	5.2589
0	1.377	5.3029
0	1.343	5.3406
0	1.309	5.3846
0	1.275	5.4223
0	1.241	5.46
2	1.207	5.4977
2	1.19	5.5354
2	1.173	5.5668
2	1.156	5.6045
2	1.139	5.6422
2	1.122	5.6736
2	1.122	5.705
2	1.105	5.7428
2	1.088	5.7742
0	1.071	5.8056
1	1.054	5.837
1	1.02	5.8684
1	1.003	5.8998
1	0.969	5.9313
1	0.935	5.9627
1	0.918	5.9878
1	0.901	6.0129
1	0.867	6.0443
1	0.85	6.0695
1	0.833	6.0946
1	0.816	6.1197
1	0.799	6.1449
1	0.782	6.17
1	0.765	6.1889
1	0.748	6.214
1	0.731	6.2328
1	0.714	6.258
1	0.697	6.2768
1	0.697	0.018849
1	0.68	0.037699
1	0.663	0.056548
1	0.663	0.075397
1	0.646	0.10053
1	0.646	0.11938
1	0.646	0.13823
1	0.629	0.15708
1	0.629	0.17593
1	0.629	0.19478
1	0.629	0.21363
1	0.629	0.23247
1	0.612	0.25132
1	0.612	0.27017
1	0.612	0.28902
0	0.629	0.30787
0	0.646	0.32672
0	0.663	0.34557
0	0.68	0.3707
2	0.697	0.38955
2	0.714	0.4084
2	0.748	0.43353
2	0.782	0.45238
2	0.799	0.47752
2	0.833	0.50265
2	0.867	0.52778
2	0.901	0.5592
2	0.935	0.58433
2	0.969	0.61574
2	1.003	0.64088
2	1.054	0.67229
2	1.088	0.70371
2	1.122	0.74141
2	1.173	0.77282
2	1.207	0.81052
2	1.241	0.84822
2	1.292	0.88592
2	1.343	0.92362
2	1.377	0.9676
2	1.428	1.0116
2	1.479	1.0556
2	1.53	1.0995
2	1.581	1.1435
2	1.632	1.1938
2	1.683	1.2441
2	1.734	1.2943
2	1.785	1.3446
2	1.836	1.4011
2	1.887	1.4577
2	1.938	1.5142
2	1.989	1.5771
2	2.04	1.6336
2	2.108	1.6964
2	2.159	1.7593
0	2.193	1.8284
0	2.227	1.8912
0	2.278	1.9603
0	2.312	2.0294
0	2.346	2.0986
0	2.38	2.174
0	2.414	2.2431
0	2.448	2.3185
0	2.482	2.3939
0	2.499	2.4693
0	2.533	2.5447
0	2.55	2.62
0	2.567	2.6955
0	2.584	2.7708
0	2.601	2.8525
0	2.601	2.9279
0	2.601	3.0096
0	2.618	3.085
0	2.618	3.1667
0	2.601	3.2421
0	2.601	3.3238
0	2.584	3.3992
0	2.567	3.4745
0	2.55	3.5562
0	2.533	3.6316
0	2.516	3.707
0	2.482	3.7824
0	2.465	3.8578
0	2.431	3.9332
0	2.397	4.0023
0	2.363	4.0777
0	2.329	4.1468
0	2.295	4.216
0	2.244	4.2851
0	2.21	4.3479
0	2.159	4.417
0	2.125	4.4798
0	2.074	4.5427
0	2.04	4.6055
0	1.989	4.6683
0	1.955	4.7249
0	1.904	4.7814
0	1.87	4.8443
0	1.819	4.8945
0	1.768	4.9511
0	1.734	5.0014
0	1.7	5.0579
0	1.649	5.1082
0	1.615	5.1521
0	1.564	5.2024
0	1.53	5.2527
0	1.496	5.2966
0	1.462	5.3406
0	1.428	5.3846
0	1.394	5.4286
0	1.36	5.4663
0	1.326	5.5103
0	1.292	5.548
0	1.275	5.5857
0	1.241	5.6234
1	1.224	5.6611
1	1.173	5.6988
1	1.139	5.7365
1	1.105	5.7679
1	1.088	5.7993
1	1.054	5.8307
1	1.02	5.8621
1	0.986	5.8936
1	0.969	5.925
1	0.935	5.9501
1	0.918	5.9815
1	0.884	6.0066
1	0.867	6.0318
1	0.85	6.0632
1	0.816	6.0883
1	0.799	6.1072
1	0.782	6.1323
1	0.765	6.1574
1	0.748	6.1826
1	0.731	6.2014
1	0.714	6.2265
1	0.697	6.2454
1	0.697	6.2705
1	0.68	0.0062831
1	0.663	0.025132
1	0.663	0.043982
1	0.646	0.062831
1	0.646	0.087963
1	0.629	0.10681
1	0.629	0.12566
1	0.612	0.14451
1	0.612	0.16336
1	0.612	0.18221
1	0.612	0.20106
1	0.595	0.21991
1	0.595	0.23247
1	0.595	0.25132
1	0.595	0.27017
1	0.595	0.28902
2	0.612	0.30787
2	0.629	0.32672
2	0.663	0.34557
2	0.68	0.36442
2	0.714	0.38955
2	0.748	0.4084
2	0.765	0.43353
2	0.799	0.45867
2	0.833	0.4838
2	0.867	0.50893
2	0.901	0.53406
2	0.935	0.5592
2	0.969	0.59061
2	1.003	0.62203
2	1.037	0.65344
2	1.071	0.68486
2	1.105	0.71627
2	1.156	0.74769
2	1.19	0.78539
2	1.241	0.82309
2	1.275	0.86079
2	1.326	0.89848
2	1.36	0.94246
2	1.411	0.98016
2	1.462	1.0241
2	1.513	1.0681
2	1.564	1.1184
2	1.615	1.1624
2	1.666	1.2126
2	1.717	1.2629
2	1.768	1.3195
2	1.819	1.3697
2	1.87	1.4263
2	1.921	1.4828
2	1.972	1.5394
0	2.023	1.6022
0	2.057	1.665
0	2.091	1.7279
0	2.142	1.7907
0	2.176	1.8535
0	2.227	1.9226
0	2.261	1.9855
0	2.295	2.0546
0	2.329	2.1237
0	2.363	2.1991
0	2.397	2.2682
0	2.431	2.3436
0	2.465	2.4127
0	2.482	2.4881
0	2.499	2.5635
0	2.533	2.6389
0	2.55	2.7143
0	2.567	2.796
0	2.567	2.8714
0	2.584	2.9468
0	2.584	3.0284
0	2.584	3.1038
0	2.584	3.1793
0	2.584	3.2609
0	2.567	3.3363
0	2.567	3.4117
0	2.55	3.4934
0	2.533	3.5688
0	2.516	3.6442
0	2.482	3.7196
0	2.465	3.795
0	2.431	3.8641
0	2.397	3.9395
0	2.363	4.0086
0	2.329	4.084
0	2.295	4.1531
0	2.261	4.2222
0	2.21	4.2851
0	2.176	4.3542
0	2.142	4.417
0	2.091	4.4798
0	2.057	4.5427
0	2.006	4.6055
0	1.955	4.6621
0	1.921	4.7249
0	1.87	4.7814
0	1.836	4.838
0	1.785	4.8883
0	1.751	4.9448
0	1.7	4.9951
0	1.666	5.0453
0	1.615	5.0956
0	1.581	5.1459
0	1.547	5.1898
0	1.496	5.2401
0	1.462	5.2841
0	1.428	5.3281
0	1.394	5.3658
0	1.36	5.4097
0	1.326	5.4474
0	1.292	5.4914
0	1.258	5.5291
0	1.241	5.5668
0	1.207	5.6045
0	1.173	5.6422
0	1.156	5.6736
0	1.122	5.7113
0	1.105	5.7428
1	1.088	5.7742
1	1.054	5.8056
1	1.02	5.837
1	0.986	5.8684
1	0.969	5.8998
1	0.935	5.9313
1	0.918	5.9564
1	0.884	5.9815
1	0.867	6.0129
1	0.833	6.0381
1	0.816	6.0632
1	0.799	6.0883
1	0.782	6.1072
1	0.765	6.1323
1	0.731	6.1574
1	0.714	6.1763
1	0.714	6.2014
1	0.697	6.2203
1	0.68	6.2391
1	0.663	6.2642
1	0.646	0
1	0.646	0.018849
1	0.629	0.037699
1	0.612	0.056548
1	0.612	0.075397
1	0.595	0.094246
1	0.595	0.1131
1	0.595	0.13195
1	0.578	0.14451
1	0.578	0.16336
1	0.578	0.18221
1	0.578	0.20106
1	0.561	0.21991
1	0.561	0.23247
1	0.561	0.25132
1	0.561	0.27017
1	0.561	0.28902
1	0.561	0.30159
0	0.578	0.32044
0	0.595	0.33929
0	0.612	0.35814
2	0.629	0.37699
2	0.646	0.39583
2	0.68	0.41469
2	0.697	0.43353
2	0.731	0.45867
2	0.765	0.47752
2	0.799	0.50265
2	0.833	0.52778
2	0.867	0.55291
2	0.901	0.58433
2	0.935	0.60946
2	0.969	0.63459
2	1.003	0.66601
2	1.037	0.69742
2	1.088	0.72884
2	1.122	0.76654
2	1.173	0.79795
2	1.207	0.83565
2	1.258	0.87335
2	1.292	0.91105
2	1.343	0.94875
2	1.394	0.99273
2	1.428	1.0367
2	1.479	1.0807
2	1.53	1.1247
2	1.581	1.1687
2	1.632	1.2189
2	1.683	1.2692
2	1.734	1.3195
2	1.785	1.376
2	1.836	1.4263
2	1.887	1.4828
2	1.955	1.5394
2	2.006	1.6022
2	2.057	1.665
2	2.108	1.7279
2	2.159	1.7907
0	2.193	1.8535
0	2.244	1.9226
0	2.278	1.9917
0	2.312	2.0609
0	2.346	2.13
0	2.38	2.1991
0	2.414	2.2745
0	2.448	2.3436
0	2.482	2.419
0	2.499	2.4944
0	2.533	2.5698
0	2.55	2.6452
0	2.567	2.7269
0	2.584	2.8023
0	2.584	2.8777
0	2.601	2.9593
0	2.601	3.0347
0	2.601	3.1164
0	2.601	3.1918
0	2.601	3.2672
0	2.584	3.3489
0	2.584	3.4243
0	2.567	3.506
0	2.55	3.5814
0	2.516	3.6568
0	2.499	3.7322
0	2.465	3.8076
0	2.448	3.883
0	2.414	3.9521
0	2.38	4.0275
0	2.346	4.0966
0	2.312	4.1657
0	2.261	4.2348
0	2.227	4.3039
0	2.193	4.3667
0	2.142	4.4359
0	2.108	4.4987
0	2.057	4.5615
0	2.006	4.6244
0	1.972	4.6809
0	1.921	4.7437
0	1.887	4.8003
0	1.836	4.8568
1	1.802	4.9071
1	1.734	4.9637
1	1.683	5.0139
1	1.632	5.0642
1	1.581	5.1144
1	1.53	5.1584
1	1.479	5.2087
1	1.428	5.2527
1	1.377	5.2904
1	1.343	5.3343
0	1.309	5.372
0	1.275	5.4097
0	1.241	5.4474
0	1.207	5.4851
0	1.173	5.5228
1	1.139	5.5605
1	1.105	5.592
1	1.071	5.6234
1	1.02	5.6548
1	0.986	5.6862
1	0.952	5.7176
1	0.918	5.7428
1	0.884	5.7742
1	0.85	5.7993
1	0.816	5.8244
1	0.799	5.8496
1	0.765	5.8684
1	0.731	5.8936
1	0.714	5.9187
1	0.68	5.9375
1	0.646	5.9564
1	0.629	5.9752
1	0.612	5.9941
1	0.578	6.0129
1	0.561	6.0318
1	0.544	6.0506
1	0.51	6.0632
1	0.493	6.082
1	0.476	6.0946
1	0.459	6.1072
1	0.442	6.1197
1	0.425	6.1323
1	0.391	6.1449
1	0.374	6.1574
1	0.374	6.17
1	0.357	6.1826
1	0.34	6.1889
1	0.323	6.2014
1	0.306	6.214
1	0.289	6.2203
1	0.272	6.2265
1	0.255	6.2391
1	0.255	6.2454
1	0.238	6.2517
1	0.221	6.258
1	0.204	6.2642
1	0.204	6.2705
1	0.187	6.2768
1	0.17	0
1	0.17	0.0062831
1	0.153	0.012566
1	0.136	0.018849
1	0.136	0.018849
1	0.119	0.025132
1	0.102	0.031415
1	0.102	0.031415
1	0.085	0.037699
1	0.085	0.037699
1	0.068	0.037699
1	0.068	0.043982
1	0.051	0.043982
1	0.034	0.043982
1	0.034	0.050265
1	0.017	0.050265
1	0.017	0.050265
1	0	0.050265
1	0	0.050265
1	0	0.050265
1	0	0.050265
1	-0.017	0.050265
1	-0.034	0.050265
1	-0.034	0.043982
0	-0.034	0.043982
0	-0.034	0.043982
0	-0.034	0.043982
0	-0.034	0.043982
0	-0.034	0.043982
0	-0.017	0.037699
0	-0.017	0.037699
0	-0.017	0.037699
0	-0.017	0.037699
0	-0.017	0.037699
0	-0.017	0.037699
0	-0.017	0.037699
0	-0.017	0.031415
0	-0.017	0.031415
0	0	0.031415
0	0	0.031415
0	0	0.031415
0	0	0.031415
0	0	0.031415
0	0	0.031415
0	0	0.031415
0	0	0.031415
0	0	0.031415
0	0	0.031415
0	0	0.031415
1	0	0.031415
1	0	0.031415
1	-0.017	0.031415
1	-0.017	0.031415
1	-0.034	0.025132
1	-0.051	0.025132
1	-0.051	0.025132
1	-0.068	0.025132
1	-0.068	0.018849
0	-0.068	0.018849
0	-0.068	0.018849
0	-0.068	0.012566
0	-0.068	0.012566
0	-0.068	0.0062831
0	-0.068	0.0062831
0	-0.068	0.0062831
0	-0.068	0
0	-0.068	0
0	-0.068	0
2	-0.068	6.2768
2	-0.051	6.2768
2	-0.051	6.2768
2	-0.034	6.2705
2	-0.017	6.2705
2	-0.017	6.2705
2	0	6.2705
2	0	6.2705
2	0	6.2705
2	0.017	6.2705
2	0.034	6.2705
2	0.034	6.2705
2	0.051	6.2768
2	0.068	6.2768
2	0.068	6.2768
2	0.085	0
2	0.102	0
2	0.102	0.0062831
2	0.119	0.0062831
2	0.136	0.012566
2	0.136	0.018849
2	0.153	0.018849
2	0.17	0.025132
0	0.17	0.031415
0	0.17	0.037699
1	0.17	0.043982
1	0.17	0.050265
1	0.153	0.050265
1	0.153	0.056548
1	0.136	0.062831
1	0.119	0.069114
1	0.119	0.069114
1	0.102	0.075397
1	0.102	0.075397
1	0.102	0.08168
1	0.085	0.08168
1	0.085	0.087963
1	0.068	0.087963
1	0.068	0.087963
1	0.051	0.094246
1	0.051	0.094246
1	0.034	0.094246
1	0.034	0.10053
1	0.017	0.10053
1	0.017	0.10053
1	0.017	0.10053
1	0	0.10053
1	0	0.10053
1	0	0.10053
1	0	0.10053
1	0	0.10053
1	-0.017	0.10053
1	-0.017	0.10053
1	-0.034	0.10053
1	-0.034	0.094246
1	-0.051	0.094246
1	-0.051	0.094246
1	-0.051	0.094246
1	-0.068	0.087963
0	-0.068	0.087963
0	-0.051	0.087963
0	-0.051	0.08168
0	-0.051	0.08168
0	-0.051	0.08168
0	-0.051	0.075397
0	-0.034	0.075397
0	-0.034	0.075397
0	-0.034	0.075397
0	-0.034	0.075397
0	-0.034	0.069114
0	-0.017	0.069114
0	-0.017	0.069114
0	-0.017	0.069114
0	-0.017	0.069114
0	-0.017	0.069114
0	0	0.069114
0	0	0.069114
0	0	0.069114
0	0	0.069114
0	0	0.062831
0	0	0.062831
0	0	0.062831
1	0	0.062831
1	0	0.062831
1	0	0.062831
1	-0.017	0.062831
1	-0.017	0.062831
1	-0.034	0.062831
0	-0.034	0.062831
0	-0.017	0.062831
0	-0.017	0.062831
0	-0.017	0.056548
0	-0.017	0.056548
0	-0.017	0.056548
0	-0.017	0.056548
0	-0.017	0.056548
0	0	0.056548
0	0	0.056548
0	0	0.056548
0	0	0.056548
0	0	0.056548
0	0	0.056548
0	0	0.056548
0	0	0.056548
0	0	0.056548
0	0	0.056548
0	0	0.056548
0	0	0.056548
0	0	0.056548
0	0.017	0.056548
0	0.017	0.056548
0	0.017	0.056548
0	0.017	0.056548
0	0.017	0.056548
1	0.017	0.062831
1	0.017	0.062831
1	0	0.062831
1	0	0.062831
1	0	0.062831
1	0	0.062831
1	-0.017	0.062831
1	-0.017	0.062831
1	-0.034	0.056548
1	-0.034	0.056548
1	-0.051	0.056548
0	-0.051	0.056548
0	-0.051	0.050265
0	-0.034	0.050265
0	-0.034	0.050265
0	-0.034	0.050265
0	-0.034	0.050265
0	-0.034	0.043982
0	-0.034	0.043982
0	-0.034	0.043982
0	-0.034	0.043982
0	-0.017	0.043982
0	-0.017	0.037699
0	-0.017	0.037699
0	-0.017	0.037699
0	-0.017	0.037699
0	-0.017	0.037699
0	-0.017	0.037699
0	-0.017	0.037699
0	-0.017	0.037699
0	-0.017	0.031415
0	0	0.031415
0	0	0.031415
0	0	0.031415
0	0	0.031415
0	0	0.031415
0	0	0.031415
0	0	0.031415
0	0	0.031415
0	0	0.031415
0	0	0.031415
0	0	0.031415
0	0	0.031415
0	0	0.031415
0	0	0.031415
0	0	0.031415
0	0	0.031415
0	0	0.031415
0	0	0.031415
0	0	0.031415
0	0	0.031415
0	0	0.031415
0	0	0.031415
0	0.017	0.037699
0	0.017	0.037699
0	0.017	0.037699
0	0.017	0.037699
1	0.017	0.037699
1	0	0.037699
1	0	0.037699
1	0	0.037699
1	0	0.037699
1	-0.017	0.037699
1	-0.034	0.037699
1	-0.034	0.037699
1	-0.051	0.031415
1	-0.051	0.031415
1	-0.068	0.031415
0	-0.068	0.025132
0	-0.068	0.025132
0	-0.068	0.025132
0	-0.068	0.018849
0	-0.068	0.018849
0	-0.051	0.018849
0	-0.051	0.012566
0	-0.051	0.012566
0	-0.051	0.012566
0	-0.051	0.0062831
0	-0.051	0.0062831
0	-0.051	0.0062831
0	-0.051	0.0062831
0	-0.051	0
0	-0.051	0
0	-0.051	0
0	-0.051	6.2768
0	-0.051	6.2768
0	-0.051	6.2768
0	-0.051	6.2705
0	-0.051	6.2705
2	-0.051	6.2705
2	-0.051	6.2705
2	-0.034	6.2642
2	-0.017	6.2642
2	-0.017	6.2642
2	0	6.2642
2	0	6.2642
2	0	6.2642
2	0.017	6.2642
2	0.034	6.2642
2	0.034	6.2642
2	0.051	6.2705
2	0.051	6.2705
0	0.051	6.2705
0	0.051	6.2768
0	0.051	6.2768
0	0.051	6.2768
0	0.051	0
0	0.051	0
0	0.051	0
0	0.051	0.0062831
0	0.051	0.0062831
0	0.051	0.0062831
0	0.068	0.012566
0	0.068	0.012566
0	0.068	0.012566
1	0.068	0.018849
1	0.051	0.018849
1	0.034	0.018849
1	0.034	0.018849
1	0.017	0.018849
1	0	0.025132
1	0	0.025132
0	0	0.025132
0	0	0.025132
0	0	0.025132
0	0	0.025132
0	0	0.025132
0	0	0.025132
0	0	0.025132
0	0	0.025132
0	0	0.025132
0	0.017	0.025132
0	0.017	0.025132
0	0.017	0.025132
0	0.017	0.025132
0	0.017	0.031415
0	0.017	0.031415
0	0.017	0.031415
0	0.017	0.031415
0	0.017	0.031415
0	0.017	0.031415
0	0.017	0.031415
1	0.017	0.037699
1	0.017	0.037699
1	0	0.037699
1	0	0.037699
1	0	0.037699
1	0	0.037699
1	-0.017	0.037699
1	-0.034	0.031415
1	-0.034	0.031415
1	-0.051	0.031415
1	-0.051	0.031415
1	-0.068	0.025132
1	-0.085	0.025132
1	-0.085	0.025132
0	-0.085	0.018849
0	-0.085	0.018849
0	-0.085	0.012566
0	-0.085	0.012566
0	-0.085	0.0062831
0	-0.085	0.0062831
0	-0.085	0
0	-0.085	0
0	-0.085	0
0	-0.085	6.2768
0	-0.085	6.2768
0	-0.085	6.2705
0	-0.085	6.2705
0	-0.085	6.2642
0	-0.085	6.2642
0	-0.085	6.2642
0	-0.085	6.258
0	-0.085	6.258
0	-0.085	6.2517
0	-0.085	6.2517
2	-0.085	6.2454
2	-0.085	6.2454
2	-0.068	6.2391
2	-0.068	6.2391
2	-0.051	6.2391
2	-0.034	6.2391
2	-0.034	6.2328
2	-0.017	6.2328
2	-0.017	6.2328
2	0	6.2328
2	0	6.2328
2	0	6.2328
2	0.017	6.2328
2	0.017	6.2328
2	0.034	6.2328
2	0.034	6.2328
0	0.034	6.2391
0	0.034	6.2391
0	0.034	6.2391
0	0.034	6.2391
0	0.034	6.2391
0	0.034	6.2454
0	0.034	6.2454
0	0.017	6.2454
0	0.017	6.2454
0	0.017	6.2454
0	0.017	6.2454
0	0.017	6.2517
0	0.017	6.2517
0	0.017	6.2517
0	0.017	6.2517
0	0.017	6.2517
0	0.017	6.2517
0	0.017	6.2517
0	0.017	6.2517
0	0.017	6.2517
0	0	6.258
0	0	6.258
0	0	6.258
0	0	6.258
0	0	6.258
0	0	6.258
0	0	6.258
0	0	6.258
0	0	6.258
0	0	6.258
0	0	6.258
0	0	6.258
0	0	6.258
0	0	6.258
0	0	6.258
0	0	6.258
0	0	6.258
0	0	6.258
0	0	6.258
0	0	6.258
0	0	6.258
0	0	6.258
0	0	6.258
0	0	6.258
0	0	6.258
0	0	6.258
0	0	6.258
0	0	6.258
0	0	6.258
0	0	6.258
0	0	6.258
0	0	6.258
2	0	6.258
2	0	6.258
2	0	6.258
2	0.017	6.258
2	0.017	6.258
0	0.017	6.258
0	0.017	6.258
0	0.017	6.258
0	0.017	6.258
0	0.017	6.2642
0	0.017	6.2642
0	0.017	6.2642
0	0.017	6.2642
0	0.017	6.2642
0	0.017	6.2642
0	0.017	6.2642
0	0.017	6.2642
0	0.017	6.2642
0	0.017	6.2642
0	0.017	6.2705
0	0.017	6.2705
0	0	6.2705
0	0	6.2705
0	0	6.2705
0	0	6.2705
0	0	6.2705
0	0	6.2705
0	0	6.2705
0	0	6.2705
0	0	6.2705
0	0	6.2705
0	0	6.2705
0	0	6.2705
0	0	6.2705
0	0	6.2768
0	0	6.2768
0	0	6.2768
0	0	6.2768
0	0	6.2768
0	0	6.2768
0	0	6.2768
0	0	6.2768
0	0	6.2768
0	0	6.2768
0	0	6.2768
0	0	6.2768
0	0	6.2768
0	0	6.2768
0	0	6.2768
0	0	6.2768
0	0	6.2768
0	0	6.2768
0	0	6.2768
1	0	6.2768
1	0	6.2831
1	0	6.2768
1	-0.017	6.2768
1	-0.034	6.2768
0	-0.034	6.2768
0	-0.034	6.2768
0	-0.034	6.2768
0	-0.034	6.2705
0	-0.034	6.2705
0	-0.034	6.2705
0	-0.034	6.2705
0	-0.034	6.2705
0	-0.034	6.2705
0	-0.034	6.2642
0	-0.034	6.2642
0	-0.034	6.2642
0	-0.034	6.2642
0	-0.034	6.2642
0	-0.034	6.258
0	-0.034	6.258
2	-0.034	6.258
2	-0.034	6.258
2	-0.017	6.258
2	0	6.258
2	0	6.258
2	0	6.258
2	0.017	6.258
0	0	6.258
0	0	6.258
0	0	6.258
0	0	6.258
0	0	6.258
0	0	6.258
0	0	6.258
0	0	6.258
0	0	6.258
0	0	6.258
0	0	6.258
0	0	6.258
0	0	6.258
0	0	6.258
0	0	6.258
0	0	6.258
0	0	6.258
0	0	6.258
0	0	6.258
0	0	6.258
0	0	6.258
0	0	6.258
0	0	6.258
0	0	6.258
0	0	6.258
0	0	6.258
0	0	6.258
0	0	6.258
0	0	6.258
0	0	6.258
0	0	6.258
0	0	6.258
0	0	6.258
0	0	6.258
0	0	6.258
0	0	6.258
0	0	6.258
2	0	6.258
2	0	6.258
2	0	6.258
2	0	6.258
2	0.017	6.258
2	0.034	6.258
0	0.034	6.258
0	0.017	6.258
0	0.017	6.258
0	0.017	6.258
0	0.017	6.2642
0	0.017	6.2642
0	0.017	6.2642
0	0.017	6.2642
0	0.017	6.2642
0	0.017	6.2642
0	0.017	6.2642
0	0.017	6.2705
0	0.017	6.2705
0	0.017	6.2705
0	0.017	6.2705
0	0.017	6.2705
0	0.017	6.2705
0	0.017	6.2705
0	0.017	6.2705
0	0.017	6.2768
0	0.017	6.2768
0	0.017	6.2768
0	0.017	6.2768
0	0.017	6.2768
0	0.017	6.2768
0	0.017	6.2768
0	0.017	6.2768
0	0.017	0
1	0.017	0
1	0	0
1	0	0
1	0	0
1	-0.017	0
1	-0.034	0
1	-0.034	6.2768
0	-0.034	6.2768
0	-0.034	6.2768
0	-0.034	6.2768
0	-0.034	6.2705
0	-0.034	6.2705
0	-0.034	6.2705
0	-0.034	6.2705
0	-0.034	6.2705
0	-0.034	6.2642
0	-0.034	6.2642
0	-0.034	6.2642
0	-0.051	6.2642
0	-0.051	6.258
0	-0.051	6.258
0	-0.051	6.258
0	-0.051	6.258
0	-0.051	6.2517
0	-0.051	6.2517
0	-0.051	6.2517
2	-0.051	6.2454
2	-0.034	6.2454
2	-0.034	6.2454
2	-0.017	6.2454
2	-0.017	6.2454
0	-0.017	6.2454
0	-0.017	6.2454
0	-0.017	6.2391
0	-0.017	6.2391
0	-0.017	6.2391
0	-0.017	6.2391
0	-0.017	6.2391
0	-0.017	6.2391
0	-0.034	6.2391
0	-0.034	6.2328
0	-0.034	6.2328
0	-0.034	6.2328
0	-0.034	6.2328
0	-0.034	6.2328
0	-0.034	6.2265
0	-0.034	6.2265
0	-0.034	6.2265
0	-0.051	6.2265
0	-0.051	6.2203
0	-0.051	6.2203
0	-0.051	6.2203
2	-0.051	6.2203
2	-0.051	6.214
2	-0.034	6.214
2	-0.034	6.214
2	-0.017	6.214
2	-0.017	6.214
2	0	6.214
2	0	6.214
2	0	6.214
2	0	6.214
2	0.017	6.214
0	0.017	6.214
0	0.017	6.214
0	0	6.214
0	0	6.214
0	0	6.214
0	0	6.214
0	0	6.214
0	0	6.214
0	0	6.214
0	0	6.214
2	0	6.214
2	0	6.214
2	0	6.214
2	0.017	6.214
2	0.017	6.214
2	0.034	6.2203
2	0.034	6.2203
2	0.051	6.2203
0	0.051	6.2203
0	0.034	6.2203
0	0.034	6.2265
0	0.034	6.2265
0	0.034	6.2265
0	0.034	6.2265
0	0.034	6.2328
0	0.034	6.2328
0	0.034	6.2328
0	0.017	6.2328
0	0.017	6.2328
0	0.017	6.2328
0	0.017	6.2328
0	0.017	6.2391
0	0.017	6.2391
0	0.017	6.2391
0	0.017	6.2391
0	0.017	6.2391
0	0	6.2391
0	0	6.2391
0	0	6.2391
0	0	6.2391
0	0	6.2391
0	0	6.2391
0	0	6.2391
0	0	6.2391
0	0	6.2391
0	0	6.2391
0	0	6.2391
0	0	6.2391
0	0	6.2391
0	0	6.2391
0	0	6.2391
0	0	6.2391
0	0	6.2391
0	0	6.2391
0	0	6.2391
0	0	6.2391
0	-0.017	6.2391
0	-0.017	6.2391
0	-0.017	6.2391
0	-0.017	6.2391
2	-0.017	6.2391
2	0	6.2328
2	0	6.2328
2	0	6.2328
0	0	6.2328
0	0	6.2328
0	0	6.2328
0	0	6.2328
0	0	6.2328
0	0	6.2328
0	0	6.2328
0	0	6.2328
0	0	6.2328
0	0	6.2328
0	-0.017	6.2328
0	-0.017	6.2328
0	-0.017	6.2328
0	-0.017	6.2328
0	-0.017	6.2328
0	-0.017	6.2328
0	-0.017	6.2265
0	-0.017	6.2265
0	-0.034	6.2265
0	-0.034	6.2265
0	-0.034	6.2265
0	-0.034	6.2265
0	-0.034	6.2203
2	-0.034	6.2203
2	-0.034	6.2203
2	-0.017	6.2203
2	-0.017	6.2203
2	0	6.2203
2	0	6.2203
2	0	6.2203
2	0	6.2203
2	0.017	6.2203
2	0.034	6.2203
2	0.034	6.2203
2	0.051	6.2203
2	0.051	6.2265
0	0.051	6.2265
0	0.051	6.2265
0	0.051	6.2265
0	0.051	6.2328
0	0.034	6.2328
0	0.034	6.2328
0	0.034	6.2328
0	0.034	6.2391
0	0.034	6.2391
0	0.034	6.2391
0	0.034	6.2391
0	0.034	6.2391
0	0.034	6.2454
0	0.017	6.2454
0	0.017	6.2454
0	0.017	6.2454
0	0.017	6.2454
0	0.017	6.2454
0	0.017	6.2454
0	0.017	6.2517
0	0.017	6.2517
0	0.017	6.2517
0	0.017	6.2517
0	0.017	6.2517
0	0.017	6.2517
0	0.017	6.2517
0	0	6.2517
0	0	6.2517
0	0	6.2517
0	0	6.2517
0	0	6.2517
0	0	6.258
0	0	6.258
0	0	6.258
0	0	6.258
0	0	6.258
0	0	6.258
0	0	6.258
0	0	6.258
0	0	6.258
0	0	6.258
0	0	6.258
0	0	6.258
0	0	6.258
0	0	6.258
0	0	6.258
0	0	6.258
2	0	6.258
2	0	6.258
2	0	6.258
2	0.017	6.258
0	0.017	6.258
0	0.017	6.258
0	0.017	6.258
0	0.017	6.258
0	0.017	6.258
0	0.017	6.2642
0	0.017	6.2642
0	0.017	6.2642
0	0.017	6.2642
0	0.017	6.2642
0	0.017	6.2642
0	0	6.2642
0	0	6.2642
0	0	6.2642
0	0	6.2642
0	0	6.2642
0	0	6.2642
0	0	6.2705
0	0	6.2705
0	0	6.2705
0	0	6.2705
0	0	6.2705
0	0	6.2705
0	0	6.2705
0	0	6.2705
0	0	6.2705
0	0	6.2705
1	0	6.2705
1	0	6.2705
1	0	6.2705
1	-0.017	6.2705
1	-0.034	6.2705
1	-0.051	6.2705
1	-0.051	6.2642
1	-0.068	6.2642
0	-0.068	6.2642
0	-0.068	6.258
0	-0.068	6.258
0	-0.068	6.2517
0	-0.068	6.2517
0	-0.068	6.2517
0	-0.068	6.2454
0	-0.068	6.2454
0	-0.085	6.2391
0	-0.085	6.2391
0	-0.085	6.2391
0	-0.085	6.2328
0	-0.085	6.2328
0	-0.085	6.2265
0	-0.085	6.2265
2	-0.085	6.2203
2	-0.085	6.2203
2	-0.068	6.2203
2	-0.068	6.214
2	-0.051	6.214
2	-0.051	6.214
2	-0.034	6.2077
2	-0.034	6.2077
2	-0.017	6.2077
2	-0.017	6.2077
0	-0.017	6.2077
0	-0.017	6.2077
0	-0.017	6.2014
0	-0.034	6.2014
0	-0.034	6.2014
0	-0.034	6.2014
0	-0.034	6.2014
0	-0.034	6.2014
0	-0.051	6.1951
0	-0.051	6.1951
0	-0.051	6.1951
0	-0.051	6.1889
0	-0.051	6.1889
0	-0.068	6.1889
0	-0.068	6.1826
0	-0.068	6.1826
0	-0.068	6.1826
0	-0.085	6.1763
2	-0.085	6.1763
2	-0.068	6.1763
2	-0.068	6.17
2	-0.068	6.17
2	-0.051	6.1637
2	-0.051	6.1637
2	-0.034	6.1637
2	-0.034	6.1637
2	-0.034	6.1637
2	-0.017	6.1574
2	-0.017	6.1574
2	0	6.1574
2	0	6.1574
2	0	6.1574
2	0	6.1574
2	0	6.1574
2	0	6.1574
2	0.017	6.1574
2	0.017	6.1574
2	0.017	6.1574
2	0.034	6.1637
2	0.034	6.1637
2	0.051	6.1637
2	0.051	6.1637
2	0.051	6.17
2	0.068	6.17
2	0.068	6.17
2	0.085	6.1763
2	0.085	6.1763
0	0.085	6.1826
0	0.085	6.1826
0	0.068	6.1826
0	0.068	6.1889
0	0.068	6.1889
0	0.068	6.1951
0	0.051	6.1951
0	0.051	6.1951
0	0.051	6.1951
0	0.051	6.2014
0	0.051	6.2014
0	0.034	6.2014
0	0.034	6.2014
0	0.034	6.2077
0	0.034	6.2077
0	0.034	6.2077
0	0.017	6.2077
0	0.017	6.2077
0	0.017	6.2077
0	0.017	6.214
0	0.017	6.214
0	0.017	6.214
0	0	6.214
0	0	6.214
0	0	6.214
0	0	6.214
0	0	6.214
0	0	6.214
0	0	6.214
0	0	6.214
0	0	6.214
0	0	6.214
0	0	6.214
0	0	6.214
2	-0.017	6.214
2	0	6.214
2	0	6.214
2	0	6.214
2	0	6.214
2	0.017	6.214
2	0.017	6.214
0	0.017	6.214
0	0.017	6.214
0	0.017	6.214
0	0.017	6.214
0	0.017	6.2203
0	0	6.2203
0	0	6.2203
0	0	6.2203
0	0	6.2203
0	0	6.2203
0	0	6.2203
0	0	6.2203
0	0	6.2203
0	0	6.2203
0	0	6.2203
0	0	6.2203
0	0	6.2203
0	0	6.2203
0	-0.017	6.2203
0	-0.017	6.214
0	-0.017	6.214
0	-0.017	6.214
0	-0.017	6.214
2	-0.017	6.214
2	-0.017	6.214
2	0	6.214
2	0	6.214
2	0	6.214
2	0	6.214
2	0.017	6.214
2	0.017	6.214
2	0.034	6.214
2	0.034	6.214
0	0.034	6.2203
0	0.034	6.2203
0	0.034	6.2203
0	0.034	6.2203
0	0.017	6.2203
0	0.017	6.2203
0	0.017	6.2265
0	0.017	6.2265
0	0.017	6.2265
0	0.017	6.2265
0	0.017	6.2265
0	0.017	6.2265
0	0	6.2265
0	0	6.2265
0	0	6.2265
0	0	6.2265
0	0	6.2265
0	0	6.2265
0	0	6.2265
0	0	6.2265
0	0	6.2265
0	0	6.2265
0	0	6.2265
0	0	6.2265
0	0	6.2265
0	0	6.2265
0	0	6.2265
0	-0.017	6.2265
0	-0.017	6.2265
0	-0.017	6.2265
2	-0.017	6.2265
2	0	6.2265
2	0	6.2265
2	0	6.2265
2	0	6.2265
0	0	6.2265
0	0	6.2265
0	0	6.2265
0	0	6.2265
0	0	6.2265
0	0	6.2265
0	0	6.2265
0	0	6.2265
[truncated: 5,162 more rows]
