# Supplementary material for: Skilled motor control of an inverted pendulum implies low entropy of states but high entropy of actions
Source: PLoS Comput Biol. 2023 Jan 6;19(1):e1010810. doi: 10.1371/journal.pcbi.1010810 (PMC9851554; doi:10.1371/journal.pcbi.1010810)
Supplement: S2 File — The dataset within the file contains the data collected during the experiment. Each CSV file named “FRI_p_l.csv” corresponds to a different trial, where “p” stands for an unique numerical participant’s identifier and “l” stands for pendulum length (where “2” corresponds to 0.2, “3” to 0.3 m, “4” to 0.4 m, etc.). In every file, rows correspond to subsequent time steps, sampled with a frequency of 0.017 s. For every recorded time step, each column contains: the action selected by the trial’s participant (“action”). The value 0 corresponds to a “no action”, the value 1 represents an action that pushes the pendulum towards the clockwise direction and the value 2 corresponds to an action that pushes the pendulum towards the anti-clockwise direction.the angular velocity of the pendulum at that time step (“ang. velocity”), measured in rad s−1.the angle of the pendulum at that time step (“angle”), measured in rad with values in the interval [0, 2π) rad. The angle 0 rad corresponds to the pendulum oriented in its upright position.the single utility value associated to the whole trial (“utility”). (ZIP) [file pcbi.1010810.s002.zip › ExperimentalData/FRI_30_4.csv]

action	angular vel.	angle	trial utility
0	0	3.2358	-19.5611
0	0	3.2358
0	-0.017	3.2358
0	-0.017	3.2358
0	-0.034	3.2358
0	-0.034	3.2358
0	-0.051	3.2358
0	-0.051	3.2295
0	-0.051	3.2295
0	-0.068	3.2295
0	-0.068	3.2232
0	-0.068	3.2232
0	-0.085	3.2232
0	-0.085	3.217
0	-0.102	3.217
0	-0.102	3.2107
0	-0.102	3.2107
0	-0.102	3.2044
0	-0.119	3.1981
0	-0.119	3.1981
0	-0.119	3.1918
0	-0.119	3.1918
0	-0.136	3.1855
0	-0.136	3.1793
0	-0.136	3.1793
0	-0.136	3.173
0	-0.136	3.1667
0	-0.136	3.1604
0	-0.153	3.1604
0	-0.153	3.1541
0	-0.153	3.1478
0	-0.153	3.1416
0	-0.153	3.1416
0	-0.153	3.1353
0	-0.153	3.129
0	-0.153	3.1227
0	-0.153	3.1227
0	-0.136	3.1164
0	-0.136	3.1101
0	-0.136	3.1101
0	-0.136	3.1038
0	-0.136	3.0976
0	-0.136	3.0913
0	-0.136	3.0913
0	-0.119	3.085
0	-0.119	3.085
0	-0.119	3.0787
0	-0.119	3.0724
0	-0.102	3.0724
0	-0.102	3.0661
0	-0.102	3.0661
0	-0.085	3.0599
0	-0.085	3.0599
0	-0.085	3.0536
0	-0.068	3.0536
2	-0.068	3.0536
2	-0.034	3.0473
2	-0.017	3.0473
2	0	3.0473
2	0.034	3.0473
2	0.051	3.0536
2	0.085	3.0536
2	0.102	3.0536
2	0.136	3.0599
2	0.153	3.0661
2	0.187	3.0724
2	0.204	3.0787
2	0.238	3.085
2	0.255	3.0913
2	0.289	3.0976
2	0.306	3.1101
2	0.323	3.1164
2	0.34	3.129
2	0.374	3.1416
2	0.391	3.1478
2	0.408	3.1604
2	0.425	3.173
2	0.442	3.1855
2	0.459	3.2044
2	0.476	3.217
2	0.493	3.2295
2	0.493	3.2484
2	0.51	3.2609
2	0.527	3.2798
2	0.527	3.2923
2	0.544	3.3112
2	0.544	3.3238
2	0.544	3.3426
2	0.544	3.3615
2	0.561	3.374
2	0.561	3.3929
2	0.561	3.4117
2	0.561	3.4243
2	0.561	3.4431
2	0.544	3.462
2	0.544	3.4745
2	0.544	3.4934
2	0.527	3.5122
2	0.527	3.5248
2	0.51	3.5437
2	0.51	3.5562
2	0.493	3.5751
2	0.493	3.5877
2	0.476	3.6002
2	0.459	3.6191
2	0.442	3.6316
2	0.425	3.6442
2	0.408	3.6568
2	0.391	3.6693
2	0.374	3.6819
2	0.357	3.6945
2	0.34	3.7008
2	0.323	3.7133
2	0.289	3.7196
2	0.272	3.7322
2	0.255	3.7384
2	0.221	3.7447
2	0.204	3.751
2	0.187	3.7573
2	0.153	3.7636
2	0.136	3.7699
2	0.102	3.7761
2	0.085	3.7761
2	0.068	3.7761
2	0.034	3.7824
2	0.017	3.7824
2	0	3.7824
2	-0.017	3.7824
2	-0.051	3.7824
2	-0.068	3.7761
2	-0.102	3.7761
2	-0.119	3.7699
2	-0.136	3.7699
2	-0.17	3.7636
2	-0.187	3.7573
2	-0.204	3.751
2	-0.238	3.7447
2	-0.255	3.7384
2	-0.272	3.7259
2	-0.306	3.7196
2	-0.323	3.707
2	-0.34	3.7008
2	-0.357	3.6882
2	-0.374	3.6756
2	-0.391	3.6631
2	-0.408	3.6505
2	-0.425	3.6379
2	-0.442	3.6254
2	-0.459	3.6128
2	-0.476	3.6002
2	-0.476	3.5877
2	-0.493	3.5688
2	-0.51	3.5562
2	-0.51	3.5374
2	-0.527	3.5248
2	-0.527	3.506
2	-0.527	3.4934
2	-0.544	3.4745
2	-0.544	3.4557
2	-0.544	3.4431
2	-0.544	3.4243
2	-0.544	3.4054
2	-0.544	3.3929
2	-0.544	3.374
2	-0.544	3.3552
2	-0.544	3.3426
2	-0.527	3.3238
2	-0.527	3.3112
0	-0.527	3.2923
0	-0.544	3.2798
0	-0.561	3.2609
0	-0.561	3.2421
0	-0.578	3.2232
0	-0.578	3.2107
0	-0.578	3.1918
0	-0.578	3.173
0	-0.578	3.1541
0	-0.578	3.1353
0	-0.578	3.1227
0	-0.578	3.1038
0	-0.578	3.085
0	-0.578	3.0661
0	-0.561	3.0473
0	-0.561	3.0347
0	-0.544	3.0159
0	-0.544	2.997
0	-0.527	2.9845
0	-0.51	2.9656
0	-0.51	2.9531
0	-0.493	2.9342
0	-0.476	2.9216
0	-0.459	2.9091
0	-0.442	2.8965
0	-0.425	2.8777
0	-0.391	2.8651
0	-0.374	2.8588
0	-0.357	2.8462
0	-0.34	2.8337
0	-0.306	2.8274
0	-0.289	2.8148
0	-0.255	2.8085
0	-0.238	2.796
0	-0.221	2.7897
2	-0.187	2.7834
2	-0.136	2.7771
2	-0.102	2.7771
2	-0.051	2.7771
2	0	2.7708
2	0.034	2.7708
2	0.085	2.7771
2	0.119	2.7771
2	0.17	2.7834
2	0.221	2.7897
2	0.255	2.796
2	0.306	2.8085
2	0.357	2.8148
2	0.391	2.8274
2	0.442	2.84
2	0.476	2.8525
2	0.527	2.8714
2	0.561	2.8839
2	0.595	2.9028
2	0.629	2.9216
2	0.663	2.9405
2	0.697	2.9593
2	0.731	2.9845
2	0.765	3.0096
2	0.799	3.0284
2	0.816	3.0536
2	0.85	3.0787
2	0.867	3.1038
2	0.884	3.1353
2	0.918	3.1604
2	0.935	3.1855
2	0.935	3.217
2	0.952	3.2421
2	0.969	3.2735
2	0.969	3.3049
2	0.986	3.33
2	0.986	3.3615
2	0.986	3.3929
2	0.986	3.4243
2	0.986	3.4494
2	0.986	3.4808
2	0.969	3.5122
2	0.969	3.5437
2	0.952	3.5688
2	0.935	3.6002
2	0.935	3.6254
2	0.918	3.6568
2	0.901	3.6819
2	0.867	3.707
2	0.85	3.7322
2	0.833	3.7573
2	0.799	3.7824
2	0.782	3.8076
2	0.748	3.8327
2	0.714	3.8515
2	0.697	3.8767
2	0.663	3.8955
2	0.629	3.9144
2	0.595	3.9332
2	0.561	3.9521
2	0.527	3.9709
2	0.493	3.9835
2	0.459	3.996
2	0.425	4.0149
2	0.374	4.0275
2	0.34	4.0338
2	0.306	4.0463
2	0.255	4.0526
2	0.221	4.0589
2	0.187	4.0652
2	0.136	4.0714
2	0.102	4.0777
2	0.068	4.0777
2	0.017	4.084
2	0	4.084
2	-0.034	4.0777
2	-0.085	4.0777
2	-0.119	4.0777
2	-0.17	4.0714
2	-0.204	4.0652
2	-0.238	4.0589
0	-0.306	4.0526
0	-0.357	4.04
0	-0.425	4.0275
0	-0.476	4.0149
0	-0.527	3.996
0	-0.595	3.9835
0	-0.646	3.9646
0	-0.697	3.9395
0	-0.748	3.9207
0	-0.799	3.8955
0	-0.85	3.8704
0	-0.901	3.8453
0	-0.952	3.8201
0	-1.003	3.7887
0	-1.037	3.7573
0	-1.088	3.7259
0	-1.122	3.6945
0	-1.156	3.6568
0	-1.19	3.6191
0	-1.224	3.5877
0	-1.258	3.5499
0	-1.292	3.506
0	-1.309	3.4683
0	-1.326	3.4306
0	-1.36	3.3866
0	-1.377	3.3489
0	-1.377	3.3049
0	-1.394	3.2672
0	-1.394	3.2232
0	-1.411	3.1793
0	-1.411	3.1353
0	-1.411	3.0976
0	-1.394	3.0536
0	-1.394	3.0096
0	-1.377	2.9719
0	-1.36	2.9279
0	-1.343	2.8839
0	-1.326	2.8462
0	-1.292	2.8085
0	-1.275	2.7708
0	-1.241	2.7332
0	-1.207	2.6955
0	-1.173	2.6578
0	-1.139	2.62
0	-1.105	2.5886
0	-1.071	2.5572
0	-1.02	2.5258
0	-0.969	2.4944
0	-0.935	2.463
0	-0.884	2.4378
0	-0.833	2.4127
0	-0.782	2.3876
0	-0.731	2.3624
0	-0.68	2.3436
0	-0.612	2.3247
0	-0.561	2.3059
0	-0.51	2.287
0	-0.459	2.2745
0	-0.391	2.2619
0	-0.34	2.2494
0	-0.272	2.2431
0	-0.221	2.2305
0	-0.153	2.2242
0	-0.102	2.2242
0	-0.034	2.2179
0	0	2.2179
0	0.068	2.2179
0	0.119	2.2242
0	0.187	2.2305
0	0.238	2.2368
0	0.306	2.2431
0	0.357	2.2556
0	0.408	2.2682
0	0.476	2.2808
2	0.527	2.2933
2	0.595	2.3122
2	0.68	2.331
2	0.748	2.3499
2	0.816	2.375
2	0.901	2.4001
2	0.969	2.4316
2	1.037	2.463
2	1.105	2.4944
2	1.156	2.5258
2	1.224	2.5635
2	1.275	2.6012
2	1.343	2.6389
2	1.394	2.6829
2	1.445	2.7269
2	1.496	2.7708
2	1.53	2.8148
2	1.581	2.8588
2	1.615	2.9091
2	1.649	2.9593
2	1.683	3.0096
2	1.717	3.0599
2	1.734	3.1101
2	1.751	3.1667
2	1.768	3.217
2	1.785	3.2735
2	1.785	3.3238
2	1.785	3.3803
2	1.785	3.4306
2	1.785	3.4871
2	1.785	3.5374
2	1.768	3.5939
2	1.751	3.6442
2	1.734	3.7008
2	1.717	3.751
2	1.683	3.8013
2	1.649	3.8515
2	1.632	3.9018
2	1.598	3.9521
2	1.547	3.996
2	1.513	4.0463
2	1.479	4.0903
2	1.428	4.1343
2	1.394	4.1783
2	1.343	4.216
2	1.292	4.2599
2	1.241	4.2976
2	1.19	4.3353
2	1.156	4.3667
2	1.088	4.4044
2	1.037	4.4359
2	0.986	4.4673
2	0.935	4.4924
2	0.884	4.5238
2	0.833	4.549
2	0.782	4.5741
2	0.714	4.593
2	0.663	4.6181
2	0.612	4.6369
2	0.561	4.6558
2	0.51	4.6683
2	0.442	4.6872
2	0.391	4.6998
2	0.34	4.706
2	0.289	4.7186
2	0.221	4.7249
2	0.17	4.7312
2	0.119	4.7375
2	0.068	4.7375
2	0	4.7437
2	-0.034	4.7437
2	-0.085	4.7375
2	-0.136	4.7375
2	-0.187	4.7312
2	-0.255	4.7249
0	-0.323	4.7123
0	-0.391	4.706
0	-0.476	4.6872
0	-0.544	4.6746
0	-0.629	4.6558
0	-0.697	4.6369
0	-0.765	4.6118
0	-0.85	4.593
0	-0.918	4.5615
0	-0.986	4.5364
0	-1.071	4.505
0	-1.139	4.4673
0	-1.207	4.4359
0	-1.275	4.3982
0	-1.343	4.3542
0	-1.428	4.3165
0	-1.496	4.2725
0	-1.547	4.2285
0	-1.615	4.1783
0	-1.683	4.128
0	-1.751	4.0777
0	-1.802	4.0212
0	-1.853	3.9646
0	-1.904	3.9081
0	-1.955	3.8515
0	-2.006	3.795
0	-2.057	3.7322
0	-2.091	3.6693
0	-2.125	3.6065
0	-2.159	3.5437
0	-2.176	3.4745
0	-2.193	3.4117
0	-2.21	3.3426
0	-2.227	3.2798
0	-2.244	3.2107
0	-2.244	3.1416
0	-2.227	3.0724
0	-2.227	3.0096
0	-2.21	2.9405
0	-2.193	2.8714
0	-2.176	2.8085
0	-2.142	2.7457
0	-2.108	2.6766
0	-2.074	2.6138
0	-2.04	2.5572
0	-1.989	2.4944
0	-1.938	2.4316
0	-1.887	2.375
0	-1.836	2.3185
0	-1.785	2.2682
0	-1.717	2.2117
0	-1.666	2.1614
0	-1.598	2.1111
0	-1.53	2.0671
0	-1.462	2.0232
0	-1.394	1.9792
0	-1.326	1.9352
0	-1.258	1.8975
0	-1.173	1.8598
0	-1.105	1.8284
0	-1.037	1.797
0	-0.952	1.7655
0	-0.884	1.7341
0	-0.816	1.709
0	-0.731	1.6839
0	-0.663	1.665
0	-0.595	1.6462
0	-0.51	1.6273
0	-0.442	1.6148
0	-0.357	1.6022
0	-0.289	1.5959
0	-0.204	1.5833
0	-0.136	1.5771
0	-0.068	1.5771
0	0	1.5771
0	0.068	1.5771
0	0.153	1.5833
0	0.221	1.5833
0	0.289	1.5959
0	0.374	1.6022
0	0.442	1.6148
0	0.527	1.6336
0	0.595	1.6462
0	0.663	1.665
0	0.748	1.6902
0	0.816	1.7153
0	0.884	1.7404
2	0.969	1.7655
2	1.054	1.797
2	1.156	1.8284
2	1.241	1.8661
2	1.326	1.9038
2	1.428	1.9478
2	1.513	1.9917
2	1.598	2.0357
2	1.683	2.086
2	1.768	2.1425
2	1.853	2.1928
2	1.921	2.2494
2	2.006	2.3122
2	2.074	2.375
2	2.142	2.4378
2	2.21	2.5007
2	2.278	2.5698
2	2.329	2.6389
2	2.38	2.708
2	2.431	2.7834
2	2.465	2.8525
2	2.516	2.9279
2	2.55	3.0033
2	2.567	3.085
2	2.584	3.1604
2	2.601	3.2421
2	2.618	3.3175
2	2.618	3.3992
2	2.618	3.4745
2	2.601	3.5562
2	2.584	3.6316
2	2.567	3.707
2	2.55	3.7887
2	2.516	3.8641
2	2.482	3.9395
2	2.448	4.0149
2	2.414	4.084
2	2.363	4.1594
2	2.312	4.2285
2	2.278	4.2976
2	2.227	4.3667
2	2.159	4.4296
2	2.108	4.4924
2	2.057	4.5553
2	2.006	4.6181
2	1.955	4.6809
2	1.887	4.7375
2	1.836	4.794
2	1.785	4.8443
2	1.734	4.9008
2	1.666	4.9511
2	1.615	5.0014
2	1.564	5.0516
2	1.513	5.0956
2	1.462	5.1396
2	1.428	5.1836
2	1.377	5.2275
2	1.326	5.2652
2	1.292	5.3092
2	1.241	5.3469
2	1.207	5.3846
2	1.173	5.416
2	1.122	5.4537
2	1.088	5.4851
2	1.054	5.5166
2	1.037	5.548
0	0.986	5.5794
0	0.935	5.6108
0	0.884	5.6359
0	0.85	5.6611
0	0.799	5.6862
0	0.765	5.7113
0	0.714	5.7365
0	0.68	5.7553
0	0.646	5.7742
0	0.612	5.793
0	0.578	5.8119
0	0.544	5.8307
0	0.51	5.8433
0	0.476	5.8621
0	0.442	5.8747
0	0.408	5.8873
0	0.391	5.8998
0	0.357	5.9124
0	0.323	5.9187
0	0.306	5.9313
0	0.272	5.9375
0	0.255	5.9501
0	0.238	5.9564
0	0.204	5.9627
0	0.187	5.9689
0	0.153	5.9752
0	0.136	5.9815
0	0.119	5.9815
0	0.102	5.9878
0	0.068	5.9878
0	0.051	5.9941
0	0.034	5.9941
0	0.017	5.9941
0	0	5.9941
0	-0.017	5.9941
0	-0.034	5.9941
0	-0.051	5.9941
0	-0.085	5.9878
0	-0.102	5.9878
0	-0.119	5.9815
0	-0.153	5.9752
0	-0.17	5.9752
0	-0.187	5.9689
0	-0.221	5.9627
0	-0.238	5.9564
0	-0.255	5.9438
0	-0.289	5.9375
0	-0.306	5.9313
0	-0.34	5.9187
0	-0.357	5.9061
0	-0.391	5.8936
0	-0.425	5.881
0	-0.442	5.8684
0	-0.476	5.8559
0	-0.51	5.8433
0	-0.544	5.8244
0	-0.578	5.8056
0	-0.612	5.7867
0	-0.646	5.7679
0	-0.68	5.749
0	-0.714	5.7302
0	-0.765	5.705
0	-0.799	5.6799
0	-0.85	5.6548
0	-0.884	5.6297
0	-0.935	5.6045
0	-0.986	5.5731
0	-1.037	5.5417
0	-1.088	5.5103
0	-1.139	5.4789
0	-1.19	5.4412
0	-1.241	5.4097
0	-1.309	5.3658
0	-1.36	5.3281
0	-1.428	5.2841
0	-1.479	5.2401
0	-1.547	5.1961
0	-1.615	5.1459
0	-1.683	5.1019
0	-1.751	5.0453
0	-1.819	4.9951
0	-1.904	4.9385
0	-1.972	4.882
0	-2.04	4.8191
0	-2.108	4.7563
0	-2.193	4.6935
0	-2.261	4.6244
0	-2.329	4.5553
0	-2.414	4.4861
0	-2.482	4.4107
0	-2.55	4.3353
0	-2.618	4.2537
0	-2.686	4.1783
0	-2.737	4.0966
0	-2.805	4.0149
0	-2.856	3.9269
0	-2.907	3.839
0	-2.941	3.751
0	-2.992	3.6631
0	-3.026	3.5751
0	-3.043	3.4808
0	-3.077	3.3866
0	-3.077	3.2986
0	-3.094	3.2044
0	-3.094	3.1101
0	-3.077	3.0159
0	-3.06	2.9279
0	-3.043	2.8337
0	-3.026	2.7394
0	-2.992	2.6515
0	-2.941	2.5635
0	-2.907	2.4755
0	-2.856	2.3876
0	-2.805	2.3059
0	-2.737	2.2179
0	-2.669	2.1362
0	-2.601	2.0609
0	-2.533	1.9792
0	-2.465	1.9038
0	-2.397	1.8347
0	-2.329	1.7593
0	-2.244	1.6902
0	-2.176	1.6273
0	-2.091	1.5645
0	-2.023	1.5017
0	-1.938	1.4388
0	-1.87	1.3823
0	-1.802	1.3257
0	-1.717	1.2755
0	-1.649	1.2252
0	-1.581	1.1749
0	-1.513	1.131
0	-1.445	1.0807
0	-1.377	1.043
0	-1.309	0.99901
0	-1.241	0.96131
0	-1.19	0.92362
0	-1.122	0.8922
0	-1.071	0.8545
0	-1.003	0.82309
0	-0.952	0.79795
0	-0.901	0.76654
0	-0.85	0.74141
0	-0.799	0.71627
0	-0.748	0.69114
0	-0.697	0.67229
0	-0.663	0.64716
0	-0.612	0.62831
0	-0.561	0.61574
0	-0.527	0.59689
0	-0.476	0.57805
0	-0.442	0.56548
0	-0.408	0.55291
0	-0.357	0.54035
0	-0.323	0.53406
0	-0.289	0.5215
0	-0.255	0.51521
0	-0.204	0.50893
0	-0.17	0.50265
0	-0.136	0.49637
0	-0.102	0.49008
0	-0.068	0.49008
0	-0.034	0.49008
0	0	0.49008
0	0.017	0.49008
0	0.051	0.49008
0	0.102	0.49008
0	0.136	0.49637
0	0.17	0.50265
0	0.204	0.50265
0	0.238	0.51521
0	0.272	0.5215
0	0.306	0.52778
0	0.357	0.54035
0	0.391	0.55291
0	0.425	0.56548
0	0.476	0.57805
0	0.51	0.59061
0	0.561	0.60946
0	0.595	0.62831
0	0.646	0.64716
0	0.68	0.66601
0	0.731	0.68486
0	0.782	0.70999
0	0.833	0.73512
0	0.884	0.76026
0	0.935	0.78539
0	0.986	0.8168
0	1.037	0.84822
0	1.105	0.87963
0	1.156	0.91105
0	1.224	0.94875
0	1.275	0.98645
0	1.343	1.0241
0	1.411	1.0681
0	1.479	1.1121
0	1.547	1.1561
0	1.615	1.2064
0	1.683	1.2566
0	1.751	1.3069
0	1.819	1.3572
0	1.887	1.4137
0	1.972	1.4765
0	2.04	1.5331
0	2.108	1.5959
0	2.193	1.6587
0	2.261	1.7279
0	2.329	1.797
0	2.414	1.8724
0	2.482	1.9415
0	2.55	2.0169
2	2.601	2.0986
2	2.686	2.174
2	2.771	2.2556
2	2.839	2.3436
2	2.907	2.4316
2	2.975	2.5195
2	3.043	2.6075
2	3.094	2.7017
2	3.145	2.796
2	3.179	2.8902
2	3.213	2.9845
2	3.247	3.085
2	3.264	3.1793
2	3.264	3.2798
2	3.281	3.374
2	3.281	3.4745
2	3.264	3.5751
2	3.247	3.6693
2	3.23	3.7699
2	3.196	3.8641
2	3.162	3.9583
2	3.128	4.0526
2	3.077	4.1468
2	3.026	4.2411
2	2.992	4.3291
2	2.941	4.4233
2	2.873	4.505
0	2.805	4.593
0	2.72	4.6746
0	2.652	4.7563
0	2.567	4.838
0	2.499	4.9134
0	2.431	4.9888
0	2.346	5.0579
0	2.278	5.127
0	2.21	5.1961
0	2.142	5.2589
0	2.091	5.3281
0	2.023	5.3846
0	1.972	5.4474
0	1.904	5.504
0	1.853	5.5605
0	1.802	5.6171
0	1.768	5.6736
0	1.717	5.7239
0	1.683	5.7742
0	1.649	5.8244
0	1.615	5.8747
0	1.581	5.925
0	1.564	5.9689
0	1.547	6.0192
0	1.513	6.0632
0	1.513	6.1072
0	1.496	6.1574
0	1.479	6.2014
0	1.479	6.2454
0	1.479	0.0062831
0	1.479	0.050265
0	1.479	0.094246
0	1.496	0.13823
0	1.513	0.18221
0	1.513	0.23247
0	1.547	0.27646
0	1.564	0.32672
0	1.581	0.3707
0	1.615	0.42097
0	1.649	0.47123
0	1.683	0.5215
0	1.717	0.57176
0	1.751	0.62203
0	1.802	0.67858
0	1.853	0.72884
0	1.904	0.78539
0	1.955	0.84822
0	2.006	0.90477
0	2.074	0.9676
0	2.142	1.0304
0	2.193	1.0933
0	2.261	1.1624
0	2.329	1.2315
0	2.397	1.3006
0	2.482	1.376
0	2.55	1.4514
0	2.618	1.5331
0	2.703	1.6085
0	2.771	1.6902
0	2.839	1.7781
0	2.907	1.8661
0	2.975	1.954
0	3.043	2.042
0	3.111	2.1362
0	3.179	2.2305
0	3.23	2.3247
0	3.281	2.4253
0	3.315	2.5258
0	3.366	2.6263
0	3.4	2.7269
0	3.417	2.8274
0	3.434	2.9342
0	3.451	3.0347
0	3.451	3.1416
0	3.434	3.2421
0	3.434	3.3426
0	3.4	3.4494
0	3.383	3.5499
0	3.349	3.6505
0	3.298	3.751
0	3.247	3.8515
0	3.196	3.9458
0	3.145	4.04
0	3.077	4.1343
0	3.009	4.2285
0	2.941	4.3165
0	2.873	4.4044
0	2.805	4.4924
0	2.72	4.5741
0	2.652	4.6558
0	2.567	4.7312
0	2.499	4.8129
0	2.414	4.882
0	2.346	4.9574
0	2.278	5.0265
0	2.193	5.0956
0	2.125	5.1584
0	2.057	5.2213
0	2.006	5.2841
0	1.938	5.3406
0	1.87	5.3972
0	1.819	5.4537
0	1.768	5.5103
0	1.717	5.5605
0	1.666	5.6108
0	1.615	5.6611
0	1.581	5.7113
0	1.53	5.7553
0	1.496	5.7993
0	1.462	5.8496
0	1.428	5.8873
0	1.411	5.9313
0	1.377	5.9752
0	1.36	6.0192
0	1.343	6.0569
0	1.326	6.0946
0	1.309	6.1386
0	1.309	6.1763
0	1.292	6.214
0	1.292	6.258
0	1.292	0.012566
0	1.292	0.050265
0	1.292	0.087963
0	1.309	0.12566
0	1.309	0.16964
0	1.326	0.20734
0	1.343	0.24504
0	1.36	0.28902
0	1.394	0.333
0	1.411	0.3707
0	1.445	0.41469
0	1.479	0.45867
0	1.513	0.50265
0	1.547	0.55291
0	1.581	0.59689
0	1.632	0.64716
0	1.666	0.69742
0	1.717	0.74769
0	1.768	0.79795
0	1.819	0.8545
0	1.887	0.91105
0	1.938	0.9676
0	2.006	1.0241
0	2.074	1.087
0	2.142	1.1498
0	2.21	1.2189
0	2.278	1.2817
0	2.346	1.3509
0	2.414	1.4263
0	2.499	1.5017
0	2.567	1.5771
0	2.635	1.6525
0	2.72	1.7341
0	2.788	1.8158
0	2.856	1.9038
0	2.924	1.9917
0	2.992	2.0797
0	3.043	2.1677
0	3.111	2.2619
0	3.162	2.3562
0	3.213	2.4504
0	3.247	2.5509
0	3.298	2.6452
0	3.315	2.7457
0	3.349	2.8462
0	3.366	2.9468
0	3.366	3.0473
0	3.366	3.1478
0	3.366	3.2546
0	3.349	3.3552
0	3.332	3.4557
0	3.298	3.5562
0	3.264	3.6505
0	3.23	3.751
0	3.179	3.8453
0	3.128	3.9395
0	3.06	4.0338
0	3.009	4.128
0	2.941	4.216
0	2.873	4.3039
0	2.805	4.3856
0	2.72	4.4736
0	2.652	4.549
0	2.567	4.6306
0	2.499	4.706
0	2.414	4.7814
0	2.346	4.8506
0	2.278	4.9197
0	2.193	4.9888
0	2.125	5.0579
0	2.057	5.1207
0	1.989	5.1773
0	1.921	5.2401
0	1.853	5.2966
0	1.785	5.3469
0	1.734	5.4035
0	1.683	5.4537
0	1.615	5.504
0	1.564	5.5543
0	1.513	5.5982
0	1.479	5.6422
0	1.428	5.6862
0	1.394	5.7302
0	1.343	5.7679
0	1.309	5.8119
0	1.275	5.8496
0	1.241	5.8873
0	1.224	5.925
0	1.19	5.9627
0	1.173	6.0004
0	1.156	6.0318
0	1.139	6.0695
0	1.122	6.1009
0	1.105	6.1323
0	1.088	6.17
0	1.088	6.2014
0	1.088	6.2328
1	1.088	6.2642
1	1.054	0.018849
1	1.037	0.050265
1	1.02	0.08168
1	1.02	0.10681
1	1.003	0.13823
1	0.986	0.16964
1	0.986	0.20106
1	0.986	0.23247
1	0.986	0.25761
1	0.986	0.28902
1	0.986	0.32044
1	0.986	0.34557
1	0.986	0.37699
1	1.003	0.4084
1	1.003	0.43982
1	1.02	0.47123
1	1.037	0.50265
1	1.054	0.53406
1	1.071	0.56548
1	1.088	0.59689
1	1.105	0.62831
1	1.139	0.66601
1	1.173	0.69742
1	1.19	0.73512
1	1.224	0.77282
1	1.258	0.81052
1	1.292	0.84822
1	1.326	0.88592
1	1.36	0.9299
1	1.411	0.9676
1	1.445	1.0116
1	1.496	1.0556
1	1.53	1.0995
1	1.581	1.1498
1	1.632	1.2001
1	1.683	1.2503
1	1.734	1.3006
1	1.785	1.3509
1	1.836	1.4074
1	1.887	1.464
1	1.938	1.5205
1	1.989	1.5771
1	2.057	1.6399
1	2.108	1.7027
1	2.159	1.7655
1	2.21	1.8347
1	2.261	1.8975
1	2.312	1.9666
1	2.346	2.0357
1	2.397	2.1111
0	2.465	2.1802
0	2.516	2.2556
0	2.567	2.3373
0	2.618	2.4127
0	2.669	2.4944
0	2.703	2.5761
0	2.754	2.6578
0	2.771	2.7394
0	2.805	2.8211
0	2.822	2.9091
0	2.839	2.9908
0	2.839	3.0787
0	2.839	3.1604
0	2.839	3.2484
0	2.822	3.3363
0	2.805	3.418
0	2.771	3.4997
0	2.737	3.5877
0	2.703	3.6693
0	2.669	3.751
0	2.618	3.8264
0	2.567	3.9081
0	2.516	3.9835
0	2.448	4.0589
0	2.397	4.128
0	2.329	4.2034
0	2.261	4.2725
0	2.193	4.3353
0	2.125	4.4044
0	2.04	4.4673
0	1.972	4.5238
0	1.887	4.5804
0	1.819	4.6369
0	1.751	4.6935
0	1.666	4.7437
0	1.598	4.794
0	1.513	4.838
0	1.445	4.882
0	1.36	4.926
0	1.292	4.9699
0	1.224	5.0076
0	1.156	5.039
0	1.071	5.0767
0	1.003	5.1082
0	0.935	5.1333
0	0.867	5.1647
0	0.799	5.1898
0	0.731	5.215
0	0.663	5.2338
0	0.612	5.2527
0	0.544	5.2715
0	0.476	5.2841
0	0.408	5.2966
0	0.357	5.3092
0	0.289	5.3218
0	0.238	5.3281
0	0.17	5.3343
0	0.102	5.3406
0	0.051	5.3406
0	0	5.3406
0	-0.051	5.3406
0	-0.119	5.3406
0	-0.17	5.3343
0	-0.238	5.3281
0	-0.306	5.3218
0	-0.357	5.3092
0	-0.425	5.2966
0	-0.493	5.2841
0	-0.544	5.2715
0	-0.612	5.2527
0	-0.68	5.2338
0	-0.748	5.2087
0	-0.799	5.1836
0	-0.867	5.1584
0	-0.935	5.1333
0	-1.003	5.1019
0	-1.071	5.0705
0	-1.156	5.039
0	-1.224	5.0014
0	-1.292	4.9637
0	-1.36	4.926
0	-1.428	4.882
0	-1.513	4.838
0	-1.581	4.794
0	-1.649	4.7437
0	-1.734	4.6935
0	-1.802	4.6369
0	-1.887	4.5804
0	-1.955	4.5238
0	-2.023	4.4673
0	-2.091	4.4044
0	-2.159	4.3416
0	-2.227	4.2725
0	-2.295	4.2034
0	-2.363	4.1343
0	-2.414	4.0652
0	-2.482	3.9898
0	-2.533	3.9144
0	-2.584	3.839
0	-2.618	3.7573
0	-2.669	3.6819
0	-2.703	3.6002
0	-2.737	3.5185
0	-2.754	3.4369
0	-2.771	3.3489
0	-2.788	3.2672
0	-2.788	3.1855
0	-2.788	3.0976
0	-2.771	3.0159
0	-2.771	2.9342
0	-2.737	2.8462
0	-2.72	2.7646
0	-2.686	2.6829
0	-2.652	2.6075
0	-2.601	2.5258
0	-2.567	2.4504
0	-2.516	2.375
0	-2.448	2.2996
0	-2.397	2.2242
0	-2.329	2.1551
0	-2.278	2.086
0	-2.21	2.0169
0	-2.125	1.9478
0	-2.057	1.8849
0	-1.989	1.8284
0	-1.921	1.7655
0	-1.836	1.709
0	-1.768	1.6587
0	-1.683	1.6022
0	-1.615	1.5519
0	-1.53	1.5079
0	-1.462	1.464
0	-1.394	1.42
0	-1.309	1.376
0	-1.241	1.3383
0	-1.156	1.3069
0	-1.088	1.2692
0	-1.02	1.2378
0	-0.952	1.2064
0	-0.884	1.1812
0	-0.816	1.1561
0	-0.748	1.131
0	-0.68	1.1121
0	-0.612	1.0933
0	-0.544	1.0744
0	-0.476	1.0556
0	-0.408	1.043
0	-0.34	1.0304
0	-0.272	1.0241
0	-0.221	1.0179
0	-0.153	1.0116
0	-0.085	1.0053
0	-0.017	1.0053
0	0.017	1.0053
0	0.085	1.0053
0	0.153	1.0116
0	0.221	1.0179
0	0.272	1.0241
0	0.34	1.0304
0	0.408	1.043
0	0.476	1.0556
0	0.544	1.0744
0	0.595	1.0933
0	0.663	1.1121
0	0.731	1.131
0	0.799	1.1561
0	0.867	1.1812
0	0.935	1.2064
0	1.02	1.2378
0	1.088	1.2692
0	1.156	1.3006
0	1.224	1.3383
0	1.292	1.376
0	1.377	1.42
0	1.445	1.4577
0	1.513	1.5017
0	1.598	1.5519
0	1.666	1.6022
0	1.751	1.6525
0	1.819	1.7027
0	1.887	1.7593
0	1.955	1.8221
0	2.04	1.8786
0	2.108	1.9415
0	2.176	2.0043
0	2.244	2.0734
0	2.295	2.1425
0	2.363	2.2117
0	2.414	2.2808
0	2.465	2.3562
0	2.516	2.4316
0	2.567	2.507
0	2.601	2.5886
0	2.635	2.664
0	2.669	2.7457
0	2.703	2.8274
0	2.72	2.9091
0	2.72	2.9908
0	2.737	3.0724
0	2.737	3.1541
0	2.737	3.2358
0	2.72	3.3175
0	2.703	3.3992
0	2.669	3.4808
0	2.652	3.5625
0	2.618	3.6379
0	2.567	3.7196
0	2.533	3.795
2	2.482	3.8704
2	2.448	3.9458
2	2.414	4.0149
2	2.363	4.0903
2	2.329	4.1594
2	2.278	4.2285
2	2.227	4.2976
2	2.176	4.3605
2	2.125	4.4296
2	2.074	4.4924
2	2.023	4.5553
2	1.972	4.6118
2	1.904	4.6746
2	1.853	4.7312
2	1.802	4.7814
2	1.751	4.838
2	1.683	4.8883
2	1.632	4.9385
2	1.581	4.9888
2	1.53	5.0328
2	1.479	5.0767
2	1.428	5.1207
2	1.377	5.1647
2	1.326	5.2087
2	1.292	5.2464
2	1.241	5.2841
2	1.207	5.3218
2	1.156	5.3595
2	1.122	5.3909
2	1.088	5.4223
2	1.054	5.46
2	1.02	5.4851
2	0.986	5.5166
0	0.935	5.548
0	0.884	5.5731
0	0.833	5.5982
0	0.782	5.6234
0	0.731	5.6485
0	0.697	5.6674
0	0.646	5.6925
0	0.612	5.7113
0	0.561	5.7239
0	0.527	5.7428
0	0.493	5.7616
0	0.459	5.7742
0	0.425	5.7867
0	0.391	5.7993
0	0.34	5.8119
0	0.323	5.8182
0	0.289	5.8307
0	0.255	5.837
0	0.221	5.8433
0	0.187	5.8496
0	0.153	5.8559
0	0.119	5.8621
2	0.085	5.8621
2	0.085	5.8684
2	0.068	5.8684
2	0.068	5.8747
2	0.051	5.8747
2	0.051	5.8747
2	0.034	5.881
2	0.034	5.881
2	0.017	5.881
2	0.017	5.881
2	0	5.881
2	0	5.881
2	0	5.881
2	-0.017	5.881
2	-0.017	5.881
2	-0.034	5.881
2	-0.034	5.881
2	-0.051	5.8747
2	-0.051	5.8747
2	-0.068	5.8747
2	-0.068	5.8684
2	-0.085	5.8684
2	-0.085	5.8621
2	-0.102	5.8621
2	-0.119	5.8559
2	-0.119	5.8559
2	-0.136	5.8496
2	-0.153	5.8433
2	-0.153	5.8433
2	-0.17	5.837
2	-0.187	5.8307
2	-0.187	5.8244
2	-0.204	5.8182
2	-0.221	5.8119
2	-0.238	5.8056
2	-0.255	5.7993
2	-0.255	5.7867
2	-0.272	5.7805
2	-0.289	5.7742
2	-0.306	5.7616
2	-0.323	5.7553
2	-0.34	5.7428
2	-0.357	5.7302
2	-0.374	5.7239
2	-0.408	5.7113
0	-0.442	5.6988
0	-0.476	5.6799
0	-0.527	5.6674
0	-0.561	5.6485
0	-0.612	5.6297
0	-0.663	5.6108
0	-0.697	5.592
0	-0.748	5.5668
0	-0.799	5.548
0	-0.85	5.5228
0	-0.901	5.4977
0	-0.952	5.4663
0	-1.02	5.4349
0	-1.071	5.4035
0	-1.122	5.372
0	-1.19	5.3343
0	-1.241	5.3029
0	-1.309	5.2589
0	-1.377	5.2213
0	-1.445	5.1773
0	-1.513	5.1333
0	-1.581	5.0893
0	-1.649	5.039
0	-1.717	4.9888
0	-1.785	4.9385
0	-1.853	4.882
0	-1.938	4.8254
0	-2.006	4.7626
0	-2.074	4.706
0	-2.159	4.6369
0	-2.227	4.5741
0	-2.295	4.505
0	-2.363	4.4359
0	-2.448	4.3605
0	-2.516	4.2914
0	-2.567	4.2097
0	-2.635	4.1343
0	-2.703	4.0526
0	-2.754	3.9709
0	-2.805	3.8892
0	-2.856	3.8013
0	-2.89	3.7133
0	-2.924	3.6254
0	-2.958	3.5374
0	-2.992	3.4494
0	-3.009	3.3615
0	-3.026	3.2672
0	-3.026	3.1793
0	-3.026	3.085
0	-3.009	2.997
0	-2.992	2.9091
0	-2.975	2.8148
0	-2.941	2.7269
0	-2.907	2.6389
0	-2.873	2.5509
0	-2.822	2.4693
0	-2.771	2.3813
0	-2.72	2.2996
0	-2.669	2.2179
0	-2.601	2.1362
0	-2.533	2.0609
0	-2.465	1.9855
0	-2.397	1.9163
0	-2.329	1.841
0	-2.244	1.7718
0	-2.176	1.709
0	-2.091	1.6399
0	-2.023	1.5833
0	-1.938	1.5205
0	-1.87	1.464
0	-1.802	1.4074
0	-1.717	1.3572
0	-1.649	1.3069
0	-1.581	1.2566
0	-1.496	1.2126
0	-1.428	1.1624
0	-1.36	1.1247
0	-1.292	1.0807
0	-1.224	1.043
0	-1.156	1.0116
0	-1.105	0.97388
0	-1.037	0.94246
0	-0.969	0.91105
0	-0.918	0.88592
0	-0.867	0.8545
0	-0.799	0.82937
0	-0.748	0.81052
0	-0.697	0.78539
0	-0.646	0.76654
0	-0.595	0.74769
0	-0.544	0.72884
0	-0.493	0.71627
0	-0.442	0.69742
0	-0.391	0.68486
0	-0.34	0.67858
0	-0.289	0.66601
0	-0.255	0.65973
0	-0.204	0.65344
0	-0.153	0.64716
0	-0.119	0.64088
0	-0.068	0.64088
0	-0.017	0.63459
0	0	0.63459
0	0.051	0.63459
0	0.102	0.64088
0	0.136	0.64088
0	0.187	0.64716
0	0.238	0.65344
0	0.272	0.65973
0	0.323	0.67229
0	0.374	0.68486
0	0.425	0.69742
0	0.459	0.70999
0	0.51	0.72256
0	0.561	0.74141
0	0.612	0.76026
0	0.663	0.7791
0	0.714	0.79795
0	0.782	0.82309
0	0.833	0.84193
0	0.884	0.87335
0	0.952	0.89848
0	1.003	0.9299
0	1.071	0.96131
0	1.122	0.99273
0	1.19	1.0304
0	1.258	1.0618
0	1.326	1.1058
0	1.377	1.1435
0	1.462	1.1875
0	1.53	1.2315
0	1.598	1.2755
0	1.666	1.3257
0	1.734	1.376
0	1.819	1.4325
0	1.887	1.4891
0	1.955	1.5456
0	2.04	1.6085
0	2.108	1.6713
0	2.176	1.7341
0	2.244	1.797
0	2.329	1.8661
0	2.397	1.9415
0	2.465	2.0106
0	2.533	2.086
2	2.584	2.1614
2	2.669	2.2431
2	2.737	2.3247
2	2.822	2.4064
2	2.873	2.4944
2	2.941	2.5823
2	2.992	2.6703
2	3.043	2.7646
2	3.094	2.8525
2	3.128	2.9468
2	3.162	3.041
2	3.179	3.1353
2	3.196	3.2358
2	3.196	3.33
2	3.196	3.4243
2	3.196	3.5248
0	3.162	3.6191
0	3.128	3.7133
0	3.077	3.8076
0	3.026	3.8955
0	2.975	3.9898
0	2.907	4.0777
0	2.856	4.1657
0	2.788	4.2474
0	2.72	4.3291
0	2.635	4.4107
0	2.567	4.4861
0	2.499	4.5678
0	2.414	4.6369
0	2.346	4.7123
0	2.261	4.7814
0	2.193	4.8443
0	2.108	4.9134
0	2.04	4.9762
0	1.972	5.0328
0	1.887	5.0956
0	1.819	5.1459
0	1.751	5.2024
0	1.683	5.2527
0	1.632	5.3029
0	1.564	5.3532
0	1.513	5.3972
0	1.445	5.4412
0	1.394	5.4851
0	1.343	5.5291
0	1.292	5.5668
0	1.241	5.6045
0	1.19	5.6422
0	1.156	5.6799
0	1.105	5.7113
0	1.071	5.7428
0	1.037	5.7742
0	0.986	5.8056
0	0.952	5.837
0	0.935	5.8621
0	0.901	5.8936
0	0.867	5.9187
0	0.85	5.9438
0	0.816	5.9689
0	0.799	5.9941
0	0.782	6.0192
0	0.765	6.0443
0	0.748	6.0632
0	0.731	6.0883
0	0.714	6.1072
1	0.697	6.1323
1	0.663	6.1512
1	0.646	6.17
1	0.612	6.1889
1	0.578	6.2077
1	0.561	6.2265
1	0.544	6.2454
1	0.51	6.258
1	0.493	6.2768
1	0.476	0.0062831
1	0.459	0.018849
1	0.442	0.031415
1	0.425	0.043982
1	0.408	0.056548
1	0.391	0.069114
1	0.374	0.08168
1	0.357	0.094246
1	0.34	0.10681
1	0.34	0.1131
1	0.323	0.12566
1	0.306	0.13195
1	0.306	0.14451
1	0.289	0.15079
1	0.289	0.16336
1	0.272	0.16964
1	0.272	0.18221
1	0.306	0.18849
1	0.34	0.20106
1	0.374	0.20734
1	0.408	0.21991
1	0.442	0.23247
1	0.493	0.25132
1	0.527	0.26389
1	0.561	0.28274
1	0.612	0.29531
1	0.646	0.32044
1	0.697	0.33929
1	0.731	0.35814
1	0.782	0.38327
1	0.833	0.4084
1	0.884	0.43353
1	0.935	0.45867
1	0.986	0.49008
1	1.054	0.5215
1	1.105	0.55291
1	1.173	0.59061
1	1.224	0.62203
1	1.292	0.65973
1	1.36	0.70371
1	1.428	0.74141
1	1.496	0.78539
1	1.581	0.83565
1	1.649	0.88592
1	1.734	0.93618
1	1.819	0.98645
1	1.904	1.043
1	1.989	1.0995
1	2.04	1.1624
1	2.108	1.2252
1	2.193	1.288
0	2.261	1.3572
0	2.329	1.4263
0	2.397	1.4954
0	2.482	1.5708
0	2.55	1.6462
0	2.618	1.7279
0	2.703	1.8033
0	2.771	1.8849
0	2.839	1.9729
0	2.907	2.0546
0	2.958	2.1488
0	3.026	2.2368
0	3.077	2.331
0	3.128	2.419
0	3.179	2.5132
0	3.213	2.6138
0	3.247	2.708
0	3.281	2.8085
0	3.298	2.9091
0	3.298	3.0033
0	3.315	3.1038
0	3.315	3.2044
0	3.298	3.3049
0	3.281	3.4054
0	3.247	3.4997
1	3.23	3.6002
1	3.162	3.6945
1	3.094	3.7887
1	3.026	3.883
1	2.958	3.9709
1	2.873	4.0589
1	2.788	4.1468
1	2.703	4.2285
1	2.618	4.3102
1	2.533	4.3856
1	2.431	4.461
1	2.329	4.5301
1	2.244	4.5992
1	2.142	4.6683
1	2.057	4.7312
1	1.955	4.7877
1	1.853	4.8443
1	1.768	4.9008
1	1.666	4.9511
1	1.581	5.0014
1	1.479	5.0453
1	1.394	5.0893
1	1.309	5.1333
1	1.207	5.171
1	1.122	5.2087
1	1.037	5.2401
1	0.952	5.2715
1	0.867	5.2966
1	0.782	5.3218
1	0.714	5.3469
1	0.629	5.3658
1	0.544	5.3846
1	0.459	5.3972
1	0.391	5.4097
1	0.306	5.4223
1	0.238	5.4286
1	0.153	5.4349
1	0.085	5.4412
1	0	5.4412
1	-0.051	5.4412
0	-0.102	5.4412
0	-0.17	5.4349
0	-0.221	5.4286
0	-0.272	5.4223
0	-0.34	5.4097
0	-0.391	5.3972
0	-0.442	5.3846
0	-0.51	5.372
0	-0.561	5.3532
0	-0.629	5.3343
0	-0.68	5.3155
0	-0.748	5.2966
0	-0.816	5.2715
0	-0.884	5.2464
0	-0.935	5.2213
0	-1.003	5.1898
0	-1.071	5.1584
0	-1.139	5.127
0	-1.207	5.0893
0	-1.275	5.0516
0	-1.343	5.0139
0	-1.428	4.9699
0	-1.496	4.926
0	-1.564	4.882
0	-1.632	4.8317
0	-1.717	4.7814
0	-1.785	4.7312
0	-1.853	4.6746
0	-1.938	4.6181
0	-2.006	4.5553
0	-2.074	4.4987
0	-2.159	4.4296
0	-2.227	4.3667
0	-2.295	4.2976
0	-2.363	4.2285
0	-2.414	4.1531
0	-2.482	4.084
0	-2.533	4.0086
0	-2.601	3.9269
0	-2.652	3.8515
0	-2.686	3.7699
0	-2.737	3.6882
0	-2.771	3.6065
0	-2.788	3.5248
0	-2.822	3.4369
0	-2.839	3.3552
0	-2.856	3.2672
0	-2.856	3.1793
0	-2.856	3.0976
0	-2.839	3.0096
0	-2.822	2.9216
0	-2.805	2.84
0	-2.788	2.7583
0	-2.754	2.6703
0	-2.72	2.5886
0	-2.669	2.507
0	-2.618	2.4316
0	-2.567	2.3499
0	-2.516	2.2745
0	-2.448	2.1991
0	-2.397	2.13
0	-2.329	2.0546
0	-2.261	1.9855
0	-2.193	1.9226
0	-2.108	1.8535
0	-2.04	1.7907
0	-1.972	1.7341
0	-1.887	1.6776
0	-1.819	1.621
0	-1.734	1.5645
0	-1.666	1.5142
0	-1.581	1.464
0	-1.513	1.42
0	-1.428	1.376
0	-1.36	1.332
0	-1.292	1.2943
0	-1.224	1.2566
0	-1.139	1.2189
0	-1.071	1.1875
0	-1.003	1.1561
0	-0.935	1.1247
0	-0.867	1.0995
0	-0.799	1.0681
0	-0.731	1.0493
0	-0.663	1.0241
0	-0.612	1.0053
0	-0.544	0.99273
0	-0.476	0.97388
0	-0.425	0.96131
0	-0.357	0.94875
0	-0.289	0.93618
0	-0.238	0.9299
0	-0.17	0.92362
0	-0.119	0.91733
0	-0.051	0.91733
0	0	0.91733
0	0.051	0.91733
0	0.102	0.91733
0	0.17	0.92362
0	0.221	0.9299
0	0.289	0.93618
0	0.34	0.94875
0	0.408	0.96131
0	0.476	0.97388
0	0.527	0.98645
0	0.595	1.0053
0	0.663	1.0241
0	0.731	1.043
0	0.782	1.0681
0	0.85	1.0933
0	0.918	1.1184
0	0.986	1.1498
0	1.054	1.1812
0	1.122	1.2126
0	1.19	1.2441
0	1.258	1.2817
0	1.343	1.3257
0	1.411	1.3634
0	1.479	1.4074
0	1.564	1.4514
0	1.632	1.5017
0	1.7	1.5519
0	1.785	1.6022
0	1.853	1.6587
0	1.921	1.7153
0	2.006	1.7781
0	2.074	1.8347
0	2.142	1.8975
0	2.21	1.9666
0	2.278	2.0357
0	2.346	2.1048
0	2.397	2.174
0	2.465	2.2494
0	2.516	2.3247
0	2.567	2.4001
0	2.618	2.4755
0	2.652	2.5572
0	2.703	2.6389
0	2.72	2.7206
0	2.754	2.8023
0	2.771	2.8839
0	2.788	2.9656
0	2.805	3.0536
2	2.805	3.1353
2	2.822	3.2232
2	2.822	3.3049
2	2.822	3.3929
2	2.822	3.4745
2	2.822	3.5625
2	2.805	3.6442
2	2.788	3.7322
2	2.754	3.8138
2	2.72	3.8955
2	2.686	3.9772
2	2.652	4.0589
2	2.618	4.1343
2	2.567	4.216
2	2.516	4.2914
2	2.465	4.3667
2	2.414	4.4421
2	2.363	4.5113
2	2.312	4.5804
2	2.244	4.6495
2	2.193	4.7186
2	2.142	4.7814
2	2.074	4.8443
2	2.023	4.9071
2	1.972	4.9699
2	1.921	5.0265
2	1.87	5.083
2	1.819	5.1396
2	1.768	5.1961
2	1.717	5.2464
2	1.683	5.2966
2	1.632	5.3469
2	1.598	5.3972
2	1.564	5.4412
2	1.53	5.4914
2	1.496	5.5354
2	1.462	5.5794
0	1.411	5.6234
0	1.377	5.6674
0	1.326	5.705
0	1.292	5.749
0	1.258	5.7867
0	1.224	5.8244
0	1.19	5.8559
0	1.156	5.8936
0	1.122	5.9313
0	1.105	5.9627
0	1.071	5.9941
0	1.054	6.0255
0	1.037	6.0569
0	1.02	6.0883
0	1.003	6.1197
0	1.003	6.1512
0	0.986	6.1826
0	0.986	6.214
0	0.986	6.2391
0	0.969	6.2705
0	0.969	0.018849
0	0.986	0.043982
0	0.986	0.075397
0	0.986	0.10681
0	1.003	0.13823
0	1.003	0.16336
0	1.02	0.19478
0	1.037	0.22619
0	1.054	0.25761
0	1.071	0.28902
0	1.105	0.32672
0	1.122	0.35814
0	1.156	0.38955
0	1.173	0.42725
0	1.207	0.46495
0	1.241	0.50265
0	1.275	0.54035
0	1.326	0.57805
0	1.36	0.61574
0	1.411	0.65973
0	1.445	0.70371
0	1.496	0.74769
0	1.547	0.79167
0	1.615	0.84193
0	1.666	0.8922
0	1.717	0.94246
0	1.785	0.99273
0	1.853	1.0493
0	1.921	1.1058
0	1.972	1.1624
0	2.04	1.2252
0	2.125	1.288
0	2.193	1.3509
0	2.261	1.42
0	2.329	1.4891
0	2.414	1.5582
0	2.482	1.6336
0	2.55	1.709
0	2.635	1.7907
0	2.703	1.8661
0	2.771	1.9478
0	2.839	2.0357
0	2.907	2.1237
0	2.958	2.2117
0	3.026	2.2996
0	3.077	2.3939
0	3.111	2.4818
0	3.162	2.5761
0	3.196	2.6766
0	3.23	2.7708
0	3.247	2.8651
0	3.264	2.9656
0	3.264	3.0661
0	3.264	3.1604
0	3.264	3.2609
0	3.247	3.3552
0	3.23	3.4557
0	3.196	3.5499
0	3.162	3.6505
0	3.111	3.7447
0	3.077	3.8327
0	3.026	3.9269
0	2.958	4.0149
0	2.907	4.1029
[truncated: 5,162 more rows]
