# Supplementary material for: Skilled motor control of an inverted pendulum implies low entropy of states but high entropy of actions
Source: PLoS Comput Biol. 2023 Jan 6;19(1):e1010810. doi: 10.1371/journal.pcbi.1010810 (PMC9851554; doi:10.1371/journal.pcbi.1010810)
Supplement: S2 File — The dataset within the file contains the data collected during the experiment. Each CSV file named “FRI_p_l.csv” corresponds to a different trial, where “p” stands for an unique numerical participant’s identifier and “l” stands for pendulum length (where “2” corresponds to 0.2, “3” to 0.3 m, “4” to 0.4 m, etc.). In every file, rows correspond to subsequent time steps, sampled with a frequency of 0.017 s. For every recorded time step, each column contains: the action selected by the trial’s participant (“action”). The value 0 corresponds to a “no action”, the value 1 represents an action that pushes the pendulum towards the clockwise direction and the value 2 corresponds to an action that pushes the pendulum towards the anti-clockwise direction.the angular velocity of the pendulum at that time step (“ang. velocity”), measured in rad s−1.the angle of the pendulum at that time step (“angle”), measured in rad with values in the interval [0, 2π) rad. The angle 0 rad corresponds to the pendulum oriented in its upright position.the single utility value associated to the whole trial (“utility”). (ZIP) [file pcbi.1010810.s002.zip › ExperimentalData/FRI_14_5.csv]

action	angular vel.	angle	trial utility
0	0	3.2358	-4.7936
0	0	3.2358
0	-0.017	3.2358
0	-0.017	3.2358
0	-0.017	3.2358
0	-0.034	3.2358
0	-0.034	3.2358
0	-0.034	3.2358
0	-0.051	3.2295
0	-0.051	3.2295
0	-0.051	3.2295
0	-0.068	3.2232
0	-0.068	3.2232
0	-0.068	3.2232
0	-0.068	3.217
0	-0.085	3.217
0	-0.085	3.2107
0	-0.085	3.2107
0	-0.085	3.2107
0	-0.102	3.2044
0	-0.102	3.2044
0	-0.102	3.1981
0	-0.102	3.1918
2	-0.119	3.1918
2	-0.102	3.1855
2	-0.085	3.1855
2	-0.068	3.1793
2	-0.051	3.1793
2	-0.051	3.1793
2	-0.034	3.1793
2	-0.017	3.173
2	0	3.173
2	0	3.173
2	0.017	3.173
2	0.017	3.1793
2	0.034	3.1793
2	0.051	3.1793
2	0.068	3.1793
2	0.085	3.1855
2	0.085	3.1855
2	0.102	3.1918
2	0.119	3.1918
2	0.136	3.1981
2	0.136	3.2044
2	0.153	3.2044
2	0.17	3.2107
2	0.187	3.217
2	0.187	3.2232
2	0.204	3.2295
2	0.204	3.2358
2	0.221	3.2421
2	0.238	3.2484
2	0.238	3.2546
2	0.255	3.2609
2	0.255	3.2735
2	0.272	3.2798
2	0.272	3.2861
2	0.272	3.2986
2	0.289	3.3049
2	0.289	3.3112
2	0.289	3.3238
2	0.306	3.33
2	0.306	3.3426
2	0.306	3.3489
2	0.306	3.3615
2	0.323	3.3677
2	0.323	3.3803
2	0.323	3.3929
2	0.323	3.3992
2	0.323	3.4117
2	0.323	3.418
2	0.323	3.4306
2	0.289	3.4369
2	0.255	3.4494
2	0.221	3.4557
2	0.204	3.462
2	0.17	3.4683
2	0.153	3.4745
2	0.136	3.4745
2	0.119	3.4808
2	0.102	3.4871
2	0.085	3.4871
2	0.051	3.4871
2	0.034	3.4934
2	0.017	3.4934
2	0	3.4934
2	-0.017	3.4934
2	-0.034	3.4934
2	-0.051	3.4871
2	-0.068	3.4871
2	-0.085	3.4871
2	-0.119	3.4808
2	-0.136	3.4745
2	-0.153	3.4745
2	-0.17	3.4683
2	-0.187	3.462
2	-0.204	3.4557
2	-0.221	3.4494
2	-0.238	3.4431
2	-0.272	3.4369
2	-0.289	3.4243
2	-0.289	3.418
2	-0.306	3.4054
2	-0.323	3.3992
2	-0.34	3.3866
2	-0.374	3.374
2	-0.408	3.3615
2	-0.425	3.3489
2	-0.459	3.3363
2	-0.493	3.3238
2	-0.51	3.3049
2	-0.544	3.2923
2	-0.561	3.2735
2	-0.595	3.2546
2	-0.612	3.2421
2	-0.629	3.2232
2	-0.646	3.1981
2	-0.68	3.1793
2	-0.697	3.1604
2	-0.714	3.1416
2	-0.714	3.1164
2	-0.731	3.0976
2	-0.748	3.0724
2	-0.765	3.0473
2	-0.765	3.0284
2	-0.782	3.0033
2	-0.782	2.9782
2	-0.782	2.9531
2	-0.799	2.9342
2	-0.799	2.9091
2	-0.799	2.8839
2	-0.799	2.8588
2	-0.799	2.8337
2	-0.799	2.8085
2	-0.782	2.7834
2	-0.782	2.7646
2	-0.782	2.7394
2	-0.765	2.7143
2	-0.765	2.6955
2	-0.748	2.6703
2	-0.731	2.6452
2	-0.731	2.6263
2	-0.714	2.6012
2	-0.697	2.5823
2	-0.68	2.5635
2	-0.663	2.5384
2	-0.646	2.5195
2	-0.629	2.5007
2	-0.595	2.4818
2	-0.578	2.463
2	-0.544	2.4504
2	-0.51	2.4316
2	-0.459	2.419
2	-0.425	2.4001
2	-0.391	2.3939
2	-0.34	2.3813
2	-0.306	2.3687
2	-0.255	2.3624
2	-0.221	2.3562
2	-0.17	2.3499
2	-0.136	2.3436
2	-0.068	2.3373
2	-0.017	2.3373
2	0.034	2.3373
2	0.085	2.3373
2	0.153	2.3436
2	0.204	2.3499
2	0.272	2.3562
2	0.323	2.3687
2	0.374	2.375
2	0.442	2.3876
2	0.493	2.4064
2	0.544	2.419
2	0.612	2.4378
2	0.663	2.4567
2	0.714	2.4755
2	0.765	2.5007
2	0.816	2.5258
2	0.867	2.5509
2	0.918	2.5761
2	0.969	2.6012
2	1.003	2.6326
2	1.054	2.664
2	1.088	2.6955
2	1.139	2.7332
2	1.173	2.7646
2	1.207	2.8023
2	1.241	2.84
2	1.275	2.8777
2	1.309	2.9154
2	1.326	2.9531
2	1.36	2.997
2	1.377	3.0347
2	1.394	3.0787
2	1.411	3.1227
2	1.428	3.1667
2	1.445	3.2107
2	1.462	3.2546
2	1.462	3.2986
2	1.462	3.3426
2	1.462	3.3866
2	1.462	3.4306
2	1.462	3.4745
2	1.462	3.5185
2	1.445	3.5625
2	1.445	3.6065
2	1.428	3.6505
2	1.411	3.6945
2	1.394	3.7322
2	1.377	3.7761
2	1.36	3.8201
2	1.343	3.8578
2	1.309	3.8955
2	1.275	3.9395
2	1.258	3.9772
2	1.224	4.0149
2	1.19	4.0526
0	1.139	4.084
0	1.088	4.1217
0	1.037	4.1531
0	0.986	4.1845
0	0.935	4.2097
0	0.884	4.2411
0	0.833	4.2662
0	0.782	4.2914
0	0.714	4.3102
0	0.663	4.3353
0	0.612	4.3542
0	0.561	4.373
0	0.493	4.3856
0	0.442	4.3982
0	0.374	4.4107
0	0.323	4.4233
0	0.272	4.4359
0	0.204	4.4421
0	0.153	4.4484
0	0.085	4.4484
0	0.034	4.4547
1	0	4.4547
1	-0.085	4.4484
1	-0.153	4.4484
1	-0.238	4.4421
1	-0.306	4.4359
1	-0.374	4.4233
1	-0.459	4.4107
1	-0.527	4.3919
1	-0.595	4.3793
1	-0.663	4.3605
1	-0.748	4.3353
1	-0.816	4.3165
1	-0.884	4.2851
1	-0.952	4.2599
1	-1.02	4.2285
1	-1.088	4.1971
1	-1.156	4.1657
1	-1.224	4.128
1	-1.292	4.0903
1	-1.36	4.0526
1	-1.411	4.0086
1	-1.479	3.9646
1	-1.53	3.9207
1	-1.598	3.8704
1	-1.649	3.8264
1	-1.7	3.7761
1	-1.751	3.7196
1	-1.802	3.6693
1	-1.836	3.6128
1	-1.887	3.5562
1	-1.921	3.4997
1	-1.955	3.4431
1	-1.989	3.3803
1	-2.006	3.3238
1	-2.04	3.2609
1	-2.057	3.1981
1	-2.074	3.1353
1	-2.091	3.0724
1	-2.091	3.0096
1	-2.108	2.9468
1	-2.108	2.8839
1	-2.108	2.8211
1	-2.091	2.7583
1	-2.091	2.6955
1	-2.074	2.6326
1	-2.057	2.5698
1	-2.04	2.507
1	-2.023	2.4441
1	-1.989	2.3876
1	-1.972	2.3247
1	-1.938	2.2682
1	-1.904	2.2117
1	-1.87	2.1551
1	-1.836	2.0986
1	-1.802	2.042
1	-1.768	1.9855
0	-1.7	1.9352
0	-1.649	1.8849
0	-1.598	1.8347
0	-1.53	1.7907
0	-1.479	1.7467
0	-1.411	1.7027
0	-1.36	1.6587
0	-1.292	1.621
0	-1.224	1.5833
0	-1.173	1.5456
0	-1.105	1.5079
0	-1.054	1.4765
0	-0.986	1.4451
0	-0.935	1.42
0	-0.867	1.3886
0	-0.816	1.3634
0	-0.748	1.3383
0	-0.697	1.3195
0	-0.629	1.3006
0	-0.578	1.2817
0	-0.527	1.2629
0	-0.459	1.2503
0	-0.408	1.2378
0	-0.34	1.2252
0	-0.289	1.2126
0	-0.238	1.2064
0	-0.17	1.2001
0	-0.119	1.1938
0	-0.068	1.1938
0	-0.017	1.1875
0	0.034	1.1875
0	0.085	1.1938
0	0.136	1.1938
0	0.204	1.2001
2	0.255	1.2064
2	0.323	1.2189
2	0.391	1.2252
2	0.476	1.2441
2	0.544	1.2566
2	0.612	1.2755
2	0.697	1.2943
2	0.765	1.3132
2	0.833	1.3383
2	0.918	1.3697
2	0.986	1.3948
2	1.054	1.4263
2	1.139	1.4577
2	1.207	1.4954
2	1.292	1.5331
2	1.36	1.5708
2	1.445	1.6148
2	1.513	1.6587
0	1.564	1.709
0	1.632	1.753
0	1.683	1.8033
0	1.751	1.8535
0	1.802	1.9101
0	1.853	1.9666
0	1.904	2.0232
0	1.955	2.0797
0	2.006	2.1425
0	2.057	2.1991
0	2.108	2.2619
0	2.159	2.3247
0	2.193	2.3939
0	2.227	2.463
0	2.261	2.5258
0	2.295	2.5949
0	2.329	2.664
0	2.346	2.7332
0	2.363	2.8085
0	2.38	2.8777
0	2.397	2.9531
0	2.397	3.0222
0	2.414	3.0976
0	2.414	3.1667
0	2.397	3.2421
0	2.397	3.3112
0	2.38	3.3866
0	2.363	3.4557
0	2.346	3.5248
0	2.312	3.5939
0	2.278	3.6631
0	2.244	3.7322
0	2.21	3.8013
0	2.176	3.8704
0	2.125	3.9332
0	2.091	3.996
0	2.04	4.0589
0	1.989	4.1217
0	1.938	4.1783
0	1.887	4.2348
0	1.836	4.2914
0	1.768	4.3479
0	1.717	4.3982
0	1.666	4.4484
0	1.598	4.4987
0	1.547	4.549
0	1.479	4.593
0	1.411	4.6369
0	1.36	4.6746
0	1.292	4.7186
0	1.241	4.7563
0	1.173	4.794
0	1.122	4.8254
0	1.054	4.8568
0	1.003	4.8883
0	0.935	4.9197
0	0.884	4.9448
0	0.816	4.9762
0	0.765	4.9951
0	0.697	5.0202
0	0.646	5.039
0	0.595	5.0579
0	0.527	5.0767
0	0.476	5.0893
0	0.425	5.1082
0	0.374	5.1144
0	0.306	5.127
0	0.255	5.1333
0	0.204	5.1459
0	0.153	5.1459
0	0.085	5.1521
0	0.034	5.1521
0	0	5.1584
0	-0.051	5.1521
1	-0.102	5.1521
1	-0.17	5.1459
1	-0.255	5.1396
1	-0.323	5.1333
1	-0.391	5.1207
1	-0.459	5.1082
1	-0.527	5.0956
1	-0.612	5.0767
1	-0.68	5.0579
1	-0.748	5.0328
1	-0.816	5.0076
1	-0.901	4.9825
1	-0.969	4.9574
1	-1.037	4.926
1	-1.122	4.8945
1	-1.19	4.8568
1	-1.275	4.8191
1	-1.343	4.7814
1	-1.411	4.7375
1	-1.496	4.6935
1	-1.564	4.6495
1	-1.649	4.5992
1	-1.717	4.549
1	-1.785	4.4987
1	-1.87	4.4421
1	-1.938	4.3856
1	-2.006	4.3291
1	-2.074	4.2662
1	-2.142	4.2034
1	-2.21	4.1343
1	-2.278	4.0652
1	-2.346	3.996
1	-2.397	3.9269
1	-2.465	3.8515
1	-2.516	3.7761
1	-2.55	3.7008
1	-2.601	3.6254
1	-2.652	3.5437
1	-2.686	3.4683
1	-2.72	3.3866
1	-2.737	3.3049
1	-2.754	3.217
1	-2.771	3.1353
1	-2.788	3.0536
1	-2.805	2.9656
1	-2.805	2.8839
1	-2.805	2.8023
1	-2.788	2.7143
1	-2.771	2.6326
1	-2.754	2.5509
1	-2.737	2.463
1	-2.72	2.3813
1	-2.686	2.2996
1	-2.652	2.2242
1	-2.618	2.1425
1	-2.584	2.0609
1	-2.55	1.9855
1	-2.499	1.9101
1	-2.465	1.8347
1	-2.414	1.7593
1	-2.38	1.6902
1	-2.329	1.621
1	-2.295	1.5519
1	-2.244	1.4828
1	-2.193	1.4137
0	-2.142	1.3509
0	-2.074	1.288
0	-2.023	1.2252
0	-1.972	1.1624
0	-1.904	1.1058
0	-1.853	1.0493
0	-1.802	0.99273
0	-1.751	0.94246
0	-1.7	0.88592
0	-1.649	0.83565
0	-1.615	0.78539
0	-1.564	0.74141
0	-1.53	0.69114
0	-1.496	0.64716
0	-1.462	0.60318
0	-1.428	0.5592
0	-1.394	0.51521
0	-1.36	0.47752
0	-1.326	0.43353
2	-1.309	0.39583
2	-1.275	0.35814
2	-1.241	0.32044
2	-1.19	0.28274
2	-1.173	0.24504
2	-1.139	0.21363
2	-1.105	0.17593
2	-1.088	0.14451
2	-1.054	0.1131
2	-1.037	0.08168
2	-1.02	0.050265
2	-0.986	0.018849
2	-0.969	6.2705
2	-0.952	6.2454
2	-0.952	6.214
2	-0.935	6.1889
2	-0.918	6.1574
2	-0.918	6.1323
2	-0.901	6.1009
2	-0.901	6.0758
2	-0.901	6.0506
2	-0.901	6.0192
2	-0.901	5.9941
2	-0.901	5.9689
2	-0.901	5.9375
2	-0.901	5.9124
2	-0.918	5.881
2	-0.918	5.8559
2	-0.935	5.8307
0	-0.952	5.7993
0	-0.986	5.7679
0	-1.003	5.7428
0	-1.037	5.7113
0	-1.071	5.6799
0	-1.105	5.6422
0	-1.139	5.6108
0	-1.19	5.5731
0	-1.224	5.5417
0	-1.258	5.504
0	-1.309	5.46
0	-1.343	5.4223
0	-1.394	5.3783
0	-1.445	5.3406
0	-1.496	5.2966
0	-1.547	5.2464
0	-1.598	5.2024
0	-1.649	5.1521
1	-1.7	5.1019
1	-1.768	5.0516
1	-1.836	4.9951
1	-1.921	4.9385
1	-1.989	4.882
1	-2.057	4.8191
1	-2.142	4.7563
1	-2.21	4.6935
1	-2.295	4.6244
1	-2.363	4.5553
0	-2.414	4.4798
0	-2.482	4.4044
0	-2.533	4.3291
0	-2.584	4.2537
0	-2.635	4.1783
0	-2.686	4.0966
0	-2.737	4.0149
0	-2.771	3.9332
0	-2.822	3.8453
0	-2.856	3.7636
0	-2.89	3.6756
0	-2.907	3.5877
0	-2.924	3.4997
0	-2.941	3.4117
0	-2.958	3.3238
0	-2.975	3.2358
0	-2.975	3.1416
0	-2.958	3.0536
0	-2.958	2.9656
0	-2.941	2.8777
0	-2.924	2.7897
0	-2.907	2.7017
0	-2.873	2.6138
0	-2.839	2.5258
0	-2.805	2.4441
0	-2.754	2.3624
0	-2.703	2.2808
0	-2.669	2.1991
0	-2.618	2.1174
0	-2.55	2.042
0	-2.499	1.9666
0	-2.448	1.8912
0	-2.38	1.8158
0	-2.329	1.7467
0	-2.261	1.6776
0	-2.21	1.6085
0	-2.142	1.5456
0	-2.091	1.4828
0	-2.023	1.42
0	-1.955	1.3572
0	-1.904	1.3006
0	-1.853	1.2441
0	-1.785	1.1875
0	-1.734	1.1372
0	-1.683	1.087
0	-1.632	1.0367
0	-1.564	0.98645
0	-1.53	0.94246
0	-1.479	0.8922
0	-1.428	0.84822
0	-1.377	0.81052
0	-1.343	0.76654
0	-1.292	0.72884
0	-1.258	0.69114
0	-1.224	0.65344
0	-1.19	0.61574
2	-1.156	0.57805
2	-1.105	0.54663
2	-1.054	0.51521
2	-1.003	0.4838
2	-0.969	0.45238
2	-0.918	0.42725
2	-0.884	0.39583
2	-0.833	0.3707
2	-0.799	0.34557
2	-0.765	0.32044
2	-0.731	0.30159
2	-0.697	0.27646
2	-0.663	0.25761
2	-0.629	0.23876
0	-0.612	0.21991
0	-0.612	0.20106
0	-0.595	0.18221
0	-0.578	0.16336
0	-0.578	0.14451
0	-0.561	0.13195
2	-0.561	0.1131
2	-0.527	0.094246
2	-0.51	0.08168
2	-0.493	0.062831
2	-0.476	0.050265
2	-0.459	0.037699
2	-0.442	0.018849
2	-0.408	0.0062831
2	-0.391	6.2768
2	-0.391	6.2642
2	-0.374	6.258
2	-0.357	6.2454
2	-0.34	6.2328
2	-0.323	6.2265
2	-0.306	6.214
2	-0.306	6.2014
2	-0.289	6.1951
2	-0.272	6.1889
2	-0.272	6.1763
2	-0.255	6.17
2	-0.255	6.1637
2	-0.238	6.1574
2	-0.238	6.1449
2	-0.221	6.1386
2	-0.221	6.1323
2	-0.204	6.126
2	-0.204	6.1197
2	-0.187	6.1135
2	-0.187	6.1072
2	-0.187	6.1009
2	-0.17	6.0946
2	-0.17	6.0883
2	-0.17	6.0883
2	-0.17	6.082
2	-0.153	6.0758
2	-0.153	6.0695
2	-0.153	6.0632
2	-0.153	6.0632
2	-0.136	6.0569
2	-0.136	6.0506
2	-0.136	6.0443
2	-0.136	6.0443
2	-0.136	6.0381
2	-0.136	6.0318
2	-0.136	6.0318
2	-0.136	6.0255
2	-0.136	6.0192
2	-0.136	6.0192
2	-0.119	6.0129
2	-0.119	6.0066
2	-0.119	6.0066
2	-0.119	6.0004
2	-0.119	6.0004
2	-0.119	5.9941
2	-0.136	5.9878
2	-0.136	5.9878
2	-0.136	5.9815
2	-0.136	5.9752
2	-0.136	5.9752
2	-0.136	5.9689
2	-0.136	5.9627
2	-0.136	5.9627
2	-0.136	5.9564
2	-0.153	5.9501
2	-0.153	5.9438
2	-0.153	5.9438
0	-0.17	5.9375
0	-0.187	5.9313
0	-0.221	5.925
0	-0.238	5.9187
0	-0.255	5.9124
0	-0.272	5.8998
0	-0.306	5.8936
0	-0.323	5.881
0	-0.34	5.8747
0	-0.374	5.8621
1	-0.391	5.8496
1	-0.442	5.837
1	-0.476	5.8244
1	-0.527	5.8056
1	-0.561	5.793
1	-0.612	5.7742
1	-0.663	5.7553
1	-0.697	5.7302
1	-0.748	5.7113
1	-0.799	5.6862
1	-0.85	5.6611
1	-0.901	5.6359
1	-0.952	5.6108
1	-1.003	5.5794
1	-1.054	5.548
1	-1.122	5.5166
1	-1.173	5.4789
1	-1.241	5.4412
1	-1.292	5.4035
1	-1.36	5.3658
1	-1.428	5.3218
1	-1.479	5.2778
1	-1.547	5.2338
1	-1.615	5.1836
1	-1.683	5.1333
1	-1.768	5.083
0	-1.819	5.0328
0	-1.87	4.9762
0	-1.938	4.9197
0	-1.989	4.8568
0	-2.04	4.8003
0	-2.108	4.7375
0	-2.159	4.6683
0	-2.227	4.6055
0	-2.278	4.5364
0	-2.346	4.4673
0	-2.397	4.3982
0	-2.448	4.3228
0	-2.499	4.2474
0	-2.55	4.172
0	-2.601	4.0966
0	-2.652	4.0149
0	-2.686	3.9332
0	-2.737	3.8515
0	-2.771	3.7699
0	-2.805	3.6882
0	-2.822	3.6002
0	-2.856	3.5185
0	-2.873	3.4306
0	-2.89	3.3426
0	-2.89	3.2546
0	-2.89	3.173
1	-2.89	3.085
1	-2.907	2.997
1	-2.907	2.9091
1	-2.907	2.8211
1	-2.89	2.7332
1	-2.89	2.6452
1	-2.873	2.5572
1	-2.856	2.4755
0	-2.805	2.3876
0	-2.771	2.3059
0	-2.72	2.2242
0	-2.669	2.1425
0	-2.618	2.0609
0	-2.567	1.9855
0	-2.499	1.9101
0	-2.448	1.8347
0	-2.38	1.7593
0	-2.329	1.6902
0	-2.261	1.621
0	-2.21	1.5519
0	-2.142	1.4891
0	-2.074	1.4263
0	-2.023	1.3634
0	-1.955	1.3006
0	-1.904	1.2441
0	-1.853	1.1875
0	-1.785	1.131
0	-1.734	1.0807
0	-1.683	1.0304
0	-1.632	0.98016
0	-1.581	0.9299
0	-1.53	0.87963
0	-1.479	0.83565
0	-1.445	0.79167
0	-1.394	0.74769
0	-1.36	0.70999
0	-1.326	0.66601
0	-1.275	0.62831
0	-1.241	0.59061
0	-1.207	0.55291
0	-1.19	0.51521
0	-1.156	0.4838
2	-1.122	0.4461
2	-1.088	0.41469
2	-1.037	0.38327
2	-1.003	0.35185
2	-0.969	0.32044
2	-0.935	0.28902
2	-0.901	0.26389
2	-0.867	0.23876
2	-0.833	0.21363
2	-0.816	0.18849
2	-0.782	0.16336
2	-0.765	0.13823
2	-0.731	0.1131
2	-0.714	0.094246
2	-0.68	0.075397
2	-0.663	0.050265
2	-0.646	0.031415
2	-0.629	0.012566
2	-0.612	6.2768
2	-0.595	6.258
2	-0.578	6.2391
2	-0.561	6.2203
2	-0.561	6.2077
2	-0.544	6.1889
2	-0.527	6.17
2	-0.527	6.1574
2	-0.51	6.1386
2	-0.51	6.126
2	-0.51	6.1072
2	-0.493	6.0946
2	-0.493	6.082
2	-0.493	6.0632
2	-0.476	6.0506
2	-0.476	6.0381
2	-0.476	6.0192
2	-0.476	6.0066
2	-0.476	5.9878
2	-0.476	5.9752
2	-0.476	5.9627
2	-0.493	5.9438
2	-0.493	5.9313
2	-0.493	5.9187
2	-0.493	5.8998
2	-0.51	5.8873
2	-0.51	5.8684
2	-0.527	5.8559
2	-0.527	5.837
2	-0.544	5.8244
2	-0.544	5.8056
0	-0.578	5.7867
0	-0.612	5.7742
0	-0.629	5.7553
0	-0.663	5.7302
0	-0.697	5.7113
0	-0.731	5.6925
0	-0.765	5.6674
0	-0.799	5.6422
0	-0.833	5.6171
0	-0.867	5.592
0	-0.901	5.5668
0	-0.952	5.5417
0	-0.986	5.5103
0	-1.037	5.4789
0	-1.071	5.4474
0	-1.122	5.416
0	-1.156	5.3783
0	-1.207	5.3469
0	-1.258	5.3092
0	-1.309	5.2652
0	-1.36	5.2275
0	-1.411	5.1836
0	-1.462	5.1396
0	-1.513	5.0956
0	-1.581	5.0516
0	-1.632	5.0014
0	-1.683	4.9511
0	-1.751	4.9008
1	-1.802	4.8506
1	-1.87	4.794
1	-1.955	4.7375
1	-2.023	4.6746
1	-2.108	4.6118
1	-2.176	4.549
1	-2.244	4.4798
1	-2.329	4.4107
1	-2.397	4.3416
1	-2.465	4.2662
1	-2.533	4.1908
1	-2.601	4.1154
1	-2.669	4.0338
0	-2.703	3.9583
0	-2.754	3.8704
0	-2.788	3.7887
0	-2.822	3.707
0	-2.839	3.6191
0	-2.873	3.5374
0	-2.89	3.4494
0	-2.907	3.3615
0	-2.907	3.2735
0	-2.924	3.1855
0	-2.924	3.0976
0	-2.907	3.0096
0	-2.89	2.9216
0	-2.89	2.8337
0	-2.856	2.752
0	-2.839	2.664
0	-2.805	2.5761
0	-2.771	2.4944
0	-2.72	2.4127
0	-2.686	2.331
0	-2.635	2.2494
0	-2.584	2.174
0	-2.533	2.0923
0	-2.482	2.0169
0	-2.431	1.9478
0	-2.363	1.8724
0	-2.312	1.8033
0	-2.244	1.7341
0	-2.193	1.665
0	-2.125	1.6022
0	-2.074	1.5394
0	-2.006	1.4765
0	-1.938	1.42
0	-1.887	1.3634
0	-1.819	1.3069
0	-1.768	1.2503
0	-1.717	1.2001
0	-1.649	1.1498
0	-1.598	1.0995
0	-1.547	1.0493
0	-1.496	1.0053
0	-1.445	0.96131
0	-1.394	0.91733
0	-1.343	0.87335
0	-1.292	0.83565
0	-1.258	0.79795
0	-1.207	0.76026
0	-1.173	0.72256
0	-1.139	0.69114
0	-1.088	0.65344
0	-1.054	0.62203
0	-1.02	0.59061
0	-0.986	0.5592
0	-0.952	0.53406
0	-0.935	0.50265
0	-0.901	0.47752
0	-0.867	0.4461
2	-0.85	0.42097
2	-0.799	0.39583
2	-0.765	0.37699
2	-0.731	0.35185
2	-0.697	0.333
0	-0.663	0.30787
0	-0.646	0.28902
0	-0.629	0.27017
0	-0.612	0.25132
0	-0.612	0.23247
0	-0.595	0.21363
2	-0.578	0.19478
2	-0.544	0.18221
2	-0.527	0.16336
2	-0.493	0.14451
2	-0.476	0.13195
2	-0.442	0.11938
2	-0.425	0.10681
2	-0.408	0.094246
2	-0.374	0.08168
2	-0.357	0.069114
2	-0.34	0.056548
2	-0.323	0.050265
2	-0.306	0.037699
2	-0.289	0.031415
2	-0.272	0.018849
2	-0.238	0.012566
2	-0.221	0.0062831
2	-0.204	0
2	-0.204	6.2768
2	-0.187	6.2705
2	-0.17	6.2642
2	-0.153	6.258
2	-0.136	6.258
2	-0.119	6.2517
2	-0.102	6.2454
2	-0.085	6.2454
2	-0.085	6.2391
2	-0.068	6.2391
2	-0.051	6.2391
2	-0.034	6.2328
2	-0.017	6.2328
2	-0.017	6.2328
2	0	6.2328
2	0	6.2328
2	0.017	6.2328
2	0.034	6.2328
2	0.034	6.2328
2	0.051	6.2391
2	0.068	6.2391
2	0.085	6.2391
2	0.102	6.2454
2	0.102	6.2454
2	0.119	6.2517
0	0.119	6.258
0	0.119	6.258
0	0.119	6.2642
0	0.119	6.2705
0	0.119	6.2705
0	0.119	6.2768
0	0.119	6.2768
0	0.119	0
0	0.119	0.0062831
0	0.119	0.0062831
0	0.119	0.012566
1	0.119	0.012566
1	0.102	0.018849
1	0.085	0.018849
1	0.068	0.025132
1	0.068	0.025132
1	0.051	0.031415
1	0.034	0.031415
1	0.017	0.031415
1	0	0.031415
1	0	0.031415
1	0	0.031415
1	-0.017	0.031415
0	-0.017	0.031415
0	-0.017	0.031415
0	-0.017	0.031415
0	-0.017	0.025132
0	-0.017	0.025132
0	-0.017	0.025132
0	0	0.025132
0	0	0.025132
0	0	0.025132
0	0	0.025132
0	0	0.025132
0	0	0.025132
0	0	0.025132
0	0	0.025132
0	0	0.025132
0	0	0.025132
0	0	0.025132
0	0	0.025132
0	0	0.025132
0	0	0.025132
0	0	0.025132
1	0	0.025132
1	0	0.025132
1	-0.017	0.025132
1	-0.034	0.025132
1	-0.034	0.025132
1	-0.051	0.018849
1	-0.068	0.018849
0	-0.068	0.018849
0	-0.068	0.012566
0	-0.068	0.012566
0	-0.068	0.012566
0	-0.068	0.0062831
0	-0.068	0.0062831
0	-0.068	0
0	-0.068	0
0	-0.068	0
0	-0.068	6.2768
0	-0.068	6.2768
0	-0.068	6.2768
0	-0.068	6.2705
0	-0.068	6.2705
2	-0.068	6.2705
2	-0.051	6.2642
2	-0.034	6.2642
2	-0.017	6.2642
2	0	6.2642
2	0	6.2642
2	0.017	6.2642
2	0.017	6.2642
2	0.034	6.2642
2	0.051	6.2705
2	0.068	6.2705
2	0.085	6.2705
0	0.085	6.2768
0	0.085	6.2768
0	0.085	0
0	0.085	0
0	0.085	0.0062831
0	0.085	0.0062831
0	0.085	0.012566
0	0.085	0.012566
0	0.085	0.012566
0	0.085	0.018849
0	0.085	0.018849
0	0.102	0.025132
0	0.102	0.025132
1	0.102	0.031415
1	0.085	0.031415
1	0.068	0.037699
1	0.051	0.037699
1	0.034	0.037699
1	0.034	0.043982
1	0.017	0.043982
1	0	0.043982
1	0	0.043982
1	0	0.043982
0	0	0.043982
0	0	0.043982
0	0	0.043982
0	0	0.043982
0	0	0.043982
0	0	0.043982
0	0	0.043982
0	0	0.043982
0	0	0.043982
0	0	0.043982
0	0	0.043982
0	0	0.043982
0	0.017	0.043982
0	0.017	0.043982
1	0.017	0.043982
1	0	0.043982
1	0	0.043982
1	0	0.043982
1	-0.017	0.043982
1	-0.034	0.043982
1	-0.051	0.043982
0	-0.051	0.037699
0	-0.051	0.037699
0	-0.034	0.037699
0	-0.034	0.037699
0	-0.034	0.031415
0	-0.034	0.031415
0	-0.034	0.031415
0	-0.034	0.031415
0	-0.034	0.031415
0	-0.017	0.025132
0	-0.017	0.025132
0	-0.017	0.025132
0	-0.017	0.025132
0	-0.017	0.025132
0	-0.017	0.025132
0	-0.017	0.025132
0	-0.017	0.025132
0	-0.017	0.018849
0	-0.017	0.018849
0	-0.017	0.018849
0	0	0.018849
0	0	0.018849
0	0	0.018849
0	0	0.018849
0	0	0.018849
0	0	0.018849
0	0	0.018849
0	0	0.018849
0	0	0.018849
0	0	0.018849
0	0	0.018849
0	0	0.018849
0	0	0.018849
0	0	0.018849
0	0	0.018849
0	0	0.018849
0	0	0.018849
0	0	0.018849
0	0	0.018849
0	0	0.018849
0	0	0.018849
0	0	0.018849
0	0	0.018849
0	0	0.018849
0	0	0.018849
0	0	0.018849
0	0	0.018849
0	0.017	0.018849
0	0.017	0.018849
0	0.017	0.025132
0	0.017	0.025132
0	0.017	0.025132
0	0.017	0.025132
0	0.017	0.025132
0	0.017	0.025132
0	0.017	0.025132
0	0.017	0.025132
0	0.034	0.031415
0	0.034	0.031415
1	0.034	0.031415
1	0.017	0.031415
1	0	0.031415
1	0	0.031415
0	0	0.031415
0	0	0.031415
0	0	0.031415
0	0	0.031415
0	0	0.031415
0	0	0.031415
0	0	0.031415
0	0	0.031415
0	0	0.031415
0	0.017	0.037699
0	0.017	0.037699
0	0.017	0.037699
0	0.017	0.037699
0	0.017	0.037699
0	0.017	0.037699
0	0.017	0.037699
0	0.034	0.037699
1	0.034	0.043982
1	0.017	0.043982
1	0	0.043982
1	0	0.043982
1	0	0.043982
1	-0.017	0.043982
1	-0.034	0.037699
0	-0.034	0.037699
0	-0.034	0.037699
0	-0.034	0.037699
0	-0.017	0.037699
0	-0.017	0.037699
0	-0.017	0.031415
0	-0.017	0.031415
0	-0.017	0.031415
0	-0.017	0.031415
0	-0.017	0.031415
0	-0.017	0.031415
0	0	0.031415
0	0	0.031415
0	0	0.031415
0	0	0.031415
0	0	0.031415
0	0	0.031415
0	0	0.031415
0	0	0.031415
0	0	0.031415
0	0	0.031415
0	0	0.031415
0	0	0.031415
0	0	0.031415
1	0	0.031415
1	0	0.031415
1	-0.017	0.031415
1	-0.017	0.025132
1	-0.034	0.025132
1	-0.051	0.025132
0	-0.051	0.025132
0	-0.051	0.018849
0	-0.051	0.018849
0	-0.051	0.018849
0	-0.051	0.018849
0	-0.051	0.012566
0	-0.051	0.012566
0	-0.051	0.012566
0	-0.051	0.012566
0	-0.034	0.0062831
0	-0.034	0.0062831
0	-0.034	0.0062831
0	-0.034	0.0062831
0	-0.034	0
0	-0.034	0
0	-0.034	0
0	-0.034	0
0	-0.034	6.2768
0	-0.034	6.2768
0	-0.034	6.2768
0	-0.034	6.2768
0	-0.034	6.2705
2	-0.034	6.2705
2	-0.017	6.2705
2	-0.017	6.2705
2	0	6.2705
2	0	6.2705
0	0	6.2705
0	0	6.2705
0	0	6.2705
0	0	6.2705
0	0	6.2705
0	0	6.2705
0	0	6.2705
0	0	6.2705
0	0	6.2705
0	0	6.2705
0	0	6.2705
2	0	6.2705
2	0.017	6.2705
2	0.034	6.2768
2	0.051	6.2768
2	0.068	6.2768
2	0.085	6.2768
0	0.085	0
0	0.085	0
0	0.085	0.0062831
0	0.085	0.0062831
0	0.085	0.012566
0	0.085	0.012566
0	0.085	0.012566
0	0.085	0.018849
0	0.085	0.018849
0	0.085	0.025132
0	0.085	0.025132
0	0.085	0.031415
0	0.085	0.031415
0	0.085	0.037699
0	0.102	0.037699
0	0.102	0.043982
1	0.102	0.043982
1	0.085	0.050265
1	0.068	0.050265
1	0.068	0.050265
1	0.051	0.056548
1	0.034	0.056548
1	0.017	0.056548
1	0.017	0.056548
1	0	0.056548
1	0	0.056548
1	-0.017	0.056548
1	-0.017	0.056548
1	-0.034	0.056548
1	-0.051	0.056548
0	-0.051	0.050265
0	-0.051	0.050265
0	-0.034	0.050265
0	-0.034	0.050265
0	-0.034	0.043982
0	-0.034	0.043982
0	-0.034	0.043982
0	-0.017	0.043982
0	-0.017	0.043982
0	-0.017	0.043982
0	-0.017	0.037699
0	-0.017	0.037699
0	-0.017	0.037699
0	-0.017	0.037699
0	0	0.037699
0	0	0.037699
0	0	0.037699
0	0	0.037699
0	0	0.037699
0	0	0.037699
0	0	0.037699
0	0	0.037699
1	0	0.037699
1	0	0.037699
1	-0.017	0.037699
1	-0.034	0.037699
1	-0.051	0.031415
1	-0.051	0.031415
1	-0.068	0.031415
1	-0.085	0.025132
0	-0.085	0.025132
0	-0.085	0.018849
0	-0.085	0.018849
0	-0.085	0.018849
0	-0.085	0.012566
0	-0.085	0.012566
0	-0.068	0.0062831
0	-0.068	0.0062831
0	-0.068	0.0062831
0	-0.068	0
0	-0.068	0
0	-0.068	6.2768
0	-0.068	6.2768
0	-0.068	6.2768
0	-0.068	6.2705
2	-0.068	6.2705
2	-0.068	6.2642
2	-0.051	6.2642
2	-0.034	6.2642
2	-0.017	6.2642
2	0	6.2642
2	0	6.2642
0	0	6.2642
0	0	6.2642
0	0	6.2642
0	0	6.2642
0	0	6.2642
0	0	6.2642
0	0	6.2642
0	0	6.2642
0	0	6.2642
0	0	6.2642
0	0	6.2642
0	0	6.2642
2	0	6.2642
2	0	6.2642
2	0.017	6.2642
2	0.034	6.2642
0	0.034	6.2642
0	0.034	6.2642
0	0.034	6.2705
0	0.034	6.2705
0	0.034	6.2705
0	0.034	6.2705
0	0.034	6.2705
0	0.034	6.2705
0	0.034	6.2768
0	0.017	6.2768
0	0.017	6.2768
0	0.017	6.2768
0	0.017	6.2768
0	0.017	6.2768
0	0.017	0
0	0.017	0
0	0.017	0
0	0.017	0
0	0.017	0
0	0.017	0
0	0.034	0
0	0.034	0.0062831
0	0.034	0.0062831
0	0.034	0.0062831
0	0.034	0.0062831
0	0.034	0.0062831
0	0.034	0.0062831
0	0.034	0.012566
0	0.034	0.012566
0	0.034	0.012566
0	0.034	0.012566
0	0.034	0.012566
0	0.034	0.018849
0	0.034	0.018849
0	0.034	0.018849
0	0.034	0.018849
0	0.034	0.018849
0	0.034	0.025132
0	0.051	0.025132
0	0.051	0.025132
0	0.051	0.025132
0	0.051	0.031415
0	0.051	0.031415
1	0.051	0.031415
1	0.034	0.037699
1	0.017	0.037699
1	0.017	0.037699
1	0	0.037699
1	0	0.037699
1	-0.017	0.037699
0	-0.017	0.037699
0	-0.017	0.037699
0	0	0.037699
0	0	0.031415
0	0	0.031415
0	0	0.031415
0	0	0.031415
0	0	0.031415
0	0	0.031415
0	0	0.031415
0	0	0.031415
1	0	0.031415
1	0	0.031415
1	-0.017	0.031415
1	-0.034	0.031415
1	-0.051	0.031415
0	-0.034	0.031415
0	-0.034	0.025132
0	-0.034	0.025132
0	-0.034	0.025132
0	-0.034	0.025132
0	-0.034	0.025132
0	-0.034	0.018849
0	-0.034	0.018849
0	-0.034	0.018849
0	-0.034	0.018849
0	-0.034	0.018849
0	-0.017	0.012566
0	-0.017	0.012566
0	-0.017	0.012566
0	-0.017	0.012566
0	-0.017	0.012566
0	-0.017	0.012566
0	-0.017	0.012566
0	-0.017	0.0062831
0	-0.017	0.0062831
0	-0.017	0.0062831
0	-0.017	0.0062831
0	-0.017	0.0062831
0	-0.017	0.0062831
0	-0.017	0.0062831
0	-0.017	0.0062831
0	-0.017	0.0062831
0	-0.017	0
0	-0.017	0
0	-0.017	0
0	-0.017	0
0	-0.017	0
0	-0.017	0
0	-0.017	0
0	-0.017	0
0	-0.017	0
0	-0.017	0
0	-0.017	0
0	-0.017	6.2768
0	-0.017	6.2768
0	-0.017	6.2768
0	-0.017	6.2768
0	-0.017	6.2768
0	-0.017	6.2768
0	-0.017	6.2768
0	-0.017	6.2768
0	-0.017	6.2768
0	-0.017	6.2768
0	-0.017	6.2768
0	-0.017	6.2705
2	-0.017	6.2705
2	0	6.2705
2	0	6.2705
2	0.017	6.2705
2	0.034	6.2705
0	0.034	6.2768
0	0.034	6.2768
0	0.034	6.2768
0	0.034	6.2768
0	0.034	6.2768
0	0.034	0
0	0.034	0
0	0.034	0
0	0.034	0
0	0.034	0
0	0.034	0
0	0.034	0.0062831
0	0.034	0.0062831
0	0.034	0.0062831
0	0.034	0.0062831
0	0.034	0.0062831
0	0.034	0.012566
0	0.034	0.012566
0	0.034	0.012566
0	0.034	0.012566
0	0.034	0.018849
1	0.034	0.018849
1	0.017	0.018849
1	0.017	0.018849
1	0	0.018849
1	0	0.018849
1	-0.017	0.018849
0	-0.017	0.018849
0	-0.017	0.018849
0	-0.017	0.018849
0	-0.017	0.018849
0	-0.017	0.012566
0	-0.017	0.012566
0	-0.017	0.012566
0	0	0.012566
0	0	0.012566
0	0	0.012566
0	0	0.012566
0	0	0.012566
0	0	0.012566
0	0	0.012566
0	0	0.012566
0	0	0.012566
0	0	0.012566
0	0	0.012566
0	0	0.012566
0	0	0.012566
0	0	0.012566
0	0	0.012566
0	0	0.0062831
0	0	0.0062831
0	0	0.0062831
0	0	0.0062831
0	0	0.0062831
0	0	0.0062831
0	0	0.0062831
0	0	0.0062831
0	0	0.0062831
0	0	0.0062831
0	0	0.0062831
0	0	0.0062831
0	0	0.012566
0	0	0.012566
0	0	0.012566
0	0	0.012566
0	0	0.012566
0	0	0.012566
1	0	0.012566
1	0	0.012566
1	-0.017	0.012566
1	-0.034	0.012566
1	-0.051	0.0062831
0	-0.034	0.0062831
0	-0.034	0.0062831
0	-0.034	0.0062831
0	-0.034	0
0	-0.034	0
0	-0.034	0
0	-0.034	0
0	-0.034	6.2768
0	-0.034	6.2768
0	-0.034	6.2768
0	-0.034	6.2768
0	-0.034	6.2705
0	-0.034	6.2705
0	-0.034	6.2705
0	-0.051	6.2705
0	-0.051	6.2642
0	-0.051	6.2642
0	-0.051	6.2642
0	-0.051	6.2642
0	-0.051	6.258
0	-0.051	6.258
2	-0.051	6.258
2	-0.034	6.258
2	-0.017	6.2517
2	0	6.2517
2	0	6.2517
2	0	6.2517
0	0	6.2517
0	0	6.258
0	0	6.258
0	0	6.258
0	0	6.258
0	0	6.258
0	0	6.258
0	0	6.258
0	0	6.258
0	0	6.258
0	0	6.258
2	0	6.258
2	0	6.258
2	0.017	6.258
2	0.034	6.258
2	0.051	6.258
0	0.051	6.2642
0	0.051	6.2642
0	0.051	6.2642
0	0.051	6.2642
0	0.051	6.2705
0	0.051	6.2705
0	0.034	6.2705
0	0.034	6.2705
0	0.034	6.2768
0	0.034	6.2768
0	0.034	6.2768
0	0.034	6.2768
0	0.034	6.2831
0	0.034	0
0	0.034	0
0	0.034	0
0	0.034	0
0	0.034	0.0062831
0	0.034	0.0062831
0	0.051	0.0062831
0	0.051	0.0062831
0	0.051	0.012566
0	0.051	0.012566
1	0.051	0.012566
1	0.034	0.012566
1	0.017	0.018849
1	0	0.018849
1	0	0.018849
1	-0.017	0.018849
1	-0.034	0.012566
1	-0.051	0.012566
0	-0.034	0.012566
0	-0.034	0.012566
0	-0.034	0.0062831
0	-0.034	0.0062831
0	-0.034	0.0062831
0	-0.034	0.0062831
0	-0.034	0.0062831
0	-0.034	0
0	-0.034	0
0	-0.034	0
0	-0.034	0
0	-0.034	0
0	-0.034	6.2768
0	-0.034	6.2768
0	-0.034	6.2768
0	-0.034	6.2768
0	-0.034	6.2705
0	-0.034	6.2705
0	-0.034	6.2705
0	-0.034	6.2705
0	-0.034	6.2705
0	-0.034	6.2642
2	-0.034	6.2642
2	-0.017	6.2642
2	-0.017	6.2642
2	0	6.2642
2	0	6.2642
2	0.017	6.2642
2	0.034	6.2642
0	0.034	6.2642
0	0.034	6.2642
0	0.034	6.2705
0	0.034	6.2705
0	0.034	6.2705
0	0.034	6.2705
0	0.034	6.2705
0	0.034	6.2768
0	0.034	6.2768
0	0.034	6.2768
0	0.034	6.2768
0	0.034	6.2768
0	0.034	6.2768
0	0.034	0
0	0.034	0
0	0.034	0
0	0.034	0
0	0.034	0
0	0.034	0.0062831
0	0.034	0.0062831
0	0.034	0.0062831
0	0.034	0.0062831
0	0.034	0.0062831
0	0.034	0.0062831
0	0.034	0.012566
0	0.034	0.012566
0	0.034	0.012566
0	0.034	0.012566
0	0.034	0.012566
0	0.034	0.018849
0	0.034	0.018849
0	0.034	0.018849
0	0.034	0.018849
0	0.034	0.025132
0	0.051	0.025132
0	0.051	0.025132
0	0.051	0.025132
0	0.051	0.031415
0	0.051	0.031415
0	0.051	0.031415
0	0.051	0.031415
0	0.051	0.037699
0	0.051	0.037699
1	0.068	0.037699
1	0.051	0.043982
1	0.034	0.043982
1	0.017	0.043982
1	0	0.043982
1	0	0.043982
0	0	0.043982
0	0	0.043982
0	0	0.043982
0	0	0.043982
0	0.017	0.050265
0	0.017	0.050265
0	0.017	0.050265
0	0.017	0.050265
0	0.017	0.050265
0	0.017	0.050265
0	0.034	0.050265
0	0.034	0.050265
0	0.034	0.056548
0	0.034	0.056548
1	0.034	0.056548
1	0.034	0.056548
1	0.017	0.062831
1	0	0.062831
1	0	0.062831
1	0	0.062831
1	-0.017	0.062831
1	-0.034	0.056548
1	-0.034	0.056548
1	-0.051	0.056548
1	-0.068	0.056548
0	-0.068	0.050265
0	-0.051	0.050265
0	-0.051	0.050265
0	-0.051	0.043982
0	-0.051	0.043982
0	-0.051	0.043982
0	-0.051	0.037699
0	-0.034	0.037699
0	-0.034	0.037699
0	-0.034	0.037699
0	-0.034	0.037699
0	-0.034	0.031415
0	-0.034	0.031415
0	-0.034	0.031415
0	-0.034	0.031415
0	-0.017	0.031415
0	-0.017	0.031415
0	-0.017	0.025132
0	-0.017	0.025132
0	-0.017	0.025132
0	-0.017	0.025132
0	-0.017	0.025132
0	-0.017	0.025132
0	-0.017	0.025132
0	0	0.025132
0	0	0.025132
0	0	0.018849
0	0	0.018849
0	0	0.018849
0	0	0.018849
0	0	0.018849
0	0	0.018849
0	0	0.018849
0	0	0.018849
0	0	0.018849
0	0	0.018849
0	0	0.018849
0	0	0.018849
0	0	0.018849
0	0	0.018849
0	0	0.018849
0	0	0.018849
0	0	0.018849
0	0	0.018849
0	0	0.018849
0	0	0.018849
0	0	0.018849
0	0	0.025132
0	0.017	0.025132
0	0.017	0.025132
0	0.017	0.025132
0	0.017	0.025132
0	0.017	0.025132
0	0.017	0.025132
0	0.017	0.025132
0	0.017	0.025132
0	0.017	0.031415
0	0.017	0.031415
1	0.034	0.031415
1	0.017	0.031415
1	0	0.031415
1	0	0.031415
1	-0.017	0.031415
1	-0.034	0.031415
1	-0.034	0.031415
0	-0.034	0.025132
0	-0.034	0.025132
0	-0.034	0.025132
0	-0.034	0.025132
0	-0.034	0.025132
0	-0.034	0.018849
0	-0.034	0.018849
0	-0.034	0.018849
0	-0.034	0.018849
0	-0.034	0.018849
0	-0.017	0.012566
0	-0.017	0.012566
0	-0.017	0.012566
0	-0.017	0.012566
0	-0.017	0.012566
0	-0.017	0.012566
0	-0.017	0.012566
0	-0.017	0.012566
0	-0.017	0.0062831
0	-0.017	0.0062831
0	-0.017	0.0062831
0	-0.017	0.0062831
0	-0.017	0.0062831
0	-0.017	0.0062831
0	-0.017	0.0062831
0	-0.017	0.0062831
0	-0.017	0
0	-0.017	0
0	-0.017	0
0	-0.017	0
0	-0.017	0
0	-0.017	0
0	-0.017	0
0	-0.017	0
0	-0.017	0
0	-0.017	0
0	-0.017	0
0	-0.017	6.2831
2	-0.017	6.2768
2	0	6.2768
2	0	6.2768
2	0.017	6.2768
2	0.034	0
2	0.051	0
0	0.051	0
0	0.051	0.0062831
0	0.051	0.0062831
0	0.051	0.0062831
0	0.051	0.0062831
0	0.051	0.012566
0	0.051	0.012566
0	0.051	0.012566
0	0.051	0.018849
0	0.068	0.018849
0	0.068	0.018849
0	0.068	0.025132
0	0.068	0.025132
0	0.068	0.025132
0	0.068	0.031415
0	0.068	0.031415
0	0.068	0.031415
0	0.068	0.037699
0	0.085	0.037699
1	0.085	0.043982
1	0.068	0.043982
1	0.051	0.043982
1	0.034	0.050265
1	0.034	0.050265
1	0.017	0.050265
1	0	0.050265
1	0	0.050265
1	0	0.050265
1	-0.017	0.050265
1	-0.034	0.050265
1	-0.051	0.050265
1	-0.068	0.043982
1	-0.068	0.043982
1	-0.085	0.037699
1	-0.102	0.037699
1	-0.119	0.031415
1	-0.136	0.031415
0	-0.119	0.025132
0	-0.119	0.025132
0	-0.119	0.018849
0	-0.119	0.012566
0	-0.119	0.012566
0	-0.119	0.0062831
0	-0.119	0
0	-0.119	0
0	-0.119	6.2768
0	-0.119	6.2768
0	-0.119	6.2705
0	-0.119	6.2642
0	-0.119	6.2642
0	-0.119	6.258
0	-0.119	6.2517
0	-0.119	6.2517
0	-0.136	6.2454
0	-0.136	6.2454
0	-0.136	6.2391
2	-0.136	6.2328
2	-0.119	6.2328
2	-0.102	6.2265
2	-0.102	6.2203
2	-0.085	6.2203
2	-0.068	6.2203
2	-0.051	6.214
2	-0.051	6.214
2	-0.034	6.214
2	-0.017	6.214
2	-0.017	6.2077
2	0	6.2077
2	0	6.2077
2	0.017	6.2077
2	0.017	6.214
2	0.034	6.214
0	0.034	6.214
0	0.034	6.214
0	0.017	6.214
0	0.017	6.214
0	0.017	6.214
0	0.017	6.2203
0	0	6.2203
0	0	6.2203
0	0	6.2203
2	0	6.2203
2	0.017	6.2203
2	0.017	6.2203
2	0.034	6.2203
2	0.051	6.2203
2	0.051	6.2265
2	0.068	6.2265
0	0.068	6.2265
0	0.068	6.2328
0	0.068	6.2328
0	0.068	6.2328
0	0.051	6.2391
0	0.051	6.2391
0	0.051	6.2391
0	0.051	6.2454
0	0.051	6.2454
0	0.051	6.2454
0	0.051	6.2454
0	0.034	6.2517
0	0.034	6.2517
0	0.034	6.2517
0	0.034	6.2517
0	0.034	6.258
0	0.034	6.258
0	0.034	6.258
0	0.034	6.258
0	0.034	6.258
0	0.034	6.2642
0	0.034	6.2642
0	0.034	6.2642
0	0.034	6.2642
0	0.017	6.2642
0	0.017	6.2642
0	0.017	6.2705
0	0.017	6.2705
0	0.017	6.2705
0	0.017	6.2705
0	0.017	6.2705
0	0.017	6.2705
0	0.017	6.2705
0	0.017	6.2768
0	0.017	6.2768
0	0.017	6.2768
0	0.017	6.2768
0	0.017	6.2768
0	0.017	6.2768
0	0.017	6.2768
0	0.017	6.2768
0	0.017	0
0	0.017	0
0	0.017	0
[truncated: 5,162 more rows]
