# Supplementary material for: Skilled motor control of an inverted pendulum implies low entropy of states but high entropy of actions
Source: PLoS Comput Biol. 2023 Jan 6;19(1):e1010810. doi: 10.1371/journal.pcbi.1010810 (PMC9851554; doi:10.1371/journal.pcbi.1010810)
Supplement: S2 File — The dataset within the file contains the data collected during the experiment. Each CSV file named “FRI_p_l.csv” corresponds to a different trial, where “p” stands for an unique numerical participant’s identifier and “l” stands for pendulum length (where “2” corresponds to 0.2, “3” to 0.3 m, “4” to 0.4 m, etc.). In every file, rows correspond to subsequent time steps, sampled with a frequency of 0.017 s. For every recorded time step, each column contains: the action selected by the trial’s participant (“action”). The value 0 corresponds to a “no action”, the value 1 represents an action that pushes the pendulum towards the clockwise direction and the value 2 corresponds to an action that pushes the pendulum towards the anti-clockwise direction.the angular velocity of the pendulum at that time step (“ang. velocity”), measured in rad s−1.the angle of the pendulum at that time step (“angle”), measured in rad with values in the interval [0, 2π) rad. The angle 0 rad corresponds to the pendulum oriented in its upright position.the single utility value associated to the whole trial (“utility”). (ZIP) [file pcbi.1010810.s002.zip › ExperimentalData/FRI_32_6.csv]

action	angular vel.	angle	trial utility
2	-3.111	3.8013	-9.0716
2	0	3.2358
2	0	3.2358
2	0	3.2358
2	-0.017	3.2358
2	-0.017	3.2358
2	-0.017	3.2358
2	-0.034	3.2358
2	-0.034	3.2358
2	-0.034	3.2295
2	-0.034	3.2295
2	-0.051	3.2295
2	-0.051	3.2295
2	-0.051	3.2232
2	-0.051	3.2232
2	-0.068	3.2232
2	-0.068	3.217
2	-0.068	3.217
2	-0.068	3.217
2	-0.085	3.2107
2	-0.085	3.2107
2	-0.085	3.2044
2	-0.085	3.2044
2	-0.085	3.2044
2	-0.102	3.1981
2	-0.102	3.1981
2	-0.102	3.1918
2	-0.102	3.1918
2	-0.102	3.1855
2	-0.102	3.1793
2	-0.102	3.1793
2	-0.102	3.173
2	-0.085	3.173
2	-0.068	3.1667
2	-0.068	3.1667
2	-0.051	3.1667
2	-0.034	3.1667
2	-0.017	3.1604
2	-0.017	3.1604
2	0	3.1604
2	0	3.1604
2	0	3.1604
2	0.017	3.1604
2	0.034	3.1604
2	0.051	3.1667
2	0.051	3.1667
2	0.068	3.1667
2	0.085	3.173
2	0.085	3.173
2	0.102	3.1793
2	0.119	3.1793
2	0.119	3.1855
2	0.136	3.1855
2	0.153	3.1918
2	0.153	3.1981
2	0.17	3.2044
2	0.187	3.2107
2	0.187	3.217
0	0.187	3.2232
0	0.187	3.2232
0	0.17	3.2295
0	0.17	3.2358
0	0.17	3.2421
0	0.153	3.2484
0	0.153	3.2546
0	0.153	3.2546
0	0.136	3.2609
0	0.136	3.2672
0	0.136	3.2735
0	0.119	3.2735
0	0.119	3.2798
0	0.102	3.2798
0	0.102	3.2861
0	0.102	3.2861
0	0.085	3.2923
0	0.085	3.2923
0	0.068	3.2986
0	0.068	3.2986
0	0.051	3.2986
0	0.051	3.3049
0	0.034	3.3049
0	0.034	3.3049
0	0.017	3.3049
0	0.017	3.3049
0	0	3.3112
0	0	3.3112
0	0	3.3112
0	0	3.3112
0	-0.017	3.3049
0	-0.017	3.3049
0	-0.034	3.3049
0	-0.034	3.3049
0	-0.051	3.3049
0	-0.051	3.2986
0	-0.068	3.2986
0	-0.068	3.2986
0	-0.085	3.2923
0	-0.085	3.2923
0	-0.085	3.2923
0	-0.102	3.2861
0	-0.102	3.2798
0	-0.119	3.2798
0	-0.119	3.2735
0	-0.136	3.2735
0	-0.136	3.2672
0	-0.136	3.2609
0	-0.153	3.2609
0	-0.153	3.2546
0	-0.153	3.2484
0	-0.17	3.2421
0	-0.17	3.2358
0	-0.17	3.2358
0	-0.17	3.2295
0	-0.187	3.2232
0	-0.187	3.217
0	-0.187	3.2107
0	-0.187	3.2044
0	-0.187	3.1981
0	-0.204	3.1918
0	-0.204	3.1855
0	-0.204	3.1793
0	-0.204	3.173
0	-0.204	3.1667
0	-0.204	3.1604
0	-0.204	3.1541
0	-0.204	3.1478
0	-0.204	3.1416
0	-0.204	3.1353
0	-0.204	3.129
0	-0.204	3.1227
0	-0.204	3.1164
0	-0.204	3.1101
0	-0.204	3.1038
0	-0.204	3.0976
0	-0.204	3.0913
0	-0.204	3.085
0	-0.187	3.0787
0	-0.187	3.0724
0	-0.187	3.0661
0	-0.187	3.0599
0	-0.17	3.0536
0	-0.17	3.0473
0	-0.17	3.041
0	-0.17	3.0347
0	-0.153	3.0347
0	-0.153	3.0284
0	-0.153	3.0222
0	-0.136	3.0159
0	-0.136	3.0159
0	-0.136	3.0096
0	-0.119	3.0033
0	-0.119	3.0033
0	-0.102	2.997
0	-0.102	2.997
0	-0.102	2.9908
0	-0.085	2.9908
0	-0.085	2.9845
0	-0.068	2.9845
0	-0.068	2.9845
0	-0.051	2.9782
0	-0.051	2.9782
0	-0.034	2.9782
0	-0.034	2.9719
2	-0.017	2.9719
2	0	2.9719
2	0	2.9719
2	0.017	2.9719
2	0.051	2.9719
2	0.068	2.9782
2	0.085	2.9782
2	0.119	2.9845
2	0.136	2.9845
2	0.153	2.9908
2	0.17	2.997
2	0.187	3.0033
2	0.221	3.0096
2	0.238	3.0159
2	0.255	3.0222
2	0.272	3.0284
2	0.289	3.041
2	0.306	3.0473
2	0.323	3.0599
2	0.34	3.0661
2	0.357	3.0787
2	0.374	3.0913
2	0.391	3.1038
2	0.408	3.1164
2	0.425	3.129
2	0.425	3.1416
2	0.442	3.1541
2	0.459	3.1667
2	0.476	3.1793
2	0.476	3.1981
2	0.493	3.2107
2	0.493	3.2295
2	0.51	3.2421
2	0.51	3.2546
2	0.527	3.2735
2	0.527	3.2923
2	0.527	3.3049
2	0.544	3.3238
2	0.544	3.3363
2	0.544	3.3552
2	0.544	3.374
2	0.544	3.3866
2	0.544	3.4054
2	0.544	3.4243
2	0.544	3.4369
2	0.544	3.4557
2	0.544	3.4745
2	0.544	3.4871
2	0.527	3.506
2	0.527	3.5185
2	0.527	3.5374
2	0.51	3.5499
2	0.51	3.5688
2	0.51	3.5814
2	0.493	3.6002
2	0.476	3.6128
2	0.476	3.6316
0	0.442	3.6442
0	0.425	3.6568
0	0.408	3.6693
0	0.374	3.6819
0	0.357	3.6945
0	0.323	3.7008
0	0.289	3.7133
0	0.272	3.7196
0	0.238	3.7259
0	0.204	3.7322
0	0.187	3.7384
0	0.153	3.7447
0	0.119	3.751
0	0.102	3.7573
0	0.068	3.7573
0	0.034	3.7573
0	0.017	3.7636
0	0	3.7636
0	-0.034	3.7573
0	-0.068	3.7573
0	-0.085	3.7573
0	-0.119	3.751
0	-0.153	3.751
0	-0.17	3.7447
0	-0.204	3.7384
0	-0.238	3.7322
0	-0.255	3.7196
0	-0.289	3.7133
0	-0.306	3.707
0	-0.34	3.6945
0	-0.374	3.6819
0	-0.391	3.6693
0	-0.408	3.6631
0	-0.442	3.6442
0	-0.459	3.6316
0	-0.493	3.6191
0	-0.51	3.6065
0	-0.527	3.5877
0	-0.561	3.5688
0	-0.578	3.5562
0	-0.595	3.5374
0	-0.612	3.5185
0	-0.629	3.4997
0	-0.646	3.4808
0	-0.663	3.462
0	-0.68	3.4369
0	-0.697	3.418
0	-0.697	3.3992
0	-0.714	3.374
0	-0.731	3.3552
0	-0.731	3.33
0	-0.748	3.3112
0	-0.748	3.2861
0	-0.765	3.2609
0	-0.765	3.2421
0	-0.765	3.217
0	-0.765	3.1918
0	-0.765	3.173
0	-0.782	3.1478
0	-0.765	3.1227
0	-0.765	3.0976
0	-0.765	3.0787
0	-0.765	3.0536
0	-0.765	3.0284
0	-0.748	3.0096
0	-0.748	2.9845
0	-0.731	2.9593
0	-0.731	2.9405
0	-0.714	2.9154
0	-0.697	2.8965
0	-0.697	2.8777
0	-0.68	2.8525
0	-0.663	2.8337
0	-0.646	2.8148
0	-0.629	2.796
0	-0.612	2.7771
0	-0.595	2.7583
0	-0.578	2.7394
0	-0.561	2.7206
0	-0.527	2.708
0	-0.51	2.6892
0	-0.493	2.6766
0	-0.476	2.6578
0	-0.442	2.6452
0	-0.425	2.6326
0	-0.391	2.62
0	-0.374	2.6075
0	-0.34	2.5949
0	-0.323	2.5886
0	-0.289	2.5761
0	-0.272	2.5698
0	-0.238	2.5635
0	-0.204	2.5572
0	-0.187	2.5509
0	-0.153	2.5447
0	-0.119	2.5384
0	-0.102	2.5321
0	-0.068	2.5321
0	-0.034	2.5321
0	-0.017	2.5321
0	0	2.5321
0	0.034	2.5321
0	0.051	2.5321
0	0.085	2.5321
0	0.119	2.5384
0	0.136	2.5384
0	0.17	2.5447
0	0.204	2.5509
2	0.221	2.5572
2	0.272	2.5635
2	0.306	2.5761
2	0.34	2.5823
2	0.391	2.5949
2	0.425	2.6075
2	0.459	2.62
2	0.493	2.6389
2	0.544	2.6515
2	0.578	2.6703
2	0.612	2.6892
2	0.646	2.708
2	0.68	2.7269
2	0.714	2.7457
2	0.748	2.7708
2	0.765	2.7897
2	0.799	2.8148
2	0.833	2.84
2	0.85	2.8651
2	0.884	2.8902
2	0.901	2.9216
2	0.935	2.9468
2	0.952	2.9782
2	0.969	3.0033
2	0.986	3.0347
2	1.003	3.0661
2	1.02	3.0976
2	1.037	3.129
2	1.054	3.1604
2	1.071	3.1918
2	1.071	3.2232
2	1.088	3.2546
2	1.088	3.2861
2	1.088	3.3238
2	1.088	3.3552
2	1.088	3.3866
2	1.088	3.418
2	1.088	3.4557
2	1.088	3.4871
2	1.088	3.5185
2	1.088	3.5499
2	1.071	3.5877
2	1.054	3.6191
2	1.054	3.6505
2	1.037	3.6819
2	1.02	3.7133
2	1.003	3.7447
2	1.003	3.7761
2	0.986	3.8013
2	0.952	3.8327
2	0.935	3.8641
0	0.901	3.8892
0	0.867	3.9144
0	0.833	3.9395
0	0.799	3.9646
0	0.765	3.9898
0	0.714	4.0149
0	0.68	4.0338
0	0.646	4.0526
0	0.595	4.0714
0	0.561	4.0903
0	0.527	4.1091
0	0.476	4.1217
0	0.442	4.1343
0	0.391	4.1468
0	0.357	4.1594
0	0.306	4.172
0	0.272	4.1783
0	0.221	4.1845
0	0.187	4.1908
0	0.136	4.1971
0	0.085	4.2034
0	0.051	4.2034
0	0	4.2034
0	-0.017	4.2034
0	-0.068	4.2034
0	-0.102	4.2034
0	-0.153	4.1971
0	-0.204	4.1908
0	-0.238	4.1845
0	-0.289	4.1783
0	-0.323	4.1657
0	-0.374	4.1594
0	-0.408	4.1468
0	-0.459	4.1343
0	-0.493	4.1154
0	-0.527	4.1029
0	-0.578	4.084
0	-0.612	4.0652
0	-0.663	4.0463
0	-0.697	4.0275
0	-0.731	4.0023
0	-0.765	3.9835
0	-0.799	3.9583
0	-0.85	3.9332
0	-0.884	3.9081
0	-0.918	3.883
0	-0.935	3.8515
0	-0.969	3.8201
0	-1.003	3.795
0	-1.037	3.7636
0	-1.071	3.7322
0	-1.088	3.7008
0	-1.122	3.6631
0	-1.139	3.6316
0	-1.156	3.5939
0	-1.173	3.5625
0	-1.207	3.5248
0	-1.224	3.4871
0	-1.241	3.4494
0	-1.241	3.4117
0	-1.258	3.374
0	-1.275	3.3363
0	-1.275	3.2986
0	-1.292	3.2609
0	-1.292	3.2232
0	-1.292	3.1793
0	-1.292	3.1416
0	-1.292	3.1038
0	-1.292	3.0661
0	-1.275	3.0284
0	-1.275	2.9908
0	-1.258	2.9468
0	-1.258	2.9091
0	-1.241	2.8714
0	-1.224	2.8337
0	-1.207	2.8023
0	-1.19	2.7646
0	-1.173	2.7269
0	-1.156	2.6955
0	-1.122	2.6578
0	-1.105	2.6263
0	-1.071	2.5886
0	-1.054	2.5572
0	-1.02	2.5258
0	-0.986	2.4944
0	-0.969	2.4693
0	-0.935	2.4378
0	-0.901	2.4127
0	-0.867	2.3876
0	-0.833	2.3562
0	-0.799	2.3373
0	-0.748	2.3122
0	-0.714	2.287
0	-0.68	2.2682
0	-0.646	2.2494
0	-0.595	2.2305
0	-0.561	2.2117
0	-0.527	2.1928
0	-0.476	2.1802
0	-0.442	2.1677
0	-0.391	2.1551
0	-0.357	2.1425
0	-0.306	2.13
0	-0.272	2.1237
0	-0.221	2.1111
0	-0.187	2.1048
0	-0.136	2.1048
0	-0.102	2.0986
0	-0.051	2.0986
0	-0.017	2.0923
0	0.017	2.0923
0	0.051	2.0986
0	0.102	2.0986
0	0.153	2.1048
0	0.187	2.1111
0	0.238	2.1174
0	0.272	2.1237
0	0.323	2.13
0	0.357	2.1425
0	0.391	2.1551
0	0.442	2.1677
0	0.476	2.1802
0	0.527	2.1928
2	0.561	2.2117
2	0.612	2.2305
2	0.663	2.2494
2	0.714	2.2682
2	0.765	2.2933
2	0.816	2.3185
2	0.867	2.3436
2	0.918	2.3687
2	0.969	2.4001
2	1.003	2.4253
2	1.054	2.4567
2	1.105	2.4944
2	1.139	2.5258
2	1.19	2.5635
2	1.224	2.5949
2	1.258	2.6326
2	1.292	2.6703
2	1.326	2.7143
2	1.36	2.752
2	1.394	2.796
2	1.428	2.84
2	1.445	2.8777
2	1.479	2.9279
2	1.496	2.9719
2	1.513	3.0159
2	1.53	3.0599
2	1.547	3.1101
2	1.564	3.1541
2	1.564	3.2044
2	1.581	3.2484
2	1.581	3.2986
2	1.598	3.3426
2	1.598	3.3929
2	1.598	3.4431
2	1.581	3.4871
2	1.581	3.5374
2	1.581	3.5814
2	1.564	3.6316
2	1.547	3.6756
2	1.53	3.7259
2	1.53	3.7699
2	1.496	3.8138
2	1.479	3.8641
2	1.462	3.9081
2	1.445	3.9521
2	1.411	3.996
0	1.377	4.0338
0	1.343	4.0777
0	1.292	4.1154
0	1.258	4.1531
0	1.207	4.1908
0	1.173	4.2285
0	1.122	4.2599
0	1.071	4.2976
0	1.02	4.3291
0	0.986	4.3605
0	0.935	4.3856
0	0.884	4.417
0	0.833	4.4421
0	0.782	4.4673
0	0.731	4.4861
0	0.697	4.5113
0	0.646	4.5301
0	0.595	4.549
0	0.544	4.5678
0	0.493	4.5804
0	0.442	4.593
0	0.391	4.6055
0	0.34	4.6181
0	0.289	4.6306
0	0.238	4.6369
0	0.187	4.6432
0	0.136	4.6495
0	0.085	4.6558
0	0.034	4.6558
0	0	4.6558
0	-0.034	4.6558
0	-0.085	4.6558
0	-0.136	4.6495
0	-0.187	4.6432
0	-0.238	4.6369
0	-0.289	4.6306
0	-0.34	4.6181
0	-0.391	4.6055
0	-0.442	4.593
0	-0.493	4.5804
0	-0.544	4.5678
0	-0.595	4.549
0	-0.629	4.5301
0	-0.68	4.5113
0	-0.731	4.4861
0	-0.782	4.4673
0	-0.833	4.4421
0	-0.884	4.417
0	-0.918	4.3856
0	-0.969	4.3605
0	-1.02	4.3291
0	-1.071	4.2976
0	-1.105	4.2662
0	-1.156	4.2285
0	-1.19	4.1971
0	-1.241	4.1594
0	-1.275	4.1217
0	-1.326	4.0777
0	-1.36	4.04
0	-1.394	3.996
0	-1.428	3.9583
0	-1.462	3.9144
0	-1.496	3.8704
0	-1.53	3.8201
0	-1.564	3.7761
0	-1.598	3.7259
0	-1.615	3.6819
0	-1.649	3.6316
0	-1.666	3.5814
0	-1.683	3.5311
0	-1.7	3.4808
0	-1.717	3.4243
0	-1.734	3.374
0	-1.734	3.3238
0	-1.751	3.2672
0	-1.751	3.217
0	-1.751	3.1667
0	-1.751	3.1101
0	-1.751	3.0599
0	-1.734	3.0096
0	-1.734	2.9531
0	-1.717	2.9028
0	-1.7	2.8525
0	-1.683	2.8023
0	-1.666	2.752
0	-1.649	2.7017
0	-1.632	2.6515
0	-1.598	2.6012
0	-1.581	2.5509
0	-1.547	2.507
0	-1.513	2.463
0	-1.479	2.4127
0	-1.445	2.3687
0	-1.411	2.3247
0	-1.377	2.287
0	-1.326	2.2431
0	-1.292	2.2054
0	-1.258	2.1677
0	-1.207	2.13
0	-1.173	2.0923
0	-1.122	2.0609
0	-1.071	2.0232
0	-1.037	1.9917
0	-0.986	1.9666
0	-0.935	1.9352
0	-0.884	1.9101
0	-0.85	1.8786
0	-0.799	1.8535
0	-0.748	1.8347
0	-0.697	1.8095
0	-0.646	1.7907
0	-0.595	1.7718
0	-0.544	1.753
0	-0.493	1.7404
0	-0.442	1.7216
0	-0.408	1.709
0	-0.357	1.6964
0	-0.306	1.6902
0	-0.255	1.6776
0	-0.204	1.6713
0	-0.153	1.665
0	-0.102	1.665
0	-0.051	1.6587
0	0	1.6587
0	0.034	1.6587
0	0.085	1.665
0	0.136	1.665
0	0.187	1.6713
0	0.238	1.6776
0	0.272	1.6839
0	0.323	1.6964
0	0.374	1.7027
0	0.425	1.7153
0	0.476	1.7341
0	0.527	1.7467
0	0.578	1.7655
0	0.629	1.7844
0	0.68	1.8033
0	0.714	1.8221
0	0.765	1.8472
0	0.816	1.8661
2	0.867	1.8975
2	0.918	1.9226
2	0.986	1.9478
2	1.037	1.9792
2	1.105	2.0106
2	1.156	2.0483
2	1.207	2.086
2	1.275	2.1237
2	1.326	2.1614
2	1.377	2.1991
2	1.428	2.2431
2	1.479	2.287
2	1.53	2.331
2	1.581	2.3813
2	1.632	2.4253
2	1.666	2.4755
2	1.717	2.5258
2	1.751	2.5823
2	1.785	2.6326
2	1.819	2.6892
2	1.853	2.7457
2	1.887	2.8023
2	1.921	2.8588
2	1.938	2.9154
2	1.972	2.9782
2	1.989	3.0347
2	2.006	3.0976
2	2.006	3.1541
2	2.023	3.217
2	2.023	3.2798
2	2.04	3.3363
2	2.04	3.3992
2	2.04	3.462
2	2.023	3.5248
2	2.023	3.5814
2	2.006	3.6442
2	2.006	3.707
2	1.989	3.7636
2	1.972	3.8264
2	1.938	3.883
2	1.921	3.9395
2	1.904	3.996
2	1.87	4.0526
2	1.836	4.1091
2	1.819	4.1657
2	1.785	4.2222
2	1.751	4.2725
2	1.717	4.3291
0	1.666	4.3793
0	1.615	4.4296
0	1.564	4.4736
0	1.53	4.5238
0	1.479	4.5678
0	1.428	4.6118
0	1.377	4.6558
0	1.326	4.6935
0	1.275	4.7312
0	1.224	4.7689
0	1.173	4.8066
0	1.122	4.838
0	1.071	4.8757
0	1.02	4.9071
0	0.969	4.9385
0	0.918	4.9637
0	0.867	4.9888
0	0.816	5.0202
0	0.782	5.039
0	0.731	5.0642
0	0.68	5.083
0	0.629	5.1082
0	0.595	5.127
0	0.544	5.1396
0	0.493	5.1584
0	0.459	5.171
0	0.408	5.1836
0	0.357	5.1961
0	0.323	5.2087
0	0.272	5.215
0	0.238	5.2275
0	0.187	5.2338
0	0.136	5.2338
0	0.102	5.2401
0	0.051	5.2401
0	0.017	5.2464
0	-0.017	5.2464
0	-0.051	5.2401
0	-0.102	5.2401
0	-0.136	5.2338
0	-0.187	5.2338
0	-0.221	5.2275
0	-0.272	5.215
0	-0.306	5.2087
0	-0.357	5.1961
0	-0.408	5.1836
0	-0.442	5.171
0	-0.493	5.1584
0	-0.544	5.1459
0	-0.578	5.127
0	-0.629	5.1082
0	-0.68	5.0893
0	-0.714	5.0705
0	-0.765	5.0453
0	-0.816	5.0202
0	-0.867	4.9951
0	-0.901	4.9699
0	-0.952	4.9385
0	-1.003	4.9134
0	-1.054	4.882
0	-1.105	4.8506
0	-1.156	4.8129
0	-1.207	4.7752
0	-1.241	4.7437
0	-1.292	4.6998
0	-1.343	4.6621
0	-1.394	4.6244
0	-1.445	4.5804
0	-1.496	4.5364
0	-1.547	4.4861
0	-1.598	4.4421
0	-1.632	4.3919
0	-1.683	4.3416
0	-1.734	4.2914
0	-1.768	4.2411
0	-1.819	4.1845
0	-1.853	4.128
0	-1.904	4.0714
0	-1.938	4.0149
0	-1.972	3.9583
0	-2.006	3.8955
0	-2.04	3.8327
0	-2.074	3.7699
0	-2.091	3.707
0	-2.125	3.6442
0	-2.142	3.5814
0	-2.159	3.5185
0	-2.176	3.4494
0	-2.193	3.3866
0	-2.193	3.3175
0	-2.21	3.2546
0	-2.21	3.1855
0	-2.21	3.1227
0	-2.21	3.0536
0	-2.193	2.9908
0	-2.193	2.9216
0	-2.176	2.8588
0	-2.159	2.7897
0	-2.142	2.7269
0	-2.108	2.664
0	-2.091	2.6012
0	-2.057	2.5384
0	-2.04	2.4755
0	-2.006	2.4127
0	-1.972	2.3562
0	-1.921	2.2933
0	-1.887	2.2368
0	-1.853	2.1802
0	-1.802	2.1237
0	-1.768	2.0734
0	-1.717	2.0232
0	-1.666	1.9666
0	-1.615	1.9226
0	-1.581	1.8724
0	-1.53	1.8221
0	-1.479	1.7781
0	-1.428	1.7341
0	-1.377	1.6964
0	-1.326	1.6525
0	-1.275	1.6148
0	-1.224	1.5771
0	-1.173	1.5394
0	-1.122	1.5079
0	-1.071	1.4703
0	-1.02	1.4388
0	-0.969	1.4074
0	-0.918	1.3823
0	-0.867	1.3572
0	-0.816	1.3257
0	-0.782	1.3069
0	-0.731	1.2817
0	-0.68	1.2629
0	-0.629	1.2378
0	-0.578	1.2189
0	-0.527	1.2064
0	-0.493	1.1875
0	-0.442	1.1749
0	-0.391	1.1624
0	-0.357	1.1498
0	-0.306	1.1435
0	-0.255	1.131
0	-0.204	1.1247
0	-0.17	1.1184
0	-0.119	1.1121
0	-0.085	1.1121
0	-0.034	1.1121
0	0	1.1058
0	0.034	1.1121
0	0.085	1.1121
0	0.136	1.1121
0	0.17	1.1184
0	0.221	1.1247
0	0.272	1.131
0	0.306	1.1435
0	0.357	1.1498
0	0.408	1.1624
0	0.442	1.1749
0	0.493	1.1938
0	0.544	1.2064
0	0.595	1.2252
0	0.629	1.2441
0	0.68	1.2629
0	0.731	1.2817
0	0.782	1.3069
0	0.816	1.332
0	0.867	1.3572
0	0.918	1.3823
0	0.969	1.4137
0	1.02	1.4451
0	1.071	1.4765
0	1.122	1.5079
0	1.173	1.5394
0	1.224	1.5771
0	1.258	1.6148
0	1.309	1.6525
0	1.36	1.6964
0	1.411	1.7341
0	1.462	1.7781
0	1.513	1.8221
0	1.564	1.8724
0	1.598	1.9163
0	1.649	1.9666
0	1.7	2.0169
0	1.734	2.0671
0	1.785	2.1237
0	1.819	2.1802
0	1.853	2.2305
0	1.904	2.287
0	1.938	2.3499
0	1.972	2.4064
0	1.989	2.463
0	2.023	2.5258
0	2.057	2.5886
0	2.074	2.6515
0	2.091	2.7143
0	2.108	2.7771
2	2.125	2.84
2	2.159	2.9028
2	2.176	2.9719
2	2.193	3.0347
2	2.21	3.1038
2	2.227	3.1667
2	2.244	3.2358
2	2.244	3.3049
2	2.244	3.374
2	2.244	3.4369
2	2.244	3.506
2	2.227	3.5751
2	2.227	3.6379
2	2.21	3.707
2	2.193	3.7761
2	2.176	3.839
2	2.159	3.9018
2	2.125	3.9709
2	2.108	4.0338
2	2.074	4.0966
2	2.04	4.1594
2	2.023	4.216
2	1.989	4.2788
2	1.955	4.3416
2	1.921	4.3982
2	1.887	4.4547
2	1.853	4.5113
2	1.802	4.5678
2	1.768	4.6181
2	1.734	4.6746
2	1.7	4.7249
2	1.666	4.7752
2	1.615	4.8254
2	1.581	4.8694
2	1.547	4.9197
2	1.513	4.9637
2	1.479	5.0139
2	1.445	5.0579
0	1.394	5.0956
0	1.343	5.1396
0	1.309	5.1773
0	1.258	5.215
0	1.207	5.2527
0	1.173	5.2904
0	1.122	5.3281
0	1.088	5.3595
0	1.054	5.3909
0	1.003	5.4223
0	0.969	5.4537
0	0.935	5.4789
0	0.901	5.5103
0	0.867	5.5354
0	0.833	5.5605
0	0.799	5.5857
0	0.765	5.6108
0	0.731	5.6359
0	0.714	5.6548
0	0.68	5.6736
0	0.646	5.6988
0	0.629	5.7176
0	0.595	5.7365
0	0.561	5.749
0	0.544	5.7679
0	0.527	5.7867
0	0.493	5.7993
0	0.476	5.8182
0	0.442	5.8307
0	0.425	5.8433
0	0.408	5.8559
0	0.391	5.8684
0	0.374	5.881
0	0.34	5.8873
0	0.323	5.8998
0	0.306	5.9124
0	0.289	5.9187
0	0.272	5.9313
0	0.255	5.9375
0	0.238	5.9438
0	0.221	5.9501
0	0.204	5.9564
0	0.187	5.9627
0	0.17	5.9689
0	0.153	5.9752
0	0.153	5.9815
0	0.136	5.9878
0	0.119	5.9878
0	0.102	5.9941
0	0.085	5.9941
0	0.068	6.0004
2	0.068	6.0004
2	0.068	6.0004
2	0.068	6.0066
2	0.068	6.0066
2	0.068	6.0066
2	0.068	6.0129
2	0.068	6.0129
2	0.068	6.0129
2	0.068	6.0192
2	0.068	6.0192
2	0.068	6.0192
2	0.068	6.0255
0	0.051	6.0255
0	0.034	6.0255
0	0.034	6.0318
0	0.017	6.0318
0	0	6.0318
2	0	6.0318
2	0	6.0318
2	0	6.0318
2	0	6.0318
2	0	6.0318
2	0	6.0318
2	0	6.0318
0	0	6.0318
0	-0.017	6.0318
0	-0.017	6.0318
0	-0.034	6.0255
0	-0.051	6.0255
0	-0.068	6.0255
2	-0.068	6.0192
2	-0.068	6.0192
2	-0.068	6.0192
2	-0.068	6.0129
2	-0.068	6.0129
2	-0.068	6.0066
2	-0.068	6.0066
2	-0.068	6.0066
2	-0.068	6.0004
2	-0.068	6.0004
0	-0.085	5.9941
0	-0.102	5.9941
0	-0.119	5.9878
2	-0.136	5.9878
2	-0.136	5.9815
2	-0.136	5.9815
2	-0.136	5.9752
2	-0.136	5.9689
2	-0.136	5.9627
2	-0.136	5.9627
2	-0.136	5.9564
2	-0.136	5.9501
2	-0.153	5.9501
0	-0.153	5.9438
0	-0.17	5.9375
0	-0.187	5.9313
0	-0.204	5.925
0	-0.221	5.9187
0	-0.255	5.9124
0	-0.272	5.9061
0	-0.289	5.8936
0	-0.306	5.8873
0	-0.323	5.8747
0	-0.34	5.8684
0	-0.357	5.8559
0	-0.374	5.8433
0	-0.408	5.8307
0	-0.425	5.8182
0	-0.442	5.8056
0	-0.476	5.793
0	-0.493	5.7742
0	-0.51	5.7616
0	-0.544	5.7428
0	-0.561	5.7302
0	-0.595	5.7113
0	-0.629	5.6925
0	-0.646	5.6736
0	-0.68	5.6548
0	-0.714	5.6297
0	-0.731	5.6108
0	-0.765	5.5857
0	-0.799	5.5605
0	-0.833	5.5354
0	-0.867	5.5103
0	-0.901	5.4851
0	-0.935	5.46
0	-0.969	5.4286
0	-1.02	5.3972
0	-1.054	5.3658
0	-1.088	5.3343
0	-1.139	5.3029
0	-1.173	5.2652
0	-1.207	5.2338
0	-1.258	5.1961
0	-1.309	5.1521
0	-1.343	5.1144
0	-1.394	5.0705
0	-1.445	5.0328
0	-1.479	4.9888
0	-1.53	4.9385
0	-1.581	4.8945
0	-1.632	4.8443
0	-1.683	4.794
0	-1.734	4.7437
0	-1.785	4.6935
0	-1.819	4.6369
0	-1.87	4.5804
0	-1.921	4.5238
0	-1.972	4.4673
0	-2.023	4.4044
0	-2.057	4.3416
0	-2.108	4.2788
0	-2.159	4.216
0	-2.193	4.1531
0	-2.244	4.084
0	-2.278	4.0149
0	-2.312	3.9458
0	-2.346	3.8767
0	-2.38	3.8076
0	-2.397	3.7322
0	-2.431	3.6631
0	-2.448	3.5877
0	-2.465	3.5122
0	-2.482	3.4369
0	-2.499	3.3677
0	-2.499	3.2923
0	-2.516	3.217
0	-2.516	3.1353
0	-2.516	3.0599
0	-2.499	2.9845
0	-2.482	2.9154
0	-2.482	2.84
0	-2.465	2.7646
0	-2.431	2.6892
0	-2.414	2.6138
0	-2.38	2.5447
0	-2.346	2.4755
0	-2.329	2.4001
0	-2.278	2.331
0	-2.244	2.2682
0	-2.21	2.1991
0	-2.159	2.13
0	-2.125	2.0671
0	-2.074	2.0043
0	-2.023	1.9415
0	-1.972	1.8849
0	-1.938	1.8221
0	-1.887	1.7655
0	-1.836	1.709
0	-1.785	1.6587
0	-1.734	1.6022
0	-1.683	1.5519
0	-1.632	1.5017
0	-1.581	1.4514
0	-1.53	1.4074
0	-1.479	1.3634
0	-1.428	1.3195
0	-1.377	1.2755
0	-1.326	1.2315
0	-1.275	1.1938
0	-1.241	1.1561
0	-1.19	1.1184
0	-1.139	1.087
0	-1.105	1.0493
0	-1.054	1.0179
0	-1.02	0.98645
0	-0.969	0.95503
0	-0.935	0.9299
0	-0.884	0.89848
0	-0.85	0.87335
0	-0.816	0.84822
0	-0.782	0.82309
0	-0.731	0.80424
0	-0.697	0.7791
0	-0.663	0.76026
0	-0.629	0.74141
0	-0.595	0.72256
0	-0.561	0.70371
0	-0.527	0.68486
0	-0.493	0.67229
0	-0.476	0.65344
0	-0.442	0.64088
0	-0.408	0.62831
0	-0.374	0.61574
0	-0.357	0.60318
0	-0.323	0.59689
0	-0.289	0.58433
0	-0.272	0.57805
0	-0.238	0.57176
0	-0.204	0.56548
0	-0.187	0.5592
0	-0.153	0.55291
0	-0.136	0.54663
0	-0.102	0.54035
0	-0.085	0.54035
0	-0.051	0.54035
0	-0.034	0.53406
0	0	0.53406
0	0	0.53406
0	0.034	0.53406
0	0.051	0.54035
0	0.085	0.54035
0	0.102	0.54035
0	0.136	0.54663
0	0.153	0.55291
0	0.187	0.5592
0	0.221	0.56548
0	0.238	0.57176
0	0.272	0.57805
0	0.289	0.58433
0	0.323	0.59689
0	0.357	0.60946
0	0.374	0.61574
0	0.408	0.62831
0	0.442	0.64088
0	0.476	0.65973
0	0.493	0.67229
0	0.527	0.69114
0	0.561	0.70371
0	0.595	0.72256
0	0.629	0.74141
0	0.663	0.76026
0	0.697	0.7791
0	0.731	0.80424
0	0.765	0.82309
0	0.799	0.84822
0	0.85	0.87335
0	0.884	0.89848
0	0.918	0.9299
0	0.969	0.95503
0	1.003	0.98645
0	1.037	1.0179
0	1.088	1.0493
0	1.122	1.0807
0	1.173	1.1184
0	1.224	1.1561
0	1.258	1.1938
0	1.309	1.2315
0	1.36	1.2692
0	1.411	1.3132
0	1.445	1.3572
0	1.496	1.4011
0	1.547	1.4451
0	1.598	1.4954
0	1.649	1.5394
0	1.7	1.5896
0	1.751	1.6462
0	1.802	1.6964
0	1.836	1.753
0	1.887	1.8095
0	1.938	1.8661
0	1.989	1.9289
0	2.023	1.9855
0	2.074	2.0483
0	2.125	2.1111
0	2.159	2.174
0	2.193	2.2431
0	2.227	2.3059
0	2.261	2.375
0	2.295	2.4441
0	2.329	2.5132
2	2.363	2.5823
2	2.397	2.6578
2	2.431	2.7269
2	2.465	2.8023
2	2.482	2.8777
2	2.516	2.9531
2	2.533	3.0284
2	2.55	3.1038
2	2.55	3.1793
2	2.567	3.2609
2	2.567	3.3363
2	2.567	3.4117
2	2.567	3.4871
2	2.567	3.5688
2	2.55	3.6442
2	2.533	3.7196
2	2.516	3.795
2	2.499	3.8704
2	2.482	3.9458
2	2.448	4.0212
2	2.431	4.0966
2	2.397	4.1657
2	2.363	4.2411
2	2.329	4.3102
2	2.295	4.3793
2	2.261	4.4484
2	2.227	4.5175
2	2.193	4.5804
2	2.142	4.6495
2	2.108	4.7123
2	2.074	4.7752
2	2.04	4.838
2	2.006	4.8945
0	1.955	4.9574
0	1.904	5.0139
0	1.853	5.0705
0	1.802	5.127
0	1.751	5.1773
0	1.717	5.2338
0	1.666	5.2841
0	1.632	5.3343
0	1.581	5.3783
0	1.547	5.4286
0	1.513	5.4726
0	1.479	5.5166
0	1.445	5.5605
0	1.411	5.6045
0	1.377	5.6485
0	1.343	5.6925
0	1.326	5.7302
0	1.292	5.7679
0	1.275	5.8056
0	1.241	5.8433
0	1.224	5.881
0	1.207	5.9187
0	1.19	5.9564
0	1.173	5.9941
1	1.156	6.0255
1	1.139	6.0632
1	1.105	6.0946
1	1.088	6.1323
1	1.071	6.1637
1	1.054	6.1951
1	1.037	6.2265
1	1.02	6.258
1	1.003	0.0062831
1	0.986	0.031415
1	0.969	0.062831
1	0.969	0.094246
1	0.952	0.11938
1	0.952	0.15079
1	0.952	0.18221
1	0.935	0.20734
1	0.935	0.23876
1	0.935	0.26389
1	0.935	0.29531
1	0.935	0.32044
1	0.935	0.35185
1	0.952	0.37699
1	0.952	0.4084
1	0.952	0.43353
1	0.969	0.46495
1	0.969	0.49637
1	0.986	0.5215
1	1.003	0.55291
1	1.003	0.58433
1	1.02	0.61574
1	1.037	0.64716
1	1.054	0.67858
1	1.071	0.70999
1	1.088	0.74141
1	1.105	0.77282
1	1.139	0.81052
1	1.156	0.84193
0	1.19	0.87963
0	1.241	0.91733
0	1.275	0.95503
0	1.309	0.99273
0	1.36	1.0367
0	1.394	1.0744
0	1.445	1.1184
0	1.496	1.1624
0	1.53	1.2064
0	1.581	1.2566
0	1.632	1.3006
0	1.666	1.3509
0	1.717	1.4074
0	1.768	1.4577
0	1.819	1.5142
0	1.87	1.5645
0	1.921	1.621
0	1.972	1.6839
0	2.023	1.7404
0	2.057	1.8033
0	2.108	1.8661
0	2.159	1.9289
0	2.21	1.998
0	2.244	2.0609
0	2.295	2.13
0	2.329	2.1991
0	2.363	2.2745
0	2.397	2.3436
0	2.431	2.419
0	2.465	2.4881
0	2.499	2.5635
2	2.516	2.6389
2	2.55	2.7143
2	2.584	2.796
2	2.618	2.8714
2	2.635	2.9531
2	2.652	3.0284
2	2.669	3.1101
2	2.686	3.1918
2	2.686	3.2735
2	2.686	3.3552
2	2.686	3.4306
2	2.686	3.5122
2	2.686	3.5939
2	2.669	3.6756
2	2.652	3.7573
2	2.635	3.8327
2	2.618	3.9144
2	2.584	3.9898
2	2.567	4.0714
2	2.533	4.1468
2	2.499	4.2222
2	2.465	4.2976
2	2.431	4.373
2	2.397	4.4421
2	2.363	4.5175
0	2.312	4.5867
0	2.261	4.6558
0	2.21	4.7186
0	2.159	4.7877
0	2.108	4.8506
0	2.057	4.9134
0	2.006	4.9762
0	1.955	5.0328
0	1.904	5.0956
0	1.87	5.1521
0	1.819	5.2087
0	1.768	5.2589
0	1.734	5.3155
0	1.683	5.3658
0	1.649	5.416
1	1.615	5.4663
1	1.564	5.5103
1	1.513	5.5605
1	1.462	5.6045
1	1.428	5.6485
1	1.377	5.6925
1	1.343	5.7302
1	1.292	5.7679
1	1.258	5.8119
1	1.224	5.8496
1	1.19	5.881
1	1.156	5.9187
1	1.122	5.9564
1	1.105	5.9878
1	1.071	6.0192
1	1.037	6.0506
1	1.02	6.082
1	1.003	6.1135
1	0.969	6.1449
1	0.952	6.17
1	0.935	6.2014
1	0.918	6.2265
1	0.901	6.258
1	0.884	0
1	0.884	0.025132
1	0.867	0.056548
1	0.85	0.08168
1	0.85	0.10681
1	0.833	0.13195
1	0.833	0.15708
1	0.833	0.18221
1	0.816	0.20734
1	0.816	0.23247
1	0.816	0.25761
1	0.816	0.28274
1	0.816	0.30787
1	0.816	0.333
1	0.816	0.35814
1	0.833	0.38327
1	0.833	0.4084
1	0.833	0.43353
1	0.85	0.45867
1	0.85	0.4838
1	0.867	0.50893
1	0.884	0.53406
1	0.884	0.5592
1	0.901	0.59061
1	0.918	0.61574
1	0.935	0.64716
1	0.952	0.67229
1	0.969	0.70371
1	0.986	0.72884
1	1.003	0.76026
1	1.02	0.79167
1	1.054	0.82309
1	1.071	0.8545
1	1.105	0.88592
1	1.122	0.92362
1	1.156	0.95503
0	1.19	0.99273
0	1.224	1.0304
0	1.275	1.0681
0	1.326	1.1058
0	1.36	1.1435
0	1.411	1.1875
0	1.462	1.2315
0	1.496	1.2755
0	1.547	1.3195
0	1.598	1.3697
0	1.649	1.42
0	1.7	1.4703
0	1.734	1.5205
0	1.785	1.5708
0	1.836	1.6273
0	1.887	1.6839
0	1.938	1.7404
0	1.989	1.8033
0	2.04	1.8598
0	2.074	1.9226
0	2.125	1.9855
0	2.176	2.0483
0	2.21	2.1174
0	2.244	2.1865
0	2.295	2.2494
0	2.329	2.3247
0	2.363	2.3939
0	2.397	2.463
2	2.414	2.5384
2	2.465	2.6075
2	2.499	2.6829
0	2.516	2.7583
0	2.533	2.8337
0	2.55	2.9091
0	2.55	2.9908
0	2.55	3.0661
0	2.55	3.1416
0	2.55	3.217
0	2.55	3.2986
0	2.533	3.374
0	2.516	3.4494
0	2.499	3.5248
0	2.482	3.6002
0	2.448	3.6756
0	2.431	3.7447
0	2.397	3.8201
0	2.363	3.8892
0	2.329	3.9583
0	2.278	4.0275
0	2.244	4.0966
0	2.193	4.1657
0	2.159	4.2285
0	2.108	4.2976
0	2.057	4.3605
0	2.006	4.417
0	1.972	4.4798
0	1.921	4.5364
0	1.87	4.593
0	1.819	4.6495
0	1.768	4.706
0	1.717	4.7563
0	1.666	4.8066
0	1.615	4.8568
0	1.564	4.9071
0	1.513	4.9511
0	1.462	4.9951
0	1.411	5.039
0	1.36	5.083
0	1.326	5.1207
0	1.275	5.1584
0	1.224	5.1961
0	1.19	5.2338
0	1.139	5.2715
0	1.105	5.3029
0	1.054	5.3343
0	1.02	5.3658
0	0.969	5.3972
0	0.935	5.4286
0	0.901	5.4537
0	0.867	5.4789
0	0.833	5.504
0	0.799	5.5291
0	0.765	5.5543
0	0.731	5.5794
0	0.697	5.5982
0	0.663	5.6171
0	0.629	5.6359
0	0.595	5.6548
0	0.578	5.6736
0	0.544	5.6925
0	0.51	5.7113
0	0.493	5.7239
0	0.459	5.7365
0	0.442	5.749
0	0.408	5.7679
0	0.391	5.7742
0	0.357	5.7867
0	0.34	5.7993
0	0.323	5.8119
0	0.289	5.8182
0	0.272	5.8307
0	0.255	5.837
0	0.221	5.8433
0	0.204	5.8496
0	0.187	5.8559
0	0.17	5.8621
0	0.153	5.8684
0	0.119	5.8684
0	0.102	5.8747
0	0.085	5.8747
0	0.068	5.881
0	0.051	5.881
0	0.034	5.881
0	0	5.8873
0	0	5.8873
0	-0.017	5.8873
0	-0.034	5.881
0	-0.051	5.881
0	-0.068	5.881
0	-0.085	5.8747
0	-0.119	5.8747
0	-0.136	5.8684
0	-0.153	5.8621
2	-0.17	5.8621
2	-0.17	5.8559
2	-0.187	5.8496
2	-0.187	5.8433
2	-0.204	5.837
2	-0.204	5.8307
2	-0.221	5.8244
2	-0.221	5.8182
2	-0.238	5.8119
2	-0.238	5.8056
2	-0.255	5.793
2	-0.255	5.7867
2	-0.272	5.7805
2	-0.289	5.7679
2	-0.289	5.7616
2	-0.306	5.749
2	-0.323	5.7428
2	-0.323	5.7302
2	-0.34	5.7239
0	-0.374	5.7113
0	-0.391	5.6988
0	-0.425	5.6862
0	-0.459	5.6736
0	-0.476	5.6611
0	-0.51	5.6422
0	-0.544	5.6297
0	-0.561	5.6108
0	-0.595	5.592
0	-0.629	5.5731
0	-0.663	5.5543
0	-0.697	5.5354
0	-0.731	5.5103
0	-0.765	5.4914
0	-0.799	5.4663
0	-0.833	5.4412
0	-0.867	5.416
0	-0.918	5.3909
0	-0.952	5.3595
0	-0.986	5.3281
0	-1.037	5.3029
0	-1.071	5.2715
0	-1.122	5.2338
0	-1.156	5.2024
0	-1.207	5.1647
0	-1.241	5.127
0	-1.292	5.0893
0	-1.343	5.0516
0	-1.377	5.0076
0	-1.428	4.9699
0	-1.479	4.926
0	-1.53	4.8757
0	-1.581	4.8317
0	-1.632	4.7814
0	-1.683	4.7312
0	-1.717	4.6809
0	-1.768	4.6306
0	-1.819	4.5741
0	-1.87	4.5175
0	-1.921	4.461
0	-1.972	4.4044
0	-2.006	4.3416
0	-2.057	4.2851
0	-2.108	4.2222
0	-2.142	4.1531
0	-2.176	4.0903
0	-2.227	4.0212
0	-2.261	3.9583
0	-2.295	3.8892
0	-2.329	3.8201
0	-2.346	3.751
0	-2.38	3.6756
0	-2.397	3.6065
0	-2.414	3.5311
0	-2.431	3.462
0	-2.448	3.3866
0	-2.465	3.3112
0	-2.465	3.2358
0	-2.465	3.1604
0	-2.465	3.0913
0	-2.465	3.0159
0	-2.448	2.9405
0	-2.431	2.8651
0	-2.414	2.796
0	-2.397	2.7206
0	-2.38	2.6515
0	-2.346	2.5761
0	-2.329	2.507
0	-2.295	2.4378
0	-2.261	2.3687
0	-2.227	2.2996
0	-2.176	2.2368
0	-2.142	2.174
0	-2.091	2.1048
0	-2.057	2.042
0	-2.006	1.9855
0	-1.955	1.9226
0	-1.904	1.8661
0	-1.853	1.8095
0	-1.819	1.753
0	-1.768	1.6964
0	-1.717	1.6462
0	-1.666	1.5959
0	-1.615	1.5456
0	-1.564	1.5017
0	-1.513	1.4514
0	-1.462	1.4074
0	-1.411	1.3634
0	-1.36	1.3257
0	-1.309	1.2817
0	-1.258	1.2441
0	-1.207	1.2064
0	-1.173	1.1687
0	-1.122	1.1372
0	-1.071	1.1058
0	-1.037	1.0744
0	-0.986	1.043
0	-0.935	1.0116
0	-0.901	0.98645
0	-0.85	0.95503
0	-0.816	0.9299
0	-0.782	0.90477
0	-0.731	0.88592
0	-0.697	0.86079
0	-0.663	0.84193
0	-0.629	0.82309
0	-0.578	0.80424
0	-0.544	0.78539
0	-0.51	0.77282
0	-0.476	0.75397
0	-0.442	0.74141
0	-0.408	0.72884
0	-0.374	0.71627
0	-0.34	0.70371
0	-0.306	0.69742
0	-0.272	0.68486
0	-0.255	0.67858
0	-0.221	0.67229
0	-0.187	0.66601
0	-0.153	0.65973
0	-0.119	0.65344
0	-0.085	0.65344
0	-0.068	0.64716
0	-0.034	0.64716
0	0	0.64716
0	0.017	0.64716
0	0.034	0.64716
0	0.068	0.64716
0	0.102	0.65344
0	0.136	0.65973
0	0.17	0.65973
0	0.187	0.66601
0	0.221	0.67229
0	0.255	0.67858
0	0.289	0.69114
0	0.323	0.69742
0	0.357	0.70999
0	0.391	0.72256
0	0.425	0.73512
0	0.459	0.74769
0	0.493	0.76026
0	0.527	0.7791
0	0.561	0.79167
0	0.595	0.81052
0	0.629	0.82937
0	0.663	0.84822
0	0.697	0.86707
0	0.748	0.8922
0	0.782	0.91105
0	0.816	0.93618
0	0.867	0.96131
0	0.901	0.99273
0	0.935	1.0179
0	0.986	1.0493
0	1.037	1.0807
0	1.071	1.1121
0	1.122	1.1435
0	1.156	1.1749
0	1.207	1.2126
0	1.258	1.2503
0	1.309	1.288
0	1.343	1.3257
2	1.394	1.3697
2	1.462	1.4137
2	1.53	1.4577
2	1.581	1.5079
2	1.649	1.5519
2	1.717	1.6022
2	1.768	1.6587
2	1.836	1.709
2	1.904	1.7655
2	1.955	1.8284
2	2.023	1.8849
2	2.074	1.9478
2	2.142	2.0106
2	2.193	2.0734
2	2.244	2.1425
2	2.295	2.2117
2	2.346	2.2808
2	2.397	2.3499
2	2.448	2.4253
2	2.499	2.5007
2	2.533	2.5761
2	2.567	2.6515
2	2.601	2.7332
2	2.635	2.8085
2	2.652	2.8902
2	2.686	2.9719
2	2.703	3.0473
2	2.72	3.129
2	2.72	3.2107
2	2.737	3.2986
2	2.737	3.3803
2	2.737	3.462
2	2.72	3.5437
2	2.72	3.6254
0	2.686	3.707
0	2.669	3.7887
0	2.635	3.8641
0	2.601	3.9458
0	2.55	4.0212
0	2.516	4.0966
0	2.465	4.172
0	2.431	4.2474
0	2.38	4.3165
0	2.329	4.3919
0	2.278	4.461
0	2.227	4.5301
0	2.176	4.593
0	2.125	4.6621
0	2.074	4.7249
0	2.023	4.7814
0	1.972	4.8443
0	1.921	4.9008
0	1.87	4.9637
0	1.819	5.0139
0	1.785	5.0705
0	1.734	5.1207
0	1.683	5.1773
0	1.649	5.2275
0	1.598	5.2715
0	1.547	5.3218
0	1.513	5.3658
0	1.479	5.416
0	1.428	5.46
0	1.394	5.4977
0	1.36	5.5417
0	1.326	5.5794
0	1.292	5.6234
0	1.275	5.6611
0	1.241	5.6988
0	1.207	5.7365
0	1.19	5.7742
0	1.156	5.8056
0	1.139	5.8433
0	1.122	5.8747
0	1.105	5.9124
0	1.088	5.9438
0	1.071	5.9752
0	1.054	6.0066
0	1.037	6.0381
0	1.02	6.0695
1	1.02	6.1009
1	0.986	6.1323
1	0.969	6.1637
1	0.952	6.1889
1	0.935	6.2203
1	0.918	6.2454
1	0.901	6.2768
1	0.884	0.018849
1	0.884	0.043982
1	0.867	0.069114
1	0.867	0.10053
1	0.85	0.12566
1	0.85	0.15079
1	0.833	0.17593
1	0.833	0.20106
1	0.833	0.22619
1	0.833	0.25132
1	0.833	0.27646
1	0.833	0.30159
1	0.833	0.32672
1	0.833	0.35185
1	0.833	0.37699
1	0.85	0.40212
1	0.85	0.42725
1	0.85	0.45238
1	0.867	0.47752
1	0.867	0.50893
1	0.884	0.53406
1	0.901	0.5592
1	0.918	0.58433
1	0.918	0.61574
1	0.935	0.64088
1	0.952	0.67229
1	0.969	0.70371
1	0.986	0.72884
1	1.02	0.76026
1	1.037	0.79167
1	1.054	0.82309
1	1.088	0.8545
1	1.105	0.88592
1	1.122	0.92362
1	1.156	0.95503
1	1.19	0.99273
1	1.207	1.0304
1	1.241	1.0681
1	1.275	1.1058
1	1.309	1.1435
1	1.326	1.1812
1	1.36	1.2252
1	1.394	1.2629
1	1.428	1.3069
0	1.479	1.3509
0	1.53	1.3948
0	1.581	1.4451
0	1.632	1.4891
0	1.683	1.5394
0	1.734	1.5959
0	1.768	1.6462
0	1.819	1.7027
0	1.87	1.753
0	1.921	1.8158
0	1.972	1.8724
0	2.006	1.9289
0	2.057	1.9917
0	2.108	2.0546
0	2.142	2.1174
0	2.193	2.1865
0	2.227	2.2494
0	2.261	2.3185
0	2.295	2.3876
0	2.329	2.4567
0	2.363	2.5258
0	2.38	2.6012
0	2.397	2.6703
0	2.431	2.7457
0	2.448	2.8148
0	2.448	2.8902
0	2.465	2.9656
0	2.465	3.041
0	2.465	3.1101
0	2.465	3.1855
0	2.465	3.2609
0	2.448	3.3363
0	2.448	3.4117
0	2.431	3.4808
0	2.397	3.5562
0	2.38	3.6254
0	2.363	3.7008
0	2.329	3.7699
0	2.295	3.839
0	2.261	3.9081
0	2.227	3.9772
0	2.176	4.04
0	2.142	4.1091
0	2.091	4.172
0	2.057	4.2348
0	2.006	4.2914
0	1.955	4.3542
0	1.904	4.4107
0	1.87	4.4673
0	1.819	4.5238
0	1.768	4.5804
0	1.717	4.6306
0	1.666	4.6809
0	1.615	4.7312
0	1.564	4.7814
0	1.513	4.8254
0	1.462	4.8694
[truncated: 5,162 more rows]
