# Supplementary material for: Skilled motor control of an inverted pendulum implies low entropy of states but high entropy of actions
Source: PLoS Comput Biol. 2023 Jan 6;19(1):e1010810. doi: 10.1371/journal.pcbi.1010810 (PMC9851554; doi:10.1371/journal.pcbi.1010810)
Supplement: S2 File — The dataset within the file contains the data collected during the experiment. Each CSV file named “FRI_p_l.csv” corresponds to a different trial, where “p” stands for an unique numerical participant’s identifier and “l” stands for pendulum length (where “2” corresponds to 0.2, “3” to 0.3 m, “4” to 0.4 m, etc.). In every file, rows correspond to subsequent time steps, sampled with a frequency of 0.017 s. For every recorded time step, each column contains: the action selected by the trial’s participant (“action”). The value 0 corresponds to a “no action”, the value 1 represents an action that pushes the pendulum towards the clockwise direction and the value 2 corresponds to an action that pushes the pendulum towards the anti-clockwise direction.the angular velocity of the pendulum at that time step (“ang. velocity”), measured in rad s−1.the angle of the pendulum at that time step (“angle”), measured in rad with values in the interval [0, 2π) rad. The angle 0 rad corresponds to the pendulum oriented in its upright position.the single utility value associated to the whole trial (“utility”). (ZIP) [file pcbi.1010810.s002.zip › ExperimentalData/FRI_14_8.csv]

action	angular vel.	angle	trial utility
2	0.272	6.2014	-2.7305
2	0	3.2358
2	0	3.2358
2	0	3.2358
2	0	3.2358
2	-0.017	3.2358
2	-0.017	3.2358
2	-0.017	3.2358
2	-0.017	3.2358
2	-0.017	3.2358
2	-0.034	3.2358
2	-0.034	3.2295
2	-0.034	3.2295
2	-0.034	3.2295
2	-0.034	3.2295
2	-0.051	3.2232
2	-0.051	3.2232
2	-0.051	3.2232
2	-0.051	3.2232
2	-0.051	3.217
2	-0.068	3.217
2	-0.068	3.217
2	-0.068	3.2107
2	-0.068	3.2107
2	-0.068	3.2107
2	-0.068	3.2044
2	-0.068	3.2044
2	-0.085	3.1981
2	-0.085	3.1981
2	-0.085	3.1981
2	-0.085	3.1918
2	-0.085	3.1918
2	-0.085	3.1855
2	-0.085	3.1855
2	-0.085	3.1793
2	-0.102	3.1793
2	-0.102	3.173
2	-0.085	3.173
2	-0.085	3.1667
2	-0.068	3.1667
2	-0.051	3.1667
2	-0.051	3.1604
2	-0.034	3.1604
2	-0.034	3.1604
2	-0.017	3.1604
2	-0.017	3.1604
2	0	3.1541
2	0	3.1541
2	0	3.1541
2	0	3.1604
2	0.017	3.1604
2	0.034	3.1604
2	0.034	3.1604
2	0.051	3.1604
2	0.051	3.1604
2	0.068	3.1667
2	0.068	3.1667
2	0.085	3.173
2	0.085	3.173
2	0.102	3.1793
2	0.102	3.1793
2	0.119	3.1855
2	0.119	3.1855
2	0.136	3.1918
2	0.136	3.1981
2	0.153	3.1981
2	0.153	3.2044
2	0.17	3.2107
2	0.17	3.217
2	0.17	3.2232
2	0.187	3.2295
2	0.187	3.2295
2	0.204	3.2358
2	0.204	3.2421
2	0.204	3.2484
2	0.221	3.2609
2	0.221	3.2672
2	0.221	3.2735
2	0.238	3.2798
2	0.238	3.2861
2	0.238	3.2923
2	0.238	3.2986
2	0.255	3.3112
2	0.255	3.3175
2	0.255	3.3238
2	0.255	3.33
2	0.255	3.3426
2	0.255	3.3489
2	0.272	3.3552
2	0.272	3.3677
2	0.272	3.374
2	0.272	3.3803
2	0.272	3.3929
2	0.272	3.3992
2	0.272	3.4054
2	0.272	3.4117
2	0.272	3.4243
2	0.272	3.4306
2	0.272	3.4369
2	0.272	3.4494
2	0.272	3.4557
2	0.272	3.462
2	0.255	3.4745
2	0.255	3.4808
2	0.255	3.4871
2	0.255	3.4997
2	0.255	3.506
2	0.238	3.5122
0	0.238	3.5185
0	0.221	3.5248
0	0.204	3.5311
0	0.187	3.5374
0	0.17	3.5437
0	0.153	3.5499
1	0.136	3.5562
1	0.119	3.5562
1	0.085	3.5625
1	0.068	3.5625
1	0.034	3.5688
1	0.017	3.5688
1	0	3.5688
1	-0.017	3.5688
1	-0.051	3.5688
1	-0.068	3.5625
1	-0.102	3.5625
1	-0.119	3.5562
1	-0.153	3.5562
1	-0.17	3.5499
1	-0.204	3.5437
1	-0.221	3.5374
1	-0.238	3.5311
1	-0.272	3.5248
1	-0.289	3.5122
1	-0.323	3.506
1	-0.34	3.4934
1	-0.357	3.4808
1	-0.391	3.4745
1	-0.408	3.462
1	-0.425	3.4494
1	-0.442	3.4306
1	-0.476	3.418
1	-0.493	3.4054
1	-0.51	3.3866
1	-0.527	3.374
1	-0.544	3.3552
1	-0.561	3.3426
1	-0.578	3.3238
1	-0.595	3.3049
1	-0.612	3.2861
1	-0.629	3.2672
1	-0.646	3.2484
1	-0.663	3.2295
1	-0.663	3.2107
1	-0.68	3.1855
1	-0.697	3.1667
1	-0.697	3.1478
1	-0.714	3.1227
1	-0.714	3.1038
1	-0.731	3.0787
1	-0.731	3.0599
1	-0.748	3.0347
1	-0.748	3.0159
1	-0.748	2.9908
1	-0.765	2.9656
1	-0.765	2.9468
1	-0.765	2.9216
1	-0.765	2.8965
1	-0.765	2.8777
1	-0.765	2.8525
1	-0.765	2.8274
1	-0.765	2.8085
1	-0.765	2.7834
1	-0.748	2.7583
1	-0.748	2.7394
1	-0.748	2.7143
1	-0.731	2.6892
1	-0.731	2.6703
1	-0.731	2.6452
1	-0.714	2.6263
1	-0.714	2.6012
1	-0.697	2.5823
1	-0.68	2.5635
1	-0.68	2.5384
0	-0.646	2.5195
0	-0.629	2.5007
0	-0.612	2.4818
0	-0.578	2.463
0	-0.561	2.4441
0	-0.544	2.4316
0	-0.51	2.4127
0	-0.493	2.4001
0	-0.459	2.3876
0	-0.442	2.3687
0	-0.408	2.3562
0	-0.374	2.3436
0	-0.357	2.3373
0	-0.323	2.3247
0	-0.306	2.3122
0	-0.272	2.3059
0	-0.238	2.2996
0	-0.221	2.2933
0	-0.187	2.287
0	-0.153	2.2808
2	-0.136	2.2745
2	-0.085	2.2682
2	-0.051	2.2682
2	-0.017	2.2682
2	0	2.2682
2	0.051	2.2682
2	0.085	2.2682
2	0.119	2.2745
2	0.17	2.2808
2	0.204	2.287
2	0.238	2.2933
2	0.272	2.2996
2	0.323	2.3059
2	0.357	2.3185
2	0.391	2.331
2	0.425	2.3436
2	0.459	2.3562
2	0.493	2.3687
2	0.527	2.3876
2	0.578	2.4001
2	0.612	2.419
2	0.646	2.4378
2	0.68	2.463
2	0.714	2.4818
2	0.731	2.5007
2	0.765	2.5258
2	0.799	2.5509
2	0.833	2.5761
2	0.867	2.6012
2	0.884	2.6263
2	0.918	2.6515
2	0.952	2.6829
2	0.969	2.708
2	0.986	2.7394
2	1.02	2.7708
2	1.037	2.8023
2	1.054	2.8337
2	1.088	2.8651
2	1.105	2.8965
2	1.122	2.9342
2	1.139	2.9656
2	1.156	3.0033
2	1.156	3.0347
2	1.173	3.0724
2	1.19	3.1101
2	1.207	3.1416
2	1.207	3.1793
2	1.207	3.217
2	1.224	3.2546
2	1.224	3.2923
2	1.224	3.33
2	1.224	3.3615
2	1.224	3.3992
2	1.224	3.4369
2	1.224	3.4745
2	1.224	3.5122
2	1.224	3.5499
2	1.207	3.5877
2	1.207	3.6254
2	1.19	3.6568
2	1.19	3.6945
2	1.173	3.7322
2	1.156	3.7636
2	1.156	3.8013
2	1.139	3.839
2	1.122	3.8704
2	1.105	3.9018
2	1.088	3.9395
2	1.071	3.9709
2	1.054	4.0023
2	1.037	4.0338
2	1.02	4.0652
2	0.986	4.0966
2	0.969	4.1217
2	0.952	4.1531
0	0.918	4.1845
0	0.884	4.2097
0	0.85	4.2348
0	0.816	4.2599
0	0.782	4.2851
0	0.748	4.3102
0	0.714	4.3291
0	0.68	4.3542
0	0.646	4.373
0	0.612	4.3919
0	0.578	4.4107
0	0.527	4.4233
0	0.493	4.4421
0	0.459	4.4547
0	0.425	4.4673
0	0.391	4.4798
0	0.357	4.4924
0	0.306	4.505
0	0.272	4.5113
0	0.238	4.5175
0	0.204	4.5301
0	0.17	4.5301
0	0.136	4.5364
0	0.085	4.5427
0	0.051	4.5427
0	0.017	4.5427
0	0	4.5427
1	-0.034	4.5427
1	-0.085	4.5427
1	-0.136	4.5364
1	-0.187	4.5364
1	-0.221	4.5301
1	-0.272	4.5175
1	-0.323	4.5113
1	-0.374	4.4987
1	-0.408	4.4861
1	-0.459	4.4736
1	-0.51	4.461
1	-0.561	4.4421
1	-0.595	4.4233
1	-0.646	4.4044
1	-0.697	4.3856
1	-0.731	4.3667
1	-0.782	4.3416
1	-0.816	4.3165
1	-0.867	4.2914
1	-0.918	4.2662
1	-0.952	4.2348
1	-1.003	4.2097
1	-1.037	4.1783
1	-1.088	4.1468
1	-1.122	4.1091
1	-1.156	4.0777
1	-1.207	4.04
1	-1.241	4.0023
1	-1.275	3.9646
1	-1.309	3.9269
1	-1.343	3.8892
1	-1.377	3.8453
1	-1.411	3.8013
1	-1.445	3.7573
1	-1.479	3.7133
1	-1.513	3.6693
1	-1.53	3.6254
1	-1.564	3.5751
1	-1.581	3.5311
1	-1.615	3.4808
1	-1.632	3.4306
1	-1.649	3.3866
1	-1.666	3.3363
1	-1.683	3.2861
1	-1.7	3.2295
1	-1.717	3.1793
1	-1.717	3.129
1	-1.734	3.0787
1	-1.734	3.0222
1	-1.734	2.9719
1	-1.734	2.9216
1	-1.734	2.8651
1	-1.734	2.8148
1	-1.734	2.7646
1	-1.734	2.708
1	-1.717	2.6578
1	-1.717	2.6075
1	-1.7	2.5572
1	-1.683	2.507
1	-1.683	2.4504
1	-1.666	2.4001
1	-1.649	2.3499
0	-1.615	2.3059
0	-1.581	2.2556
0	-1.564	2.2054
0	-1.53	2.1614
0	-1.496	2.1174
0	-1.462	2.0734
0	-1.428	2.0294
0	-1.394	1.9855
0	-1.36	1.9415
0	-1.326	1.9038
0	-1.292	1.8661
0	-1.241	1.8284
0	-1.207	1.7907
0	-1.173	1.753
0	-1.139	1.7153
0	-1.105	1.6839
0	-1.054	1.6525
0	-1.02	1.621
0	-0.986	1.5896
0	-0.952	1.5582
0	-0.901	1.5331
0	-0.867	1.5017
0	-0.833	1.4765
0	-0.799	1.4514
0	-0.765	1.4325
0	-0.714	1.4074
0	-0.68	1.3886
0	-0.646	1.3697
0	-0.612	1.3446
0	-0.578	1.332
0	-0.544	1.3132
0	-0.493	1.2943
0	-0.459	1.2817
0	-0.425	1.2692
0	-0.391	1.2566
0	-0.357	1.2441
0	-0.323	1.2315
0	-0.289	1.2252
0	-0.255	1.2189
0	-0.221	1.2126
0	-0.17	1.2064
0	-0.136	1.2001
0	-0.102	1.1938
0	-0.068	1.1938
0	-0.034	1.1875
0	0	1.1875
0	0.017	1.1875
0	0.051	1.1875
0	0.085	1.1938
0	0.119	1.1938
0	0.153	1.2001
0	0.187	1.2064
0	0.221	1.2126
0	0.255	1.2189
2	0.289	1.2252
2	0.34	1.2378
2	0.391	1.2503
2	0.425	1.2629
2	0.476	1.2755
2	0.527	1.288
2	0.561	1.3069
2	0.612	1.3257
2	0.663	1.3446
2	0.714	1.3634
2	0.748	1.3886
2	0.799	1.4137
2	0.85	1.4388
2	0.901	1.464
2	0.935	1.4891
2	0.986	1.5205
2	1.037	1.5519
2	1.088	1.5833
2	1.122	1.6148
2	1.173	1.6525
2	1.224	1.6839
2	1.275	1.7216
0	1.309	1.7655
0	1.343	1.8033
0	1.377	1.841
0	1.411	1.8849
0	1.445	1.9289
0	1.479	1.9729
0	1.513	2.0169
0	1.547	2.0671
0	1.581	2.1111
0	1.615	2.1614
0	1.632	2.2117
0	1.666	2.2619
0	1.7	2.3122
0	1.717	2.3624
0	1.751	2.4127
0	1.768	2.4693
0	1.785	2.5195
0	1.819	2.5761
0	1.836	2.6263
0	1.853	2.6829
0	1.853	2.7394
0	1.87	2.796
0	1.887	2.8525
0	1.887	2.9091
0	1.904	2.9656
0	1.904	3.0222
0	1.904	3.085
0	1.904	3.1416
0	1.904	3.1981
0	1.904	3.2546
0	1.887	3.3112
0	1.887	3.3677
0	1.87	3.4243
0	1.87	3.4808
0	1.853	3.5374
0	1.836	3.5939
0	1.819	3.6505
0	1.785	3.7008
0	1.768	3.7573
0	1.751	3.8076
0	1.717	3.8641
0	1.7	3.9144
0	1.666	3.9646
0	1.632	4.0149
0	1.615	4.0652
0	1.581	4.1091
0	1.547	4.1594
0	1.513	4.2034
0	1.479	4.2474
0	1.445	4.2914
0	1.411	4.3353
0	1.377	4.3793
0	1.343	4.417
0	1.292	4.461
0	1.258	4.4987
0	1.224	4.5364
0	1.19	4.5741
0	1.156	4.6055
0	1.105	4.6432
0	1.071	4.6746
0	1.037	4.706
0	1.003	4.7375
0	0.952	4.7689
0	0.918	4.794
0	0.884	4.8191
0	0.85	4.8506
0	0.816	4.8757
0	0.765	4.8945
0	0.731	4.9197
0	0.697	4.9448
0	0.663	4.9637
0	0.629	4.9825
0	0.595	5.0014
0	0.544	5.0202
0	0.51	5.0328
0	0.476	5.0516
0	0.442	5.0642
0	0.408	5.0767
0	0.374	5.0893
0	0.34	5.1019
0	0.306	5.1082
0	0.272	5.1207
0	0.238	5.127
0	0.204	5.1333
0	0.17	5.1396
0	0.136	5.1459
0	0.102	5.1459
0	0.068	5.1521
0	0.034	5.1521
0	0	5.1521
0	-0.017	5.1521
0	-0.051	5.1521
0	-0.085	5.1459
1	-0.119	5.1459
1	-0.17	5.1396
1	-0.204	5.1333
1	-0.255	5.127
1	-0.306	5.1207
1	-0.34	5.1082
1	-0.391	5.0956
1	-0.425	5.083
1	-0.476	5.0705
1	-0.527	5.0579
1	-0.561	5.039
1	-0.612	5.0202
1	-0.663	5.0014
1	-0.697	4.9825
1	-0.748	4.9574
1	-0.799	4.9385
1	-0.85	4.9134
1	-0.884	4.882
1	-0.935	4.8568
1	-0.986	4.8254
1	-1.037	4.8003
1	-1.071	4.7689
1	-1.122	4.7312
1	-1.173	4.6998
1	-1.224	4.6621
1	-1.258	4.6244
1	-1.309	4.5867
1	-1.36	4.5427
1	-1.411	4.505
1	-1.445	4.461
1	-1.496	4.417
1	-1.547	4.373
1	-1.581	4.3228
1	-1.632	4.2725
1	-1.666	4.2222
1	-1.717	4.172
1	-1.751	4.1217
1	-1.802	4.0652
1	-1.836	4.0149
1	-1.87	3.9583
1	-1.904	3.9018
1	-1.938	3.8453
1	-1.972	3.7824
1	-2.006	3.7259
1	-2.04	3.6631
1	-2.057	3.6002
1	-2.091	3.5374
1	-2.108	3.4745
1	-2.125	3.4117
1	-2.142	3.3489
1	-2.159	3.2798
1	-2.176	3.217
1	-2.193	3.1541
1	-2.193	3.085
1	-2.193	3.0222
1	-2.21	2.9531
1	-2.21	2.8902
1	-2.21	2.8211
1	-2.193	2.752
1	-2.193	2.6892
1	-2.176	2.62
1	-2.176	2.5572
1	-2.159	2.4944
1	-2.142	2.4253
1	-2.125	2.3624
1	-2.108	2.2996
1	-2.091	2.2368
1	-2.074	2.174
1	-2.057	2.1111
1	-2.023	2.0483
1	-2.006	1.9855
1	-1.972	1.9289
1	-1.955	1.8724
1	-1.921	1.8095
1	-1.887	1.753
1	-1.87	1.6964
1	-1.836	1.6399
1	-1.802	1.5833
1	-1.785	1.5331
1	-1.751	1.4765
1	-1.734	1.4263
1	-1.7	1.376
1	-1.666	1.3257
1	-1.649	1.2755
1	-1.615	1.2252
1	-1.598	1.1749
1	-1.564	1.131
1	-1.547	1.0807
1	-1.513	1.0367
1	-1.496	0.99273
1	-1.479	0.94246
1	-1.462	0.89848
1	-1.428	0.8545
0	-1.411	0.8168
0	-1.377	0.77282
0	-1.36	0.72884
0	-1.326	0.69114
0	-1.309	0.65344
0	-1.275	0.60946
0	-1.258	0.57176
0	-1.241	0.53406
0	-1.224	0.49637
2	-1.207	0.46495
2	-1.173	0.42725
2	-1.156	0.38955
2	-1.122	0.35814
2	-1.105	0.32672
2	-1.071	0.28902
2	-1.054	0.25761
2	-1.037	0.22619
2	-1.02	0.19478
2	-1.003	0.16336
2	-0.986	0.13195
2	-0.969	0.10681
2	-0.952	0.075397
2	-0.935	0.050265
2	-0.935	0.018849
2	-0.918	6.2768
2	-0.918	6.2454
2	-0.901	6.2203
2	-0.901	6.1951
2	-0.884	6.1637
2	-0.884	6.1386
2	-0.884	6.1135
2	-0.867	6.0883
2	-0.867	6.0569
2	-0.867	6.0318
2	-0.867	6.0066
2	-0.867	5.9815
2	-0.867	5.9564
2	-0.867	5.925
0	-0.884	5.8998
0	-0.901	5.8747
0	-0.918	5.8496
0	-0.918	5.8182
0	-0.935	5.793
0	-0.969	5.7616
0	-0.986	5.7302
0	-1.003	5.705
0	-1.02	5.6736
0	-1.037	5.6422
0	-1.071	5.6108
0	-1.088	5.5794
0	-1.105	5.5417
0	-1.139	5.5103
0	-1.156	5.4726
0	-1.19	5.4412
0	-1.224	5.4035
0	-1.241	5.3658
0	-1.275	5.3281
0	-1.309	5.2904
0	-1.343	5.2464
0	-1.36	5.2087
0	-1.394	5.1647
0	-1.428	5.127
1	-1.462	5.083
1	-1.513	5.0328
1	-1.564	4.9888
1	-1.598	4.9385
1	-1.649	4.8945
1	-1.7	4.8443
1	-1.734	4.7877
1	-1.785	4.7375
1	-1.836	4.6809
1	-1.887	4.6244
1	-1.921	4.5678
1	-1.972	4.5113
1	-2.023	4.4484
1	-2.057	4.3856
0	-2.091	4.3291
0	-2.125	4.2599
0	-2.159	4.1971
0	-2.193	4.1343
0	-2.227	4.0652
0	-2.261	3.996
0	-2.278	3.9269
0	-2.312	3.8578
0	-2.329	3.7887
0	-2.346	3.7196
0	-2.363	3.6505
0	-2.38	3.5751
0	-2.397	3.506
0	-2.414	3.4369
0	-2.414	3.3615
0	-2.414	3.2861
0	-2.431	3.217
0	-2.431	3.1416
0	-2.414	3.0724
0	-2.414	2.997
0	-2.414	2.9216
0	-2.397	2.8525
0	-2.38	2.7771
0	-2.363	2.708
0	-2.346	2.6389
0	-2.329	2.5698
0	-2.312	2.4944
0	-2.278	2.4253
0	-2.261	2.3624
0	-2.227	2.2933
0	-2.193	2.2242
0	-2.159	2.1614
0	-2.142	2.0923
0	-2.108	2.0294
0	-2.057	1.9666
0	-2.023	1.9038
0	-1.989	1.8472
0	-1.955	1.7844
0	-1.921	1.7279
0	-1.887	1.6713
0	-1.836	1.6148
0	-1.802	1.5582
0	-1.768	1.5079
0	-1.734	1.4514
0	-1.683	1.4011
0	-1.649	1.3509
0	-1.615	1.3006
0	-1.581	1.2566
0	-1.547	1.2064
0	-1.513	1.1624
0	-1.462	1.1184
0	-1.428	1.0744
0	-1.394	1.0304
0	-1.377	0.98645
0	-1.343	0.94875
0	-1.309	0.90477
0	-1.275	0.86707
0	-1.241	0.82937
0	-1.224	0.79167
0	-1.19	0.75397
0	-1.173	0.72256
0	-1.139	0.68486
2	-1.122	0.65344
2	-1.088	0.61574
2	-1.054	0.58433
2	-1.02	0.55291
2	-0.986	0.5215
2	-0.969	0.49637
2	-0.935	0.46495
2	-0.901	0.43982
2	-0.884	0.4084
2	-0.85	0.38327
2	-0.833	0.35814
2	-0.816	0.333
2	-0.782	0.30787
2	-0.765	0.28902
2	-0.748	0.26389
2	-0.731	0.23876
2	-0.714	0.21991
2	-0.68	0.19478
2	-0.663	0.17593
2	-0.646	0.15708
2	-0.629	0.13823
2	-0.629	0.11938
2	-0.612	0.10053
2	-0.595	0.08168
2	-0.578	0.062831
2	-0.561	0.043982
2	-0.561	0.031415
2	-0.544	0.012566
2	-0.527	6.2768
2	-0.527	6.2642
2	-0.51	6.2454
2	-0.51	6.2328
2	-0.493	6.214
2	-0.493	6.2014
2	-0.476	6.1889
2	-0.476	6.17
2	-0.476	6.1574
2	-0.459	6.1449
2	-0.459	6.126
2	-0.459	6.1135
2	-0.442	6.1009
2	-0.442	6.0883
2	-0.442	6.0758
2	-0.442	6.0632
2	-0.442	6.0443
2	-0.442	6.0318
2	-0.442	6.0192
2	-0.442	6.0066
0	-0.442	5.9941
0	-0.459	5.9815
0	-0.476	5.9627
0	-0.476	5.9501
0	-0.493	5.9375
0	-0.51	5.9187
0	-0.51	5.9061
0	-0.527	5.8873
0	-0.544	5.8747
0	-0.561	5.8559
0	-0.578	5.837
0	-0.595	5.8182
0	-0.612	5.8056
0	-0.629	5.7867
0	-0.646	5.7616
0	-0.663	5.7428
0	-0.68	5.7239
0	-0.697	5.705
0	-0.714	5.6799
1	-0.748	5.6611
1	-0.782	5.6359
1	-0.816	5.6108
1	-0.833	5.5857
1	-0.867	5.5605
1	-0.918	5.5354
1	-0.952	5.504
1	-0.986	5.4789
1	-1.02	5.4474
1	-1.054	5.416
1	-1.088	5.3846
1	-1.139	5.3469
1	-1.173	5.3155
1	-1.207	5.2778
1	-1.258	5.2401
1	-1.292	5.2024
1	-1.343	5.1647
1	-1.377	5.1207
1	-1.428	5.0767
1	-1.479	5.0328
0	-1.513	4.9888
0	-1.547	4.9448
0	-1.581	4.8945
0	-1.615	4.8506
0	-1.649	4.8003
0	-1.683	4.75
0	-1.734	4.6998
0	-1.768	4.6432
0	-1.802	4.593
0	-1.836	4.5364
0	-1.87	4.4798
0	-1.904	4.4233
0	-1.938	4.3667
0	-1.972	4.3102
0	-2.006	4.2474
0	-2.04	4.1845
0	-2.074	4.1217
0	-2.108	4.0589
0	-2.125	3.996
0	-2.159	3.9332
0	-2.176	3.8704
0	-2.21	3.8013
0	-2.227	3.7384
0	-2.244	3.6693
0	-2.261	3.6002
0	-2.278	3.5311
0	-2.278	3.462
0	-2.295	3.3929
0	-2.295	3.3238
0	-2.312	3.2546
0	-2.312	3.1855
0	-2.312	3.1164
0	-2.312	3.0473
0	-2.295	2.9782
0	-2.295	2.9091
0	-2.278	2.84
0	-2.261	2.7708
0	-2.244	2.7017
0	-2.227	2.6389
0	-2.21	2.5698
0	-2.193	2.5007
0	-2.159	2.4378
0	-2.142	2.375
0	-2.108	2.3059
0	-2.074	2.2431
0	-2.057	2.1802
0	-2.023	2.1237
0	-1.989	2.0609
0	-1.955	2.0043
0	-1.921	1.9415
0	-1.887	1.8849
0	-1.836	1.8284
0	-1.802	1.7781
0	-1.768	1.7216
0	-1.734	1.6713
0	-1.683	1.6148
0	-1.649	1.5645
0	-1.615	1.5205
0	-1.581	1.4703
0	-1.53	1.42
0	-1.496	1.376
0	-1.462	1.332
0	-1.428	1.288
0	-1.394	1.2441
0	-1.36	1.2064
0	-1.326	1.1624
0	-1.275	1.1247
0	-1.241	1.087
0	-1.207	1.0493
0	-1.19	1.0116
0	-1.156	0.98016
0	-1.122	0.94246
0	-1.088	0.91105
0	-1.054	0.87963
0	-1.037	0.84822
0	-1.003	0.8168
0	-0.969	0.78539
0	-0.952	0.75397
0	-0.918	0.72884
0	-0.901	0.70371
0	-0.867	0.67229
0	-0.85	0.64716
0	-0.833	0.62203
0	-0.799	0.59689
0	-0.782	0.57176
2	-0.765	0.55291
2	-0.731	0.52778
2	-0.697	0.50893
2	-0.68	0.4838
2	-0.646	0.46495
2	-0.612	0.4461
2	-0.595	0.42725
2	-0.561	0.4084
2	-0.544	0.39583
2	-0.51	0.37699
2	-0.493	0.36442
2	-0.476	0.34557
2	-0.442	0.333
2	-0.425	0.32044
0	-0.408	0.30787
0	-0.408	0.29531
0	-0.391	0.28274
0	-0.374	0.27017
0	-0.374	0.25761
0	-0.357	0.24504
0	-0.357	0.23876
0	-0.34	0.22619
0	-0.34	0.21363
0	-0.323	0.20734
2	-0.323	0.19478
2	-0.306	0.18849
2	-0.289	0.17593
2	-0.272	0.16964
2	-0.255	0.16336
2	-0.238	0.15079
2	-0.221	0.14451
2	-0.204	0.13823
2	-0.187	0.13195
2	-0.17	0.12566
2	-0.153	0.12566
2	-0.136	0.11938
2	-0.119	0.1131
2	-0.119	0.1131
2	-0.102	0.10681
2	-0.085	0.10053
2	-0.068	0.10053
2	-0.051	0.10053
2	-0.034	0.094246
2	-0.034	0.094246
2	-0.017	0.094246
2	0	0.094246
2	0	0.094246
2	0.017	0.094246
0	0.017	0.094246
0	0.017	0.094246
0	0.017	0.094246
0	0.034	0.10053
1	0.034	0.10053
1	0.017	0.10053
1	0.017	0.10053
1	0.017	0.10053
1	0	0.10053
1	0	0.10053
1	0	0.10053
1	0	0.10053
1	0	0.10053
1	-0.017	0.10053
1	-0.017	0.10053
1	-0.017	0.10053
1	-0.034	0.10053
1	-0.034	0.10053
1	-0.034	0.094246
1	-0.051	0.094246
1	-0.051	0.094246
1	-0.068	0.094246
1	-0.068	0.087963
1	-0.068	0.087963
1	-0.085	0.087963
1	-0.085	0.08168
1	-0.085	0.08168
1	-0.102	0.075397
1	-0.102	0.075397
1	-0.119	0.069114
0	-0.119	0.062831
0	-0.102	0.062831
0	-0.102	0.056548
2	-0.102	0.056548
2	-0.085	0.050265
2	-0.085	0.050265
2	-0.068	0.043982
2	-0.051	0.043982
2	-0.051	0.043982
2	-0.034	0.043982
2	-0.017	0.037699
2	-0.017	0.037699
2	0	0.037699
2	0	0.037699
2	0.017	0.037699
2	0.017	0.037699
2	0.034	0.043982
2	0.051	0.043982
2	0.051	0.043982
2	0.068	0.043982
0	0.068	0.050265
0	0.068	0.050265
0	0.068	0.056548
0	0.068	0.056548
0	0.085	0.056548
1	0.085	0.062831
1	0.068	0.062831
1	0.068	0.069114
1	0.051	0.069114
1	0.051	0.069114
1	0.051	0.069114
1	0.034	0.075397
1	0.034	0.075397
1	0.017	0.075397
1	0.017	0.075397
1	0	0.075397
1	0	0.075397
1	0	0.075397
1	0	0.075397
1	0	0.075397
1	-0.017	0.075397
1	-0.017	0.075397
1	-0.034	0.075397
1	-0.034	0.075397
1	-0.034	0.075397
1	-0.051	0.069114
1	-0.051	0.069114
1	-0.068	0.069114
1	-0.068	0.062831
1	-0.085	0.062831
1	-0.085	0.056548
1	-0.085	0.056548
1	-0.102	0.056548
1	-0.102	0.050265
1	-0.119	0.043982
1	-0.119	0.043982
0	-0.119	0.037699
0	-0.119	0.031415
0	-0.119	0.031415
0	-0.119	0.025132
0	-0.119	0.025132
0	-0.119	0.018849
2	-0.119	0.012566
2	-0.102	0.012566
2	-0.102	0.0062831
2	-0.085	0.0062831
2	-0.068	0
2	-0.068	0
2	-0.051	0
2	-0.051	6.2831
2	-0.034	6.2768
0	-0.034	6.2768
0	-0.034	6.2768
0	-0.034	6.2768
0	-0.034	6.2705
0	-0.034	6.2705
0	-0.034	6.2705
0	-0.034	6.2705
0	-0.034	6.2705
0	-0.034	6.2642
2	-0.034	6.2642
2	-0.034	6.2642
2	-0.017	6.2642
2	0	6.2642
2	0	6.2642
2	0	6.2642
2	0	6.2642
0	0	6.2642
0	0	6.2642
0	0	6.2642
0	0	6.2642
0	0	6.2642
0	0	6.2642
2	0	6.2642
2	0.017	6.2642
2	0.017	6.2642
2	0.034	6.2642
2	0.034	6.2705
2	0.051	6.2705
2	0.051	6.2705
2	0.068	6.2768
2	0.085	6.2768
2	0.085	6.2768
0	0.085	0
0	0.085	0
0	0.085	0.0062831
0	0.085	0.0062831
0	0.085	0.012566
0	0.085	0.012566
0	0.085	0.018849
0	0.085	0.018849
0	0.085	0.025132
0	0.085	0.025132
1	0.085	0.025132
1	0.085	0.031415
1	0.068	0.031415
1	0.068	0.037699
1	0.051	0.037699
1	0.051	0.037699
1	0.034	0.043982
1	0.034	0.043982
1	0.017	0.043982
1	0.017	0.043982
1	0	0.043982
1	0	0.043982
1	0	0.043982
1	0	0.043982
1	-0.017	0.043982
1	-0.017	0.043982
1	-0.017	0.043982
1	-0.034	0.043982
1	-0.034	0.043982
0	-0.034	0.037699
0	-0.034	0.037699
0	-0.034	0.037699
0	-0.034	0.037699
0	-0.034	0.037699
0	-0.034	0.031415
0	-0.034	0.031415
0	-0.034	0.031415
0	-0.034	0.031415
0	-0.034	0.031415
0	-0.034	0.025132
0	-0.017	0.025132
0	-0.017	0.025132
0	-0.017	0.025132
0	-0.017	0.025132
0	-0.017	0.025132
0	-0.017	0.025132
0	-0.017	0.018849
0	-0.017	0.018849
0	-0.017	0.018849
2	-0.017	0.018849
2	0	0.018849
2	0	0.018849
2	0	0.018849
2	0.017	0.018849
2	0.017	0.018849
2	0.034	0.018849
0	0.034	0.018849
0	0.034	0.025132
0	0.034	0.025132
0	0.034	0.025132
0	0.034	0.025132
0	0.034	0.025132
0	0.034	0.031415
0	0.034	0.031415
0	0.034	0.031415
0	0.051	0.031415
0	0.051	0.037699
0	0.051	0.037699
0	0.051	0.037699
0	0.051	0.037699
0	0.051	0.043982
1	0.051	0.043982
1	0.051	0.043982
1	0.034	0.050265
1	0.034	0.050265
1	0.017	0.050265
1	0.017	0.050265
1	0	0.050265
1	0	0.050265
1	0	0.050265
1	0	0.050265
1	-0.017	0.050265
1	-0.017	0.050265
1	-0.034	0.050265
1	-0.034	0.050265
0	-0.034	0.043982
0	-0.034	0.043982
0	-0.034	0.043982
0	-0.034	0.043982
0	-0.034	0.043982
0	-0.034	0.037699
0	-0.017	0.037699
0	-0.017	0.037699
0	-0.017	0.037699
0	-0.017	0.037699
0	-0.017	0.037699
0	-0.017	0.037699
0	-0.017	0.031415
0	-0.017	0.031415
0	-0.017	0.031415
0	-0.017	0.031415
0	-0.017	0.031415
0	-0.017	0.031415
0	0	0.031415
0	0	0.031415
0	0	0.031415
0	0	0.031415
0	0	0.031415
0	0	0.031415
0	0	0.031415
0	0	0.025132
0	0	0.025132
0	0	0.025132
0	0	0.025132
0	0	0.025132
0	0	0.025132
0	0	0.025132
0	0	0.025132
0	0	0.025132
0	0	0.025132
0	0	0.025132
0	0	0.025132
0	0	0.025132
0	0	0.025132
0	0	0.031415
0	0	0.031415
0	0	0.031415
0	0	0.031415
0	0	0.031415
0	0	0.031415
1	0	0.031415
1	0	0.031415
1	0	0.031415
1	0	0.031415
1	-0.017	0.031415
1	-0.017	0.031415
0	-0.017	0.031415
0	-0.017	0.031415
0	-0.017	0.025132
0	-0.017	0.025132
0	-0.017	0.025132
0	-0.017	0.025132
0	-0.017	0.025132
0	-0.017	0.025132
0	-0.017	0.025132
0	0	0.025132
0	0	0.025132
0	0	0.025132
0	0	0.018849
0	0	0.018849
0	0	0.018849
0	0	0.018849
0	0	0.018849
0	0	0.018849
0	0	0.018849
0	0	0.018849
0	0	0.018849
0	0	0.018849
0	0	0.018849
0	0	0.018849
0	0	0.018849
0	0	0.018849
0	0	0.018849
0	0	0.018849
0	0	0.018849
0	0	0.018849
0	0	0.018849
0	0	0.018849
0	0	0.018849
0	0	0.018849
0	0	0.018849
0	0	0.018849
0	0	0.018849
0	0	0.018849
0	0	0.018849
0	0	0.018849
0	0	0.018849
0	0	0.018849
0	0	0.018849
0	0	0.018849
0	0	0.018849
0	0	0.018849
0	0	0.025132
0	0	0.025132
0	0.017	0.025132
0	0.017	0.025132
0	0.017	0.025132
0	0.017	0.025132
1	0.017	0.025132
1	0	0.025132
1	0	0.025132
1	0	0.025132
1	0	0.025132
1	-0.017	0.025132
1	-0.017	0.025132
1	-0.034	0.025132
0	-0.034	0.025132
0	-0.034	0.018849
0	-0.034	0.018849
0	-0.034	0.018849
0	-0.034	0.018849
0	-0.034	0.018849
0	-0.034	0.012566
0	-0.034	0.012566
0	-0.034	0.012566
0	-0.034	0.012566
0	-0.017	0.012566
0	-0.017	0.012566
0	-0.017	0.0062831
0	-0.017	0.0062831
0	-0.017	0.0062831
0	-0.017	0.0062831
0	-0.017	0.0062831
0	-0.017	0.0062831
0	-0.017	0.0062831
0	-0.017	0
0	-0.017	0
0	-0.017	0
0	-0.017	0
0	-0.017	0
0	-0.017	0
0	-0.017	0
0	-0.017	6.2768
0	-0.017	6.2768
0	-0.017	6.2768
0	-0.017	6.2768
2	-0.017	6.2768
2	-0.017	6.2768
2	0	6.2768
2	0	6.2768
2	0	6.2768
2	0.017	6.2768
2	0.017	6.2768
0	0.017	6.2768
0	0.017	6.2768
0	0.017	6.2768
0	0.017	0
0	0.017	0
0	0.017	0
0	0.017	0
0	0.017	0
0	0.017	0
0	0.017	0
0	0.017	0.0062831
0	0.017	0.0062831
0	0.017	0.0062831
0	0.017	0.0062831
0	0.017	0.0062831
0	0.017	0.0062831
0	0.017	0.0062831
0	0.017	0.012566
0	0.017	0.012566
0	0.034	0.012566
0	0.034	0.012566
0	0.034	0.012566
0	0.034	0.012566
1	0.034	0.018849
1	0.017	0.018849
1	0.017	0.018849
1	0	0.018849
1	0	0.018849
1	0	0.018849
1	-0.017	0.018849
0	-0.017	0.018849
0	-0.017	0.018849
0	0	0.018849
0	0	0.018849
0	0	0.012566
0	0	0.012566
0	0	0.012566
0	0	0.012566
0	0	0.012566
0	0	0.012566
0	0	0.012566
0	0	0.012566
0	0	0.012566
0	0	0.012566
0	0	0.012566
0	0	0.012566
0	0	0.012566
0	0	0.012566
0	0	0.012566
0	0	0.012566
0	0	0.012566
0	0	0.012566
0	0	0.012566
0	0	0.012566
0	0	0.012566
0	0	0.0062831
0	0	0.0062831
0	0	0.0062831
0	0	0.0062831
0	0	0.0062831
0	0	0.0062831
0	0	0.0062831
0	0	0.0062831
0	0	0.0062831
0	0	0.0062831
0	0	0.0062831
0	0	0.0062831
0	0	0.0062831
0	0	0.0062831
0	0	0.0062831
0	0	0.0062831
0	0	0.012566
0	0	0.012566
0	0	0.012566
0	0	0.012566
0	0	0.012566
0	0	0.012566
0	0	0.012566
0	0	0.012566
0	0	0.012566
0	0	0.012566
0	0	0.012566
0	0	0.012566
0	0	0.012566
0	0	0.012566
0	0	0.012566
0	0	0.012566
0	0	0.012566
0	0	0.012566
0	0	0.012566
0	0	0.012566
0	0	0.012566
0	0	0.012566
0	0	0.018849
0	0	0.018849
1	0.017	0.018849
1	0	0.018849
1	0	0.018849
1	0	0.018849
1	-0.017	0.018849
0	-0.017	0.018849
0	-0.017	0.012566
0	-0.017	0.012566
0	-0.017	0.012566
0	0	0.012566
0	0	0.012566
0	0	0.012566
0	0	0.012566
0	0	0.012566
0	0	0.012566
0	0	0.012566
0	0	0.012566
0	0	0.012566
0	0	0.012566
0	0	0.012566
0	0	0.0062831
0	0	0.0062831
0	0	0.0062831
0	0	0.0062831
0	0	0.0062831
0	0	0.0062831
0	0	0.0062831
0	0	0.0062831
0	0	0.0062831
0	0	0.0062831
0	0	0.0062831
0	0	0.0062831
0	0	0.0062831
0	0	0.0062831
0	0	0.0062831
0	0	0.0062831
0	0	0.0062831
0	0	0.0062831
0	0	0.0062831
0	0	0.0062831
0	0	0.0062831
0	0	0.0062831
0	0	0.0062831
0	0	0.0062831
0	0	0.0062831
0	0	0.0062831
0	0	0.0062831
0	0	0.0062831
0	0	0.0062831
0	0	0.0062831
0	0	0.0062831
0	0	0.0062831
0	0	0.0062831
0	0	0.0062831
0	0	0.0062831
0	0	0.0062831
0	0	0.0062831
0	0	0.0062831
0	0	0.0062831
0	0	0.0062831
0	0	0.0062831
0	0	0.0062831
0	0	0.0062831
0	0	0.0062831
0	0	0.0062831
0	0	0.0062831
0	0	0.0062831
0	0	0.0062831
0	0	0.0062831
0	0	0.0062831
0	0	0.0062831
0	0	0.0062831
0	0	0.0062831
0	0	0.0062831
0	0	0.0062831
0	0	0.0062831
0	0	0.0062831
0	0	0.0062831
0	0	0.0062831
0	0	0.012566
0	0	0.012566
0	0	0.012566
0	0	0.012566
0	0	0.012566
0	0	0.012566
0	0	0.012566
0	0	0.012566
0	0	0.012566
0	0	0.012566
0	0	0.012566
0	0	0.012566
0	0.017	0.012566
0	0.017	0.012566
0	0.017	0.012566
0	0.017	0.018849
0	0.017	0.018849
0	0.017	0.018849
0	0.017	0.018849
0	0.017	0.018849
0	0.017	0.018849
0	0.017	0.018849
0	0.017	0.018849
0	0.017	0.018849
1	0.017	0.025132
1	0.017	0.025132
1	0	0.025132
1	0	0.025132
1	0	0.025132
0	0	0.025132
0	0	0.025132
0	0	0.025132
0	0	0.025132
0	0	0.025132
0	0	0.025132
0	0	0.025132
0	0	0.025132
0	0	0.025132
0	0	0.025132
0	0	0.025132
0	0	0.025132
0	0	0.025132
0	0	0.025132
0	0	0.025132
0	0	0.025132
0	0	0.025132
0	0	0.025132
0	0	0.025132
0	0	0.025132
0	0	0.025132
0	0	0.025132
1	0	0.025132
1	0	0.025132
1	0	0.025132
1	0	0.025132
1	-0.017	0.025132
1	-0.017	0.025132
1	-0.034	0.018849
0	-0.034	0.018849
0	-0.034	0.018849
0	-0.034	0.018849
0	-0.034	0.018849
0	-0.034	0.018849
0	-0.034	0.012566
0	-0.034	0.012566
0	-0.034	0.012566
0	-0.034	0.012566
0	-0.034	0.012566
0	-0.034	0.0062831
0	-0.017	0.0062831
0	-0.017	0.0062831
0	-0.017	0.0062831
0	-0.017	0.0062831
0	-0.017	0.0062831
0	-0.017	0.0062831
0	-0.017	0
0	-0.017	0
0	-0.017	0
0	-0.017	0
0	-0.017	0
0	-0.017	0
0	-0.017	6.2768
0	-0.017	6.2768
0	-0.017	6.2768
0	-0.017	6.2768
0	-0.017	6.2768
0	-0.017	6.2768
0	-0.017	6.2768
0	-0.017	6.2705
0	-0.017	6.2705
0	-0.017	6.2705
0	-0.017	6.2705
0	-0.017	6.2705
2	-0.017	6.2705
2	-0.017	6.2705
2	0	6.2642
2	0	6.2642
2	0	6.2642
2	0	6.2642
2	0.017	6.2705
2	0.017	6.2705
2	0.034	6.2705
2	0.051	6.2705
2	0.051	6.2705
2	0.068	6.2768
2	0.068	6.2768
2	0.085	6.2768
0	0.085	0
0	0.085	0
0	0.085	0.0062831
0	0.085	0.0062831
0	0.085	0.012566
0	0.085	0.012566
0	0.085	0.018849
0	0.085	0.018849
0	0.085	0.018849
0	0.085	0.025132
0	0.085	0.025132
0	0.085	0.031415
1	0.085	0.031415
1	0.085	0.037699
1	0.068	0.037699
1	0.068	0.043982
1	0.051	0.043982
1	0.051	0.043982
1	0.034	0.050265
1	0.034	0.050265
1	0.017	0.050265
1	0.017	0.050265
1	0.017	0.050265
1	0	0.050265
1	0	0.050265
1	0	0.050265
1	0	0.050265
1	-0.017	0.050265
1	-0.017	0.050265
0	-0.017	0.050265
0	-0.017	0.050265
0	-0.017	0.050265
0	-0.017	0.043982
0	-0.017	0.043982
0	-0.017	0.043982
0	-0.017	0.043982
0	0	0.043982
0	0	0.043982
0	0	0.043982
1	0	0.043982
1	-0.017	0.043982
1	-0.017	0.043982
1	-0.034	0.043982
1	-0.034	0.037699
0	-0.034	0.037699
0	-0.034	0.037699
0	-0.034	0.037699
0	-0.034	0.037699
0	-0.034	0.031415
0	-0.034	0.031415
0	-0.017	0.031415
0	-0.017	0.031415
0	-0.017	0.031415
0	-0.017	0.031415
0	-0.017	0.031415
0	-0.017	0.025132
0	-0.017	0.025132
0	-0.017	0.025132
0	-0.017	0.025132
0	-0.017	0.025132
0	-0.017	0.025132
0	-0.017	0.025132
0	-0.017	0.025132
0	-0.017	0.018849
0	-0.017	0.018849
0	-0.017	0.018849
0	0	0.018849
0	0	0.018849
0	0	0.018849
0	0	0.018849
0	0	0.018849
0	0	0.018849
0	0	0.018849
0	0	0.018849
0	0	0.018849
0	0	0.018849
0	0	0.018849
0	0	0.018849
0	0	0.018849
0	0	0.018849
0	0	0.018849
0	0	0.018849
0	0	0.012566
0	0	0.012566
0	0	0.012566
0	0	0.012566
0	0	0.012566
0	0	0.012566
0	0	0.012566
0	0	0.012566
0	0	0.012566
0	0	0.012566
0	0	0.012566
0	0	0.012566
0	0	0.018849
0	0	0.018849
0	0	0.018849
0	0	0.018849
0	0	0.018849
0	0	0.018849
0	0	0.018849
0	0	0.018849
0	0	0.018849
0	0	0.018849
0	0	0.018849
0	0	0.018849
0	0	0.018849
0	0	0.018849
0	0	0.018849
0	0	0.018849
0	0.017	0.018849
0	0.017	0.018849
0	0.017	0.018849
0	0.017	0.025132
0	0.017	0.025132
1	0.017	0.025132
1	0	0.025132
1	0	0.025132
1	0	0.025132
1	0	0.025132
0	0	0.025132
0	0	0.025132
0	0	0.025132
0	0	0.025132
0	0	0.025132
0	0	0.025132
0	0	0.018849
0	0	0.018849
0	0	0.018849
0	0	0.018849
0	0	0.018849
0	0	0.018849
0	0	0.018849
0	0	0.018849
0	0	0.018849
0	0	0.018849
0	0	0.018849
0	0	0.018849
0	0	0.018849
0	0	0.018849
0	0	0.018849
0	0	0.018849
0	0	0.018849
0	0	0.018849
0	0	0.025132
0	0	0.025132
0	0	0.025132
0	0	0.025132
0	0	0.025132
0	0	0.025132
0	0	0.025132
0	0	0.025132
0	0	0.025132
0	0.017	0.025132
0	0.017	0.025132
0	0.017	0.025132
0	0.017	0.025132
0	0.017	0.025132
0	0.017	0.031415
0	0.017	0.031415
1	0.017	0.031415
1	0	0.031415
1	0	0.031415
1	0	0.031415
1	0	0.031415
1	-0.017	0.031415
1	-0.017	0.031415
0	-0.017	0.031415
0	-0.017	0.031415
0	-0.017	0.025132
0	-0.017	0.025132
0	-0.017	0.025132
0	-0.017	0.025132
0	-0.017	0.025132
0	-0.017	0.025132
0	-0.017	0.025132
0	0	0.025132
0	0	0.025132
0	0	0.025132
0	0	0.018849
0	0	0.018849
0	0	0.018849
0	0	0.018849
0	0	0.018849
0	0	0.018849
0	0	0.018849
0	0	0.018849
0	0	0.018849
0	0	0.018849
0	0	0.018849
0	0	0.018849
0	0	0.018849
0	0	0.018849
0	0	0.018849
0	0	0.018849
0	0	0.018849
0	0	0.018849
0	0	0.018849
0	0	0.018849
0	0	0.018849
0	0	0.018849
0	0	0.018849
0	0	0.018849
0	0	0.018849
0	0	0.018849
0	0	0.018849
0	0	0.018849
1	0	0.018849
1	0	0.018849
1	0	0.018849
1	-0.017	0.018849
1	-0.017	0.018849
0	-0.017	0.018849
0	-0.017	0.018849
0	-0.017	0.018849
0	-0.017	0.018849
0	-0.017	0.018849
0	-0.017	0.012566
0	-0.017	0.012566
0	-0.017	0.012566
0	-0.017	0.012566
0	-0.017	0.012566
0	-0.017	0.012566
0	-0.017	0.012566
0	-0.017	0.012566
0	0	0.012566
0	0	0.012566
0	0	0.012566
0	0	0.012566
0	0	0.0062831
0	0	0.0062831
0	0	0.0062831
0	0	0.0062831
0	0	0.0062831
0	0	0.0062831
0	0	0.0062831
0	0	0.0062831
0	0	0.0062831
0	0	0.0062831
0	0	0.0062831
0	0	0.0062831
0	0	0.0062831
0	0	0.0062831
0	0	0.0062831
0	0	0.0062831
0	0	0.0062831
0	0	0.0062831
0	0	0
0	0	0
0	0	0
0	0	0
0	0	0
0	0	0
0	0	0
0	0	0
0	0	0
0	0	0
0	0	0
0	0	0
0	0	0
0	0	0
0	0	0
0	0	0
0	0	0
0	0	0
0	0	0
0	0	0
0	0	0
0	0	0
0	0	0
0	0	0
0	0	0
0	0	0
0	0	0
0	0	0
0	0	0
0	0	0
0	0	0
0	0	0
0	0	6.2768
0	0	6.2768
0	0	6.2768
0	0	6.2768
0	0	6.2768
0	0	6.2768
0	0	6.2768
0	0	6.2768
0	0	6.2768
0	0	6.2768
0	0	6.2768
0	0	6.2768
0	0	6.2768
0	0	6.2768
0	0	6.2768
0	0	6.2768
0	0	6.2768
0	0	6.2768
0	0	6.2768
0	0	6.2768
0	0	6.2768
0	0	6.2768
0	0	6.2768
0	0	6.2768
0	0	6.2768
0	0	6.2768
0	0	6.2768
0	0	6.2768
0	0	6.2768
0	0	6.2768
0	0	6.2768
0	0	6.2705
0	0	6.2705
0	0	6.2705
0	0	6.2705
0	0	6.2705
0	0	6.2705
0	0	6.2705
2	0	6.2705
2	0	6.2705
2	0	6.2705
2	0.017	6.2705
0	0.017	6.2705
0	0.017	6.2705
0	0.017	6.2768
0	0.017	6.2768
0	0.017	6.2768
0	0.017	6.2768
0	0.017	6.2768
0	0.017	6.2768
0	0.017	6.2768
0	0.017	6.2768
0	0	6.2768
0	0	6.2768
0	0	6.2768
0	0	6.2768
0	0	6.2768
0	0	0
0	0	0
0	0	0
0	0	0
0	0	0
0	0	0
0	0.017	0
0	0.017	0
0	0.017	0
0	0.017	0
0	0.017	0
1	0.017	0
1	0	0
1	0	0
1	0	0
1	-0.017	0
1	-0.017	0
1	-0.034	0
0	-0.034	0
0	-0.034	0
0	-0.034	6.2831
0	-0.034	6.2768
0	-0.034	6.2768
0	-0.034	6.2768
0	-0.034	6.2768
0	-0.034	6.2768
0	-0.034	6.2705
0	-0.034	6.2705
0	-0.034	6.2705
[truncated: 5,162 more rows]
