# Supplementary material for: Skilled motor control of an inverted pendulum implies low entropy of states but high entropy of actions
Source: PLoS Comput Biol. 2023 Jan 6;19(1):e1010810. doi: 10.1371/journal.pcbi.1010810 (PMC9851554; doi:10.1371/journal.pcbi.1010810)
Supplement: S2 File — The dataset within the file contains the data collected during the experiment. Each CSV file named “FRI_p_l.csv” corresponds to a different trial, where “p” stands for an unique numerical participant’s identifier and “l” stands for pendulum length (where “2” corresponds to 0.2, “3” to 0.3 m, “4” to 0.4 m, etc.). In every file, rows correspond to subsequent time steps, sampled with a frequency of 0.017 s. For every recorded time step, each column contains: the action selected by the trial’s participant (“action”). The value 0 corresponds to a “no action”, the value 1 represents an action that pushes the pendulum towards the clockwise direction and the value 2 corresponds to an action that pushes the pendulum towards the anti-clockwise direction.the angular velocity of the pendulum at that time step (“ang. velocity”), measured in rad s−1.the angle of the pendulum at that time step (“angle”), measured in rad with values in the interval [0, 2π) rad. The angle 0 rad corresponds to the pendulum oriented in its upright position.the single utility value associated to the whole trial (“utility”). (ZIP) [file pcbi.1010810.s002.zip › ExperimentalData/FRI_23_3.csv]

action	angular vel.	angle	trial utility
0	0	3.2358	-19.0004
0	-0.017	3.2358
0	-0.017	3.2358
0	-0.034	3.2358
0	-0.034	3.2358
0	-0.051	3.2358
0	-0.068	3.2295
0	-0.068	3.2295
0	-0.085	3.2295
0	-0.085	3.2232
0	-0.102	3.2232
0	-0.102	3.217
0	-0.102	3.217
0	-0.119	3.2107
0	-0.119	3.2044
0	-0.136	3.2044
0	-0.136	3.1981
0	-0.136	3.1918
0	-0.153	3.1918
0	-0.153	3.1855
0	-0.153	3.1793
0	-0.153	3.173
0	-0.17	3.1667
0	-0.17	3.1667
0	-0.17	3.1604
0	-0.17	3.1541
0	-0.17	3.1478
0	-0.17	3.1416
0	-0.17	3.1353
0	-0.17	3.129
0	-0.17	3.129
0	-0.17	3.1227
0	-0.17	3.1164
0	-0.17	3.1101
0	-0.17	3.1038
0	-0.153	3.0976
0	-0.153	3.0976
0	-0.153	3.0913
0	-0.136	3.085
0	-0.136	3.0787
0	-0.136	3.0787
0	-0.119	3.0724
0	-0.119	3.0661
0	-0.119	3.0661
0	-0.102	3.0599
0	-0.102	3.0599
0	-0.085	3.0536
0	-0.085	3.0536
0	-0.068	3.0473
0	-0.068	3.0473
0	-0.051	3.0473
0	-0.051	3.041
0	-0.034	3.041
0	-0.017	3.041
0	-0.017	3.041
0	0	3.041
0	0	3.041
0	0	3.041
0	0	3.041
0	0.017	3.041
0	0.034	3.041
0	0.034	3.041
0	0.051	3.0473
0	0.051	3.0473
0	0.068	3.0473
0	0.068	3.0536
0	0.085	3.0536
0	0.085	3.0536
0	0.102	3.0599
0	0.102	3.0599
0	0.119	3.0661
0	0.119	3.0724
0	0.119	3.0724
0	0.136	3.0787
0	0.136	3.085
0	0.136	3.085
0	0.153	3.0913
0	0.153	3.0976
0	0.153	3.1038
0	0.153	3.1038
0	0.17	3.1101
0	0.17	3.1164
0	0.17	3.1227
0	0.17	3.129
0	0.17	3.1353
0	0.17	3.1353
0	0.17	3.1416
0	0.17	3.1478
0	0.17	3.1541
0	0.17	3.1604
0	0.17	3.1667
0	0.153	3.1667
0	0.153	3.173
0	0.153	3.1793
0	0.153	3.1855
0	0.136	3.1855
0	0.136	3.1918
0	0.136	3.1981
0	0.119	3.2044
0	0.119	3.2044
0	0.119	3.2107
0	0.102	3.2107
0	0.102	3.217
0	0.085	3.217
0	0.085	3.2232
0	0.068	3.2232
0	0.068	3.2295
0	0.051	3.2295
0	0.051	3.2295
0	0.034	3.2295
0	0.034	3.2358
0	0.017	3.2358
0	0.017	3.2358
0	0	3.2358
0	0	3.2358
0	0	3.2358
0	-0.017	3.2358
0	-0.017	3.2358
0	-0.034	3.2358
0	-0.034	3.2295
0	-0.051	3.2295
0	-0.068	3.2295
0	-0.068	3.2232
0	-0.085	3.2232
0	-0.085	3.2232
0	-0.102	3.217
0	-0.102	3.217
0	-0.102	3.2107
0	-0.119	3.2107
0	-0.119	3.2044
0	-0.136	3.1981
0	-0.136	3.1981
0	-0.136	3.1918
0	-0.153	3.1855
0	-0.153	3.1793
0	-0.153	3.1793
0	-0.153	3.173
0	-0.153	3.1667
0	-0.17	3.1604
0	-0.17	3.1604
0	-0.17	3.1541
0	-0.17	3.1478
0	-0.17	3.1416
0	-0.17	3.1353
0	-0.17	3.129
0	-0.17	3.1227
0	-0.17	3.1227
0	-0.17	3.1164
0	-0.153	3.1101
0	-0.153	3.1038
0	-0.153	3.0976
0	-0.153	3.0976
0	-0.136	3.0913
0	-0.136	3.085
0	-0.136	3.085
0	-0.136	3.0787
0	-0.119	3.0724
0	-0.119	3.0724
0	-0.102	3.0661
0	-0.102	3.0661
0	-0.085	3.0599
0	-0.085	3.0599
0	-0.068	3.0536
0	-0.068	3.0536
0	-0.051	3.0473
0	-0.051	3.0473
0	-0.034	3.0473
0	-0.034	3.0473
0	-0.017	3.041
0	-0.017	3.041
0	0	3.041
0	0	3.041
0	0	3.041
0	0.017	3.041
0	0.017	3.041
0	0.034	3.0473
2	0.034	3.0473
2	0.068	3.0473
2	0.102	3.0536
2	0.153	3.0536
2	0.187	3.0599
2	0.221	3.0661
2	0.255	3.0724
2	0.289	3.0787
2	0.306	3.0913
2	0.34	3.0976
2	0.374	3.1101
2	0.408	3.1227
2	0.425	3.1353
2	0.459	3.1478
2	0.476	3.1667
2	0.51	3.1793
2	0.527	3.1981
2	0.544	3.2107
2	0.561	3.2295
2	0.578	3.2484
2	0.595	3.2609
2	0.612	3.2798
2	0.629	3.2986
2	0.629	3.3175
2	0.646	3.3363
2	0.646	3.3615
2	0.646	3.3803
2	0.646	3.3992
2	0.646	3.418
2	0.646	3.4369
2	0.646	3.4557
2	0.646	3.4745
2	0.629	3.4997
2	0.629	3.5185
2	0.612	3.5374
2	0.595	3.5499
2	0.578	3.5688
2	0.561	3.5877
2	0.544	3.6065
2	0.527	3.6254
2	0.51	3.6379
2	0.493	3.6505
2	0.459	3.6693
2	0.442	3.6819
0	0.391	3.6945
0	0.34	3.707
0	0.289	3.7133
0	0.221	3.7259
0	0.17	3.7322
0	0.119	3.7322
0	0.068	3.7384
0	0	3.7384
0	-0.034	3.7384
0	-0.085	3.7384
0	-0.153	3.7322
0	-0.204	3.7259
0	-0.255	3.7196
0	-0.306	3.7133
0	-0.374	3.7008
0	-0.425	3.6882
0	-0.476	3.6756
0	-0.527	3.6568
0	-0.578	3.6442
0	-0.612	3.6254
0	-0.663	3.6065
0	-0.714	3.5814
0	-0.748	3.5625
0	-0.782	3.5374
0	-0.833	3.5122
0	-0.867	3.4871
0	-0.901	3.462
0	-0.918	3.4369
0	-0.952	3.4054
0	-0.969	3.3803
0	-1.003	3.3489
0	-1.02	3.3175
0	-1.037	3.2861
0	-1.037	3.2546
0	-1.054	3.2232
0	-1.054	3.1918
0	-1.071	3.1604
0	-1.071	3.129
0	-1.054	3.0976
0	-1.054	3.0599
0	-1.037	3.0284
0	-1.037	2.997
0	-1.02	2.9656
0	-1.003	2.9405
0	-0.969	2.9091
0	-0.952	2.8777
0	-0.918	2.8525
0	-0.884	2.8211
0	-0.867	2.796
0	-0.816	2.7708
0	-0.782	2.7457
0	-0.748	2.7206
0	-0.697	2.7017
0	-0.663	2.6829
0	-0.612	2.664
0	-0.561	2.6452
0	-0.527	2.6263
0	-0.476	2.6138
0	-0.425	2.5949
0	-0.374	2.5886
0	-0.306	2.5761
0	-0.255	2.5635
0	-0.204	2.5572
0	-0.153	2.5509
0	-0.102	2.5509
0	-0.034	2.5447
0	0	2.5447
0	0.051	2.5509
0	0.102	2.5509
0	0.17	2.5572
0	0.221	2.5635
0	0.272	2.5698
0	0.323	2.5761
0	0.374	2.5886
0	0.425	2.6012
0	0.476	2.6138
0	0.527	2.6326
0	0.578	2.6452
0	0.629	2.664
0	0.663	2.6829
0	0.714	2.708
2	0.748	2.7269
2	0.816	2.752
2	0.884	2.7771
2	0.935	2.8085
2	1.003	2.8337
2	1.054	2.8651
2	1.105	2.8965
2	1.156	2.9342
2	1.207	2.9656
2	1.241	3.0033
2	1.275	3.041
2	1.309	3.085
2	1.343	3.1227
2	1.36	3.1667
2	1.394	3.2044
2	1.411	3.2484
2	1.428	3.2923
2	1.428	3.33
2	1.428	3.374
2	1.428	3.418
2	1.428	3.462
2	1.428	3.506
2	1.411	3.5499
2	1.394	3.5939
2	1.377	3.6316
2	1.36	3.6756
2	1.326	3.7133
2	1.292	3.7573
2	1.258	3.795
2	1.224	3.8327
2	1.19	3.8704
2	1.156	3.9018
2	1.105	3.9395
2	1.054	3.9709
2	1.003	4.0023
2	0.952	4.0338
2	0.901	4.0589
2	0.85	4.084
2	0.799	4.1091
2	0.748	4.1343
2	0.68	4.1531
2	0.629	4.1783
2	0.561	4.1971
2	0.51	4.2097
2	0.442	4.2222
2	0.374	4.2348
0	0.289	4.2474
0	0.204	4.2537
0	0.119	4.2599
0	0.017	4.2599
0	-0.051	4.2599
0	-0.136	4.2599
0	-0.238	4.2537
0	-0.323	4.2474
0	-0.408	4.2348
0	-0.493	4.2222
0	-0.578	4.2034
0	-0.68	4.1845
0	-0.765	4.1594
0	-0.85	4.1406
0	-0.918	4.1091
0	-1.003	4.084
0	-1.088	4.0526
0	-1.156	4.0149
0	-1.241	3.9772
0	-1.309	3.9395
0	-1.377	3.9018
0	-1.445	3.8578
0	-1.513	3.8138
0	-1.564	3.7699
0	-1.632	3.7196
0	-1.683	3.6693
0	-1.734	3.6191
0	-1.768	3.5625
0	-1.802	3.5122
0	-1.836	3.4557
0	-1.87	3.3992
0	-1.887	3.3426
0	-1.904	3.2861
0	-1.921	3.2295
0	-1.921	3.173
0	-1.921	3.1101
0	-1.921	3.0536
0	-1.904	2.997
0	-1.887	2.9405
0	-1.87	2.8839
0	-1.836	2.8274
0	-1.802	2.7708
0	-1.768	2.7206
0	-1.717	2.664
0	-1.666	2.6138
0	-1.615	2.5635
0	-1.564	2.5195
0	-1.496	2.4693
0	-1.428	2.4253
0	-1.36	2.3876
0	-1.292	2.3436
0	-1.224	2.3059
0	-1.139	2.2745
0	-1.071	2.2368
0	-0.986	2.2054
0	-0.901	2.1802
0	-0.833	2.1488
0	-0.748	2.13
0	-0.663	2.1048
0	-0.561	2.086
0	-0.476	2.0734
0	-0.391	2.0609
0	-0.306	2.0483
0	-0.221	2.042
0	-0.119	2.0357
0	-0.034	2.0294
0	0.034	2.0294
0	0.119	2.0357
0	0.221	2.042
0	0.306	2.0483
0	0.391	2.0609
0	0.476	2.0734
0	0.561	2.086
0	0.646	2.1048
0	0.731	2.13
0	0.816	2.1488
0	0.901	2.1802
0	0.986	2.2054
0	1.071	2.2368
0	1.139	2.2682
0	1.207	2.3059
0	1.292	2.3436
0	1.36	2.3813
0	1.428	2.4253
0	1.479	2.4693
0	1.547	2.5132
0	1.598	2.5635
2	1.649	2.6138
2	1.734	2.664
2	1.802	2.7143
2	1.853	2.7708
2	1.921	2.8274
2	1.972	2.8839
2	2.023	2.9468
2	2.057	3.0096
2	2.108	3.0724
2	2.125	3.1353
2	2.159	3.1981
2	2.176	3.2609
2	2.176	3.33
2	2.176	3.3929
2	2.176	3.462
2	2.176	3.5248
2	2.159	3.5939
2	2.142	3.6568
2	2.108	3.7196
2	2.074	3.7824
2	2.04	3.8453
2	2.006	3.9081
2	1.955	3.9646
2	1.904	4.0212
2	1.853	4.0777
2	1.802	4.1343
2	1.734	4.1908
2	1.683	4.2411
2	1.615	4.2914
2	1.547	4.3353
2	1.479	4.3856
2	1.411	4.4296
2	1.343	4.4673
2	1.275	4.505
2	1.19	4.5427
2	1.122	4.5804
2	1.054	4.6118
2	0.969	4.6432
2	0.901	4.6746
2	0.833	4.6998
2	0.748	4.7249
2	0.68	4.7437
2	0.612	4.7626
2	0.544	4.7814
2	0.459	4.794
2	0.391	4.8066
2	0.323	4.8191
2	0.238	4.8317
2	0.17	4.838
0	0.068	4.838
0	0	4.838
0	-0.102	4.838
0	-0.204	4.8317
0	-0.306	4.8254
0	-0.408	4.8129
0	-0.51	4.8003
0	-0.612	4.7814
0	-0.697	4.7626
0	-0.799	4.7437
0	-0.901	4.7123
0	-1.003	4.6872
0	-1.105	4.6558
0	-1.207	4.6181
0	-1.292	4.5804
0	-1.394	4.5427
0	-1.496	4.4987
0	-1.598	4.4484
0	-1.683	4.4044
0	-1.785	4.3479
0	-1.87	4.2976
0	-1.955	4.2348
0	-2.04	4.1783
0	-2.125	4.1154
0	-2.21	4.0463
0	-2.295	3.9835
0	-2.363	3.9081
0	-2.431	3.839
0	-2.482	3.7636
0	-2.533	3.6882
0	-2.584	3.6128
0	-2.635	3.5311
0	-2.652	3.4557
0	-2.686	3.374
0	-2.703	3.2923
0	-2.72	3.2107
0	-2.72	3.129
0	-2.703	3.0473
0	-2.703	2.9656
0	-2.669	2.8839
0	-2.635	2.8023
0	-2.601	2.7269
0	-2.567	2.6515
0	-2.516	2.5698
0	-2.448	2.5007
0	-2.38	2.4253
0	-2.312	2.3562
0	-2.244	2.287
0	-2.159	2.2179
0	-2.074	2.1551
0	-1.989	2.0923
0	-1.904	2.0357
0	-1.819	1.9792
0	-1.717	1.9226
0	-1.632	1.8724
0	-1.53	1.8284
0	-1.428	1.7844
0	-1.326	1.7404
0	-1.241	1.7027
0	-1.139	1.665
0	-1.037	1.6336
0	-0.935	1.6022
0	-0.833	1.5771
0	-0.731	1.5519
0	-0.629	1.5331
0	-0.527	1.5142
0	-0.425	1.5017
0	-0.34	1.4891
0	-0.238	1.4765
0	-0.136	1.4703
0	-0.034	1.4703
0	0.051	1.4703
0	0.153	1.4765
0	0.255	1.4828
0	0.34	1.4891
0	0.442	1.5017
0	0.544	1.5142
0	0.646	1.5331
0	0.748	1.5582
0	0.85	1.5771
0	0.952	1.6085
0	1.037	1.6399
2	1.139	1.6713
2	1.275	1.709
2	1.394	1.7467
2	1.513	1.7907
2	1.649	1.841
2	1.768	1.8912
2	1.887	1.9478
2	2.006	2.0043
2	2.125	2.0671
2	2.227	2.13
2	2.329	2.1991
2	2.448	2.2745
2	2.533	2.3436
2	2.635	2.4253
2	2.72	2.507
2	2.805	2.5886
2	2.873	2.6766
2	2.941	2.7583
2	3.009	2.8525
2	3.06	2.9405
2	3.094	3.0347
2	3.128	3.129
2	3.145	3.2232
2	3.162	3.3175
2	3.162	3.4117
2	3.162	3.506
2	3.145	3.6002
2	3.111	3.6945
2	3.094	3.7887
2	3.043	3.883
2	3.009	3.9709
2	2.958	4.0652
2	2.89	4.1531
2	2.839	4.2348
2	2.771	4.3228
2	2.703	4.4044
2	2.635	4.4861
2	2.55	4.5615
2	2.482	4.6369
0	2.38	4.7123
0	2.278	4.7814
0	2.176	4.8506
0	2.074	4.9134
0	1.989	4.9762
0	1.887	5.0328
0	1.785	5.0893
0	1.7	5.1396
0	1.615	5.1898
0	1.513	5.2338
0	1.428	5.2778
0	1.343	5.3218
0	1.275	5.3595
0	1.19	5.3972
0	1.105	5.4349
0	1.037	5.4663
0	0.969	5.4977
0	0.901	5.5228
0	0.833	5.5543
0	0.765	5.5731
0	0.697	5.5982
0	0.629	5.6171
0	0.578	5.6359
0	0.51	5.6548
0	0.459	5.6674
0	0.391	5.6799
0	0.34	5.6925
0	0.289	5.6988
0	0.238	5.7113
0	0.17	5.7176
0	0.119	5.7176
0	0.068	5.7239
0	0.017	5.7239
0	-0.017	5.7239
0	-0.068	5.7239
0	-0.119	5.7239
0	-0.17	5.7176
0	-0.221	5.7113
0	-0.289	5.705
0	-0.34	5.6925
0	-0.391	5.6799
0	-0.442	5.6674
0	-0.51	5.6548
0	-0.561	5.6359
0	-0.629	5.6171
0	-0.697	5.5982
0	-0.748	5.5794
0	-0.816	5.5543
0	-0.884	5.5291
0	-0.952	5.4977
0	-1.02	5.4726
0	-1.105	5.4412
0	-1.173	5.4035
0	-1.241	5.3658
0	-1.326	5.3281
0	-1.411	5.2904
0	-1.496	5.2464
0	-1.581	5.1961
0	-1.666	5.1459
0	-1.768	5.0956
0	-1.853	5.039
0	-1.955	4.9825
0	-2.04	4.926
0	-2.142	4.8631
0	-2.244	4.794
0	-2.346	4.7249
0	-2.431	4.6558
0	-2.533	4.5804
0	-2.635	4.505
0	-2.72	4.4233
0	-2.822	4.3353
0	-2.907	4.2537
0	-2.992	4.1657
0	-3.077	4.0714
0	-3.162	3.9772
0	-3.23	3.883
0	-3.281	3.7824
0	-3.349	3.6819
0	-3.383	3.5814
0	-3.417	3.4808
0	-3.451	3.3803
0	-3.468	3.2735
0	-3.468	3.1667
0	-3.468	3.0661
0	-3.451	2.9593
0	-3.434	2.8588
0	-3.4	2.752
0	-3.349	2.6515
0	-3.298	2.5509
0	-3.247	2.4567
0	-3.179	2.3562
0	-3.094	2.2619
0	-3.009	2.174
0	-2.924	2.0797
0	-2.839	1.998
0	-2.737	1.9101
0	-2.652	1.8284
0	-2.55	1.753
0	-2.448	1.6776
0	-2.346	1.6022
0	-2.244	1.5331
0	-2.142	1.4703
0	-2.04	1.4074
0	-1.938	1.3446
0	-1.853	1.288
0	-1.751	1.2315
0	-1.666	1.1812
0	-1.564	1.1372
0	-1.479	1.087
0	-1.394	1.043
0	-1.292	1.0053
0	-1.224	0.9676
0	-1.139	0.9299
0	-1.054	0.89848
0	-0.969	0.86707
0	-0.901	0.84193
0	-0.833	0.81052
0	-0.748	0.79167
0	-0.68	0.76654
0	-0.612	0.74769
0	-0.544	0.72884
0	-0.476	0.71627
0	-0.408	0.69742
0	-0.357	0.69114
0	-0.289	0.67858
0	-0.221	0.67229
0	-0.153	0.66601
0	-0.102	0.65973
0	-0.034	0.65973
0	0	0.65973
0	0.068	0.65973
0	0.136	0.66601
0	0.187	0.66601
0	0.255	0.67229
0	0.323	0.68486
0	0.374	0.69742
0	0.442	0.70999
0	0.51	0.72256
0	0.578	0.74141
0	0.646	0.75397
0	0.714	0.7791
0	0.782	0.79795
0	0.85	0.82309
0	0.935	0.8545
0	1.003	0.87963
0	1.088	0.91105
0	1.173	0.94875
0	1.241	0.98645
0	1.326	1.0241
0	1.411	1.0618
0	1.513	1.1058
0	1.598	1.1561
0	1.683	1.2064
0	1.785	1.2566
0	1.87	1.3132
0	1.972	1.3697
0	2.074	1.4325
0	2.176	1.4954
0	2.261	1.5582
0	2.363	1.6336
0	2.465	1.7027
0	2.567	1.7781
0	2.652	1.8598
0	2.754	1.9415
0	2.839	2.0232
0	2.924	2.1111
2	3.009	2.1991
2	3.111	2.2933
2	3.213	2.3876
2	3.298	2.4818
2	3.383	2.5823
2	3.451	2.6892
2	3.519	2.7897
2	3.57	2.8965
2	3.621	3.0096
2	3.655	3.1164
2	3.672	3.2295
2	3.689	3.3363
2	3.689	3.4494
2	3.672	3.5562
2	3.655	3.6693
0	3.587	3.7761
0	3.536	3.883
0	3.451	3.9898
0	3.383	4.0903
0	3.281	4.1908
0	3.196	4.2914
0	3.111	4.3856
0	3.009	4.4798
0	2.907	4.5678
0	2.805	4.6495
0	2.703	4.7375
0	2.601	4.8129
0	2.499	4.8945
0	2.397	4.9637
0	2.312	5.039
0	2.21	5.1019
0	2.125	5.171
0	2.023	5.2338
0	1.938	5.2904
0	1.87	5.3469
0	1.785	5.4035
0	1.7	5.4537
0	1.632	5.5103
0	1.564	5.5543
0	1.496	5.6045
0	1.445	5.6485
0	1.377	5.6862
1	1.326	5.7302
1	1.241	5.7679
1	1.173	5.8056
1	1.105	5.837
1	1.037	5.8684
1	0.969	5.8998
1	0.901	5.9313
1	0.85	5.9564
1	0.782	5.9815
1	0.731	6.0066
1	0.68	6.0255
1	0.629	6.0443
1	0.578	6.0632
1	0.527	6.082
1	0.476	6.0946
1	0.442	6.1072
1	0.391	6.1197
1	0.34	6.1323
0	0.34	6.1449
0	0.323	6.1512
0	0.306	6.1637
0	0.289	6.17
0	0.289	6.1826
0	0.272	6.1889
0	0.272	6.2014
0	0.255	6.2077
0	0.255	6.214
0	0.255	6.2203
0	0.238	6.2328
0	0.238	6.2391
0	0.238	6.2454
0	0.238	6.2517
0	0.221	6.258
0	0.221	6.2642
0	0.221	6.2768
1	0.221	0
1	0.204	0.0062831
1	0.17	0.012566
1	0.153	0.012566
1	0.119	0.018849
1	0.102	0.025132
1	0.068	0.025132
1	0.051	0.025132
1	0.017	0.031415
1	0	0.031415
1	0	0.031415
1	-0.034	0.031415
1	-0.051	0.025132
1	-0.085	0.025132
1	-0.102	0.025132
1	-0.119	0.018849
1	-0.153	0.012566
1	-0.17	0.0062831
1	-0.204	0
1	-0.238	6.2768
1	-0.255	6.2705
1	-0.289	6.2642
1	-0.306	6.2517
1	-0.34	6.2454
1	-0.374	6.2328
0	-0.374	6.2203
0	-0.391	6.2077
0	-0.391	6.1951
0	-0.408	6.1826
0	-0.408	6.17
0	-0.425	6.1574
0	-0.442	6.1449
0	-0.442	6.1323
0	-0.459	6.1197
2	-0.476	6.1072
2	-0.476	6.0883
2	-0.459	6.0758
2	-0.459	6.0632
2	-0.459	6.0506
2	-0.442	6.0318
2	-0.442	6.0192
2	-0.442	6.0066
2	-0.442	5.9941
2	-0.442	5.9815
2	-0.459	5.9689
2	-0.459	5.9501
2	-0.459	5.9375
2	-0.476	5.925
2	-0.476	5.9124
2	-0.493	5.8936
2	-0.493	5.881
2	-0.51	5.8621
2	-0.527	5.8496
2	-0.544	5.8307
2	-0.561	5.8182
2	-0.578	5.7993
2	-0.595	5.7805
2	-0.612	5.7616
2	-0.629	5.7428
2	-0.663	5.7239
2	-0.68	5.705
2	-0.714	5.6799
2	-0.748	5.6611
2	-0.782	5.6359
2	-0.816	5.6108
2	-0.85	5.5857
2	-0.884	5.5605
2	-0.918	5.5354
2	-0.969	5.504
2	-1.003	5.4789
2	-1.054	5.4474
2	-1.105	5.4097
2	-1.156	5.3783
2	-1.207	5.3406
2	-1.258	5.3029
2	-1.309	5.2652
2	-1.377	5.2275
2	-1.428	5.1836
2	-1.496	5.1396
2	-1.564	5.0956
2	-1.615	5.0453
2	-1.683	4.9951
2	-1.751	4.9448
0	-1.853	4.8883
0	-1.955	4.8317
0	-2.057	4.7689
0	-2.159	4.706
0	-2.244	4.6432
0	-2.346	4.5741
0	-2.448	4.4987
0	-2.55	4.4233
0	-2.635	4.3479
0	-2.72	4.2662
0	-2.805	4.1845
0	-2.89	4.0966
0	-2.975	4.0086
0	-3.043	3.9207
0	-3.111	3.8264
0	-3.162	3.7322
0	-3.213	3.6379
0	-3.264	3.5374
0	-3.298	3.4431
0	-3.315	3.3426
0	-3.332	3.2421
0	-3.332	3.1416
0	-3.332	3.041
0	-3.315	2.9405
0	-3.281	2.84
0	-3.247	2.7394
0	-3.213	2.6452
0	-3.145	2.5509
0	-3.094	2.4567
0	-3.026	2.3624
0	-2.941	2.2745
0	-2.873	2.1865
0	-2.788	2.0986
0	-2.686	2.0169
0	-2.601	1.9415
0	-2.499	1.8598
0	-2.414	1.7907
0	-2.312	1.7153
0	-2.21	1.6525
0	-2.108	1.5833
0	-2.006	1.5205
0	-1.904	1.464
0	-1.802	1.4074
0	-1.7	1.3572
0	-1.615	1.3069
0	-1.513	1.2566
0	-1.411	1.2126
0	-1.326	1.1749
0	-1.224	1.131
0	-1.139	1.0995
0	-1.054	1.0618
0	-0.969	1.0367
0	-0.884	1.0053
0	-0.799	0.98016
0	-0.714	0.95503
0	-0.629	0.93618
0	-0.544	0.91733
0	-0.476	0.90477
0	-0.391	0.8922
0	-0.306	0.87963
0	-0.238	0.87335
0	-0.153	0.86707
0	-0.085	0.86079
0	0	0.86079
0	0.051	0.86079
0	0.136	0.86707
0	0.204	0.86707
0	0.289	0.87963
0	0.357	0.88592
0	0.442	0.89848
0	0.51	0.91105
0	0.595	0.9299
0	0.68	0.94875
0	0.765	0.97388
0	0.833	0.99273
0	0.918	1.0241
0	1.003	1.0493
0	1.105	1.0807
0	1.19	1.1184
2	1.275	1.1561
2	1.394	1.1938
2	1.513	1.2378
2	1.632	1.288
2	1.768	1.3383
2	1.887	1.3948
2	2.006	1.4514
2	2.142	1.5142
2	2.261	1.5833
2	2.38	1.6525
2	2.516	1.7216
2	2.635	1.8033
2	2.754	1.8849
2	2.873	1.9666
2	2.992	2.0546
2	3.111	2.1488
2	3.213	2.2431
2	3.315	2.3436
2	3.4	2.4441
2	3.485	2.5447
2	3.57	2.6515
2	3.638	2.7583
2	3.689	2.8714
2	3.74	2.9845
2	3.774	3.0976
2	3.791	3.2107
2	3.808	3.3238
0	3.791	3.4369
0	3.74	3.5499
0	3.706	3.6631
0	3.638	3.7699
0	3.57	3.883
0	3.502	3.9898
0	3.417	4.0903
0	3.332	4.1908
0	3.247	4.2914
0	3.145	4.3919
0	3.06	4.4798
0	2.958	4.5741
0	2.856	4.6621
0	2.754	4.7437
0	2.652	4.8254
0	2.55	4.9071
0	2.448	4.9825
0	2.363	5.0516
0	2.261	5.1207
0	2.176	5.1898
0	2.074	5.2527
0	1.989	5.3155
0	1.921	5.372
0	1.836	5.4286
0	1.768	5.4851
0	1.7	5.5354
0	1.632	5.5857
0	1.564	5.6359
0	1.496	5.6799
0	1.445	5.7239
0	1.394	5.7679
0	1.343	5.8119
0	1.309	5.8496
0	1.258	5.8873
0	1.224	5.925
0	1.19	5.9627
0	1.156	6.0004
0	1.139	6.0318
0	1.105	6.0695
1	1.088	6.1009
1	1.054	6.1323
1	1.003	6.1637
1	0.969	6.1951
1	0.935	6.2203
1	0.901	6.2517
1	0.867	6.2768
1	0.85	0.018849
1	0.833	0.043982
1	0.799	0.069114
1	0.782	0.094246
1	0.765	0.11938
1	0.748	0.13823
1	0.748	0.16336
1	0.731	0.18849
1	0.731	0.20734
1	0.714	0.23247
1	0.714	0.25132
1	0.714	0.27017
1	0.714	0.29531
1	0.714	0.31416
1	0.731	0.33929
1	0.731	0.35814
1	0.748	0.38327
1	0.748	0.4084
1	0.765	0.42725
1	0.782	0.45238
1	0.799	0.47752
1	0.816	0.50265
1	0.833	0.52778
1	0.867	0.55291
1	0.884	0.57805
1	0.918	0.60318
1	0.952	0.63459
1	0.986	0.65973
1	1.02	0.69114
1	1.054	0.72256
1	1.088	0.75397
1	1.139	0.79167
1	1.19	0.82309
1	1.224	0.86079
1	1.275	0.89848
1	1.326	0.93618
1	1.394	0.98016
1	1.445	1.0241
1	1.496	1.0681
1	1.564	1.1121
1	1.632	1.1624
1	1.683	1.2126
1	1.751	1.2629
0	1.853	1.3195
0	1.955	1.376
0	2.04	1.4325
0	2.142	1.5017
0	2.244	1.5645
0	2.346	1.6336
0	2.448	1.7027
0	2.533	1.7781
0	2.635	1.8598
0	2.72	1.9415
0	2.822	2.0232
0	2.907	2.1111
0	2.992	2.1991
0	3.06	2.287
0	3.128	2.3813
0	3.196	2.4755
0	3.247	2.5761
0	3.298	2.6703
0	3.332	2.7708
0	3.366	2.8714
0	3.383	2.9719
0	3.4	3.0787
0	3.4	3.1793
0	3.383	3.2798
0	3.366	3.3803
0	3.332	3.4808
0	3.298	3.5814
0	3.247	3.6819
2	3.196	3.7761
2	3.145	3.8767
2	3.111	3.9646
2	3.06	4.0589
2	2.992	4.1531
2	2.941	4.2411
2	2.873	4.3291
2	2.805	4.4107
2	2.737	4.4987
0	2.635	4.5804
0	2.533	4.6558
0	2.431	4.7312
0	2.329	4.8003
0	2.227	4.8694
0	2.125	4.9385
0	2.023	4.9951
0	1.938	5.0579
0	1.836	5.1144
0	1.751	5.171
0	1.666	5.2213
0	1.581	5.2715
0	1.496	5.3155
0	1.411	5.3595
0	1.326	5.3972
0	1.258	5.4412
0	1.173	5.4789
0	1.105	5.5103
0	1.037	5.5417
0	0.969	5.5731
0	0.901	5.5982
0	0.85	5.6297
0	0.782	5.6548
0	0.731	5.6736
0	0.663	5.6988
0	0.612	5.7176
0	0.561	5.7365
0	0.51	5.749
0	0.459	5.7679
0	0.408	5.7805
0	0.357	5.793
0	0.323	5.7993
0	0.272	5.8119
0	0.221	5.8182
0	0.187	5.8244
0	0.136	5.8307
0	0.102	5.8307
0	0.051	5.837
0	0	5.837
0	-0.017	5.837
0	-0.068	5.837
0	-0.102	5.8307
2	-0.153	5.8307
2	-0.17	5.8244
2	-0.187	5.8182
2	-0.204	5.8119
2	-0.221	5.8056
2	-0.238	5.7993
2	-0.255	5.793
2	-0.272	5.7805
2	-0.289	5.7742
2	-0.323	5.7616
2	-0.34	5.7553
2	-0.357	5.7428
2	-0.391	5.7302
2	-0.408	5.7176
2	-0.442	5.705
2	-0.476	5.6925
2	-0.493	5.6799
2	-0.527	5.6611
2	-0.561	5.6422
2	-0.595	5.6297
2	-0.629	5.6108
2	-0.663	5.592
0	-0.731	5.5668
0	-0.799	5.548
0	-0.867	5.5228
0	-0.935	5.4914
0	-1.003	5.4663
0	-1.071	5.4349
0	-1.156	5.3972
0	-1.224	5.3658
0	-1.309	5.3281
0	-1.394	5.2841
0	-1.479	5.2401
0	-1.564	5.1961
0	-1.649	5.1459
0	-1.734	5.0956
0	-1.836	5.0453
0	-1.921	4.9888
0	-2.023	4.926
0	-2.125	4.8631
0	-2.21	4.8003
0	-2.312	4.7312
0	-2.414	4.6621
0	-2.516	4.5867
0	-2.618	4.5113
0	-2.703	4.4296
0	-2.805	4.3479
0	-2.89	4.2599
0	-2.975	4.172
0	-3.06	4.0777
0	-3.128	3.9898
0	-3.213	3.8892
0	-3.264	3.795
0	-3.332	3.6945
0	-3.366	3.5939
0	-3.417	3.4934
0	-3.434	3.3929
0	-3.451	3.2861
0	-3.468	3.1793
0	-3.468	3.0787
0	-3.451	2.9719
0	-3.417	2.8714
2	-3.383	2.7708
2	-3.315	2.6703
2	-3.247	2.5698
2	-3.162	2.4755
2	-3.06	2.3813
2	-2.958	2.287
2	-2.856	2.1991
2	-2.737	2.1174
2	-2.635	2.0357
2	-2.516	1.9603
2	-2.38	1.8849
2	-2.261	1.8158
2	-2.142	1.7467
2	-2.006	1.6839
2	-1.887	1.6273
2	-1.751	1.5708
2	-1.632	1.5205
2	-1.496	1.4765
2	-1.377	1.4325
2	-1.241	1.3886
2	-1.122	1.3572
2	-1.003	1.3257
2	-0.867	1.2943
2	-0.748	1.2692
2	-0.629	1.2503
2	-0.51	1.2315
2	-0.391	1.2189
2	-0.255	1.2064
2	-0.136	1.2001
2	-0.017	1.2001
2	0.085	1.2001
2	0.204	1.2064
2	0.323	1.2126
2	0.442	1.2252
2	0.561	1.2378
2	0.68	1.2566
2	0.816	1.2817
2	0.935	1.3069
2	1.054	1.3383
2	1.173	1.3697
2	1.309	1.4074
2	1.428	1.4514
2	1.564	1.4954
2	1.683	1.5456
2	1.802	1.5959
2	1.938	1.6525
2	2.057	1.7153
2	2.176	1.7781
2	2.312	1.8472
2	2.431	1.9163
2	2.55	1.9917
2	2.669	2.0671
2	2.771	2.1488
2	2.873	2.2368
2	2.975	2.3247
2	3.077	2.4127
2	3.162	2.507
2	3.247	2.6075
2	3.315	2.7017
2	3.383	2.8023
2	3.434	2.9091
2	3.468	3.0096
2	3.502	3.1164
2	3.536	3.2232
2	3.536	3.33
2	3.536	3.4369
2	3.536	3.5437
2	3.519	3.6505
0	3.468	3.751
0	3.4	3.8578
0	3.332	3.9583
0	3.247	4.0526
0	3.162	4.1531
0	3.077	4.2474
0	2.975	4.3353
0	2.89	4.4233
0	2.788	4.5113
0	2.686	4.593
0	2.584	4.6746
0	2.482	4.75
0	2.38	4.8191
0	2.278	4.8945
0	2.193	4.9574
0	2.091	5.0265
0	1.989	5.083
0	1.904	5.1459
0	1.802	5.2024
0	1.717	5.2527
0	1.632	5.3029
0	1.547	5.3532
0	1.479	5.3972
0	1.394	5.4412
0	1.326	5.4851
0	1.258	5.5228
0	1.19	5.5605
0	1.122	5.592
0	1.054	5.6234
0	1.003	5.6548
0	0.935	5.6862
0	0.884	5.7113
0	0.833	5.7428
0	0.782	5.7616
0	0.731	5.7867
0	0.68	5.8056
0	0.646	5.8307
0	0.595	5.8496
0	0.561	5.8621
0	0.51	5.881
0	0.476	5.8936
0	0.442	5.9124
0	0.408	5.925
0	0.374	5.9375
0	0.34	5.9438
0	0.306	5.9564
0	0.272	5.9627
0	0.238	5.9752
0	0.221	5.9815
0	0.187	5.9878
0	0.153	5.9941
0	0.119	5.9941
0	0.102	6.0004
0	0.068	6.0004
0	0.051	6.0066
0	0.017	6.0066
0	0	6.0066
0	-0.017	6.0066
0	-0.051	6.0066
0	-0.068	6.0004
0	-0.102	6.0004
0	-0.136	5.9941
0	-0.153	5.9941
0	-0.187	5.9878
0	-0.221	5.9815
0	-0.238	5.9752
2	-0.272	5.9627
2	-0.289	5.9564
2	-0.289	5.9438
2	-0.289	5.9375
2	-0.306	5.9313
2	-0.306	5.9187
2	-0.323	5.9124
2	-0.323	5.8998
2	-0.34	5.8873
2	-0.34	5.881
2	-0.357	5.8684
2	-0.374	5.8559
2	-0.391	5.8433
2	-0.408	5.8307
2	-0.425	5.8182
2	-0.442	5.8056
2	-0.459	5.793
2	-0.476	5.7805
2	-0.493	5.7679
2	-0.527	5.749
2	-0.544	5.7365
2	-0.561	5.7176
2	-0.595	5.6988
0	-0.646	5.6799
0	-0.714	5.6611
0	-0.765	5.6359
0	-0.833	5.6108
0	-0.884	5.5857
0	-0.952	5.5605
0	-1.02	5.5291
0	-1.088	5.4977
0	-1.156	5.4663
0	-1.241	5.4286
0	-1.309	5.3909
0	-1.394	5.3469
0	-1.462	5.3029
0	-1.547	5.2589
0	-1.632	5.2087
0	-1.717	5.1584
0	-1.819	5.1082
0	-1.904	5.0516
0	-2.006	4.9951
0	-2.091	4.9322
0	-2.193	4.8631
0	-2.295	4.8003
0	-2.397	4.7312
0	-2.482	4.6558
0	-2.584	4.5804
0	-2.686	4.4987
0	-2.788	4.417
0	-2.873	4.3291
0	-2.958	4.2411
0	-3.043	4.1531
0	-3.128	4.0589
0	-3.213	3.9646
0	-3.281	3.8704
0	-3.332	3.7699
0	-3.383	3.6693
0	-3.434	3.5625
0	-3.468	3.462
0	-3.485	3.3552
0	-3.502	3.2484
0	-3.519	3.1478
0	-3.502	3.041
0	-3.485	2.9342
0	-3.468	2.8274
0	-3.417	2.7269
0	-3.383	2.6263
0	-3.315	2.5258
0	-3.264	2.4253
0	-3.196	2.3247
0	-3.111	2.2305
0	-3.026	2.1425
0	-2.941	2.0483
0	-2.856	1.9603
0	-2.754	1.8786
0	-2.652	1.797
0	-2.55	1.7216
0	-2.448	1.6462
0	-2.363	1.5708
0	-2.261	1.5017
0	-2.159	1.4325
0	-2.057	1.3697
0	-1.955	1.3132
0	-1.853	1.2566
0	-1.768	1.2001
0	-1.666	1.1498
0	-1.581	1.0995
0	-1.496	1.0493
0	-1.411	1.0116
0	-1.326	0.9676
0	-1.241	0.9299
0	-1.156	0.8922
0	-1.088	0.86079
0	-1.003	0.82937
0	-0.935	0.79795
0	-0.867	0.77282
0	-0.782	0.74769
0	-0.731	0.72256
0	-0.663	0.70371
0	-0.595	0.68486
0	-0.527	0.66601
0	-0.476	0.65344
0	-0.408	0.63459
0	-0.34	0.62831
0	-0.289	0.61574
0	-0.238	0.60946
0	-0.17	0.60318
0	-0.119	0.59689
0	-0.068	0.59689
0	0	0.59061
2	0.034	0.59061
2	0.119	0.59689
2	0.204	0.60318
2	0.289	0.60946
2	0.374	0.61574
2	0.459	0.62831
2	0.544	0.64716
2	0.629	0.66601
2	0.714	0.68486
2	0.816	0.70999
2	0.901	0.73512
2	1.003	0.76026
2	1.088	0.79167
2	1.19	0.82937
2	1.292	0.86707
2	1.394	0.90477
2	1.513	0.94875
2	1.615	0.99901
2	1.734	1.0493
2	1.836	1.0995
2	1.955	1.1561
2	2.074	1.2189
2	2.193	1.2817
2	2.312	1.3509
0	2.414	1.42
0	2.516	1.4954
0	2.618	1.5771
0	2.72	1.6525
0	2.805	1.7404
0	2.907	1.8221
0	2.992	1.9101
0	3.094	2.0043
0	3.179	2.0986
0	3.264	2.1928
0	3.332	2.2933
0	3.4	2.3939
0	3.468	2.5007
0	3.519	2.6012
0	3.57	2.708
0	3.604	2.8211
0	3.621	2.9279
0	3.638	3.0347
0	3.638	3.1478
0	3.638	3.2546
0	3.621	3.3615
0	3.587	3.4745
0	3.553	3.5814
0	3.502	3.6882
0	3.434	3.7887
0	3.366	3.8955
0	3.298	3.996
0	3.213	4.0903
0	3.128	4.1845
0	3.043	4.2788
0	2.941	4.3667
0	2.856	4.4547
0	2.754	4.5427
0	2.652	4.6244
0	2.55	4.6998
0	2.448	4.7752
0	2.346	4.8506
0	2.244	4.9197
0	2.159	4.9825
0	2.057	5.0453
0	1.955	5.1082
0	1.87	5.1647
0	1.785	5.2213
0	1.7	5.2715
0	1.615	5.3218
0	1.53	5.372
0	1.445	5.416
0	1.377	5.46
0	1.309	5.4977
0	1.224	5.5354
0	1.156	5.5731
0	1.105	5.6045
0	1.037	5.6359
0	0.986	5.6674
0	0.918	5.6988
0	0.867	5.7239
0	0.816	5.749
0	0.765	5.7742
0	0.714	5.7993
0	0.68	5.8182
0	0.629	5.837
0	0.578	5.8559
0	0.544	5.8747
0	0.51	5.8873
0	0.476	5.9061
0	0.425	5.9187
0	0.391	5.9313
0	0.357	5.9438
0	0.323	5.9564
0	0.306	5.9627
0	0.272	5.9752
0	0.238	5.9815
0	0.204	5.9878
0	0.187	5.9941
0	0.153	6.0004
0	0.119	6.0004
0	0.102	6.0066
0	0.068	6.0066
0	0.051	6.0129
0	0.017	6.0129
0	0	6.0129
0	-0.017	6.0129
0	-0.051	6.0129
0	-0.068	6.0066
0	-0.102	6.0066
0	-0.119	6.0004
0	-0.153	6.0004
0	-0.187	5.9941
0	-0.204	5.9878
0	-0.238	5.9815
0	-0.272	5.9752
0	-0.306	5.9627
0	-0.323	5.9564
0	-0.357	5.9438
0	-0.391	5.9313
0	-0.425	5.9187
0	-0.459	5.9061
0	-0.51	5.8873
0	-0.544	5.8747
0	-0.578	5.8559
0	-0.629	5.837
0	-0.663	5.8182
0	-0.714	5.7993
0	-0.765	5.7742
0	-0.799	5.7553
0	-0.85	5.7302
0	-0.918	5.6988
0	-0.969	5.6736
0	-1.02	5.6422
0	-1.088	5.6108
0	-1.156	5.5731
0	-1.207	5.5417
0	-1.275	5.504
0	-1.36	5.4663
0	-1.428	5.4223
0	-1.496	5.3783
0	-1.581	5.3281
0	-1.666	5.2841
0	-1.751	5.2275
0	-1.836	5.1773
0	-1.921	5.1207
0	-2.023	5.0579
0	-2.108	4.9951
0	-2.21	4.9322
0	-2.295	4.8631
0	-2.397	4.794
0	-2.499	4.7186
0	-2.601	4.6432
0	-2.703	4.5615
0	-2.788	4.4798
0	-2.89	4.3982
0	-2.975	4.3102
0	-3.077	4.216
0	-3.145	4.1217
0	-3.23	4.0275
0	-3.298	3.9269
0	-3.366	3.8264
0	-3.434	3.7259
0	-3.485	3.6254
0	-3.519	3.5185
0	-3.553	3.4117
0	-3.57	3.3049
0	-3.57	3.1981
0	-3.57	3.0913
0	-3.57	2.9845
0	-3.536	2.8777
0	-3.502	2.7708
0	-3.468	2.664
0	-3.417	2.5572
0	-3.349	2.4567
0	-3.281	2.3562
0	-3.213	2.2619
0	-3.128	2.1677
0	-3.043	2.0734
0	-2.958	1.9855
0	-2.856	1.8975
0	-2.754	1.8095
0	-2.652	1.7279
0	-2.567	1.6525
0	-2.465	1.5771
0	-2.363	1.5017
0	-2.261	1.4325
0	-2.159	1.3634
0	-2.057	1.3006
0	-1.955	1.2441
0	-1.87	1.1875
0	-1.768	1.131
0	-1.683	1.0744
0	-1.598	1.0304
0	-1.513	0.98016
0	-1.428	0.93618
0	-1.343	0.8922
0	-1.275	0.8545
0	-1.19	0.8168
0	-1.122	0.78539
0	-1.054	0.74769
0	-0.986	0.71627
0	-0.918	0.69114
0	-0.85	0.66601
0	-0.799	0.64088
0	-0.731	0.61574
0	-0.68	0.59689
0	-0.629	0.57176
0	-0.561	0.55291
0	-0.51	0.54035
0	-0.459	0.5215
0	-0.408	0.50893
0	-0.374	0.49637
2	-0.323	0.49008
2	-0.238	0.47752
2	-0.17	0.47123
2	-0.102	0.47123
2	-0.017	0.46495
2	0.034	0.46495
2	0.102	0.47123
2	0.17	0.47123
2	0.255	0.47752
2	0.323	0.49008
2	0.391	0.50265
2	0.476	0.51521
2	0.544	0.52778
2	0.629	0.54663
2	0.714	0.56548
2	0.782	0.59061
2	0.867	0.61574
2	0.952	0.64088
2	1.037	0.67229
2	1.139	0.70371
2	1.224	0.74141
2	1.326	0.7791
2	1.428	0.82309
2	1.53	0.86707
2	1.632	0.91105
2	1.734	0.96131
2	1.836	1.0179
2	1.955	1.0744
2	2.074	1.1372
2	2.193	1.2001
2	2.312	1.2692
2	2.431	1.3383
2	2.55	1.4137
2	2.686	1.4954
2	2.805	1.5771
2	2.924	1.6587
2	3.06	1.753
2	3.179	1.8472
2	3.298	1.9415
2	3.417	2.042
2	3.519	2.1488
2	3.638	2.2556
2	3.74	2.3687
2	3.825	2.4818
2	3.91	2.5949
2	3.978	2.7143
0	4.012	2.8337
0	4.029	2.9531
0	4.046	3.0787
0	4.046	3.1981
0	4.029	3.3175
0	3.995	3.4431
0	3.961	3.5625
0	3.91	3.6756
0	3.859	3.795
0	3.791	3.9081
0	3.706	4.0212
0	3.638	4.1343
0	3.536	4.2411
0	3.451	4.3479
0	3.349	4.4484
0	3.247	4.549
0	3.145	4.6432
0	3.043	4.7375
0	2.941	4.8254
0	2.856	4.9134
0	2.754	5.0014
0	2.652	5.083
0	2.567	5.1584
0	2.465	5.2338
0	2.38	5.3092
0	2.312	5.3783
0	2.227	5.4474
0	2.159	5.5166
0	2.091	5.5794
0	2.023	5.6422
0	1.972	5.6988
0	1.904	5.7553
0	1.87	5.8119
0	1.819	5.8684
0	1.785	5.925
1	1.751	5.9752
1	1.7	6.0318
1	1.649	6.082
1	1.598	6.126
1	1.564	6.1763
1	1.53	6.2203
1	1.496	6.2705
1	1.462	0.031415
1	1.445	0.075397
1	1.428	0.11938
1	1.411	0.15708
1	1.394	0.20106
1	1.394	0.24504
1	1.394	0.28274
1	1.394	0.32672
1	1.411	0.3707
1	1.411	0.41469
1	1.428	0.45867
1	1.445	0.49637
1	1.462	0.54035
1	1.496	0.59061
1	1.53	0.63459
1	1.564	0.67858
1	1.598	0.72884
1	1.632	0.7791
1	1.683	0.82309
1	1.734	0.87963
1	1.785	0.9299
1	1.836	0.98645
1	1.887	1.043
1	1.955	1.0995
1	2.006	1.1561
1	2.074	1.2189
0	2.176	1.2817
0	2.261	1.3509
0	2.363	1.42
0	2.465	1.4954
0	2.567	1.5708
0	2.652	1.6462
0	2.754	1.7279
0	2.856	1.8158
0	2.941	1.8975
0	3.043	1.9917
0	3.128	2.086
0	3.213	2.1802
0	3.281	2.2745
0	3.366	2.375
0	3.417	2.4755
0	3.485	2.5823
0	3.519	2.6892
0	3.553	2.796
2	3.587	2.9028
2	3.638	3.0096
2	3.672	3.1164
2	3.689	3.2295
2	3.689	3.3426
2	3.689	3.4494
2	3.689	3.5625
2	3.672	3.6756
2	3.638	3.7824
2	3.587	3.8892
2	3.553	4.0023
2	3.502	4.1029
2	3.434	4.2097
0	3.349	4.3102
0	3.247	4.4107
0	3.145	4.505
0	3.043	4.5992
0	2.941	4.6935
0	2.839	4.7752
0	2.737	4.8631
0	2.652	4.9448
0	2.55	5.0202
0	2.448	5.0956
0	2.363	5.171
0	2.278	5.2401
0	2.193	5.3029
0	2.108	5.372
0	2.023	5.4349
0	1.955	5.4914
1	1.887	5.548
1	1.785	5.6045
1	1.7	5.6548
1	1.615	5.705
1	1.53	5.7553
1	1.462	5.7993
1	1.394	5.8433
1	1.326	5.8873
1	1.258	5.925
1	1.19	5.9627
1	1.139	5.9941
1	1.088	6.0318
1	1.037	6.0632
1	0.986	6.0946
1	0.935	6.1197
1	0.901	6.1512
1	0.867	6.1763
1	0.816	6.2014
1	0.782	6.2265
1	0.765	6.2517
1	0.731	6.2705
1	0.697	0.012566
1	0.68	0.031415
1	0.646	0.050265
1	0.629	0.069114
1	0.612	0.087963
1	0.595	0.10681
1	0.578	0.12566
1	0.561	0.14451
1	0.561	0.15708
1	0.544	0.17593
1	0.544	0.19478
1	0.527	0.20734
1	0.527	0.22619
1	0.527	0.23876
1	0.51	0.25761
1	0.51	0.27017
1	0.51	0.28902
1	0.527	0.30159
1	0.527	0.32044
1	0.527	0.33929
1	0.527	0.35185
1	0.544	0.3707
1	0.561	0.38327
1	0.561	0.40212
1	0.578	0.42097
1	0.595	0.43982
1	0.612	0.45867
1	0.629	0.47752
1	0.646	0.49637
1	0.663	0.51521
1	0.697	0.53406
1	0.714	0.55291
1	0.748	0.57805
1	0.765	0.60318
1	0.799	0.62203
1	0.833	0.64716
1	0.867	0.67229
1	0.901	0.70371
0	0.969	0.72884
0	1.037	0.76026
0	1.105	0.79167
0	1.173	0.82937
0	1.258	0.86707
0	1.326	0.90477
0	1.411	0.94246
0	1.496	0.98645
0	1.581	1.0367
0	1.666	1.0807
0	1.751	1.1372
0	1.836	1.1875
2	1.938	1.2441
2	2.057	1.3069
2	2.176	1.3697
2	2.295	1.4388
2	2.431	1.5079
2	2.55	1.5833
2	2.686	1.6587
2	2.805	1.7467
2	2.924	1.8284
2	3.043	1.9226
2	3.162	2.0106
2	3.281	2.1111
2	3.383	2.2117
0	3.468	2.3122
0	3.536	2.419
0	3.587	2.5258
0	3.638	2.6326
0	3.689	2.7457
0	3.706	2.8588
0	3.74	2.9656
0	3.74	3.0787
0	3.74	3.1918
0	3.723	3.3049
0	3.706	3.418
0	3.672	3.5311
0	3.621	3.6379
0	3.57	3.7447
0	3.502	3.8515
0	3.434	3.9583
0	3.366	4.0589
0	3.281	4.1594
0	3.179	4.2537
0	3.094	4.3479
0	2.992	4.4421
0	2.89	4.5301
0	2.805	4.6181
0	2.703	4.6998
0	2.601	4.7814
0	2.499	4.8568
0	2.397	4.9322
0	2.295	5.0014
0	2.193	5.0705
0	2.108	5.1333
0	2.023	5.1961
[truncated: 5,162 more rows]
