# Supplementary material for: Skilled motor control of an inverted pendulum implies low entropy of states but high entropy of actions
Source: PLoS Comput Biol. 2023 Jan 6;19(1):e1010810. doi: 10.1371/journal.pcbi.1010810 (PMC9851554; doi:10.1371/journal.pcbi.1010810)
Supplement: S2 File — The dataset within the file contains the data collected during the experiment. Each CSV file named “FRI_p_l.csv” corresponds to a different trial, where “p” stands for an unique numerical participant’s identifier and “l” stands for pendulum length (where “2” corresponds to 0.2, “3” to 0.3 m, “4” to 0.4 m, etc.). In every file, rows correspond to subsequent time steps, sampled with a frequency of 0.017 s. For every recorded time step, each column contains: the action selected by the trial’s participant (“action”). The value 0 corresponds to a “no action”, the value 1 represents an action that pushes the pendulum towards the clockwise direction and the value 2 corresponds to an action that pushes the pendulum towards the anti-clockwise direction.the angular velocity of the pendulum at that time step (“ang. velocity”), measured in rad s−1.the angle of the pendulum at that time step (“angle”), measured in rad with values in the interval [0, 2π) rad. The angle 0 rad corresponds to the pendulum oriented in its upright position.the single utility value associated to the whole trial (“utility”). (ZIP) [file pcbi.1010810.s002.zip › ExperimentalData/FRI_30_9.csv]

action	angular vel.	angle	trial utility
0	0	3.2358	-11.6308
0	0	3.2358
0	0	3.2358
0	0	3.2358
0	0	3.2358
0	-0.017	3.2358
0	-0.017	3.2358
0	-0.017	3.2358
0	-0.017	3.2358
0	-0.017	3.2358
0	-0.034	3.2295
0	-0.034	3.2295
0	-0.034	3.2295
0	-0.034	3.2295
0	-0.034	3.2295
0	-0.034	3.2232
0	-0.051	3.2232
0	-0.051	3.2232
0	-0.051	3.2232
0	-0.051	3.217
0	-0.051	3.217
0	-0.051	3.217
0	-0.068	3.2107
0	-0.068	3.2107
0	-0.068	3.2107
0	-0.068	3.2044
0	-0.068	3.2044
0	-0.068	3.2044
0	-0.068	3.1981
0	-0.068	3.1981
0	-0.085	3.1918
0	-0.085	3.1918
0	-0.085	3.1918
0	-0.085	3.1855
0	-0.085	3.1855
0	-0.085	3.1793
0	-0.085	3.1793
0	-0.085	3.173
0	-0.085	3.173
0	-0.085	3.1667
0	-0.085	3.1667
0	-0.085	3.1604
0	-0.085	3.1604
0	-0.102	3.1541
0	-0.102	3.1541
0	-0.102	3.1478
0	-0.102	3.1478
0	-0.102	3.1416
0	-0.102	3.1416
0	-0.102	3.1353
0	-0.102	3.1353
0	-0.102	3.129
0	-0.102	3.129
0	-0.102	3.129
0	-0.102	3.1227
0	-0.085	3.1227
0	-0.085	3.1164
0	-0.085	3.1164
0	-0.085	3.1101
0	-0.085	3.1101
0	-0.085	3.1038
0	-0.085	3.1038
0	-0.085	3.0976
0	-0.085	3.0976
0	-0.085	3.0913
0	-0.085	3.0913
0	-0.085	3.085
0	-0.085	3.085
0	-0.068	3.085
0	-0.068	3.0787
0	-0.068	3.0787
0	-0.068	3.0724
0	-0.068	3.0724
0	-0.068	3.0724
0	-0.068	3.0661
0	-0.068	3.0661
0	-0.051	3.0661
0	-0.051	3.0599
0	-0.051	3.0599
0	-0.051	3.0599
0	-0.051	3.0599
0	-0.051	3.0536
0	-0.051	3.0536
0	-0.034	3.0536
0	-0.034	3.0536
0	-0.034	3.0473
0	-0.034	3.0473
0	-0.034	3.0473
0	-0.017	3.0473
0	-0.017	3.0473
0	-0.017	3.0473
0	-0.017	3.041
2	-0.017	3.041
2	0	3.041
2	0	3.041
2	0	3.041
2	0.017	3.041
2	0.034	3.0473
2	0.051	3.0473
2	0.051	3.0473
2	0.068	3.0473
2	0.085	3.0536
2	0.085	3.0536
2	0.102	3.0599
2	0.119	3.0599
2	0.119	3.0661
2	0.136	3.0724
2	0.153	3.0724
2	0.153	3.0787
2	0.17	3.085
2	0.187	3.0913
2	0.187	3.0976
2	0.204	3.1038
2	0.204	3.1101
2	0.221	3.1164
2	0.238	3.1227
2	0.238	3.129
2	0.255	3.1353
2	0.255	3.1478
2	0.272	3.1541
2	0.272	3.1604
2	0.289	3.173
2	0.289	3.1793
2	0.306	3.1855
2	0.306	3.1981
2	0.306	3.2044
2	0.323	3.217
2	0.323	3.2232
2	0.323	3.2358
2	0.34	3.2484
2	0.34	3.2546
2	0.34	3.2672
2	0.357	3.2798
2	0.357	3.2861
2	0.357	3.2986
2	0.357	3.3112
2	0.357	3.3238
2	0.374	3.33
2	0.374	3.3426
2	0.374	3.3552
2	0.374	3.3677
2	0.374	3.3803
2	0.374	3.3929
2	0.374	3.3992
2	0.374	3.4117
2	0.374	3.4243
2	0.374	3.4369
2	0.374	3.4494
2	0.374	3.4557
2	0.374	3.4683
2	0.357	3.4808
2	0.357	3.4934
2	0.357	3.506
2	0.357	3.5122
2	0.357	3.5248
2	0.357	3.5374
2	0.34	3.5437
2	0.34	3.5562
2	0.34	3.5688
2	0.323	3.5751
2	0.323	3.5877
2	0.323	3.6002
2	0.306	3.6065
2	0.306	3.6191
2	0.306	3.6254
2	0.289	3.6379
2	0.289	3.6442
2	0.272	3.6505
2	0.272	3.6631
2	0.255	3.6693
2	0.255	3.6756
2	0.238	3.6882
2	0.238	3.6945
2	0.221	3.7008
2	0.221	3.707
2	0.204	3.7133
0	0.187	3.7196
0	0.17	3.7259
0	0.153	3.7322
0	0.136	3.7384
0	0.119	3.7384
0	0.102	3.7447
0	0.085	3.7447
0	0.068	3.751
0	0.034	3.751
0	0.017	3.751
0	0	3.751
0	0	3.751
0	-0.017	3.751
0	-0.034	3.751
0	-0.051	3.751
0	-0.068	3.7447
0	-0.102	3.7447
0	-0.119	3.7384
0	-0.136	3.7384
0	-0.153	3.7322
0	-0.17	3.7259
0	-0.187	3.7196
0	-0.204	3.7133
0	-0.221	3.707
0	-0.238	3.7008
0	-0.255	3.6945
0	-0.272	3.6882
0	-0.289	3.6756
0	-0.306	3.6693
0	-0.323	3.6568
0	-0.34	3.6505
0	-0.357	3.6379
0	-0.374	3.6254
0	-0.391	3.6128
0	-0.408	3.6002
0	-0.425	3.5877
0	-0.442	3.5751
0	-0.442	3.5625
0	-0.459	3.5499
0	-0.476	3.5311
0	-0.493	3.5185
0	-0.493	3.506
0	-0.51	3.4871
0	-0.527	3.4745
0	-0.527	3.4557
0	-0.544	3.4431
0	-0.544	3.4243
0	-0.561	3.4054
0	-0.561	3.3929
0	-0.578	3.374
0	-0.578	3.3552
0	-0.595	3.3363
0	-0.595	3.3175
0	-0.595	3.2986
0	-0.612	3.2861
0	-0.612	3.2672
0	-0.612	3.2484
0	-0.612	3.2295
0	-0.612	3.2107
0	-0.612	3.1918
0	-0.629	3.173
0	-0.629	3.1541
0	-0.629	3.1353
0	-0.612	3.1164
0	-0.612	3.0976
0	-0.612	3.0787
0	-0.612	3.0599
0	-0.612	3.041
0	-0.612	3.0222
0	-0.595	3.0033
0	-0.595	2.9845
0	-0.595	2.9656
0	-0.578	2.9468
0	-0.578	2.9279
0	-0.578	2.9154
0	-0.561	2.8965
0	-0.561	2.8777
0	-0.544	2.8651
0	-0.544	2.8462
0	-0.527	2.8274
0	-0.51	2.8148
0	-0.51	2.796
0	-0.493	2.7834
0	-0.476	2.7708
0	-0.459	2.752
0	-0.459	2.7394
0	-0.442	2.7269
0	-0.425	2.7143
0	-0.408	2.7017
0	-0.391	2.6892
0	-0.391	2.6766
0	-0.374	2.664
0	-0.357	2.6515
0	-0.34	2.6389
0	-0.323	2.6326
0	-0.306	2.62
0	-0.289	2.6138
0	-0.272	2.6075
0	-0.255	2.5949
0	-0.238	2.5886
0	-0.221	2.5823
0	-0.204	2.5761
0	-0.187	2.5698
0	-0.17	2.5635
0	-0.153	2.5572
0	-0.119	2.5572
0	-0.102	2.5509
0	-0.085	2.5447
0	-0.068	2.5447
0	-0.051	2.5447
0	-0.034	2.5384
0	-0.017	2.5384
0	0	2.5384
0	0	2.5384
2	0.017	2.5384
2	0.051	2.5447
2	0.085	2.5447
2	0.102	2.5447
2	0.136	2.5509
2	0.17	2.5572
2	0.187	2.5635
2	0.221	2.5698
2	0.238	2.5761
2	0.272	2.5823
2	0.289	2.5886
2	0.323	2.6012
2	0.34	2.6138
2	0.374	2.62
2	0.391	2.6326
2	0.425	2.6452
2	0.442	2.6578
2	0.476	2.6766
2	0.493	2.6892
2	0.51	2.7017
2	0.544	2.7206
2	0.561	2.7394
2	0.578	2.752
2	0.612	2.7708
2	0.629	2.7897
2	0.646	2.8085
2	0.663	2.8274
2	0.68	2.8525
2	0.697	2.8714
2	0.714	2.8902
2	0.731	2.9154
2	0.748	2.9405
2	0.765	2.9593
2	0.782	2.9845
2	0.799	3.0096
2	0.799	3.0347
2	0.816	3.0536
2	0.833	3.0787
2	0.833	3.1038
2	0.85	3.129
2	0.85	3.1604
2	0.867	3.1855
2	0.867	3.2107
2	0.867	3.2358
2	0.884	3.2609
2	0.884	3.2923
2	0.884	3.3175
2	0.884	3.3426
2	0.884	3.3677
2	0.884	3.3992
2	0.884	3.4243
2	0.884	3.4494
2	0.884	3.4808
2	0.884	3.506
2	0.884	3.5311
2	0.867	3.5562
2	0.867	3.5814
2	0.867	3.6128
2	0.85	3.6379
2	0.85	3.6631
2	0.833	3.6882
2	0.833	3.7133
2	0.816	3.7384
2	0.816	3.7636
2	0.799	3.7887
2	0.782	3.8138
2	0.782	3.8327
2	0.765	3.8578
2	0.748	3.883
2	0.731	3.9018
2	0.714	3.9269
2	0.697	3.9458
2	0.68	3.9709
2	0.68	3.9898
2	0.663	4.0086
2	0.646	4.0275
2	0.629	4.0463
2	0.595	4.0652
2	0.578	4.084
2	0.561	4.1029
2	0.544	4.1217
2	0.527	4.1343
2	0.51	4.1531
2	0.493	4.1657
2	0.476	4.1845
2	0.442	4.1971
2	0.425	4.2097
2	0.408	4.2222
2	0.391	4.2348
2	0.374	4.2474
2	0.34	4.2537
2	0.323	4.2662
2	0.306	4.2788
0	0.272	4.2851
0	0.238	4.2914
0	0.204	4.2976
0	0.187	4.3039
0	0.153	4.3102
0	0.119	4.3165
0	0.085	4.3228
0	0.051	4.3228
0	0.034	4.3228
0	0	4.3228
0	-0.017	4.3228
0	-0.051	4.3228
0	-0.085	4.3228
0	-0.119	4.3165
0	-0.136	4.3102
0	-0.17	4.3102
0	-0.204	4.3039
0	-0.238	4.2976
0	-0.272	4.2851
0	-0.289	4.2788
0	-0.323	4.2725
0	-0.357	4.2599
0	-0.391	4.2474
0	-0.408	4.2348
0	-0.442	4.2222
0	-0.476	4.2097
0	-0.493	4.1908
0	-0.527	4.1783
0	-0.561	4.1594
0	-0.578	4.1468
0	-0.612	4.128
0	-0.646	4.1091
0	-0.663	4.0903
0	-0.697	4.0652
0	-0.714	4.0463
0	-0.748	4.0212
0	-0.765	4.0023
0	-0.799	3.9772
0	-0.816	3.9521
0	-0.85	3.9269
0	-0.867	3.9018
0	-0.884	3.8767
0	-0.918	3.8453
0	-0.935	3.8201
0	-0.952	3.7887
0	-0.969	3.7636
0	-0.986	3.7322
0	-1.003	3.7008
0	-1.02	3.6693
0	-1.037	3.6379
0	-1.054	3.6065
0	-1.071	3.5751
0	-1.088	3.5437
0	-1.088	3.5122
0	-1.105	3.4745
0	-1.122	3.4431
0	-1.122	3.4117
0	-1.139	3.374
0	-1.139	3.3426
0	-1.139	3.3049
0	-1.156	3.2735
0	-1.156	3.2358
0	-1.156	3.2044
0	-1.156	3.1667
0	-1.156	3.1353
0	-1.156	3.0976
0	-1.156	3.0661
0	-1.139	3.0284
0	-1.139	2.997
0	-1.139	2.9593
0	-1.122	2.9279
0	-1.122	2.8902
0	-1.105	2.8588
0	-1.105	2.8211
0	-1.088	2.7897
0	-1.071	2.7583
0	-1.071	2.7269
0	-1.054	2.6955
0	-1.037	2.664
0	-1.02	2.6326
0	-1.003	2.6012
0	-0.986	2.5698
0	-0.969	2.5384
0	-0.952	2.5132
0	-0.918	2.4818
0	-0.901	2.4567
0	-0.884	2.4316
0	-0.867	2.4001
0	-0.833	2.375
0	-0.816	2.3499
0	-0.782	2.331
0	-0.765	2.3059
0	-0.731	2.2808
0	-0.714	2.2619
0	-0.68	2.2368
0	-0.663	2.2179
0	-0.629	2.1991
0	-0.612	2.1802
0	-0.578	2.1614
0	-0.544	2.1425
0	-0.527	2.13
0	-0.493	2.1111
0	-0.459	2.0986
0	-0.442	2.086
0	-0.408	2.0734
0	-0.374	2.0609
0	-0.34	2.0483
0	-0.323	2.0357
0	-0.289	2.0294
0	-0.255	2.0232
0	-0.221	2.0106
0	-0.187	2.0043
0	-0.17	2.0043
0	-0.136	1.998
0	-0.102	1.9917
0	-0.068	1.9917
0	-0.051	1.9855
0	-0.017	1.9855
0	0	1.9855
0	0.034	1.9855
0	0.068	1.9917
0	0.085	1.9917
0	0.119	1.9917
0	0.153	1.998
0	0.187	2.0043
0	0.221	2.0106
0	0.238	2.0169
0	0.272	2.0232
0	0.306	2.0357
0	0.34	2.042
0	0.357	2.0546
0	0.391	2.0671
2	0.425	2.0797
2	0.459	2.0923
2	0.493	2.1048
2	0.527	2.1237
2	0.561	2.1362
2	0.612	2.1551
2	0.646	2.174
2	0.68	2.1991
2	0.714	2.2179
2	0.748	2.2368
2	0.782	2.2619
2	0.816	2.287
2	0.85	2.3122
2	0.884	2.3373
2	0.918	2.3624
2	0.952	2.3939
2	0.969	2.4253
2	1.003	2.4504
2	1.037	2.4818
2	1.071	2.5132
2	1.088	2.5447
2	1.122	2.5823
2	1.139	2.6138
2	1.173	2.6515
2	1.19	2.6829
2	1.207	2.7206
2	1.241	2.7583
2	1.258	2.796
2	1.275	2.8337
2	1.292	2.8714
2	1.309	2.9154
2	1.326	2.9531
2	1.343	2.9908
2	1.343	3.0347
2	1.36	3.0724
2	1.377	3.1164
2	1.377	3.1604
2	1.394	3.1981
2	1.394	3.2421
2	1.394	3.2861
2	1.394	3.3238
2	1.394	3.3677
2	1.394	3.4117
2	1.394	3.4494
2	1.394	3.4934
2	1.394	3.5374
2	1.394	3.5814
2	1.377	3.6191
2	1.377	3.6631
2	1.36	3.7008
2	1.36	3.7447
2	1.343	3.7824
2	1.326	3.8264
2	1.309	3.8641
2	1.309	3.9018
2	1.292	3.9458
2	1.275	3.9835
2	1.258	4.0212
2	1.241	4.0589
2	1.224	4.0966
2	1.207	4.1343
2	1.173	4.1657
2	1.156	4.2034
2	1.139	4.2348
2	1.122	4.2725
2	1.088	4.3039
2	1.071	4.3353
2	1.054	4.373
2	1.02	4.4044
2	1.003	4.4296
2	0.986	4.461
2	0.952	4.4924
2	0.935	4.5175
2	0.901	4.549
2	0.884	4.5741
2	0.85	4.5992
2	0.833	4.6244
2	0.816	4.6495
2	0.782	4.6746
2	0.765	4.6998
2	0.731	4.7249
2	0.714	4.7437
2	0.68	4.7626
2	0.663	4.7877
2	0.629	4.8066
2	0.612	4.8254
2	0.595	4.8443
2	0.561	4.8568
2	0.544	4.8757
2	0.51	4.8945
2	0.493	4.9071
2	0.459	4.9197
0	0.442	4.9385
0	0.408	4.9511
0	0.374	4.9637
0	0.34	4.9699
0	0.306	4.9825
0	0.272	4.9888
0	0.238	5.0014
0	0.204	5.0076
0	0.17	5.0139
0	0.136	5.0139
0	0.119	5.0202
0	0.085	5.0265
0	0.051	5.0265
0	0.017	5.0265
0	0	5.0265
0	-0.034	5.0265
0	-0.068	5.0265
0	-0.085	5.0202
0	-0.119	5.0202
0	-0.153	5.0139
0	-0.187	5.0076
0	-0.221	5.0014
0	-0.255	4.9951
0	-0.289	4.9888
0	-0.323	4.9762
0	-0.34	4.9699
0	-0.374	4.9574
0	-0.408	4.9448
0	-0.442	4.9322
0	-0.476	4.9197
0	-0.51	4.9008
0	-0.544	4.8883
0	-0.578	4.8694
0	-0.612	4.8506
0	-0.646	4.8317
0	-0.68	4.8129
0	-0.697	4.794
0	-0.731	4.7689
0	-0.765	4.75
0	-0.799	4.7249
0	-0.833	4.6998
0	-0.867	4.6746
0	-0.901	4.6432
0	-0.935	4.6181
0	-0.969	4.5867
0	-1.003	4.5615
0	-1.037	4.5301
0	-1.071	4.4987
0	-1.105	4.4673
0	-1.122	4.4296
0	-1.156	4.3982
0	-1.19	4.3605
0	-1.224	4.3228
0	-1.258	4.2851
0	-1.275	4.2474
0	-1.309	4.2097
0	-1.343	4.172
0	-1.36	4.128
0	-1.394	4.0903
0	-1.411	4.0463
0	-1.445	4.0023
0	-1.462	3.9583
0	-1.496	3.9144
0	-1.513	3.8704
0	-1.53	3.8201
0	-1.547	3.7761
0	-1.564	3.7259
0	-1.581	3.6819
0	-1.598	3.6316
0	-1.615	3.5814
0	-1.632	3.5374
0	-1.649	3.4871
0	-1.649	3.4369
0	-1.666	3.3866
0	-1.666	3.3363
0	-1.666	3.2861
0	-1.683	3.2358
0	-1.683	3.1855
0	-1.683	3.1353
0	-1.666	3.085
0	-1.666	3.0347
0	-1.666	2.9845
0	-1.666	2.9342
0	-1.649	2.8839
0	-1.632	2.8337
0	-1.632	2.7834
0	-1.615	2.7332
0	-1.598	2.6892
0	-1.581	2.6389
0	-1.564	2.5886
0	-1.547	2.5447
0	-1.53	2.4944
0	-1.513	2.4504
0	-1.479	2.4064
0	-1.462	2.3624
0	-1.445	2.3185
0	-1.411	2.2745
0	-1.377	2.2305
0	-1.36	2.1928
0	-1.326	2.1488
0	-1.292	2.1111
0	-1.275	2.0734
0	-1.241	2.0357
0	-1.207	1.998
0	-1.173	1.9603
0	-1.139	1.9289
0	-1.122	1.8912
0	-1.088	1.8598
0	-1.054	1.8284
0	-1.02	1.797
0	-0.986	1.7655
0	-0.952	1.7341
0	-0.918	1.709
0	-0.884	1.6776
0	-0.85	1.6525
0	-0.816	1.6273
0	-0.782	1.6022
0	-0.748	1.5833
0	-0.714	1.5582
0	-0.68	1.5394
0	-0.646	1.5142
0	-0.612	1.4954
0	-0.578	1.4828
0	-0.544	1.464
0	-0.51	1.4451
0	-0.476	1.4325
0	-0.442	1.42
0	-0.408	1.4011
0	-0.374	1.3886
0	-0.357	1.3823
0	-0.323	1.3697
0	-0.289	1.3634
0	-0.255	1.3509
0	-0.221	1.3446
0	-0.187	1.3383
0	-0.153	1.332
0	-0.119	1.332
0	-0.085	1.3257
0	-0.051	1.3257
0	-0.017	1.3195
0	0	1.3195
0	0.017	1.3195
0	0.051	1.3257
0	0.085	1.3257
0	0.119	1.332
0	0.153	1.332
0	0.187	1.3383
0	0.221	1.3446
0	0.255	1.3509
0	0.289	1.3634
0	0.323	1.3697
0	0.357	1.3823
0	0.374	1.3948
0	0.408	1.4011
0	0.442	1.42
0	0.476	1.4325
0	0.51	1.4451
0	0.544	1.464
0	0.578	1.4828
0	0.612	1.4954
0	0.646	1.5142
0	0.68	1.5394
0	0.714	1.5582
0	0.748	1.5771
0	0.782	1.6022
2	0.816	1.6273
2	0.85	1.6525
2	0.884	1.6776
2	0.935	1.709
2	0.969	1.7341
2	1.02	1.7655
2	1.054	1.797
2	1.105	1.8284
2	1.139	1.8661
2	1.173	1.8975
2	1.224	1.9352
2	1.258	1.9729
2	1.292	2.0106
2	1.343	2.0483
2	1.377	2.0923
2	1.411	2.13
2	1.445	2.174
2	1.479	2.2179
2	1.513	2.2682
2	1.547	2.3122
2	1.581	2.3562
2	1.615	2.4064
2	1.649	2.4567
2	1.666	2.507
2	1.7	2.5572
2	1.717	2.6075
2	1.751	2.6578
2	1.768	2.7143
2	1.785	2.7646
2	1.802	2.8211
2	1.836	2.8777
2	1.836	2.9342
2	1.853	2.9845
2	1.87	3.041
2	1.887	3.0976
2	1.887	3.1541
2	1.887	3.2107
2	1.904	3.2735
2	1.904	3.33
2	1.904	3.3866
2	1.904	3.4431
2	1.904	3.4997
2	1.887	3.5562
2	1.887	3.6128
2	1.887	3.6693
2	1.87	3.7259
2	1.853	3.7824
2	1.853	3.839
2	1.836	3.8955
2	1.819	3.9521
2	1.802	4.0023
2	1.785	4.0589
2	1.768	4.1091
2	1.751	4.1657
2	1.717	4.216
2	1.7	4.2662
2	1.683	4.3228
2	1.649	4.3667
2	1.632	4.417
2	1.615	4.4673
2	1.581	4.5175
2	1.564	4.5615
2	1.53	4.6118
2	1.513	4.6558
2	1.479	4.6998
0	1.445	4.7437
0	1.411	4.7877
0	1.377	4.8317
0	1.343	4.8757
0	1.309	4.9134
0	1.275	4.9511
0	1.241	4.9888
0	1.224	5.0265
0	1.19	5.0642
0	1.156	5.1019
0	1.122	5.1333
0	1.088	5.1647
0	1.054	5.2024
0	1.037	5.2338
0	1.003	5.2589
0	0.969	5.2904
0	0.952	5.3218
0	0.918	5.3469
0	0.884	5.3783
0	0.867	5.4035
0	0.833	5.4286
0	0.816	5.4537
0	0.782	5.4789
0	0.765	5.504
0	0.748	5.5228
0	0.714	5.548
0	0.697	5.5668
0	0.68	5.592
0	0.646	5.6108
0	0.629	5.6297
0	0.612	5.6485
0	0.595	5.6674
0	0.578	5.6862
0	0.561	5.6988
0	0.544	5.7176
0	0.51	5.7365
0	0.493	5.749
0	0.476	5.7616
0	0.476	5.7805
0	0.459	5.793
0	0.442	5.8056
0	0.425	5.8182
0	0.408	5.8307
0	0.391	5.8433
0	0.374	5.8559
0	0.357	5.8684
0	0.357	5.881
0	0.34	5.8873
0	0.323	5.8998
0	0.306	5.9061
0	0.306	5.9187
0	0.289	5.925
0	0.272	5.9375
0	0.272	5.9438
0	0.255	5.9501
0	0.238	5.9627
0	0.238	5.9689
0	0.221	5.9752
0	0.221	5.9815
0	0.204	5.9878
0	0.187	5.9941
0	0.187	6.0004
0	0.17	6.0066
0	0.17	6.0129
0	0.153	6.0192
0	0.153	6.0192
0	0.136	6.0255
0	0.136	6.0318
0	0.119	6.0318
0	0.119	6.0381
0	0.102	6.0443
0	0.102	6.0443
0	0.085	6.0506
0	0.085	6.0506
0	0.068	6.0569
0	0.068	6.0569
0	0.068	6.0569
0	0.051	6.0632
0	0.051	6.0632
0	0.034	6.0632
0	0.034	6.0632
0	0.017	6.0632
0	0.017	6.0695
0	0.017	6.0695
0	0	6.0695
0	0	6.0695
0	0	6.0695
0	0	6.0695
0	0	6.0695
0	-0.017	6.0695
0	-0.017	6.0695
0	-0.034	6.0632
0	-0.034	6.0632
0	-0.034	6.0632
0	-0.051	6.0632
0	-0.051	6.0569
2	-0.068	6.0569
2	-0.068	6.0569
2	-0.068	6.0506
2	-0.051	6.0506
2	-0.051	6.0506
2	-0.051	6.0506
2	-0.051	6.0443
2	-0.051	6.0443
2	-0.051	6.0443
2	-0.051	6.0381
2	-0.051	6.0381
2	-0.051	6.0381
2	-0.051	6.0381
2	-0.051	6.0318
2	-0.051	6.0318
2	-0.051	6.0318
2	-0.051	6.0255
2	-0.051	6.0255
2	-0.051	6.0255
2	-0.051	6.0255
2	-0.034	6.0192
2	-0.034	6.0192
2	-0.034	6.0192
2	-0.034	6.0192
2	-0.034	6.0192
2	-0.034	6.0129
2	-0.034	6.0129
2	-0.034	6.0129
2	-0.034	6.0129
2	-0.034	6.0066
2	-0.034	6.0066
2	-0.034	6.0066
2	-0.034	6.0066
2	-0.034	6.0004
2	-0.034	6.0004
2	-0.034	6.0004
2	-0.034	6.0004
2	-0.034	6.0004
2	-0.034	5.9941
2	-0.034	5.9941
2	-0.034	5.9941
2	-0.034	5.9941
2	-0.034	5.9878
2	-0.051	5.9878
2	-0.051	5.9878
2	-0.051	5.9878
2	-0.051	5.9815
2	-0.051	5.9815
2	-0.051	5.9815
2	-0.051	5.9815
2	-0.051	5.9752
2	-0.051	5.9752
2	-0.051	5.9752
2	-0.051	5.9689
2	-0.051	5.9689
2	-0.051	5.9689
2	-0.051	5.9689
2	-0.051	5.9627
2	-0.051	5.9627
2	-0.051	5.9627
2	-0.068	5.9564
2	-0.068	5.9564
2	-0.068	5.9564
2	-0.068	5.9501
2	-0.068	5.9501
2	-0.068	5.9501
2	-0.068	5.9438
2	-0.068	5.9438
2	-0.068	5.9375
2	-0.068	5.9375
2	-0.085	5.9375
2	-0.085	5.9313
2	-0.085	5.9313
2	-0.085	5.925
2	-0.085	5.925
2	-0.085	5.9187
2	-0.085	5.9187
2	-0.102	5.9187
2	-0.102	5.9124
2	-0.102	5.9061
2	-0.102	5.9061
2	-0.102	5.8998
2	-0.119	5.8998
2	-0.119	5.8936
2	-0.119	5.8936
2	-0.119	5.8873
2	-0.119	5.881
2	-0.136	5.881
2	-0.136	5.8747
2	-0.136	5.8684
2	-0.136	5.8684
2	-0.153	5.8621
2	-0.153	5.8559
2	-0.153	5.8496
2	-0.153	5.8496
2	-0.17	5.8433
2	-0.17	5.837
2	-0.17	5.8307
2	-0.187	5.8244
2	-0.187	5.8182
2	-0.187	5.8119
2	-0.204	5.8056
2	-0.204	5.7993
2	-0.204	5.793
2	-0.221	5.7867
2	-0.221	5.7805
2	-0.238	5.7742
2	-0.238	5.7679
2	-0.238	5.7616
2	-0.255	5.749
2	-0.255	5.7428
2	-0.272	5.7365
0	-0.289	5.7302
0	-0.306	5.7176
0	-0.323	5.7113
0	-0.34	5.6988
0	-0.357	5.6862
0	-0.374	5.6736
0	-0.391	5.6674
0	-0.408	5.6548
0	-0.442	5.6422
0	-0.459	5.6234
0	-0.476	5.6108
0	-0.493	5.5982
0	-0.51	5.5794
0	-0.544	5.5668
0	-0.561	5.548
0	-0.578	5.5291
0	-0.595	5.5166
0	-0.629	5.4977
0	-0.646	5.4726
0	-0.68	5.4537
0	-0.697	5.4349
0	-0.731	5.416
0	-0.748	5.3909
0	-0.782	5.3658
0	-0.799	5.3406
0	-0.833	5.3218
0	-0.85	5.2966
0	-0.884	5.2652
0	-0.901	5.2401
0	-0.935	5.215
0	-0.969	5.1836
0	-1.003	5.1521
0	-1.02	5.1207
0	-1.054	5.0893
0	-1.088	5.0579
0	-1.122	5.0265
0	-1.156	4.9888
0	-1.173	4.9574
0	-1.207	4.9197
0	-1.241	4.882
0	-1.275	4.8443
0	-1.309	4.8066
0	-1.343	4.7689
0	-1.377	4.7249
0	-1.411	4.6809
0	-1.445	4.6432
0	-1.479	4.5992
0	-1.513	4.549
0	-1.53	4.505
0	-1.564	4.461
0	-1.598	4.4107
0	-1.632	4.3605
0	-1.666	4.3102
0	-1.683	4.2599
0	-1.717	4.2097
0	-1.751	4.1594
0	-1.768	4.1029
0	-1.802	4.0526
0	-1.819	3.996
0	-1.853	3.9395
0	-1.87	3.883
0	-1.887	3.8264
0	-1.904	3.7699
0	-1.921	3.7133
0	-1.938	3.6568
0	-1.955	3.5939
0	-1.972	3.5374
0	-1.989	3.4745
0	-1.989	3.418
0	-2.006	3.3552
0	-2.006	3.2986
0	-2.006	3.2358
0	-2.006	3.173
0	-2.006	3.1164
0	-2.006	3.0536
0	-2.006	2.997
0	-1.989	2.9342
0	-1.989	2.8714
0	-1.972	2.8148
0	-1.972	2.7583
0	-1.955	2.6955
0	-1.938	2.6389
0	-1.921	2.5823
0	-1.904	2.5195
0	-1.87	2.463
0	-1.853	2.4064
0	-1.836	2.3562
0	-1.802	2.2996
0	-1.785	2.2431
0	-1.751	2.1928
0	-1.717	2.1425
0	-1.7	2.086
0	-1.666	2.0357
0	-1.632	1.9855
0	-1.598	1.9415
0	-1.564	1.8912
0	-1.53	1.8472
0	-1.496	1.797
0	-1.462	1.753
0	-1.428	1.709
0	-1.394	1.665
0	-1.36	1.6273
0	-1.326	1.5833
0	-1.292	1.5456
0	-1.258	1.5079
0	-1.224	1.4703
0	-1.19	1.4325
0	-1.156	1.3948
0	-1.139	1.3634
0	-1.105	1.3257
0	-1.071	1.2943
0	-1.037	1.2629
0	-1.003	1.2315
0	-0.969	1.2001
0	-0.935	1.1749
0	-0.901	1.1435
0	-0.867	1.1184
0	-0.85	1.0933
0	-0.816	1.0681
0	-0.782	1.043
0	-0.765	1.0179
0	-0.731	0.99901
0	-0.697	0.97388
0	-0.68	0.95503
0	-0.646	0.93618
0	-0.612	0.91733
0	-0.595	0.89848
0	-0.561	0.87963
0	-0.544	0.86079
0	-0.51	0.84822
0	-0.493	0.82937
0	-0.459	0.8168
0	-0.442	0.80424
0	-0.408	0.79167
0	-0.391	0.7791
0	-0.374	0.76654
0	-0.34	0.75397
0	-0.323	0.74769
0	-0.306	0.73512
0	-0.272	0.72884
0	-0.255	0.71627
0	-0.238	0.70999
0	-0.204	0.70371
0	-0.187	0.69742
0	-0.17	0.69114
0	-0.153	0.68486
0	-0.119	0.68486
0	-0.102	0.67858
0	-0.085	0.67858
0	-0.068	0.67229
0	-0.034	0.67229
0	-0.017	0.67229
0	0	0.67229
0	0	0.67229
0	0.034	0.67229
0	0.051	0.67229
0	0.068	0.67229
0	0.085	0.67858
0	0.102	0.67858
0	0.136	0.68486
0	0.153	0.69114
0	0.17	0.69742
0	0.187	0.69742
0	0.221	0.70999
0	0.238	0.71627
0	0.255	0.72256
2	0.289	0.72884
2	0.306	0.74141
2	0.34	0.74769
2	0.374	0.76026
2	0.408	0.77282
2	0.442	0.78539
2	0.476	0.79795
2	0.51	0.8168
2	0.544	0.82937
2	0.578	0.84822
2	0.612	0.86707
2	0.646	0.88592
2	0.68	0.90477
2	0.714	0.92362
2	0.748	0.94875
2	0.782	0.97388
2	0.816	0.99273
2	0.85	1.0179
2	0.901	1.0493
2	0.935	1.0744
2	0.969	1.1058
2	1.003	1.131
2	1.054	1.1624
2	1.088	1.1938
2	1.122	1.2315
2	1.173	1.2629
2	1.207	1.3006
2	1.241	1.3383
2	1.292	1.376
2	1.326	1.4137
2	1.377	1.4577
2	1.411	1.4954
2	1.445	1.5394
2	1.496	1.5833
2	1.53	1.6336
2	1.581	1.6776
2	1.615	1.7279
2	1.666	1.7781
2	1.7	1.8284
2	1.734	1.8786
2	1.785	1.9289
2	1.819	1.9855
2	1.853	2.042
2	1.887	2.0986
2	1.938	2.1551
0	1.955	2.2117
0	1.989	2.2745
0	2.006	2.331
0	2.023	2.3939
0	2.057	2.4567
0	2.074	2.5195
0	2.091	2.5823
0	2.108	2.6452
0	2.108	2.708
0	2.125	2.7708
0	2.142	2.8337
0	2.142	2.8965
0	2.159	2.9656
0	2.159	3.0284
0	2.159	3.0913
0	2.159	3.1604
0	2.159	3.2232
0	2.142	3.2861
0	2.142	3.3552
0	2.125	3.418
0	2.125	3.4808
0	2.108	3.5437
0	2.091	3.6065
0	2.074	3.6693
0	2.057	3.7322
0	2.04	3.795
0	2.006	3.8578
0	1.989	3.9144
0	1.972	3.9772
0	1.938	4.0338
0	1.904	4.0903
0	1.887	4.1468
0	1.853	4.2034
0	1.819	4.2599
0	1.785	4.3165
0	1.751	4.3667
0	1.717	4.4233
0	1.7	4.4736
0	1.666	4.5238
0	1.632	4.5741
0	1.598	4.6244
0	1.564	4.6683
0	1.53	4.7186
0	1.496	4.7626
0	1.462	4.8066
0	1.428	4.8506
0	1.394	4.8883
0	1.36	4.9322
0	1.326	4.9699
0	1.292	5.0139
0	1.258	5.0516
0	1.224	5.0893
0	1.19	5.127
0	1.156	5.1584
0	1.139	5.1961
0	1.105	5.2275
0	1.071	5.2589
0	1.037	5.2966
0	1.02	5.3281
0	0.986	5.3532
0	0.969	5.3846
0	0.935	5.416
0	0.918	5.4412
0	0.884	5.4663
0	0.867	5.4977
0	0.833	5.5228
0	0.816	5.548
0	0.799	5.5731
0	0.765	5.592
0	0.748	5.6171
0	0.731	5.6422
0	0.714	5.6611
0	0.697	5.6799
0	0.663	5.705
0	0.646	5.7239
0	0.629	5.7428
0	0.612	5.7616
0	0.595	5.7805
0	0.578	5.7993
0	0.561	5.8182
0	0.561	5.8307
0	0.544	5.8496
0	0.527	5.8684
0	0.51	5.881
0	0.493	5.8998
0	0.493	5.9124
0	0.476	5.925
0	0.459	5.9438
0	0.459	5.9564
0	0.442	5.9689
0	0.425	5.9815
0	0.425	5.9941
0	0.408	6.0066
0	0.408	6.0192
0	0.391	6.0318
0	0.391	6.0443
0	0.374	6.0569
0	0.374	6.0695
0	0.357	6.082
0	0.357	6.0883
0	0.357	6.1009
0	0.34	6.1135
1	0.34	6.126
1	0.323	6.1323
1	0.306	6.1449
1	0.306	6.1512
1	0.289	6.1637
1	0.272	6.17
1	0.255	6.1763
1	0.255	6.1889
1	0.238	6.1951
1	0.221	6.2014
1	0.204	6.2077
1	0.204	6.214
1	0.187	6.2203
1	0.17	6.2265
1	0.17	6.2328
1	0.153	6.2391
1	0.153	6.2391
1	0.136	6.2454
1	0.119	6.2517
1	0.119	6.2517
1	0.102	6.258
1	0.102	6.258
1	0.085	6.2642
1	0.085	6.2642
1	0.068	6.2705
1	0.051	6.2705
1	0.051	6.2705
1	0.034	6.2768
1	0.034	6.2768
1	0.017	6.2768
1	0.017	6.2768
1	0	6.2768
1	0	6.2768
1	0	6.2768
1	0	6.2768
1	-0.017	6.2768
1	-0.017	6.2768
1	-0.034	6.2768
1	-0.051	6.2768
1	-0.051	6.2705
1	-0.068	6.2705
1	-0.068	6.2705
1	-0.085	6.2642
1	-0.085	6.2642
1	-0.102	6.258
1	-0.102	6.258
1	-0.119	6.2517
0	-0.119	6.2517
0	-0.119	6.2454
0	-0.119	6.2391
0	-0.119	6.2391
0	-0.119	6.2328
0	-0.119	6.2265
0	-0.136	6.2265
0	-0.136	6.2203
0	-0.136	6.214
2	-0.136	6.214
2	-0.136	6.2077
2	-0.119	6.2014
2	-0.119	6.2014
2	-0.102	6.1951
2	-0.102	6.1951
2	-0.102	6.1889
2	-0.085	6.1889
2	-0.085	6.1826
2	-0.085	6.1826
2	-0.068	6.1763
2	-0.068	6.1763
2	-0.068	6.1763
2	-0.051	6.17
2	-0.051	6.17
2	-0.051	6.17
2	-0.034	6.17
2	-0.034	6.1637
2	-0.034	6.1637
2	-0.017	6.1637
2	-0.017	6.1637
2	-0.017	6.1637
2	-0.017	6.1637
2	0	6.1637
2	0	6.1637
2	0	6.1574
2	0	6.1574
2	0	6.1637
2	0	6.1637
2	0.017	6.1637
2	0.017	6.1637
2	0.017	6.1637
2	0.017	6.1637
2	0.034	6.1637
2	0.034	6.1637
2	0.034	6.17
2	0.051	6.17
2	0.051	6.17
2	0.051	6.17
2	0.068	6.1763
2	0.068	6.1763
2	0.068	6.1763
2	0.085	6.1826
2	0.085	6.1826
2	0.085	6.1889
2	0.102	6.1889
2	0.102	6.1951
2	0.102	6.1951
2	0.119	6.2014
2	0.119	6.2014
2	0.119	6.2077
0	0.119	6.214
0	0.119	6.214
0	0.119	6.2203
0	0.119	6.2265
0	0.119	6.2265
0	0.119	6.2328
0	0.119	6.2328
0	0.119	6.2391
0	0.102	6.2454
0	0.102	6.2454
0	0.102	6.2517
0	0.102	6.2517
0	0.102	6.258
0	0.102	6.258
0	0.102	6.2642
0	0.102	6.2642
0	0.102	6.2705
0	0.102	6.2705
0	0.102	6.2768
0	0.102	6.2768
0	0.102	0
0	0.102	0.0062831
0	0.102	0.0062831
0	0.102	0.012566
0	0.102	0.012566
0	0.102	0.018849
1	0.102	0.018849
1	0.102	0.025132
1	0.085	0.025132
1	0.085	0.031415
1	0.068	0.031415
1	0.068	0.031415
1	0.051	0.037699
1	0.051	0.037699
1	0.034	0.037699
1	0.034	0.043982
1	0.034	0.043982
1	0.017	0.043982
1	0.017	0.043982
1	0	0.043982
1	0	0.043982
1	0	0.043982
1	0	0.043982
1	0	0.043982
1	-0.017	0.043982
1	-0.017	0.043982
1	-0.034	0.043982
1	-0.034	0.037699
1	-0.051	0.037699
1	-0.051	0.037699
1	-0.068	0.037699
1	-0.068	0.031415
0	-0.068	0.031415
0	-0.068	0.031415
0	-0.068	0.025132
0	-0.068	0.025132
0	-0.068	0.018849
0	-0.068	0.018849
0	-0.068	0.018849
0	-0.068	0.012566
0	-0.068	0.012566
0	-0.068	0.012566
0	-0.051	0.0062831
0	-0.051	0.0062831
0	-0.051	0.0062831
0	-0.051	0.0062831
0	-0.051	0
0	-0.051	0
0	-0.051	0
0	-0.051	6.2768
0	-0.051	6.2768
0	-0.051	6.2768
0	-0.051	6.2705
0	-0.051	6.2705
0	-0.051	6.2705
0	-0.051	6.2642
0	-0.068	6.2642
0	-0.068	6.2642
0	-0.068	6.258
0	-0.068	6.258
0	-0.068	6.258
0	-0.068	6.2517
0	-0.068	6.2517
0	-0.068	6.2517
0	-0.068	6.2454
0	-0.068	6.2454
0	-0.068	6.2454
0	-0.068	6.2391
2	-0.068	6.2391
2	-0.068	6.2328
2	-0.051	6.2328
2	-0.051	6.2328
2	-0.034	6.2328
2	-0.034	6.2265
2	-0.034	6.2265
2	-0.017	6.2265
2	-0.017	6.2265
2	0	6.2265
2	0	6.2265
2	0	6.2265
2	0	6.2265
2	0	6.2265
0	0	6.2265
0	0	6.2265
0	0	6.2265
0	0	6.2265
0	0	6.2265
0	0	6.2265
0	0	6.2265
0	0	6.2265
0	0	6.2265
0	0	6.2265
0	0	6.2265
0	0	6.2265
0	0	6.2265
2	0	6.2265
2	0	6.2265
2	0	6.2265
2	0	6.2265
2	0.017	6.2265
2	0.017	6.2265
2	0.034	6.2328
2	0.034	6.2328
0	0.034	6.2328
0	0.034	6.2328
0	0.034	6.2328
0	0.034	6.2328
0	0.034	6.2391
0	0.017	6.2391
0	0.017	6.2391
0	0.017	6.2391
0	0.017	6.2391
0	0.017	6.2391
0	0.017	6.2391
0	0.017	6.2454
0	0.017	6.2454
0	0.017	6.2454
2	0.017	6.2454
2	0.017	6.2454
0	0.017	6.2454
0	0.017	6.2454
0	0.017	6.2454
0	0.017	6.2517
0	0.017	6.2517
0	0.017	6.2517
0	0.017	6.2517
0	0.017	6.2517
0	0.017	6.2517
0	0.017	6.2517
0	0.017	6.2517
0	0.017	6.2517
0	0	6.2517
0	0	6.258
0	0	6.258
0	0	6.258
0	0	6.258
0	0	6.258
0	0	6.258
0	0	6.258
0	0	6.258
0	0	6.258
0	0	6.258
0	0	6.258
0	0	6.258
0	0	6.258
0	0	6.258
0	0	6.258
0	0	6.258
0	0	6.258
0	0	6.258
0	0	6.258
0	0	6.258
0	0	6.258
0	0	6.258
0	0	6.258
0	0	6.258
0	0	6.258
0	0	6.258
0	0	6.258
0	0	6.258
0	0	6.258
0	0	6.258
0	0	6.258
0	0	6.258
0	0	6.258
0	0	6.258
0	0	6.258
0	0	6.258
0	0	6.258
0	0	6.258
0	0	6.258
0	0	6.258
0	0	6.258
0	0	6.258
0	0	6.2517
0	0	6.2517
0	-0.017	6.2517
0	-0.017	6.2517
0	-0.017	6.2517
0	-0.017	6.2517
0	-0.017	6.2517
0	-0.017	6.2517
0	-0.017	6.2517
0	-0.017	6.2517
0	-0.017	6.2517
0	-0.017	6.2454
2	-0.017	6.2454
2	-0.017	6.2454
2	0	6.2454
2	0	6.2454
2	0	6.2454
2	0	6.2454
2	0.017	6.2454
2	0.017	6.2454
0	0.017	6.2454
0	0.017	6.2517
0	0.017	6.2517
0	0.017	6.2517
0	0.017	6.2517
0	0.017	6.2517
2	0.017	6.2517
2	0.017	6.2517
2	0.034	6.2517
2	0.034	6.258
0	0.034	6.258
0	0.034	6.258
0	0.034	6.258
0	0.034	6.258
0	0.034	6.2642
0	0.034	6.2642
0	0.034	6.2642
0	0.034	6.2642
0	0.034	6.2642
0	0.034	6.2705
0	0.034	6.2705
0	0.034	6.2705
0	0.034	6.2705
0	0.034	6.2705
0	0.034	6.2768
0	0.034	6.2768
0	0.034	6.2768
0	0.034	6.2768
0	0.034	6.2768
0	0.034	6.2768
0	0.034	0
0	0.034	0
0	0.034	0
0	0.034	0
0	0.034	0
0	0.034	0.0062831
0	0.034	0.0062831
0	0.034	0.0062831
0	0.034	0.0062831
0	0.034	0.0062831
0	0.034	0.0062831
0	0.034	0.012566
0	0.034	0.012566
0	0.034	0.012566
0	0.034	0.012566
0	0.034	0.012566
0	0.034	0.018849
0	0.034	0.018849
0	0.034	0.018849
0	0.034	0.018849
0	0.034	0.018849
0	0.034	0.025132
0	0.034	0.025132
0	0.034	0.025132
0	0.034	0.025132
0	0.034	0.031415
0	0.034	0.031415
0	0.051	0.031415
0	0.051	0.031415
0	0.051	0.037699
0	0.051	0.037699
1	0.051	0.037699
1	0.034	0.037699
1	0.034	0.043982
1	0.017	0.043982
1	0.017	0.043982
1	0.017	0.043982
1	0	0.043982
1	0	0.043982
0	0	0.043982
0	0	0.043982
0	0	0.043982
0	0	0.043982
0	0	0.043982
0	0	0.043982
0	0	0.043982
0	0	0.043982
0	0.017	0.050265
0	0.017	0.050265
0	0.017	0.050265
0	0.017	0.050265
0	0.017	0.050265
0	0.017	0.050265
0	0.017	0.050265
0	0.017	0.050265
0	0.017	0.050265
0	0.034	0.056548
0	0.034	0.056548
0	0.034	0.056548
0	0.034	0.056548
0	0.034	0.056548
0	0.034	0.062831
0	0.034	0.062831
0	0.034	0.062831
1	0.034	0.062831
1	0.034	0.062831
1	0.034	0.069114
1	0.017	0.069114
1	0.017	0.069114
1	0.017	0.069114
1	0	0.069114
1	0	0.069114
0	0	0.069114
0	0	0.069114
0	0	0.069114
0	0	0.069114
0	0	0.069114
0	0.017	0.075397
0	0.017	0.075397
1	0.017	0.075397
1	0.017	0.075397
1	0	0.075397
1	0	0.075397
1	0	0.075397
1	0	0.075397
1	0	0.075397
0	0	0.075397
0	0	0.075397
0	0	0.075397
0	0	0.075397
0	0	0.075397
0	0	0.075397
1	0	0.075397
1	0	0.075397
1	0	0.075397
1	0	0.075397
1	-0.017	0.075397
1	-0.017	0.069114
0	-0.017	0.069114
0	-0.017	0.069114
0	-0.017	0.069114
0	-0.017	0.069114
0	0	0.069114
0	0	0.069114
0	0	0.069114
1	0	0.069114
1	0	0.069114
1	-0.017	0.069114
1	-0.017	0.062831
1	-0.034	0.062831
1	-0.034	0.062831
0	-0.034	0.062831
0	-0.034	0.062831
0	-0.034	0.056548
0	-0.034	0.056548
0	-0.017	0.056548
0	-0.017	0.056548
0	-0.017	0.056548
0	-0.017	0.056548
0	-0.017	0.056548
0	-0.017	0.056548
0	-0.017	0.050265
0	-0.017	0.050265
0	0	0.050265
0	0	0.050265
0	0	0.050265
0	0	0.050265
0	0	0.050265
0	0	0.050265
0	0	0.050265
0	0	0.050265
0	0	0.050265
0	0	0.050265
0	0	0.050265
0	0	0.050265
0	0	0.050265
0	0	0.050265
0	0	0.050265
0	0	0.050265
0	0	0.050265
0	0	0.050265
0	0	0.050265
0	0.017	0.050265
0	0.017	0.050265
0	0.017	0.050265
0	0.017	0.056548
0	0.017	0.056548
0	0.017	0.056548
0	0.017	0.056548
0	0.017	0.056548
0	0.017	0.056548
0	0.034	0.056548
0	0.034	0.062831
0	0.034	0.062831
0	0.034	0.062831
0	0.034	0.062831
0	0.034	0.062831
0	0.034	0.069114
0	0.034	0.069114
0	0.051	0.069114
0	0.051	0.069114
0	0.051	0.075397
0	0.051	0.075397
1	0.051	0.075397
1	0.051	0.075397
1	0.034	0.08168
1	0.034	0.08168
1	0.034	0.08168
1	0.017	0.08168
1	0.017	0.08168
1	0.017	0.08168
0	0.017	0.087963
0	0.017	0.087963
0	0.017	0.087963
0	0.017	0.087963
0	0.017	0.087963
1	0.034	0.087963
1	0.017	0.087963
1	0.017	0.094246
1	0.017	0.094246
1	0	0.094246
1	0	0.094246
1	0	0.094246
0	0	0.094246
0	0	0.094246
0	0	0.094246
0	0	0.094246
0	0.017	0.094246
0	0.017	0.094246
1	0.017	0.094246
1	0.017	0.094246
1	0	0.094246
1	0	0.094246
1	0	0.094246
1	0	0.094246
0	0	0.094246
0	0	0.094246
0	0	0.094246
0	0	0.094246
0	0	0.10053
0	0	0.10053
1	0.017	0.10053
1	0	0.10053
1	0	0.10053
1	0	0.10053
1	0	0.10053
1	0	0.10053
1	0	0.10053
0	0	0.10053
0	0	0.10053
0	0	0.10053
0	0	0.10053
0	0	0.10053
1	0	0.10053
1	0	0.10053
1	0	0.10053
1	0	0.10053
1	-0.017	0.094246
1	-0.017	0.094246
1	-0.017	0.094246
0	-0.017	0.094246
0	-0.017	0.094246
0	-0.017	0.094246
0	0	0.094246
0	0	0.094246
0	0	0.094246
1	0	0.094246
1	0	0.094246
1	-0.017	0.094246
1	-0.017	0.087963
1	-0.017	0.087963
1	-0.034	0.087963
1	-0.034	0.087963
1	-0.034	0.087963
0	-0.034	0.087963
0	-0.034	0.08168
0	-0.034	0.08168
0	-0.034	0.08168
0	-0.017	0.08168
0	-0.017	0.08168
0	-0.017	0.08168
0	-0.017	0.075397
0	-0.017	0.075397
0	-0.017	0.075397
0	0	0.075397
0	0	0.075397
0	0	0.075397
0	0	0.075397
0	0	0.075397
0	0	0.075397
0	0	0.075397
0	0	0.075397
0	0	0.075397
0	0	0.075397
0	0	0.075397
0	0	0.075397
0	0	0.075397
0	0.017	0.075397
0	0.017	0.075397
0	0.017	0.075397
0	0.017	0.075397
0	0.017	0.08168
0	0.017	0.08168
0	0.017	0.08168
0	0.034	0.08168
0	0.034	0.08168
0	0.034	0.08168
0	0.034	0.087963
0	0.034	0.087963
0	0.034	0.087963
0	0.051	0.087963
0	0.051	0.094246
0	0.051	0.094246
0	0.051	0.094246
0	0.051	0.094246
0	0.068	0.10053
0	0.068	0.10053
0	0.068	0.10053
0	0.068	0.10681
0	0.068	0.10681
1	0.085	0.1131
1	0.068	0.1131
1	0.068	0.1131
1	0.068	0.11938
1	0.051	0.11938
1	0.051	0.11938
0	0.051	0.12566
0	0.068	0.12566
0	0.068	0.12566
0	0.068	0.13195
[truncated: 5,162 more rows]
