# Supplementary material for: Skilled motor control of an inverted pendulum implies low entropy of states but high entropy of actions
Source: PLoS Comput Biol. 2023 Jan 6;19(1):e1010810. doi: 10.1371/journal.pcbi.1010810 (PMC9851554; doi:10.1371/journal.pcbi.1010810)
Supplement: S2 File — The dataset within the file contains the data collected during the experiment. Each CSV file named “FRI_p_l.csv” corresponds to a different trial, where “p” stands for an unique numerical participant’s identifier and “l” stands for pendulum length (where “2” corresponds to 0.2, “3” to 0.3 m, “4” to 0.4 m, etc.). In every file, rows correspond to subsequent time steps, sampled with a frequency of 0.017 s. For every recorded time step, each column contains: the action selected by the trial’s participant (“action”). The value 0 corresponds to a “no action”, the value 1 represents an action that pushes the pendulum towards the clockwise direction and the value 2 corresponds to an action that pushes the pendulum towards the anti-clockwise direction.the angular velocity of the pendulum at that time step (“ang. velocity”), measured in rad s−1.the angle of the pendulum at that time step (“angle”), measured in rad with values in the interval [0, 2π) rad. The angle 0 rad corresponds to the pendulum oriented in its upright position.the single utility value associated to the whole trial (“utility”). (ZIP) [file pcbi.1010810.s002.zip › ExperimentalData/FRI_18_5.csv]

action	angular vel.	angle	trial utility
0	0	3.2358	-3.1442
0	0	3.2358
0	-0.017	3.2358
0	-0.017	3.2358
0	-0.017	3.2358
0	-0.034	3.2358
0	-0.034	3.2358
0	-0.034	3.2358
0	-0.051	3.2295
0	-0.051	3.2295
0	-0.051	3.2295
0	-0.068	3.2232
0	-0.068	3.2232
0	-0.068	3.2232
0	-0.068	3.217
0	-0.085	3.217
0	-0.085	3.2107
0	-0.085	3.2107
0	-0.085	3.2107
0	-0.102	3.2044
0	-0.102	3.2044
0	-0.102	3.1981
0	-0.102	3.1918
0	-0.119	3.1918
0	-0.119	3.1855
0	-0.119	3.1855
0	-0.119	3.1793
0	-0.119	3.1793
0	-0.119	3.173
0	-0.119	3.1667
0	-0.119	3.1667
0	-0.136	3.1604
0	-0.136	3.1541
0	-0.136	3.1541
0	-0.136	3.1478
0	-0.136	3.1416
0	-0.136	3.1416
0	-0.136	3.1353
0	-0.136	3.129
0	-0.136	3.129
0	-0.136	3.1227
0	-0.136	3.1164
0	-0.119	3.1164
0	-0.119	3.1101
0	-0.119	3.1038
0	-0.119	3.1038
0	-0.119	3.0976
0	-0.119	3.0976
0	-0.119	3.0913
0	-0.119	3.085
0	-0.102	3.085
0	-0.102	3.0787
0	-0.102	3.0787
0	-0.102	3.0724
0	-0.085	3.0724
0	-0.085	3.0661
0	-0.085	3.0661
0	-0.085	3.0599
0	-0.068	3.0599
0	-0.068	3.0599
0	-0.068	3.0536
0	-0.068	3.0536
0	-0.051	3.0536
0	-0.051	3.0473
0	-0.051	3.0473
0	-0.034	3.0473
0	-0.034	3.0473
0	-0.034	3.041
0	-0.017	3.041
0	-0.017	3.041
0	-0.017	3.041
0	0	3.041
0	0	3.041
0	0	3.041
0	0	3.041
0	0	3.041
0	0.017	3.041
0	0.017	3.041
0	0.017	3.041
0	0.034	3.041
0	0.034	3.0473
0	0.034	3.0473
0	0.051	3.0473
0	0.051	3.0473
0	0.051	3.0536
0	0.051	3.0536
0	0.068	3.0536
0	0.068	3.0599
0	0.068	3.0599
0	0.085	3.0599
0	0.085	3.0661
0	0.085	3.0661
0	0.085	3.0724
0	0.102	3.0724
0	0.102	3.0787
0	0.102	3.0787
0	0.102	3.085
0	0.102	3.085
0	0.119	3.0913
0	0.119	3.0913
0	0.119	3.0976
0	0.119	3.1038
0	0.119	3.1038
0	0.119	3.1101
0	0.119	3.1101
0	0.119	3.1164
0	0.119	3.1227
0	0.136	3.1227
0	0.136	3.129
0	0.136	3.1353
0	0.136	3.1353
0	0.136	3.1416
0	0.136	3.1478
0	0.136	3.1478
0	0.119	3.1541
0	0.119	3.1604
0	0.119	3.1604
0	0.119	3.1667
0	0.119	3.1667
0	0.119	3.173
0	0.119	3.1793
0	0.119	3.1793
0	0.119	3.1855
0	0.102	3.1855
0	0.102	3.1918
0	0.102	3.1981
0	0.102	3.1981
0	0.102	3.2044
0	0.085	3.2044
0	0.085	3.2107
0	0.085	3.2107
0	0.085	3.2107
0	0.068	3.217
0	0.068	3.217
0	0.068	3.2232
0	0.051	3.2232
0	0.051	3.2232
2	0.051	3.2232
2	0.068	3.2295
2	0.068	3.2295
2	0.085	3.2358
2	0.085	3.2358
2	0.102	3.2358
2	0.119	3.2421
2	0.119	3.2484
2	0.136	3.2484
2	0.136	3.2546
2	0.153	3.2609
2	0.153	3.2609
2	0.17	3.2672
2	0.17	3.2735
2	0.187	3.2798
2	0.187	3.2861
2	0.204	3.2923
2	0.204	3.2986
2	0.204	3.3049
2	0.221	3.3112
2	0.221	3.3175
2	0.221	3.3238
2	0.238	3.33
2	0.238	3.3363
2	0.238	3.3489
2	0.238	3.3552
2	0.238	3.3615
2	0.255	3.3677
2	0.255	3.3803
2	0.255	3.3866
2	0.255	3.3929
2	0.255	3.3992
2	0.255	3.4117
2	0.255	3.418
2	0.255	3.4243
2	0.255	3.4306
2	0.255	3.4431
2	0.255	3.4494
2	0.255	3.4557
2	0.238	3.462
2	0.238	3.4683
2	0.238	3.4808
2	0.238	3.4871
2	0.221	3.4934
2	0.221	3.4997
2	0.221	3.506
2	0.221	3.5122
2	0.204	3.5185
2	0.204	3.5248
2	0.187	3.5311
2	0.187	3.5374
2	0.187	3.5437
2	0.17	3.5499
2	0.17	3.5562
2	0.153	3.5625
2	0.153	3.5625
2	0.136	3.5688
2	0.136	3.5751
2	0.119	3.5751
2	0.102	3.5814
2	0.102	3.5877
2	0.085	3.5877
2	0.085	3.5877
2	0.068	3.5939
2	0.068	3.5939
2	0.051	3.6002
2	0.034	3.6002
0	0.017	3.6002
0	0	3.6002
0	-0.017	3.6002
0	-0.051	3.6002
0	-0.085	3.5939
0	-0.102	3.5939
0	-0.136	3.5877
0	-0.153	3.5877
0	-0.187	3.5814
0	-0.204	3.5751
0	-0.238	3.5688
0	-0.255	3.5562
0	-0.272	3.5499
1	-0.306	3.5437
1	-0.34	3.5311
1	-0.374	3.5185
1	-0.425	3.506
1	-0.459	3.4934
1	-0.493	3.4808
1	-0.527	3.462
1	-0.561	3.4494
1	-0.595	3.4306
1	-0.629	3.4117
1	-0.663	3.3929
1	-0.697	3.374
1	-0.714	3.3489
1	-0.748	3.33
1	-0.782	3.3049
1	-0.799	3.2798
1	-0.816	3.2546
1	-0.85	3.2295
1	-0.867	3.2044
1	-0.884	3.1793
1	-0.901	3.1541
1	-0.918	3.1227
1	-0.935	3.0976
1	-0.952	3.0661
1	-0.952	3.041
1	-0.969	3.0096
1	-0.969	2.9782
1	-0.969	2.9531
1	-0.986	2.9216
1	-0.986	2.8902
1	-0.986	2.8588
1	-0.986	2.8337
1	-0.986	2.8023
1	-0.969	2.7708
1	-0.969	2.7457
1	-0.952	2.7143
1	-0.952	2.6829
1	-0.935	2.6578
1	-0.918	2.6263
1	-0.918	2.6012
1	-0.901	2.5761
1	-0.884	2.5447
1	-0.867	2.5195
1	-0.833	2.4944
1	-0.816	2.4693
1	-0.799	2.4441
1	-0.765	2.419
1	-0.748	2.4001
1	-0.731	2.375
1	-0.697	2.3562
1	-0.663	2.331
1	-0.646	2.3122
1	-0.612	2.2933
1	-0.578	2.2745
1	-0.561	2.2556
1	-0.527	2.2431
1	-0.493	2.2242
1	-0.459	2.2117
1	-0.425	2.1991
1	-0.391	2.1865
1	-0.357	2.174
0	-0.306	2.1614
0	-0.272	2.1551
0	-0.221	2.1488
0	-0.17	2.1425
0	-0.119	2.1362
0	-0.068	2.1362
0	-0.017	2.13
0	0.017	2.13
0	0.068	2.1362
0	0.119	2.1362
2	0.17	2.1425
2	0.238	2.1488
2	0.306	2.1551
2	0.374	2.1677
2	0.442	2.1802
2	0.51	2.1928
2	0.561	2.2117
2	0.629	2.2305
2	0.697	2.2494
2	0.748	2.2682
2	0.816	2.2933
2	0.884	2.3185
2	0.935	2.3499
2	0.986	2.375
2	1.054	2.4064
2	1.105	2.4378
2	1.156	2.4755
2	1.207	2.5132
2	1.258	2.5447
2	1.309	2.5886
2	1.36	2.6263
2	1.394	2.6703
2	1.445	2.708
2	1.479	2.752
2	1.513	2.8023
2	1.547	2.8462
2	1.581	2.8902
2	1.615	2.9405
2	1.632	2.9908
2	1.649	3.041
2	1.683	3.0913
2	1.7	3.1416
2	1.7	3.1918
2	1.717	3.2421
2	1.717	3.2986
2	1.734	3.3489
2	1.734	3.3992
2	1.734	3.4494
2	1.717	3.506
2	1.717	3.5562
2	1.7	3.6065
2	1.7	3.6568
2	1.683	3.707
2	1.666	3.7573
2	1.632	3.8076
2	1.615	3.8578
2	1.598	3.9081
2	1.564	3.9521
2	1.53	4.0023
2	1.496	4.0463
2	1.462	4.0903
2	1.428	4.1343
2	1.394	4.1783
2	1.36	4.2222
2	1.326	4.2599
2	1.292	4.2976
2	1.241	4.3416
2	1.207	4.373
2	1.156	4.4107
2	1.122	4.4484
2	1.088	4.4798
2	1.037	4.5113
2	0.986	4.5427
2	0.952	4.5741
2	0.901	4.5992
2	0.867	4.6244
2	0.816	4.6495
2	0.782	4.6746
2	0.731	4.6998
2	0.68	4.7186
0	0.629	4.7375
0	0.561	4.7563
0	0.51	4.7752
0	0.442	4.7877
0	0.391	4.8003
0	0.323	4.8129
0	0.272	4.8191
0	0.204	4.8317
0	0.153	4.838
0	0.085	4.838
0	0.034	4.838
0	-0.017	4.838
0	-0.068	4.838
0	-0.136	4.838
0	-0.187	4.8317
0	-0.255	4.8254
0	-0.306	4.8129
0	-0.374	4.8066
0	-0.425	4.794
0	-0.493	4.7752
0	-0.544	4.7626
0	-0.612	4.7437
0	-0.663	4.7249
0	-0.731	4.706
0	-0.782	4.6809
1	-0.85	4.6558
1	-0.918	4.6306
1	-1.003	4.5992
1	-1.071	4.5678
1	-1.156	4.5364
1	-1.224	4.4987
1	-1.292	4.461
1	-1.377	4.4233
1	-1.445	4.3793
1	-1.513	4.3353
1	-1.581	4.2851
1	-1.649	4.2348
1	-1.717	4.1845
1	-1.785	4.1343
1	-1.853	4.0777
1	-1.921	4.0212
1	-1.972	3.9646
1	-2.04	3.9018
1	-2.091	3.839
1	-2.142	3.7761
1	-2.193	3.7133
1	-2.244	3.6442
1	-2.278	3.5751
1	-2.329	3.506
1	-2.363	3.4369
1	-2.38	3.3677
1	-2.414	3.2923
1	-2.431	3.217
1	-2.448	3.1478
1	-2.465	3.0724
1	-2.482	2.997
1	-2.482	2.9216
1	-2.482	2.8462
1	-2.482	2.7771
1	-2.465	2.7017
1	-2.448	2.6263
1	-2.431	2.5509
1	-2.414	2.4818
1	-2.397	2.4064
1	-2.363	2.3373
1	-2.346	2.2619
1	-2.312	2.1928
1	-2.278	2.1237
1	-2.227	2.0546
1	-2.193	1.9917
1	-2.159	1.9226
1	-2.108	1.8598
1	-2.074	1.797
1	-2.023	1.7341
1	-1.989	1.6776
1	-1.938	1.6148
1	-1.887	1.5582
1	-1.853	1.5017
1	-1.802	1.4451
1	-1.768	1.3948
1	-1.717	1.3383
1	-1.666	1.288
1	-1.632	1.2378
1	-1.598	1.1938
1	-1.547	1.1435
1	-1.513	1.0995
1	-1.479	1.0556
1	-1.445	1.0116
1	-1.411	0.9676
1	-1.377	0.92362
1	-1.343	0.88592
0	-1.292	0.84193
0	-1.241	0.80424
0	-1.207	0.76654
0	-1.156	0.73512
0	-1.122	0.69742
0	-1.088	0.66601
0	-1.054	0.63459
0	-1.02	0.60318
0	-0.986	0.57176
0	-0.952	0.54035
0	-0.918	0.51521
0	-0.884	0.4838
0	-0.85	0.45867
0	-0.833	0.43353
0	-0.799	0.4084
0	-0.782	0.38327
0	-0.765	0.36442
0	-0.731	0.33929
0	-0.714	0.31416
0	-0.697	0.29531
0	-0.68	0.27646
0	-0.663	0.25132
0	-0.646	0.23247
0	-0.646	0.21363
0	-0.629	0.19478
0	-0.612	0.17593
0	-0.595	0.15708
0	-0.595	0.13823
0	-0.578	0.11938
0	-0.578	0.10681
0	-0.578	0.087963
2	-0.561	0.069114
2	-0.544	0.050265
2	-0.527	0.037699
2	-0.51	0.018849
2	-0.493	0.0062831
2	-0.476	6.2705
2	-0.459	6.258
2	-0.442	6.2454
2	-0.425	6.2328
2	-0.425	6.2203
2	-0.408	6.2077
2	-0.391	6.1951
2	-0.374	6.1826
2	-0.374	6.17
2	-0.357	6.1574
2	-0.357	6.1512
2	-0.34	6.1386
2	-0.34	6.126
2	-0.323	6.1197
2	-0.323	6.1072
2	-0.323	6.0946
2	-0.306	6.0883
2	-0.306	6.0758
2	-0.306	6.0695
2	-0.306	6.0569
2	-0.306	6.0506
2	-0.289	6.0381
2	-0.289	6.0318
2	-0.289	6.0192
2	-0.289	6.0129
2	-0.289	6.0066
2	-0.289	5.9941
2	-0.289	5.9878
2	-0.289	5.9752
2	-0.289	5.9689
2	-0.306	5.9564
2	-0.306	5.9501
2	-0.306	5.9375
2	-0.306	5.9313
2	-0.306	5.9187
2	-0.323	5.9124
2	-0.323	5.8998
2	-0.323	5.8936
2	-0.34	5.881
2	-0.34	5.8684
2	-0.357	5.8621
2	-0.357	5.8496
2	-0.374	5.837
2	-0.374	5.8244
2	-0.391	5.8119
2	-0.408	5.8056
1	-0.425	5.793
1	-0.476	5.7742
1	-0.51	5.7616
1	-0.561	5.7428
1	-0.612	5.7239
1	-0.663	5.705
1	-0.714	5.6862
1	-0.765	5.6674
1	-0.816	5.6422
1	-0.867	5.6171
1	-0.918	5.5857
1	-0.969	5.5605
1	-1.02	5.5291
1	-1.088	5.4977
1	-1.139	5.4663
1	-1.207	5.4286
1	-1.258	5.3909
1	-1.326	5.3532
1	-1.394	5.3092
1	-1.462	5.2715
1	-1.513	5.2275
1	-1.581	5.1773
1	-1.666	5.127
1	-1.734	5.0767
1	-1.802	5.0265
1	-1.87	4.9699
1	-1.955	4.9134
1	-2.023	4.8506
1	-2.091	4.7877
1	-2.176	4.7249
1	-2.244	4.6621
1	-2.329	4.593
1	-2.397	4.5175
1	-2.465	4.4484
1	-2.533	4.373
1	-2.618	4.2914
1	-2.686	4.216
1	-2.754	4.1343
1	-2.805	4.0463
1	-2.873	3.9646
1	-2.924	3.8767
0	-2.958	3.7887
0	-2.992	3.6945
0	-3.026	3.6065
0	-3.043	3.5122
0	-3.06	3.4243
0	-3.077	3.33
0	-3.094	3.2358
0	-3.094	3.1478
0	-3.077	3.0536
0	-3.077	2.9593
0	-3.06	2.8651
0	-3.043	2.7771
0	-3.009	2.6829
0	-2.992	2.5949
0	-2.958	2.507
0	-2.907	2.419
0	-2.873	2.331
0	-2.822	2.2431
0	-2.771	2.1614
0	-2.72	2.0797
0	-2.669	1.998
0	-2.601	1.9163
0	-2.55	1.841
0	-2.482	1.7655
0	-2.431	1.6902
0	-2.363	1.6148
0	-2.312	1.5456
0	-2.244	1.4765
0	-2.193	1.4137
0	-2.125	1.3446
0	-2.074	1.2817
0	-2.006	1.2252
0	-1.955	1.1624
0	-1.887	1.1058
0	-1.836	1.0493
0	-1.785	0.99273
0	-1.734	0.94246
0	-1.683	0.88592
0	-1.649	0.83565
0	-1.598	0.79167
0	-1.564	0.74141
2	-1.513	0.69742
2	-1.462	0.65344
2	-1.411	0.60946
2	-1.36	0.56548
2	-1.309	0.52778
2	-1.258	0.4838
2	-1.224	0.4461
2	-1.173	0.41469
2	-1.139	0.37699
2	-1.105	0.34557
2	-1.071	0.30787
2	-1.037	0.27646
2	-1.003	0.25132
2	-0.969	0.21991
2	-0.935	0.18849
2	-0.918	0.16336
2	-0.884	0.13195
2	-0.867	0.10681
2	-0.833	0.08168
2	-0.816	0.056548
2	-0.799	0.031415
2	-0.782	0.0062831
2	-0.765	6.2705
2	-0.748	6.2454
2	-0.731	6.2203
2	-0.714	6.2014
2	-0.714	6.1826
2	-0.697	6.1574
2	-0.697	6.1386
2	-0.68	6.1135
2	-0.68	6.0946
2	-0.68	6.0758
2	-0.663	6.0569
2	-0.663	6.0318
2	-0.663	6.0129
2	-0.663	5.9941
2	-0.663	5.9752
2	-0.663	5.9564
2	-0.68	5.9313
2	-0.68	5.9124
2	-0.68	5.8936
2	-0.697	5.8684
0	-0.714	5.8496
0	-0.731	5.8307
0	-0.765	5.8056
1	-0.799	5.7805
1	-0.833	5.7553
1	-0.884	5.7302
1	-0.935	5.705
1	-0.986	5.6736
1	-1.037	5.6422
1	-1.088	5.6108
1	-1.139	5.5794
1	-1.19	5.5417
1	-1.241	5.504
1	-1.309	5.4663
0	-1.343	5.4286
0	-1.394	5.3846
0	-1.445	5.3406
0	-1.496	5.2966
0	-1.547	5.2527
0	-1.598	5.2087
0	-1.649	5.1584
0	-1.7	5.1082
0	-1.751	5.0579
0	-1.802	5.0014
0	-1.87	4.9448
0	-1.921	4.8883
0	-1.989	4.8317
0	-2.04	4.7689
0	-2.108	4.706
0	-2.159	4.6432
0	-2.21	4.5741
0	-2.278	4.5113
0	-2.329	4.4421
0	-2.397	4.3667
0	-2.448	4.2976
0	-2.499	4.2222
0	-2.55	4.1468
0	-2.601	4.0652
0	-2.635	3.9898
0	-2.686	3.9081
0	-2.72	3.8264
0	-2.754	3.7447
0	-2.788	3.6631
0	-2.822	3.5751
0	-2.839	3.4934
0	-2.856	3.4054
0	-2.856	3.3238
0	-2.873	3.2358
0	-2.873	3.1478
0	-2.873	3.0599
0	-2.856	2.9782
0	-2.839	2.8902
0	-2.822	2.8023
0	-2.805	2.7206
0	-2.771	2.6326
0	-2.737	2.5509
0	-2.703	2.4693
0	-2.669	2.3876
0	-2.618	2.3122
0	-2.584	2.2305
0	-2.533	2.1551
0	-2.482	2.0797
0	-2.414	2.0043
0	-2.363	1.9352
0	-2.312	1.8661
0	-2.244	1.797
0	-2.193	1.7279
0	-2.125	1.665
0	-2.057	1.6022
0	-2.006	1.5394
0	-1.938	1.4765
0	-1.887	1.42
0	-1.819	1.3634
0	-1.768	1.3132
0	-1.7	1.2566
0	-1.649	1.2064
0	-1.598	1.1624
0	-1.53	1.1121
0	-1.479	1.0681
0	-1.428	1.0241
0	-1.377	0.98016
0	-1.326	0.94246
0	-1.275	0.89848
0	-1.224	0.86079
0	-1.19	0.82937
0	-1.139	0.79167
0	-1.105	0.76026
2	-1.054	0.72256
2	-1.003	0.69114
2	-0.952	0.66601
2	-0.901	0.63459
2	-0.85	0.60946
2	-0.799	0.58433
2	-0.748	0.5592
2	-0.697	0.54035
2	-0.646	0.5215
2	-0.595	0.50265
2	-0.561	0.4838
2	-0.51	0.46495
2	-0.476	0.45238
2	-0.425	0.43982
2	-0.391	0.42725
2	-0.34	0.41469
0	-0.323	0.40212
0	-0.289	0.39583
0	-0.272	0.38327
0	-0.255	0.37699
0	-0.221	0.3707
0	-0.204	0.36442
0	-0.187	0.35814
0	-0.17	0.35185
0	-0.136	0.34557
0	-0.119	0.33929
0	-0.102	0.33929
0	-0.085	0.333
0	-0.068	0.333
0	-0.051	0.333
0	-0.017	0.32672
0	0	0.32672
0	0	0.32672
0	0.017	0.32672
0	0.034	0.333
0	0.051	0.333
0	0.068	0.333
0	0.102	0.33929
1	0.119	0.33929
1	0.119	0.34557
1	0.119	0.34557
1	0.136	0.35185
1	0.136	0.35814
1	0.136	0.35814
1	0.136	0.36442
1	0.153	0.3707
1	0.153	0.37699
1	0.153	0.37699
1	0.17	0.38327
1	0.17	0.38955
1	0.187	0.39583
1	0.187	0.40212
1	0.204	0.4084
1	0.204	0.41469
1	0.204	0.42097
1	0.221	0.42725
1	0.221	0.43353
1	0.238	0.43982
1	0.255	0.4461
1	0.255	0.45867
1	0.272	0.46495
1	0.272	0.47123
1	0.289	0.4838
1	0.306	0.49008
1	0.323	0.50265
1	0.323	0.50893
0	0.357	0.5215
0	0.391	0.53406
0	0.425	0.54663
0	0.442	0.5592
0	0.476	0.57176
0	0.51	0.59061
0	0.544	0.60318
2	0.578	0.62203
2	0.629	0.64088
2	0.68	0.65973
2	0.748	0.68486
2	0.799	0.70371
2	0.85	0.72884
2	0.901	0.75397
2	0.969	0.78539
2	1.02	0.8168
2	1.088	0.84822
2	1.139	0.87963
2	1.207	0.91733
2	1.275	0.95503
2	1.343	0.99273
2	1.394	1.0367
2	1.462	1.0744
2	1.547	1.1247
2	1.615	1.1687
2	1.683	1.2189
2	1.751	1.2692
2	1.819	1.3257
2	1.904	1.3823
2	1.972	1.4388
2	2.057	1.5017
0	2.108	1.5645
0	2.159	1.6273
0	2.227	1.6964
0	2.278	1.7593
0	2.346	1.8284
0	2.397	1.9038
0	2.448	1.9729
0	2.499	2.0483
0	2.55	2.1237
0	2.601	2.2054
0	2.652	2.2808
0	2.686	2.3624
0	2.737	2.4441
0	2.771	2.5258
0	2.805	2.6138
0	2.822	2.6955
0	2.839	2.7834
0	2.856	2.8651
0	2.873	2.9531
0	2.89	3.041
0	2.89	3.129
0	2.873	3.2107
0	2.873	3.2986
0	2.856	3.3866
0	2.839	3.4745
0	2.822	3.5562
0	2.788	3.6442
0	2.754	3.7259
0	2.72	3.8076
0	2.686	3.8892
0	2.635	3.9709
0	2.584	4.0463
0	2.533	4.1217
0	2.482	4.1971
0	2.431	4.2725
0	2.38	4.3479
0	2.312	4.417
0	2.261	4.4861
0	2.193	4.5553
0	2.142	4.6181
0	2.074	4.6809
0	2.006	4.7437
0	1.955	4.8003
0	1.887	4.8631
0	1.836	4.9197
0	1.768	4.9699
0	1.717	5.0265
0	1.666	5.0767
0	1.598	5.1207
0	1.547	5.171
0	1.496	5.215
0	1.445	5.2589
0	1.394	5.3029
0	1.343	5.3469
0	1.292	5.3846
0	1.241	5.4223
0	1.207	5.46
0	1.156	5.4977
0	1.105	5.5291
0	1.071	5.5605
0	1.037	5.592
0	1.003	5.6234
0	0.952	5.6548
0	0.918	5.6862
0	0.884	5.7113
0	0.867	5.7365
0	0.833	5.7616
0	0.799	5.7867
0	0.765	5.8119
0	0.748	5.837
0	0.714	5.8559
0	0.697	5.881
0	0.663	5.8998
0	0.646	5.9187
0	0.629	5.9375
0	0.612	5.9564
0	0.595	5.9752
0	0.578	5.9941
0	0.561	6.0129
0	0.544	6.0255
0	0.527	6.0443
0	0.51	6.0569
0	0.493	6.0758
1	0.476	6.0883
1	0.459	6.1009
1	0.425	6.1197
1	0.408	6.1323
1	0.374	6.1386
1	0.357	6.1512
1	0.323	6.1637
1	0.306	6.1763
1	0.289	6.1826
1	0.272	6.1889
1	0.238	6.2014
1	0.221	6.2077
1	0.204	6.214
1	0.187	6.2203
1	0.153	6.2265
1	0.136	6.2265
1	0.119	6.2328
1	0.102	6.2391
1	0.085	6.2391
1	0.068	6.2391
1	0.051	6.2454
1	0.034	6.2454
0	0.034	6.2454
0	0.017	6.2454
0	0.017	6.2517
0	0.017	6.2517
0	0.017	6.2517
0	0.017	6.2517
0	0.017	6.2517
0	0.017	6.2517
0	0.017	6.2517
0	0.017	6.2517
0	0.017	6.2517
0	0	6.258
1	0	6.258
1	0	6.258
1	-0.017	6.258
1	-0.034	6.2517
1	-0.051	6.2517
0	-0.051	6.2517
0	-0.051	6.2517
0	-0.051	6.2454
0	-0.051	6.2454
0	-0.051	6.2454
0	-0.051	6.2391
0	-0.068	6.2391
0	-0.068	6.2391
0	-0.068	6.2328
0	-0.068	6.2328
0	-0.068	6.2328
0	-0.068	6.2265
0	-0.085	6.2265
0	-0.085	6.2203
0	-0.085	6.2203
0	-0.085	6.2203
0	-0.085	6.214
0	-0.102	6.214
2	-0.102	6.2077
2	-0.085	6.2077
2	-0.085	6.2014
2	-0.068	6.2014
2	-0.051	6.1951
2	-0.051	6.1951
2	-0.034	6.1951
2	-0.017	6.1951
2	-0.017	6.1951
2	0	6.1951
2	0	6.1951
2	0	6.1951
2	0.017	6.1951
2	0.034	6.1951
2	0.034	6.1951
2	0.051	6.1951
2	0.068	6.2014
2	0.068	6.2014
2	0.085	6.2014
2	0.102	6.2077
0	0.085	6.2077
0	0.085	6.214
0	0.085	6.214
0	0.085	6.2203
0	0.085	6.2203
0	0.068	6.2265
0	0.068	6.2265
0	0.068	6.2265
0	0.068	6.2328
0	0.068	6.2328
0	0.051	6.2328
0	0.051	6.2391
0	0.051	6.2391
1	0.051	6.2391
1	0.034	6.2454
1	0.017	6.2454
1	0	6.2454
1	0	6.2454
1	-0.017	6.2454
1	-0.051	6.2391
0	-0.051	6.2391
0	-0.051	6.2391
0	-0.051	6.2391
0	-0.051	6.2328
0	-0.051	6.2328
0	-0.051	6.2328
0	-0.068	6.2265
0	-0.068	6.2265
0	-0.068	6.2265
0	-0.068	6.2203
0	-0.068	6.2203
0	-0.085	6.2203
0	-0.085	6.214
0	-0.085	6.214
0	-0.085	6.2077
2	-0.102	6.2077
2	-0.085	6.2014
2	-0.068	6.2014
2	-0.051	6.2014
2	-0.051	6.1951
2	-0.034	6.1951
2	-0.017	6.1951
2	-0.017	6.1951
2	0	6.1951
2	0	6.1951
2	0	6.1951
2	0.017	6.1951
2	0.017	6.1951
2	0.034	6.1951
2	0.051	6.1951
2	0.051	6.2014
2	0.068	6.2014
2	0.085	6.2014
2	0.085	6.2077
0	0.085	6.2077
0	0.085	6.214
0	0.085	6.214
0	0.068	6.214
0	0.068	6.2203
0	0.068	6.2203
0	0.068	6.2265
0	0.068	6.2265
0	0.051	6.2265
0	0.051	6.2328
0	0.051	6.2328
0	0.051	6.2328
0	0.051	6.2328
0	0.051	6.2391
0	0.034	6.2391
0	0.034	6.2391
0	0.034	6.2391
0	0.034	6.2454
0	0.034	6.2454
0	0.034	6.2454
0	0.034	6.2454
0	0.017	6.2454
0	0.017	6.2454
0	0.017	6.2517
0	0.017	6.2517
0	0.017	6.2517
0	0.017	6.2517
0	0.017	6.2517
0	0.017	6.2517
0	0.017	6.2517
0	0.017	6.2517
0	0	6.2517
0	0	6.258
0	0	6.258
0	0	6.258
0	0	6.258
0	0	6.258
0	0	6.258
0	0	6.258
0	0	6.258
0	0	6.258
0	0	6.258
0	0	6.258
0	0	6.258
0	0	6.258
0	0	6.258
0	0	6.258
0	0	6.258
0	0	6.258
0	0	6.258
0	0	6.258
0	0	6.258
0	0	6.258
0	0	6.258
0	0	6.2517
0	-0.017	6.2517
0	-0.017	6.2517
0	-0.017	6.2517
0	-0.017	6.2517
0	-0.017	6.2517
0	-0.017	6.2517
2	-0.017	6.2517
2	0	6.2517
2	0	6.2517
2	0	6.2517
2	0.017	6.2517
2	0.034	6.2517
0	0.034	6.2517
0	0.034	6.2517
0	0.034	6.2517
0	0.034	6.258
0	0.034	6.258
0	0.034	6.258
0	0.017	6.258
0	0.017	6.258
0	0.017	6.258
0	0.017	6.2642
0	0.017	6.2642
0	0.017	6.2642
0	0.017	6.2642
0	0.017	6.2642
0	0.017	6.2642
0	0.017	6.2642
0	0.017	6.2642
0	0.017	6.2705
0	0.017	6.2705
0	0.017	6.2705
0	0.017	6.2705
0	0.017	6.2705
0	0.017	6.2705
0	0.017	6.2705
0	0.017	6.2705
0	0.017	6.2705
0	0	6.2705
0	0	6.2705
0	0	6.2768
0	0	6.2768
0	0	6.2768
0	0	6.2768
0	0	6.2768
0	0	6.2768
0	0	6.2768
0	0	6.2768
0	0	6.2768
0	0	6.2768
0	0	6.2768
0	0	6.2768
0	0	6.2768
0	0	6.2768
0	0	6.2768
0	0	6.2768
0	0	0
0	0	0
0	0	0
0	0	0
0	0	0
0	0	0
0	0	0
0	0	0
0	0	0
0	0	0
0	0	0
0	0	0
0	0	0
0	0	0
1	0	0
1	0	0
1	0	0
1	-0.017	0
0	-0.017	0
0	-0.017	0
0	-0.017	0
0	-0.017	0
0	-0.017	0
0	-0.017	6.2768
0	-0.017	6.2768
0	-0.017	6.2768
0	-0.017	6.2768
0	-0.017	6.2768
0	-0.017	6.2768
0	-0.017	6.2768
0	-0.017	6.2705
0	-0.017	6.2705
0	-0.017	6.2705
0	-0.034	6.2705
0	-0.034	6.2705
0	-0.034	6.2705
0	-0.034	6.2642
0	-0.034	6.2642
0	-0.034	6.2642
0	-0.034	6.2642
0	-0.034	6.2642
0	-0.034	6.258
0	-0.034	6.258
0	-0.034	6.258
0	-0.034	6.258
2	-0.034	6.258
2	-0.017	6.2517
2	-0.017	6.2517
2	0	6.2517
2	0	6.2517
0	0	6.2517
0	0	6.2517
0	0	6.2517
0	0	6.2517
0	0	6.2517
0	0	6.2517
0	0	6.2517
0	0	6.2517
0	0	6.2517
0	0	6.2517
0	0	6.2517
0	0	6.2517
0	0	6.2517
0	0	6.2517
0	0	6.2517
0	0	6.2517
0	0	6.2517
0	0	6.2517
0	-0.017	6.2517
0	-0.017	6.2517
0	-0.017	6.2517
0	-0.017	6.2517
2	-0.017	6.2517
2	0	6.2517
2	0	6.2517
2	0.017	6.2517
2	0.017	6.2517
0	0.017	6.2517
0	0.017	6.2517
0	0.017	6.2517
0	0.017	6.2517
0	0.017	6.2517
0	0.017	6.258
0	0.017	6.258
0	0.017	6.258
0	0.017	6.258
0	0.017	6.258
0	0	6.258
0	0	6.258
0	0	6.258
0	0	6.258
0	0	6.258
0	0	6.258
0	0	6.258
0	0	6.258
0	0	6.258
0	0	6.258
0	0	6.258
0	0	6.258
0	0	6.258
0	0	6.258
0	0	6.258
0	0	6.258
0	0	6.258
2	0	6.258
2	0	6.258
2	0.017	6.258
0	0.017	6.2642
0	0.017	6.2642
0	0.017	6.2642
0	0.017	6.2642
0	0.017	6.2642
0	0.017	6.2642
0	0.017	6.2642
0	0.017	6.2642
0	0	6.2642
0	0	6.2642
0	0	6.2705
0	0	6.2705
0	0	6.2705
0	0	6.2705
0	0	6.2705
0	0	6.2705
0	0	6.2705
0	0	6.2705
0	0	6.2705
0	0	6.2705
0	0	6.2705
0	0	6.2705
0	0	6.2705
0	0	6.2705
0	0	6.2705
0	0	6.2705
0	0	6.2705
0	0	6.2705
0	0	6.2705
0	0	6.2705
0	0	6.2705
0	0	6.2705
0	0	6.2705
0	0	6.2705
0	0	6.2705
0	0	6.2705
0	0	6.2705
0	0	6.2705
0	0	6.2705
0	0	6.2705
0	0	6.2705
0	0	6.2705
0	0	6.2705
0	0	6.2705
0	0	6.2705
0	0	6.2705
0	0	6.2705
0	0	6.2705
0	0	6.2705
0	0	6.2705
0	0	6.2705
0	0	6.2705
0	0	6.2705
0	0	6.2705
0	0	6.2705
0	0	6.2705
0	0	6.2705
0	0	6.2705
0	0	6.2705
0	0	6.2705
0	0	6.2705
0	0	6.2705
0	0	6.2705
0	0	6.2705
0	0	6.2705
0	0	6.2705
0	0	6.2705
0	0	6.2705
2	0	6.2642
2	0	6.2642
2	0	6.2642
0	0	6.2705
0	0	6.2705
0	0	6.2705
0	0	6.2705
0	0	6.2705
0	0	6.2705
0	0	6.2705
0	0	6.2705
0	0	6.2705
0	0	6.2705
0	0	6.2705
0	0	6.2705
0	0	6.2705
0	0	6.2705
0	0	6.2705
0	0	6.2705
0	0	6.2705
0	0	6.2705
0	0	6.2705
0	0	6.2705
0	0	6.2705
0	0	6.2705
0	0	6.2705
0	0	6.2705
0	0	6.2705
0	0	6.2705
0	0	6.2705
0	0	6.2705
0	0	6.2705
0	0	6.2705
0	0	6.2705
0	0	6.2705
0	0	6.2705
0	0	6.2705
0	0	6.2705
0	0	6.2705
0	0	6.2705
0	0	6.2705
0	0	6.2705
0	0	6.2705
0	0	6.2705
0	0	6.2705
0	0	6.2705
0	0	6.2705
0	0	6.2705
0	0	6.2705
0	0	6.2705
0	0	6.2705
0	0	6.2705
0	0	6.2705
0	0	6.2705
0	0	6.2705
0	0	6.2705
0	0	6.2705
0	0	6.2705
0	0	6.2705
0	0	6.2705
0	0	6.2705
0	0	6.2705
0	0	6.2642
0	0	6.2642
0	-0.017	6.2642
0	-0.017	6.2642
0	-0.017	6.2642
0	-0.017	6.2642
0	-0.017	6.2642
2	-0.017	6.2642
2	0	6.2642
2	0	6.2642
2	0.017	6.2642
0	0.017	6.2642
0	0.017	6.2642
0	0.017	6.2642
0	0.017	6.2642
0	0.017	6.2642
0	0.017	6.2642
0	0.017	6.2705
0	0	6.2705
0	0	6.2705
0	0	6.2705
0	0	6.2705
0	0	6.2705
0	0	6.2705
0	0	6.2705
0	0	6.2705
0	0	6.2705
0	0	6.2705
0	0	6.2705
0	0	6.2705
0	0	6.2705
0	0	6.2705
0	0	6.2705
0	0	6.2705
0	0	6.2768
0	0	6.2768
0	0	6.2768
0	0	6.2768
0	0	6.2768
0	0	6.2768
0	0	6.2768
0	0	6.2768
0	0	6.2768
0	0	6.2768
0	0	6.2768
0	0	6.2768
0	0	6.2768
0	0	6.2768
0	0	6.2768
0	0	6.2768
0	0	6.2768
0	0	6.2768
0	0	6.2768
0	0	6.2768
0	0	6.2768
0	0	6.2768
0	0	6.2768
0	0	6.2768
0	0	6.2768
0	0	6.2768
0	0	6.2768
0	0	6.2768
0	0	6.2768
0	0	6.2768
0	0	6.2768
0	0	6.2768
0	0	6.2768
0	0	6.2768
0	0	6.2768
0	0	6.2768
0	0	6.2768
0	0	6.2768
0	0	6.2768
0	0	6.2768
0	0	6.2768
0	0	6.2768
0	0	6.2768
0	0	6.2768
0	0	6.2768
0	0	6.2768
0	0	6.2768
0	0	6.2768
0	0	6.2768
0	0	6.2768
0	0	6.2768
0	0	6.2768
0	0	6.2768
0	0	6.2768
0	0	6.2768
2	0	6.2768
2	0	6.2768
0	0	6.2768
0	0	6.2768
0	0	6.2768
0	0	6.2768
0	0	6.2768
0	0	6.2768
0	0	6.2831
0	0	0
0	0	0
0	0	0
0	0	0
0	0	0
0	0	0
0	0	0
0	0	0
0	0	0
0	0	0
0	0	0
0	0	0
0	0	0
0	0	0
0	0	0
0	0	0.0062831
0	0	0.0062831
0	0	0.0062831
0	0	0.0062831
0	0.017	0.0062831
0	0.017	0.0062831
0	0.017	0.0062831
0	0.017	0.0062831
0	0.017	0.0062831
0	0.017	0.0062831
0	0.017	0.0062831
0	0.017	0.0062831
0	0.017	0.012566
0	0.017	0.012566
1	0.017	0.012566
1	0	0.012566
1	0	0.012566
1	-0.017	0.012566
0	-0.017	0.012566
0	-0.017	0.012566
0	-0.017	0.012566
0	-0.017	0.0062831
0	-0.017	0.0062831
0	-0.017	0.0062831
0	0	0.0062831
0	0	0.0062831
0	0	0.0062831
0	0	0.0062831
0	0	0.0062831
0	0	0.0062831
0	0	0.0062831
0	0	0.0062831
0	0	0.0062831
0	0	0.0062831
0	0	0.0062831
0	0	0
0	0	0
0	0	0
0	0	0
0	0	0
0	0	0
0	0	0
0	0	0
0	0	0
0	0	0
0	0	0
0	0	0
0	0	0
0	0	0
0	0	0
0	0	0
0	0	0
0	0	0
0	0	0
0	0	0
0	0	0
0	0	0
0	0	0
0	0	0
0	0	0
0	0	0
0	0	6.2831
0	0	6.2768
0	0	6.2768
0	0	6.2768
0	0	6.2768
0	0	6.2768
0	0	6.2768
0	0	6.2768
0	0	6.2768
0	0	6.2768
0	0	6.2768
0	0	6.2768
0	0	6.2768
0	0	6.2768
0	0	6.2768
0	0	6.2768
0	0	6.2768
0	0	6.2768
0	0	6.2768
0	0	6.2768
0	0	6.2768
0	0	6.2768
0	0	6.2768
0	0	6.2768
0	0	6.2768
0	0	6.2768
0	0	6.2768
0	0	6.2705
0	0	6.2705
0	0	6.2705
0	0	6.2705
0	0	6.2705
0	0	6.2705
0	0	6.2705
0	0	6.2705
0	0	6.2705
0	0	6.2705
0	0	6.2705
0	-0.017	6.2705
0	-0.017	6.2705
0	-0.017	6.2705
0	-0.017	6.2642
0	-0.017	6.2642
0	-0.017	6.2642
0	-0.017	6.2642
0	-0.017	6.2642
0	-0.017	6.2642
0	-0.017	6.2642
0	-0.017	6.2642
0	-0.017	6.2642
0	-0.017	6.258
0	-0.017	6.258
0	-0.017	6.258
0	-0.017	6.258
0	-0.017	6.258
0	-0.034	6.258
0	-0.034	6.258
0	-0.034	6.2517
0	-0.034	6.2517
0	-0.034	6.2517
0	-0.034	6.2517
0	-0.034	6.2517
2	-0.034	6.2454
2	-0.017	6.2454
2	-0.017	6.2454
2	0	6.2454
2	0	6.2454
0	0	6.2454
0	0	6.2454
0	0	6.2454
0	0	6.2454
0	0	6.2454
0	0	6.2454
0	0	6.2454
0	0	6.2454
0	0	6.2454
0	0	6.2454
0	0	6.2454
0	0	6.2454
0	0	6.2454
0	-0.017	6.2454
0	-0.017	6.2454
0	-0.017	6.2454
0	-0.017	6.2391
0	-0.017	6.2391
0	-0.017	6.2391
0	-0.017	6.2391
0	-0.034	6.2391
0	-0.034	6.2391
0	-0.034	6.2328
0	-0.034	6.2328
0	-0.034	6.2328
0	-0.034	6.2328
0	-0.051	6.2328
0	-0.051	6.2265
2	-0.051	6.2265
2	-0.034	6.2265
2	-0.017	6.2265
2	-0.017	6.2265
2	0	6.2203
0	0	6.2203
0	0	6.2203
0	0	6.2203
0	-0.017	6.2203
0	-0.017	6.2203
0	-0.017	6.2203
0	-0.017	6.2203
0	-0.017	6.2203
0	-0.034	6.2203
0	-0.034	6.214
0	-0.034	6.214
0	-0.034	6.214
0	-0.051	6.214
0	-0.051	6.2077
2	-0.051	6.2077
2	-0.034	6.2077
2	-0.034	6.2077
2	-0.017	6.2077
2	0	6.2014
0	-0.017	6.2014
0	-0.017	6.2014
0	-0.017	6.2014
0	-0.017	6.2014
0	-0.034	6.2014
0	-0.034	6.2014
0	-0.034	6.1951
0	-0.051	6.1951
0	-0.051	6.1951
0	-0.051	6.1951
2	-0.051	6.1889
2	-0.051	6.1889
2	-0.034	6.1889
2	-0.034	6.1889
2	-0.017	6.1826
2	0	6.1826
2	0	6.1826
2	0	6.1826
0	0	6.1826
0	0	6.1826
0	0	6.1826
0	0	6.1826
0	-0.017	6.1826
2	-0.017	6.1826
2	-0.017	6.1826
2	0	6.1826
2	0	6.1826
2	0	6.1826
2	0.017	6.1826
2	0.017	6.1826
2	0.034	6.1826
2	0.051	6.1826
0	0.034	6.1889
0	0.034	6.1889
0	0.034	6.1889
0	0.017	6.1889
0	0.017	6.1889
2	0.017	6.1951
2	0.017	6.1951
2	0.034	6.1951
2	0.051	6.1951
2	0.051	6.1951
2	0.068	6.2014
0	0.068	6.2014
0	0.051	6.2014
0	0.051	6.2077
0	0.051	6.2077
0	0.051	6.2077
0	0.034	6.214
0	0.034	6.214
0	0.034	6.214
0	0.034	6.214
0	0.034	6.214
0	0.017	6.2203
0	0.017	6.2203
0	0.017	6.2203
0	0.017	6.2203
0	0	6.2203
0	0	6.2203
0	0	6.2203
0	0	6.2203
0	0	6.2203
0	0	6.2203
0	0	6.2203
0	0	6.2203
0	0	6.2203
0	0	6.2203
0	-0.017	6.2203
0	-0.017	6.2203
2	-0.017	6.2203
2	0	6.2203
2	0	6.2203
2	0	6.2203
2	0.017	6.2203
2	0.034	6.2203
0	0.017	6.2203
0	0.017	6.2203
0	0.017	6.2203
0	0.017	6.2203
0	0.017	6.2203
0	0	6.2203
0	0	6.2265
0	0	6.2265
0	0	6.2265
0	0	6.2265
0	0	6.2265
0	0	6.2265
0	0	6.2265
0	0	6.2265
0	0	6.2203
0	-0.017	6.2203
0	-0.017	6.2203
0	-0.017	6.2203
0	-0.017	6.2203
0	-0.017	6.2203
0	-0.034	6.2203
0	-0.034	6.2203
0	-0.034	6.214
0	-0.034	6.214
0	-0.051	6.214
2	-0.051	6.214
2	-0.034	6.2077
2	-0.017	6.2077
2	-0.017	6.2077
2	0	6.2077
2	0	6.2077
2	0	6.2077
2	0.017	6.2077
2	0.034	6.2077
2	0.051	6.214
2	0.051	6.214
2	0.068	6.214
2	0.085	6.214
2	0.085	6.2203
2	0.102	6.2203
2	0.119	6.2265
2	0.136	6.2328
2	0.136	6.2328
0	0.136	6.2391
0	0.136	6.2454
0	0.136	6.2454
0	0.136	6.2517
0	0.136	6.258
0	0.136	6.2642
0	0.136	6.2642
0	0.136	6.2705
0	0.136	6.2705
0	0.136	6.2768
0	0.136	0
0	0.136	0
0	0.136	0.0062831
0	0.136	0.012566
0	0.136	0.012566
0	0.136	0.018849
0	0.136	0.025132
0	0.136	0.025132
0	0.136	0.031415
1	0.136	0.037699
1	0.119	0.037699
1	0.119	0.043982
1	0.102	0.050265
1	0.085	0.050265
1	0.068	0.056548
1	0.068	0.056548
1	0.051	0.056548
1	0.034	0.056548
1	0.017	0.062831
1	0.017	0.062831
1	0	0.062831
1	0	0.062831
1	-0.017	0.062831
1	-0.017	0.062831
1	-0.034	0.056548
1	-0.051	0.056548
1	-0.068	0.056548
1	-0.068	0.056548
1	-0.085	0.050265
0	-0.085	0.050265
0	-0.085	0.043982
0	-0.068	0.043982
0	-0.068	0.037699
0	-0.068	0.037699
0	-0.068	0.037699
0	-0.068	0.031415
0	-0.068	0.031415
0	-0.068	0.031415
0	-0.068	0.025132
0	-0.051	0.025132
0	-0.051	0.025132
0	-0.051	0.018849
0	-0.051	0.018849
0	-0.051	0.018849
0	-0.051	0.012566
0	-0.051	0.012566
0	-0.051	0.012566
0	-0.051	0.012566
0	-0.051	0.0062831
0	-0.051	0.0062831
0	-0.051	0.0062831
0	-0.051	0.0062831
0	-0.051	0
0	-0.051	0
0	-0.051	0
0	-0.051	0
0	-0.051	6.2768
2	-0.051	6.2768
2	-0.034	6.2768
2	-0.017	6.2768
2	0	6.2768
2	0	6.2768
0	0	6.2768
0	0	6.2768
0	0	6.2768
0	0	6.2768
0	0	6.2768
0	0	6.2768
0	0	6.2768
0	0	6.2768
0	0	6.2768
0	0	6.2768
0	0	6.2768
0	0	6.2768
0	0	6.2768
0	0	6.2768
0	0	6.2768
0	0	6.2768
0	0	6.2768
0	0	6.2768
0	0	6.2768
0	0	6.2768
0	0	6.2768
0	0	6.2768
0	0	6.2768
0	0	6.2768
0	0	6.2768
0	0	6.2768
0	0	6.2831
0	0	0
0	0	0
0	0	0
0	0	0
0	0	0
0	0	0
0	0	0
0	0	0
0	0	0
0	0	0
0	0	0
0	0	0
0	0	0
0	0	0
0	0	0
0	0	0
0	0	0
0	0	0
0	0	0
0	0	0
0	0	0
0	0	0
0	0	0
0	0	0
0	0	0
0	0	0
0	0	0
0	0	0
0	0	0
0	0	0.0062831
0	0	0.0062831
0	0	0.0062831
0	0	0.0062831
0	0	0.0062831
0	0	0.0062831
0	0	0.0062831
0	0	0.0062831
0	0	0.0062831
0	0	0.0062831
0	0	0.0062831
0	0	0.0062831
0	0	0.0062831
0	0.017	0.0062831
0	0.017	0.0062831
0	0.017	0.012566
0	0.017	0.012566
0	0.017	0.012566
0	0.017	0.012566
0	0.017	0.012566
0	0.017	0.012566
0	0.017	0.012566
0	0.017	0.012566
0	0.017	0.012566
0	0.017	0.018849
0	0.017	0.018849
0	0.017	0.018849
0	0.017	0.018849
0	0.017	0.018849
0	0.017	0.018849
1	0.034	0.018849
1	0.017	0.025132
1	0	0.025132
1	0	0.025132
1	-0.017	0.018849
0	-0.017	0.018849
0	-0.017	0.018849
0	-0.017	0.018849
0	-0.017	0.018849
0	0	0.018849
0	0	0.018849
0	0	0.018849
0	0	0.018849
0	0	0.018849
0	0	0.018849
0	0	0.018849
0	0	0.018849
0	0	0.018849
0	0	0.018849
0	0	0.018849
0	0	0.012566
0	0	0.012566
0	0	0.012566
0	0	0.012566
0	0	0.012566
0	0	0.012566
0	0	0.012566
0	0	0.018849
0	0	0.018849
[truncated: 5,162 more rows]
