# Supplementary material for: Skilled motor control of an inverted pendulum implies low entropy of states but high entropy of actions
Source: PLoS Comput Biol. 2023 Jan 6;19(1):e1010810. doi: 10.1371/journal.pcbi.1010810 (PMC9851554; doi:10.1371/journal.pcbi.1010810)
Supplement: S2 File — The dataset within the file contains the data collected during the experiment. Each CSV file named “FRI_p_l.csv” corresponds to a different trial, where “p” stands for an unique numerical participant’s identifier and “l” stands for pendulum length (where “2” corresponds to 0.2, “3” to 0.3 m, “4” to 0.4 m, etc.). In every file, rows correspond to subsequent time steps, sampled with a frequency of 0.017 s. For every recorded time step, each column contains: the action selected by the trial’s participant (“action”). The value 0 corresponds to a “no action”, the value 1 represents an action that pushes the pendulum towards the clockwise direction and the value 2 corresponds to an action that pushes the pendulum towards the anti-clockwise direction.the angular velocity of the pendulum at that time step (“ang. velocity”), measured in rad s−1.the angle of the pendulum at that time step (“angle”), measured in rad with values in the interval [0, 2π) rad. The angle 0 rad corresponds to the pendulum oriented in its upright position.the single utility value associated to the whole trial (“utility”). (ZIP) [file pcbi.1010810.s002.zip › ExperimentalData/FRI_25_5.csv]

action	angular vel.	angle	trial utility
0	0	3.2358	-9.2821
0	0	3.2358
0	-0.017	3.2358
0	-0.017	3.2358
0	-0.017	3.2358
0	-0.034	3.2358
0	-0.034	3.2358
0	-0.034	3.2358
0	-0.051	3.2295
0	-0.051	3.2295
0	-0.051	3.2295
0	-0.068	3.2232
0	-0.068	3.2232
0	-0.068	3.2232
0	-0.068	3.217
0	-0.085	3.217
0	-0.085	3.2107
0	-0.085	3.2107
0	-0.085	3.2107
0	-0.102	3.2044
0	-0.102	3.2044
0	-0.102	3.1981
0	-0.102	3.1918
0	-0.119	3.1918
0	-0.119	3.1855
0	-0.119	3.1855
0	-0.119	3.1793
0	-0.119	3.1793
0	-0.119	3.173
0	-0.119	3.1667
0	-0.119	3.1667
0	-0.136	3.1604
0	-0.136	3.1541
0	-0.136	3.1541
0	-0.136	3.1478
0	-0.136	3.1416
0	-0.136	3.1416
1	-0.136	3.1353
1	-0.153	3.129
1	-0.17	3.1227
1	-0.17	3.1227
1	-0.187	3.1164
1	-0.204	3.1101
1	-0.221	3.1038
1	-0.238	3.0976
1	-0.255	3.085
1	-0.255	3.0787
1	-0.272	3.0724
1	-0.289	3.0599
1	-0.289	3.0536
1	-0.306	3.041
1	-0.323	3.0347
1	-0.323	3.0222
1	-0.34	3.0159
1	-0.34	3.0033
1	-0.357	2.9908
1	-0.357	2.9845
1	-0.357	2.9719
1	-0.374	2.9593
1	-0.374	2.9468
1	-0.374	2.9342
1	-0.391	2.9279
1	-0.391	2.9154
1	-0.391	2.9028
1	-0.391	2.8902
1	-0.391	2.8777
1	-0.391	2.8651
1	-0.391	2.8525
1	-0.391	2.84
1	-0.391	2.8274
1	-0.391	2.8148
1	-0.374	2.8085
1	-0.374	2.796
1	-0.374	2.7834
1	-0.374	2.7708
1	-0.357	2.7583
1	-0.357	2.752
1	-0.357	2.7394
1	-0.34	2.7269
1	-0.34	2.7206
1	-0.323	2.708
1	-0.323	2.6955
1	-0.306	2.6892
1	-0.289	2.6766
1	-0.289	2.6703
0	-0.255	2.664
0	-0.221	2.6515
0	-0.204	2.6452
0	-0.17	2.6389
0	-0.136	2.6389
0	-0.119	2.6326
0	-0.085	2.6263
0	-0.051	2.6263
0	-0.034	2.6263
2	0	2.6263
2	0.034	2.6263
2	0.085	2.6263
2	0.119	2.6326
2	0.17	2.6326
2	0.221	2.6389
2	0.255	2.6452
2	0.306	2.6578
2	0.34	2.664
2	0.391	2.6766
2	0.425	2.6892
2	0.476	2.7017
2	0.51	2.7206
2	0.561	2.7332
2	0.595	2.752
2	0.629	2.7708
2	0.663	2.7897
2	0.697	2.8148
2	0.731	2.8337
2	0.765	2.8588
2	0.799	2.8777
2	0.833	2.9028
2	0.867	2.9342
2	0.884	2.9593
2	0.918	2.9845
2	0.935	3.0159
2	0.969	3.041
2	0.986	3.0724
2	1.003	3.1038
2	1.02	3.129
2	1.037	3.1604
2	1.054	3.1918
2	1.054	3.2232
2	1.071	3.2609
2	1.071	3.2923
2	1.088	3.3238
2	1.088	3.3552
2	1.088	3.3866
2	1.088	3.4243
2	1.088	3.4557
2	1.071	3.4871
2	1.071	3.5185
2	1.071	3.5499
2	1.054	3.5814
2	1.054	3.6128
2	1.037	3.6442
2	1.02	3.6756
2	1.003	3.707
2	0.986	3.7384
2	0.969	3.7699
2	0.952	3.795
2	0.918	3.8264
2	0.901	3.8515
2	0.884	3.883
2	0.85	3.9081
2	0.833	3.9332
2	0.799	3.9583
2	0.765	3.9772
2	0.748	4.0023
2	0.714	4.0275
2	0.68	4.0463
2	0.646	4.0652
2	0.612	4.084
2	0.578	4.1029
2	0.544	4.1217
2	0.51	4.1343
2	0.476	4.1531
2	0.442	4.1657
2	0.408	4.1783
0	0.357	4.1908
1	0.306	4.2034
1	0.238	4.2097
1	0.17	4.216
1	0.102	4.2222
1	0.034	4.2222
1	-0.017	4.2222
1	-0.102	4.2222
1	-0.17	4.216
1	-0.238	4.2097
1	-0.306	4.2034
1	-0.374	4.1908
1	-0.442	4.1783
1	-0.51	4.1657
1	-0.578	4.1468
1	-0.646	4.128
1	-0.697	4.1091
1	-0.765	4.084
1	-0.833	4.0652
1	-0.901	4.0338
1	-0.952	4.0086
1	-1.02	3.9772
1	-1.071	3.9458
1	-1.139	3.9144
1	-1.19	3.8767
1	-1.241	3.839
1	-1.309	3.8013
1	-1.36	3.7636
1	-1.411	3.7196
1	-1.445	3.6756
1	-1.496	3.6316
1	-1.547	3.5877
1	-1.581	3.5437
1	-1.615	3.4934
1	-1.649	3.4431
1	-1.683	3.3929
1	-1.717	3.3426
1	-1.734	3.2923
1	-1.768	3.2358
1	-1.785	3.1855
1	-1.802	3.129
1	-1.819	3.0724
1	-1.819	3.0222
1	-1.819	2.9656
1	-1.836	2.9091
1	-1.836	2.8525
1	-1.836	2.8023
1	-1.819	2.7457
1	-1.819	2.6892
1	-1.802	2.6326
1	-1.785	2.5823
1	-1.768	2.5258
1	-1.751	2.4755
1	-1.717	2.4253
1	-1.7	2.3687
1	-1.666	2.3185
1	-1.649	2.2682
1	-1.615	2.2242
1	-1.581	2.174
1	-1.547	2.1237
1	-1.513	2.0797
1	-1.462	2.0357
1	-1.428	1.9917
1	-1.394	1.9478
1	-1.343	1.9101
1	-1.309	1.8661
1	-1.275	1.8284
1	-1.224	1.7907
1	-1.173	1.753
1	-1.139	1.7216
1	-1.088	1.6839
1	-1.054	1.6525
1	-1.003	1.621
1	-0.969	1.5896
1	-0.918	1.5645
1	-0.867	1.5394
1	-0.833	1.5142
1	-0.782	1.4891
1	-0.748	1.464
1	-0.697	1.4388
1	-0.646	1.42
1	-0.612	1.4011
1	-0.561	1.3823
1	-0.527	1.3697
1	-0.476	1.3509
1	-0.442	1.3383
1	-0.391	1.3257
1	-0.357	1.3132
1	-0.306	1.3006
1	-0.272	1.2943
1	-0.221	1.288
1	-0.187	1.2817
1	-0.153	1.2755
1	-0.102	1.2692
1	-0.068	1.2692
1	-0.017	1.2692
1	0	1.2692
1	0.051	1.2692
0	0.102	1.2692
0	0.153	1.2755
0	0.221	1.2817
0	0.272	1.288
2	0.323	1.2943
2	0.408	1.3069
2	0.476	1.3195
2	0.544	1.3383
2	0.629	1.3572
2	0.697	1.376
2	0.782	1.3948
2	0.85	1.42
2	0.935	1.4514
2	1.003	1.4765
2	1.071	1.5079
2	1.156	1.5456
2	1.224	1.5771
2	1.309	1.6148
2	1.377	1.6587
2	1.462	1.7027
2	1.53	1.7467
2	1.598	1.7907
2	1.683	1.841
2	1.751	1.8912
2	1.819	1.9478
2	1.887	2.0043
2	1.955	2.0609
2	2.023	2.1237
2	2.091	2.1865
2	2.159	2.2494
2	2.21	2.3122
2	2.278	2.3813
2	2.329	2.4504
2	2.38	2.5195
2	2.431	2.5949
2	2.465	2.6703
2	2.516	2.7457
2	2.55	2.8211
2	2.584	2.8965
2	2.601	2.9719
0	2.618	3.0536
0	2.618	3.129
0	2.618	3.2107
0	2.601	3.2861
0	2.584	3.3677
0	2.567	3.4431
0	2.55	3.5248
0	2.533	3.6002
0	2.499	3.6756
0	2.465	3.751
0	2.431	3.8201
0	2.38	3.8955
0	2.346	3.9646
0	2.295	4.0338
0	2.244	4.1029
0	2.193	4.172
0	2.142	4.2348
0	2.091	4.2976
0	2.023	4.3605
0	1.972	4.4233
0	1.904	4.4798
0	1.853	4.5364
0	1.785	4.593
0	1.734	4.6432
0	1.666	4.6935
0	1.615	4.7437
0	1.547	4.794
0	1.479	4.838
0	1.428	4.882
0	1.36	4.926
0	1.309	4.9637
0	1.258	5.0014
0	1.19	5.039
0	1.139	5.0767
0	1.088	5.1082
0	1.02	5.1396
0	0.969	5.171
0	0.918	5.2024
0	0.867	5.2275
0	0.816	5.2527
0	0.765	5.2778
0	0.714	5.2966
0	0.663	5.3218
0	0.612	5.3406
0	0.561	5.3595
0	0.51	5.372
0	0.459	5.3909
0	0.425	5.4035
2	0.374	5.416
2	0.34	5.4223
2	0.323	5.4349
2	0.289	5.4412
2	0.255	5.4537
2	0.238	5.46
2	0.204	5.4663
2	0.17	5.4726
2	0.153	5.4789
2	0.119	5.4851
2	0.102	5.4851
2	0.068	5.4851
2	0.034	5.4914
2	0.017	5.4914
2	0	5.4914
2	-0.017	5.4914
2	-0.051	5.4914
0	-0.085	5.4851
0	-0.136	5.4851
0	-0.17	5.4789
0	-0.221	5.4726
0	-0.255	5.4663
0	-0.306	5.4537
0	-0.357	5.4474
0	-0.391	5.4349
0	-0.442	5.4223
0	-0.493	5.4097
0	-0.527	5.3909
0	-0.578	5.3783
0	-0.629	5.3595
0	-0.68	5.3406
0	-0.714	5.3155
1	-0.765	5.2966
1	-0.833	5.2715
1	-0.901	5.2464
1	-0.969	5.215
1	-1.037	5.1836
1	-1.105	5.1521
1	-1.173	5.1144
1	-1.258	5.083
1	-1.326	5.039
1	-1.394	5.0014
1	-1.462	4.9574
1	-1.547	4.9134
1	-1.615	4.8631
1	-1.7	4.8129
1	-1.768	4.7626
1	-1.836	4.706
1	-1.921	4.6495
1	-1.989	4.593
1	-2.074	4.5301
1	-2.142	4.4673
1	-2.21	4.4044
1	-2.278	4.3353
1	-2.363	4.2662
1	-2.431	4.1908
1	-2.482	4.1217
1	-2.55	4.0463
1	-2.618	3.9646
1	-2.669	3.8892
0	-2.703	3.8076
0	-2.737	3.7259
0	-2.771	3.6379
0	-2.805	3.5562
0	-2.822	3.4745
0	-2.839	3.3866
0	-2.839	3.2986
0	-2.856	3.217
0	-2.856	3.129
0	-2.839	3.0473
0	-2.839	2.9593
0	-2.822	2.8714
0	-2.805	2.7897
0	-2.771	2.708
0	-2.754	2.62
0	-2.72	2.5384
0	-2.686	2.4567
0	-2.635	2.3813
0	-2.601	2.2996
0	-2.55	2.2242
0	-2.499	2.1488
0	-2.448	2.0734
0	-2.397	1.998
0	-2.329	1.9289
0	-2.278	1.8598
0	-2.21	1.7907
0	-2.159	1.7279
0	-2.091	1.6587
0	-2.04	1.5959
0	-1.972	1.5394
0	-1.904	1.4828
0	-1.853	1.4263
0	-1.785	1.3697
0	-1.734	1.3132
0	-1.666	1.2629
0	-1.615	1.2126
0	-1.564	1.1687
0	-1.496	1.1184
0	-1.445	1.0744
0	-1.394	1.0304
0	-1.343	0.99273
0	-1.292	0.94875
0	-1.241	0.91105
0	-1.207	0.87335
0	-1.156	0.84193
0	-1.105	0.80424
0	-1.071	0.77282
0	-1.02	0.74141
0	-0.986	0.70999
0	-0.935	0.68486
0	-0.901	0.65344
0	-0.867	0.62831
0	-0.833	0.60318
0	-0.799	0.57805
0	-0.765	0.55291
0	-0.731	0.52778
0	-0.697	0.50893
0	-0.68	0.49008
0	-0.646	0.46495
0	-0.629	0.4461
0	-0.595	0.42725
2	-0.578	0.41469
2	-0.527	0.39583
2	-0.493	0.37699
2	-0.459	0.36442
2	-0.408	0.35185
2	-0.374	0.33929
2	-0.34	0.32672
2	-0.306	0.32044
2	-0.272	0.30787
2	-0.238	0.30159
2	-0.204	0.29531
2	-0.17	0.28902
2	-0.136	0.28274
2	-0.102	0.28274
0	-0.085	0.27646
0	-0.068	0.27646
0	-0.051	0.27646
0	-0.034	0.27017
0	-0.017	0.27017
0	0	0.27017
0	0	0.27017
0	0.017	0.27017
0	0.034	0.27017
0	0.051	0.27017
0	0.068	0.27646
0	0.085	0.27646
0	0.102	0.28274
0	0.119	0.28274
1	0.136	0.28902
1	0.136	0.28902
1	0.136	0.29531
1	0.136	0.30159
1	0.136	0.30159
1	0.136	0.30787
1	0.136	0.31416
1	0.136	0.32044
1	0.136	0.32044
1	0.153	0.32672
1	0.153	0.333
1	0.153	0.333
1	0.153	0.33929
1	0.17	0.34557
1	0.17	0.35185
1	0.17	0.35814
1	0.17	0.36442
1	0.187	0.3707
1	0.187	0.3707
1	0.187	0.37699
1	0.204	0.38327
1	0.204	0.38955
1	0.221	0.39583
1	0.221	0.40212
1	0.221	0.41469
1	0.238	0.42097
1	0.238	0.42725
1	0.255	0.43353
1	0.255	0.43982
1	0.272	0.45238
1	0.289	0.45867
1	0.289	0.47123
1	0.306	0.47752
1	0.323	0.49008
1	0.323	0.49637
1	0.34	0.50893
1	0.357	0.51521
2	0.391	0.52778
2	0.425	0.54035
2	0.476	0.55291
2	0.527	0.57176
2	0.578	0.59061
2	0.629	0.60318
2	0.68	0.62831
2	0.731	0.64716
2	0.782	0.67229
2	0.833	0.69114
2	0.884	0.72256
2	0.952	0.74769
2	1.003	0.7791
2	1.054	0.81052
2	1.122	0.84193
2	1.173	0.87335
2	1.241	0.91105
2	1.309	0.94875
2	1.377	0.99273
2	1.445	1.0367
2	1.513	1.0807
2	1.581	1.1247
2	1.649	1.1749
2	1.717	1.2252
2	1.785	1.2755
2	1.87	1.332
0	1.921	1.3886
0	1.972	1.4451
0	2.04	1.5079
0	2.091	1.5708
0	2.159	1.6336
0	2.21	1.7027
0	2.278	1.7655
0	2.329	1.8347
0	2.38	1.9101
0	2.448	1.9792
0	2.499	2.0546
0	2.55	2.13
0	2.584	2.2054
0	2.635	2.287
0	2.686	2.3687
0	2.72	2.4504
0	2.754	2.5321
0	2.788	2.6138
0	2.805	2.6955
0	2.839	2.7834
0	2.856	2.8714
0	2.856	2.9531
0	2.873	3.041
0	2.873	3.129
0	2.873	3.2107
0	2.856	3.2986
0	2.839	3.3866
0	2.822	3.4683
0	2.805	3.5562
0	2.771	3.6379
0	2.737	3.7196
0	2.703	3.8013
0	2.669	3.883
0	2.618	3.9646
0	2.567	4.04
0	2.533	4.1217
0	2.465	4.1971
0	2.414	4.2662
0	2.363	4.3416
0	2.312	4.4107
0	2.244	4.4798
0	2.193	4.549
0	2.125	4.6118
0	2.057	4.6746
0	2.006	4.7375
0	1.938	4.794
0	1.887	4.8506
0	1.819	4.9071
0	1.768	4.9637
0	1.7	5.0139
0	1.649	5.0642
0	1.581	5.1144
0	1.53	5.1584
0	1.479	5.2087
0	1.428	5.2527
0	1.377	5.2904
0	1.326	5.3343
0	1.275	5.372
0	1.224	5.4097
0	1.19	5.4474
0	1.139	5.4789
0	1.105	5.5166
0	1.054	5.548
0	1.02	5.5794
0	0.969	5.6108
0	0.935	5.6359
0	0.901	5.6674
0	0.867	5.6925
0	0.833	5.7176
0	0.799	5.7428
0	0.782	5.7679
0	0.748	5.793
0	0.714	5.8119
0	0.697	5.837
0	0.663	5.8559
0	0.646	5.8747
0	0.612	5.8936
0	0.595	5.9124
0	0.578	5.9313
0	0.561	5.9501
0	0.527	5.9627
0	0.51	5.9815
0	0.493	5.9941
0	0.476	6.0129
0	0.459	6.0255
0	0.459	6.0381
0	0.442	6.0506
0	0.425	6.0632
0	0.408	6.0758
0	0.391	6.0883
0	0.391	6.1009
0	0.374	6.1135
0	0.374	6.126
0	0.357	6.1386
0	0.357	6.1512
0	0.34	6.1574
0	0.34	6.17
0	0.323	6.1826
0	0.323	6.1889
0	0.323	6.2014
0	0.306	6.2077
0	0.306	6.2203
0	0.306	6.2265
0	0.306	6.2391
0	0.306	6.2454
0	0.306	6.258
1	0.289	6.2642
1	0.272	6.2768
1	0.255	0
1	0.255	0.0062831
1	0.238	0.012566
1	0.221	0.018849
1	0.204	0.025132
1	0.187	0.031415
1	0.17	0.037699
1	0.153	0.043982
1	0.153	0.050265
1	0.136	0.056548
1	0.119	0.056548
1	0.102	0.062831
1	0.102	0.062831
1	0.085	0.069114
1	0.068	0.069114
1	0.068	0.075397
1	0.051	0.075397
1	0.034	0.075397
1	0.034	0.075397
1	0.017	0.08168
1	0	0.08168
1	0	0.08168
1	0	0.08168
1	-0.017	0.08168
1	-0.017	0.075397
0	-0.017	0.075397
1	-0.017	0.075397
1	-0.034	0.075397
1	-0.034	0.075397
1	-0.051	0.075397
1	-0.068	0.069114
1	-0.068	0.069114
0	-0.068	0.069114
0	-0.068	0.062831
0	-0.068	0.062831
0	-0.051	0.062831
0	-0.051	0.056548
0	-0.051	0.056548
0	-0.051	0.056548
0	-0.034	0.050265
0	-0.034	0.050265
0	-0.034	0.050265
0	-0.034	0.050265
0	-0.034	0.050265
0	-0.034	0.043982
0	-0.017	0.043982
0	-0.017	0.043982
0	-0.017	0.043982
0	-0.017	0.043982
0	-0.017	0.043982
0	-0.017	0.043982
0	0	0.043982
0	0	0.043982
0	0	0.043982
0	0	0.037699
0	0	0.037699
0	0	0.037699
0	0	0.037699
0	0	0.037699
0	0	0.037699
0	0	0.043982
0	0	0.043982
0	0	0.043982
0	0.017	0.043982
0	0.017	0.043982
0	0.017	0.043982
0	0.017	0.043982
0	0.017	0.043982
0	0.017	0.043982
1	0.034	0.043982
1	0.017	0.050265
1	0	0.050265
1	0	0.050265
1	-0.017	0.050265
1	-0.017	0.043982
1	-0.034	0.043982
0	-0.034	0.043982
0	-0.034	0.043982
0	-0.034	0.043982
0	-0.017	0.043982
0	-0.017	0.037699
0	-0.017	0.037699
0	-0.017	0.037699
0	-0.017	0.037699
0	-0.017	0.037699
0	-0.017	0.037699
0	0	0.037699
0	0	0.037699
0	0	0.037699
0	0	0.037699
0	0	0.037699
0	0	0.031415
0	0	0.031415
0	0	0.031415
0	0	0.031415
0	0	0.031415
0	0	0.037699
0	0	0.037699
0	0	0.037699
0	0	0.037699
0	0	0.037699
0	0.017	0.037699
0	0.017	0.037699
0	0.017	0.037699
0	0.017	0.037699
1	0.017	0.037699
1	0	0.037699
1	0	0.037699
1	0	0.037699
1	-0.017	0.037699
1	-0.034	0.037699
0	-0.034	0.037699
0	-0.034	0.037699
0	-0.017	0.037699
0	-0.017	0.031415
0	-0.017	0.031415
0	-0.017	0.031415
0	-0.017	0.031415
0	-0.017	0.031415
0	-0.017	0.031415
0	-0.017	0.031415
0	0	0.031415
0	0	0.031415
0	0	0.031415
0	0	0.031415
0	0	0.025132
0	0	0.025132
0	0	0.025132
0	0	0.025132
0	0	0.025132
0	0	0.025132
0	0	0.025132
0	0	0.025132
0	0	0.025132
0	0	0.025132
0	0	0.031415
0	0	0.031415
0	0	0.031415
1	0	0.031415
1	0	0.031415
1	0	0.031415
1	-0.017	0.031415
1	-0.034	0.025132
1	-0.051	0.025132
0	-0.051	0.025132
0	-0.051	0.025132
0	-0.034	0.018849
0	-0.034	0.018849
0	-0.034	0.018849
0	-0.034	0.018849
0	-0.034	0.018849
0	-0.034	0.012566
0	-0.034	0.012566
0	-0.034	0.012566
0	-0.034	0.012566
0	-0.034	0.012566
0	-0.034	0.0062831
0	-0.034	0.0062831
0	-0.034	0.0062831
0	-0.034	0.0062831
0	-0.034	0.0062831
0	-0.034	0.0062831
0	-0.034	0
0	-0.034	0
0	-0.034	0
0	-0.034	0
0	-0.034	0
0	-0.034	0
0	-0.034	6.2768
0	-0.034	6.2768
0	-0.034	6.2768
0	-0.034	6.2768
0	-0.034	6.2768
0	-0.034	6.2768
0	-0.034	6.2705
0	-0.034	6.2705
0	-0.034	6.2705
0	-0.034	6.2705
0	-0.034	6.2705
0	-0.034	6.2642
0	-0.034	6.2642
0	-0.034	6.2642
0	-0.034	6.2642
0	-0.034	6.2642
2	-0.034	6.258
2	-0.017	6.258
2	0	6.258
2	0	6.258
2	0	6.258
0	0	6.258
0	0	6.258
0	0	6.258
0	0	6.258
0	0	6.258
0	0	6.2642
0	0	6.2642
0	0	6.2642
0	0	6.2642
0	0	6.2642
0	0	6.2642
0	0	6.2642
0	0	6.2642
0	0	6.2642
0	0	6.2642
0	0	6.2642
0	0	6.2642
0	0	6.2642
0	0	6.2642
0	0	6.2642
0	0	6.2642
0	0	6.2642
0	0	6.2642
0	0	6.258
0	0	6.258
0	0	6.258
0	0	6.258
0	0	6.258
0	0	6.258
0	-0.017	6.258
0	-0.017	6.258
0	-0.017	6.258
2	-0.017	6.258
2	0	6.258
2	0	6.258
2	0.017	6.258
2	0.034	6.258
2	0.051	6.258
2	0.051	6.258
0	0.051	6.2642
0	0.051	6.2642
0	0.051	6.2642
0	0.051	6.2705
0	0.051	6.2705
0	0.051	6.2705
0	0.051	6.2768
0	0.051	6.2768
0	0.051	6.2768
0	0.051	6.2768
0	0.051	0
0	0.051	0
0	0.051	0
0	0.051	0.0062831
0	0.051	0.0062831
0	0.051	0.0062831
0	0.051	0.0062831
0	0.051	0.012566
0	0.051	0.012566
1	0.051	0.012566
1	0.034	0.018849
1	0.034	0.018849
1	0.017	0.018849
1	0	0.018849
1	0	0.018849
1	-0.017	0.018849
0	-0.017	0.018849
0	-0.017	0.018849
0	-0.017	0.018849
0	-0.017	0.012566
0	-0.017	0.012566
0	-0.017	0.012566
0	0	0.012566
0	0	0.012566
0	0	0.012566
0	0	0.012566
0	0	0.012566
0	0	0.012566
0	0	0.012566
0	0	0.012566
0	0	0.012566
0	0	0.012566
0	0	0.012566
0	0	0.012566
0	0	0.012566
0	0	0.012566
0	0	0.012566
0	0	0.012566
0	0	0.012566
0	0	0.012566
0	0	0.012566
0	0	0.012566
0	0	0.012566
0	0	0.012566
0	0	0.012566
0	0	0.012566
0	0	0.012566
0	0	0.012566
0	0	0.012566
0	0	0.012566
0	0	0.012566
0	0	0.012566
0	0	0.012566
0	0	0.012566
0	0	0.012566
0	0	0.012566
0	0	0.012566
0	0	0.012566
0	0	0.012566
0	0	0.012566
0	0	0.012566
0	0.017	0.012566
0	0.017	0.012566
1	0.017	0.012566
1	0	0.018849
1	0	0.018849
1	-0.017	0.012566
0	-0.017	0.012566
0	-0.017	0.012566
0	-0.017	0.012566
0	-0.017	0.012566
0	-0.017	0.012566
0	-0.017	0.012566
0	-0.017	0.012566
0	-0.017	0.012566
0	-0.017	0.012566
0	0	0.0062831
0	0	0.0062831
0	0	0.0062831
0	0	0.0062831
0	0	0.0062831
0	0	0.0062831
0	0	0.0062831
0	0	0.0062831
0	0	0.0062831
0	0	0.0062831
0	0	0.0062831
0	0	0.0062831
0	0	0.0062831
0	0	0.0062831
0	0	0.0062831
0	0	0.0062831
0	0	0
0	0	0
0	0	0
0	0	0
0	0	0
0	0	0
0	0	0
0	0	0
0	0	0
0	0	0
0	0	0
0	0	0
0	0	0
0	0	0
0	0	0
0	0	0
0	0	0
0	0	0
0	0	0
0	0	0
0	0	0
0	0	0
0	0	0
0	0	0
0	0	0
0	0	0
0	0	0
0	0	0
0	0	0
0	0	0
0	0	0
0	0	0
0	0	0
0	0	0
0	0	0
0	0	0
0	0	0
0	0	0
0	0	0
0	0	0
0	0	0
0	0	0
0	0	0
0	0	0
0	0	0
0	0	0
0	0	0
0	0	0
0	0	0
0	0	0
0	0	0
0	0	0
0	0	0
0	0	0
0	0	0
0	0	0
0	0	0
0	0	0
0	0	0
0	0	0
0	0	0
0	0	0
0	0	0
0	0	0
0	0	0
0	0	0
0	0	0
0	0	0
1	0	0
1	0	0
1	-0.017	0
1	-0.034	0
1	-0.051	0
1	-0.068	6.2768
0	-0.068	6.2768
0	-0.068	6.2768
0	-0.068	6.2705
0	-0.068	6.2705
0	-0.068	6.2705
0	-0.068	6.2642
0	-0.068	6.2642
0	-0.068	6.258
0	-0.068	6.258
0	-0.068	6.258
0	-0.068	6.2517
0	-0.068	6.2517
0	-0.085	6.2517
0	-0.085	6.2454
0	-0.085	6.2454
0	-0.085	6.2391
0	-0.085	6.2391
0	-0.085	6.2328
0	-0.085	6.2328
0	-0.102	6.2265
2	-0.102	6.2265
2	-0.085	6.2203
2	-0.068	6.2203
2	-0.068	6.2203
2	-0.051	6.214
2	-0.034	6.214
2	-0.017	6.214
2	-0.017	6.214
2	0	6.214
2	0	6.214
2	0.017	6.214
2	0.017	6.214
2	0.034	6.214
2	0.051	6.214
2	0.051	6.2203
2	0.068	6.2203
2	0.085	6.2203
2	0.102	6.2265
2	0.102	6.2265
2	0.119	6.2328
2	0.136	6.2391
2	0.153	6.2391
2	0.17	6.2454
2	0.17	6.2517
2	0.187	6.258
2	0.204	6.2642
0	0.204	6.2705
0	0.204	6.2768
0	0.204	0
0	0.204	0.0062831
0	0.204	0.012566
0	0.204	0.018849
0	0.204	0.025132
0	0.204	0.031415
0	0.204	0.037699
0	0.221	0.043982
0	0.221	0.050265
1	0.221	0.056548
1	0.204	0.062831
1	0.204	0.069114
1	0.187	0.075397
1	0.17	0.08168
1	0.17	0.087963
1	0.153	0.094246
1	0.136	0.10053
1	0.136	0.10053
1	0.119	0.10681
1	0.119	0.1131
1	0.102	0.1131
1	0.102	0.11938
1	0.085	0.11938
1	0.068	0.11938
1	0.068	0.12566
1	0.051	0.12566
1	0.051	0.13195
1	0.034	0.13195
1	0.034	0.13195
1	0.034	0.13195
1	0.017	0.13195
1	0.017	0.13195
1	0	0.13195
1	0	0.13823
1	0	0.13823
1	0	0.13195
1	-0.017	0.13195
1	-0.017	0.13195
1	-0.034	0.13195
1	-0.034	0.13195
1	-0.051	0.13195
1	-0.051	0.12566
1	-0.068	0.12566
0	-0.051	0.12566
0	-0.051	0.11938
0	-0.034	0.11938
0	-0.034	0.11938
0	-0.017	0.11938
0	-0.017	0.11938
0	-0.017	0.11938
0	0	0.11938
0	0	0.1131
0	0	0.1131
0	0	0.11938
0	0.017	0.11938
0	0.017	0.11938
0	0.017	0.11938
0	0.034	0.11938
0	0.034	0.11938
0	0.051	0.11938
0	0.051	0.12566
0	0.068	0.12566
0	0.068	0.12566
1	0.068	0.13195
1	0.068	0.13195
1	0.068	0.13195
1	0.051	0.13823
1	0.051	0.13823
1	0.034	0.13823
1	0.034	0.13823
1	0.017	0.14451
1	0.017	0.14451
1	0	0.14451
1	0	0.14451
1	0	0.14451
1	0	0.14451
1	0	0.14451
0	0	0.14451
0	0	0.14451
0	0	0.14451
0	0.017	0.14451
0	0.017	0.14451
0	0.034	0.14451
0	0.034	0.14451
0	0.051	0.15079
0	0.051	0.15079
0	0.068	0.15079
0	0.068	0.15708
0	0.085	0.15708
1	0.102	0.15708
1	0.085	0.16336
1	0.085	0.16336
1	0.068	0.16964
1	0.068	0.16964
1	0.068	0.17593
1	0.051	0.17593
1	0.051	0.17593
1	0.051	0.17593
1	0.034	0.18221
1	0.034	0.18221
1	0.034	0.18221
1	0.034	0.18221
1	0.017	0.18221
1	0.017	0.18849
1	0.017	0.18849
1	0	0.18849
1	0	0.18849
1	0	0.18849
1	0	0.18849
1	0	0.18849
1	0	0.18849
1	0	0.18849
1	-0.017	0.18849
1	-0.017	0.18849
1	-0.017	0.18221
1	-0.017	0.18221
1	-0.034	0.18221
1	-0.034	0.18221
1	-0.034	0.18221
1	-0.051	0.18221
1	-0.051	0.17593
1	-0.051	0.17593
1	-0.068	0.17593
1	-0.068	0.16964
1	-0.068	0.16964
1	-0.085	0.16336
1	-0.085	0.16336
1	-0.085	0.16336
1	-0.102	0.15708
1	-0.102	0.15708
1	-0.119	0.15079
1	-0.119	0.14451
0	-0.102	0.14451
0	-0.102	0.13823
0	-0.085	0.13823
0	-0.085	0.13195
0	-0.068	0.13195
0	-0.068	0.12566
0	-0.068	0.12566
0	-0.051	0.12566
0	-0.051	0.12566
0	-0.034	0.11938
0	-0.034	0.11938
0	-0.017	0.11938
0	-0.017	0.11938
0	0	0.11938
0	0	0.11938
0	0	0.11938
0	0	0.11938
0	0	0.11938
0	0.017	0.11938
1	0.017	0.11938
1	0.017	0.11938
1	0	0.11938
1	0	0.11938
1	0	0.11938
1	-0.017	0.11938
1	-0.017	0.11938
1	-0.034	0.11938
1	-0.034	0.1131
1	-0.051	0.1131
1	-0.051	0.1131
1	-0.068	0.1131
1	-0.068	0.10681
1	-0.085	0.10681
1	-0.085	0.10053
1	-0.102	0.10053
1	-0.119	0.094246
0	-0.102	0.094246
0	-0.102	0.087963
0	-0.102	0.087963
0	-0.085	0.08168
0	-0.085	0.08168
0	-0.085	0.075397
0	-0.068	0.075397
0	-0.068	0.075397
0	-0.068	0.069114
0	-0.068	0.069114
0	-0.051	0.069114
0	-0.051	0.062831
0	-0.051	0.062831
0	-0.051	0.062831
0	-0.034	0.056548
0	-0.034	0.056548
0	-0.034	0.056548
0	-0.034	0.056548
0	-0.034	0.056548
0	-0.017	0.050265
0	-0.017	0.050265
0	-0.017	0.050265
0	-0.017	0.050265
0	-0.017	0.050265
0	0	0.050265
0	0	0.050265
0	0	0.050265
0	0	0.050265
0	0	0.050265
0	0	0.050265
0	0	0.050265
0	0	0.050265
0	0	0.050265
0	0	0.050265
0	0	0.050265
0	0.017	0.050265
0	0.017	0.050265
0	0.017	0.050265
0	0.017	0.050265
0	0.017	0.050265
0	0.034	0.056548
0	0.034	0.056548
0	0.034	0.056548
0	0.034	0.056548
0	0.034	0.056548
1	0.051	0.062831
1	0.034	0.062831
1	0.017	0.062831
1	0	0.062831
1	0	0.062831
1	0	0.062831
1	-0.017	0.062831
1	-0.017	0.062831
1	-0.034	0.062831
1	-0.051	0.056548
1	-0.068	0.056548
1	-0.068	0.056548
1	-0.085	0.050265
1	-0.102	0.050265
1	-0.119	0.043982
1	-0.119	0.043982
1	-0.136	0.037699
1	-0.153	0.031415
1	-0.17	0.031415
1	-0.187	0.025132
0	-0.187	0.018849
0	-0.187	0.012566
0	-0.187	0.0062831
0	-0.17	0
0	-0.17	6.2768
0	-0.17	6.2705
0	-0.187	6.2642
0	-0.187	6.258
0	-0.187	6.258
0	-0.187	6.2517
0	-0.187	6.2454
0	-0.187	6.2391
0	-0.187	6.2328
0	-0.187	6.2265
0	-0.187	6.2203
0	-0.204	6.214
0	-0.204	6.2077
2	-0.204	6.2014
2	-0.204	6.1951
2	-0.187	6.1889
2	-0.17	6.1826
2	-0.17	6.1763
2	-0.153	6.1763
2	-0.136	6.17
2	-0.136	6.1637
2	-0.119	6.1574
2	-0.119	6.1574
2	-0.102	6.1512
2	-0.102	6.1512
2	-0.085	6.1449
2	-0.085	6.1449
2	-0.068	6.1386
2	-0.068	6.1386
2	-0.051	6.1386
2	-0.051	6.1323
2	-0.051	6.1323
2	-0.034	6.1323
2	-0.034	6.1323
2	-0.017	6.126
2	-0.017	6.126
2	-0.017	6.126
2	0	6.126
2	0	6.126
2	0	6.126
2	0	6.126
2	0.017	6.126
2	0.017	6.126
2	0.017	6.126
2	0.034	6.1323
2	0.034	6.1323
2	0.051	6.1323
2	0.051	6.1323
2	0.068	6.1386
2	0.068	6.1386
2	0.068	6.1386
2	0.085	6.1449
2	0.085	6.1449
0	0.085	6.1512
0	0.068	6.1512
0	0.068	6.1512
0	0.068	6.1574
0	0.051	6.1574
0	0.051	6.1574
0	0.034	6.1637
0	0.034	6.1637
0	0.017	6.1637
0	0.017	6.1637
0	0.017	6.1637
0	0	6.1637
0	0	6.1637
0	0	6.1637
0	0	6.1637
0	0	6.1637
0	-0.017	6.1637
0	-0.017	6.1637
0	-0.034	6.1637
0	-0.034	6.1637
0	-0.034	6.1637
0	-0.051	6.1574
0	-0.051	6.1574
0	-0.068	6.1574
2	-0.068	6.1512
2	-0.068	6.1512
2	-0.051	6.1512
2	-0.051	6.1449
2	-0.034	6.1449
2	-0.034	6.1449
2	-0.017	6.1449
2	-0.017	6.1449
2	0	6.1449
2	0	6.1449
2	0	6.1449
2	0	6.1449
2	0.017	6.1449
2	0.017	6.1449
2	0.034	6.1449
2	0.034	6.1449
2	0.051	6.1449
2	0.051	6.1512
2	0.068	6.1512
2	0.068	6.1512
2	0.085	6.1574
2	0.085	6.1574
2	0.102	6.1637
2	0.102	6.1637
2	0.119	6.17
0	0.102	6.17
0	0.102	6.1763
0	0.102	6.1763
0	0.085	6.1826
0	0.085	6.1826
0	0.068	6.1889
0	0.068	6.1889
0	0.068	6.1889
0	0.051	6.1951
0	0.051	6.1951
0	0.051	6.1951
0	0.051	6.2014
0	0.034	6.2014
0	0.034	6.2014
0	0.034	6.2014
0	0.017	6.2014
0	0.017	6.2014
0	0.017	6.2077
0	0.017	6.2077
0	0	6.2077
0	0	6.2077
0	0	6.2077
0	0	6.2077
0	0	6.2077
0	0	6.2077
0	0	6.2077
0	0	6.2077
0	-0.017	6.2077
0	-0.017	6.2077
0	-0.017	6.2077
0	-0.017	6.2014
0	-0.034	6.2014
2	-0.034	6.2014
2	-0.017	6.2014
2	-0.017	6.2014
2	0	6.2014
2	0	6.2014
2	0	6.2014
2	0.017	6.2014
2	0.034	6.2014
2	0.034	6.2014
0	0.034	6.2014
0	0.034	6.2077
0	0.034	6.2077
0	0.017	6.2077
0	0.017	6.2077
0	0.017	6.2077
0	0.017	6.2077
0	0	6.2077
0	0	6.2077
0	0	6.2077
0	0	6.2077
0	0	6.2077
0	0	6.2077
0	0	6.2077
0	0	6.2077
0	-0.017	6.2077
0	-0.017	6.2077
0	-0.017	6.2077
0	-0.017	6.2077
0	-0.034	6.2077
0	-0.034	6.2077
0	-0.034	6.2014
0	-0.034	6.2014
0	-0.051	6.2014
0	-0.051	6.2014
0	-0.051	6.1951
2	-0.068	6.1951
2	-0.051	6.1951
2	-0.034	6.1889
2	-0.034	6.1889
2	-0.017	6.1889
2	0	6.1889
2	0	6.1889
2	0	6.1889
2	0	6.1889
2	0.017	6.1889
2	0.034	6.1889
2	0.034	6.1889
2	0.051	6.1951
0	0.051	6.1951
0	0.034	6.1951
0	0.034	6.1951
0	0.034	6.2014
0	0.034	6.2014
0	0.017	6.2014
0	0.017	6.2014
0	0.017	6.2014
0	0	6.2014
0	0	6.2014
0	0	6.2014
0	0	6.2014
0	0	6.2014
0	0	6.2014
0	0	6.2014
0	0	6.2014
0	-0.017	6.2014
0	-0.017	6.2014
0	-0.017	6.2014
0	-0.017	6.2014
0	-0.034	6.2014
0	-0.034	6.1951
0	-0.034	6.1951
0	-0.051	6.1951
0	-0.051	6.1951
0	-0.051	6.1889
0	-0.068	6.1889
2	-0.068	6.1889
2	-0.051	6.1826
2	-0.051	6.1826
2	-0.034	6.1826
2	-0.017	6.1826
2	-0.017	6.1826
2	0	6.1826
2	0	6.1826
2	0	6.1826
2	0.017	6.1826
2	0.017	6.1826
2	0.034	6.1826
2	0.034	6.1826
2	0.051	6.1826
0	0.051	6.1889
0	0.034	6.1889
0	0.034	6.1889
0	0.034	6.1889
0	0.017	6.1889
0	0.017	6.1951
0	0.017	6.1951
0	0	6.1951
0	0	6.1951
0	0	6.1951
0	0	6.1951
0	0	6.1951
0	0	6.1951
0	0	6.1951
0	-0.017	6.1951
0	-0.017	6.1951
0	-0.017	6.1951
0	-0.034	6.1889
0	-0.034	6.1889
0	-0.034	6.1889
0	-0.051	6.1889
0	-0.051	6.1889
0	-0.051	6.1826
0	-0.068	6.1826
2	-0.068	6.1826
2	-0.051	6.1763
2	-0.051	6.1763
2	-0.034	6.1763
2	-0.034	6.1763
2	-0.017	6.17
2	0	6.17
2	0	6.17
2	0	6.17
2	0	6.17
2	0.017	6.17
2	0.034	6.1763
2	0.034	6.1763
2	0.051	6.1763
2	0.051	6.1763
0	0.051	6.1826
0	0.051	6.1826
0	0.034	6.1826
0	0.034	6.1826
0	0.034	6.1826
0	0.017	6.1889
0	0.017	6.1889
0	0.017	6.1889
0	0	6.1889
0	0	6.1889
0	0	6.1889
0	0	6.1889
0	0	6.1889
0	0	6.1889
0	-0.017	6.1889
0	-0.017	6.1889
2	-0.017	6.1826
2	-0.017	6.1826
2	0	6.1826
2	0	6.1826
2	0	6.1826
2	0.017	6.1826
2	0.017	6.1826
2	0.034	6.1889
2	0.051	6.1889
2	0.051	6.1889
2	0.068	6.1889
2	0.068	6.1951
0	0.068	6.1951
0	0.068	6.2014
0	0.068	6.2014
0	0.051	6.2014
0	0.051	6.2077
0	0.051	6.2077
0	0.051	6.2077
0	0.034	6.2077
0	0.034	6.214
0	0.034	6.214
0	0.034	6.214
0	0.017	6.214
0	0.017	6.214
0	0.017	6.214
0	0.017	6.214
0	0	6.214
0	0	6.2203
0	0	6.2203
0	0	6.2203
0	0	6.2203
0	0	6.2203
0	0	6.2203
0	0	6.2203
2	0	6.214
2	0	6.214
2	0	6.214
2	0.017	6.2203
2	0.034	6.2203
2	0.034	6.2203
0	0.034	6.2203
0	0.034	6.2203
0	0.034	6.2203
0	0.017	6.2265
0	0.017	6.2265
0	0.017	6.2265
0	0.017	6.2265
0	0.017	6.2265
0	0.017	6.2265
0	0	6.2265
0	0	6.2265
0	0	6.2265
0	0	6.2265
0	0	6.2265
0	0	6.2265
0	0	6.2265
0	0	6.2265
0	0	6.2265
0	0	6.2265
0	0	6.2265
0	-0.017	6.2265
0	-0.017	6.2265
0	-0.017	6.2265
0	-0.017	6.2265
0	-0.017	6.2265
0	-0.034	6.2265
0	-0.034	6.2203
0	-0.034	6.2203
0	-0.034	6.2203
0	-0.034	6.2203
0	-0.051	6.214
0	-0.051	6.214
0	-0.051	6.214
0	-0.051	6.214
0	-0.068	6.2077
0	-0.068	6.2077
0	-0.068	6.2077
2	-0.068	6.2014
2	-0.068	6.2014
2	-0.051	6.2014
2	-0.034	6.1951
2	-0.034	6.1951
2	-0.017	6.1951
2	0	6.1951
2	0	6.1951
2	0	6.1951
2	0.017	6.1951
2	0.017	6.1951
2	0.034	6.1951
2	0.051	6.1951
0	0.034	6.2014
0	0.034	6.2014
0	0.034	6.2014
0	0.017	6.2014
0	0.017	6.2014
0	0.017	6.2014
0	0.017	6.2014
0	0	6.2077
0	0	6.2077
0	0	6.2077
0	0	6.2077
0	0	6.2077
0	0	6.2077
0	0	6.2077
0	-0.017	6.2077
0	-0.017	6.2014
0	-0.017	6.2014
0	-0.017	6.2014
0	-0.034	6.2014
0	-0.034	6.2014
0	-0.034	6.2014
0	-0.034	6.1951
2	-0.051	6.1951
2	-0.034	6.1951
2	-0.017	6.1951
2	-0.017	6.1951
2	0	6.1951
2	0	6.1889
2	0	6.1951
2	0.017	6.1951
2	0.017	6.1951
2	0.034	6.1951
0	0.034	6.1951
0	0.017	6.1951
0	0.017	6.1951
0	0.017	6.2014
0	0.017	6.2014
0	0	6.2014
0	0	6.2014
0	0	6.2014
0	0	6.2014
0	0	6.2014
0	0	6.2014
0	0	6.2014
0	-0.017	6.2014
0	-0.017	6.2014
0	-0.017	6.1951
0	-0.034	6.1951
0	-0.034	6.1951
0	-0.034	6.1951
0	-0.034	6.1951
0	-0.051	6.1889
0	-0.051	6.1889
2	-0.051	6.1889
2	-0.051	6.1889
2	-0.034	6.1826
2	-0.017	6.1826
2	-0.017	6.1826
2	0	6.1826
2	0	6.1826
2	0	6.1826
2	0.017	6.1826
2	0.017	6.1826
2	0.034	6.1826
2	0.034	6.1826
2	0.051	6.1889
2	0.068	6.1889
2	0.068	6.1889
2	0.085	6.1951
0	0.085	6.1951
0	0.068	6.2014
0	0.068	6.2014
0	0.068	6.2014
0	0.051	6.2077
0	0.051	6.2077
0	0.051	6.2077
0	0.051	6.214
0	0.034	6.214
0	0.034	6.214
0	0.034	6.214
0	0.034	6.214
0	0.034	6.2203
0	0.017	6.2203
0	0.017	6.2203
0	0.017	6.2203
0	0.017	6.2203
0	0	6.2203
0	0	6.2203
0	0	6.2203
0	0	6.2203
0	0	6.2203
0	0	6.2203
0	0	6.2203
0	0	6.2203
0	0	6.2203
0	0	6.2203
0	-0.017	6.2203
0	-0.017	6.2203
0	-0.017	6.2203
0	-0.017	6.2203
0	-0.017	6.2203
2	-0.034	6.214
2	-0.017	6.214
2	0	6.214
2	0	6.214
2	0	6.214
2	0.017	6.214
2	0.034	6.2203
2	0.034	6.2203
2	0.051	6.2203
0	0.051	6.2203
0	0.051	6.2265
0	0.051	6.2265
0	0.034	6.2265
0	0.034	6.2265
0	0.034	6.2265
0	0.034	6.2328
0	0.034	6.2328
0	0.034	6.2328
0	0.017	6.2328
0	0.017	6.2328
0	0.017	6.2328
0	0.017	6.2391
0	0.017	6.2391
0	0.017	6.2391
0	0	6.2391
0	0	6.2391
0	0	6.2391
0	0	6.2391
0	0	6.2391
0	0	6.2391
0	0	6.2391
0	0	6.2391
0	0	6.2391
0	0	6.2391
0	0	6.2391
0	0	6.2391
0	0	6.2391
2	0	6.2391
2	0	6.2391
2	0	6.2391
2	0.017	6.2391
2	0.034	6.2391
2	0.051	6.2391
2	0.051	6.2454
2	0.068	6.2454
2	0.085	6.2454
0	0.085	6.2517
0	0.085	6.2517
0	0.085	6.258
0	0.085	6.258
0	0.085	6.258
0	0.085	6.2642
0	0.068	6.2642
0	0.068	6.2705
0	0.068	6.2705
0	0.068	6.2705
0	0.068	6.2768
0	0.068	6.2768
0	0.068	0
0	0.068	0
1	0.068	0
1	0.051	0.0062831
1	0.034	0.0062831
1	0.034	0.0062831
1	0.017	0.0062831
1	0	0.0062831
1	0	0.0062831
1	-0.017	0.0062831
1	-0.034	0.0062831
1	-0.051	0.0062831
1	-0.068	0.0062831
1	-0.085	0
1	-0.102	0
1	-0.119	6.2768
1	-0.136	6.2768
1	-0.153	6.2705
1	-0.17	6.2642
0	-0.17	6.258
0	-0.17	6.2517
0	-0.17	6.2517
0	-0.17	6.2454
0	-0.17	6.2391
0	-0.17	6.2328
0	-0.17	6.2265
0	-0.187	6.2203
0	-0.187	6.214
0	-0.187	6.214
0	-0.187	6.2077
0	-0.204	6.2014
0	-0.204	6.1951
2	-0.204	6.1889
2	-0.187	6.1826
2	-0.187	6.1763
2	-0.17	6.17
2	-0.17	6.1637
2	-0.153	6.1574
2	-0.153	6.1512
2	-0.136	6.1512
2	-0.136	6.1449
2	-0.119	6.1386
2	-0.119	6.1386
2	-0.102	6.1323
2	-0.102	6.1323
2	-0.085	6.126
2	-0.085	6.126
2	-0.085	6.1197
2	-0.068	6.1197
2	-0.068	6.1135
2	-0.068	6.1135
2	-0.051	6.1135
2	-0.051	6.1072
2	-0.034	6.1072
2	-0.034	6.1072
2	-0.034	6.1072
2	-0.017	6.1072
2	-0.017	6.1009
2	-0.017	6.1009
2	0	6.1009
2	0	6.1009
2	0	6.1009
2	0	6.1009
2	0	6.1009
2	0	6.1009
2	0.017	6.1009
2	0.017	6.1009
2	0.017	6.1009
2	0.034	6.1072
2	0.034	6.1072
2	0.034	6.1072
2	0.051	6.1072
2	0.051	6.1072
2	0.051	6.1135
2	0.068	6.1135
2	0.068	6.1135
2	0.068	6.1197
2	0.085	6.1197
2	0.085	6.126
2	0.102	6.126
2	0.102	6.1323
2	0.102	6.1323
0	0.102	6.1386
0	0.085	6.1386
0	0.085	6.1449
0	0.068	6.1449
0	0.068	6.1449
0	0.051	6.1512
0	0.051	6.1512
0	0.051	6.1512
0	0.034	6.1574
0	0.034	6.1574
0	0.017	6.1574
0	0.017	6.1574
0	0	6.1574
0	0	6.1574
0	0	6.1574
0	0	6.1574
0	0	6.1574
0	-0.017	6.1574
2	-0.017	6.1574
2	-0.017	6.1574
2	0	6.1574
2	0	6.1574
2	0	6.1574
2	0	6.1574
2	0.017	6.1574
2	0.017	6.1574
2	0.034	6.1574
2	0.034	6.1574
2	0.051	6.1637
2	0.068	6.1637
2	0.068	6.1637
[truncated: 5,162 more rows]
