# Supplementary material for: Skilled motor control of an inverted pendulum implies low entropy of states but high entropy of actions
Source: PLoS Comput Biol. 2023 Jan 6;19(1):e1010810. doi: 10.1371/journal.pcbi.1010810 (PMC9851554; doi:10.1371/journal.pcbi.1010810)
Supplement: S2 File — The dataset within the file contains the data collected during the experiment. Each CSV file named “FRI_p_l.csv” corresponds to a different trial, where “p” stands for an unique numerical participant’s identifier and “l” stands for pendulum length (where “2” corresponds to 0.2, “3” to 0.3 m, “4” to 0.4 m, etc.). In every file, rows correspond to subsequent time steps, sampled with a frequency of 0.017 s. For every recorded time step, each column contains: the action selected by the trial’s participant (“action”). The value 0 corresponds to a “no action”, the value 1 represents an action that pushes the pendulum towards the clockwise direction and the value 2 corresponds to an action that pushes the pendulum towards the anti-clockwise direction.the angular velocity of the pendulum at that time step (“ang. velocity”), measured in rad s−1.the angle of the pendulum at that time step (“angle”), measured in rad with values in the interval [0, 2π) rad. The angle 0 rad corresponds to the pendulum oriented in its upright position.the single utility value associated to the whole trial (“utility”). (ZIP) [file pcbi.1010810.s002.zip › ExperimentalData/FRI_8_7.csv]

action	angular vel.	angle	trial utility
0	0	3.2358	-8.6129
0	0	3.2358
0	0	3.2358
0	-0.017	3.2358
0	-0.017	3.2358
0	-0.017	3.2358
0	-0.017	3.2358
0	-0.017	3.2358
0	-0.034	3.2358
0	-0.034	3.2295
0	-0.034	3.2295
0	-0.034	3.2295
0	-0.051	3.2295
0	-0.051	3.2232
0	-0.051	3.2232
0	-0.051	3.2232
0	-0.068	3.2232
0	-0.068	3.217
0	-0.068	3.217
0	-0.068	3.217
0	-0.068	3.2107
0	-0.068	3.2107
0	-0.085	3.2044
0	-0.085	3.2044
0	-0.085	3.1981
0	-0.085	3.1981
0	-0.085	3.1981
0	-0.085	3.1918
0	-0.102	3.1918
0	-0.102	3.1855
0	-0.102	3.1855
0	-0.102	3.1793
0	-0.102	3.1793
0	-0.102	3.173
0	-0.102	3.173
0	-0.102	3.1667
0	-0.102	3.1604
0	-0.102	3.1604
0	-0.102	3.1541
0	-0.102	3.1541
0	-0.102	3.1478
0	-0.102	3.1478
0	-0.102	3.1416
0	-0.102	3.1416
0	-0.102	3.1353
0	-0.102	3.129
0	-0.102	3.129
2	-0.102	3.1227
2	-0.102	3.1227
2	-0.085	3.1164
2	-0.068	3.1164
2	-0.051	3.1164
2	-0.051	3.1101
2	-0.034	3.1101
2	-0.017	3.1101
2	0	3.1101
2	0	3.1101
2	0	3.1101
2	0.017	3.1101
2	0.034	3.1101
2	0.034	3.1101
2	0.051	3.1101
2	0.068	3.1164
2	0.085	3.1164
2	0.085	3.1227
2	0.102	3.1227
2	0.119	3.129
2	0.119	3.129
2	0.136	3.1353
2	0.153	3.1416
2	0.153	3.1416
2	0.17	3.1478
2	0.187	3.1541
2	0.187	3.1604
2	0.204	3.1667
2	0.221	3.173
2	0.221	3.1793
2	0.238	3.1855
2	0.238	3.1918
2	0.255	3.2044
2	0.255	3.2107
2	0.272	3.217
2	0.272	3.2295
2	0.289	3.2358
2	0.289	3.2421
2	0.289	3.2546
2	0.306	3.2609
2	0.306	3.2735
2	0.323	3.2798
2	0.323	3.2923
2	0.323	3.2986
2	0.323	3.3112
2	0.34	3.3238
2	0.34	3.33
2	0.34	3.3426
2	0.34	3.3552
2	0.34	3.3615
2	0.34	3.374
2	0.34	3.3866
2	0.34	3.3929
2	0.34	3.4054
2	0.34	3.418
2	0.34	3.4306
2	0.34	3.4369
2	0.34	3.4494
2	0.34	3.462
2	0.34	3.4683
2	0.34	3.4808
2	0.34	3.4934
2	0.323	3.4997
2	0.323	3.5122
2	0.323	3.5185
2	0.323	3.5311
2	0.306	3.5374
2	0.306	3.5499
2	0.306	3.5562
2	0.289	3.5688
2	0.289	3.5751
2	0.289	3.5877
2	0.272	3.5939
2	0.272	3.6002
2	0.255	3.6128
2	0.255	3.6191
2	0.238	3.6254
2	0.238	3.6316
2	0.221	3.6442
2	0.221	3.6505
2	0.204	3.6568
2	0.187	3.6631
2	0.187	3.6693
2	0.17	3.6693
0	0.153	3.6756
0	0.136	3.6819
0	0.102	3.6882
0	0.085	3.6882
0	0.068	3.6945
0	0.034	3.6945
0	0.017	3.6945
0	0	3.6945
0	-0.017	3.6945
0	-0.034	3.6945
0	-0.051	3.6945
0	-0.085	3.6882
0	-0.102	3.6882
0	-0.119	3.6819
0	-0.153	3.6819
0	-0.17	3.6756
0	-0.187	3.6693
0	-0.204	3.6631
0	-0.238	3.6568
1	-0.255	3.6505
1	-0.289	3.6379
1	-0.323	3.6316
1	-0.34	3.6191
1	-0.374	3.6065
1	-0.408	3.6002
1	-0.442	3.5814
1	-0.476	3.5688
1	-0.493	3.5562
1	-0.527	3.5374
1	-0.561	3.5248
1	-0.578	3.506
1	-0.612	3.4871
1	-0.629	3.4683
1	-0.663	3.4494
1	-0.68	3.4306
1	-0.697	3.4054
1	-0.731	3.3866
1	-0.748	3.3615
1	-0.765	3.3426
1	-0.782	3.3175
1	-0.799	3.2923
1	-0.816	3.2672
1	-0.833	3.2421
1	-0.85	3.217
1	-0.867	3.1918
1	-0.884	3.1667
1	-0.901	3.1416
1	-0.901	3.1101
1	-0.918	3.085
1	-0.918	3.0536
1	-0.935	3.0284
1	-0.935	2.997
1	-0.935	2.9719
1	-0.935	2.9405
1	-0.952	2.9154
1	-0.952	2.8839
1	-0.952	2.8588
1	-0.952	2.8274
1	-0.935	2.8023
1	-0.935	2.7708
1	-0.935	2.7457
1	-0.935	2.7143
1	-0.918	2.6892
1	-0.918	2.6578
1	-0.901	2.6326
1	-0.884	2.6075
1	-0.884	2.5761
1	-0.867	2.5509
1	-0.85	2.5258
1	-0.85	2.5007
1	-0.833	2.4755
1	-0.816	2.4504
1	-0.799	2.4253
1	-0.782	2.4001
1	-0.765	2.3813
1	-0.748	2.3562
1	-0.714	2.331
1	-0.697	2.3122
1	-0.68	2.2933
1	-0.663	2.2682
1	-0.646	2.2494
1	-0.612	2.2305
1	-0.595	2.2117
1	-0.578	2.1928
1	-0.544	2.1802
1	-0.527	2.1614
1	-0.493	2.1488
1	-0.476	2.13
1	-0.442	2.1174
1	-0.425	2.1048
1	-0.391	2.0923
1	-0.374	2.0797
1	-0.34	2.0671
1	-0.323	2.0609
1	-0.289	2.0483
1	-0.272	2.042
1	-0.238	2.0357
1	-0.204	2.0232
1	-0.187	2.0169
1	-0.153	2.0169
1	-0.136	2.0106
1	-0.102	2.0043
1	-0.068	2.0043
1	-0.051	1.998
1	-0.017	1.998
1	0	1.998
1	0.017	1.998
1	0.051	1.998
1	0.068	2.0043
1	0.102	2.0043
1	0.119	2.0106
1	0.153	2.0106
1	0.187	2.0169
1	0.204	2.0232
0	0.238	2.0294
0	0.289	2.042
0	0.323	2.0483
0	0.357	2.0609
0	0.391	2.0734
0	0.425	2.086
0	0.476	2.0986
0	0.51	2.1111
0	0.544	2.13
2	0.578	2.1425
2	0.629	2.1614
2	0.68	2.1802
2	0.714	2.2054
2	0.765	2.2242
2	0.816	2.2494
2	0.85	2.2745
2	0.901	2.2996
2	0.935	2.331
2	0.986	2.3562
2	1.02	2.3876
2	1.054	2.419
2	1.105	2.4504
2	1.139	2.4881
2	1.173	2.5195
2	1.207	2.5572
2	1.241	2.5949
2	1.275	2.6326
2	1.309	2.6703
2	1.326	2.7143
2	1.36	2.752
2	1.394	2.796
2	1.411	2.8337
2	1.428	2.8777
2	1.462	2.9216
2	1.479	2.9656
2	1.496	3.0096
2	1.513	3.0599
2	1.513	3.1038
2	1.53	3.1478
2	1.547	3.1981
2	1.547	3.2421
2	1.547	3.2861
2	1.564	3.3363
2	1.564	3.3803
2	1.564	3.4306
2	1.564	3.4745
2	1.547	3.5248
2	1.547	3.5688
2	1.53	3.6191
2	1.53	3.6631
2	1.513	3.707
2	1.496	3.7573
2	1.496	3.8013
2	1.479	3.8453
2	1.462	3.8892
2	1.428	3.9332
2	1.411	3.9772
2	1.394	4.0149
2	1.377	4.0589
2	1.343	4.1029
2	1.326	4.1406
2	1.292	4.1783
2	1.275	4.2222
2	1.241	4.2599
2	1.207	4.2914
2	1.19	4.3291
2	1.156	4.3667
2	1.122	4.3982
2	1.105	4.4359
2	1.071	4.4673
2	1.037	4.4987
2	1.003	4.5301
2	0.969	4.5615
2	0.935	4.5867
2	0.918	4.6181
2	0.884	4.6432
2	0.85	4.6683
2	0.816	4.6935
2	0.782	4.7186
2	0.748	4.7437
2	0.714	4.7626
2	0.697	4.7877
2	0.663	4.8066
2	0.629	4.8254
2	0.595	4.8443
2	0.561	4.8631
2	0.527	4.882
2	0.51	4.8945
2	0.476	4.9134
2	0.442	4.926
2	0.408	4.9385
2	0.374	4.9511
2	0.357	4.9637
2	0.323	4.9699
2	0.289	4.9825
2	0.255	4.9888
2	0.238	4.9951
2	0.204	5.0014
2	0.17	5.0076
2	0.136	5.0139
2	0.119	5.0202
2	0.085	5.0202
2	0.051	5.0265
2	0.034	5.0265
2	0	5.0265
2	-0.017	5.0265
2	-0.051	5.0265
2	-0.068	5.0202
2	-0.102	5.0202
2	-0.136	5.0139
2	-0.153	5.0139
2	-0.187	5.0076
2	-0.221	5.0014
0	-0.255	4.9951
0	-0.306	4.9825
0	-0.34	4.9762
1	-0.391	4.9637
1	-0.442	4.9511
1	-0.493	4.9385
1	-0.544	4.9197
1	-0.595	4.9008
1	-0.646	4.882
1	-0.697	4.8631
1	-0.765	4.8443
1	-0.816	4.8191
1	-0.867	4.794
1	-0.918	4.7626
1	-0.969	4.7375
1	-1.02	4.706
1	-1.088	4.6746
1	-1.139	4.6432
1	-1.19	4.6055
1	-1.241	4.5678
1	-1.292	4.5301
1	-1.343	4.4924
1	-1.394	4.4484
1	-1.445	4.4044
1	-1.496	4.3605
1	-1.547	4.3165
1	-1.598	4.2662
1	-1.649	4.2222
1	-1.7	4.1657
1	-1.751	4.1154
1	-1.802	4.0652
1	-1.836	4.0086
1	-1.887	3.9521
1	-1.921	3.8955
1	-1.955	3.839
1	-2.006	3.7761
1	-2.04	3.7196
1	-2.057	3.6568
1	-2.091	3.5939
1	-2.125	3.5311
1	-2.142	3.462
1	-2.176	3.3992
1	-2.193	3.3363
1	-2.21	3.2672
1	-2.227	3.1981
1	-2.244	3.1353
1	-2.244	3.0661
1	-2.244	2.997
1	-2.261	2.9279
1	-2.261	2.8651
1	-2.244	2.796
1	-2.244	2.7269
1	-2.244	2.6578
1	-2.227	2.5949
1	-2.21	2.5258
1	-2.193	2.4567
1	-2.176	2.3939
1	-2.159	2.3247
1	-2.142	2.2619
1	-2.125	2.1991
1	-2.091	2.1362
1	-2.074	2.0734
1	-2.04	2.0106
1	-2.006	1.9478
1	-1.972	1.8912
1	-1.955	1.8284
1	-1.921	1.7718
1	-1.887	1.7153
1	-1.853	1.6587
1	-1.819	1.6022
1	-1.785	1.5456
1	-1.751	1.4954
1	-1.734	1.4451
1	-1.7	1.3886
1	-1.666	1.3383
1	-1.632	1.288
1	-1.598	1.2441
1	-1.581	1.1938
1	-1.547	1.1435
1	-1.513	1.0995
1	-1.496	1.0556
1	-1.462	1.0116
1	-1.445	0.9676
1	-1.411	0.92362
1	-1.394	0.87963
1	-1.377	0.84193
0	-1.343	0.79795
0	-1.309	0.76026
0	-1.275	0.72256
0	-1.241	0.67858
0	-1.224	0.64716
0	-1.19	0.60946
2	-1.173	0.57176
2	-1.139	0.53406
2	-1.105	0.50265
2	-1.071	0.47123
2	-1.037	0.43982
2	-1.003	0.4084
2	-0.986	0.37699
2	-0.952	0.34557
2	-0.935	0.32044
2	-0.901	0.28902
2	-0.884	0.26389
2	-0.85	0.23876
2	-0.833	0.21363
2	-0.816	0.18849
2	-0.799	0.16336
2	-0.782	0.13823
2	-0.765	0.1131
2	-0.748	0.094246
2	-0.731	0.069114
2	-0.714	0.050265
2	-0.697	0.025132
2	-0.68	0.0062831
2	-0.68	6.2705
2	-0.663	6.2517
2	-0.646	6.2265
2	-0.646	6.2077
2	-0.629	6.1889
2	-0.629	6.17
2	-0.612	6.1512
2	-0.612	6.1323
2	-0.612	6.1135
2	-0.612	6.0946
2	-0.595	6.0758
2	-0.595	6.0569
2	-0.595	6.0443
2	-0.595	6.0255
2	-0.595	6.0066
2	-0.595	5.9878
2	-0.595	5.9689
2	-0.595	5.9501
2	-0.595	5.9313
2	-0.595	5.9124
2	-0.612	5.8936
2	-0.612	5.881
2	-0.612	5.8621
2	-0.629	5.8433
2	-0.629	5.8244
0	-0.646	5.7993
0	-0.663	5.7805
0	-0.68	5.7616
0	-0.714	5.7428
0	-0.731	5.7176
1	-0.748	5.6988
1	-0.782	5.6736
1	-0.816	5.6485
1	-0.867	5.6234
1	-0.901	5.5982
1	-0.935	5.5668
1	-0.969	5.5417
1	-1.02	5.5103
1	-1.054	5.4789
1	-1.105	5.4474
1	-1.139	5.4097
1	-1.19	5.3783
1	-1.241	5.3406
1	-1.275	5.3029
1	-1.326	5.2652
1	-1.377	5.2213
1	-1.428	5.1773
1	-1.479	5.1333
1	-1.53	5.0893
1	-1.581	5.0453
1	-1.632	4.9951
1	-1.683	4.9448
1	-1.734	4.8945
1	-1.785	4.8443
1	-1.836	4.7877
1	-1.887	4.7312
1	-1.938	4.6746
1	-1.989	4.6118
1	-2.057	4.5553
1	-2.108	4.4924
1	-2.159	4.4296
1	-2.21	4.3605
1	-2.261	4.2914
1	-2.312	4.2222
1	-2.346	4.1531
1	-2.397	4.084
0	-2.431	4.0086
0	-2.465	3.9395
0	-2.482	3.8641
0	-2.516	3.7887
0	-2.533	3.7133
0	-2.567	3.6316
0	-2.584	3.5562
0	-2.584	3.4808
0	-2.601	3.3992
0	-2.618	3.3238
0	-2.618	3.2421
0	-2.618	3.1667
0	-2.618	3.085
0	-2.618	3.0096
0	-2.601	2.9279
0	-2.584	2.8525
0	-2.567	2.7708
0	-2.55	2.6955
0	-2.533	2.62
0	-2.516	2.5447
0	-2.482	2.4693
0	-2.465	2.3939
0	-2.431	2.3185
0	-2.397	2.2494
0	-2.363	2.174
0	-2.312	2.1048
0	-2.278	2.0357
0	-2.244	1.9666
0	-2.193	1.9038
0	-2.159	1.8347
0	-2.108	1.7718
0	-2.074	1.709
0	-2.023	1.6462
0	-1.989	1.5896
0	-1.938	1.5268
0	-1.904	1.4703
0	-1.853	1.4137
0	-1.802	1.3572
0	-1.768	1.3069
0	-1.717	1.2503
0	-1.683	1.2001
0	-1.649	1.1498
0	-1.598	1.0995
0	-1.564	1.0556
0	-1.53	1.0053
0	-1.496	0.96131
0	-1.462	0.91733
0	-1.428	0.87335
0	-1.394	0.82937
0	-1.36	0.79167
0	-1.326	0.74769
0	-1.292	0.70999
0	-1.275	0.67229
0	-1.241	0.63459
0	-1.224	0.59689
0	-1.19	0.5592
2	-1.173	0.5215
2	-1.139	0.49008
2	-1.105	0.45238
2	-1.071	0.42097
2	-1.054	0.38955
2	-1.02	0.35814
2	-0.986	0.32672
2	-0.969	0.29531
2	-0.935	0.27017
2	-0.918	0.23876
2	-0.901	0.21363
2	-0.884	0.18849
2	-0.85	0.16336
2	-0.833	0.13195
2	-0.816	0.10681
2	-0.799	0.087963
2	-0.782	0.062831
2	-0.782	0.037699
2	-0.765	0.012566
2	-0.748	6.2768
2	-0.731	6.2517
2	-0.731	6.2265
2	-0.714	6.2077
2	-0.714	6.1889
2	-0.697	6.1637
2	-0.697	6.1449
2	-0.697	6.1197
2	-0.68	6.1009
2	-0.68	6.082
2	-0.68	6.0569
2	-0.68	6.0381
2	-0.68	6.0192
2	-0.68	6.0004
2	-0.68	5.9752
2	-0.68	5.9564
0	-0.697	5.9375
0	-0.697	5.9124
0	-0.714	5.8936
0	-0.731	5.8684
0	-0.748	5.8496
0	-0.765	5.8244
0	-0.799	5.7993
0	-0.816	5.7805
0	-0.833	5.7553
0	-0.85	5.7302
0	-0.867	5.6988
0	-0.901	5.6736
0	-0.918	5.6485
0	-0.952	5.6171
0	-0.969	5.592
0	-1.003	5.5605
0	-1.037	5.5291
0	-1.054	5.4977
0	-1.088	5.4663
0	-1.122	5.4286
0	-1.156	5.3972
0	-1.19	5.3595
0	-1.224	5.3281
0	-1.258	5.2904
0	-1.292	5.2464
0	-1.326	5.2087
0	-1.36	5.171
0	-1.411	5.127
0	-1.445	5.083
0	-1.479	5.039
0	-1.513	4.9951
0	-1.564	4.9511
0	-1.598	4.9008
0	-1.649	4.8506
0	-1.683	4.8003
0	-1.734	4.75
0	-1.768	4.6998
0	-1.819	4.6432
0	-1.853	4.5867
0	-1.887	4.5301
0	-1.938	4.4736
0	-1.972	4.417
0	-2.023	4.3542
0	-2.057	4.2914
0	-2.091	4.2285
0	-2.125	4.1657
0	-2.159	4.1029
0	-2.193	4.04
0	-2.227	3.9709
0	-2.261	3.9018
0	-2.278	3.8327
0	-2.312	3.7636
0	-2.329	3.6945
0	-2.346	3.6254
0	-2.363	3.5562
0	-2.38	3.4808
0	-2.397	3.4117
0	-2.414	3.3363
0	-2.414	3.2672
0	-2.414	3.1918
2	-2.414	3.1227
2	-2.397	3.0473
2	-2.38	2.9782
2	-2.363	2.9028
2	-2.329	2.8337
2	-2.312	2.7646
2	-2.278	2.6955
2	-2.244	2.6263
2	-2.21	2.5572
2	-2.176	2.4944
0	-2.142	2.4316
0	-2.108	2.3624
0	-2.091	2.2996
0	-2.057	2.2368
0	-2.023	2.1802
0	-1.972	2.1174
0	-1.938	2.0609
0	-1.904	1.998
0	-1.853	1.9415
0	-1.819	1.8912
0	-1.785	1.8347
0	-1.734	1.7781
0	-1.7	1.7279
0	-1.649	1.6776
0	-1.598	1.6273
0	-1.564	1.5833
0	-1.513	1.5331
0	-1.479	1.4891
0	-1.428	1.4451
0	-1.394	1.4011
0	-1.343	1.3634
0	-1.309	1.3257
0	-1.258	1.2817
0	-1.224	1.2441
0	-1.173	1.2126
0	-1.139	1.1749
0	-1.105	1.1435
0	-1.054	1.1121
0	-1.02	1.0807
0	-0.986	1.0493
0	-0.952	1.0179
0	-0.901	0.99273
0	-0.867	0.96131
0	-0.833	0.93618
0	-0.799	0.91105
0	-0.765	0.88592
0	-0.731	0.86707
0	-0.697	0.84193
0	-0.663	0.82309
0	-0.646	0.80424
0	-0.612	0.78539
0	-0.578	0.76654
0	-0.544	0.74769
0	-0.51	0.73512
0	-0.493	0.71627
0	-0.459	0.70371
0	-0.425	0.69114
0	-0.408	0.67858
0	-0.374	0.66601
0	-0.357	0.65344
0	-0.323	0.64088
0	-0.306	0.63459
0	-0.272	0.62203
0	-0.255	0.61574
0	-0.221	0.60946
0	-0.204	0.60318
0	-0.17	0.59689
0	-0.153	0.59061
0	-0.119	0.58433
0	-0.102	0.58433
0	-0.085	0.57805
0	-0.051	0.57805
0	-0.034	0.57805
0	0	0.57805
0	0	0.57805
0	0.017	0.57805
0	0.051	0.57805
1	0.068	0.57805
1	0.085	0.58433
1	0.085	0.58433
1	0.102	0.59061
1	0.119	0.59061
1	0.136	0.59689
1	0.136	0.60318
1	0.153	0.60318
1	0.17	0.60946
1	0.187	0.61574
1	0.187	0.62203
1	0.204	0.62831
1	0.221	0.63459
1	0.238	0.64088
1	0.255	0.64716
1	0.272	0.65973
1	0.272	0.66601
1	0.289	0.67229
1	0.306	0.68486
1	0.323	0.69114
1	0.34	0.70371
1	0.357	0.71627
1	0.374	0.72256
1	0.391	0.73512
1	0.408	0.74769
1	0.425	0.76026
1	0.442	0.77282
1	0.459	0.79167
1	0.476	0.80424
1	0.493	0.8168
1	0.527	0.83565
1	0.544	0.84822
1	0.561	0.86707
1	0.578	0.88592
1	0.612	0.90477
1	0.629	0.92362
1	0.646	0.94246
1	0.663	0.96131
0	0.714	0.98016
0	0.748	1.0053
0	0.782	1.0241
0	0.816	1.0493
0	0.85	1.0744
0	0.884	1.0995
0	0.935	1.131
0	0.969	1.1561
0	1.003	1.1875
0	1.037	1.2189
0	1.088	1.2503
0	1.122	1.2817
0	1.173	1.3195
0	1.207	1.3572
0	1.241	1.3948
0	1.292	1.4325
0	1.326	1.4703
0	1.377	1.5079
0	1.411	1.5519
0	1.462	1.5959
0	1.496	1.6399
0	1.547	1.6839
0	1.581	1.7341
0	1.632	1.7844
0	1.666	1.8347
2	1.7	1.8849
2	1.751	1.9352
2	1.802	1.9917
2	1.853	2.042
2	1.904	2.0986
2	1.955	2.1614
2	1.989	2.2179
2	2.04	2.2808
2	2.091	2.3436
2	2.125	2.4064
2	2.159	2.4693
2	2.193	2.5321
2	2.227	2.6012
2	2.261	2.6703
2	2.295	2.7394
2	2.312	2.8085
2	2.346	2.8777
2	2.363	2.9468
2	2.38	3.0222
2	2.397	3.0913
2	2.397	3.1604
2	2.414	3.2358
2	2.414	3.3112
2	2.414	3.3803
2	2.414	3.4557
2	2.414	3.5248
2	2.397	3.6002
2	2.397	3.6693
2	2.38	3.7447
2	2.363	3.8138
0	2.329	3.883
0	2.312	3.9521
0	2.278	4.0212
0	2.227	4.0903
0	2.193	4.1594
0	2.159	4.2222
0	2.125	4.2851
0	2.074	4.3542
0	2.04	4.4107
0	1.989	4.4736
0	1.955	4.5364
0	1.904	4.593
0	1.87	4.6495
0	1.819	4.706
0	1.785	4.7563
0	1.734	4.8129
0	1.7	4.8631
0	1.649	4.9134
0	1.598	4.9637
0	1.564	5.0076
0	1.53	5.0579
0	1.479	5.1019
0	1.445	5.1459
0	1.411	5.1898
0	1.36	5.2338
0	1.326	5.2715
0	1.292	5.3092
0	1.258	5.3469
0	1.224	5.3846
0	1.19	5.4223
0	1.156	5.46
0	1.122	5.4914
0	1.088	5.5291
0	1.071	5.5605
0	1.037	5.592
0	1.003	5.6234
0	0.986	5.6548
0	0.952	5.6799
0	0.935	5.7113
0	0.918	5.7365
1	0.884	5.7679
1	0.85	5.793
1	0.816	5.8182
1	0.799	5.8433
1	0.765	5.8684
1	0.731	5.8873
1	0.714	5.9124
1	0.68	5.9313
1	0.646	5.9501
1	0.629	5.9689
1	0.595	5.9878
1	0.578	6.0066
1	0.561	6.0255
1	0.527	6.0443
1	0.51	6.0569
1	0.493	6.0758
1	0.476	6.0883
0	0.459	6.1009
0	0.459	6.1135
0	0.442	6.1323
1	0.442	6.1449
1	0.425	6.1574
1	0.408	6.17
1	0.391	6.1826
1	0.374	6.1951
1	0.357	6.2014
1	0.34	6.214
1	0.34	6.2265
1	0.323	6.2328
1	0.306	6.2454
1	0.289	6.2517
1	0.272	6.2642
1	0.272	6.2705
1	0.255	6.2768
0	0.255	0.0062831
0	0.255	0.012566
0	0.255	0.018849
1	0.255	0.031415
1	0.255	0.037699
1	0.238	0.043982
1	0.221	0.050265
1	0.221	0.056548
1	0.204	0.062831
1	0.204	0.069114
1	0.187	0.075397
1	0.187	0.08168
1	0.17	0.087963
1	0.17	0.094246
1	0.153	0.10053
1	0.153	0.10681
1	0.153	0.10681
1	0.136	0.1131
1	0.136	0.11938
1	0.119	0.11938
1	0.119	0.12566
1	0.119	0.13195
1	0.102	0.13195
1	0.102	0.13823
1	0.102	0.13823
1	0.085	0.14451
1	0.085	0.14451
1	0.085	0.15079
1	0.085	0.15079
1	0.068	0.15708
1	0.068	0.15708
1	0.068	0.15708
1	0.051	0.16336
1	0.051	0.16336
1	0.051	0.16336
1	0.051	0.16336
1	0.034	0.16964
1	0.034	0.16964
1	0.034	0.16964
1	0.034	0.16964
1	0.017	0.16964
1	0.017	0.17593
1	0.017	0.17593
1	0.017	0.17593
1	0	0.17593
1	0	0.17593
1	0	0.17593
1	0	0.17593
1	0	0.17593
1	0	0.17593
1	0	0.17593
1	0	0.17593
1	0	0.17593
1	-0.017	0.17593
1	-0.017	0.17593
1	-0.017	0.17593
1	-0.017	0.16964
1	-0.034	0.16964
1	-0.034	0.16964
1	-0.034	0.16964
1	-0.034	0.16964
1	-0.051	0.16336
1	-0.051	0.16336
1	-0.051	0.16336
1	-0.051	0.16336
1	-0.068	0.15708
1	-0.068	0.15708
0	-0.068	0.15079
0	-0.051	0.15079
0	-0.051	0.15079
0	-0.034	0.15079
0	-0.034	0.14451
0	-0.034	0.14451
0	-0.017	0.14451
0	-0.017	0.14451
0	-0.017	0.14451
1	0	0.14451
1	0	0.14451
1	-0.017	0.14451
1	-0.017	0.13823
1	-0.017	0.13823
1	-0.034	0.13823
1	-0.034	0.13823
1	-0.034	0.13823
1	-0.051	0.13823
1	-0.051	0.13195
1	-0.051	0.13195
1	-0.068	0.13195
1	-0.068	0.12566
1	-0.068	0.12566
1	-0.085	0.11938
1	-0.085	0.11938
0	-0.085	0.11938
0	-0.085	0.1131
0	-0.068	0.1131
1	-0.068	0.10681
1	-0.068	0.10681
1	-0.085	0.10681
1	-0.085	0.10053
1	-0.102	0.10053
1	-0.102	0.094246
1	-0.102	0.094246
0	-0.102	0.087963
0	-0.102	0.08168
0	-0.102	0.08168
0	-0.102	0.075397
0	-0.085	0.075397
0	-0.085	0.075397
0	-0.085	0.069114
0	-0.085	0.069114
0	-0.085	0.062831
2	-0.068	0.062831
2	-0.068	0.056548
2	-0.051	0.056548
2	-0.034	0.056548
2	-0.017	0.056548
2	0	0.056548
2	0	0.056548
2	0	0.056548
2	0.017	0.056548
2	0.034	0.056548
2	0.051	0.056548
2	0.068	0.056548
0	0.068	0.062831
1	0.068	0.062831
1	0.051	0.062831
1	0.051	0.069114
1	0.034	0.069114
1	0.034	0.069114
1	0.017	0.069114
1	0.017	0.075397
1	0.017	0.075397
1	0	0.075397
1	0	0.075397
1	0	0.075397
1	0	0.075397
1	-0.017	0.075397
1	-0.017	0.069114
1	-0.034	0.069114
1	-0.034	0.069114
1	-0.051	0.069114
1	-0.051	0.069114
1	-0.068	0.062831
1	-0.068	0.062831
1	-0.085	0.056548
1	-0.085	0.056548
1	-0.102	0.050265
1	-0.119	0.050265
1	-0.119	0.043982
1	-0.136	0.043982
0	-0.136	0.037699
0	-0.119	0.031415
0	-0.119	0.031415
0	-0.119	0.025132
2	-0.119	0.018849
2	-0.102	0.018849
2	-0.102	0.012566
2	-0.085	0.012566
2	-0.068	0.0062831
2	-0.068	0.0062831
2	-0.051	0.0062831
2	-0.034	0.0062831
2	-0.017	0
2	-0.017	0
2	0	0
2	0	0
2	0	0
0	0	0
0	0	0
0	0	0
0	0	0
0	0	0
0	0	0.0062831
0	0	0.0062831
0	0	0.0062831
0	0	0.0062831
0	0	0.0062831
0	0	0.0062831
0	0	0.0062831
0	0.017	0.0062831
0	0.017	0.0062831
2	0.017	0.0062831
2	0.017	0.0062831
2	0.034	0.012566
2	0.051	0.012566
2	0.051	0.012566
2	0.068	0.012566
2	0.085	0.018849
0	0.085	0.018849
0	0.085	0.025132
0	0.085	0.025132
1	0.085	0.031415
1	0.085	0.031415
1	0.068	0.031415
1	0.051	0.037699
1	0.051	0.037699
1	0.034	0.037699
1	0.034	0.037699
1	0.017	0.043982
1	0	0.043982
1	0	0.043982
1	0	0.043982
1	0	0.043982
1	-0.017	0.043982
1	-0.017	0.043982
1	-0.034	0.037699
1	-0.034	0.037699
1	-0.051	0.037699
1	-0.068	0.037699
1	-0.068	0.031415
1	-0.085	0.031415
1	-0.085	0.025132
1	-0.102	0.025132
1	-0.119	0.018849
1	-0.119	0.018849
1	-0.136	0.012566
1	-0.153	0.0062831
1	-0.153	0.0062831
0	-0.153	0
0	-0.153	6.2768
0	-0.153	6.2705
0	-0.153	6.2642
0	-0.153	6.2642
2	-0.153	6.258
2	-0.153	6.2517
2	-0.136	6.2454
2	-0.119	6.2454
2	-0.119	6.2391
2	-0.102	6.2391
2	-0.102	6.2328
2	-0.085	6.2328
2	-0.085	6.2265
2	-0.068	6.2265
2	-0.068	6.2203
2	-0.051	6.2203
2	-0.034	6.2203
2	-0.034	6.2203
2	-0.017	6.214
2	-0.017	6.214
2	0	6.214
2	0	6.214
2	0	6.214
2	0	6.214
2	0.017	6.214
2	0.017	6.214
2	0.034	6.214
2	0.034	6.2203
2	0.051	6.2203
2	0.051	6.2203
2	0.068	6.2265
2	0.068	6.2265
2	0.085	6.2265
2	0.085	6.2328
2	0.102	6.2328
2	0.119	6.2391
2	0.119	6.2391
0	0.119	6.2454
0	0.119	6.2517
0	0.119	6.2517
0	0.119	6.258
0	0.119	6.2642
0	0.119	6.2642
0	0.119	6.2705
0	0.119	6.2705
1	0.119	6.2768
1	0.102	6.2768
1	0.085	0
1	0.085	0
1	0.068	0.0062831
1	0.051	0.0062831
1	0.051	0.0062831
1	0.034	0.012566
1	0.017	0.012566
1	0.017	0.012566
1	0	0.012566
1	0	0.012566
1	0	0.012566
1	-0.017	0.012566
1	-0.017	0.012566
1	-0.034	0.012566
1	-0.051	0.0062831
1	-0.051	0.0062831
1	-0.068	0.0062831
1	-0.085	0
1	-0.085	0
1	-0.102	6.2768
2	-0.102	6.2768
2	-0.085	6.2705
2	-0.085	6.2705
2	-0.068	6.2642
2	-0.051	6.2642
2	-0.051	6.2642
2	-0.034	6.2642
2	-0.034	6.258
2	-0.017	6.258
2	0	6.258
2	0	6.258
2	0	6.258
2	0.017	6.258
2	0.017	6.258
2	0.034	6.258
2	0.034	6.2642
2	0.051	6.2642
2	0.068	6.2642
2	0.068	6.2705
2	0.085	6.2705
2	0.102	6.2768
2	0.102	6.2768
2	0.119	0
0	0.119	0
0	0.119	0.0062831
0	0.119	0.012566
1	0.119	0.012566
1	0.119	0.018849
1	0.102	0.018849
1	0.085	0.025132
1	0.085	0.025132
1	0.068	0.031415
1	0.051	0.031415
1	0.051	0.031415
1	0.034	0.037699
1	0.034	0.037699
1	0.017	0.037699
1	0.017	0.037699
1	0	0.037699
1	0	0.037699
1	0	0.037699
1	-0.017	0.037699
1	-0.017	0.037699
1	-0.034	0.037699
1	-0.051	0.031415
1	-0.051	0.031415
1	-0.068	0.031415
1	-0.068	0.025132
1	-0.085	0.025132
1	-0.102	0.025132
1	-0.102	0.018849
1	-0.119	0.018849
1	-0.119	0.012566
1	-0.136	0.0062831
0	-0.136	0.0062831
0	-0.136	0
0	-0.136	6.2768
2	-0.136	6.2768
2	-0.119	6.2705
2	-0.119	6.2642
2	-0.102	6.2642
2	-0.085	6.258
2	-0.085	6.258
2	-0.068	6.2517
2	-0.068	6.2517
2	-0.051	6.2517
2	-0.034	6.2454
2	-0.034	6.2454
2	-0.017	6.2454
2	-0.017	6.2454
2	0	6.2454
2	0	6.2454
0	0	6.2454
0	0	6.2454
0	0	6.2454
0	0	6.2454
0	0	6.2454
0	0	6.2454
0	0	6.2454
1	0	6.2454
1	-0.017	6.2454
1	-0.034	6.2454
1	-0.034	6.2391
1	-0.051	6.2391
1	-0.068	6.2391
1	-0.085	6.2328
1	-0.102	6.2328
1	-0.102	6.2265
1	-0.119	6.2265
1	-0.136	6.2203
1	-0.153	6.214
1	-0.17	6.214
1	-0.17	6.2077
1	-0.187	6.2014
1	-0.204	6.1951
1	-0.221	6.1889
0	-0.221	6.1826
2	-0.238	6.1763
2	-0.221	6.1637
2	-0.221	6.1574
2	-0.204	6.1512
2	-0.204	6.1449
2	-0.204	6.1386
2	-0.187	6.1323
2	-0.187	6.126
2	-0.187	6.1197
2	-0.187	6.1135
2	-0.17	6.1135
2	-0.17	6.1072
2	-0.17	6.1009
2	-0.17	6.0946
2	-0.153	6.0883
2	-0.153	6.082
2	-0.153	6.082
2	-0.153	6.0758
2	-0.153	6.0695
2	-0.136	6.0632
2	-0.136	6.0632
2	-0.136	6.0569
2	-0.136	6.0506
2	-0.136	6.0506
2	-0.136	6.0443
2	-0.136	6.0381
2	-0.136	6.0381
2	-0.136	6.0318
2	-0.136	6.0255
2	-0.119	6.0255
2	-0.119	6.0192
2	-0.119	6.0129
2	-0.119	6.0129
2	-0.119	6.0066
2	-0.119	6.0004
2	-0.119	6.0004
2	-0.119	5.9941
2	-0.119	5.9878
2	-0.119	5.9878
2	-0.136	5.9815
2	-0.136	5.9815
2	-0.136	5.9752
2	-0.136	5.9689
2	-0.136	5.9689
2	-0.136	5.9627
2	-0.136	5.9564
2	-0.136	5.9501
2	-0.136	5.9501
2	-0.136	5.9438
2	-0.153	5.9375
2	-0.153	5.9375
2	-0.153	5.9313
2	-0.153	5.925
2	-0.153	5.9187
2	-0.153	5.9124
2	-0.17	5.9124
2	-0.17	5.9061
2	-0.17	5.8998
2	-0.17	5.8936
2	-0.187	5.8873
2	-0.187	5.881
2	-0.187	5.8747
2	-0.204	5.8684
2	-0.204	5.8621
2	-0.204	5.8559
2	-0.221	5.8496
2	-0.221	5.8433
2	-0.221	5.837
2	-0.238	5.8307
2	-0.238	5.8244
2	-0.255	5.8182
2	-0.255	5.8056
2	-0.272	5.7993
2	-0.272	5.793
2	-0.289	5.7805
2	-0.289	5.7742
2	-0.323	5.7616
2	-0.34	5.7553
2	-0.357	5.7428
2	-0.391	5.7302
2	-0.408	5.7176
2	-0.425	5.705
2	-0.459	5.6925
2	-0.476	5.6799
2	-0.51	5.6611
2	-0.527	5.6485
2	-0.561	5.6297
2	-0.578	5.6171
2	-0.612	5.5982
2	-0.629	5.5794
2	-0.663	5.5605
2	-0.697	5.5354
2	-0.714	5.5166
2	-0.748	5.4914
2	-0.782	5.4726
2	-0.816	5.4474
2	-0.833	5.4223
2	-0.867	5.3972
2	-0.901	5.3658
2	-0.935	5.3406
2	-0.969	5.3092
2	-1.003	5.2841
2	-1.037	5.2527
2	-1.088	5.2213
2	-1.122	5.1836
2	-1.156	5.1521
2	-1.19	5.1144
2	-1.241	5.0767
2	-1.292	5.039
2	-1.343	5.0014
2	-1.377	4.9574
2	-1.411	4.9197
2	-1.462	4.8757
2	-1.496	4.8317
2	-1.547	4.7814
2	-1.581	4.7375
2	-1.632	4.6872
2	-1.666	4.6369
2	-1.717	4.5867
2	-1.751	4.5364
2	-1.802	4.4798
2	-1.836	4.4296
2	-1.87	4.373
2	-1.921	4.3165
2	-1.955	4.2537
2	-1.989	4.1971
2	-2.023	4.1343
2	-2.057	4.0714
2	-2.091	4.0086
2	-2.125	3.9458
2	-2.159	3.883
2	-2.176	3.8201
2	-2.21	3.751
2	-2.227	3.6882
2	-2.244	3.6191
2	-2.261	3.5499
2	-2.278	3.4808
2	-2.295	3.4117
2	-2.295	3.3426
2	-2.312	3.2735
2	-2.312	3.2044
2	-2.312	3.1353
2	-2.312	3.0661
2	-2.295	2.997
2	-2.295	2.9279
2	-2.278	2.8588
2	-2.261	2.7897
2	-2.244	2.7206
2	-2.227	2.6578
2	-2.21	2.5886
2	-2.176	2.5258
2	-2.159	2.4567
2	-2.125	2.3939
2	-2.091	2.331
2	-2.057	2.2682
2	-2.023	2.2054
2	-1.989	2.1425
2	-1.955	2.086
2	-1.921	2.0294
2	-1.87	1.9729
2	-1.836	1.9163
2	-1.785	1.8598
2	-1.751	1.8033
2	-1.7	1.753
2	-1.666	1.7027
2	-1.615	1.6525
2	-1.581	1.6085
2	-1.53	1.5582
2	-1.496	1.5142
2	-1.445	1.4703
2	-1.411	1.4263
2	-1.36	1.3823
2	-1.309	1.3446
2	-1.275	1.3069
2	-1.241	1.2692
2	-1.19	1.2315
2	-1.156	1.1938
2	-1.105	1.1624
2	-1.071	1.1247
2	-1.037	1.0933
2	-0.986	1.0681
2	-0.952	1.0367
2	-0.918	1.0053
2	-0.884	0.98016
2	-0.85	0.95503
2	-0.816	0.9299
2	-0.782	0.90477
2	-0.748	0.87963
2	-0.714	0.86079
2	-0.68	0.83565
2	-0.646	0.8168
2	-0.612	0.79795
2	-0.578	0.7791
1	-0.561	0.76654
1	-0.527	0.74769
1	-0.51	0.72884
1	-0.493	0.71627
1	-0.476	0.69742
1	-0.459	0.68486
1	-0.459	0.67229
1	-0.442	0.65973
0	-0.408	0.64716
0	-0.391	0.63459
0	-0.357	0.62203
0	-0.34	0.60946
1	-0.306	0.60318
1	-0.289	0.59061
1	-0.289	0.58433
1	-0.272	0.57176
1	-0.255	0.56548
1	-0.255	0.5592
1	-0.238	0.55291
1	-0.221	0.54663
1	-0.221	0.53406
0	-0.187	0.52778
0	-0.17	0.52778
0	-0.153	0.5215
1	-0.136	0.51521
1	-0.119	0.50893
1	-0.102	0.50893
1	-0.102	0.50265
1	-0.085	0.50265
1	-0.085	0.49637
1	-0.068	0.49637
1	-0.068	0.49637
1	-0.051	0.49008
1	-0.051	0.49008
1	-0.034	0.49008
1	-0.034	0.4838
1	-0.017	0.4838
1	-0.017	0.4838
0	0	0.4838
0	0.017	0.4838
0	0.034	0.4838
0	0.051	0.49008
0	0.068	0.49008
0	0.085	0.49008
0	0.119	0.49637
0	0.136	0.50265
0	0.153	0.50265
0	0.17	0.50893
0	0.204	0.51521
0	0.221	0.5215
0	0.238	0.52778
2	0.255	0.53406
2	0.289	0.54663
2	0.323	0.55291
2	0.357	0.56548
2	0.391	0.57805
2	0.425	0.59061
2	0.476	0.60318
2	0.51	0.61574
2	0.544	0.63459
2	0.578	0.65344
2	0.612	0.67229
2	0.646	0.69114
2	0.697	0.70999
2	0.731	0.72884
2	0.765	0.75397
2	0.816	0.7791
2	0.85	0.80424
2	0.901	0.82937
2	0.935	0.8545
2	0.986	0.88592
2	1.037	0.91733
2	1.071	0.94875
2	1.122	0.98016
2	1.173	1.0179
2	1.207	1.0493
2	1.258	1.087
2	1.309	1.131
2	1.36	1.1687
2	1.411	1.2126
2	1.462	1.2566
2	1.513	1.3006
2	1.564	1.3446
2	1.615	1.3948
2	1.683	1.4451
2	1.734	1.4954
2	1.785	1.5456
2	1.836	1.6022
2	1.887	1.6587
2	1.938	1.7153
2	1.989	1.7781
2	2.04	1.8347
2	2.091	1.8975
2	2.142	1.9603
0	2.193	2.0294
0	2.227	2.0923
0	2.261	2.1614
0	2.295	2.2305
0	2.329	2.2996
0	2.346	2.3687
0	2.38	2.4441
0	2.414	2.5132
0	2.431	2.5886
0	2.448	2.6578
0	2.465	2.7332
0	2.482	2.8085
0	2.499	2.8839
0	2.499	2.9593
0	2.499	3.0347
0	2.499	3.1101
0	2.499	3.1855
0	2.499	3.2609
0	2.499	3.3363
0	2.482	3.4117
0	2.465	3.4871
0	2.448	3.5562
0	2.431	3.6316
0	2.414	3.707
0	2.38	3.7761
0	2.346	3.8453
0	2.329	3.9207
0	2.295	3.9898
0	2.261	4.0589
0	2.227	4.1217
0	2.176	4.1908
0	2.142	4.2537
0	2.108	4.3165
0	2.057	4.3793
0	2.023	4.4421
0	1.972	4.505
0	1.938	4.5615
0	1.887	4.6181
0	1.853	4.6746
0	1.802	4.7312
0	1.768	4.7877
0	1.717	4.838
0	1.666	4.8883
0	1.632	4.9385
0	1.581	4.9888
0	1.547	5.0328
0	1.513	5.083
0	1.462	5.127
0	1.428	5.171
0	1.394	5.2087
0	1.343	5.2527
0	1.309	5.2904
0	1.275	5.3343
0	1.241	5.372
0	1.207	5.4035
0	1.173	5.4412
0	1.139	5.4789
0	1.105	5.5103
0	1.088	5.5417
0	1.054	5.5794
0	1.02	5.6108
0	1.003	5.6359
0	0.969	5.6674
1	0.952	5.6988
1	0.918	5.7239
1	0.884	5.7553
1	0.85	5.7805
1	0.816	5.8056
1	0.782	5.8307
1	0.748	5.8496
1	0.731	5.8747
1	0.697	5.8936
1	0.663	5.9187
1	0.646	5.9375
1	0.612	5.9564
1	0.595	5.9752
1	0.561	5.9941
1	0.544	6.0066
1	0.51	6.0255
1	0.493	6.0381
1	0.476	6.0569
1	0.459	6.0695
1	0.425	6.082
1	0.408	6.0946
1	0.391	6.1072
1	0.374	6.1197
1	0.357	6.1323
1	0.34	6.1386
1	0.323	6.1512
1	0.306	6.1637
1	0.289	6.17
1	0.272	6.1763
1	0.255	6.1889
1	0.238	6.1951
1	0.221	6.2014
1	0.204	6.2077
1	0.187	6.214
0	0.187	6.2203
0	0.187	6.2265
0	0.187	6.2328
0	0.187	6.2391
0	0.187	6.2454
0	0.187	6.2517
0	0.187	6.258
0	0.187	6.258
1	0.17	6.2642
1	0.17	6.2705
1	0.153	6.2768
1	0.136	0
1	0.136	0
1	0.119	0.0062831
1	0.102	0.012566
1	0.102	0.012566
1	0.085	0.018849
1	0.068	0.018849
1	0.068	0.018849
1	0.051	0.025132
1	0.051	0.025132
1	0.034	0.025132
0	0.034	0.031415
0	0.034	0.031415
1	0.034	0.031415
1	0.034	0.031415
1	0.017	0.031415
1	0	0.031415
1	0	0.031415
1	0	0.031415
1	0	0.031415
1	-0.017	0.031415
1	-0.017	0.031415
1	-0.034	0.031415
0	-0.034	0.031415
0	-0.034	0.031415
0	-0.034	0.025132
0	-0.034	0.025132
0	-0.034	0.025132
0	-0.034	0.025132
0	-0.034	0.025132
0	-0.017	0.025132
0	-0.017	0.018849
0	-0.017	0.018849
0	-0.017	0.018849
0	-0.017	0.018849
0	-0.017	0.018849
0	-0.017	0.018849
0	-0.017	0.018849
0	-0.017	0.012566
0	-0.017	0.012566
0	-0.017	0.012566
0	-0.017	0.012566
0	-0.017	0.012566
0	-0.017	0.012566
0	-0.017	0.012566
0	-0.017	0.012566
0	-0.017	0.012566
0	-0.017	0.0062831
0	-0.017	0.0062831
0	-0.017	0.0062831
0	-0.017	0.0062831
0	-0.017	0.0062831
0	-0.017	0.0062831
0	0	0.0062831
0	0	0.0062831
0	0	0.0062831
0	0	0.0062831
0	0	0.0062831
0	0	0.0062831
0	0	0.0062831
0	0	0
0	0	0
0	0	0
0	0	0
0	0	0
0	0	0
0	0	0
0	0	0
0	0	0
0	0	0
0	0	0
0	0	0
0	0	0
0	0	0
0	0	0
0	0	0
0	0	6.2768
0	0	6.2768
0	0	6.2768
0	0	6.2768
0	0	6.2768
0	0	6.2768
0	0	6.2768
1	0	6.2768
1	-0.017	6.2768
1	-0.034	6.2768
1	-0.034	6.2768
1	-0.051	6.2705
1	-0.068	6.2705
1	-0.068	6.2705
1	-0.085	6.2642
1	-0.102	6.2642
1	-0.119	6.258
1	-0.119	6.258
0	-0.119	6.2517
0	-0.119	6.2454
0	-0.136	6.2454
0	-0.136	6.2391
0	-0.136	6.2328
0	-0.136	6.2328
0	-0.136	6.2265
0	-0.136	6.2203
0	-0.136	6.2203
0	-0.136	6.214
0	-0.153	6.2077
0	-0.153	6.2014
0	-0.153	6.2014
2	-0.153	6.1951
2	-0.153	6.1889
2	-0.136	6.1826
2	-0.136	6.1826
2	-0.119	6.1763
2	-0.119	6.1763
2	-0.119	6.17
2	-0.102	6.1637
2	-0.102	6.1637
2	-0.085	6.1574
2	-0.085	6.1574
2	-0.085	6.1512
2	-0.068	6.1512
2	-0.068	6.1512
2	-0.068	6.1449
2	-0.051	6.1449
2	-0.051	6.1449
2	-0.034	6.1449
2	-0.034	6.1386
2	-0.034	6.1386
2	-0.017	6.1386
2	-0.017	6.1386
2	-0.017	6.1386
2	-0.017	6.1386
2	0	6.1323
2	0	6.1323
2	0	6.1323
2	0	6.1323
2	0	6.1323
2	0	6.1386
2	0.017	6.1386
2	0.017	6.1386
2	0.017	6.1386
2	0.034	6.1386
2	0.034	6.1386
2	0.034	6.1386
2	0.051	6.1449
2	0.051	6.1449
2	0.051	6.1449
2	0.068	6.1512
2	0.068	6.1512
2	0.068	6.1512
2	0.085	6.1574
2	0.085	6.1574
2	0.085	6.1637
2	0.102	6.1637
2	0.102	6.17
2	0.119	6.17
2	0.119	6.1763
2	0.119	6.1763
2	0.136	6.1826
2	0.136	6.1889
2	0.153	6.1889
2	0.153	6.1951
0	0.153	6.2014
0	0.153	6.2077
0	0.153	6.214
0	0.136	6.214
0	0.136	6.2203
0	0.136	6.2265
0	0.136	6.2265
0	0.136	6.2328
0	0.136	6.2391
0	0.136	6.2391
0	0.136	6.2454
0	0.119	6.2517
0	0.119	6.2517
0	0.119	6.258
0	0.119	6.2642
0	0.119	6.2642
1	0.119	6.2705
1	0.119	6.2705
1	0.102	6.2768
1	0.085	0
1	0.068	0
1	0.068	0
1	0.051	0.0062831
1	0.034	0.0062831
1	0.034	0.0062831
1	0.017	0.0062831
1	0	0.0062831
1	0	0.0062831
1	0	0.0062831
1	0	0.0062831
1	-0.017	0.0062831
0	-0.017	0.0062831
0	-0.017	0.0062831
0	-0.017	0.0062831
0	-0.017	0.0062831
0	-0.017	0.0062831
0	-0.017	0.0062831
0	-0.017	0
0	-0.017	0
0	-0.017	0
0	-0.017	0
0	-0.017	0
0	-0.017	0
0	-0.017	0
0	-0.017	0
0	-0.017	6.2768
0	-0.017	6.2768
2	-0.017	6.2768
2	0	6.2768
2	0	6.2768
2	0	6.2768
2	0.017	6.2768
2	0.017	6.2768
2	0.034	6.2831
2	0.051	0
2	0.051	0
2	0.068	0
2	0.085	0.0062831
0	0.085	0.0062831
0	0.085	0.012566
0	0.085	0.012566
0	0.085	0.018849
0	0.085	0.018849
0	0.085	0.018849
1	0.085	0.025132
1	0.085	0.025132
1	0.068	0.031415
1	0.051	0.031415
1	0.051	0.031415
1	0.034	0.037699
1	0.034	0.037699
1	0.017	0.037699
1	0	0.037699
1	0	0.037699
1	0	0.037699
1	0	0.037699
1	-0.017	0.037699
1	-0.017	0.037699
1	-0.034	0.037699
1	-0.051	0.031415
1	-0.051	0.031415
1	-0.068	0.031415
1	-0.068	0.025132
1	-0.085	0.025132
1	-0.102	0.025132
0	-0.102	0.018849
0	-0.085	0.018849
0	-0.085	0.012566
0	-0.085	0.012566
0	-0.085	0.0062831
0	-0.085	0.0062831
0	-0.085	0
0	-0.085	0
2	-0.085	6.2768
2	-0.085	6.2768
2	-0.068	6.2705
2	-0.051	6.2705
2	-0.051	6.2705
2	-0.034	6.2705
2	-0.017	6.2642
2	-0.017	6.2642
2	0	6.2642
2	0	6.2642
2	0	6.2642
2	0.017	6.2642
2	0.034	6.2642
2	0.034	6.2705
2	0.051	6.2705
2	0.068	6.2705
2	0.068	6.2768
0	0.068	6.2768
0	0.068	6.2768
0	0.068	0
0	0.068	0
0	0.068	0
0	0.068	0.0062831
0	0.068	0.0062831
0	0.068	0.012566
0	0.068	0.012566
0	0.068	0.012566
1	0.068	0.018849
1	0.068	0.018849
1	0.051	0.018849
1	0.034	0.025132
1	0.034	0.025132
1	0.017	0.025132
1	0.017	0.025132
[truncated: 5,162 more rows]
