# Supplementary material for: Skilled motor control of an inverted pendulum implies low entropy of states but high entropy of actions
Source: PLoS Comput Biol. 2023 Jan 6;19(1):e1010810. doi: 10.1371/journal.pcbi.1010810 (PMC9851554; doi:10.1371/journal.pcbi.1010810)
Supplement: S2 File — The dataset within the file contains the data collected during the experiment. Each CSV file named “FRI_p_l.csv” corresponds to a different trial, where “p” stands for an unique numerical participant’s identifier and “l” stands for pendulum length (where “2” corresponds to 0.2, “3” to 0.3 m, “4” to 0.4 m, etc.). In every file, rows correspond to subsequent time steps, sampled with a frequency of 0.017 s. For every recorded time step, each column contains: the action selected by the trial’s participant (“action”). The value 0 corresponds to a “no action”, the value 1 represents an action that pushes the pendulum towards the clockwise direction and the value 2 corresponds to an action that pushes the pendulum towards the anti-clockwise direction.the angular velocity of the pendulum at that time step (“ang. velocity”), measured in rad s−1.the angle of the pendulum at that time step (“angle”), measured in rad with values in the interval [0, 2π) rad. The angle 0 rad corresponds to the pendulum oriented in its upright position.the single utility value associated to the whole trial (“utility”). (ZIP) [file pcbi.1010810.s002.zip › ExperimentalData/FRI_6_8.csv]

action	angular vel.	angle	trial utility
0	0	3.2358	-1.368
0	0	3.2358
0	0	3.2358
0	0	3.2358
0	-0.017	3.2358
0	-0.017	3.2358
0	-0.017	3.2358
0	-0.017	3.2358
0	-0.017	3.2358
0	-0.034	3.2358
0	-0.034	3.2295
0	-0.034	3.2295
0	-0.034	3.2295
0	-0.034	3.2295
0	-0.051	3.2232
0	-0.051	3.2232
0	-0.051	3.2232
0	-0.051	3.2232
0	-0.051	3.217
0	-0.068	3.217
0	-0.068	3.217
0	-0.068	3.2107
0	-0.068	3.2107
0	-0.068	3.2107
0	-0.068	3.2044
0	-0.068	3.2044
0	-0.085	3.1981
0	-0.085	3.1981
0	-0.085	3.1981
0	-0.085	3.1918
0	-0.085	3.1918
0	-0.085	3.1855
0	-0.085	3.1855
0	-0.085	3.1793
0	-0.102	3.1793
0	-0.102	3.173
0	-0.102	3.173
0	-0.102	3.1667
0	-0.102	3.1667
0	-0.102	3.1604
0	-0.102	3.1604
0	-0.102	3.1541
0	-0.102	3.1541
0	-0.102	3.1478
2	-0.102	3.1478
2	-0.085	3.1416
2	-0.085	3.1416
2	-0.068	3.1353
2	-0.068	3.1353
2	-0.051	3.1353
2	-0.034	3.129
2	-0.034	3.129
2	-0.017	3.129
2	-0.017	3.129
2	0	3.129
2	0	3.129
2	0	3.129
2	0.017	3.129
2	0.034	3.129
2	0.034	3.129
2	0.051	3.129
2	0.051	3.1353
2	0.068	3.1353
2	0.085	3.1353
2	0.085	3.1416
2	0.102	3.1416
2	0.102	3.1478
2	0.119	3.1541
2	0.119	3.1541
2	0.136	3.1604
2	0.153	3.1667
2	0.153	3.1667
2	0.17	3.173
2	0.17	3.1793
2	0.187	3.1855
2	0.187	3.1918
2	0.204	3.1981
2	0.204	3.2044
2	0.204	3.2107
2	0.221	3.217
2	0.221	3.2232
2	0.238	3.2295
2	0.238	3.2358
2	0.238	3.2421
2	0.255	3.2546
2	0.255	3.2609
2	0.255	3.2672
2	0.272	3.2735
2	0.272	3.2861
2	0.272	3.2923
2	0.272	3.2986
2	0.289	3.3112
2	0.289	3.3175
2	0.289	3.33
2	0.289	3.3363
2	0.289	3.3489
2	0.306	3.3552
2	0.306	3.3677
2	0.306	3.374
2	0.306	3.3803
2	0.306	3.3929
2	0.306	3.3992
2	0.306	3.4117
2	0.306	3.418
2	0.306	3.4306
2	0.306	3.4369
2	0.306	3.4494
2	0.306	3.4557
2	0.289	3.4683
2	0.289	3.4745
2	0.289	3.4871
2	0.289	3.4934
2	0.289	3.4997
2	0.289	3.5122
2	0.272	3.5185
2	0.272	3.5311
2	0.272	3.5374
2	0.272	3.5437
2	0.255	3.5562
2	0.255	3.5625
2	0.221	3.5688
2	0.204	3.5751
2	0.17	3.5814
2	0.153	3.5877
2	0.119	3.5939
2	0.102	3.5939
2	0.068	3.6002
2	0.051	3.6002
2	0.034	3.6002
2	0.017	3.6002
2	0	3.6002
2	0	3.6002
2	-0.017	3.6002
2	-0.034	3.6002
2	-0.051	3.6002
2	-0.068	3.6002
2	-0.085	3.5939
2	-0.102	3.5939
2	-0.119	3.5877
2	-0.136	3.5877
2	-0.153	3.5814
2	-0.153	3.5751
2	-0.17	3.5688
2	-0.187	3.5625
2	-0.204	3.5562
2	-0.221	3.5499
2	-0.238	3.5437
2	-0.255	3.5374
2	-0.272	3.5311
2	-0.289	3.5185
2	-0.289	3.5122
2	-0.306	3.506
2	-0.323	3.4934
2	-0.34	3.4808
2	-0.34	3.4745
2	-0.357	3.462
2	-0.374	3.4494
2	-0.391	3.4369
2	-0.408	3.4243
2	-0.425	3.4117
2	-0.459	3.3992
2	-0.476	3.3866
2	-0.493	3.374
2	-0.51	3.3552
2	-0.527	3.3426
2	-0.544	3.3238
2	-0.561	3.3049
2	-0.578	3.2923
2	-0.595	3.2735
2	-0.612	3.2546
2	-0.612	3.2358
2	-0.629	3.217
2	-0.646	3.1981
2	-0.663	3.1793
2	-0.663	3.1604
2	-0.68	3.1353
2	-0.68	3.1164
2	-0.697	3.0976
2	-0.697	3.0724
2	-0.714	3.0536
2	-0.714	3.0284
2	-0.714	3.0096
2	-0.731	2.9845
2	-0.731	2.9656
2	-0.731	2.9405
2	-0.731	2.9216
2	-0.731	2.8965
2	-0.731	2.8777
2	-0.731	2.8525
2	-0.731	2.8337
2	-0.731	2.8085
2	-0.731	2.7897
2	-0.731	2.7646
2	-0.714	2.7457
2	-0.714	2.7206
2	-0.714	2.7017
2	-0.697	2.6766
2	-0.697	2.6578
2	-0.697	2.6389
2	-0.68	2.6138
2	-0.663	2.5949
2	-0.663	2.5761
2	-0.646	2.5572
2	-0.646	2.5321
2	-0.629	2.5132
2	-0.612	2.4944
2	-0.595	2.4755
2	-0.595	2.463
2	-0.578	2.4441
2	-0.561	2.4253
2	-0.544	2.4064
2	-0.527	2.3939
2	-0.493	2.375
2	-0.476	2.3624
2	-0.442	2.3499
2	-0.408	2.3373
2	-0.391	2.3247
2	-0.357	2.3122
2	-0.323	2.2996
2	-0.306	2.2933
2	-0.272	2.2808
2	-0.238	2.2745
2	-0.221	2.2682
2	-0.187	2.2619
2	-0.153	2.2556
2	-0.136	2.2494
2	-0.102	2.2431
2	-0.068	2.2431
2	-0.034	2.2431
2	-0.017	2.2431
2	0	2.2368
2	0.034	2.2431
2	0.051	2.2431
2	0.085	2.2431
2	0.119	2.2494
2	0.153	2.2494
2	0.17	2.2556
2	0.204	2.2619
2	0.238	2.2682
2	0.255	2.2745
2	0.289	2.287
2	0.323	2.2933
2	0.34	2.3059
2	0.374	2.3185
2	0.425	2.331
2	0.459	2.3436
2	0.493	2.3562
2	0.527	2.375
2	0.561	2.3876
2	0.595	2.4064
2	0.629	2.4253
2	0.663	2.4441
2	0.697	2.463
2	0.731	2.4881
2	0.765	2.5132
2	0.799	2.5321
2	0.833	2.5572
2	0.85	2.5823
2	0.884	2.6075
2	0.918	2.6389
2	0.935	2.664
2	0.969	2.6955
2	0.986	2.7269
2	1.02	2.752
2	1.037	2.7834
2	1.071	2.8148
2	1.088	2.8525
2	1.105	2.8839
2	1.122	2.9154
2	1.139	2.9531
2	1.156	2.9845
2	1.173	3.0222
2	1.19	3.0536
2	1.19	3.0913
2	1.207	3.129
2	1.207	3.1667
2	1.224	3.2044
2	1.224	3.2421
2	1.241	3.2735
2	1.241	3.3112
2	1.241	3.3489
2	1.241	3.3866
2	1.241	3.4243
2	1.241	3.462
2	1.241	3.4997
2	1.224	3.5374
2	1.224	3.5751
2	1.224	3.6128
2	1.207	3.6505
2	1.207	3.6882
2	1.19	3.7196
2	1.173	3.7573
2	1.173	3.795
2	1.156	3.8264
2	1.139	3.8641
2	1.122	3.8955
2	1.105	3.9269
2	1.088	3.9646
2	1.071	3.996
2	1.054	4.0275
2	1.037	4.0589
2	1.003	4.0903
2	0.986	4.1217
2	0.969	4.1468
2	0.952	4.1783
2	0.918	4.2097
2	0.901	4.2348
2	0.867	4.2599
2	0.85	4.2851
2	0.816	4.3102
2	0.799	4.3353
2	0.782	4.3605
2	0.748	4.3856
2	0.714	4.4044
2	0.697	4.4296
2	0.663	4.4484
2	0.646	4.4673
2	0.612	4.4861
2	0.595	4.505
2	0.561	4.5238
2	0.544	4.5427
2	0.51	4.5553
2	0.476	4.5741
2	0.459	4.5867
2	0.425	4.5992
2	0.391	4.6118
2	0.374	4.6244
2	0.34	4.6369
0	0.306	4.6432
0	0.272	4.6558
0	0.238	4.6621
0	0.187	4.6683
0	0.153	4.6746
0	0.119	4.6809
0	0.085	4.6809
0	0.051	4.6809
0	0	4.6872
0	-0.017	4.6872
1	-0.051	4.6809
1	-0.102	4.6809
1	-0.153	4.6746
1	-0.187	4.6746
1	-0.238	4.6621
1	-0.289	4.6558
1	-0.34	4.6495
1	-0.391	4.6369
1	-0.425	4.6244
1	-0.476	4.6118
1	-0.527	4.593
1	-0.578	4.5804
1	-0.612	4.5615
1	-0.663	4.5427
1	-0.714	4.5175
1	-0.765	4.4987
1	-0.799	4.4736
1	-0.85	4.4484
1	-0.901	4.4233
1	-0.935	4.3919
1	-0.986	4.3667
1	-1.037	4.3353
1	-1.071	4.3039
1	-1.122	4.2662
1	-1.156	4.2348
1	-1.207	4.1971
1	-1.241	4.1594
1	-1.292	4.1217
1	-1.326	4.084
1	-1.377	4.04
1	-1.411	4.0023
1	-1.445	3.9583
1	-1.479	3.9144
1	-1.513	3.8704
1	-1.547	3.8201
1	-1.581	3.7761
1	-1.615	3.7259
1	-1.649	3.6756
1	-1.666	3.6254
1	-1.7	3.5751
1	-1.717	3.5248
1	-1.751	3.4745
1	-1.768	3.418
1	-1.785	3.3677
1	-1.802	3.3112
1	-1.819	3.2609
1	-1.819	3.2044
1	-1.836	3.1478
1	-1.853	3.0913
1	-1.853	3.0347
1	-1.853	2.9782
1	-1.853	2.9279
1	-1.853	2.8714
1	-1.853	2.8148
1	-1.853	2.7583
1	-1.853	2.7017
1	-1.836	2.6452
1	-1.836	2.5886
1	-1.819	2.5384
1	-1.802	2.4818
1	-1.785	2.4253
1	-1.768	2.375
1	-1.751	2.3185
1	-1.734	2.2682
1	-1.717	2.2117
1	-1.7	2.1614
1	-1.683	2.1111
1	-1.649	2.0609
1	-1.632	2.0106
1	-1.598	1.9666
1	-1.581	1.9163
1	-1.547	1.8661
1	-1.53	1.8221
1	-1.496	1.7781
1	-1.479	1.7341
1	-1.445	1.6902
1	-1.411	1.6462
1	-1.394	1.6022
1	-1.36	1.5582
1	-1.326	1.5205
1	-1.309	1.4828
1	-1.275	1.4388
1	-1.241	1.4011
1	-1.224	1.3634
1	-1.19	1.332
1	-1.173	1.2943
1	-1.139	1.2566
1	-1.122	1.2252
1	-1.088	1.1938
1	-1.071	1.1561
1	-1.037	1.1247
1	-1.02	1.0933
1	-0.986	1.0681
1	-0.969	1.0367
1	-0.952	1.0053
1	-0.918	0.98016
1	-0.901	0.94875
1	-0.884	0.92362
1	-0.867	0.89848
1	-0.85	0.87335
1	-0.816	0.84822
1	-0.799	0.82309
1	-0.782	0.79795
1	-0.765	0.77282
1	-0.748	0.75397
1	-0.748	0.72884
1	-0.731	0.70371
1	-0.714	0.68486
1	-0.697	0.66601
1	-0.68	0.64088
1	-0.663	0.62203
1	-0.663	0.60318
1	-0.646	0.58433
1	-0.646	0.5592
1	-0.629	0.54035
1	-0.612	0.5215
1	-0.612	0.50265
1	-0.595	0.4838
1	-0.595	0.47123
1	-0.595	0.45238
1	-0.578	0.43353
1	-0.578	0.41469
1	-0.578	0.39583
1	-0.561	0.38327
1	-0.561	0.36442
1	-0.561	0.34557
0	-0.544	0.32672
0	-0.527	0.31416
0	-0.527	0.29531
0	-0.51	0.28274
0	-0.493	0.26389
0	-0.493	0.25132
0	-0.476	0.23876
2	-0.476	0.21991
2	-0.459	0.20734
2	-0.442	0.19478
2	-0.425	0.18221
2	-0.408	0.16964
2	-0.391	0.15708
2	-0.374	0.14451
2	-0.357	0.13195
2	-0.34	0.11938
2	-0.323	0.1131
0	-0.323	0.10053
0	-0.323	0.094246
0	-0.306	0.08168
0	-0.306	0.075397
0	-0.306	0.062831
0	-0.306	0.056548
0	-0.306	0.043982
0	-0.306	0.037699
2	-0.289	0.025132
2	-0.289	0.018849
2	-0.272	0.0062831
2	-0.272	0
2	-0.255	6.2768
2	-0.238	6.2705
2	-0.238	6.258
2	-0.221	6.2517
2	-0.221	6.2454
2	-0.204	6.2391
2	-0.204	6.2328
2	-0.187	6.2265
2	-0.187	6.2203
2	-0.17	6.214
2	-0.17	6.214
2	-0.153	6.2077
2	-0.153	6.2014
2	-0.136	6.1951
2	-0.136	6.1889
2	-0.136	6.1889
2	-0.119	6.1826
2	-0.119	6.1826
2	-0.119	6.1763
2	-0.102	6.17
2	-0.102	6.17
2	-0.085	6.1637
2	-0.085	6.1637
2	-0.085	6.1574
2	-0.068	6.1574
2	-0.068	6.1574
2	-0.068	6.1512
2	-0.051	6.1512
2	-0.051	6.1512
2	-0.051	6.1449
2	-0.051	6.1449
2	-0.034	6.1449
2	-0.034	6.1449
2	-0.034	6.1386
2	-0.017	6.1386
2	-0.017	6.1386
2	-0.017	6.1386
2	-0.017	6.1386
2	0	6.1386
2	0	6.1386
2	0	6.1386
2	0	6.1386
2	0	6.1386
2	0	6.1386
2	0	6.1386
2	0.017	6.1386
2	0.017	6.1386
2	0.017	6.1386
2	0.034	6.1386
2	0.034	6.1449
2	0.034	6.1449
2	0.034	6.1449
2	0.051	6.1449
0	0.051	6.1512
0	0.034	6.1512
0	0.034	6.1512
0	0.034	6.1512
0	0.017	6.1512
0	0.017	6.1574
0	0.017	6.1574
0	0.017	6.1574
0	0	6.1574
0	0	6.1574
0	0	6.1574
0	0	6.1574
0	0	6.1574
0	0	6.1574
0	0	6.1574
0	-0.017	6.1574
0	-0.017	6.1574
0	-0.017	6.1512
0	-0.017	6.1512
0	-0.034	6.1512
0	-0.034	6.1512
0	-0.034	6.1512
0	-0.051	6.1449
2	-0.051	6.1449
2	-0.051	6.1449
2	-0.034	6.1449
2	-0.034	6.1449
2	-0.034	6.1386
2	-0.017	6.1386
2	-0.017	6.1386
2	-0.017	6.1386
2	-0.017	6.1386
2	0	6.1386
2	0	6.1386
2	0	6.1386
2	0	6.1386
2	0	6.1386
2	0	6.1386
2	0	6.1386
2	0.017	6.1386
2	0.017	6.1386
2	0.017	6.1386
2	0.034	6.1386
0	0.017	6.1386
0	0.017	6.1386
0	0.017	6.1449
0	0	6.1449
0	0	6.1449
0	0	6.1449
0	0	6.1449
0	0	6.1449
0	0	6.1449
0	-0.017	6.1449
0	-0.017	6.1449
0	-0.017	6.1386
0	-0.017	6.1386
0	-0.034	6.1386
0	-0.034	6.1386
0	-0.034	6.1386
0	-0.051	6.1323
0	-0.051	6.1323
0	-0.051	6.1323
2	-0.068	6.1323
2	-0.051	6.126
2	-0.051	6.126
2	-0.051	6.126
2	-0.051	6.1197
2	-0.034	6.1197
2	-0.034	6.1197
2	-0.034	6.1197
2	-0.034	6.1197
2	-0.017	6.1135
2	-0.017	6.1135
2	-0.017	6.1135
2	-0.017	6.1135
2	0	6.1135
2	0	6.1135
2	0	6.1135
2	0	6.1135
2	0	6.1135
2	0	6.1135
2	0	6.1135
2	0	6.1135
2	0	6.1135
2	0.017	6.1135
2	0.017	6.1135
2	0.017	6.1135
2	0.017	6.1135
2	0.017	6.1135
2	0.034	6.1197
2	0.034	6.1197
2	0.034	6.1197
2	0.034	6.1197
2	0.051	6.1197
2	0.051	6.126
2	0.051	6.126
2	0.051	6.126
2	0.068	6.1323
0	0.051	6.1323
0	0.051	6.1323
0	0.051	6.1386
0	0.034	6.1386
0	0.034	6.1386
0	0.034	6.1386
0	0.034	6.1386
0	0.017	6.1449
0	0.017	6.1449
0	0.017	6.1449
0	0	6.1449
0	0	6.1449
0	0	6.1449
0	0	6.1449
0	0	6.1449
0	0	6.1449
0	0	6.1449
0	-0.017	6.1449
0	-0.017	6.1449
0	-0.017	6.1386
0	-0.034	6.1386
0	-0.034	6.1386
0	-0.034	6.1386
0	-0.051	6.1386
0	-0.051	6.1323
0	-0.051	6.1323
2	-0.068	6.1323
2	-0.051	6.126
2	-0.051	6.126
2	-0.051	6.126
2	-0.051	6.126
2	-0.034	6.1197
2	-0.034	6.1197
2	-0.034	6.1197
2	-0.034	6.1197
2	-0.017	6.1197
2	-0.017	6.1197
2	-0.017	6.1135
2	-0.017	6.1135
2	0	6.1135
2	0	6.1135
2	0	6.1135
2	0	6.1135
2	0	6.1135
2	0	6.1135
2	0	6.1135
2	0	6.1135
2	0	6.1135
2	0.017	6.1135
2	0.017	6.1135
2	0.017	6.1197
2	0.017	6.1197
2	0.034	6.1197
2	0.034	6.1197
2	0.034	6.1197
2	0.034	6.1197
0	0.034	6.126
0	0.034	6.126
0	0.017	6.126
0	0.017	6.126
0	0.017	6.126
0	0	6.126
0	0	6.126
0	0	6.126
0	0	6.126
0	0	6.126
0	0	6.126
0	-0.017	6.126
0	-0.017	6.126
0	-0.017	6.126
0	-0.034	6.126
0	-0.034	6.126
2	-0.034	6.126
2	-0.034	6.1197
2	-0.034	6.1197
2	-0.034	6.1197
2	-0.017	6.1197
2	-0.017	6.1197
2	-0.017	6.1197
2	-0.017	6.1135
2	0	6.1135
2	0	6.1135
2	0	6.1135
2	0	6.1135
2	0	6.1135
2	0	6.1135
2	0	6.1135
2	0	6.1135
2	0	6.1135
2	0.017	6.1135
2	0.017	6.1197
2	0.017	6.1197
2	0.017	6.1197
2	0.034	6.1197
2	0.034	6.1197
2	0.034	6.1197
2	0.034	6.126
2	0.051	6.126
2	0.051	6.126
2	0.051	6.126
2	0.051	6.1323
2	0.068	6.1323
2	0.068	6.1323
2	0.068	6.1386
0	0.068	6.1386
0	0.068	6.1449
0	0.051	6.1449
0	0.051	6.1449
0	0.051	6.1449
0	0.034	6.1512
0	0.034	6.1512
0	0.034	6.1512
0	0.034	6.1512
0	0.017	6.1512
0	0.017	6.1574
0	0.017	6.1574
0	0.017	6.1574
0	0	6.1574
0	0	6.1574
0	0	6.1574
0	0	6.1574
0	0	6.1574
0	0	6.1574
0	0	6.1574
0	-0.017	6.1574
0	-0.017	6.1574
0	-0.017	6.1574
0	-0.017	6.1512
2	-0.034	6.1512
2	-0.017	6.1512
2	-0.017	6.1512
2	-0.017	6.1512
2	-0.017	6.1512
2	0	6.1512
2	0	6.1512
2	0	6.1512
2	0	6.1512
2	0	6.1512
2	0	6.1512
2	0.017	6.1512
2	0.017	6.1512
2	0.017	6.1512
2	0.034	6.1512
2	0.034	6.1512
2	0.034	6.1512
2	0.051	6.1574
2	0.051	6.1574
2	0.051	6.1574
2	0.051	6.1637
2	0.068	6.1637
2	0.068	6.1637
2	0.068	6.17
2	0.085	6.17
2	0.085	6.1763
0	0.085	6.1763
0	0.085	6.1763
0	0.085	6.1826
0	0.068	6.1826
0	0.068	6.1889
0	0.068	6.1889
0	0.068	6.1889
0	0.051	6.1951
0	0.051	6.1951
0	0.051	6.1951
0	0.051	6.2014
0	0.051	6.2014
0	0.051	6.2014
0	0.034	6.2014
0	0.034	6.2077
0	0.034	6.2077
0	0.034	6.2077
0	0.034	6.2077
0	0.034	6.2077
0	0.017	6.214
0	0.017	6.214
0	0.017	6.214
0	0.017	6.214
0	0.017	6.214
0	0.017	6.214
0	0.017	6.214
0	0	6.214
0	0	6.214
0	0	6.214
0	0	6.214
0	0	6.2203
0	0	6.2203
0	0	6.2203
0	0	6.2203
0	0	6.2203
0	0	6.2203
0	0	6.214
0	0	6.214
0	0	6.214
0	0	6.214
0	-0.017	6.214
0	-0.017	6.214
0	-0.017	6.214
0	-0.017	6.214
0	-0.017	6.214
0	-0.017	6.214
0	-0.017	6.214
0	-0.034	6.2077
0	-0.034	6.2077
0	-0.034	6.2077
0	-0.034	6.2077
0	-0.034	6.2077
2	-0.034	6.2014
2	-0.034	6.2014
2	-0.034	6.2014
2	-0.017	6.2014
2	-0.017	6.2014
2	0	6.2014
2	0	6.2014
2	0	6.2014
2	0	6.2014
2	0	6.2014
2	0.017	6.2014
2	0.017	6.2014
2	0.034	6.2014
2	0.034	6.2014
0	0.034	6.2014
0	0.034	6.2077
0	0.034	6.2077
0	0.017	6.2077
0	0.017	6.2077
0	0.017	6.2077
0	0.017	6.2077
0	0.017	6.2077
0	0.017	6.214
0	0	6.214
0	0	6.214
0	0	6.214
0	0	6.214
0	0	6.214
0	0	6.214
0	0	6.214
0	0	6.214
0	0	6.214
0	0	6.214
0	0	6.214
0	0	6.214
0	0	6.214
0	0	6.214
2	-0.017	6.214
2	0	6.2077
2	0	6.2077
2	0	6.2077
2	0	6.2077
2	0.017	6.214
2	0.017	6.214
2	0.017	6.214
2	0.034	6.214
2	0.034	6.214
2	0.051	6.214
2	0.051	6.2203
2	0.068	6.2203
2	0.068	6.2203
2	0.085	6.2265
0	0.085	6.2265
0	0.068	6.2328
0	0.068	6.2328
0	0.068	6.2328
0	0.068	6.2391
0	0.068	6.2391
0	0.068	6.2454
0	0.068	6.2454
0	0.068	6.2454
0	0.068	6.2517
0	0.068	6.2517
0	0.068	6.2517
0	0.068	6.258
0	0.051	6.258
0	0.051	6.258
0	0.051	6.2642
0	0.051	6.2642
0	0.051	6.2642
0	0.051	6.2642
0	0.051	6.2705
0	0.051	6.2705
0	0.051	6.2705
0	0.051	6.2768
0	0.051	6.2768
0	0.051	6.2768
1	0.051	0
1	0.051	0
1	0.034	0
1	0.017	0
1	0.017	0
1	0	0
1	0	0
1	0	0
1	-0.017	0
1	-0.017	0
1	-0.034	0
1	-0.034	0
1	-0.051	0
1	-0.051	6.2768
1	-0.068	6.2768
0	-0.068	6.2768
0	-0.068	6.2705
0	-0.068	6.2705
0	-0.068	6.2705
0	-0.068	6.2642
0	-0.068	6.2642
0	-0.068	6.258
0	-0.068	6.258
0	-0.068	6.258
0	-0.068	6.2517
0	-0.068	6.2517
0	-0.068	6.2454
2	-0.085	6.2454
2	-0.068	6.2454
2	-0.068	6.2391
2	-0.051	6.2391
2	-0.051	6.2391
2	-0.034	6.2391
2	-0.034	6.2328
2	-0.017	6.2328
2	-0.017	6.2328
2	0	6.2328
2	0	6.2328
2	0	6.2328
0	0	6.2328
0	0	6.2328
0	0	6.2328
0	0	6.2328
0	0	6.2328
0	0	6.2328
0	0	6.2328
0	0	6.2328
0	0	6.2328
0	0	6.2328
0	0	6.2328
0	0	6.2328
0	0	6.2328
0	-0.017	6.2328
0	-0.017	6.2328
0	-0.017	6.2328
0	-0.017	6.2265
2	-0.017	6.2265
2	0	6.2265
2	0	6.2265
2	0	6.2265
2	0	6.2265
2	0	6.2265
2	0.017	6.2265
2	0.017	6.2265
2	0.034	6.2328
2	0.034	6.2328
2	0.051	6.2328
2	0.051	6.2328
2	0.068	6.2391
0	0.068	6.2391
0	0.068	6.2391
0	0.068	6.2454
0	0.068	6.2454
0	0.051	6.2454
0	0.051	6.2517
0	0.051	6.2517
0	0.051	6.2517
0	0.051	6.258
0	0.051	6.258
0	0.051	6.258
0	0.051	6.258
0	0.051	6.2642
0	0.051	6.2642
0	0.051	6.2642
0	0.051	6.2705
0	0.051	6.2705
0	0.051	6.2705
0	0.051	6.2705
0	0.051	6.2768
0	0.051	6.2768
0	0.051	6.2768
0	0.051	6.2768
0	0.051	0
0	0.051	0
0	0.051	0
1	0.051	0.0062831
1	0.034	0.0062831
1	0.034	0.0062831
1	0.017	0.0062831
1	0	0.0062831
1	0	0.0062831
0	0	0.0062831
0	0	0.0062831
0	0	0.0062831
0	0	0.0062831
0	0	0.0062831
0	0	0.012566
0	0	0.012566
0	0	0.012566
0	0	0.012566
0	0	0.012566
0	0	0.012566
0	0	0.012566
0	0	0.012566
0	0	0.012566
0	0	0.012566
0	0	0.012566
0	0	0.012566
0	0	0.012566
0	0.017	0.012566
0	0.017	0.012566
0	0.017	0.018849
1	0.017	0.018849
1	0	0.018849
1	0	0.018849
1	0	0.018849
1	-0.017	0.018849
1	-0.017	0.018849
1	-0.034	0.012566
1	-0.034	0.012566
1	-0.051	0.012566
0	-0.051	0.012566
0	-0.051	0.0062831
0	-0.051	0.0062831
0	-0.051	0.0062831
0	-0.051	0.0062831
0	-0.051	0
0	-0.051	0
0	-0.051	0
0	-0.051	0
0	-0.051	6.2768
0	-0.051	6.2768
0	-0.051	6.2768
0	-0.051	6.2768
0	-0.051	6.2705
0	-0.051	6.2705
0	-0.051	6.2705
0	-0.051	6.2705
0	-0.051	6.2642
0	-0.051	6.2642
2	-0.051	6.2642
2	-0.034	6.2642
2	-0.034	6.258
2	-0.017	6.258
2	-0.017	6.258
2	0	6.258
2	0	6.258
2	0	6.258
2	0.017	6.258
2	0.017	6.258
2	0.034	6.258
0	0.034	6.258
0	0.034	6.2642
0	0.034	6.2642
0	0.034	6.2642
0	0.017	6.2642
0	0.017	6.2642
0	0.017	6.2642
0	0.017	6.2705
0	0.017	6.2705
0	0.017	6.2705
0	0.017	6.2705
0	0.017	6.2705
0	0.017	6.2705
0	0.017	6.2768
0	0.017	6.2768
0	0.017	6.2768
0	0.017	6.2768
0	0.017	6.2768
0	0.017	6.2768
0	0.017	6.2768
0	0.017	0
0	0.017	0
0	0.017	0
0	0.017	0
0	0.017	0
1	0.017	0
1	0.017	0
1	0	0
1	0	0
1	0	0
0	0	0
0	0	0
0	0	0
0	0	0
0	0	0
0	0	0
0	0	0
0	0	0
0	0	0
0	0	0
0	0	0
0	0	0
0	0	0
0	0	0
0	0	0
0	0	0
0	0	0
0	0	0
0	0	0
0	0	0
0	0	0
0	0	0
0	0	6.2768
0	0	6.2768
0	0	6.2768
0	0	6.2768
0	0	6.2768
0	0	6.2768
0	0	6.2768
0	0	6.2768
0	0	6.2768
0	0	6.2768
0	0	6.2768
0	0	6.2768
0	0	6.2768
0	0	6.2768
0	0	6.2768
0	0	6.2768
0	0	6.2768
0	0	6.2768
0	0	6.2768
0	0	6.2768
0	0	6.2768
0	0	6.2768
0	0	6.2768
0	0	6.2768
0	0	6.2768
0	0	6.2705
0	0	6.2705
0	0	6.2705
0	0	6.2705
0	0	6.2705
0	0	6.2705
0	0	6.2705
0	0	6.2705
0	0	6.2705
0	0	6.2705
0	0	6.2705
0	0	6.2705
0	0	6.2705
0	0	6.2705
0	0	6.2705
0	0	6.2705
2	0	6.2642
2	0	6.2642
2	0	6.2642
2	0	6.2642
0	0	6.2705
0	0	6.2705
0	0	6.2705
0	0	6.2705
0	0	6.2705
0	0	6.2705
0	0	6.2705
0	0	6.2705
0	0	6.2705
0	0	6.2705
0	0	6.2705
0	0	6.2705
0	0	6.2705
0	0	6.2705
0	0	6.2705
0	0	6.2705
0	0	6.2705
0	0	6.2705
0	0	6.2705
0	0	6.2705
0	0	6.2705
0	0	6.2705
1	0	6.2705
1	0	6.2705
1	0	6.2705
1	-0.017	6.2705
1	-0.034	6.2705
0	-0.034	6.2705
0	-0.034	6.2705
0	-0.034	6.2642
0	-0.034	6.2642
0	-0.034	6.2642
0	-0.034	6.2642
0	-0.034	6.2642
0	-0.034	6.2642
0	-0.034	6.258
0	-0.034	6.258
0	-0.034	6.258
0	-0.034	6.258
0	-0.034	6.258
0	-0.034	6.2517
0	-0.034	6.2517
0	-0.034	6.2517
0	-0.034	6.2517
0	-0.034	6.2454
0	-0.051	6.2454
0	-0.051	6.2454
0	-0.051	6.2454
0	-0.051	6.2391
2	-0.051	6.2391
2	-0.034	6.2391
2	-0.034	6.2391
2	-0.017	6.2328
2	-0.017	6.2328
0	-0.017	6.2328
0	-0.017	6.2328
0	-0.017	6.2328
0	-0.017	6.2328
0	-0.017	6.2328
0	-0.017	6.2265
0	-0.034	6.2265
0	-0.034	6.2265
0	-0.034	6.2265
0	-0.034	6.2265
0	-0.034	6.2265
0	-0.034	6.2203
0	-0.034	6.2203
2	-0.034	6.2203
2	-0.034	6.2203
2	-0.034	6.2203
2	-0.017	6.214
2	-0.017	6.214
2	0	6.214
2	0	6.214
2	0	6.214
2	0	6.214
2	0.017	6.214
2	0.017	6.214
2	0.034	6.2203
2	0.034	6.2203
2	0.034	6.2203
2	0.051	6.2203
2	0.051	6.2203
0	0.051	6.2265
0	0.051	6.2265
0	0.051	6.2265
0	0.051	6.2328
0	0.051	6.2328
0	0.051	6.2328
0	0.051	6.2328
0	0.051	6.2391
0	0.034	6.2391
0	0.034	6.2391
0	0.034	6.2391
0	0.034	6.2454
0	0.034	6.2454
0	0.034	6.2454
0	0.034	6.2454
0	0.034	6.2454
0	0.034	6.2517
1	0.034	6.2517
1	0.017	6.2517
1	0	6.2517
1	0	6.2517
1	0	6.2517
1	-0.017	6.2517
0	-0.017	6.2517
0	-0.017	6.2517
0	-0.017	6.2517
0	-0.017	6.2517
0	-0.017	6.2517
0	-0.017	6.2454
0	-0.017	6.2454
0	-0.017	6.2454
0	-0.017	6.2454
0	-0.017	6.2454
0	-0.017	6.2454
0	-0.017	6.2454
0	-0.034	6.2391
0	-0.034	6.2391
0	-0.034	6.2391
0	-0.034	6.2391
0	-0.034	6.2391
0	-0.034	6.2391
0	-0.034	6.2328
0	-0.034	6.2328
2	-0.034	6.2328
2	-0.034	6.2328
2	-0.017	6.2328
2	-0.017	6.2265
0	-0.017	6.2265
0	-0.017	6.2265
0	-0.017	6.2265
0	-0.017	6.2265
0	-0.017	6.2265
0	-0.017	6.2265
0	-0.034	6.2203
0	-0.034	6.2203
0	-0.034	6.2203
0	-0.034	6.2203
0	-0.034	6.2203
0	-0.034	6.214
0	-0.034	6.214
0	-0.051	6.214
0	-0.051	6.214
0	-0.051	6.2077
0	-0.051	6.2077
0	-0.051	6.2077
0	-0.051	6.2077
0	-0.051	6.2014
2	-0.068	6.2014
2	-0.051	6.2014
2	-0.051	6.1951
2	-0.034	6.1951
2	-0.034	6.1951
2	-0.034	6.1951
2	-0.017	6.1951
2	-0.017	6.1889
2	0	6.1889
2	0	6.1889
2	0	6.1889
2	0	6.1889
2	0	6.1889
2	0.017	6.1889
2	0.017	6.1951
2	0.017	6.1951
2	0.034	6.1951
2	0.034	6.1951
2	0.051	6.1951
2	0.051	6.2014
2	0.051	6.2014
2	0.068	6.2014
2	0.068	6.2077
2	0.085	6.2077
0	0.085	6.2077
0	0.068	6.214
0	0.068	6.214
0	0.068	6.2203
0	0.068	6.2203
0	0.068	6.2203
0	0.068	6.2265
0	0.068	6.2265
0	0.068	6.2265
0	0.051	6.2328
0	0.051	6.2328
0	0.051	6.2328
0	0.051	6.2391
0	0.051	6.2391
0	0.051	6.2391
0	0.051	6.2391
0	0.051	6.2454
0	0.051	6.2454
0	0.051	6.2454
0	0.051	6.2454
0	0.034	6.2517
0	0.034	6.2517
0	0.034	6.2517
0	0.034	6.2517
0	0.034	6.258
0	0.034	6.258
0	0.034	6.258
0	0.034	6.258
0	0.034	6.258
0	0.034	6.2642
0	0.034	6.2642
0	0.034	6.2642
0	0.034	6.2642
0	0.034	6.2642
1	0.034	6.2705
1	0.017	6.2705
1	0.017	6.2705
1	0	6.2705
1	0	6.2705
1	0	6.2705
1	-0.017	6.2705
0	-0.017	6.2705
0	-0.017	6.2705
0	-0.017	6.2642
0	-0.017	6.2642
0	-0.017	6.2642
0	-0.017	6.2642
0	-0.017	6.2642
0	-0.017	6.2642
0	-0.017	6.2642
0	-0.017	6.2642
0	-0.017	6.258
0	-0.017	6.258
0	-0.017	6.258
0	-0.017	6.258
0	-0.017	6.258
0	-0.034	6.258
0	-0.034	6.2517
0	-0.034	6.2517
0	-0.034	6.2517
0	-0.034	6.2517
0	-0.034	6.2517
0	-0.034	6.2517
0	-0.034	6.2454
0	-0.034	6.2454
0	-0.034	6.2454
0	-0.034	6.2454
0	-0.034	6.2391
0	-0.034	6.2391
0	-0.034	6.2391
0	-0.051	6.2391
2	-0.051	6.2391
2	-0.034	6.2328
2	-0.034	6.2328
2	-0.017	6.2328
2	-0.017	6.2328
0	-0.017	6.2328
0	-0.017	6.2328
0	-0.017	6.2328
0	-0.017	6.2265
0	-0.017	6.2265
0	-0.017	6.2265
0	-0.017	6.2265
0	-0.034	6.2265
0	-0.034	6.2265
0	-0.034	6.2203
0	-0.034	6.2203
0	-0.034	6.2203
0	-0.034	6.2203
0	-0.034	6.2203
0	-0.034	6.214
0	-0.051	6.214
0	-0.051	6.214
0	-0.051	6.214
2	-0.051	6.2077
2	-0.051	6.2077
2	-0.034	6.2077
2	-0.034	6.2077
2	-0.017	6.2014
2	-0.017	6.2014
2	0	6.2014
2	0	6.2014
2	0	6.2014
2	0	6.2014
2	0	6.2014
2	0.017	6.2014
2	0.017	6.2014
2	0.034	6.2077
2	0.034	6.2077
2	0.034	6.2077
0	0.034	6.2077
0	0.034	6.2077
0	0.034	6.214
0	0.034	6.214
0	0.034	6.214
0	0.034	6.214
0	0.017	6.214
0	0.017	6.2203
0	0.017	6.2203
0	0.017	6.2203
0	0.017	6.2203
0	0.017	6.2203
0	0.017	6.2203
0	0	6.2203
0	0	6.2203
0	0	6.2203
0	0	6.2203
0	0	6.2203
0	0	6.2203
0	0	6.2203
0	0	6.2203
0	0	6.2203
0	0	6.2203
0	0	6.2203
0	0	6.2203
0	0	6.2203
0	0	6.2203
0	0	6.2203
0	0	6.2203
0	-0.017	6.2203
0	-0.017	6.2203
2	-0.017	6.2203
2	0	6.2203
2	0	6.2203
2	0	6.2203
2	0	6.2203
2	0	6.2203
2	0.017	6.2203
2	0.017	6.2203
0	0.017	6.2203
0	0.017	6.2203
0	0.017	6.2203
0	0.017	6.2265
0	0.017	6.2265
0	0.017	6.2265
0	0	6.2265
0	0	6.2265
0	0	6.2265
0	0	6.2265
0	0	6.2265
0	0	6.2265
0	0	6.2265
0	0	6.2265
0	0	6.2265
0	0	6.2265
0	0	6.2265
0	0	6.2265
0	0	6.2265
0	0	6.2265
0	0	6.2265
0	0	6.2265
0	0	6.2265
0	-0.017	6.2265
0	-0.017	6.2265
0	-0.017	6.2265
0	-0.017	6.2265
0	-0.017	6.2203
0	-0.017	6.2203
2	-0.017	6.2203
2	-0.017	6.2203
2	0	6.2203
2	0	6.2203
2	0	6.2203
2	0	6.2203
2	0.017	6.2203
2	0.017	6.2203
0	0.017	6.2203
0	0.017	6.2203
0	0.017	6.2203
0	0	6.2203
0	0	6.2265
0	0	6.2265
0	0	6.2265
0	0	6.2265
0	0	6.2265
0	0	6.2265
0	0	6.2265
0	0	6.2265
0	0	6.2265
0	0	6.2265
0	0	6.2265
0	0	6.2265
0	0	6.2265
0	0	6.2265
0	0	6.2203
0	0	6.2203
0	-0.017	6.2203
0	-0.017	6.2203
0	-0.017	6.2203
2	-0.017	6.2203
2	-0.017	6.2203
2	0	6.2203
2	0	6.2203
2	0	6.2203
2	0	6.2203
2	0.017	6.2203
2	0.017	6.2203
2	0.034	6.2203
2	0.034	6.2203
2	0.051	6.2265
2	0.051	6.2265
2	0.068	6.2265
2	0.068	6.2328
0	0.068	6.2328
0	0.068	6.2328
0	0.068	6.2391
0	0.068	6.2391
0	0.068	6.2391
0	0.051	6.2454
0	0.051	6.2454
0	0.051	6.2454
0	0.051	6.2517
0	0.051	6.2517
0	0.051	6.2517
0	0.051	6.258
0	0.051	6.258
0	0.051	6.258
0	0.051	6.258
0	0.051	6.2642
1	0.051	6.2642
1	0.034	6.2642
1	0.034	6.2642
1	0.017	6.2642
1	0	6.2705
1	0	6.2705
1	0	6.2705
1	-0.017	6.2705
1	-0.017	6.2642
1	-0.034	6.2642
1	-0.034	6.2642
1	-0.051	6.2642
1	-0.068	6.258
0	-0.068	6.258
0	-0.068	6.258
0	-0.068	6.2517
0	-0.068	6.2517
0	-0.068	6.2517
0	-0.068	6.2454
0	-0.068	6.2454
0	-0.068	6.2454
0	-0.068	6.2391
0	-0.068	6.2391
0	-0.068	6.2328
0	-0.085	6.2328
0	-0.085	6.2328
0	-0.085	6.2265
0	-0.085	6.2265
0	-0.085	6.2203
2	-0.085	6.2203
2	-0.085	6.214
2	-0.068	6.214
2	-0.068	6.214
2	-0.051	6.2077
2	-0.051	6.2077
2	-0.034	6.2077
2	-0.034	6.2077
2	-0.034	6.2014
2	-0.017	6.2014
2	-0.017	6.2014
2	0	6.2014
0	0	6.2014
0	-0.017	6.2014
0	-0.017	6.2014
0	-0.017	6.2014
0	-0.017	6.2014
0	-0.017	6.1951
0	-0.034	6.1951
0	-0.034	6.1951
2	-0.034	6.1951
2	-0.017	6.1951
2	-0.017	6.1951
2	-0.017	6.1889
2	0	6.1889
2	0	6.1889
2	0	6.1889
2	0	6.1889
2	0	6.1889
0	0	6.1889
0	0	6.1951
0	0	6.1951
0	0	6.1951
0	0	6.1951
0	0	6.1951
0	0	6.1951
0	0	6.1889
0	0	6.1889
0	-0.017	6.1889
0	-0.017	6.1889
0	-0.017	6.1889
2	-0.017	6.1889
2	-0.017	6.1889
2	0	6.1889
2	0	6.1889
2	0	6.1889
2	0	6.1889
2	0	6.1889
2	0.017	6.1889
2	0.017	6.1889
2	0.017	6.1889
2	0.034	6.1889
2	0.034	6.1889
2	0.051	6.1951
2	0.051	6.1951
0	0.051	6.1951
0	0.051	6.1951
0	0.034	6.2014
0	0.034	6.2014
0	0.034	6.2014
0	0.034	6.2014
0	0.034	6.2014
0	0.034	6.2077
0	0.017	6.2077
0	0.017	6.2077
0	0.017	6.2077
0	0.017	6.2077
0	0.017	6.2077
0	0.017	6.2077
0	0	6.2077
0	0	6.214
0	0	6.214
0	0	6.214
0	0	6.214
0	0	6.214
0	0	6.214
0	0	6.214
0	0	6.214
0	0	6.214
0	0	6.214
0	0	6.214
0	0	6.2077
0	-0.017	6.2077
0	-0.017	6.2077
0	-0.017	6.2077
0	-0.017	6.2077
0	-0.017	6.2077
2	-0.017	6.2077
2	-0.017	6.2077
2	0	6.2077
2	0	6.2077
2	0	6.2014
2	0	6.2014
2	0	6.2077
2	0.017	6.2077
2	0.017	6.2077
2	0.034	6.2077
2	0.034	6.2077
2	0.034	6.2077
2	0.051	6.214
0	0.051	6.214
0	0.051	6.214
0	0.034	6.214
0	0.034	6.2203
0	0.034	6.2203
0	0.034	6.2203
0	0.034	6.2203
0	0.034	6.2203
0	0.034	6.2203
0	0.017	6.2265
0	0.017	6.2265
0	0.017	6.2265
0	0.017	6.2265
0	0.017	6.2265
0	0.017	6.2265
0	0.017	6.2265
0	0.017	6.2328
0	0.017	6.2328
0	0	6.2328
0	0	6.2328
0	0	6.2328
0	0	6.2328
0	0	6.2328
0	0	6.2328
0	0	6.2328
0	0	6.2328
0	0	6.2328
0	0	6.2328
0	0	6.2328
0	0	6.2328
0	0	6.2328
0	0	6.2328
0	0	6.2328
0	0	6.2328
0	0	6.2328
0	0	6.2328
0	0	6.2328
0	-0.017	6.2328
0	-0.017	6.2328
0	-0.017	6.2265
0	-0.017	6.2265
0	-0.017	6.2265
0	-0.017	6.2265
0	-0.017	6.2265
2	-0.017	6.2265
2	-0.017	6.2265
2	0	6.2265
2	0	6.2265
2	0	6.2203
2	0	6.2265
2	0	6.2265
2	0.017	6.2265
2	0.017	6.2265
2	0.034	6.2265
2	0.034	6.2265
2	0.051	6.2265
2	0.051	6.2328
0	0.051	6.2328
0	0.051	6.2328
0	0.051	6.2391
0	0.051	6.2391
0	0.051	6.2391
0	0.051	6.2391
0	0.051	6.2454
0	0.051	6.2454
0	0.051	6.2454
0	0.034	6.2454
0	0.034	6.2517
0	0.034	6.2517
0	0.034	6.2517
0	0.034	6.2517
0	0.034	6.258
0	0.034	6.258
0	0.034	6.258
0	0.034	6.258
0	0.034	6.258
0	0.034	6.2642
0	0.034	6.2642
0	0.034	6.2642
0	0.034	6.2642
0	0.034	6.2642
0	0.034	6.2642
0	0.034	6.2705
0	0.034	6.2705
0	0.034	6.2705
0	0.034	6.2705
0	0.034	6.2705
0	0.034	6.2768
0	0.034	6.2768
0	0.034	6.2768
0	0.034	6.2768
1	0.034	6.2768
1	0.017	6.2768
1	0	6.2768
1	0	6.2768
1	0	6.2768
1	0	6.2768
1	-0.017	6.2768
0	-0.017	6.2768
0	-0.017	6.2768
0	-0.017	6.2768
0	-0.017	6.2768
0	-0.017	6.2768
0	-0.017	6.2768
0	-0.017	6.2705
0	-0.017	6.2705
0	-0.017	6.2705
0	-0.017	6.2705
0	-0.017	6.2705
0	-0.017	6.2705
0	-0.017	6.2705
0	-0.017	6.2642
0	-0.017	6.2642
0	-0.017	6.2642
0	-0.017	6.2642
0	-0.017	6.2642
0	-0.017	6.2642
0	-0.017	6.2642
0	-0.034	6.258
0	-0.034	6.258
0	-0.034	6.258
2	-0.034	6.258
2	-0.017	6.258
2	-0.017	6.258
2	0	6.258
2	0	6.258
2	0	6.258
2	0.017	6.258
2	0.017	6.258
2	0.034	6.258
2	0.034	6.258
2	0.051	6.258
0	0.051	6.2642
0	0.051	6.2642
0	0.051	6.2642
0	0.051	6.2642
0	0.051	6.2705
0	0.051	6.2705
0	0.051	6.2705
0	0.051	6.2705
0	0.051	6.2768
0	0.034	6.2768
0	0.034	6.2768
0	0.034	6.2768
0	0.034	0
0	0.034	0
0	0.034	0
1	0.034	0
1	0.034	0
1	0.017	0.0062831
1	0.017	0.0062831
1	0	0.0062831
1	0	0.0062831
1	0	0.0062831
0	0	0.0062831
0	0	0.0062831
0	0	0.0062831
0	0	0.0062831
0	0	0.0062831
0	0	0.0062831
0	0	0.0062831
0	0	0.0062831
0	0	0.0062831
0	0	0.0062831
0	0	0.0062831
0	0	0.0062831
0	0	0
0	0	0
0	0	0
0	0	0
0	0	0
0	0	0
0	0	0
0	0	0
0	0	0
0	0	0
0	0	0
0	0	0
0	0	0
0	0	0
0	0	0
0	0	0
0	0	0
0	0	0
0	0	0
0	0	0
0	0	0
0	0	0
0	0	0
0	0	0
0	0	0
0	0	0
0	0	0
0	0	0
0	0	0
0	0	0
0	0	0
0	0	0
0	0	0
0	0	0
0	0	0
0	0	0
0	0	0
0	0	0
0	0	0
0	0	0
0	0	0
0	0	0
0	0	0
0	0	0
0	0	0
0	0	0
0	0	0
0	0	0
1	0	0
1	0	0
1	0	0
1	-0.017	0
1	-0.034	0
0	-0.034	0
0	-0.034	0
0	-0.034	0
0	-0.034	0
0	-0.034	6.2768
0	-0.034	6.2768
0	-0.034	6.2768
0	-0.034	6.2768
0	-0.034	6.2768
0	-0.034	6.2768
0	-0.034	6.2705
0	-0.034	6.2705
0	-0.034	6.2705
0	-0.034	6.2705
0	-0.034	6.2705
0	-0.034	6.2642
0	-0.034	6.2642
0	-0.034	6.2642
0	-0.034	6.2642
0	-0.034	6.2642
0	-0.034	6.2642
0	-0.034	6.258
0	-0.034	6.258
0	-0.034	6.258
2	-0.034	6.258
2	-0.017	6.258
2	-0.017	6.2517
2	0	6.2517
2	0	6.2517
2	0	6.2517
2	0	6.2517
2	0.017	6.2517
0	0.017	6.2517
0	0.017	6.258
0	0.017	6.258
0	0.017	6.258
0	0	6.258
0	0	6.258
0	0	6.258
0	0	6.258
0	0	6.258
0	0	6.258
0	0	6.258
0	0	6.258
0	0	6.258
0	0	6.258
0	0	6.258
0	0	6.258
0	0	6.258
0	0	6.2642
0	0	6.2642
0	0	6.2642
0	0	6.2642
[truncated: 5,162 more rows]
