# Supplementary material for: Skilled motor control of an inverted pendulum implies low entropy of states but high entropy of actions
Source: PLoS Comput Biol. 2023 Jan 6;19(1):e1010810. doi: 10.1371/journal.pcbi.1010810 (PMC9851554; doi:10.1371/journal.pcbi.1010810)
Supplement: S2 File — The dataset within the file contains the data collected during the experiment. Each CSV file named “FRI_p_l.csv” corresponds to a different trial, where “p” stands for an unique numerical participant’s identifier and “l” stands for pendulum length (where “2” corresponds to 0.2, “3” to 0.3 m, “4” to 0.4 m, etc.). In every file, rows correspond to subsequent time steps, sampled with a frequency of 0.017 s. For every recorded time step, each column contains: the action selected by the trial’s participant (“action”). The value 0 corresponds to a “no action”, the value 1 represents an action that pushes the pendulum towards the clockwise direction and the value 2 corresponds to an action that pushes the pendulum towards the anti-clockwise direction.the angular velocity of the pendulum at that time step (“ang. velocity”), measured in rad s−1.the angle of the pendulum at that time step (“angle”), measured in rad with values in the interval [0, 2π) rad. The angle 0 rad corresponds to the pendulum oriented in its upright position.the single utility value associated to the whole trial (“utility”). (ZIP) [file pcbi.1010810.s002.zip › ExperimentalData/FRI_27_7.csv]

action	angular vel.	angle	trial utility
0	0	3.2358	-19.7049
0	0	3.2358
0	0	3.2358
0	-0.017	3.2358
0	-0.017	3.2358
0	-0.017	3.2358
0	-0.017	3.2358
0	-0.017	3.2358
0	-0.034	3.2358
0	-0.034	3.2295
0	-0.034	3.2295
0	-0.034	3.2295
0	-0.051	3.2295
0	-0.051	3.2232
0	-0.051	3.2232
0	-0.051	3.2232
0	-0.068	3.2232
0	-0.068	3.217
0	-0.068	3.217
0	-0.068	3.217
0	-0.068	3.2107
0	-0.068	3.2107
0	-0.085	3.2044
0	-0.085	3.2044
0	-0.085	3.1981
0	-0.085	3.1981
0	-0.085	3.1981
0	-0.085	3.1918
0	-0.102	3.1918
0	-0.102	3.1855
0	-0.102	3.1855
0	-0.102	3.1793
0	-0.102	3.1793
0	-0.102	3.173
0	-0.102	3.173
0	-0.102	3.1667
0	-0.102	3.1604
0	-0.102	3.1604
0	-0.102	3.1541
0	-0.102	3.1541
0	-0.102	3.1478
0	-0.102	3.1478
0	-0.102	3.1416
0	-0.102	3.1416
0	-0.102	3.1353
0	-0.102	3.129
0	-0.102	3.129
1	-0.102	3.1227
1	-0.119	3.1227
1	-0.136	3.1164
1	-0.136	3.1101
1	-0.153	3.1101
1	-0.153	3.1038
1	-0.17	3.0976
1	-0.187	3.0913
1	-0.187	3.085
1	-0.204	3.0787
1	-0.204	3.0724
1	-0.221	3.0661
1	-0.221	3.0599
1	-0.238	3.0536
1	-0.238	3.0473
1	-0.255	3.041
1	-0.255	3.0284
1	-0.255	3.0222
1	-0.272	3.0159
1	-0.272	3.0033
1	-0.272	2.997
1	-0.289	2.9908
1	-0.289	2.9782
1	-0.289	2.9719
1	-0.289	2.9593
1	-0.306	2.9531
1	-0.306	2.9405
1	-0.306	2.9342
1	-0.306	2.9216
1	-0.306	2.9154
1	-0.306	2.9028
1	-0.323	2.8965
1	-0.323	2.8839
1	-0.323	2.8777
1	-0.323	2.8651
1	-0.323	2.8588
1	-0.323	2.8462
1	-0.306	2.84
1	-0.306	2.8274
1	-0.306	2.8148
1	-0.306	2.8085
1	-0.306	2.796
1	-0.306	2.7897
1	-0.306	2.7771
1	-0.289	2.7708
1	-0.289	2.7646
1	-0.289	2.752
1	-0.289	2.7457
1	-0.272	2.7332
1	-0.272	2.7269
1	-0.272	2.7206
1	-0.255	2.708
1	-0.255	2.7017
1	-0.238	2.6955
1	-0.238	2.6892
1	-0.238	2.6829
1	-0.221	2.6703
1	-0.221	2.664
1	-0.204	2.6578
0	-0.187	2.6515
0	-0.17	2.6452
0	-0.153	2.6452
0	-0.119	2.6389
0	-0.102	2.6326
0	-0.085	2.6326
0	-0.068	2.6263
0	-0.051	2.6263
0	-0.017	2.6263
0	0	2.6263
0	0	2.6263
0	0.017	2.6263
0	0.051	2.6263
0	0.068	2.6263
0	0.085	2.6326
0	0.102	2.6326
0	0.119	2.6389
0	0.153	2.6452
0	0.17	2.6452
0	0.187	2.6515
0	0.204	2.6578
0	0.221	2.664
0	0.255	2.6766
2	0.272	2.6829
2	0.289	2.6892
2	0.323	2.7017
2	0.357	2.708
2	0.391	2.7206
2	0.408	2.7332
2	0.442	2.7457
2	0.476	2.7583
2	0.493	2.7771
2	0.527	2.7897
2	0.544	2.8085
2	0.578	2.8274
2	0.595	2.84
2	0.612	2.8588
2	0.646	2.8777
2	0.663	2.8965
2	0.68	2.9216
2	0.697	2.9405
2	0.731	2.9656
2	0.748	2.9845
2	0.765	3.0096
2	0.782	3.0284
2	0.782	3.0536
2	0.799	3.0787
2	0.816	3.1038
2	0.833	3.129
2	0.833	3.1541
2	0.85	3.1793
2	0.867	3.2044
2	0.867	3.2295
2	0.867	3.2609
2	0.884	3.2861
2	0.884	3.3112
2	0.884	3.3363
2	0.884	3.3677
2	0.884	3.3929
2	0.884	3.418
2	0.884	3.4431
2	0.884	3.4745
2	0.884	3.4997
2	0.884	3.5248
2	0.867	3.5499
2	0.867	3.5814
2	0.85	3.6065
2	0.85	3.6316
2	0.833	3.6568
2	0.833	3.6819
2	0.816	3.707
2	0.799	3.7322
2	0.799	3.7573
2	0.782	3.7824
2	0.765	3.8013
2	0.748	3.8264
2	0.731	3.8453
2	0.714	3.8704
2	0.697	3.8892
2	0.68	3.9144
2	0.663	3.9332
2	0.646	3.9521
2	0.612	3.9709
2	0.595	3.9898
2	0.578	4.0086
2	0.561	4.0275
2	0.527	4.04
2	0.51	4.0589
2	0.493	4.0714
2	0.459	4.0903
2	0.442	4.1029
2	0.425	4.1154
2	0.391	4.128
2	0.374	4.1406
2	0.34	4.1468
2	0.323	4.1594
2	0.289	4.172
2	0.272	4.1783
2	0.238	4.1845
2	0.221	4.1908
0	0.187	4.1971
0	0.136	4.2034
0	0.102	4.2097
0	0.068	4.2097
0	0.034	4.216
0	0	4.216
0	-0.034	4.216
0	-0.068	4.2097
0	-0.102	4.2097
0	-0.136	4.2034
0	-0.187	4.1971
0	-0.221	4.1908
0	-0.255	4.1845
0	-0.289	4.1783
0	-0.323	4.1657
0	-0.357	4.1594
0	-0.408	4.1468
1	-0.442	4.1343
1	-0.476	4.1217
1	-0.527	4.1029
1	-0.578	4.084
1	-0.629	4.0652
1	-0.663	4.0463
1	-0.714	4.0275
1	-0.765	4.0023
1	-0.799	3.9835
1	-0.85	3.9583
1	-0.884	3.9332
1	-0.918	3.9018
1	-0.969	3.8767
1	-1.003	3.8453
1	-1.037	3.8138
1	-1.088	3.7824
1	-1.122	3.751
1	-1.156	3.7133
1	-1.19	3.6819
1	-1.224	3.6442
1	-1.258	3.6065
1	-1.275	3.5688
1	-1.309	3.5248
1	-1.326	3.4871
1	-1.36	3.4494
1	-1.377	3.4054
1	-1.411	3.3615
1	-1.428	3.3238
1	-1.445	3.2798
1	-1.462	3.2358
1	-1.462	3.1918
1	-1.479	3.1478
1	-1.496	3.1038
1	-1.496	3.0536
1	-1.513	3.0096
1	-1.513	2.9656
1	-1.513	2.9216
1	-1.513	2.8714
1	-1.513	2.8274
1	-1.513	2.7834
1	-1.513	2.7394
1	-1.496	2.6892
1	-1.496	2.6452
1	-1.479	2.6012
1	-1.462	2.5572
1	-1.462	2.5132
1	-1.445	2.4693
1	-1.428	2.4253
1	-1.411	2.3813
1	-1.377	2.3436
1	-1.36	2.2996
1	-1.343	2.2619
1	-1.326	2.2179
1	-1.292	2.1802
1	-1.275	2.1425
1	-1.241	2.1048
1	-1.224	2.0671
1	-1.19	2.0294
1	-1.173	1.9917
1	-1.139	1.9603
1	-1.105	1.9226
1	-1.071	1.8912
1	-1.054	1.8598
0	-1.003	1.8284
0	-0.969	1.797
0	-0.918	1.7718
0	-0.884	1.7404
0	-0.833	1.7153
0	-0.799	1.6902
0	-0.748	1.665
0	-0.714	1.6462
0	-0.663	1.6273
0	-0.629	1.6085
0	-0.578	1.5896
0	-0.544	1.5708
0	-0.493	1.5519
0	-0.442	1.5394
0	-0.408	1.5268
0	-0.357	1.5142
0	-0.323	1.5017
0	-0.272	1.4954
0	-0.238	1.4891
0	-0.187	1.4828
0	-0.153	1.4765
0	-0.102	1.4703
0	-0.068	1.4703
0	-0.017	1.464
0	0	1.464
0	0.051	1.4703
0	0.085	1.4703
0	0.136	1.4703
0	0.17	1.4765
0	0.221	1.4828
0	0.255	1.4891
0	0.306	1.5017
0	0.34	1.5079
0	0.391	1.5205
0	0.425	1.5331
0	0.476	1.5456
0	0.51	1.5645
0	0.561	1.5771
0	0.595	1.5959
0	0.646	1.6148
0	0.68	1.6336
0	0.731	1.6587
0	0.765	1.6776
0	0.816	1.7027
0	0.85	1.7279
0	0.901	1.753
0	0.935	1.7844
0	0.986	1.8095
0	1.02	1.841
0	1.054	1.8724
0	1.105	1.9038
0	1.139	1.9415
0	1.173	1.9729
0	1.224	2.0106
0	1.258	2.0483
0	1.292	2.086
0	1.326	2.13
0	1.36	2.1677
0	1.394	2.2117
0	1.428	2.2494
0	1.462	2.2933
0	1.496	2.3373
0	1.53	2.3876
0	1.547	2.4316
0	1.581	2.4818
0	1.598	2.5258
0	1.632	2.5761
0	1.649	2.6263
0	1.666	2.6766
0	1.683	2.7269
0	1.7	2.7771
0	1.717	2.8274
0	1.717	2.8777
0	1.734	2.9342
0	1.734	2.9845
0	1.734	3.0347
0	1.751	3.0913
0	1.751	3.1416
0	1.734	3.1918
2	1.734	3.2484
2	1.751	3.2986
2	1.751	3.3489
2	1.751	3.4054
2	1.751	3.4557
2	1.734	3.5122
2	1.734	3.5625
2	1.734	3.6128
2	1.717	3.6631
2	1.7	3.7196
2	1.7	3.7699
2	1.683	3.8201
2	1.666	3.8704
2	1.649	3.9207
2	1.615	3.9709
2	1.598	4.0149
2	1.581	4.0652
2	1.547	4.1091
2	1.53	4.1594
2	1.496	4.2034
2	1.479	4.2474
2	1.445	4.2914
2	1.411	4.3353
2	1.394	4.3793
2	1.36	4.417
2	1.326	4.461
2	1.292	4.4987
2	1.258	4.5364
2	1.241	4.5741
2	1.207	4.6118
2	1.173	4.6495
2	1.139	4.6872
0	1.088	4.7186
0	1.054	4.75
0	1.003	4.7814
0	0.969	4.8129
0	0.918	4.838
0	0.884	4.8694
0	0.833	4.8945
0	0.799	4.9197
0	0.748	4.9385
0	0.714	4.9637
0	0.663	4.9825
0	0.629	5.0014
0	0.578	5.0202
0	0.544	5.039
0	0.51	5.0579
0	0.459	5.0705
0	0.425	5.083
0	0.391	5.0956
0	0.34	5.1082
0	0.306	5.1207
0	0.272	5.127
0	0.221	5.1333
0	0.187	5.1396
0	0.153	5.1459
0	0.102	5.1521
0	0.068	5.1521
0	0.034	5.1521
0	0	5.1584
0	-0.034	5.1521
0	-0.068	5.1521
0	-0.102	5.1521
0	-0.153	5.1459
0	-0.187	5.1396
0	-0.221	5.1333
0	-0.255	5.127
0	-0.306	5.1207
0	-0.34	5.1082
0	-0.374	5.0956
0	-0.425	5.083
0	-0.459	5.0705
0	-0.493	5.0579
0	-0.544	5.039
0	-0.578	5.0265
0	-0.612	5.0076
0	-0.663	4.9888
0	-0.697	4.9637
0	-0.748	4.9448
0	-0.782	4.9197
0	-0.833	4.8945
0	-0.867	4.8694
0	-0.918	4.8443
0	-0.952	4.8191
0	-0.986	4.7877
0	-1.037	4.7563
0	-1.071	4.7249
0	-1.122	4.6935
0	-1.156	4.6558
0	-1.207	4.6181
0	-1.241	4.5804
0	-1.292	4.5427
0	-1.326	4.505
0	-1.377	4.4673
0	-1.411	4.4233
0	-1.445	4.3793
0	-1.496	4.3353
0	-1.53	4.2914
0	-1.564	4.2411
0	-1.598	4.1971
0	-1.649	4.1468
0	-1.683	4.0966
0	-1.717	4.0463
0	-1.734	3.996
0	-1.768	3.9395
0	-1.802	3.8892
0	-1.836	3.8327
0	-1.853	3.7761
0	-1.87	3.7196
1	-1.904	3.6631
1	-1.938	3.6065
1	-1.955	3.5437
1	-1.989	3.4871
1	-2.006	3.4243
1	-2.023	3.3677
1	-2.057	3.3049
1	-2.074	3.2421
1	-2.074	3.1793
1	-2.091	3.1164
1	-2.108	3.0536
1	-2.108	2.9908
1	-2.108	2.9279
1	-2.108	2.8651
1	-2.108	2.8023
1	-2.108	2.7394
1	-2.091	2.6766
1	-2.091	2.6138
1	-2.074	2.5509
1	-2.057	2.4881
1	-2.04	2.4253
1	-2.023	2.3624
1	-2.006	2.2996
1	-1.972	2.2431
1	-1.955	2.1802
1	-1.938	2.1237
1	-1.904	2.0671
1	-1.87	2.0106
1	-1.853	1.954
1	-1.819	1.8975
1	-1.785	1.841
1	-1.751	1.7907
1	-1.734	1.7404
1	-1.7	1.6839
1	-1.666	1.6336
1	-1.632	1.5833
1	-1.598	1.5394
1	-1.564	1.4891
1	-1.53	1.4451
1	-1.496	1.3948
1	-1.479	1.3509
1	-1.445	1.3069
1	-1.411	1.2629
1	-1.377	1.2252
1	-1.36	1.1812
1	-1.326	1.1435
1	-1.292	1.0995
1	-1.275	1.0618
0	-1.224	1.0241
0	-1.19	0.98645
0	-1.156	0.95503
0	-1.122	0.91733
0	-1.088	0.88592
0	-1.054	0.8545
0	-1.02	0.82309
0	-0.986	0.79167
0	-0.969	0.76026
0	-0.935	0.73512
0	-0.901	0.70371
0	-0.867	0.67858
0	-0.85	0.65344
0	-0.816	0.62831
0	-0.799	0.60318
2	-0.765	0.57805
2	-0.731	0.55291
2	-0.697	0.53406
2	-0.663	0.51521
2	-0.629	0.49637
2	-0.612	0.47752
2	-0.578	0.45867
2	-0.544	0.43982
0	-0.527	0.42097
0	-0.51	0.4084
0	-0.493	0.38955
0	-0.476	0.37699
0	-0.459	0.36442
0	-0.442	0.35185
0	-0.425	0.33929
0	-0.408	0.32672
0	-0.391	0.31416
0	-0.391	0.30159
0	-0.374	0.28902
0	-0.357	0.27646
0	-0.357	0.26389
0	-0.34	0.25761
0	-0.323	0.24504
0	-0.323	0.23247
0	-0.306	0.22619
0	-0.289	0.21363
0	-0.289	0.20734
0	-0.272	0.20106
0	-0.272	0.18849
0	-0.255	0.18221
0	-0.255	0.17593
0	-0.238	0.16336
0	-0.238	0.15708
0	-0.238	0.15079
0	-0.221	0.14451
0	-0.221	0.13823
0	-0.221	0.13195
1	-0.204	0.12566
1	-0.221	0.11938
1	-0.221	0.1131
1	-0.221	0.10053
1	-0.238	0.094246
1	-0.238	0.087963
1	-0.255	0.08168
1	-0.255	0.075397
1	-0.272	0.062831
1	-0.272	0.056548
1	-0.289	0.050265
1	-0.289	0.037699
1	-0.306	0.031415
1	-0.306	0.018849
1	-0.323	0.012566
1	-0.34	0
0	-0.34	6.2705
0	-0.34	6.2642
0	-0.34	6.2517
0	-0.34	6.2454
0	-0.34	6.2328
0	-0.34	6.2203
0	-0.34	6.214
0	-0.34	6.2014
0	-0.357	6.1889
0	-0.357	6.1763
0	-0.357	6.17
0	-0.357	6.1574
2	-0.374	6.1449
2	-0.357	6.1323
2	-0.357	6.126
0	-0.357	6.1135
0	-0.374	6.1009
0	-0.374	6.0883
0	-0.391	6.0758
0	-0.391	6.0695
0	-0.408	6.0569
0	-0.408	6.0443
0	-0.425	6.0318
0	-0.442	6.0129
0	-0.442	6.0004
0	-0.459	5.9878
0	-0.476	5.9752
0	-0.476	5.9627
0	-0.493	5.9438
0	-0.51	5.9313
0	-0.527	5.9124
0	-0.544	5.8998
0	-0.561	5.881
0	-0.578	5.8621
0	-0.595	5.8433
0	-0.612	5.8244
0	-0.629	5.8119
0	-0.646	5.7867
0	-0.663	5.7679
0	-0.68	5.749
0	-0.714	5.7302
0	-0.731	5.705
0	-0.748	5.6862
0	-0.782	5.6611
0	-0.799	5.6359
0	-0.833	5.6108
0	-0.85	5.5857
0	-0.884	5.5605
0	-0.918	5.5291
0	-0.935	5.504
0	-0.969	5.4726
0	-1.003	5.4474
0	-1.037	5.416
0	-1.071	5.3846
0	-1.105	5.3469
0	-1.139	5.3155
0	-1.173	5.2841
0	-1.207	5.2464
0	-1.241	5.2087
0	-1.275	5.171
0	-1.326	5.1333
0	-1.36	5.0893
0	-1.394	5.0516
0	-1.428	5.0076
0	-1.479	4.9637
0	-1.513	4.9197
0	-1.564	4.8694
0	-1.598	4.8254
0	-1.649	4.7752
0	-1.683	4.7249
0	-1.734	4.6746
0	-1.768	4.6181
0	-1.802	4.5678
0	-1.853	4.5113
0	-1.887	4.4547
0	-1.938	4.3982
0	-1.972	4.3353
0	-2.006	4.2788
0	-2.04	4.216
0	-2.091	4.1531
0	-2.125	4.0903
0	-2.159	4.0275
0	-2.176	3.9646
0	-2.21	3.8955
0	-2.244	3.8264
0	-2.261	3.7636
0	-2.295	3.6945
0	-2.312	3.6254
0	-2.329	3.5562
0	-2.346	3.4808
0	-2.346	3.4117
0	-2.363	3.3426
0	-2.363	3.2735
0	-2.363	3.1981
0	-2.363	3.129
0	-2.363	3.0599
0	-2.363	2.9845
0	-2.346	2.9154
0	-2.346	2.8462
0	-2.329	2.7708
0	-2.312	2.7017
0	-2.278	2.6326
0	-2.261	2.5698
0	-2.244	2.5007
0	-2.21	2.4316
0	-2.176	2.3687
0	-2.142	2.2996
0	-2.108	2.2368
0	-2.074	2.174
0	-2.04	2.1111
0	-2.006	2.0483
0	-1.955	1.9917
0	-1.921	1.9352
0	-1.887	1.8724
0	-1.836	1.8221
0	-1.802	1.7655
0	-1.751	1.709
0	-1.717	1.6587
0	-1.666	1.6085
0	-1.615	1.5582
0	-1.581	1.5079
0	-1.53	1.464
2	-1.496	1.42
2	-1.445	1.376
2	-1.377	1.332
2	-1.326	1.288
2	-1.275	1.2503
2	-1.224	1.2126
2	-1.173	1.1749
2	-1.122	1.1435
2	-1.071	1.1058
2	-1.02	1.0744
2	-0.969	1.0493
2	-0.918	1.0179
2	-0.867	0.99273
2	-0.816	0.9676
0	-0.782	0.94246
0	-0.748	0.91733
0	-0.714	0.89848
0	-0.68	0.87335
0	-0.646	0.8545
0	-0.629	0.83565
0	-0.595	0.8168
0	-0.561	0.79795
0	-0.527	0.7791
0	-0.493	0.76654
0	-0.459	0.75397
0	-0.442	0.73512
0	-0.408	0.72256
0	-0.374	0.70999
0	-0.357	0.70371
0	-0.323	0.69114
0	-0.289	0.67858
0	-0.272	0.67229
0	-0.238	0.66601
1	-0.221	0.65973
1	-0.204	0.65344
1	-0.187	0.64716
1	-0.17	0.64088
1	-0.153	0.63459
1	-0.136	0.62831
1	-0.136	0.62831
1	-0.119	0.62203
1	-0.102	0.61574
1	-0.085	0.61574
1	-0.085	0.60946
1	-0.068	0.60946
1	-0.051	0.60946
1	-0.034	0.60318
1	-0.017	0.60318
1	-0.017	0.60318
1	0	0.60318
1	0	0.60318
1	0.017	0.60318
1	0.017	0.60318
1	0.034	0.60318
1	0.051	0.60946
1	0.068	0.60946
0	0.085	0.60946
0	0.119	0.61574
0	0.136	0.61574
0	0.153	0.62203
0	0.187	0.62831
0	0.204	0.63459
0	0.238	0.64088
0	0.255	0.64716
0	0.289	0.65973
0	0.323	0.66601
0	0.34	0.67858
0	0.374	0.69114
0	0.391	0.69742
0	0.425	0.70999
0	0.459	0.72884
0	0.476	0.74141
0	0.51	0.75397
0	0.544	0.77282
0	0.561	0.78539
0	0.595	0.80424
0	0.629	0.82309
0	0.663	0.84193
0	0.697	0.86707
0	0.731	0.88592
0	0.765	0.91105
0	0.799	0.9299
0	0.833	0.95503
0	0.867	0.98016
0	0.901	1.0116
0	0.935	1.0367
0	0.969	1.0681
0	1.003	1.0933
0	1.054	1.1247
0	1.088	1.1561
0	1.122	1.1938
0	1.156	1.2252
0	1.207	1.2629
0	1.241	1.3006
0	1.292	1.3383
0	1.326	1.376
0	1.36	1.42
0	1.411	1.4577
0	1.445	1.5017
0	1.496	1.5456
0	1.53	1.5959
0	1.581	1.6399
0	1.615	1.6902
0	1.666	1.7404
0	1.7	1.7907
0	1.751	1.841
0	1.785	1.8912
0	1.819	1.9478
0	1.853	2.0043
0	1.904	2.0609
0	1.938	2.1174
0	1.972	2.174
0	2.006	2.2368
2	2.04	2.2996
2	2.074	2.3562
2	2.108	2.4253
2	2.159	2.4881
2	2.193	2.5509
2	2.227	2.62
2	2.244	2.6829
2	2.278	2.752
2	2.312	2.8211
2	2.329	2.8902
2	2.346	2.9656
2	2.363	3.0347
2	2.38	3.1038
2	2.38	3.1793
2	2.397	3.2484
2	2.397	3.3238
2	2.397	3.3929
2	2.397	3.4683
2	2.397	3.5374
2	2.38	3.6128
2	2.38	3.6819
2	2.363	3.751
2	2.346	3.8264
2	2.329	3.8955
2	2.312	3.9646
2	2.278	4.0338
2	2.261	4.1029
2	2.244	4.172
2	2.21	4.2348
0	2.176	4.3039
0	2.125	4.3667
0	2.091	4.4296
0	2.04	4.4924
0	2.006	4.5553
0	1.955	4.6118
0	1.921	4.6683
1	1.87	4.7312
1	1.819	4.7814
1	1.768	4.838
1	1.7	4.8883
1	1.649	4.9385
1	1.598	4.9888
1	1.547	5.039
1	1.496	5.083
1	1.445	5.127
1	1.394	5.171
1	1.343	5.2087
1	1.292	5.2527
1	1.241	5.2904
1	1.19	5.3281
1	1.139	5.3595
1	1.105	5.3972
1	1.054	5.4286
1	1.003	5.46
0	0.986	5.4914
0	0.952	5.5166
0	0.918	5.548
0	0.884	5.5731
0	0.867	5.5982
0	0.833	5.6234
0	0.816	5.6485
0	0.782	5.6736
0	0.765	5.6988
0	0.731	5.7239
0	0.714	5.7428
0	0.697	5.7616
0	0.663	5.7867
0	0.646	5.8056
0	0.629	5.8244
0	0.612	5.8433
0	0.595	5.8621
0	0.578	5.881
0	0.561	5.8998
0	0.544	5.9124
0	0.527	5.9313
0	0.51	5.9438
0	0.493	5.9627
0	0.493	5.9752
0	0.476	5.9941
0	0.459	6.0066
0	0.442	6.0192
0	0.442	6.0318
2	0.425	6.0443
2	0.425	6.0569
2	0.425	6.0758
2	0.442	6.0883
2	0.442	6.1009
2	0.442	6.1135
2	0.442	6.126
0	0.442	6.1386
0	0.442	6.1512
0	0.425	6.1637
0	0.425	6.1826
0	0.425	6.1951
0	0.425	6.2077
1	0.408	6.2203
1	0.408	6.2328
1	0.391	6.2454
1	0.374	6.2517
1	0.357	6.2642
1	0.34	6.2768
1	0.34	0.0062831
1	0.323	0.012566
1	0.323	0.025132
1	0.306	0.031415
1	0.289	0.043982
1	0.289	0.050265
1	0.272	0.062831
1	0.272	0.069114
0	0.272	0.075397
0	0.272	0.087963
0	0.272	0.094246
0	0.289	0.10053
0	0.289	0.1131
0	0.289	0.11938
0	0.289	0.13195
0	0.306	0.13823
0	0.306	0.15079
0	0.306	0.15708
0	0.323	0.16964
0	0.323	0.17593
0	0.34	0.18849
0	0.34	0.19478
0	0.357	0.20734
0	0.357	0.21991
0	0.374	0.23247
0	0.374	0.24504
2	0.391	0.25132
2	0.408	0.26389
2	0.442	0.28274
2	0.459	0.29531
2	0.493	0.30787
2	0.51	0.32044
2	0.527	0.33929
2	0.561	0.35814
2	0.595	0.3707
2	0.612	0.38955
2	0.646	0.4084
2	0.68	0.43353
2	0.697	0.45238
2	0.731	0.47123
2	0.765	0.49637
2	0.799	0.5215
2	0.833	0.54663
2	0.867	0.57176
2	0.901	0.59689
2	0.935	0.62203
2	0.969	0.65344
0	1.003	0.68486
0	1.02	0.71627
0	1.054	0.74769
0	1.088	0.7791
0	1.105	0.81052
0	1.139	0.84193
0	1.173	0.87963
0	1.207	0.91733
0	1.241	0.95503
0	1.275	0.99273
0	1.309	1.0304
0	1.343	1.0681
0	1.377	1.1121
0	1.428	1.1498
0	1.462	1.1938
0	1.496	1.2441
0	1.547	1.288
0	1.581	1.332
0	1.615	1.3823
0	1.666	1.4325
0	1.7	1.4828
0	1.751	1.5331
0	1.785	1.5896
0	1.836	1.6399
0	1.87	1.6964
0	1.921	1.753
0	1.955	1.8158
0	1.989	1.8724
0	2.04	1.9352
0	2.074	1.998
0	2.108	2.0609
0	2.142	2.1237
0	2.176	2.1865
0	2.21	2.2556
0	2.244	2.3247
0	2.278	2.3876
0	2.295	2.4567
0	2.329	2.5258
0	2.346	2.6012
0	2.363	2.6703
0	2.38	2.7394
0	2.397	2.8148
0	2.414	2.8839
0	2.414	2.9593
0	2.431	3.0347
0	2.431	3.1038
0	2.431	3.1793
0	2.414	3.2484
0	2.414	3.3238
0	2.397	3.3929
0	2.38	3.4683
0	2.363	3.5374
0	2.346	3.6128
0	2.329	3.6819
0	2.312	3.751
0	2.278	3.8201
0	2.244	3.8892
0	2.21	3.9583
0	2.193	4.0212
0	2.142	4.084
0	2.108	4.1531
0	2.074	4.216
0	2.04	4.2788
0	1.989	4.3353
0	1.955	4.3982
0	1.904	4.4547
0	1.87	4.5113
0	1.819	4.5678
0	1.785	4.6244
0	1.734	4.6746
0	1.7	4.7249
0	1.649	4.7752
0	1.615	4.8254
0	1.564	4.8757
0	1.513	4.9197
0	1.479	4.9637
0	1.445	5.0076
0	1.394	5.0516
0	1.36	5.0956
0	1.309	5.1333
0	1.275	5.171
0	1.241	5.2087
0	1.207	5.2464
0	1.156	5.2841
0	1.122	5.3155
0	1.088	5.3532
0	1.054	5.3846
0	1.02	5.416
0	0.986	5.4474
0	0.952	5.4789
0	0.935	5.504
0	0.901	5.5291
0	0.867	5.5605
0	0.833	5.5857
0	0.816	5.6108
0	0.782	5.6359
0	0.765	5.6548
0	0.731	5.6799
0	0.714	5.705
0	0.68	5.7239
0	0.663	5.7428
0	0.646	5.7616
0	0.629	5.7805
0	0.595	5.7993
1	0.578	5.8182
1	0.544	5.837
1	0.527	5.8559
1	0.493	5.8684
1	0.459	5.881
1	0.442	5.8998
1	0.408	5.9124
1	0.374	5.925
1	0.357	5.9313
1	0.323	5.9438
1	0.306	5.9564
1	0.272	5.9627
1	0.255	5.9689
1	0.221	5.9752
0	0.221	5.9878
0	0.204	5.9941
0	0.187	6.0004
0	0.17	6.0004
0	0.17	6.0066
0	0.153	6.0129
0	0.136	6.0192
0	0.136	6.0255
0	0.119	6.0255
0	0.119	6.0318
0	0.102	6.0318
0	0.085	6.0381
0	0.085	6.0381
0	0.068	6.0443
0	0.068	6.0443
0	0.051	6.0443
0	0.034	6.0506
0	0.034	6.0506
0	0.017	6.0506
0	0.017	6.0506
2	0	6.0506
2	0	6.0506
2	0	6.0506
2	0	6.0506
2	0	6.0506
2	0.017	6.0569
2	0.017	6.0569
2	0.017	6.0569
2	0.017	6.0569
2	0.017	6.0569
2	0.017	6.0569
0	0.017	6.0569
0	0	6.0569
0	0	6.0569
0	0	6.0569
0	-0.017	6.0569
0	-0.017	6.0569
0	-0.034	6.0569
0	-0.034	6.0569
0	-0.051	6.0569
0	-0.051	6.0506
0	-0.068	6.0506
0	-0.085	6.0506
0	-0.085	6.0443
0	-0.102	6.0443
1	-0.102	6.0381
1	-0.136	6.0318
1	-0.153	6.0318
1	-0.17	6.0255
1	-0.187	6.0192
1	-0.221	6.0129
1	-0.238	6.0066
1	-0.272	6.0004
1	-0.289	5.9878
1	-0.306	5.9815
1	-0.34	5.9689
0	-0.34	5.9627
0	-0.357	5.9501
0	-0.374	5.9375
0	-0.391	5.925
0	-0.408	5.9124
0	-0.425	5.8998
0	-0.442	5.8873
0	-0.459	5.8747
0	-0.476	5.8621
0	-0.493	5.8433
0	-0.51	5.8307
0	-0.527	5.8119
0	-0.544	5.7993
0	-0.561	5.7805
0	-0.578	5.7616
0	-0.612	5.749
0	-0.629	5.7302
0	-0.646	5.705
0	-0.68	5.6862
0	-0.697	5.6674
0	-0.714	5.6485
0	-0.748	5.6234
0	-0.765	5.5982
0	-0.799	5.5794
0	-0.833	5.5543
0	-0.85	5.5291
0	-0.884	5.4977
0	-0.918	5.4726
0	-0.952	5.4474
0	-0.986	5.416
0	-1.003	5.3846
0	-1.037	5.3532
0	-1.071	5.3218
0	-1.105	5.2904
0	-1.156	5.2527
0	-1.19	5.2213
0	-1.224	5.1836
0	-1.258	5.1459
0	-1.292	5.1082
0	-1.343	5.0705
0	-1.377	5.0265
0	-1.411	4.9825
0	-1.462	4.9385
0	-1.496	4.8945
0	-1.547	4.8506
0	-1.581	4.8066
0	-1.632	4.7563
0	-1.666	4.706
0	-1.7	4.6558
0	-1.751	4.6055
0	-1.785	4.549
0	-1.836	4.4924
0	-1.87	4.4359
0	-1.921	4.3793
0	-1.955	4.3228
0	-1.989	4.2662
0	-2.023	4.2034
1	-2.057	4.1406
1	-2.108	4.0777
1	-2.159	4.0149
1	-2.193	3.9521
1	-2.244	3.883
1	-2.278	3.8138
1	-2.312	3.7447
1	-2.346	3.6756
1	-2.38	3.6065
1	-2.397	3.5311
1	-2.431	3.462
1	-2.448	3.3866
1	-2.465	3.3112
1	-2.482	3.2358
1	-2.499	3.1604
1	-2.516	3.085
1	-2.516	3.0096
1	-2.516	2.9342
1	-2.516	2.8588
1	-2.516	2.7834
1	-2.516	2.708
1	-2.499	2.6326
1	-2.499	2.5572
1	-2.482	2.4818
1	-2.465	2.4064
1	-2.448	2.3373
1	-2.414	2.2619
1	-2.397	2.1865
1	-2.363	2.1174
1	-2.346	2.0483
1	-2.312	1.9792
0	-2.278	1.9101
0	-2.227	1.841
0	-2.193	1.7718
0	-2.142	1.709
0	-2.108	1.6462
0	-2.057	1.5833
0	-2.006	1.5205
0	-1.972	1.4577
0	-1.921	1.4011
0	-1.887	1.3446
0	-1.836	1.288
0	-1.802	1.2315
0	-1.751	1.1812
0	-1.717	1.1247
0	-1.683	1.0744
0	-1.649	1.0241
0	-1.598	0.97388
0	-1.564	0.9299
0	-1.53	0.87963
0	-1.496	0.83565
0	-1.462	0.79167
0	-1.445	0.74769
0	-1.411	0.70371
0	-1.377	0.65973
0	-1.36	0.62203
2	-1.326	0.57805
2	-1.292	0.54035
2	-1.258	0.50265
2	-1.224	0.46495
2	-1.19	0.42725
2	-1.173	0.38955
2	-1.139	0.35814
2	-1.105	0.32044
2	-1.088	0.28902
2	-1.071	0.25761
2	-1.037	0.22619
2	-1.02	0.19478
2	-1.003	0.16336
0	-0.986	0.13195
0	-0.986	0.10681
0	-0.986	0.075397
0	-0.986	0.043982
0	-0.986	0.012566
0	-0.986	6.2705
0	-0.986	6.2391
0	-0.986	6.2077
0	-0.986	6.1763
0	-0.986	6.1512
0	-0.986	6.1197
0	-1.003	6.0883
0	-1.003	6.0569
0	-1.02	6.0255
0	-1.037	5.9941
0	-1.037	5.9689
0	-1.054	5.9313
0	-1.071	5.8998
0	-1.088	5.8684
0	-1.105	5.837
0	-1.122	5.8056
0	-1.139	5.7679
0	-1.156	5.7365
0	-1.19	5.6988
2	-1.207	5.6611
2	-1.224	5.6234
2	-1.241	5.5857
2	-1.258	5.548
2	-1.275	5.5103
2	-1.292	5.4726
2	-1.309	5.4349
2	-1.326	5.3972
2	-1.343	5.3532
2	-1.377	5.3155
2	-1.394	5.2715
2	-1.411	5.2275
2	-1.445	5.1898
2	-1.462	5.1459
2	-1.496	5.0956
0	-1.53	5.0516
0	-1.581	5.0076
0	-1.615	4.9574
0	-1.649	4.9071
0	-1.7	4.8568
0	-1.734	4.8066
0	-1.785	4.75
0	-1.819	4.6998
0	-1.87	4.6432
0	-1.904	4.5867
0	-1.955	4.5301
0	-1.989	4.4673
0	-2.023	4.4107
0	-2.074	4.3479
0	-2.108	4.2851
0	-2.142	4.2222
0	-2.176	4.1531
0	-2.21	4.0903
0	-2.244	4.0212
0	-2.278	3.9521
0	-2.312	3.883
0	-2.329	3.8138
0	-2.363	3.7447
0	-2.38	3.6693
0	-2.397	3.6002
0	-2.414	3.5248
0	-2.431	3.4557
0	-2.448	3.3803
0	-2.448	3.3049
0	-2.448	3.2358
0	-2.448	3.1604
0	-2.448	3.085
0	-2.448	3.0096
0	-2.448	2.9405
0	-2.431	2.8651
0	-2.414	2.7897
0	-2.397	2.7206
0	-2.38	2.6452
0	-2.346	2.5761
0	-2.329	2.507
0	-2.295	2.4378
0	-2.278	2.3687
0	-2.244	2.2996
0	-2.21	2.2305
0	-2.176	2.1677
0	-2.125	2.0986
0	-2.091	2.0357
0	-2.057	1.9729
0	-2.006	1.9163
0	-1.972	1.8535
0	-1.921	1.797
0	-1.887	1.7404
0	-1.836	1.6839
0	-1.802	1.6273
0	-1.751	1.5708
0	-1.717	1.5205
0	-1.666	1.4703
0	-1.632	1.42
0	-1.581	1.3697
0	-1.547	1.3257
0	-1.496	1.2817
0	-1.462	1.2378
0	-1.411	1.1938
0	-1.377	1.1498
0	-1.343	1.1058
0	-1.292	1.0681
0	-1.258	1.0304
0	-1.224	0.99273
0	-1.19	0.95503
0	-1.156	0.92362
0	-1.122	0.88592
0	-1.088	0.8545
0	-1.054	0.82309
0	-1.02	0.79167
0	-0.986	0.76026
0	-0.952	0.72884
0	-0.935	0.70371
0	-0.901	0.67229
0	-0.867	0.64716
0	-0.85	0.62203
0	-0.816	0.59689
0	-0.799	0.57176
0	-0.782	0.54663
0	-0.748	0.5215
1	-0.731	0.50265
1	-0.731	0.47752
1	-0.714	0.45867
1	-0.714	0.43353
1	-0.697	0.41469
1	-0.697	0.39583
1	-0.697	0.3707
1	-0.68	0.35185
1	-0.68	0.333
1	-0.68	0.30787
0	-0.663	0.28902
0	-0.663	0.27017
0	-0.646	0.25132
0	-0.629	0.23247
0	-0.629	0.21363
0	-0.612	0.19478
0	-0.612	0.17593
0	-0.595	0.15708
0	-0.595	0.13823
0	-0.578	0.11938
0	-0.578	0.10053
2	-0.578	0.08168
2	-0.561	0.069114
2	-0.544	0.050265
2	-0.527	0.031415
2	-0.527	0.018849
0	-0.527	0
0	-0.527	6.2705
0	-0.527	6.2517
0	-0.527	6.2391
0	-0.527	6.2203
0	-0.527	6.2077
0	-0.527	6.1889
0	-0.527	6.1763
0	-0.544	6.1574
0	-0.544	6.1386
0	-0.544	6.126
0	-0.561	6.1072
0	-0.561	6.0883
0	-0.578	6.0758
0	-0.578	6.0569
0	-0.595	6.0381
0	-0.595	6.0192
0	-0.612	6.0004
0	-0.629	5.9815
0	-0.629	5.9627
0	-0.646	5.9438
0	-0.663	5.925
0	-0.68	5.9061
0	-0.697	5.881
0	-0.714	5.8621
0	-0.731	5.837
0	-0.748	5.8182
0	-0.765	5.793
0	-0.782	5.7679
0	-0.799	5.749
0	-0.833	5.7239
0	-0.85	5.6988
0	-0.867	5.6674
0	-0.901	5.6422
0	-0.918	5.6171
0	-0.952	5.5857
0	-0.986	5.5605
0	-1.003	5.5291
0	-1.037	5.4977
0	-1.071	5.4663
0	-1.105	5.4349
0	-1.122	5.3972
0	-1.156	5.3658
0	-1.19	5.3281
0	-1.224	5.2904
0	-1.258	5.2527
0	-1.309	5.215
0	-1.343	5.1773
0	-1.377	5.1333
0	-1.411	5.0956
0	-1.462	5.0516
0	-1.496	5.0076
0	-1.53	4.9574
0	-1.581	4.9134
0	-1.615	4.8631
0	-1.666	4.8129
0	-1.7	4.7626
0	-1.751	4.7123
0	-1.785	4.6558
0	-1.836	4.6055
0	-1.87	4.549
0	-1.904	4.4924
0	-1.955	4.4359
0	-1.989	4.373
0	-2.023	4.3102
0	-2.074	4.2537
0	-2.108	4.1908
0	-2.142	4.1217
0	-2.176	4.0589
0	-2.21	3.996
0	-2.244	3.9269
0	-2.261	3.8578
0	-2.295	3.7887
0	-2.312	3.7196
0	-2.329	3.6505
0	-2.346	3.5814
0	-2.363	3.5122
0	-2.38	3.4369
0	-2.397	3.3677
0	-2.397	3.2923
0	-2.397	3.2232
0	-2.397	3.1478
0	-2.397	3.0787
0	-2.397	3.0033
0	-2.397	2.9342
0	-2.38	2.8588
0	-2.363	2.7897
0	-2.346	2.7206
0	-2.329	2.6452
0	-2.295	2.5761
0	-2.278	2.507
0	-2.244	2.4441
0	-2.227	2.375
0	-2.193	2.3059
0	-2.159	2.2431
0	-2.125	2.1802
0	-2.091	2.1174
0	-2.04	2.0546
0	-2.006	1.9917
0	-1.972	1.9289
2	-1.921	1.8724
2	-1.87	1.8158
2	-1.819	1.7593
2	-1.768	1.709
2	-1.7	1.6525
2	-1.649	1.6022
0	-1.598	1.5519
0	-1.564	1.5079
0	-1.513	1.4577
0	-1.479	1.4137
0	-1.428	1.3697
0	-1.394	1.3257
0	-1.343	1.288
0	-1.309	1.2441
0	-1.258	1.2064
0	-1.224	1.1687
0	-1.19	1.131
0	-1.139	1.0995
0	-1.105	1.0618
0	-1.071	1.0304
0	-1.037	0.99901
0	-1.003	0.9676
0	-0.969	0.94246
0	-0.918	0.91105
0	-0.884	0.88592
0	-0.867	0.8545
0	-0.833	0.82937
0	-0.799	0.80424
0	-0.765	0.78539
0	-0.731	0.76026
0	-0.697	0.74141
0	-0.68	0.71627
0	-0.646	0.69742
0	-0.612	0.67858
0	-0.595	0.65973
0	-0.561	0.64088
0	-0.544	0.62831
0	-0.51	0.60946
0	-0.493	0.59689
0	-0.459	0.57805
0	-0.442	0.56548
0	-0.425	0.55291
1	-0.391	0.54035
1	-0.391	0.52778
1	-0.374	0.51521
1	-0.374	0.50265
1	-0.357	0.49637
1	-0.34	0.4838
1	-0.34	0.47123
1	-0.323	0.46495
1	-0.323	0.45238
1	-0.323	0.43982
1	-0.306	0.43353
1	-0.306	0.42097
1	-0.289	0.41469
1	-0.289	0.40212
1	-0.289	0.39583
1	-0.289	0.38955
1	-0.272	0.37699
1	-0.272	0.3707
1	-0.272	0.36442
1	-0.272	0.35185
1	-0.255	0.34557
1	-0.255	0.33929
1	-0.255	0.32672
1	-0.255	0.32044
1	-0.255	0.31416
1	-0.255	0.30787
0	-0.238	0.30159
0	-0.221	0.28902
0	-0.204	0.28274
0	-0.204	0.27646
0	-0.187	0.27017
0	-0.17	0.26389
0	-0.17	0.26389
0	-0.153	0.25761
0	-0.136	0.25132
0	-0.136	0.24504
0	-0.119	0.24504
0	-0.102	0.23876
0	-0.102	0.23876
0	-0.085	0.23247
0	-0.085	0.23247
0	-0.068	0.22619
0	-0.051	0.22619
0	-0.051	0.22619
0	-0.034	0.21991
0	-0.034	0.21991
0	-0.017	0.21991
0	-0.017	0.21991
0	0	0.21991
1	0	0.21991
1	0	0.21991
1	0	0.21991
1	0	0.21991
1	0	0.21991
1	0	0.21991
1	0	0.21991
1	0	0.21991
1	-0.017	0.21363
1	-0.017	0.21363
1	-0.017	0.21363
1	-0.017	0.21363
1	-0.017	0.21363
1	-0.017	0.21363
1	-0.017	0.21363
1	-0.034	0.21363
1	-0.034	0.20734
1	-0.034	0.20734
1	-0.034	0.20734
1	-0.034	0.20734
1	-0.034	0.20734
1	-0.034	0.20106
1	-0.051	0.20106
1	-0.051	0.20106
1	-0.051	0.20106
1	-0.051	0.19478
1	-0.051	0.19478
0	-0.051	0.19478
0	-0.034	0.18849
0	-0.034	0.18849
0	-0.017	0.18849
0	-0.017	0.18849
2	0	0.18849
2	0	0.18849
2	0.017	0.18849
2	0.034	0.18849
2	0.051	0.18849
2	0.068	0.19478
2	0.102	0.19478
2	0.119	0.20106
2	0.136	0.20106
2	0.153	0.20734
2	0.17	0.21363
2	0.204	0.21991
2	0.221	0.22619
2	0.238	0.23247
0	0.255	0.23876
0	0.255	0.25132
1	0.272	0.25761
1	0.272	0.26389
1	0.272	0.27017
1	0.272	0.28274
1	0.272	0.28902
1	0.272	0.29531
1	0.272	0.30787
1	0.272	0.31416
1	0.272	0.32672
1	0.272	0.333
1	0.289	0.33929
1	0.289	0.35185
1	0.289	0.35814
1	0.289	0.36442
1	0.289	0.37699
1	0.306	0.38327
1	0.306	0.39583
1	0.306	0.40212
1	0.306	0.41469
1	0.323	0.42097
1	0.323	0.43353
1	0.34	0.4461
1	0.34	0.45238
1	0.34	0.46495
1	0.357	0.47752
1	0.357	0.4838
1	0.374	0.49637
1	0.374	0.50893
1	0.391	0.5215
1	0.408	0.53406
1	0.408	0.54663
1	0.425	0.5592
1	0.425	0.57176
1	0.442	0.58433
1	0.459	0.59689
1	0.476	0.61574
1	0.476	0.62831
1	0.493	0.64088
1	0.51	0.65973
1	0.527	0.67229
1	0.544	0.69114
1	0.561	0.70371
1	0.578	0.72256
1	0.595	0.74141
1	0.612	0.76026
1	0.629	0.7791
1	0.646	0.79795
0	0.68	0.8168
0	0.714	0.83565
0	0.731	0.86079
0	0.765	0.88592
0	0.799	0.90477
0	0.833	0.9299
1	0.867	0.95503
1	0.901	0.98645
1	0.918	1.0116
1	0.952	1.043
1	0.969	1.0681
1	1.003	1.0995
1	1.02	1.131
1	1.054	1.1624
1	1.071	1.1938
1	1.105	1.2252
1	1.139	1.2566
1	1.156	1.2943
0	1.207	1.332
0	1.241	1.3697
0	1.292	1.4074
0	1.326	1.4451
0	1.36	1.4828
0	1.411	1.5268
0	1.445	1.5708
0	1.496	1.6148
0	1.53	1.6587
0	1.581	1.709
0	1.615	1.753
0	1.666	1.8033
0	1.7	1.8535
0	1.734	1.9101
0	1.785	1.9603
0	1.819	2.0169
0	1.853	2.0734
0	1.887	2.13
0	1.921	2.1865
0	1.955	2.2431
0	1.989	2.2996
0	2.023	2.3624
0	2.057	2.4253
0	2.074	2.4881
0	2.108	2.5509
0	2.125	2.6138
0	2.142	2.6766
0	2.159	2.7394
0	2.176	2.8085
0	2.176	2.8714
0	2.193	2.9405
0	2.193	3.0033
0	2.193	3.0724
0	2.193	3.1353
0	2.193	3.2044
0	2.193	3.2672
0	2.193	3.3363
0	2.176	3.3992
0	2.159	3.4683
0	2.142	3.5311
0	2.125	3.5939
2	2.108	3.6568
2	2.091	3.7196
2	2.074	3.7824
2	2.057	3.8453
2	2.04	3.9081
2	2.023	3.9709
2	2.006	4.0338
2	1.972	4.0903
0	1.938	4.1531
0	1.904	4.2097
0	1.87	4.2662
0	1.819	4.3228
0	1.785	4.373
0	1.734	4.4296
0	1.7	4.4798
0	1.649	4.5301
0	1.615	4.5804
0	1.564	4.6306
0	1.53	4.6746
0	1.479	4.7186
2	1.445	4.7626
2	1.411	4.8066
2	1.377	4.8506
2	1.343	4.8883
2	1.309	4.9322
2	1.275	4.9699
2	1.258	5.0076
2	1.224	5.0453
2	1.19	5.083
2	1.173	5.1207
2	1.139	5.1521
2	1.105	5.1836
2	1.088	5.2213
2	1.054	5.2527
2	1.037	5.2841
2	1.003	5.3155
2	0.986	5.3469
2	0.952	5.372
2	0.935	5.4035
2	0.918	5.4286
2	0.901	5.46
2	0.884	5.4851
2	0.85	5.5103
2	0.833	5.5354
2	0.816	5.5605
0	0.799	5.5857
0	0.765	5.6108
0	0.731	5.6297
0	0.714	5.6548
0	0.68	5.6736
0	0.663	5.6988
0	0.646	5.7176
1	0.612	5.7365
1	0.578	5.7553
1	0.544	5.7679
1	0.51	5.7867
1	0.493	5.8056
1	0.459	5.8182
1	0.425	5.8307
1	0.391	5.8433
1	0.357	5.8559
1	0.34	5.8621
1	0.306	5.8747
1	0.272	5.881
1	0.255	5.8936
1	0.221	5.8998
1	0.187	5.9061
1	0.17	5.9124
1	0.136	5.9187
1	0.119	5.9187
1	0.085	5.925
1	0.068	5.925
1	0.034	5.925
1	0	5.9313
0	0	5.9313
0	0	5.9313
0	-0.017	5.9313
0	-0.034	5.925
0	-0.051	5.925
0	-0.068	5.925
0	-0.085	5.9187
0	-0.102	5.9187
0	-0.102	5.9124
0	-0.119	5.9124
0	-0.136	5.9061
0	-0.153	5.8998
0	-0.17	5.8998
0	-0.187	5.8936
0	-0.204	5.8873
0	-0.221	5.881
0	-0.238	5.8747
0	-0.255	5.8621
2	-0.272	5.8559
2	-0.272	5.8496
2	-0.289	5.837
2	-0.289	5.8307
2	-0.306	5.8182
2	-0.306	5.8119
2	-0.306	5.7993
2	-0.323	5.793
2	-0.323	5.7805
2	-0.34	5.7742
2	-0.34	5.7616
2	-0.357	5.749
2	-0.374	5.7365
0	-0.391	5.7302
0	-0.408	5.7176
0	-0.442	5.705
0	-0.459	5.6862
0	-0.476	5.6736
0	-0.51	5.6611
0	-0.527	5.6422
0	-0.561	5.6297
0	-0.578	5.6108
0	-0.612	5.592
0	-0.646	5.5731
0	-0.663	5.5543
0	-0.697	5.5291
0	-0.731	5.5103
0	-0.748	5.4851
0	-0.782	5.4663
0	-0.816	5.4412
0	-0.85	5.416
0	-0.884	5.3909
0	-0.918	5.3595
0	-0.952	5.3343
0	-0.986	5.3029
0	-1.02	5.2715
0	-1.054	5.2464
0	-1.088	5.2087
0	-1.122	5.1773
0	-1.156	5.1459
0	-1.207	5.1082
0	-1.241	5.0705
0	-1.275	5.0328
0	-1.326	4.9951
0	-1.36	4.9511
0	-1.411	4.9134
0	-1.445	4.8694
0	-1.479	4.8254
0	-1.53	4.7752
0	-1.564	4.7312
0	-1.615	4.6809
0	-1.649	4.6369
0	-1.7	4.5804
0	-1.734	4.5301
0	-1.785	4.4798
0	-1.819	4.4233
0	-1.853	4.3667
0	-1.904	4.3102
0	-1.938	4.2537
0	-1.972	4.1971
0	-2.006	4.1343
0	-2.04	4.0777
0	-2.074	4.0149
0	-2.108	3.9521
0	-2.142	3.883
0	-2.159	3.8201
0	-2.193	3.7573
0	-2.21	3.6882
0	-2.227	3.6254
0	-2.244	3.5562
0	-2.261	3.4871
0	-2.278	3.418
0	-2.278	3.3489
0	-2.295	3.2798
0	-2.295	3.2107
0	-2.295	3.1416
0	-2.295	3.0724
0	-2.295	3.0033
0	-2.278	2.9342
0	-2.261	2.8651
0	-2.261	2.8023
1	-2.244	2.7332
1	-2.227	2.664
1	-2.227	2.5949
1	-2.21	2.5321
1	-2.193	2.463
1	-2.176	2.4001
1	-2.159	2.331
1	-2.125	2.2682
1	-2.108	2.2054
1	-2.091	2.1425
1	-2.057	2.0797
1	-2.023	2.0169
1	-2.006	1.9603
1	-1.972	1.8975
1	-1.938	1.841
1	-1.904	1.7781
1	-1.887	1.7216
1	-1.853	1.665
1	-1.819	1.6148
1	-1.785	1.5582
1	-1.751	1.5017
1	-1.717	1.4514
1	-1.683	1.4011
1	-1.649	1.3509
1	-1.632	1.3006
1	-1.598	1.2503
0	-1.547	1.2064
0	-1.513	1.1561
0	-1.479	1.1121
0	-1.428	1.0681
0	-1.394	1.0241
0	-1.36	0.98645
0	-1.326	0.94246
0	-1.292	0.90477
0	-1.258	0.86707
0	-1.224	0.82937
0	-1.19	0.79167
0	-1.156	0.75397
0	-1.139	0.72256
0	-1.105	0.69114
0	-1.071	0.65344
0	-1.054	0.62203
0	-1.02	0.59061
0	-1.003	0.5592
0	-0.969	0.53406
0	-0.952	0.50265
2	-0.935	0.47123
2	-0.901	0.4461
2	-0.867	0.42097
2	-0.85	0.39583
2	-0.816	0.36442
2	-0.782	0.34557
2	-0.765	0.32044
2	-0.731	0.29531
2	-0.714	0.27646
2	-0.697	0.25132
2	-0.663	0.23247
2	-0.646	0.21363
2	-0.629	0.19478
[truncated: 5,162 more rows]
