# Supplementary material for: Skilled motor control of an inverted pendulum implies low entropy of states but high entropy of actions
Source: PLoS Comput Biol. 2023 Jan 6;19(1):e1010810. doi: 10.1371/journal.pcbi.1010810 (PMC9851554; doi:10.1371/journal.pcbi.1010810)
Supplement: S2 File — The dataset within the file contains the data collected during the experiment. Each CSV file named “FRI_p_l.csv” corresponds to a different trial, where “p” stands for an unique numerical participant’s identifier and “l” stands for pendulum length (where “2” corresponds to 0.2, “3” to 0.3 m, “4” to 0.4 m, etc.). In every file, rows correspond to subsequent time steps, sampled with a frequency of 0.017 s. For every recorded time step, each column contains: the action selected by the trial’s participant (“action”). The value 0 corresponds to a “no action”, the value 1 represents an action that pushes the pendulum towards the clockwise direction and the value 2 corresponds to an action that pushes the pendulum towards the anti-clockwise direction.the angular velocity of the pendulum at that time step (“ang. velocity”), measured in rad s−1.the angle of the pendulum at that time step (“angle”), measured in rad with values in the interval [0, 2π) rad. The angle 0 rad corresponds to the pendulum oriented in its upright position.the single utility value associated to the whole trial (“utility”). (ZIP) [file pcbi.1010810.s002.zip › ExperimentalData/FRI_29_8.csv]

action	angular vel.	angle	trial utility
0	0	3.2358	-7.2836
0	0	3.2358
0	0	3.2358
0	0	3.2358
0	-0.017	3.2358
0	-0.017	3.2358
0	-0.017	3.2358
0	-0.017	3.2358
0	-0.017	3.2358
0	-0.034	3.2358
0	-0.034	3.2295
0	-0.034	3.2295
0	-0.034	3.2295
0	-0.034	3.2295
0	-0.051	3.2232
0	-0.051	3.2232
0	-0.051	3.2232
0	-0.051	3.2232
0	-0.051	3.217
0	-0.068	3.217
0	-0.068	3.217
0	-0.068	3.2107
0	-0.068	3.2107
0	-0.068	3.2107
0	-0.068	3.2044
0	-0.068	3.2044
0	-0.085	3.1981
0	-0.085	3.1981
0	-0.085	3.1981
0	-0.085	3.1918
0	-0.085	3.1918
0	-0.085	3.1855
0	-0.085	3.1855
0	-0.085	3.1793
0	-0.102	3.1793
0	-0.102	3.173
0	-0.102	3.173
0	-0.102	3.1667
0	-0.102	3.1667
0	-0.102	3.1604
0	-0.102	3.1604
0	-0.102	3.1541
0	-0.102	3.1541
0	-0.102	3.1478
0	-0.102	3.1478
0	-0.102	3.1416
0	-0.102	3.1416
0	-0.102	3.1353
0	-0.102	3.1353
0	-0.102	3.129
0	-0.102	3.1227
0	-0.102	3.1227
0	-0.102	3.1164
0	-0.102	3.1164
0	-0.102	3.1101
0	-0.102	3.1101
0	-0.102	3.1038
0	-0.102	3.1038
0	-0.085	3.0976
0	-0.085	3.0976
0	-0.085	3.0913
0	-0.085	3.0913
0	-0.085	3.0913
0	-0.085	3.085
0	-0.085	3.085
0	-0.085	3.0787
0	-0.085	3.0787
0	-0.068	3.0724
0	-0.068	3.0724
0	-0.068	3.0724
0	-0.068	3.0661
0	-0.068	3.0661
0	-0.068	3.0661
0	-0.051	3.0599
0	-0.051	3.0599
0	-0.051	3.0599
0	-0.051	3.0536
0	-0.051	3.0536
0	-0.051	3.0536
0	-0.034	3.0536
0	-0.034	3.0473
0	-0.034	3.0473
0	-0.034	3.0473
0	-0.034	3.0473
0	-0.017	3.0473
0	-0.017	3.041
0	-0.017	3.041
0	-0.017	3.041
0	-0.017	3.041
0	0	3.041
0	0	3.041
0	0	3.041
0	0	3.041
0	0	3.041
0	0	3.041
0	0	3.041
0	0	3.041
0	0	3.041
0	0.017	3.041
0	0.017	3.041
0	0.017	3.041
0	0.017	3.0473
0	0.017	3.0473
0	0.034	3.0473
0	0.034	3.0473
0	0.034	3.0473
0	0.034	3.0473
0	0.034	3.0536
0	0.051	3.0536
0	0.051	3.0536
0	0.051	3.0536
0	0.051	3.0599
1	0.051	3.0599
1	0.051	3.0599
1	0.034	3.0661
1	0.034	3.0661
1	0.034	3.0661
1	0.017	3.0661
1	0.017	3.0661
1	0	3.0661
1	0	3.0661
1	0	3.0661
1	0	3.0661
1	0	3.0661
1	-0.017	3.0661
1	-0.017	3.0661
1	-0.034	3.0661
1	-0.034	3.0661
1	-0.051	3.0661
1	-0.051	3.0599
1	-0.051	3.0599
1	-0.068	3.0599
1	-0.068	3.0536
1	-0.085	3.0536
1	-0.085	3.0473
1	-0.102	3.0473
1	-0.102	3.041
1	-0.102	3.041
1	-0.119	3.0347
1	-0.119	3.0347
0	-0.119	3.0284
0	-0.119	3.0284
0	-0.102	3.0222
0	-0.102	3.0159
0	-0.102	3.0159
0	-0.085	3.0096
0	-0.085	3.0096
0	-0.085	3.0033
0	-0.085	3.0033
0	-0.068	3.0033
0	-0.068	2.997
0	-0.068	2.997
0	-0.051	2.997
0	-0.051	2.9908
0	-0.051	2.9908
0	-0.034	2.9908
0	-0.034	2.9908
0	-0.034	2.9845
0	-0.017	2.9845
0	-0.017	2.9845
0	-0.017	2.9845
0	0	2.9845
0	0	2.9845
0	0	2.9845
0	0	2.9845
0	0	2.9845
0	0	2.9845
0	0.017	2.9845
2	0.017	2.9845
2	0.034	2.9845
2	0.051	2.9845
2	0.068	2.9908
2	0.085	2.9908
2	0.102	2.997
2	0.119	2.997
2	0.119	3.0033
2	0.136	3.0033
2	0.153	3.0096
2	0.17	3.0159
2	0.187	3.0222
2	0.204	3.0284
2	0.221	3.0347
2	0.221	3.041
2	0.238	3.0473
2	0.255	3.0536
2	0.272	3.0661
2	0.272	3.0724
2	0.289	3.0787
2	0.306	3.0913
2	0.323	3.0976
2	0.323	3.1101
2	0.34	3.1227
2	0.34	3.129
2	0.357	3.1416
2	0.374	3.1541
2	0.374	3.1667
2	0.391	3.173
2	0.391	3.1855
2	0.408	3.1981
2	0.408	3.2107
2	0.408	3.2232
2	0.425	3.2358
2	0.425	3.2484
2	0.442	3.2609
2	0.442	3.2798
2	0.442	3.2923
2	0.442	3.3049
2	0.459	3.3175
2	0.459	3.33
2	0.459	3.3489
2	0.459	3.3615
2	0.459	3.374
2	0.459	3.3866
2	0.459	3.3992
2	0.459	3.418
2	0.459	3.4306
2	0.459	3.4431
2	0.459	3.4557
2	0.459	3.4745
2	0.459	3.4871
2	0.442	3.4997
2	0.442	3.5122
2	0.442	3.5248
2	0.442	3.5437
2	0.425	3.5562
2	0.425	3.5688
2	0.425	3.5814
2	0.408	3.5939
0	0.391	3.6065
0	0.374	3.6191
0	0.357	3.6316
0	0.34	3.6379
0	0.323	3.6505
0	0.306	3.6568
0	0.289	3.6693
0	0.272	3.6756
0	0.255	3.6882
0	0.238	3.6945
0	0.204	3.7008
0	0.187	3.707
0	0.17	3.7133
0	0.153	3.7196
0	0.136	3.7196
0	0.102	3.7259
0	0.085	3.7259
0	0.068	3.7322
0	0.051	3.7322
0	0.017	3.7322
0	0	3.7322
0	0	3.7322
0	-0.017	3.7322
0	-0.051	3.7322
0	-0.068	3.7322
0	-0.085	3.7259
0	-0.102	3.7259
0	-0.119	3.7196
1	-0.153	3.7196
1	-0.17	3.7133
1	-0.204	3.707
1	-0.238	3.7008
1	-0.272	3.6945
1	-0.289	3.6819
1	-0.323	3.6756
1	-0.357	3.6631
1	-0.391	3.6505
1	-0.408	3.6379
1	-0.442	3.6254
1	-0.459	3.6128
1	-0.493	3.6002
1	-0.527	3.5814
1	-0.544	3.5688
1	-0.578	3.5499
1	-0.595	3.5311
1	-0.612	3.5122
1	-0.646	3.4934
1	-0.663	3.4745
1	-0.68	3.4557
1	-0.714	3.4306
1	-0.731	3.4117
1	-0.748	3.3866
1	-0.765	3.3677
1	-0.782	3.3426
1	-0.799	3.3175
1	-0.816	3.2923
1	-0.833	3.2672
1	-0.85	3.2421
1	-0.85	3.217
1	-0.867	3.1918
1	-0.884	3.1667
1	-0.884	3.1353
1	-0.901	3.1101
1	-0.901	3.085
1	-0.918	3.0536
1	-0.918	3.0284
1	-0.935	2.997
1	-0.935	2.9719
1	-0.935	2.9405
1	-0.935	2.9154
1	-0.935	2.8839
1	-0.935	2.8588
1	-0.935	2.8274
1	-0.935	2.8023
1	-0.935	2.7708
1	-0.918	2.7457
1	-0.918	2.7143
1	-0.918	2.6892
1	-0.901	2.664
1	-0.901	2.6326
1	-0.884	2.6075
1	-0.884	2.5823
1	-0.867	2.5509
1	-0.85	2.5258
1	-0.85	2.5007
1	-0.833	2.4755
1	-0.816	2.4504
1	-0.799	2.4253
1	-0.782	2.4001
1	-0.782	2.3813
1	-0.765	2.3562
1	-0.748	2.331
1	-0.731	2.3122
1	-0.697	2.287
1	-0.68	2.2682
1	-0.663	2.2494
1	-0.646	2.2305
1	-0.629	2.2054
1	-0.612	2.1865
1	-0.578	2.174
1	-0.561	2.1551
1	-0.544	2.1362
1	-0.527	2.1174
0	-0.493	2.1048
0	-0.459	2.0923
0	-0.425	2.0797
0	-0.391	2.0671
1	-0.357	2.0546
1	-0.34	2.042
1	-0.306	2.0294
1	-0.289	2.0232
1	-0.255	2.0169
1	-0.238	2.0043
1	-0.221	1.998
1	-0.187	1.9917
1	-0.17	1.9855
1	-0.136	1.9855
1	-0.119	1.9792
1	-0.102	1.9729
1	-0.068	1.9729
1	-0.051	1.9729
1	-0.017	1.9666
1	0	1.9666
0	0.017	1.9666
0	0.051	1.9729
0	0.085	1.9729
0	0.119	1.9792
0	0.153	1.9792
0	0.187	1.9855
0	0.221	1.9917
0	0.255	1.998
0	0.289	2.0106
0	0.323	2.0169
0	0.357	2.0294
2	0.391	2.042
2	0.442	2.0546
2	0.476	2.0671
2	0.527	2.086
2	0.561	2.0986
2	0.612	2.1174
2	0.646	2.1362
2	0.697	2.1551
2	0.731	2.1802
2	0.765	2.1991
2	0.816	2.2242
2	0.85	2.2494
2	0.884	2.2745
2	0.935	2.3059
2	0.969	2.331
2	1.003	2.3624
2	1.037	2.3939
2	1.071	2.4253
2	1.105	2.4567
2	1.139	2.4944
2	1.173	2.5258
2	1.207	2.5635
2	1.224	2.6012
2	1.258	2.6389
2	1.275	2.6766
2	1.309	2.7143
2	1.326	2.752
2	1.36	2.796
2	1.377	2.8337
2	1.394	2.8777
2	1.411	2.9216
2	1.428	2.9656
2	1.445	3.0033
2	1.462	3.0473
2	1.479	3.0976
2	1.479	3.1416
2	1.496	3.1855
2	1.496	3.2295
2	1.496	3.2735
2	1.513	3.3175
2	1.513	3.3677
2	1.513	3.4117
2	1.513	3.4557
2	1.496	3.4997
2	1.496	3.5499
2	1.496	3.5939
2	1.479	3.6379
2	1.479	3.6819
2	1.462	3.7259
2	1.445	3.7699
2	1.445	3.8138
2	1.428	3.8578
2	1.411	3.9018
2	1.394	3.9395
2	1.377	3.9835
2	1.36	4.0275
2	1.343	4.0652
2	1.309	4.1029
2	1.292	4.1468
2	1.275	4.1845
2	1.241	4.2222
2	1.224	4.2599
2	1.19	4.2976
2	1.173	4.3291
0	1.139	4.3667
0	1.105	4.3982
0	1.071	4.4296
0	1.02	4.4673
0	0.986	4.4924
0	0.952	4.5238
0	0.918	4.5553
0	0.884	4.5804
0	0.833	4.6055
0	0.799	4.6306
0	0.765	4.6558
0	0.731	4.6746
0	0.697	4.6998
0	0.646	4.7186
0	0.612	4.7375
0	0.578	4.7563
0	0.544	4.7752
0	0.493	4.7877
0	0.459	4.8066
0	0.425	4.8191
0	0.391	4.8317
0	0.357	4.8443
0	0.306	4.8506
0	0.272	4.8631
0	0.238	4.8694
0	0.204	4.8757
0	0.17	4.882
0	0.136	4.8883
0	0.085	4.8883
0	0.051	4.8945
0	0.017	4.8945
0	0	4.8945
0	-0.034	4.8945
0	-0.085	4.8883
0	-0.119	4.8883
0	-0.153	4.882
0	-0.187	4.8757
0	-0.221	4.8694
0	-0.255	4.8631
0	-0.306	4.8568
0	-0.34	4.8443
0	-0.374	4.8317
0	-0.408	4.8254
0	-0.442	4.8066
0	-0.476	4.794
0	-0.527	4.7814
0	-0.561	4.7626
0	-0.595	4.7437
0	-0.629	4.7249
0	-0.663	4.706
0	-0.714	4.6872
0	-0.748	4.6621
1	-0.782	4.6432
1	-0.833	4.6181
1	-0.867	4.593
1	-0.918	4.5615
1	-0.969	4.5364
1	-1.02	4.505
1	-1.054	4.4736
1	-1.105	4.4421
1	-1.156	4.4044
1	-1.19	4.373
1	-1.241	4.3353
1	-1.292	4.2976
1	-1.326	4.2599
1	-1.377	4.216
1	-1.411	4.172
1	-1.462	4.1343
1	-1.496	4.084
1	-1.53	4.04
1	-1.581	3.996
1	-1.615	3.9458
1	-1.649	3.8955
1	-1.683	3.8453
1	-1.717	3.795
1	-1.751	3.7447
1	-1.768	3.6882
1	-1.802	3.6379
1	-1.836	3.5814
1	-1.853	3.5248
1	-1.87	3.4683
1	-1.904	3.4117
1	-1.921	3.3552
1	-1.938	3.2986
1	-1.938	3.2421
1	-1.955	3.1793
1	-1.972	3.1227
1	-1.972	3.0599
1	-1.972	3.0033
1	-1.989	2.9405
1	-1.989	2.8839
1	-1.989	2.8211
1	-1.972	2.7646
1	-1.972	2.7017
1	-1.972	2.6452
1	-1.955	2.5886
1	-1.938	2.5258
1	-1.938	2.4693
1	-1.921	2.4127
1	-1.904	2.3562
1	-1.887	2.2996
1	-1.853	2.2431
1	-1.836	2.1865
1	-1.819	2.13
1	-1.802	2.0734
1	-1.768	2.0232
1	-1.751	1.9666
1	-1.717	1.9163
1	-1.7	1.8661
1	-1.666	1.8158
1	-1.649	1.7655
1	-1.615	1.7153
1	-1.581	1.665
1	-1.564	1.621
1	-1.53	1.5708
1	-1.496	1.5268
1	-1.479	1.4828
1	-1.445	1.4388
1	-1.411	1.3948
1	-1.394	1.3509
1	-1.36	1.3132
1	-1.343	1.2692
1	-1.309	1.2315
1	-1.292	1.1938
1	-1.258	1.1498
1	-1.241	1.1121
1	-1.207	1.0807
1	-1.19	1.043
1	-1.173	1.0053
1	-1.139	0.97388
1	-1.122	0.93618
1	-1.105	0.90477
1	-1.088	0.87335
0	-1.054	0.83565
0	-1.02	0.80424
0	-1.003	0.7791
0	-0.969	0.74769
0	-0.952	0.71627
0	-0.918	0.69114
0	-0.901	0.65973
0	-0.867	0.63459
0	-0.85	0.60946
0	-0.833	0.58433
0	-0.816	0.5592
2	-0.782	0.53406
2	-0.765	0.50893
2	-0.731	0.49008
2	-0.697	0.46495
2	-0.68	0.4461
2	-0.646	0.42725
2	-0.629	0.4084
2	-0.595	0.38955
2	-0.578	0.3707
2	-0.544	0.35185
2	-0.527	0.333
2	-0.51	0.32044
2	-0.476	0.30787
2	-0.459	0.28902
2	-0.442	0.27646
2	-0.425	0.26389
2	-0.408	0.25132
2	-0.374	0.23876
2	-0.357	0.22619
2	-0.34	0.21363
2	-0.323	0.20734
2	-0.306	0.19478
2	-0.289	0.18849
2	-0.272	0.17593
2	-0.255	0.16964
2	-0.238	0.16336
2	-0.221	0.15708
2	-0.204	0.15079
2	-0.187	0.14451
2	-0.17	0.13823
2	-0.153	0.13195
2	-0.136	0.12566
2	-0.136	0.12566
2	-0.119	0.11938
2	-0.102	0.1131
2	-0.085	0.1131
2	-0.068	0.10681
2	-0.051	0.10681
2	-0.034	0.10681
2	-0.034	0.10681
2	-0.017	0.10053
2	0	0.10053
2	0	0.10053
2	0.017	0.10053
2	0.034	0.10681
2	0.034	0.10681
0	0.051	0.10681
0	0.051	0.10681
0	0.051	0.1131
2	0.051	0.1131
2	0.068	0.1131
2	0.085	0.11938
2	0.102	0.11938
2	0.119	0.12566
2	0.136	0.12566
2	0.153	0.13195
0	0.153	0.13823
0	0.153	0.13823
0	0.153	0.14451
0	0.17	0.15079
1	0.17	0.15708
1	0.17	0.16336
1	0.17	0.16964
1	0.153	0.16964
1	0.153	0.17593
1	0.153	0.18221
1	0.153	0.18849
1	0.153	0.19478
1	0.136	0.19478
1	0.136	0.20106
1	0.136	0.20734
1	0.136	0.20734
1	0.136	0.21363
1	0.136	0.21991
1	0.136	0.21991
1	0.136	0.22619
1	0.119	0.23247
1	0.119	0.23247
1	0.119	0.23876
1	0.119	0.24504
1	0.119	0.24504
1	0.119	0.25132
1	0.119	0.25132
1	0.119	0.25761
1	0.119	0.26389
1	0.119	0.26389
1	0.119	0.27017
1	0.119	0.27646
1	0.119	0.27646
1	0.119	0.28274
1	0.119	0.28274
1	0.119	0.28902
1	0.119	0.29531
1	0.119	0.29531
1	0.119	0.30159
1	0.119	0.30159
1	0.119	0.30787
1	0.119	0.31416
1	0.136	0.31416
1	0.136	0.32044
1	0.136	0.32672
1	0.136	0.32672
1	0.136	0.333
1	0.136	0.33929
1	0.136	0.33929
1	0.136	0.34557
1	0.153	0.35185
1	0.153	0.35814
1	0.153	0.35814
1	0.153	0.36442
1	0.153	0.3707
1	0.17	0.37699
1	0.17	0.38327
1	0.17	0.38327
1	0.17	0.38955
1	0.17	0.39583
1	0.187	0.40212
1	0.187	0.4084
1	0.187	0.41469
1	0.204	0.42097
1	0.204	0.42725
1	0.204	0.43353
1	0.221	0.43982
1	0.221	0.4461
1	0.221	0.45238
1	0.238	0.45867
1	0.238	0.46495
1	0.238	0.47752
1	0.255	0.4838
1	0.255	0.49008
0	0.272	0.49637
0	0.289	0.50893
0	0.306	0.51521
0	0.34	0.52778
0	0.357	0.54035
0	0.374	0.54663
1	0.391	0.5592
1	0.408	0.57176
1	0.408	0.58433
1	0.425	0.59689
1	0.425	0.60946
1	0.442	0.62203
1	0.459	0.64088
1	0.476	0.65344
1	0.476	0.66601
1	0.493	0.68486
1	0.51	0.69742
1	0.527	0.70999
1	0.544	0.72884
1	0.544	0.74769
1	0.561	0.76026
1	0.578	0.7791
1	0.595	0.79795
1	0.612	0.8168
1	0.629	0.83565
1	0.646	0.8545
1	0.663	0.87335
1	0.68	0.89848
1	0.714	0.91733
1	0.731	0.93618
1	0.748	0.96131
1	0.765	0.98645
1	0.782	1.0053
1	0.816	1.0304
1	0.833	1.0556
1	0.85	1.0807
1	0.884	1.1058
1	0.901	1.1372
1	0.918	1.1624
1	0.952	1.1938
1	0.969	1.2189
1	1.003	1.2503
1	1.02	1.2817
1	1.054	1.3132
1	1.071	1.3446
1	1.105	1.376
1	1.122	1.4074
1	1.156	1.4451
1	1.173	1.4765
1	1.207	1.5142
1	1.224	1.5519
1	1.258	1.5896
1	1.292	1.6273
1	1.309	1.665
1	1.343	1.709
1	1.36	1.7467
1	1.394	1.7907
1	1.411	1.8347
1	1.445	1.8724
1	1.462	1.9163
1	1.496	1.9603
1	1.513	2.0106
1	1.53	2.0546
1	1.564	2.0986
0	1.581	2.1488
0	1.615	2.1991
0	1.649	2.2494
0	1.683	2.2933
0	1.7	2.3499
0	1.734	2.4001
0	1.751	2.4504
0	1.768	2.507
0	1.785	2.5572
0	1.819	2.6138
0	1.836	2.6703
0	1.836	2.7206
0	1.853	2.7771
0	1.87	2.8337
0	1.87	2.8902
0	1.887	2.9468
0	1.887	3.0033
0	1.887	3.0599
0	1.887	3.1164
0	1.887	3.173
0	1.887	3.2358
0	1.887	3.2923
0	1.87	3.3489
0	1.87	3.4054
0	1.853	3.4557
0	1.836	3.5122
0	1.819	3.5688
0	1.802	3.6254
0	1.785	3.6756
0	1.768	3.7322
1	1.751	3.7824
1	1.717	3.839
1	1.666	3.8892
1	1.632	3.9395
1	1.598	3.9898
1	1.564	4.0338
1	1.513	4.084
1	1.479	4.128
1	1.428	4.172
1	1.394	4.216
1	1.343	4.2537
1	1.309	4.2914
1	1.258	4.3353
1	1.207	4.373
1	1.156	4.4044
1	1.122	4.4421
1	1.071	4.4736
1	1.02	4.505
1	0.969	4.5364
1	0.935	4.5615
1	0.884	4.593
1	0.833	4.6181
1	0.782	4.6432
1	0.731	4.6683
1	0.697	4.6872
1	0.646	4.706
1	0.595	4.7249
1	0.544	4.7437
1	0.493	4.7563
1	0.442	4.7752
1	0.408	4.7877
1	0.357	4.8003
1	0.306	4.8066
1	0.255	4.8191
1	0.204	4.8254
1	0.17	4.8317
1	0.119	4.838
1	0.068	4.838
1	0.017	4.838
1	-0.017	4.838
1	-0.051	4.838
1	-0.102	4.838
1	-0.153	4.8317
1	-0.204	4.8254
1	-0.238	4.8191
1	-0.289	4.8129
1	-0.34	4.8003
1	-0.391	4.7877
1	-0.442	4.7752
1	-0.476	4.7626
1	-0.527	4.75
1	-0.578	4.7312
1	-0.629	4.7123
1	-0.663	4.6935
1	-0.714	4.6746
1	-0.765	4.6495
1	-0.816	4.6244
1	-0.867	4.5992
1	-0.901	4.5741
1	-0.952	4.549
1	-1.003	4.5175
1	-1.054	4.4861
1	-1.088	4.4547
1	-1.139	4.417
1	-1.19	4.3856
1	-1.224	4.3479
1	-1.275	4.3102
1	-1.309	4.2725
1	-1.36	4.2285
1	-1.394	4.1908
1	-1.445	4.1468
1	-1.479	4.1029
1	-1.53	4.0589
1	-1.564	4.0086
1	-1.598	3.9646
1	-1.632	3.9144
1	-1.666	3.8641
1	-1.7	3.8138
1	-1.734	3.7636
1	-1.768	3.707
1	-1.802	3.6568
1	-1.819	3.6002
1	-1.853	3.5437
1	-1.87	3.4871
1	-1.887	3.4306
1	-1.904	3.374
1	-1.921	3.3175
1	-1.938	3.2609
1	-1.955	3.1981
1	-1.972	3.1416
1	-1.972	3.085
1	-1.972	3.0222
1	-1.989	2.9656
1	-1.989	2.9028
1	-1.989	2.8462
1	-1.972	2.7834
1	-1.972	2.7269
1	-1.972	2.664
1	-1.955	2.6075
1	-1.955	2.5447
1	-1.938	2.4881
1	-1.921	2.4316
1	-1.904	2.375
1	-1.887	2.3122
1	-1.87	2.2556
1	-1.853	2.2054
1	-1.819	2.1488
1	-1.802	2.0923
1	-1.785	2.0357
1	-1.751	1.9855
1	-1.734	1.9352
1	-1.7	1.8786
1	-1.683	1.8284
1	-1.649	1.7781
1	-1.615	1.7279
1	-1.598	1.6839
0	-1.564	1.6336
0	-1.513	1.5896
0	-1.479	1.5456
0	-1.445	1.5017
0	-1.411	1.4577
0	-1.36	1.4137
0	-1.326	1.376
0	-1.292	1.332
0	-1.258	1.2943
0	-1.224	1.2566
0	-1.19	1.2189
0	-1.139	1.1875
0	-1.105	1.1498
0	-1.071	1.1184
0	-1.037	1.087
0	-1.003	1.0556
0	-0.969	1.0241
0	-0.935	0.99901
0	-0.918	0.9676
0	-0.884	0.94246
0	-0.85	0.91733
0	-0.816	0.8922
0	-0.799	0.86707
0	-0.765	0.84193
0	-0.731	0.8168
0	-0.714	0.79795
0	-0.68	0.7791
0	-0.646	0.75397
0	-0.629	0.73512
0	-0.595	0.71627
0	-0.578	0.69742
0	-0.544	0.68486
0	-0.527	0.66601
0	-0.51	0.65344
0	-0.476	0.63459
0	-0.459	0.62203
0	-0.442	0.60946
0	-0.425	0.59689
0	-0.391	0.58433
0	-0.374	0.57176
0	-0.357	0.5592
0	-0.34	0.54663
0	-0.323	0.54035
0	-0.289	0.52778
0	-0.272	0.5215
0	-0.255	0.51521
0	-0.238	0.50265
0	-0.221	0.49637
0	-0.204	0.49008
0	-0.187	0.4838
1	-0.17	0.47752
1	-0.153	0.47123
1	-0.153	0.47123
1	-0.153	0.46495
1	-0.136	0.45867
1	-0.136	0.45238
1	-0.119	0.45238
1	-0.119	0.4461
1	-0.119	0.4461
1	-0.102	0.43982
1	-0.102	0.43353
1	-0.102	0.43353
1	-0.085	0.42725
1	-0.085	0.42725
1	-0.085	0.42725
1	-0.068	0.42097
1	-0.068	0.42097
1	-0.068	0.41469
1	-0.051	0.41469
1	-0.051	0.41469
1	-0.051	0.41469
1	-0.051	0.4084
1	-0.034	0.4084
1	-0.034	0.4084
1	-0.034	0.4084
1	-0.017	0.4084
1	-0.017	0.40212
1	-0.017	0.40212
1	-0.017	0.40212
1	0	0.40212
1	0	0.40212
1	0	0.40212
1	0	0.40212
1	0	0.40212
1	0	0.40212
1	0	0.40212
1	0.017	0.40212
1	0.017	0.40212
1	0.017	0.40212
1	0.034	0.4084
1	0.034	0.4084
2	0.051	0.4084
2	0.068	0.4084
2	0.102	0.41469
2	0.119	0.41469
2	0.153	0.42097
2	0.17	0.42725
2	0.204	0.43353
2	0.221	0.43982
2	0.255	0.4461
2	0.272	0.45238
2	0.306	0.46495
2	0.323	0.47123
2	0.357	0.4838
2	0.391	0.49637
2	0.408	0.50893
2	0.442	0.5215
2	0.476	0.53406
2	0.493	0.54663
2	0.527	0.56548
2	0.561	0.57805
2	0.595	0.59689
2	0.629	0.61574
2	0.646	0.63459
2	0.68	0.65344
2	0.714	0.67858
2	0.748	0.69742
2	0.782	0.72256
2	0.816	0.74769
2	0.85	0.77282
2	0.901	0.79795
2	0.935	0.82937
2	0.969	0.8545
2	1.003	0.88592
2	1.054	0.91733
2	1.088	0.94875
2	1.122	0.98016
2	1.173	1.0179
2	1.207	1.0556
2	1.258	1.087
2	1.292	1.131
2	1.343	1.1687
2	1.377	1.2064
2	1.428	1.2503
2	1.479	1.2943
2	1.513	1.3383
2	1.564	1.3886
2	1.615	1.4325
2	1.649	1.4828
2	1.7	1.5331
2	1.751	1.5896
2	1.802	1.6399
2	1.836	1.6964
2	1.887	1.753
2	1.938	1.8095
2	1.989	1.8661
2	2.023	1.9289
2	2.074	1.9917
2	2.108	2.0546
2	2.159	2.1174
2	2.193	2.1802
2	2.227	2.2494
2	2.278	2.3185
2	2.312	2.3876
2	2.346	2.4567
2	2.363	2.5258
2	2.397	2.6012
2	2.431	2.6703
2	2.448	2.7457
2	2.482	2.8211
2	2.499	2.8965
2	2.516	2.9719
2	2.516	3.0473
2	2.533	3.1227
2	2.55	3.1981
2	2.55	3.2735
2	2.55	3.3489
2	2.55	3.4306
0	2.533	3.506
0	2.516	3.5814
0	2.499	3.6568
0	2.482	3.7322
0	2.465	3.8076
0	2.431	3.8767
0	2.397	3.9521
0	2.38	4.0212
0	2.346	4.0966
0	2.312	4.1657
0	2.278	4.2348
0	2.244	4.3039
0	2.21	4.3667
0	2.176	4.4359
0	2.125	4.4987
0	2.091	4.5615
0	2.057	4.6244
0	2.023	4.6872
0	1.972	4.75
0	1.938	4.8066
0	1.904	4.8631
0	1.87	4.9197
0	1.836	4.9762
0	1.785	5.0328
0	1.751	5.083
0	1.717	5.1396
0	1.683	5.1898
0	1.649	5.2401
0	1.615	5.2904
0	1.581	5.3343
0	1.564	5.3846
1	1.53	5.4286
1	1.496	5.4789
1	1.445	5.5228
1	1.411	5.5668
1	1.377	5.6045
1	1.343	5.6485
1	1.309	5.6862
1	1.275	5.7239
1	1.258	5.7679
1	1.224	5.7993
1	1.19	5.837
1	1.173	5.8747
1	1.139	5.9124
1	1.122	5.9438
1	1.105	5.9752
1	1.071	6.0129
1	1.054	6.0443
1	1.037	6.0758
1	1.02	6.1072
1	1.003	6.1386
1	0.986	6.1637
1	0.969	6.1951
1	0.969	6.2265
1	0.952	6.2517
1	0.935	0
1	0.935	0.025132
1	0.918	0.056548
1	0.918	0.08168
1	0.901	0.1131
1	0.901	0.13823
1	0.901	0.16336
1	0.884	0.19478
1	0.884	0.21991
1	0.884	0.24504
1	0.884	0.27646
1	0.884	0.30159
1	0.884	0.32672
1	0.884	0.35185
1	0.884	0.38327
1	0.901	0.4084
1	0.901	0.43353
1	0.901	0.46495
1	0.918	0.49008
1	0.918	0.5215
1	0.935	0.54663
1	0.935	0.57176
0	0.952	0.60318
0	0.986	0.63459
0	1.003	0.65973
0	1.02	0.69114
2	1.054	0.72256
2	1.088	0.76026
2	1.122	0.79167
2	1.156	0.82309
2	1.19	0.86079
2	1.241	0.89848
2	1.275	0.93618
2	1.309	0.97388
2	1.36	1.0116
2	1.394	1.0556
2	1.445	1.0995
2	1.479	1.1435
2	1.53	1.1875
2	1.564	1.2378
2	1.615	1.2817
2	1.666	1.332
2	1.7	1.3823
2	1.751	1.4325
2	1.802	1.4891
2	1.853	1.5456
2	1.887	1.6022
2	1.938	1.6587
2	1.989	1.7153
2	2.04	1.7781
2	2.074	1.841
2	2.125	1.9038
2	2.159	1.9666
2	2.21	2.0357
2	2.244	2.0986
2	2.295	2.1677
2	2.329	2.2368
2	2.363	2.3059
2	2.397	2.3813
2	2.431	2.4567
2	2.465	2.5258
2	2.499	2.6012
2	2.533	2.6766
2	2.55	2.752
2	2.567	2.8337
2	2.584	2.9091
2	2.601	2.9845
2	2.618	3.0661
2	2.635	3.1478
2	2.635	3.2232
2	2.635	3.3049
2	2.635	3.3803
2	2.635	3.462
2	2.635	3.5437
2	2.635	3.6191
2	2.618	3.7008
0	2.601	3.7761
0	2.567	3.8578
0	2.55	3.9332
0	2.516	4.0086
0	2.482	4.084
0	2.448	4.1594
0	2.414	4.2348
0	2.38	4.3039
0	2.346	4.373
0	2.312	4.4484
0	2.278	4.5175
0	2.227	4.5804
0	2.193	4.6495
0	2.159	4.7123
0	2.125	4.7814
0	2.074	4.8443
0	2.04	4.9071
0	2.006	4.9637
0	1.972	5.0265
0	1.938	5.083
1	1.904	5.1396
1	1.853	5.1961
1	1.802	5.2527
1	1.768	5.3092
1	1.717	5.3595
1	1.683	5.4097
1	1.649	5.46
1	1.598	5.5103
1	1.564	5.5605
1	1.53	5.6045
1	1.496	5.6485
1	1.462	5.6925
1	1.445	5.7365
1	1.411	5.7805
1	1.377	5.8244
1	1.36	5.8684
1	1.326	5.9061
1	1.309	5.9438
1	1.275	5.9878
1	1.258	6.0255
1	1.241	6.0632
1	1.224	6.1009
1	1.207	6.1323
1	1.19	6.17
1	1.173	6.2077
1	1.173	6.2454
1	1.156	6.2768
1	1.139	0.031415
1	1.139	0.062831
1	1.122	0.10053
1	1.122	0.13195
1	1.122	0.16336
1	1.105	0.20106
1	1.105	0.23247
1	1.105	0.26389
1	1.105	0.30159
1	1.105	0.333
1	1.105	0.36442
1	1.122	0.40212
1	1.122	0.43353
1	1.122	0.47123
1	1.139	0.50265
1	1.139	0.53406
1	1.156	0.57176
1	1.156	0.60318
1	1.173	0.64088
1	1.19	0.67858
1	1.19	0.70999
1	1.207	0.74769
1	1.224	0.78539
1	1.241	0.82309
1	1.258	0.86079
1	1.275	0.89848
1	1.292	0.93618
1	1.309	0.98016
1	1.343	1.0179
1	1.36	1.0556
1	1.377	1.0995
1	1.411	1.1435
0	1.445	1.1875
0	1.479	1.2315
0	1.513	1.2755
0	1.547	1.3195
0	1.581	1.3634
0	1.615	1.4137
0	1.649	1.464
0	1.683	1.5142
1	1.717	1.5645
1	1.751	1.6148
1	1.785	1.6713
1	1.802	1.7279
1	1.836	1.7781
1	1.853	1.8347
1	1.887	1.8912
1	1.904	1.9478
1	1.921	2.0043
1	1.955	2.0671
1	1.972	2.1237
1	1.989	2.1802
1	2.006	2.2431
1	2.023	2.3059
1	2.04	2.3624
1	2.057	2.4253
1	2.074	2.4881
1	2.074	2.5509
1	2.091	2.6138
1	2.091	2.6766
1	2.091	2.7394
1	2.108	2.8023
1	2.108	2.8651
1	2.091	2.9279
1	2.091	2.9908
1	2.091	3.0599
1	2.074	3.1227
1	2.074	3.1793
1	2.057	3.2421
1	2.04	3.3049
1	2.023	3.3677
1	1.989	3.4243
1	1.972	3.4871
0	1.955	3.5437
0	1.938	3.6065
0	1.921	3.6631
1	1.904	3.7196
1	1.87	3.7761
1	1.836	3.8327
1	1.802	3.8892
1	1.768	3.9395
1	1.717	3.996
1	1.683	4.0463
1	1.649	4.0966
1	1.598	4.1468
1	1.564	4.1908
1	1.513	4.2411
1	1.462	4.2851
1	1.428	4.3291
1	1.377	4.373
1	1.326	4.4107
1	1.292	4.4484
1	1.241	4.4861
1	1.19	4.5238
1	1.139	4.5615
1	1.088	4.593
1	1.054	4.6244
1	1.003	4.6558
1	0.952	4.6872
1	0.901	4.7186
1	0.85	4.7437
1	0.799	4.7689
1	0.765	4.794
1	0.714	4.8129
1	0.663	4.8317
1	0.612	4.8568
1	0.561	4.8694
1	0.527	4.8883
1	0.476	4.9008
1	0.425	4.9197
1	0.374	4.9322
1	0.34	4.9385
1	0.289	4.9511
1	0.238	4.9574
1	0.187	4.9637
1	0.153	4.9699
1	0.102	4.9762
1	0.051	4.9762
1	0	4.9762
1	-0.017	4.9762
1	-0.068	4.9762
1	-0.119	4.9762
1	-0.153	4.9699
1	-0.204	4.9637
1	-0.255	4.9574
1	-0.306	4.9448
1	-0.34	4.9385
1	-0.391	4.926
1	-0.442	4.9134
1	-0.493	4.9008
1	-0.527	4.882
1	-0.578	4.8694
1	-0.629	4.8506
1	-0.68	4.8317
1	-0.714	4.8066
1	-0.765	4.7877
1	-0.816	4.7626
1	-0.867	4.7375
1	-0.901	4.706
1	-0.952	4.6809
1	-1.003	4.6495
1	-1.054	4.6181
1	-1.105	4.5867
1	-1.139	4.5553
1	-1.19	4.5175
1	-1.241	4.4798
1	-1.275	4.4421
1	-1.326	4.4044
1	-1.377	4.3605
1	-1.411	4.3228
1	-1.462	4.2788
1	-1.496	4.2348
1	-1.547	4.1845
1	-1.581	4.1406
1	-1.632	4.0903
1	-1.666	4.04
1	-1.7	3.9898
1	-1.751	3.9395
1	-1.785	3.883
1	-1.819	3.8327
1	-1.853	3.7761
1	-1.87	3.7196
1	-1.904	3.6631
1	-1.938	3.6065
1	-1.955	3.5499
1	-1.972	3.4871
1	-2.006	3.4306
1	-2.023	3.3677
1	-2.04	3.3049
1	-2.057	3.2421
1	-2.04	3.1855
1	-2.023	3.1227
1	-2.023	3.0599
1	-2.006	3.0033
1	-1.989	2.9405
1	-1.972	2.8839
1	-1.938	2.8211
1	-1.921	2.7646
1	-1.887	2.708
1	-1.87	2.6515
1	-1.836	2.5949
1	-1.802	2.5384
1	-1.768	2.4818
1	-1.734	2.4316
1	-1.7	2.3813
1	-1.666	2.331
1	-1.632	2.2808
1	-1.581	2.2305
1	-1.547	2.1865
1	-1.496	2.1362
1	-1.462	2.0923
1	-1.411	2.0483
1	-1.377	2.0106
1	-1.326	1.9666
1	-1.275	1.9289
1	-1.241	1.8912
1	-1.19	1.8535
1	-1.139	1.8158
1	-1.088	1.7844
1	-1.054	1.753
1	-1.003	1.7216
1	-0.952	1.6902
1	-0.901	1.665
1	-0.85	1.6336
1	-0.816	1.6085
1	-0.765	1.5896
1	-0.714	1.5645
1	-0.663	1.5456
1	-0.612	1.5268
1	-0.561	1.5079
1	-0.527	1.4891
1	-0.476	1.4765
1	-0.425	1.464
1	-0.374	1.4514
1	-0.323	1.4388
1	-0.289	1.4263
1	-0.238	1.42
1	-0.187	1.4137
1	-0.136	1.4074
1	-0.102	1.4074
1	-0.051	1.4011
1	0	1.4011
1	0.034	1.4011
1	0.085	1.4011
1	0.119	1.4074
1	0.17	1.4137
1	0.221	1.42
1	0.272	1.4263
1	0.306	1.4325
1	0.357	1.4451
1	0.408	1.4577
1	0.459	1.4703
1	0.51	1.4828
1	0.544	1.5017
1	0.595	1.5205
1	0.646	1.5394
1	0.697	1.5582
1	0.731	1.5771
1	0.782	1.6022
1	0.833	1.6273
1	0.884	1.6525
1	0.935	1.6776
1	0.969	1.709
1	1.02	1.7404
1	1.071	1.7718
1	1.105	1.8033
1	1.156	1.8347
1	1.207	1.8724
1	1.241	1.9101
1	1.292	1.9478
1	1.343	1.9855
1	1.377	2.0294
1	1.428	2.0734
1	1.462	2.1174
1	1.513	2.1614
1	1.547	2.2054
1	1.581	2.2556
1	1.598	2.2996
1	1.615	2.3499
1	1.632	2.4001
1	1.649	2.4504
1	1.666	2.5007
1	1.666	2.5509
1	1.683	2.6012
1	1.7	2.6515
1	1.717	2.7017
1	1.734	2.752
1	1.734	2.8085
1	1.751	2.8588
1	1.751	2.9091
1	1.768	2.9656
1	1.768	3.0159
1	1.768	3.0724
1	1.768	3.1227
1	1.768	3.1793
1	1.768	3.2295
1	1.768	3.2861
1	1.751	3.3363
1	1.751	3.3929
1	1.734	3.4431
1	1.717	3.4934
1	1.7	3.5437
1	1.683	3.6002
1	1.666	3.6505
1	1.649	3.7008
1	1.632	3.751
1	1.615	3.795
1	1.581	3.8453
1	1.564	3.8955
1	1.53	3.9395
1	1.496	3.9835
1	1.479	4.0275
1	1.445	4.0714
1	1.411	4.1154
1	1.377	4.1594
1	1.326	4.1971
1	1.275	4.2411
1	1.241	4.2788
1	1.19	4.3165
1	1.139	4.3479
1	1.105	4.3856
1	1.054	4.417
1	1.003	4.4484
1	0.969	4.4798
1	0.918	4.505
1	0.867	4.5301
1	0.816	4.5553
1	0.765	4.5804
1	0.731	4.6055
1	0.68	4.6244
1	0.629	4.6432
1	0.578	4.6621
1	0.527	4.6809
1	0.476	4.6935
1	0.442	4.7123
1	0.391	4.7249
1	0.34	4.7375
1	0.289	4.7437
1	0.238	4.75
1	0.204	4.7626
1	0.153	4.7626
1	0.102	4.7689
1	0.051	4.7689
1	0	4.7752
1	-0.017	4.7752
1	-0.068	4.7689
1	-0.119	4.7689
1	-0.17	4.7626
1	-0.221	4.7563
1	-0.255	4.75
1	-0.306	4.7437
1	-0.357	4.7312
1	-0.408	4.7186
1	-0.459	4.706
1	-0.493	4.6935
1	-0.544	4.6746
1	-0.595	4.6558
1	-0.646	4.6369
1	-0.68	4.6181
1	-0.731	4.5992
1	-0.782	4.5741
1	-0.833	4.549
1	-0.867	4.5238
1	-0.918	4.4987
1	-0.969	4.4673
1	-1.02	4.4421
1	-1.054	4.4107
1	-1.105	4.373
1	-1.156	4.3416
1	-1.19	4.3039
1	-1.241	4.2662
2	-1.275	4.2285
2	-1.292	4.1908
2	-1.309	4.1531
2	-1.326	4.1154
2	-1.36	4.0714
2	-1.377	4.0338
2	-1.394	3.9898
2	-1.411	3.9458
2	-1.428	3.9081
2	-1.445	3.8641
2	-1.445	3.8201
2	-1.462	3.7761
2	-1.479	3.7322
2	-1.479	3.6882
2	-1.496	3.6379
2	-1.496	3.5939
2	-1.496	3.5499
2	-1.513	3.506
2	-1.513	3.462
2	-1.513	3.4117
2	-1.513	3.3677
2	-1.496	3.3238
2	-1.496	3.2798
2	-1.496	3.2295
2	-1.479	3.1855
2	-1.479	3.1416
2	-1.462	3.0976
2	-1.445	3.0536
2	-1.428	3.0096
2	-1.411	2.9656
2	-1.394	2.9279
2	-1.377	2.8839
2	-1.36	2.84
2	-1.343	2.8023
2	-1.309	2.7646
2	-1.292	2.7206
2	-1.258	2.6829
2	-1.241	2.6452
2	-1.207	2.6075
2	-1.173	2.5761
2	-1.139	2.5384
2	-1.105	2.507
2	-1.071	2.4693
2	-1.037	2.4378
2	-1.003	2.4064
2	-0.969	2.3813
2	-0.935	2.3499
2	-0.901	2.3247
2	-0.867	2.2933
2	-0.816	2.2682
2	-0.782	2.2431
2	-0.748	2.2242
2	-0.697	2.1991
2	-0.663	2.1802
2	-0.612	2.1614
2	-0.578	2.1425
2	-0.527	2.1237
2	-0.493	2.1111
2	-0.442	2.0923
2	-0.408	2.0797
2	-0.357	2.0734
2	-0.323	2.0609
2	-0.272	2.0483
2	-0.238	2.042
2	-0.187	2.0357
2	-0.153	2.0294
2	-0.119	2.0294
2	-0.102	2.0232
2	-0.068	2.0232
2	-0.034	2.0169
2	0	2.0169
2	0.017	2.0169
2	0.051	2.0169
2	0.085	2.0232
2	0.119	2.0232
2	0.153	2.0294
2	0.187	2.0357
2	0.221	2.042
2	0.255	2.0483
2	0.289	2.0546
2	0.323	2.0671
2	0.357	2.0797
2	0.391	2.086
2	0.425	2.0986
2	0.442	2.1111
2	0.476	2.13
2	0.51	2.1425
2	0.544	2.1614
2	0.578	2.174
2	0.612	2.1928
2	0.629	2.2117
2	0.663	2.2305
2	0.697	2.2556
2	0.714	2.2745
2	0.748	2.2996
2	0.782	2.3185
2	0.799	2.3436
2	0.833	2.3687
2	0.85	2.3939
2	0.867	2.419
2	0.867	2.4441
2	0.884	2.4755
2	0.901	2.5007
2	0.901	2.5258
2	0.918	2.5572
2	0.935	2.5823
2	0.935	2.6138
2	0.952	2.6389
2	0.952	2.6703
2	0.952	2.6955
2	0.969	2.7269
2	0.969	2.7583
2	0.969	2.7834
2	0.969	2.8148
2	0.969	2.8462
2	0.969	2.8714
2	0.969	2.9028
2	0.969	2.9342
2	0.969	2.9593
2	0.969	2.9908
2	0.952	3.0222
2	0.952	3.0473
2	0.935	3.0787
2	0.935	3.1038
2	0.918	3.1353
2	0.918	3.1604
2	0.901	3.1855
2	0.884	3.217
2	0.867	3.2421
2	0.85	3.2672
2	0.833	3.2923
2	0.833	3.3175
2	0.799	3.3426
2	0.782	3.3677
2	0.765	3.3929
2	0.748	3.4117
2	0.731	3.4369
2	0.697	3.462
2	0.68	3.4808
2	0.663	3.4997
2	0.629	3.5185
2	0.612	3.5374
2	0.578	3.5562
2	0.561	3.5751
2	0.527	3.5939
2	0.51	3.6065
2	0.476	3.6191
2	0.442	3.6379
2	0.425	3.6505
2	0.391	3.6631
2	0.357	3.6756
2	0.34	3.6819
2	0.306	3.6945
2	0.272	3.7008
2	0.238	3.7133
2	0.221	3.7196
2	0.187	3.7259
2	0.153	3.7322
2	0.119	3.7322
2	0.085	3.7384
2	0.051	3.7384
2	0.017	3.7384
2	0	3.7447
2	-0.017	3.7384
2	-0.051	3.7384
2	-0.085	3.7384
2	-0.102	3.7322
2	-0.119	3.7322
2	-0.153	3.7259
2	-0.17	3.7196
2	-0.187	3.7133
2	-0.204	3.707
2	-0.221	3.7008
2	-0.255	3.6945
2	-0.272	3.6882
2	-0.289	3.6819
2	-0.306	3.6693
2	-0.323	3.6631
2	-0.34	3.6505
2	-0.357	3.6379
2	-0.374	3.6254
2	-0.391	3.6191
2	-0.408	3.6065
2	-0.425	3.5939
2	-0.442	3.5751
2	-0.459	3.5625
2	-0.476	3.5499
2	-0.493	3.5374
2	-0.51	3.5185
2	-0.51	3.506
2	-0.527	3.4871
2	-0.544	3.4745
2	-0.561	3.4557
2	-0.561	3.4369
2	-0.578	3.4243
2	-0.578	3.4054
2	-0.595	3.3866
2	-0.595	3.3677
2	-0.612	3.3489
2	-0.612	3.33
2	-0.629	3.3112
2	-0.629	3.2923
2	-0.629	3.2735
2	-0.646	3.2546
2	-0.646	3.2358
2	-0.646	3.217
2	-0.646	3.1918
2	-0.646	3.173
2	-0.646	3.1541
2	-0.646	3.1353
2	-0.646	3.1164
2	-0.646	3.0976
2	-0.646	3.0787
2	-0.646	3.0599
2	-0.646	3.0347
2	-0.629	3.0159
2	-0.629	2.997
2	-0.629	2.9782
2	-0.612	2.9593
2	-0.612	2.9405
2	-0.595	2.9216
2	-0.595	2.9028
2	-0.578	2.8902
2	-0.578	2.8714
2	-0.561	2.8525
2	-0.544	2.8337
2	-0.544	2.8211
2	-0.527	2.8023
2	-0.51	2.7897
2	-0.51	2.7708
2	-0.493	2.7583
2	-0.476	2.7394
2	-0.459	2.7269
2	-0.442	2.7143
2	-0.425	2.7017
2	-0.408	2.6892
2	-0.391	2.6766
2	-0.374	2.664
2	-0.357	2.6515
2	-0.34	2.6389
1	-0.323	2.6326
1	-0.323	2.62
1	-0.306	2.6138
1	-0.289	2.6012
1	-0.289	2.5949
1	-0.272	2.5823
1	-0.272	2.5761
1	-0.255	2.5698
1	-0.255	2.5572
1	-0.238	2.5509
1	-0.221	2.5447
1	-0.221	2.5384
1	-0.204	2.5321
1	-0.187	2.5258
1	-0.187	2.5195
1	-0.17	2.5132
1	-0.153	2.507
1	-0.153	2.507
1	-0.136	2.5007
1	-0.119	2.4944
1	-0.102	2.4944
1	-0.102	2.4881
1	-0.085	2.4881
1	-0.068	2.4818
1	-0.051	2.4818
1	-0.051	2.4818
1	-0.034	2.4755
1	-0.017	2.4755
1	0	2.4755
1	0	2.4755
1	0	2.4755
1	0.017	2.4755
1	0.034	2.4755
1	0.034	2.4818
1	0.051	2.4818
1	0.068	2.4818
1	0.085	2.4881
1	0.085	2.4881
0	0.119	2.4944
0	0.136	2.4944
0	0.153	2.5007
0	0.187	2.507
0	0.204	2.5132
0	0.221	2.5195
0	0.255	2.5258
0	0.272	2.5321
0	0.289	2.5447
0	0.306	2.5509
2	0.323	2.5635
2	0.357	2.5698
2	0.391	2.5823
2	0.425	2.5949
2	0.442	2.6075
2	0.476	2.6263
2	0.51	2.6389
2	0.527	2.6578
2	0.561	2.6703
2	0.595	2.6892
2	0.612	2.708
2	0.646	2.7269
2	0.663	2.7457
2	0.68	2.7646
2	0.714	2.7897
2	0.731	2.8085
2	0.748	2.8337
2	0.782	2.8525
2	0.799	2.8777
2	0.816	2.9028
0	0.816	2.9279
0	0.833	2.9531
0	0.833	2.9782
0	0.833	3.0033
2	0.85	3.0284
2	0.85	3.0536
2	0.867	3.0787
2	0.884	3.1101
2	0.884	3.1353
2	0.901	3.1604
2	0.901	3.1855
2	0.918	3.217
0	0.918	3.2421
0	0.901	3.2735
0	0.901	3.2986
0	0.901	3.3238
2	0.884	3.3552
2	0.884	3.3803
2	0.884	3.4054
2	0.884	3.4306
2	0.884	3.462
2	0.884	3.4871
2	0.884	3.5122
0	0.867	3.5374
0	0.85	3.5688
0	0.833	3.5939
0	0.816	3.6191
2	0.799	3.6379
2	0.782	3.6631
2	0.782	3.6882
2	0.765	3.7133
2	0.765	3.7322
0	0.731	3.7573
0	0.714	3.7824
0	0.697	3.8013
0	0.663	3.8201
0	0.646	3.839
0	0.612	3.8578
2	0.595	3.8767
2	0.578	3.8955
2	0.561	3.9144
2	0.544	3.9332
2	0.527	3.9458
2	0.51	3.9646
2	0.493	3.9772
0	0.459	3.9898
0	0.425	4.0086
0	0.408	4.0212
0	0.374	4.0338
0	0.34	4.04
0	0.323	4.0526
0	0.289	4.0589
0	0.255	4.0714
0	0.221	4.0777
0	0.187	4.084
0	0.17	4.0903
0	0.136	4.0966
0	0.102	4.0966
0	0.068	4.1029
0	0.034	4.1029
0	0.017	4.1029
0	0	4.1029
0	-0.034	4.1029
0	-0.068	4.1029
0	-0.102	4.0966
0	-0.119	4.0966
1	-0.153	4.0903
1	-0.204	4.084
1	-0.238	4.0777
1	-0.272	4.0714
1	-0.323	4.0589
1	-0.357	4.0526
1	-0.391	4.04
1	-0.442	4.0275
1	-0.476	4.0149
1	-0.51	3.996
1	-0.544	3.9835
1	-0.595	3.9646
1	-0.629	3.9458
1	-0.663	3.9269
1	-0.697	3.9081
1	-0.731	3.883
1	-0.765	3.8578
1	-0.799	3.839
[truncated: 5,162 more rows]
