# Supplementary material for: Skilled motor control of an inverted pendulum implies low entropy of states but high entropy of actions
Source: PLoS Comput Biol. 2023 Jan 6;19(1):e1010810. doi: 10.1371/journal.pcbi.1010810 (PMC9851554; doi:10.1371/journal.pcbi.1010810)
Supplement: S2 File — The dataset within the file contains the data collected during the experiment. Each CSV file named “FRI_p_l.csv” corresponds to a different trial, where “p” stands for an unique numerical participant’s identifier and “l” stands for pendulum length (where “2” corresponds to 0.2, “3” to 0.3 m, “4” to 0.4 m, etc.). In every file, rows correspond to subsequent time steps, sampled with a frequency of 0.017 s. For every recorded time step, each column contains: the action selected by the trial’s participant (“action”). The value 0 corresponds to a “no action”, the value 1 represents an action that pushes the pendulum towards the clockwise direction and the value 2 corresponds to an action that pushes the pendulum towards the anti-clockwise direction.the angular velocity of the pendulum at that time step (“ang. velocity”), measured in rad s−1.the angle of the pendulum at that time step (“angle”), measured in rad with values in the interval [0, 2π) rad. The angle 0 rad corresponds to the pendulum oriented in its upright position.the single utility value associated to the whole trial (“utility”). (ZIP) [file pcbi.1010810.s002.zip › ExperimentalData/FRI_29_9.csv]

action	angular vel.	angle	trial utility
0	0	3.2358	-8.8659
0	0	3.2358
0	0	3.2358
0	0	3.2358
0	0	3.2358
0	-0.017	3.2358
0	-0.017	3.2358
0	-0.017	3.2358
0	-0.017	3.2358
0	-0.017	3.2358
0	-0.034	3.2295
0	-0.034	3.2295
0	-0.034	3.2295
0	-0.034	3.2295
0	-0.034	3.2295
0	-0.034	3.2232
0	-0.051	3.2232
0	-0.051	3.2232
0	-0.051	3.2232
0	-0.051	3.217
0	-0.051	3.217
0	-0.051	3.217
0	-0.068	3.2107
0	-0.068	3.2107
0	-0.068	3.2107
0	-0.068	3.2044
0	-0.068	3.2044
0	-0.068	3.2044
0	-0.068	3.1981
0	-0.068	3.1981
0	-0.085	3.1918
0	-0.085	3.1918
0	-0.085	3.1918
0	-0.085	3.1855
0	-0.085	3.1855
0	-0.085	3.1793
0	-0.085	3.1793
0	-0.085	3.173
0	-0.085	3.173
0	-0.085	3.1667
0	-0.085	3.1667
0	-0.085	3.1604
0	-0.085	3.1604
0	-0.102	3.1541
0	-0.102	3.1541
2	-0.102	3.1478
2	-0.085	3.1478
2	-0.085	3.1478
2	-0.068	3.1416
2	-0.068	3.1416
2	-0.051	3.1416
2	-0.034	3.1353
2	-0.034	3.1353
2	-0.017	3.1353
2	-0.017	3.1353
2	0	3.1353
2	0	3.1353
2	0	3.1353
2	0	3.1353
2	0.017	3.1353
2	0.017	3.1353
2	0.034	3.1353
2	0.034	3.1353
2	0.051	3.1416
2	0.068	3.1416
2	0.068	3.1416
2	0.085	3.1478
2	0.085	3.1478
2	0.102	3.1478
2	0.102	3.1541
2	0.119	3.1604
2	0.119	3.1604
2	0.136	3.1667
2	0.136	3.1667
2	0.136	3.173
2	0.153	3.1793
2	0.153	3.1855
2	0.17	3.1855
2	0.17	3.1918
2	0.187	3.1981
2	0.187	3.2044
2	0.187	3.2107
2	0.204	3.217
2	0.204	3.2232
2	0.204	3.2295
2	0.221	3.2358
2	0.221	3.2421
2	0.221	3.2484
2	0.238	3.2609
2	0.238	3.2672
2	0.238	3.2735
2	0.255	3.2798
2	0.255	3.2861
2	0.255	3.2986
2	0.255	3.3049
2	0.255	3.3112
2	0.272	3.3175
2	0.272	3.33
2	0.272	3.3363
2	0.272	3.3426
2	0.272	3.3552
2	0.272	3.3615
2	0.272	3.3677
2	0.272	3.3803
2	0.272	3.3866
2	0.272	3.3992
2	0.272	3.4054
2	0.272	3.4117
2	0.272	3.4243
2	0.272	3.4306
2	0.272	3.4369
2	0.272	3.4494
2	0.272	3.4557
2	0.272	3.4683
2	0.272	3.4745
2	0.272	3.4808
0	0.255	3.4871
0	0.238	3.4997
0	0.238	3.506
0	0.221	3.5122
0	0.204	3.5185
0	0.204	3.5248
0	0.187	3.5311
0	0.17	3.5374
0	0.153	3.5437
0	0.153	3.5499
0	0.136	3.5499
1	0.119	3.5562
1	0.102	3.5562
1	0.068	3.5625
1	0.051	3.5625
1	0.034	3.5625
1	0	3.5688
1	0	3.5688
1	-0.017	3.5625
1	-0.051	3.5625
1	-0.068	3.5625
1	-0.085	3.5562
1	-0.119	3.5562
1	-0.136	3.5499
1	-0.153	3.5499
1	-0.187	3.5437
1	-0.204	3.5374
1	-0.221	3.5311
1	-0.255	3.5185
1	-0.272	3.5122
1	-0.289	3.506
1	-0.306	3.4934
1	-0.323	3.4871
1	-0.357	3.4745
1	-0.374	3.462
1	-0.391	3.4557
1	-0.408	3.4431
1	-0.425	3.4306
1	-0.442	3.4117
1	-0.459	3.3992
1	-0.476	3.3866
1	-0.493	3.374
1	-0.51	3.3552
1	-0.527	3.3426
1	-0.544	3.3238
1	-0.561	3.3049
1	-0.578	3.2923
1	-0.578	3.2735
1	-0.595	3.2546
1	-0.612	3.2358
1	-0.629	3.217
1	-0.629	3.1981
1	-0.646	3.1793
1	-0.646	3.1604
1	-0.663	3.1416
1	-0.663	3.1164
1	-0.68	3.0976
1	-0.68	3.0787
1	-0.697	3.0536
1	-0.697	3.0347
1	-0.697	3.0159
1	-0.714	2.9908
1	-0.714	2.9719
1	-0.714	2.9531
1	-0.714	2.9279
1	-0.714	2.9091
1	-0.714	2.8839
1	-0.714	2.8651
1	-0.714	2.84
1	-0.714	2.8211
1	-0.714	2.796
0	-0.697	2.7771
0	-0.68	2.7583
0	-0.68	2.7332
0	-0.663	2.7143
0	-0.646	2.6955
0	-0.629	2.6766
0	-0.612	2.6578
0	-0.595	2.6389
0	-0.578	2.62
0	-0.561	2.6012
0	-0.544	2.5823
0	-0.527	2.5698
0	-0.51	2.5509
0	-0.493	2.5384
0	-0.476	2.5258
0	-0.459	2.507
0	-0.442	2.4944
0	-0.408	2.4818
0	-0.391	2.4693
0	-0.374	2.4567
0	-0.357	2.4441
0	-0.323	2.4378
0	-0.306	2.4253
0	-0.289	2.419
0	-0.255	2.4064
0	-0.238	2.4001
0	-0.221	2.3939
0	-0.187	2.3876
0	-0.17	2.3813
0	-0.153	2.375
0	-0.119	2.375
0	-0.102	2.3687
0	-0.085	2.3687
0	-0.051	2.3624
0	-0.034	2.3624
0	-0.017	2.3624
2	0	2.3624
2	0.034	2.3624
2	0.068	2.3624
2	0.102	2.3624
2	0.119	2.3687
2	0.153	2.375
2	0.187	2.3813
2	0.221	2.3876
2	0.255	2.3939
2	0.289	2.4001
2	0.323	2.4127
2	0.34	2.419
2	0.374	2.4316
2	0.408	2.4441
2	0.442	2.4567
2	0.459	2.4693
2	0.493	2.4881
2	0.527	2.5007
2	0.561	2.5195
2	0.578	2.5321
2	0.612	2.5509
2	0.629	2.5698
2	0.663	2.5886
2	0.68	2.6138
2	0.714	2.6326
2	0.731	2.6578
2	0.765	2.6766
2	0.782	2.7017
2	0.799	2.7269
2	0.833	2.752
2	0.85	2.7771
2	0.867	2.8023
2	0.884	2.8274
2	0.901	2.8525
2	0.918	2.8839
2	0.935	2.9091
2	0.952	2.9405
2	0.969	2.9719
2	0.986	2.997
2	1.003	3.0284
2	1.003	3.0599
2	1.02	3.0913
2	1.02	3.1227
2	1.037	3.1541
2	1.037	3.1855
2	1.054	3.217
2	1.054	3.2484
2	1.054	3.2798
2	1.071	3.3112
2	1.071	3.3426
2	1.071	3.374
2	1.071	3.4054
2	1.071	3.4369
2	1.071	3.4745
2	1.054	3.506
2	1.054	3.5374
2	1.054	3.5688
2	1.054	3.6002
2	1.037	3.6316
0	1.02	3.6631
0	1.003	3.6945
0	0.986	3.7259
0	0.969	3.751
0	0.952	3.7824
0	0.935	3.8076
0	0.901	3.839
0	0.884	3.8641
0	0.867	3.8892
0	0.833	3.9207
0	0.816	3.9458
0	0.782	3.9646
0	0.765	3.9898
0	0.731	4.0149
0	0.714	4.0338
0	0.68	4.0589
0	0.663	4.0777
0	0.629	4.0966
0	0.595	4.1154
0	0.578	4.1343
0	0.544	4.1468
0	0.51	4.1657
0	0.493	4.1845
0	0.459	4.1971
0	0.425	4.2097
0	0.408	4.2222
0	0.374	4.2348
0	0.34	4.2474
0	0.306	4.2537
0	0.272	4.2662
0	0.255	4.2725
0	0.221	4.2788
0	0.187	4.2851
0	0.153	4.2914
0	0.136	4.2976
0	0.102	4.2976
0	0.068	4.3039
0	0.034	4.3039
0	0	4.3039
0	0	4.3039
0	-0.034	4.3039
0	-0.068	4.3039
1	-0.102	4.2976
1	-0.136	4.2976
1	-0.187	4.2914
1	-0.221	4.2851
1	-0.255	4.2788
1	-0.289	4.2662
1	-0.34	4.2599
1	-0.374	4.2474
1	-0.408	4.2348
1	-0.459	4.2222
1	-0.493	4.2097
1	-0.527	4.1908
1	-0.561	4.1783
1	-0.595	4.1594
1	-0.646	4.1406
1	-0.68	4.1217
1	-0.714	4.0966
1	-0.748	4.0777
1	-0.782	4.0526
1	-0.816	4.0275
1	-0.85	4.0023
1	-0.884	3.9772
1	-0.918	3.9521
1	-0.952	3.9207
1	-0.986	3.8892
1	-1.02	3.8641
1	-1.037	3.8327
1	-1.071	3.8013
1	-1.105	3.7636
1	-1.122	3.7322
1	-1.156	3.7008
1	-1.173	3.6631
1	-1.207	3.6254
1	-1.224	3.5877
1	-1.258	3.5499
1	-1.275	3.5122
1	-1.292	3.4745
1	-1.309	3.4369
1	-1.326	3.3992
1	-1.343	3.3552
1	-1.36	3.3175
1	-1.377	3.2735
1	-1.394	3.2295
1	-1.394	3.1918
1	-1.411	3.1478
1	-1.411	3.1038
1	-1.428	3.0599
1	-1.428	3.0222
1	-1.428	2.9782
1	-1.428	2.9342
1	-1.428	2.8902
1	-1.428	2.8462
1	-1.428	2.8023
1	-1.428	2.7583
1	-1.428	2.7206
1	-1.411	2.6766
1	-1.411	2.6326
1	-1.394	2.5886
1	-1.394	2.5509
1	-1.377	2.507
1	-1.36	2.463
1	-1.36	2.4253
1	-1.343	2.3813
1	-1.326	2.3436
1	-1.309	2.3059
1	-1.292	2.2619
1	-1.275	2.2242
1	-1.258	2.1865
1	-1.241	2.1488
1	-1.224	2.1111
1	-1.19	2.0734
0	-1.173	2.042
0	-1.139	2.0043
0	-1.105	1.9729
0	-1.071	1.9352
0	-1.037	1.9038
0	-1.003	1.8724
0	-0.986	1.8472
0	-0.952	1.8158
0	-0.918	1.7907
0	-0.884	1.7593
0	-0.85	1.7341
0	-0.816	1.709
0	-0.782	1.6839
0	-0.748	1.665
0	-0.714	1.6399
0	-0.68	1.621
0	-0.646	1.5959
0	-0.612	1.5771
0	-0.578	1.5645
0	-0.544	1.5456
0	-0.51	1.5268
0	-0.476	1.5142
0	-0.442	1.5017
0	-0.408	1.4891
0	-0.374	1.4765
0	-0.34	1.464
0	-0.306	1.4514
0	-0.272	1.4451
0	-0.238	1.4388
0	-0.204	1.4263
0	-0.17	1.4263
0	-0.136	1.42
0	-0.119	1.4137
0	-0.085	1.4137
0	-0.051	1.4074
0	-0.017	1.4074
0	0	1.4074
0	0.034	1.4074
0	0.068	1.4074
0	0.102	1.4137
0	0.136	1.42
0	0.17	1.42
0	0.204	1.4263
0	0.238	1.4325
0	0.272	1.4451
0	0.306	1.4514
0	0.34	1.4577
0	0.374	1.4703
0	0.391	1.4828
2	0.425	1.4954
2	0.476	1.5079
2	0.51	1.5268
2	0.561	1.5394
2	0.595	1.5582
2	0.646	1.5771
2	0.68	1.5959
2	0.731	1.621
2	0.765	1.6399
2	0.816	1.665
2	0.85	1.6902
2	0.901	1.7153
2	0.935	1.7467
2	0.969	1.7718
2	1.02	1.8033
2	1.054	1.8347
2	1.105	1.8661
2	1.139	1.9038
2	1.173	1.9352
2	1.224	1.9729
2	1.258	2.0106
2	1.292	2.0483
2	1.326	2.086
2	1.377	2.13
2	1.411	2.174
2	1.445	2.2117
2	1.479	2.2556
2	1.513	2.3059
2	1.547	2.3499
2	1.564	2.3939
2	1.598	2.4441
2	1.632	2.4944
2	1.666	2.5447
2	1.683	2.5949
2	1.717	2.6452
2	1.734	2.6955
2	1.751	2.7457
2	1.768	2.8023
2	1.785	2.8525
2	1.802	2.9091
2	1.819	2.9656
2	1.836	3.0222
2	1.853	3.0724
2	1.853	3.129
2	1.87	3.1855
2	1.87	3.2421
2	1.87	3.2986
2	1.87	3.3552
2	1.87	3.4117
2	1.87	3.4683
2	1.87	3.5248
2	1.87	3.5814
2	1.853	3.6379
2	1.853	3.6945
2	1.836	3.751
2	1.819	3.8076
2	1.819	3.8578
2	1.802	3.9144
2	1.785	3.9646
2	1.768	4.0212
2	1.751	4.0714
2	1.734	4.128
2	1.717	4.1783
2	1.683	4.2285
2	1.666	4.2788
2	1.649	4.3291
2	1.615	4.3793
2	1.598	4.4296
2	1.581	4.4736
2	1.547	4.5238
2	1.53	4.5678
2	1.496	4.6118
2	1.479	4.6621
2	1.445	4.706
2	1.428	4.75
2	1.394	4.7877
2	1.377	4.8317
2	1.343	4.8694
2	1.326	4.9134
2	1.309	4.9511
2	1.275	4.9888
2	1.258	5.0265
2	1.224	5.0642
2	1.207	5.1019
2	1.19	5.1396
2	1.156	5.1773
2	1.139	5.2087
2	1.122	5.2464
2	1.105	5.2778
1	1.071	5.3092
1	1.037	5.3406
1	1.003	5.372
1	0.969	5.4035
1	0.935	5.4349
1	0.901	5.46
1	0.867	5.4851
1	0.833	5.5103
1	0.799	5.5354
1	0.765	5.5605
1	0.731	5.5857
1	0.697	5.6045
1	0.68	5.6234
1	0.646	5.6485
1	0.612	5.6674
1	0.595	5.6862
1	0.561	5.6988
1	0.527	5.7176
1	0.51	5.7365
1	0.476	5.749
1	0.459	5.7616
1	0.425	5.7742
1	0.408	5.7867
1	0.374	5.7993
1	0.357	5.8119
1	0.323	5.8244
1	0.306	5.8307
1	0.289	5.8433
1	0.255	5.8496
1	0.238	5.8559
1	0.221	5.8684
1	0.187	5.8747
1	0.17	5.8747
1	0.153	5.881
1	0.119	5.8873
1	0.102	5.8936
1	0.085	5.8936
1	0.068	5.8936
1	0.034	5.8998
1	0.017	5.8998
1	0	5.8998
1	0	5.8998
1	-0.034	5.8998
1	-0.051	5.8998
1	-0.068	5.8936
1	-0.085	5.8936
1	-0.119	5.8873
1	-0.136	5.8873
1	-0.153	5.881
1	-0.187	5.8747
1	-0.204	5.8684
1	-0.221	5.8621
1	-0.255	5.8559
1	-0.272	5.8496
1	-0.289	5.837
1	-0.323	5.8307
1	-0.34	5.8182
1	-0.357	5.8056
1	-0.391	5.7993
1	-0.408	5.7867
1	-0.442	5.7742
1	-0.459	5.7553
1	-0.493	5.7428
1	-0.51	5.7302
1	-0.544	5.7113
1	-0.561	5.6925
1	-0.595	5.6799
1	-0.629	5.6611
1	-0.646	5.6422
1	-0.68	5.6171
1	-0.714	5.5982
1	-0.731	5.5794
1	-0.765	5.5543
1	-0.799	5.5291
1	-0.833	5.504
1	-0.867	5.4789
1	-0.901	5.4537
1	-0.935	5.4223
1	-0.969	5.3972
1	-1.003	5.3658
1	-1.037	5.3343
1	-1.071	5.3029
1	-1.105	5.2715
1	-1.139	5.2401
1	-1.173	5.2024
1	-1.224	5.1647
1	-1.258	5.127
1	-1.292	5.0893
1	-1.343	5.0516
1	-1.377	5.0076
1	-1.411	4.9699
1	-1.462	4.926
1	-1.496	4.882
1	-1.547	4.8317
1	-1.581	4.7877
1	-1.615	4.7375
1	-1.666	4.6872
1	-1.7	4.6369
1	-1.751	4.5867
1	-1.785	4.5301
1	-1.819	4.4798
1	-1.87	4.4233
1	-1.904	4.3667
1	-1.955	4.3102
1	-1.989	4.2474
1	-2.023	4.1908
1	-2.057	4.128
1	-2.091	4.0652
1	-2.125	4.0023
1	-2.159	3.9332
1	-2.193	3.8704
1	-2.227	3.8013
1	-2.244	3.7384
1	-2.278	3.6693
1	-2.295	3.6002
1	-2.312	3.5311
1	-2.346	3.462
1	-2.363	3.3866
1	-2.363	3.3175
1	-2.38	3.2484
1	-2.397	3.173
1	-2.397	3.1038
1	-2.414	3.0284
1	-2.414	2.9593
1	-2.414	2.8839
1	-2.414	2.8148
1	-2.397	2.7394
1	-2.397	2.6703
1	-2.397	2.5949
1	-2.38	2.5258
1	-2.363	2.4504
1	-2.346	2.3813
1	-2.329	2.3122
1	-2.312	2.2431
1	-2.295	2.174
1	-2.278	2.1048
1	-2.261	2.0357
1	-2.244	1.9666
1	-2.21	1.8975
1	-2.193	1.8347
1	-2.159	1.7655
1	-2.142	1.7027
1	-2.108	1.6399
1	-2.091	1.5771
0	-2.057	1.5142
0	-2.023	1.4514
0	-1.989	1.3886
0	-1.955	1.332
0	-1.921	1.2755
0	-1.887	1.2126
0	-1.853	1.1561
0	-1.819	1.1058
2	-1.802	1.0493
2	-1.751	0.99273
2	-1.717	0.94246
2	-1.683	0.8922
2	-1.649	0.84193
2	-1.615	0.79167
2	-1.581	0.74141
2	-1.547	0.69742
2	-1.513	0.65344
2	-1.496	0.60318
2	-1.462	0.5592
2	-1.428	0.51521
2	-1.411	0.47752
2	-1.377	0.43353
2	-1.36	0.38955
2	-1.343	0.35185
2	-1.309	0.30787
2	-1.292	0.27017
2	-1.275	0.23247
2	-1.258	0.19478
2	-1.241	0.15708
2	-1.241	0.11938
2	-1.224	0.08168
2	-1.207	0.043982
2	-1.19	0.0062831
2	-1.19	6.258
2	-1.173	6.2203
2	-1.173	6.1826
2	-1.173	6.1512
2	-1.156	6.1135
2	-1.156	6.0758
2	-1.156	6.0443
2	-1.156	6.0066
2	-1.156	5.9752
2	-1.156	5.9375
2	-1.156	5.9061
2	-1.156	5.8684
2	-1.173	5.8307
2	-1.173	5.7993
2	-1.173	5.7616
2	-1.19	5.7239
2	-1.19	5.6925
2	-1.207	5.6548
2	-1.207	5.6171
2	-1.224	5.5794
2	-1.241	5.5417
2	-1.258	5.504
2	-1.258	5.4663
2	-1.275	5.4286
2	-1.292	5.3909
2	-1.309	5.3532
2	-1.326	5.3092
2	-1.343	5.2715
2	-1.36	5.2275
2	-1.394	5.1898
2	-1.411	5.1459
2	-1.428	5.1019
2	-1.445	5.0579
2	-1.462	5.0139
2	-1.496	4.9699
2	-1.513	4.926
2	-1.53	4.882
2	-1.564	4.8317
2	-1.581	4.7877
2	-1.615	4.7375
2	-1.632	4.6872
2	-1.649	4.6369
2	-1.683	4.5867
2	-1.7	4.5364
2	-1.717	4.4861
2	-1.751	4.4359
2	-1.768	4.3793
2	-1.785	4.3291
2	-1.819	4.2725
2	-1.836	4.216
2	-1.853	4.1657
2	-1.87	4.1091
0	-1.887	4.0526
0	-1.921	3.9898
0	-1.938	3.9332
1	-1.972	3.8767
1	-1.989	3.8138
1	-2.023	3.7573
1	-2.057	3.6945
1	-2.074	3.6316
1	-2.091	3.5688
1	-2.125	3.506
1	-2.142	3.4431
1	-2.159	3.3803
1	-2.176	3.3112
1	-2.176	3.2484
1	-2.193	3.1793
1	-2.193	3.1164
1	-2.21	3.0473
1	-2.21	2.9845
1	-2.21	2.9154
1	-2.21	2.8462
1	-2.21	2.7834
1	-2.21	2.7143
1	-2.193	2.6515
1	-2.193	2.5823
1	-2.176	2.5195
1	-2.159	2.4504
1	-2.142	2.3876
1	-2.142	2.3247
1	-2.125	2.2619
1	-2.091	2.1928
1	-2.074	2.13
1	-2.057	2.0734
1	-2.04	2.0106
1	-2.006	1.9478
1	-1.989	1.8849
1	-1.972	1.8284
0	-1.938	1.7718
0	-1.904	1.709
0	-1.87	1.6525
0	-1.836	1.5959
0	-1.802	1.5456
0	-1.768	1.4891
0	-1.734	1.4388
2	-1.7	1.3886
2	-1.649	1.3383
2	-1.615	1.288
2	-1.564	1.2378
2	-1.53	1.1938
2	-1.496	1.1435
2	-1.445	1.0995
2	-1.411	1.0618
2	-1.377	1.0179
2	-1.326	0.97388
2	-1.292	0.93618
2	-1.258	0.89848
2	-1.224	0.86079
2	-1.19	0.82309
2	-1.156	0.78539
2	-1.122	0.75397
2	-1.088	0.72256
2	-1.054	0.69114
2	-1.037	0.65344
2	-1.003	0.62831
2	-0.969	0.59689
2	-0.935	0.56548
2	-0.918	0.54035
2	-0.884	0.50893
2	-0.867	0.4838
2	-0.833	0.45867
2	-0.816	0.43353
2	-0.799	0.4084
2	-0.765	0.38327
2	-0.748	0.36442
2	-0.731	0.33929
2	-0.714	0.32044
2	-0.68	0.29531
2	-0.663	0.27646
2	-0.646	0.25761
2	-0.629	0.23876
2	-0.612	0.21991
2	-0.595	0.20106
2	-0.578	0.18221
2	-0.561	0.16336
2	-0.561	0.14451
2	-0.544	0.13195
2	-0.527	0.1131
2	-0.51	0.10053
2	-0.51	0.08168
2	-0.493	0.069114
2	-0.476	0.050265
2	-0.476	0.037699
2	-0.459	0.025132
2	-0.442	0.012566
2	-0.442	0
2	-0.425	6.2642
2	-0.425	6.2517
2	-0.408	6.2391
2	-0.408	6.2265
2	-0.391	6.214
2	-0.391	6.2014
2	-0.391	6.1951
2	-0.374	6.1826
2	-0.374	6.17
2	-0.374	6.1574
2	-0.357	6.1449
2	-0.357	6.1386
2	-0.357	6.126
2	-0.357	6.1135
2	-0.34	6.1009
2	-0.34	6.0946
2	-0.34	6.082
2	-0.34	6.0695
2	-0.34	6.0632
2	-0.34	6.0506
2	-0.34	6.0381
2	-0.323	6.0318
2	-0.323	6.0192
2	-0.323	6.0129
2	-0.323	6.0004
2	-0.323	5.9878
2	-0.323	5.9815
2	-0.323	5.9689
2	-0.34	5.9627
2	-0.34	5.9501
2	-0.34	5.9375
2	-0.357	5.9313
2	-0.374	5.9187
2	-0.391	5.9061
2	-0.408	5.8936
2	-0.425	5.881
2	-0.442	5.8684
2	-0.442	5.8559
2	-0.459	5.837
2	-0.476	5.8244
2	-0.493	5.8119
2	-0.51	5.793
2	-0.527	5.7805
2	-0.544	5.7616
2	-0.561	5.749
2	-0.578	5.7302
2	-0.595	5.7113
2	-0.612	5.6925
2	-0.629	5.6736
2	-0.646	5.6548
2	-0.663	5.6359
2	-0.68	5.6171
2	-0.697	5.592
2	-0.731	5.5731
2	-0.748	5.548
2	-0.765	5.5291
2	-0.782	5.504
2	-0.816	5.4789
2	-0.833	5.4537
2	-0.867	5.4286
2	-0.884	5.4035
2	-0.918	5.3783
2	-0.935	5.3469
2	-0.969	5.3218
2	-1.003	5.2904
2	-1.037	5.2589
2	-1.071	5.2275
2	-1.105	5.1961
2	-1.156	5.1584
2	-1.19	5.127
2	-1.224	5.0893
2	-1.275	5.0516
2	-1.309	5.0139
2	-1.343	4.9699
2	-1.394	4.9322
2	-1.428	4.8883
2	-1.479	4.8443
2	-1.513	4.8003
2	-1.547	4.75
2	-1.598	4.706
2	-1.632	4.6558
2	-1.683	4.6055
2	-1.717	4.5553
2	-1.768	4.505
2	-1.802	4.4484
2	-1.836	4.3919
2	-1.887	4.3353
2	-1.921	4.2788
2	-1.955	4.2222
2	-1.989	4.1657
2	-2.023	4.1029
2	-2.057	4.04
2	-2.091	3.9772
2	-2.125	3.9144
2	-2.159	3.8515
2	-2.193	3.7824
2	-2.21	3.7196
2	-2.227	3.6505
2	-2.244	3.5814
2	-2.244	3.5185
2	-2.261	3.4494
2	-2.261	3.3803
2	-2.261	3.3112
2	-2.244	3.2421
2	-2.244	3.1793
2	-2.227	3.1101
2	-2.227	3.041
2	-2.21	2.9782
2	-2.193	2.9091
2	-2.176	2.8462
2	-2.142	2.7771
2	-2.125	2.7143
2	-2.108	2.6515
2	-2.074	2.5886
2	-2.04	2.5258
2	-2.023	2.463
2	-1.989	2.4064
2	-1.955	2.3436
2	-1.921	2.287
2	-1.887	2.2305
2	-1.853	2.174
2	-1.802	2.1174
2	-1.768	2.0609
2	-1.734	2.0106
2	-1.683	1.9603
2	-1.649	1.9101
2	-1.615	1.8598
2	-1.564	1.8095
2	-1.53	1.7655
2	-1.479	1.7216
2	-1.445	1.6776
2	-1.394	1.6336
2	-1.36	1.5896
2	-1.309	1.5519
2	-1.258	1.5142
2	-1.224	1.4765
2	-1.173	1.4388
2	-1.139	1.4011
2	-1.088	1.3697
2	-1.054	1.3383
2	-1.003	1.3069
2	-0.969	1.2755
2	-0.935	1.2503
2	-0.884	1.2189
2	-0.85	1.1938
2	-0.799	1.1687
2	-0.765	1.1435
2	-0.731	1.1247
2	-0.68	1.0995
2	-0.646	1.0807
2	-0.612	1.0618
2	-0.578	1.043
2	-0.527	1.0241
2	-0.493	1.0116
2	-0.459	0.99901
2	-0.425	0.98016
2	-0.391	0.97388
2	-0.34	0.96131
2	-0.306	0.94875
2	-0.272	0.94246
2	-0.238	0.9299
2	-0.204	0.92362
2	-0.17	0.91733
2	-0.136	0.91733
2	-0.102	0.91105
0	-0.068	0.91105
0	-0.051	0.90477
0	-0.017	0.90477
0	0	0.90477
0	0.017	0.90477
1	0.051	0.90477
1	0.068	0.91105
1	0.085	0.91105
1	0.102	0.91105
1	0.119	0.91733
1	0.136	0.92362
1	0.153	0.92362
1	0.17	0.9299
1	0.187	0.93618
1	0.204	0.94246
1	0.221	0.94875
1	0.238	0.95503
1	0.255	0.96131
1	0.272	0.97388
1	0.289	0.98016
1	0.306	0.99273
1	0.323	0.99901
1	0.357	1.0116
1	0.374	1.0241
1	0.391	1.0304
1	0.408	1.043
1	0.425	1.0556
1	0.442	1.0744
1	0.476	1.087
1	0.493	1.0995
1	0.51	1.1184
1	0.527	1.131
1	0.544	1.1498
1	0.578	1.1624
1	0.595	1.1812
1	0.612	1.2001
1	0.646	1.2189
1	0.663	1.2378
1	0.68	1.2629
1	0.697	1.2817
1	0.731	1.3006
1	0.748	1.3257
1	0.765	1.3509
1	0.799	1.3697
1	0.816	1.3948
1	0.85	1.42
1	0.867	1.4451
1	0.884	1.4765
1	0.918	1.5017
1	0.935	1.5268
1	0.969	1.5582
1	0.986	1.5896
1	1.003	1.621
1	1.037	1.6462
0	1.071	1.6839
0	1.105	1.7153
0	1.139	1.7467
0	1.156	1.7844
0	1.19	1.8158
0	1.224	1.8535
0	1.258	1.8912
0	1.292	1.9289
0	1.326	1.9666
0	1.343	2.0106
0	1.377	2.0483
0	1.411	2.0923
0	1.428	2.1362
0	1.462	2.1802
0	1.479	2.2242
0	1.513	2.2682
0	1.53	2.3122
0	1.564	2.3624
0	1.581	2.4064
0	1.598	2.4567
0	1.615	2.507
0	1.632	2.5572
0	1.649	2.6075
0	1.666	2.6578
0	1.683	2.708
0	1.7	2.7583
0	1.717	2.8085
0	1.717	2.8588
0	1.734	2.9091
0	1.734	2.9656
0	1.734	3.0159
0	1.734	3.0661
0	1.734	3.1227
0	1.734	3.173
0	1.734	3.2232
0	1.734	3.2798
0	1.717	3.33
0	1.717	3.3803
0	1.7	3.4306
0	1.7	3.4871
0	1.683	3.5374
0	1.666	3.5877
0	1.649	3.6379
0	1.632	3.6882
0	1.615	3.7322
0	1.598	3.7824
0	1.581	3.8327
0	1.547	3.8767
0	1.53	3.9269
0	1.496	3.9709
0	1.479	4.0149
0	1.445	4.0589
0	1.428	4.1029
0	1.394	4.1468
0	1.36	4.1845
0	1.326	4.2285
0	1.309	4.2662
0	1.275	4.3039
0	1.241	4.3416
0	1.207	4.3793
0	1.173	4.417
0	1.139	4.4547
0	1.105	4.4861
0	1.071	4.5175
0	1.037	4.549
0	1.003	4.5804
0	0.986	4.6118
0	0.952	4.6432
0	0.918	4.6683
0	0.884	4.6935
0	0.85	4.7249
0	0.816	4.75
0	0.782	4.7689
0	0.748	4.794
0	0.714	4.8191
0	0.68	4.838
0	0.646	4.8568
0	0.612	4.8757
0	0.578	4.8945
0	0.544	4.9134
0	0.51	4.926
0	0.476	4.9448
0	0.442	4.9574
0	0.408	4.9699
0	0.374	4.9825
0	0.34	4.9951
0	0.323	5.0014
0	0.289	5.0139
0	0.255	5.0202
0	0.221	5.0265
0	0.187	5.0328
0	0.153	5.039
0	0.119	5.0453
0	0.085	5.0453
0	0.068	5.0516
0	0.034	5.0516
0	0	5.0516
0	-0.017	5.0516
0	-0.051	5.0516
0	-0.085	5.0516
1	-0.119	5.0453
1	-0.153	5.039
1	-0.187	5.039
1	-0.238	5.0328
1	-0.272	5.0202
1	-0.306	5.0139
1	-0.357	5.0014
1	-0.391	4.9888
1	-0.442	4.9762
1	-0.476	4.9637
1	-0.51	4.9511
1	-0.561	4.9322
1	-0.595	4.9134
1	-0.646	4.8945
1	-0.68	4.8757
1	-0.731	4.8568
1	-0.765	4.8317
1	-0.816	4.8066
1	-0.85	4.7814
1	-0.884	4.7563
1	-0.935	4.7312
1	-0.969	4.6998
1	-1.02	4.6683
1	-1.054	4.6369
1	-1.105	4.6055
1	-1.139	4.5741
1	-1.19	4.5364
1	-1.224	4.4987
1	-1.258	4.461
1	-1.309	4.4233
1	-1.343	4.3856
1	-1.377	4.3416
1	-1.428	4.3039
1	-1.462	4.2599
1	-1.496	4.216
1	-1.53	4.1657
1	-1.581	4.1217
1	-1.615	4.0714
1	-1.649	4.0212
1	-1.683	3.9709
1	-1.717	3.9207
1	-1.734	3.8704
1	-1.768	3.8138
1	-1.802	3.7636
1	-1.819	3.707
1	-1.853	3.6505
1	-1.87	3.5939
1	-1.904	3.5374
1	-1.921	3.4808
1	-1.938	3.4243
1	-1.955	3.3677
1	-1.972	3.3049
1	-1.972	3.2484
1	-1.989	3.1855
1	-2.006	3.129
1	-2.006	3.0661
1	-2.006	3.0096
1	-2.006	2.9468
1	-2.006	2.8839
1	-2.006	2.8274
1	-2.006	2.7646
1	-2.006	2.7017
1	-1.989	2.6452
1	-1.989	2.5823
1	-1.972	2.5258
1	-1.972	2.463
1	-1.955	2.4064
1	-1.938	2.3499
1	-1.921	2.287
1	-1.904	2.2305
1	-1.887	2.174
1	-1.87	2.1174
1	-1.836	2.0609
1	-1.819	2.0043
1	-1.802	1.954
1	-1.768	1.8975
1	-1.751	1.8472
1	-1.734	1.7907
1	-1.7	1.7404
1	-1.683	1.6902
1	-1.649	1.6399
1	-1.632	1.5896
1	-1.598	1.5394
1	-1.581	1.4954
1	-1.547	1.4451
1	-1.53	1.4011
1	-1.513	1.3509
1	-1.479	1.3069
1	-1.462	1.2629
1	-1.428	1.2189
1	-1.411	1.1749
1	-1.394	1.1372
1	-1.36	1.0933
1	-1.343	1.0556
1	-1.326	1.0116
1	-1.309	0.97388
0	-1.275	0.93618
0	-1.258	0.89848
0	-1.224	0.86079
0	-1.207	0.82309
2	-1.173	0.78539
2	-1.139	0.74769
2	-1.105	0.71627
2	-1.071	0.68486
2	-1.054	0.65344
2	-1.02	0.62203
2	-0.986	0.59061
2	-0.969	0.5592
2	-0.935	0.53406
2	-0.901	0.50265
2	-0.884	0.47752
2	-0.867	0.45238
2	-0.833	0.42725
2	-0.816	0.40212
2	-0.799	0.37699
2	-0.765	0.35185
2	-0.748	0.32672
2	-0.731	0.30787
2	-0.714	0.28274
2	-0.697	0.26389
2	-0.68	0.24504
2	-0.663	0.21991
2	-0.646	0.20106
2	-0.629	0.18221
2	-0.612	0.16336
2	-0.595	0.14451
2	-0.578	0.12566
2	-0.561	0.1131
2	-0.561	0.094246
2	-0.544	0.075397
2	-0.527	0.062831
2	-0.527	0.043982
2	-0.51	0.031415
2	-0.493	0.012566
2	-0.493	0
2	-0.476	6.2642
2	-0.476	6.2517
2	-0.459	6.2391
2	-0.459	6.2265
2	-0.442	6.2077
2	-0.442	6.1951
2	-0.442	6.1826
2	-0.425	6.17
0	-0.442	6.1574
2	-0.442	6.1449
2	-0.442	6.1323
2	-0.425	6.1197
2	-0.425	6.1009
2	-0.425	6.0883
2	-0.425	6.0758
2	-0.425	6.0632
2	-0.408	6.0506
2	-0.408	6.0381
2	-0.408	6.0255
2	-0.408	6.0129
2	-0.408	6.0004
2	-0.408	5.9878
2	-0.408	5.9752
2	-0.408	5.9627
2	-0.408	5.9501
2	-0.425	5.9375
2	-0.425	5.925
2	-0.425	5.9124
2	-0.425	5.8998
2	-0.425	5.8873
2	-0.425	5.8747
2	-0.442	5.8621
2	-0.442	5.8496
2	-0.442	5.8307
2	-0.459	5.8182
2	-0.459	5.8056
2	-0.459	5.793
2	-0.476	5.7742
2	-0.493	5.7616
2	-0.493	5.749
2	-0.493	5.7302
2	-0.51	5.7176
2	-0.51	5.6988
2	-0.527	5.6862
2	-0.544	5.6674
2	-0.544	5.6548
2	-0.561	5.6359
2	-0.561	5.6171
2	-0.578	5.5982
2	-0.595	5.5857
2	-0.612	5.5668
2	-0.612	5.548
2	-0.629	5.5291
2	-0.646	5.5103
2	-0.663	5.4914
2	-0.68	5.4663
2	-0.68	5.4474
2	-0.697	5.4286
2	-0.714	5.4035
0	-0.748	5.3846
0	-0.765	5.3595
0	-0.799	5.3343
0	-0.816	5.3092
0	-0.85	5.2841
0	-0.884	5.2589
0	-0.901	5.2338
0	-0.935	5.2024
0	-0.969	5.1773
0	-0.986	5.1459
0	-1.02	5.1144
0	-1.054	5.083
0	-1.088	5.0516
0	-1.122	5.0202
0	-1.139	4.9825
0	-1.173	4.9511
0	-1.207	4.9134
0	-1.241	4.8757
0	-1.275	4.838
0	-1.309	4.8003
0	-1.343	4.7626
0	-1.377	4.7186
0	-1.411	4.6746
0	-1.445	4.6369
0	-1.462	4.593
0	-1.496	4.5427
0	-1.53	4.4987
0	-1.564	4.4547
0	-1.598	4.4044
0	-1.632	4.3542
0	-1.666	4.3039
0	-1.683	4.2537
0	-1.717	4.2034
0	-1.751	4.1531
0	-1.768	4.1029
0	-1.802	4.0463
0	-1.819	3.9898
0	-1.853	3.9332
0	-1.87	3.883
0	-1.887	3.8264
0	-1.904	3.7636
0	-1.921	3.707
0	-1.938	3.6505
0	-1.955	3.5939
0	-1.972	3.5311
0	-1.972	3.4745
0	-1.989	3.4117
0	-1.989	3.3552
0	-2.006	3.2923
0	-2.006	3.2358
0	-2.006	3.173
0	-2.006	3.1101
0	-2.006	3.0536
0	-1.989	2.9908
0	-1.989	2.9279
0	-1.989	2.8714
0	-1.972	2.8085
0	-1.955	2.752
0	-1.938	2.6955
0	-1.921	2.6326
0	-1.904	2.5761
0	-1.887	2.5195
0	-1.87	2.463
0	-1.853	2.4064
0	-1.819	2.3499
0	-1.802	2.2996
0	-1.768	2.2431
0	-1.751	2.1928
0	-1.717	2.1362
0	-1.683	2.086
0	-1.649	2.0357
2	-1.632	1.9855
2	-1.581	1.9415
2	-1.547	1.8912
2	-1.496	1.8472
2	-1.462	1.8033
2	-1.411	1.7593
2	-1.377	1.7153
2	-1.326	1.6776
2	-1.292	1.6336
2	-1.241	1.5959
2	-1.207	1.5582
2	-1.156	1.5268
2	-1.122	1.4891
2	-1.071	1.4577
2	-1.037	1.4263
2	-0.986	1.3948
2	-0.952	1.3634
2	-0.901	1.3383
2	-0.867	1.3069
2	-0.816	1.2817
2	-0.782	1.2629
2	-0.748	1.2378
2	-0.697	1.2126
2	-0.663	1.1938
2	-0.612	1.1749
2	-0.578	1.1561
2	-0.544	1.1372
2	-0.493	1.1247
2	-0.459	1.1121
2	-0.425	1.0933
2	-0.391	1.0807
2	-0.34	1.0744
2	-0.306	1.0618
2	-0.272	1.0556
2	-0.221	1.043
2	-0.187	1.0367
2	-0.153	1.0367
2	-0.119	1.0304
2	-0.085	1.0241
2	-0.034	1.0241
2	0	1.0241
2	0.017	1.0241
2	0.051	1.0241
2	0.085	1.0241
2	0.136	1.0304
2	0.17	1.0367
2	0.204	1.043
2	0.238	1.0493
2	0.289	1.0556
2	0.323	1.0681
2	0.357	1.0744
2	0.391	1.087
2	0.442	1.0995
2	0.476	1.1121
2	0.51	1.131
2	0.544	1.1435
2	0.595	1.1624
2	0.629	1.1812
2	0.663	1.2001
2	0.714	1.2189
2	0.748	1.2441
2	0.782	1.2692
2	0.833	1.2943
2	0.867	1.3195
2	0.918	1.3446
2	0.952	1.3697
2	0.986	1.4011
2	1.037	1.4325
2	1.071	1.464
2	1.122	1.4954
2	1.156	1.5331
2	1.207	1.5708
2	1.241	1.6022
2	1.292	1.6462
2	1.326	1.6839
2	1.36	1.7216
2	1.411	1.7655
2	1.445	1.8095
2	1.496	1.8535
2	1.53	1.8975
2	1.564	1.9478
2	1.615	1.9917
2	1.649	2.042
2	1.683	2.0923
2	1.717	2.1425
2	1.751	2.1991
2	1.785	2.2494
2	1.819	2.3059
2	1.853	2.3624
2	1.887	2.419
2	1.921	2.4755
2	1.938	2.5321
2	1.972	2.5886
2	1.989	2.6515
2	2.023	2.708
2	2.04	2.7708
2	2.057	2.8337
2	2.074	2.8965
2	2.091	2.9593
2	2.108	3.0222
2	2.108	3.085
2	2.125	3.1478
2	2.125	3.2107
2	2.125	3.2798
2	2.142	3.3426
2	2.142	3.4054
2	2.142	3.4683
2	2.125	3.5311
2	2.125	3.6002
2	2.108	3.6631
2	2.108	3.7259
2	2.091	3.7887
2	2.074	3.8515
2	2.074	3.9144
2	2.057	3.9772
2	2.04	4.04
2	2.023	4.0966
2	1.989	4.1594
2	1.972	4.2222
2	1.955	4.2788
2	1.938	4.3353
2	1.904	4.3919
2	1.887	4.4547
2	1.853	4.5113
2	1.836	4.5615
2	1.802	4.6181
2	1.785	4.6746
2	1.751	4.7249
2	1.734	4.7814
2	1.7	4.8317
2	1.683	4.882
2	1.666	4.9322
2	1.632	4.9825
2	1.615	5.0328
2	1.581	5.0767
2	1.564	5.127
2	1.547	5.171
2	1.53	5.2213
2	1.496	5.2652
2	1.479	5.3092
2	1.462	5.3532
2	1.445	5.3972
0	1.411	5.4412
0	1.394	5.4851
0	1.377	5.5228
0	1.343	5.5668
0	1.326	5.6045
0	1.309	5.6485
1	1.292	5.6862
1	1.258	5.7239
1	1.224	5.7616
1	1.207	5.7993
1	1.173	5.837
1	1.156	5.8684
1	1.139	5.9061
1	1.105	5.9375
1	1.088	5.9689
1	1.071	6.0066
1	1.054	6.0381
1	1.037	6.0695
1	1.02	6.1009
1	1.003	6.1323
1	0.986	6.1637
1	0.986	6.1889
1	0.969	6.2203
1	0.952	6.2517
1	0.952	6.2768
1	0.935	0.025132
1	0.935	0.050265
1	0.918	0.08168
1	0.918	0.10681
1	0.918	0.13823
1	0.901	0.16336
1	0.901	0.18849
1	0.901	0.21991
1	0.901	0.24504
1	0.901	0.27017
1	0.901	0.30159
1	0.901	0.32672
1	0.901	0.35185
1	0.901	0.38327
1	0.901	0.4084
1	0.918	0.43353
1	0.918	0.46495
1	0.918	0.49008
1	0.935	0.5215
1	0.935	0.54663
1	0.952	0.57805
1	0.952	0.60318
1	0.969	0.63459
1	0.969	0.66601
1	0.986	0.69114
1	1.003	0.72256
1	1.02	0.75397
1	1.02	0.78539
1	1.037	0.8168
1	1.054	0.84822
1	1.071	0.87963
1	1.088	0.91105
1	1.105	0.94246
1	1.122	0.98016
1	1.139	1.0116
1	1.156	1.0493
1	1.173	1.0807
1	1.207	1.1184
1	1.224	1.1561
1	1.241	1.1938
1	1.258	1.2315
1	1.292	1.2692
1	1.309	1.3069
1	1.326	1.3509
1	1.36	1.3886
1	1.377	1.4325
1	1.394	1.4703
1	1.428	1.5142
1	1.445	1.5582
1	1.479	1.6022
1	1.496	1.6462
1	1.513	1.6902
1	1.547	1.7404
1	1.564	1.7844
0	1.598	1.8347
0	1.632	1.8786
0	1.649	1.9289
0	1.683	1.9792
0	1.717	2.0294
0	1.751	2.086
0	1.768	2.1362
0	1.802	2.1928
0	1.819	2.2431
0	1.853	2.2996
0	1.87	2.3562
0	1.887	2.4127
0	1.921	2.4693
0	1.938	2.5321
0	1.955	2.5886
0	1.972	2.6452
0	1.989	2.708
0	1.989	2.7646
0	2.006	2.8274
0	2.006	2.8902
0	2.023	2.9468
0	2.023	3.0096
0	2.023	3.0724
0	2.023	3.129
0	2.023	3.1918
0	2.023	3.2546
0	2.006	3.3112
0	2.006	3.374
0	1.989	3.4369
0	1.989	3.4934
0	1.972	3.5562
0	1.955	3.6128
0	1.938	3.6693
0	1.921	3.7322
0	1.904	3.7887
0	1.87	3.8453
0	1.853	3.9018
0	1.836	3.9583
0	1.802	4.0086
0	1.768	4.0652
0	1.751	4.1154
0	1.717	4.172
0	1.683	4.2222
0	1.666	4.2725
0	1.632	4.3228
0	1.598	4.3667
0	1.564	4.417
0	1.53	4.461
0	1.496	4.5113
0	1.462	4.5553
0	1.428	4.5992
0	1.394	4.6432
0	1.36	4.6809
0	1.326	4.7249
0	1.292	4.7626
0	1.258	4.8003
0	1.224	4.838
0	1.19	4.8757
0	1.156	4.9134
0	1.122	4.9448
0	1.088	4.9762
0	1.054	5.0139
0	1.02	5.0453
0	1.003	5.0705
0	0.969	5.1019
0	0.935	5.1333
0	0.901	5.1584
0	0.867	5.1898
0	0.85	5.215
0	0.816	5.2401
2	0.782	5.2589
2	0.765	5.2841
2	0.748	5.3092
2	0.731	5.3281
2	0.714	5.3532
2	0.697	5.372
2	0.68	5.3972
2	0.663	5.416
2	0.646	5.4349
2	0.629	5.4537
2	0.612	5.4726
2	0.595	5.4914
2	0.578	5.5103
2	0.561	5.5291
2	0.544	5.5417
2	0.544	5.5605
2	0.527	5.5731
2	0.51	5.592
2	0.493	5.6045
2	0.493	5.6234
2	0.476	5.6359
2	0.459	5.6485
2	0.459	5.6674
2	0.442	5.6799
2	0.442	5.6925
0	0.408	5.705
0	0.391	5.7176
0	0.374	5.7302
0	0.357	5.7428
0	0.34	5.7553
0	0.323	5.7616
0	0.306	5.7742
0	0.289	5.7805
0	0.272	5.793
0	0.272	5.7993
0	0.255	5.8056
0	0.238	5.8119
0	0.221	5.8244
0	0.204	5.8307
0	0.187	5.837
0	0.17	5.837
0	0.153	5.8433
0	0.153	5.8496
0	0.136	5.8559
2	0.119	5.8559
2	0.119	5.8621
2	0.102	5.8684
2	0.102	5.8684
2	0.102	5.8747
2	0.102	5.8747
2	0.085	5.881
2	0.085	5.881
2	0.085	5.8873
2	0.085	5.8873
2	0.085	5.8936
0	0.068	5.8936
0	0.051	5.8936
0	0.034	5.8936
0	0.034	5.8998
2	0.017	5.8998
2	0.017	5.8998
2	0	5.8998
2	0	5.8998
2	0	5.8998
2	0	5.8998
2	0	5.8998
2	0	5.8998
0	0	5.8998
0	-0.017	5.8998
2	-0.034	5.8998
2	-0.034	5.8998
2	-0.034	5.8998
2	-0.034	5.8936
2	-0.051	5.8936
2	-0.051	5.8936
2	-0.051	5.8936
2	-0.051	5.8873
2	-0.051	5.8873
2	-0.068	5.8873
2	-0.068	5.881
2	-0.068	5.881
2	-0.068	5.881
0	-0.085	5.8747
0	-0.102	5.8747
0	-0.119	5.8684
0	-0.119	5.8684
0	-0.136	5.8621
0	-0.153	5.8559
0	-0.17	5.8496
0	-0.187	5.8433
0	-0.187	5.8433
0	-0.204	5.837
0	-0.221	5.8244
0	-0.238	5.8182
0	-0.255	5.8119
0	-0.272	5.8056
0	-0.289	5.793
0	-0.289	5.7867
0	-0.306	5.7805
0	-0.323	5.7679
0	-0.34	5.7553
0	-0.357	5.749
0	-0.374	5.7365
0	-0.391	5.7239
0	-0.408	5.7113
0	-0.425	5.6988
0	-0.442	5.6862
0	-0.476	5.6674
0	-0.493	5.6548
0	-0.51	5.6422
0	-0.527	5.6234
0	-0.544	5.6108
0	-0.561	5.592
0	-0.595	5.5731
0	-0.612	5.5543
0	-0.629	5.5354
0	-0.663	5.5166
0	-0.68	5.4977
0	-0.697	5.4789
0	-0.731	5.4537
1	-0.748	5.4349
1	-0.782	5.4097
1	-0.816	5.3846
1	-0.85	5.3595
1	-0.884	5.3343
1	-0.918	5.3029
1	-0.952	5.2778
1	-1.003	5.2464
1	-1.037	5.215
1	-1.071	5.1836
1	-1.105	5.1521
1	-1.156	5.1144
1	-1.19	5.083
1	-1.224	5.0453
1	-1.275	5.0076
1	-1.309	4.9699
1	-1.343	4.926
1	-1.394	4.8883
1	-1.428	4.8443
1	-1.479	4.8003
1	-1.513	4.7563
1	-1.564	4.7123
1	-1.598	4.6621
1	-1.632	4.6118
1	-1.683	4.5615
1	-1.717	4.5113
1	-1.768	4.461
1	-1.802	4.4044
1	-1.836	4.3542
1	-1.887	4.2976
1	-1.921	4.2348
1	-1.955	4.1783
1	-1.989	4.1217
1	-2.023	4.0589
1	-2.057	3.996
1	-2.091	3.9332
1	-2.125	3.8704
0	-2.142	3.8076
0	-2.159	3.7447
0	-2.176	3.6756
0	-2.193	3.6128
0	-2.21	3.5437
0	-2.227	3.4808
0	-2.227	3.4117
0	-2.244	3.3426
0	-2.244	3.2735
0	-2.244	3.2107
0	-2.244	3.1416
0	-2.244	3.0724
0	-2.244	3.0033
0	-2.227	2.9405
0	-2.227	2.8714
0	-2.21	2.8023
0	-2.193	2.7394
0	-2.176	2.6703
0	-2.159	2.6075
0	-2.142	2.5447
0	-2.125	2.4755
0	-2.108	2.4127
0	-2.074	2.3499
0	-2.057	2.287
0	-2.023	2.2305
0	-2.006	2.1677
0	-1.972	2.1048
0	-1.938	2.0483
0	-1.904	1.9917
0	-1.87	1.9352
0	-1.853	1.8786
0	-1.819	1.8221
0	-1.785	1.7655
0	-1.751	1.7153
0	-1.717	1.665
0	-1.683	1.6148
0	-1.649	1.5645
0	-1.615	1.5142
0	-1.581	1.464
0	-1.547	1.42
1	-1.513	1.3697
1	-1.479	1.3257
1	-1.462	1.2817
1	-1.428	1.2378
1	-1.411	1.1938
1	-1.394	1.1561
1	-1.36	1.1121
1	-1.343	1.0681
1	-1.326	1.0304
1	-1.309	0.99273
1	-1.292	0.94875
1	-1.275	0.91105
1	-1.258	0.87335
1	-1.241	0.83565
1	-1.224	0.79795
0	-1.19	0.76654
0	-1.173	0.72884
0	-1.156	0.69114
0	-1.122	0.65973
0	-1.105	0.62203
0	-1.088	0.59061
0	-1.071	0.5592
0	-1.054	0.52778
0	-1.037	0.49637
0	-1.02	0.46495
0	-1.003	0.43353
0	-0.986	0.40212
0	-0.969	0.37699
2	-0.969	0.34557
2	-0.935	0.31416
2	-0.918	0.28902
2	-0.901	0.25761
2	-0.884	0.23247
2	-0.867	0.20734
2	-0.85	0.18221
2	-0.833	0.15708
2	-0.816	0.13195
2	-0.816	0.10681
2	-0.799	0.08168
2	-0.782	0.056548
2	-0.782	0.031415
2	-0.765	0.012566
2	-0.748	6.2705
2	-0.748	6.2454
2	-0.731	6.2265
2	-0.731	6.2014
2	-0.731	6.1826
2	-0.714	6.1574
2	-0.714	6.1386
2	-0.714	6.1135
2	-0.714	6.0946
2	-0.697	6.0695
2	-0.697	6.0506
2	-0.697	6.0318
2	-0.697	6.0066
2	-0.697	5.9878
2	-0.697	5.9627
2	-0.697	5.9438
2	-0.697	5.925
2	-0.714	5.8998
2	-0.714	5.881
2	-0.714	5.8559
2	-0.714	5.837
2	-0.731	5.8119
2	-0.731	5.793
2	-0.731	5.7679
2	-0.748	5.749
2	-0.748	5.7239
2	-0.765	5.705
2	-0.765	5.6799
2	-0.782	5.6548
[truncated: 5,162 more rows]
