# Supplementary material for: Skilled motor control of an inverted pendulum implies low entropy of states but high entropy of actions
Source: PLoS Comput Biol. 2023 Jan 6;19(1):e1010810. doi: 10.1371/journal.pcbi.1010810 (PMC9851554; doi:10.1371/journal.pcbi.1010810)
Supplement: S2 File — The dataset within the file contains the data collected during the experiment. Each CSV file named “FRI_p_l.csv” corresponds to a different trial, where “p” stands for an unique numerical participant’s identifier and “l” stands for pendulum length (where “2” corresponds to 0.2, “3” to 0.3 m, “4” to 0.4 m, etc.). In every file, rows correspond to subsequent time steps, sampled with a frequency of 0.017 s. For every recorded time step, each column contains: the action selected by the trial’s participant (“action”). The value 0 corresponds to a “no action”, the value 1 represents an action that pushes the pendulum towards the clockwise direction and the value 2 corresponds to an action that pushes the pendulum towards the anti-clockwise direction.the angular velocity of the pendulum at that time step (“ang. velocity”), measured in rad s−1.the angle of the pendulum at that time step (“angle”), measured in rad with values in the interval [0, 2π) rad. The angle 0 rad corresponds to the pendulum oriented in its upright position.the single utility value associated to the whole trial (“utility”). (ZIP) [file pcbi.1010810.s002.zip › ExperimentalData/FRI_27_6.csv]

action	angular vel.	angle	trial utility
0	0	3.2358	-19.7202
0	0	3.2358
0	0	3.2358
0	-0.017	3.2358
0	-0.017	3.2358
0	-0.017	3.2358
0	-0.034	3.2358
0	-0.034	3.2358
0	-0.034	3.2295
0	-0.034	3.2295
0	-0.051	3.2295
0	-0.051	3.2295
0	-0.051	3.2232
0	-0.051	3.2232
0	-0.068	3.2232
0	-0.068	3.217
0	-0.068	3.217
0	-0.068	3.217
0	-0.085	3.2107
0	-0.085	3.2107
0	-0.085	3.2044
0	-0.085	3.2044
0	-0.085	3.2044
0	-0.102	3.1981
0	-0.102	3.1981
0	-0.102	3.1918
0	-0.102	3.1918
0	-0.102	3.1855
1	-0.102	3.1793
1	-0.119	3.1793
1	-0.136	3.173
1	-0.153	3.1667
1	-0.17	3.1667
1	-0.187	3.1604
1	-0.204	3.1541
1	-0.204	3.1478
1	-0.221	3.1416
1	-0.238	3.1353
1	-0.255	3.1227
1	-0.255	3.1164
1	-0.272	3.1101
1	-0.289	3.0976
1	-0.306	3.0913
1	-0.306	3.0787
1	-0.323	3.0724
1	-0.323	3.0599
1	-0.34	3.0536
1	-0.34	3.041
1	-0.357	3.0284
1	-0.357	3.0222
1	-0.374	3.0096
1	-0.374	2.997
1	-0.374	2.9845
1	-0.391	2.9719
1	-0.391	2.9593
1	-0.391	2.9468
1	-0.408	2.9342
1	-0.408	2.9279
1	-0.408	2.9154
1	-0.408	2.9028
1	-0.408	2.8902
1	-0.408	2.8777
1	-0.408	2.8651
1	-0.408	2.8525
1	-0.408	2.84
1	-0.408	2.8274
1	-0.408	2.8148
1	-0.408	2.8023
1	-0.391	2.7897
1	-0.391	2.7771
1	-0.391	2.7646
1	-0.374	2.752
1	-0.374	2.7394
1	-0.374	2.7269
1	-0.357	2.7206
1	-0.357	2.708
1	-0.34	2.6955
1	-0.34	2.6829
1	-0.323	2.6766
1	-0.323	2.664
1	-0.306	2.6578
1	-0.306	2.6452
1	-0.289	2.6389
1	-0.289	2.6263
1	-0.272	2.62
1	-0.255	2.6138
1	-0.238	2.6012
1	-0.238	2.5949
1	-0.221	2.5886
1	-0.204	2.5823
1	-0.187	2.5761
1	-0.187	2.5698
1	-0.17	2.5635
1	-0.153	2.5572
1	-0.136	2.5572
1	-0.119	2.5509
1	-0.119	2.5447
1	-0.102	2.5447
1	-0.085	2.5384
1	-0.068	2.5384
1	-0.051	2.5384
0	-0.017	2.5321
0	0	2.5321
0	0.017	2.5321
0	0.051	2.5321
0	0.068	2.5384
0	0.102	2.5384
0	0.136	2.5447
0	0.153	2.5509
0	0.187	2.5509
0	0.204	2.5572
0	0.238	2.5698
0	0.272	2.5761
0	0.289	2.5823
0	0.323	2.5949
0	0.34	2.6012
0	0.374	2.6138
0	0.391	2.6263
2	0.425	2.6389
2	0.459	2.6515
2	0.493	2.664
2	0.527	2.6829
2	0.561	2.6955
2	0.595	2.7143
2	0.629	2.7332
2	0.663	2.752
2	0.697	2.7708
2	0.731	2.796
2	0.748	2.8148
2	0.782	2.84
2	0.816	2.8651
2	0.833	2.8902
2	0.867	2.9154
2	0.884	2.9405
2	0.901	2.9656
2	0.918	2.997
2	0.952	3.0222
2	0.969	3.0536
2	0.986	3.085
2	0.986	3.1101
2	1.003	3.1416
2	1.02	3.173
2	1.037	3.2044
2	1.037	3.2358
2	1.054	3.2672
2	1.054	3.2986
2	1.054	3.33
2	1.054	3.3615
2	1.054	3.3929
2	1.054	3.4243
2	1.054	3.462
2	1.054	3.4934
2	1.054	3.5248
2	1.037	3.5562
2	1.037	3.5877
2	1.02	3.6191
2	1.02	3.6505
2	1.003	3.6756
2	0.986	3.707
2	0.969	3.7384
2	0.952	3.7699
2	0.935	3.795
2	0.918	3.8264
2	0.901	3.8515
2	0.884	3.8767
2	0.867	3.9081
2	0.833	3.9332
2	0.816	3.9583
2	0.799	3.9835
2	0.765	4.0023
2	0.748	4.0275
2	0.714	4.0526
2	0.697	4.0714
2	0.663	4.0903
2	0.629	4.1091
2	0.612	4.128
2	0.578	4.1468
2	0.544	4.1657
2	0.527	4.1845
2	0.493	4.1971
2	0.459	4.2097
2	0.425	4.2285
2	0.391	4.2411
2	0.357	4.2474
2	0.34	4.2599
2	0.306	4.2725
2	0.272	4.2788
2	0.238	4.2851
2	0.204	4.2914
2	0.17	4.2976
2	0.136	4.3039
2	0.102	4.3102
2	0.068	4.3102
0	0.034	4.3165
0	0	4.3165
0	-0.051	4.3165
0	-0.085	4.3102
0	-0.136	4.3102
0	-0.187	4.3039
0	-0.238	4.2976
0	-0.272	4.2851
0	-0.323	4.2788
0	-0.374	4.2662
0	-0.408	4.2537
0	-0.459	4.2411
0	-0.493	4.2285
0	-0.544	4.2097
0	-0.595	4.1971
0	-0.629	4.1783
0	-0.68	4.1594
0	-0.714	4.1343
0	-0.748	4.1154
0	-0.799	4.0903
0	-0.833	4.0652
0	-0.884	4.04
0	-0.918	4.0149
0	-0.952	3.9835
0	-0.986	3.9521
0	-1.02	3.9269
1	-1.054	3.8955
1	-1.105	3.8578
1	-1.156	3.8264
1	-1.19	3.7887
1	-1.241	3.7573
1	-1.275	3.7133
1	-1.309	3.6756
1	-1.36	3.6379
1	-1.394	3.5939
1	-1.428	3.5499
1	-1.462	3.5122
1	-1.479	3.4683
1	-1.513	3.418
1	-1.547	3.374
1	-1.564	3.33
1	-1.581	3.2798
1	-1.598	3.2295
1	-1.615	3.1855
1	-1.632	3.1353
1	-1.649	3.085
1	-1.649	3.0347
1	-1.666	2.9845
1	-1.666	2.9342
1	-1.666	2.8839
1	-1.666	2.8337
1	-1.666	2.7834
1	-1.649	2.7332
1	-1.649	2.6829
1	-1.632	2.6326
1	-1.615	2.5886
1	-1.615	2.5384
1	-1.598	2.4881
1	-1.564	2.4441
1	-1.547	2.3939
1	-1.53	2.3499
1	-1.513	2.2996
1	-1.479	2.2556
1	-1.462	2.2117
1	-1.428	2.1677
1	-1.394	2.13
1	-1.36	2.086
1	-1.343	2.042
1	-1.309	2.0043
1	-1.275	1.9666
1	-1.241	1.9289
1	-1.207	1.8912
1	-1.173	1.8535
1	-1.139	1.8221
1	-1.105	1.7844
1	-1.054	1.753
1	-1.02	1.7216
1	-0.986	1.6902
1	-0.952	1.665
1	-0.918	1.6336
1	-0.884	1.6085
1	-0.85	1.5833
1	-0.799	1.5582
1	-0.765	1.5331
1	-0.731	1.5079
1	-0.697	1.4891
1	-0.663	1.4703
1	-0.629	1.4451
1	-0.578	1.4263
1	-0.544	1.4137
1	-0.51	1.3948
1	-0.476	1.3823
1	-0.442	1.3697
1	-0.408	1.3509
1	-0.374	1.3446
1	-0.34	1.332
1	-0.306	1.3195
1	-0.272	1.3132
1	-0.221	1.3069
1	-0.187	1.3006
1	-0.153	1.2943
1	-0.119	1.288
0	-0.085	1.2817
0	-0.034	1.2817
0	0	1.2817
0	0.051	1.2817
0	0.102	1.288
0	0.153	1.288
0	0.187	1.2943
0	0.238	1.3006
0	0.289	1.3132
0	0.34	1.3195
0	0.391	1.332
0	0.442	1.3446
0	0.476	1.3572
0	0.527	1.376
0	0.578	1.3886
0	0.629	1.4074
0	0.68	1.4263
0	0.731	1.4514
0	0.782	1.4703
0	0.833	1.4954
0	0.884	1.5205
0	0.935	1.5519
0	0.969	1.5771
0	1.02	1.6085
0	1.071	1.6399
0	1.122	1.6713
0	1.173	1.709
0	1.224	1.7467
0	1.275	1.7844
0	1.326	1.8221
0	1.36	1.8598
0	1.411	1.9038
0	1.462	1.9478
0	1.496	1.9917
0	1.547	2.0357
0	1.598	2.086
0	1.632	2.1362
0	1.666	2.1865
0	1.717	2.2368
2	1.751	2.287
2	1.802	2.3436
2	1.853	2.3939
2	1.887	2.4504
2	1.938	2.507
2	1.972	2.5698
2	2.023	2.6263
2	2.057	2.6892
2	2.091	2.752
2	2.108	2.8148
2	2.142	2.8777
2	2.159	2.9468
2	2.176	3.0096
2	2.193	3.0787
2	2.21	3.1416
2	2.227	3.2107
2	2.227	3.2798
2	2.244	3.3426
2	2.244	3.4117
2	2.227	3.4808
2	2.227	3.5437
2	2.227	3.6128
2	2.21	3.6819
2	2.193	3.7447
2	2.176	3.8138
2	2.159	3.8767
2	2.125	3.9395
2	2.108	4.0023
2	2.074	4.0714
2	2.057	4.128
2	2.023	4.1908
2	1.989	4.2537
2	1.955	4.3102
2	1.921	4.373
2	1.887	4.4296
2	1.853	4.4861
0	1.802	4.5427
0	1.751	4.593
0	1.7	4.6432
0	1.649	4.6935
0	1.598	4.7437
0	1.547	4.794
0	1.496	4.838
0	1.445	4.882
0	1.394	4.926
0	1.343	4.9699
0	1.309	5.0076
0	1.258	5.0453
0	1.207	5.083
0	1.156	5.1207
0	1.105	5.1521
0	1.071	5.1836
0	1.02	5.215
0	0.986	5.2464
0	0.935	5.2778
0	0.901	5.3029
0	0.85	5.3343
0	0.816	5.3595
0	0.765	5.3783
1	0.731	5.4035
1	0.68	5.4223
1	0.629	5.4474
1	0.578	5.4663
1	0.527	5.4789
1	0.476	5.4977
1	0.425	5.5103
1	0.391	5.5228
1	0.34	5.5354
1	0.289	5.5417
1	0.238	5.548
1	0.187	5.5605
1	0.153	5.5605
1	0.102	5.5668
1	0.051	5.5668
1	0.017	5.5731
0	0	5.5731
0	-0.034	5.5668
0	-0.068	5.5668
0	-0.102	5.5668
0	-0.136	5.5605
0	-0.17	5.5543
0	-0.204	5.548
0	-0.238	5.5417
0	-0.272	5.5354
0	-0.306	5.5291
0	-0.34	5.5166
0	-0.374	5.504
0	-0.408	5.4914
0	-0.442	5.4789
0	-0.476	5.4663
0	-0.51	5.4537
0	-0.561	5.4349
0	-0.595	5.416
0	-0.629	5.3972
0	-0.663	5.3783
0	-0.714	5.3595
0	-0.748	5.3343
0	-0.782	5.3155
0	-0.833	5.2904
0	-0.867	5.2652
0	-0.918	5.2338
0	-0.952	5.2087
0	-1.003	5.1773
0	-1.037	5.1459
0	-1.088	5.1144
0	-1.139	5.083
0	-1.173	5.0453
0	-1.224	5.0139
0	-1.275	4.9762
0	-1.326	4.9322
0	-1.377	4.8945
0	-1.411	4.8506
0	-1.462	4.8066
0	-1.513	4.7626
0	-1.564	4.7186
0	-1.615	4.6683
0	-1.666	4.6181
0	-1.717	4.5678
0	-1.768	4.5175
0	-1.802	4.461
0	-1.853	4.4044
0	-1.904	4.3479
0	-1.955	4.2914
0	-1.989	4.2348
0	-2.04	4.172
0	-2.074	4.1091
0	-2.108	4.0463
0	-2.159	3.9835
0	-2.193	3.9207
0	-2.227	3.8515
0	-2.244	3.7824
0	-2.278	3.7133
0	-2.295	3.6442
0	-2.329	3.5751
0	-2.346	3.506
1	-2.363	3.4369
1	-2.38	3.3677
1	-2.397	3.2923
1	-2.431	3.217
1	-2.431	3.1478
1	-2.448	3.0724
1	-2.448	2.997
1	-2.465	2.9279
1	-2.465	2.8525
1	-2.448	2.7771
1	-2.448	2.7017
1	-2.431	2.6326
1	-2.431	2.5572
1	-2.414	2.4818
1	-2.397	2.4127
1	-2.363	2.3373
1	-2.346	2.2682
1	-2.312	2.1991
0	-2.278	2.13
0	-2.227	2.0609
0	-2.176	1.998
0	-2.142	1.9289
0	-2.091	1.8661
0	-2.04	1.8033
0	-1.989	1.7467
0	-1.938	1.6839
0	-1.887	1.6273
0	-1.836	1.5708
0	-1.785	1.5142
0	-1.734	1.464
0	-1.683	1.4137
0	-1.632	1.3634
0	-1.581	1.3132
0	-1.53	1.2692
0	-1.479	1.2189
0	-1.445	1.1749
0	-1.394	1.1372
0	-1.343	1.0933
0	-1.309	1.0556
0	-1.258	1.0116
0	-1.224	0.98016
0	-1.173	0.94246
0	-1.139	0.90477
0	-1.088	0.87335
0	-1.054	0.84193
0	-1.02	0.81052
0	-0.986	0.7791
0	-0.952	0.74769
2	-0.918	0.72256
2	-0.867	0.69114
2	-0.816	0.66601
2	-0.782	0.64716
2	-0.731	0.62203
2	-0.697	0.59689
2	-0.646	0.57805
2	-0.612	0.5592
2	-0.561	0.54035
2	-0.527	0.52778
2	-0.493	0.50893
2	-0.459	0.49637
2	-0.408	0.4838
2	-0.374	0.47123
2	-0.34	0.45867
2	-0.306	0.45238
2	-0.272	0.43982
2	-0.238	0.43353
2	-0.204	0.42725
2	-0.17	0.42097
2	-0.136	0.41469
0	-0.119	0.4084
0	-0.085	0.4084
0	-0.068	0.4084
0	-0.051	0.40212
0	-0.034	0.40212
0	-0.017	0.40212
0	0	0.40212
0	0.017	0.40212
0	0.034	0.40212
0	0.051	0.40212
0	0.068	0.40212
0	0.085	0.4084
0	0.102	0.4084
1	0.136	0.41469
1	0.136	0.42097
1	0.136	0.42097
1	0.153	0.42725
1	0.153	0.43353
1	0.17	0.43982
1	0.17	0.4461
0	0.187	0.4461
0	0.221	0.45238
0	0.238	0.46495
0	0.255	0.47123
0	0.289	0.47752
0	0.306	0.49008
0	0.323	0.49637
0	0.357	0.50893
0	0.374	0.5215
0	0.408	0.53406
0	0.425	0.54663
0	0.459	0.5592
0	0.476	0.57176
0	0.51	0.58433
0	0.544	0.60318
0	0.561	0.62203
0	0.595	0.63459
0	0.629	0.65344
0	0.663	0.67229
0	0.68	0.69742
0	0.714	0.71627
0	0.748	0.74141
0	0.782	0.76026
0	0.816	0.78539
0	0.85	0.81052
0	0.901	0.84193
0	0.935	0.86707
0	0.969	0.89848
0	1.003	0.92362
0	1.054	0.95503
0	1.088	0.98645
0	1.122	1.0241
0	1.173	1.0556
0	1.224	1.0933
0	1.258	1.131
0	1.309	1.1687
0	1.343	1.2064
0	1.394	1.2503
0	1.445	1.2943
0	1.496	1.3383
0	1.547	1.3823
0	1.581	1.4325
0	1.632	1.4765
0	1.683	1.5268
0	1.734	1.5833
0	1.785	1.6336
0	1.836	1.6902
0	1.887	1.7467
0	1.938	1.8033
0	1.972	1.8598
0	2.023	1.9226
0	2.074	1.9855
0	2.108	2.0483
0	2.159	2.1111
0	2.193	2.174
0	2.244	2.2431
0	2.278	2.3122
0	2.312	2.3813
0	2.346	2.4504
0	2.363	2.5195
0	2.397	2.5949
0	2.414	2.664
0	2.431	2.7394
0	2.448	2.8085
0	2.465	2.8839
0	2.482	2.9593
0	2.482	3.0347
0	2.482	3.1101
0	2.482	3.1855
0	2.482	3.2609
0	2.465	3.3363
0	2.448	3.4054
0	2.448	3.4808
0	2.414	3.5562
0	2.397	3.6254
0	2.363	3.7008
0	2.346	3.7699
0	2.312	3.839
0	2.278	3.9081
0	2.244	3.9772
0	2.193	4.0463
0	2.159	4.1091
0	2.108	4.172
2	2.074	4.2348
2	2.04	4.2976
2	2.006	4.3605
2	1.972	4.417
2	1.938	4.4798
2	1.904	4.5364
2	1.853	4.593
2	1.819	4.6495
2	1.785	4.6998
2	1.751	4.7563
2	1.717	4.8066
2	1.666	4.8568
2	1.632	4.9071
2	1.598	4.9574
2	1.564	5.0014
2	1.53	5.0516
2	1.496	5.0956
2	1.462	5.1396
2	1.428	5.1836
2	1.394	5.2275
0	1.36	5.2715
0	1.309	5.3092
0	1.275	5.3469
0	1.224	5.3846
0	1.19	5.4223
0	1.156	5.46
0	1.122	5.4914
0	1.088	5.5291
0	1.054	5.5605
0	1.02	5.592
2	0.986	5.6171
2	0.969	5.6485
2	0.952	5.6799
2	0.935	5.705
2	0.918	5.7365
2	0.918	5.7616
2	0.901	5.793
2	0.884	5.8182
2	0.884	5.8433
2	0.867	5.8684
2	0.867	5.8998
2	0.867	5.925
0	0.85	5.9501
0	0.833	5.9752
0	0.816	6.0004
1	0.799	6.0255
1	0.782	6.0506
1	0.748	6.0695
1	0.731	6.0946
1	0.697	6.1135
1	0.68	6.1386
1	0.663	6.1574
1	0.646	6.1763
1	0.629	6.1951
1	0.612	6.214
1	0.595	6.2328
1	0.578	6.2517
1	0.561	6.2642
1	0.544	0
1	0.527	0.018849
1	0.51	0.031415
1	0.51	0.050265
1	0.493	0.062831
1	0.493	0.08168
1	0.476	0.094246
1	0.476	0.10681
1	0.459	0.11938
1	0.459	0.13823
1	0.442	0.15079
1	0.442	0.16336
1	0.442	0.17593
1	0.425	0.18849
1	0.425	0.20106
0	0.442	0.21363
0	0.442	0.23247
0	0.459	0.24504
0	0.476	0.25761
0	0.493	0.27017
0	0.493	0.28902
0	0.51	0.30159
0	0.527	0.32044
0	0.544	0.333
0	0.561	0.35185
0	0.578	0.3707
0	0.595	0.38955
0	0.612	0.4084
0	0.629	0.42725
0	0.663	0.4461
0	0.68	0.46495
0	0.697	0.4838
0	0.731	0.50893
0	0.748	0.52778
0	0.782	0.55291
0	0.799	0.57805
0	0.833	0.60318
0	0.85	0.62831
0	0.884	0.65344
0	0.918	0.67858
0	0.952	0.70999
0	0.986	0.74141
0	1.02	0.76654
0	1.054	0.79795
0	1.088	0.83565
0	1.122	0.86707
0	1.156	0.89848
0	1.207	0.93618
0	1.241	0.97388
0	1.292	1.0116
0	1.326	1.0493
0	1.377	1.0933
0	1.411	1.131
0	1.462	1.1749
0	1.496	1.2189
0	1.547	1.2692
0	1.598	1.3132
0	1.649	1.3634
0	1.7	1.4137
0	1.751	1.464
0	1.785	1.5205
0	1.836	1.5771
0	1.887	1.6273
0	1.938	1.6902
0	1.989	1.7467
0	2.04	1.8095
0	2.091	1.8724
0	2.125	1.9352
0	2.176	1.998
0	2.21	2.0609
0	2.261	2.13
0	2.295	2.1991
0	2.346	2.2682
0	2.38	2.3436
0	2.414	2.4127
0	2.431	2.4881
0	2.465	2.5572
0	2.482	2.6326
0	2.516	2.708
0	2.533	2.7834
0	2.55	2.8588
0	2.55	2.9405
0	2.567	3.0159
0	2.567	3.0913
0	2.567	3.1667
0	2.55	3.2484
0	2.55	3.3238
0	2.533	3.3992
1	2.516	3.4745
1	2.482	3.5499
1	2.448	3.6254
1	2.414	3.7008
1	2.363	3.7699
0	2.329	3.839
0	2.295	3.9144
0	2.261	3.9835
0	2.227	4.0463
0	2.176	4.1154
0	2.142	4.1783
0	2.091	4.2411
0	2.057	4.3039
0	2.006	4.3667
0	1.955	4.4233
0	1.904	4.4861
0	1.853	4.5427
0	1.802	4.5992
0	1.751	4.6495
0	1.7	4.6998
0	1.649	4.75
0	1.598	4.8003
0	1.547	4.8506
0	1.496	4.8945
0	1.445	4.9385
0	1.394	4.9825
0	1.36	5.0265
0	1.309	5.0642
0	1.258	5.1019
0	1.207	5.1396
0	1.173	5.1773
0	1.122	5.2087
0	1.071	5.2464
0	1.037	5.2778
0	0.986	5.3029
0	0.952	5.3343
0	0.901	5.3658
0	0.867	5.3909
0	0.833	5.416
1	0.799	5.4412
1	0.748	5.4663
1	0.697	5.4851
1	0.646	5.504
1	0.595	5.5228
1	0.544	5.5417
1	0.493	5.5605
1	0.459	5.5731
1	0.408	5.5857
1	0.357	5.5982
1	0.323	5.6108
1	0.272	5.6171
1	0.221	5.6234
1	0.187	5.6297
1	0.136	5.6359
1	0.102	5.6422
1	0.051	5.6422
1	0.017	5.6422
1	-0.017	5.6422
1	-0.068	5.6422
1	-0.102	5.6422
1	-0.153	5.6359
1	-0.187	5.6297
1	-0.238	5.6234
1	-0.272	5.6171
0	-0.306	5.6045
0	-0.34	5.5982
0	-0.374	5.5857
0	-0.408	5.5731
2	-0.442	5.5605
2	-0.459	5.548
2	-0.476	5.5354
2	-0.493	5.5166
2	-0.51	5.504
2	-0.544	5.4851
2	-0.561	5.4726
2	-0.578	5.4537
2	-0.612	5.4349
2	-0.629	5.416
2	-0.663	5.3972
2	-0.68	5.3783
2	-0.714	5.3532
2	-0.731	5.3343
2	-0.765	5.3092
2	-0.782	5.2841
2	-0.816	5.2652
2	-0.85	5.2401
2	-0.867	5.2087
2	-0.901	5.1836
2	-0.935	5.1584
2	-0.969	5.127
0	-1.02	5.0956
0	-1.054	5.0642
0	-1.105	5.0328
0	-1.156	5.0014
0	-1.207	4.9637
0	-1.241	4.926
0	-1.292	4.8883
0	-1.343	4.8506
0	-1.394	4.8066
0	-1.445	4.7626
0	-1.496	4.7186
0	-1.547	4.6746
0	-1.598	4.6306
0	-1.632	4.5804
0	-1.683	4.5301
0	-1.734	4.4798
0	-1.785	4.4233
0	-1.836	4.373
0	-1.87	4.3165
0	-1.921	4.2599
0	-1.955	4.1971
0	-2.006	4.1406
0	-2.04	4.0777
0	-2.091	4.0149
0	-2.125	3.9521
0	-2.159	3.8892
0	-2.193	3.8201
0	-2.21	3.7573
0	-2.244	3.6882
0	-2.261	3.6191
0	-2.278	3.5499
0	-2.295	3.4808
0	-2.312	3.4117
0	-2.329	3.3426
0	-2.329	3.2735
0	-2.346	3.2044
0	-2.346	3.1353
0	-2.329	3.0599
0	-2.329	2.9908
0	-2.312	2.9216
0	-2.312	2.8525
0	-2.295	2.7834
0	-2.261	2.7143
0	-2.244	2.6452
0	-2.227	2.5823
0	-2.193	2.5132
0	-2.159	2.4504
0	-2.125	2.3813
0	-2.091	2.3185
0	-2.057	2.2556
0	-2.006	2.1991
0	-1.972	2.1362
0	-1.921	2.0797
0	-1.87	2.0232
0	-1.836	1.9666
0	-1.785	1.9101
0	-1.734	1.8598
0	-1.683	1.8033
0	-1.632	1.753
0	-1.581	1.709
0	-1.53	1.6587
0	-1.479	1.6148
0	-1.428	1.5708
0	-1.377	1.5268
0	-1.326	1.4891
0	-1.275	1.4451
0	-1.241	1.4074
0	-1.19	1.3697
0	-1.139	1.3383
0	-1.088	1.3006
0	-1.037	1.2692
0	-0.986	1.2441
0	-0.935	1.2126
0	-0.901	1.1812
0	-0.85	1.1561
0	-0.799	1.131
0	-0.748	1.1121
0	-0.714	1.087
0	-0.663	1.0681
0	-0.629	1.0493
0	-0.578	1.0304
0	-0.544	1.0116
0	-0.493	0.99273
0	-0.459	0.98016
0	-0.408	0.9676
0	-0.374	0.95503
0	-0.323	0.94246
0	-0.289	0.93618
0	-0.238	0.9299
0	-0.204	0.92362
0	-0.17	0.91733
0	-0.119	0.91105
0	-0.085	0.90477
0	-0.051	0.90477
0	0	0.90477
0	0.017	0.90477
0	0.051	0.90477
1	0.085	0.90477
1	0.119	0.91105
1	0.153	0.91733
1	0.17	0.91733
1	0.204	0.92362
1	0.221	0.9299
1	0.255	0.94246
1	0.272	0.94875
1	0.306	0.95503
1	0.34	0.9676
1	0.357	0.98016
1	0.391	0.98645
0	0.425	0.99901
0	0.476	1.0179
0	0.51	1.0304
0	0.561	1.0493
0	0.595	1.0618
0	0.646	1.0807
0	0.697	1.1058
0	0.731	1.1247
0	0.782	1.1498
0	0.816	1.1749
0	0.867	1.2001
0	0.918	1.2252
0	0.969	1.2503
0	1.003	1.2817
0	1.054	1.3132
0	1.105	1.3446
0	1.156	1.3823
0	1.207	1.4137
0	1.258	1.4514
0	1.309	1.4954
0	1.343	1.5331
0	1.394	1.5708
0	1.445	1.6148
0	1.496	1.6587
0	1.547	1.709
0	1.598	1.753
0	1.649	1.8033
0	1.683	1.8535
0	1.734	1.9038
0	1.785	1.9603
0	1.836	2.0106
0	1.87	2.0671
0	1.921	2.1237
0	1.955	2.1865
0	1.989	2.2431
0	2.023	2.3059
0	2.074	2.3687
0	2.091	2.4316
0	2.125	2.4944
0	2.159	2.5572
0	2.176	2.62
0	2.21	2.6892
0	2.227	2.752
0	2.244	2.8211
0	2.244	2.8902
0	2.261	2.9593
0	2.261	3.0284
0	2.278	3.0913
0	2.278	3.1604
0	2.261	3.2295
0	2.261	3.2986
0	2.244	3.3677
0	2.227	3.4369
0	2.21	3.4997
0	2.193	3.5688
0	2.176	3.6316
0	2.142	3.7008
0	2.125	3.7636
0	2.091	3.8264
0	2.057	3.8892
0	2.023	3.9521
0	1.972	4.0086
0	1.938	4.0714
0	1.887	4.128
0	1.853	4.1845
0	1.802	4.2411
0	1.768	4.2914
0	1.717	4.3416
0	1.666	4.3982
0	1.615	4.4421
0	1.564	4.4924
0	1.513	4.5364
0	1.462	4.5867
0	1.411	4.6306
0	1.36	4.6683
0	1.309	4.7123
0	1.258	4.75
0	1.207	4.7877
0	1.173	4.8254
2	1.122	4.8568
2	1.071	4.8883
2	1.037	4.9197
2	1.003	4.9511
2	0.969	4.9825
2	0.935	5.0139
2	0.901	5.039
2	0.867	5.0642
2	0.833	5.0956
2	0.799	5.1144
2	0.765	5.1396
2	0.731	5.1647
2	0.697	5.1836
2	0.68	5.2087
2	0.646	5.2275
2	0.612	5.2464
2	0.578	5.2652
2	0.561	5.2841
2	0.527	5.2966
2	0.493	5.3155
2	0.476	5.3281
2	0.442	5.3406
2	0.408	5.3532
2	0.391	5.3658
2	0.357	5.3783
2	0.34	5.3909
2	0.306	5.4035
2	0.289	5.4097
2	0.255	5.416
2	0.238	5.4286
2	0.221	5.4349
2	0.187	5.4412
2	0.17	5.4474
2	0.136	5.4474
2	0.119	5.4537
2	0.102	5.46
2	0.068	5.46
2	0.051	5.46
2	0.034	5.4663
2	0	5.4663
2	0	5.4663
2	-0.017	5.4663
2	-0.051	5.46
2	-0.068	5.46
2	-0.085	5.46
2	-0.119	5.4537
2	-0.136	5.4474
2	-0.17	5.4474
2	-0.187	5.4412
2	-0.204	5.4349
2	-0.238	5.4286
2	-0.255	5.4223
2	-0.289	5.4097
2	-0.306	5.4035
2	-0.34	5.3909
2	-0.357	5.3783
2	-0.391	5.372
2	-0.408	5.3595
0	-0.442	5.3469
0	-0.493	5.3281
0	-0.527	5.3155
0	-0.578	5.2966
0	-0.612	5.2778
0	-0.663	5.2589
0	-0.697	5.2401
0	-0.748	5.2213
0	-0.782	5.1961
0	-0.833	5.171
0	-0.867	5.1459
0	-0.918	5.1207
0	-0.969	5.0893
0	-1.003	5.0579
0	-1.054	5.0265
0	-1.105	4.9951
0	-1.156	4.9637
0	-1.207	4.926
0	-1.241	4.8883
0	-1.292	4.8506
0	-1.343	4.8129
0	-1.394	4.7689
0	-1.445	4.7249
0	-1.496	4.6809
0	-1.547	4.6369
0	-1.598	4.5867
0	-1.632	4.5427
0	-1.683	4.4924
0	-1.734	4.4421
0	-1.785	4.3856
0	-1.836	4.3291
0	-1.87	4.2788
0	-1.921	4.216
0	-1.955	4.1594
0	-2.006	4.1029
0	-2.04	4.04
0	-2.074	3.9772
0	-2.108	3.9144
1	-2.142	3.8515
1	-2.193	3.7824
1	-2.227	3.7196
1	-2.261	3.6505
1	-2.312	3.5814
1	-2.329	3.5122
1	-2.363	3.4431
1	-2.397	3.3677
1	-2.414	3.2986
1	-2.431	3.2232
1	-2.448	3.1541
1	-2.465	3.0787
1	-2.465	3.0033
1	-2.465	2.9279
1	-2.465	2.8525
1	-2.465	2.7834
1	-2.465	2.708
1	-2.448	2.6326
1	-2.431	2.5572
1	-2.414	2.4881
1	-2.397	2.4127
1	-2.38	2.3436
1	-2.346	2.2682
1	-2.329	2.1991
1	-2.295	2.13
1	-2.261	2.0609
1	-2.227	1.9917
1	-2.193	1.9289
1	-2.159	1.8598
1	-2.125	1.797
1	-2.091	1.7341
1	-2.057	1.6713
1	-2.023	1.6085
1	-1.972	1.5519
1	-1.938	1.4891
1	-1.904	1.4325
1	-1.87	1.376
1	-1.836	1.3195
1	-1.802	1.2629
1	-1.768	1.2126
1	-1.734	1.1624
1	-1.7	1.1058
1	-1.666	1.0556
1	-1.632	1.0053
1	-1.598	0.96131
0	-1.564	0.91105
0	-1.53	0.86707
0	-1.479	0.8168
0	-1.445	0.77282
0	-1.411	0.73512
0	-1.377	0.69114
0	-1.343	0.64716
0	-1.309	0.60946
0	-1.292	0.57176
2	-1.258	0.52778
2	-1.224	0.49008
2	-1.19	0.45867
2	-1.156	0.42097
2	-1.122	0.38955
2	-1.088	0.35185
2	-1.054	0.32044
2	-1.02	0.28902
2	-1.003	0.25761
2	-0.969	0.23247
2	-0.952	0.20106
2	-0.918	0.16964
0	-0.918	0.14451
0	-0.901	0.11938
0	-0.901	0.087963
0	-0.901	0.062831
0	-0.901	0.037699
0	-0.884	0.0062831
0	-0.884	6.2642
0	-0.884	6.2391
0	-0.901	6.2077
0	-0.901	6.1826
0	-0.901	6.1574
0	-0.918	6.126
0	-0.918	6.1009
0	-0.935	6.0758
0	-0.935	6.0443
0	-0.952	6.0192
0	-0.969	5.9878
0	-0.969	5.9564
0	-0.986	5.9313
0	-1.003	5.8998
0	-1.037	5.8684
0	-1.054	5.837
0	-1.071	5.8056
0	-1.088	5.7679
0	-1.122	5.7365
0	-1.139	5.705
0	-1.173	5.6674
0	-1.207	5.6297
0	-1.224	5.5982
0	-1.258	5.5605
0	-1.292	5.5166
0	-1.326	5.4789
0	-1.36	5.4412
0	-1.411	5.3972
0	-1.445	5.3532
0	-1.479	5.3092
0	-1.53	5.2652
0	-1.564	5.2213
0	-1.615	5.171
0	-1.649	5.1207
0	-1.7	5.0705
0	-1.751	5.0202
0	-1.785	4.9637
0	-1.836	4.9134
0	-1.887	4.8568
0	-1.938	4.794
0	-1.989	4.7375
0	-2.04	4.6746
0	-2.091	4.6181
0	-2.125	4.549
0	-2.176	4.4861
0	-2.227	4.4233
0	-2.278	4.3542
0	-2.312	4.2851
0	-2.363	4.216
0	-2.397	4.1406
0	-2.448	4.0714
0	-2.482	3.996
0	-2.516	3.9207
0	-2.55	3.8453
0	-2.584	3.7636
0	-2.601	3.6882
0	-2.635	3.6065
0	-2.652	3.5311
0	-2.669	3.4494
0	-2.669	3.3677
0	-2.686	3.2861
0	-2.686	3.2044
0	-2.686	3.129
0	-2.686	3.0473
0	-2.669	2.9656
2	-2.669	2.8839
2	-2.635	2.8023
2	-2.601	2.7269
2	-2.567	2.6452
2	-2.533	2.5698
2	-2.482	2.4944
2	-2.431	2.419
2	-2.38	2.3499
2	-2.329	2.2808
2	-2.278	2.2117
2	-2.227	2.1425
2	-2.176	2.0734
2	-2.108	2.0106
2	-2.057	1.9478
2	-1.989	1.8849
2	-1.921	1.8284
2	-1.87	1.7718
2	-1.802	1.7153
0	-1.751	1.6587
0	-1.7	1.6085
0	-1.649	1.5582
0	-1.598	1.5079
0	-1.547	1.464
0	-1.496	1.42
0	-1.445	1.3697
0	-1.394	1.332
0	-1.343	1.288
0	-1.292	1.2503
0	-1.258	1.2126
0	-1.207	1.1749
0	-1.156	1.1372
0	-1.105	1.1058
0	-1.071	1.0681
0	-1.02	1.0367
0	-0.986	1.0053
0	-0.935	0.98016
0	-0.901	0.94875
0	-0.85	0.92362
0	-0.816	0.89848
0	-0.782	0.87335
0	-0.731	0.8545
0	-0.697	0.82937
0	-0.663	0.81052
0	-0.629	0.79167
0	-0.595	0.77282
0	-0.561	0.75397
0	-0.527	0.73512
0	-0.493	0.72256
0	-0.459	0.70999
0	-0.425	0.69742
0	-0.391	0.68486
1	-0.357	0.67229
1	-0.34	0.65973
1	-0.323	0.64716
1	-0.306	0.64088
1	-0.289	0.62831
1	-0.272	0.62203
1	-0.255	0.61574
1	-0.238	0.60946
1	-0.221	0.59689
1	-0.204	0.59061
1	-0.204	0.58433
1	-0.187	0.57805
1	-0.17	0.57176
1	-0.153	0.57176
1	-0.136	0.56548
1	-0.136	0.5592
1	-0.119	0.5592
1	-0.102	0.55291
1	-0.085	0.54663
1	-0.085	0.54663
1	-0.068	0.54663
1	-0.051	0.54035
1	-0.034	0.54035
1	-0.034	0.54035
1	-0.017	0.54035
1	0	0.54035
1	0	0.54035
1	0	0.54035
1	0.017	0.54035
1	0.034	0.54035
1	0.034	0.54035
1	0.051	0.54035
1	0.068	0.54663
1	0.085	0.54663
1	0.085	0.55291
1	0.102	0.55291
1	0.119	0.5592
1	0.136	0.5592
1	0.136	0.56548
1	0.153	0.57176
1	0.17	0.57805
1	0.187	0.57805
1	0.221	0.58433
1	0.272	0.59689
1	0.306	0.60318
1	0.357	0.61574
1	0.391	0.62203
1	0.442	0.64088
1	0.476	0.65344
1	0.527	0.66601
1	0.561	0.68486
1	0.612	0.70371
1	0.663	0.72256
1	0.714	0.74141
1	0.748	0.76654
1	0.799	0.78539
1	0.85	0.81052
1	0.884	0.84193
1	0.918	0.86707
1	0.969	0.8922
0	1.003	0.92362
0	1.037	0.95503
0	1.088	0.98645
0	1.122	1.0179
0	1.173	1.0556
0	1.207	1.0933
0	1.258	1.131
0	1.292	1.1687
0	1.343	1.2064
0	1.394	1.2503
0	1.445	1.288
0	1.479	1.3383
0	1.53	1.3823
0	1.581	1.4263
0	1.632	1.4765
0	1.683	1.5268
0	1.734	1.5771
0	1.785	1.6336
0	1.836	1.6839
0	1.87	1.7404
0	1.921	1.797
0	1.972	1.8598
0	2.023	1.9163
0	2.057	1.9792
0	2.108	2.042
0	2.159	2.1048
0	2.193	2.1677
0	2.227	2.2368
0	2.261	2.3059
0	2.295	2.375
0	2.329	2.4441
0	2.363	2.5132
0	2.397	2.5886
0	2.414	2.6578
0	2.431	2.7332
0	2.448	2.8023
0	2.465	2.8777
0	2.482	2.9531
0	2.482	3.0284
0	2.482	3.1038
0	2.482	3.1793
0	2.482	3.2546
0	2.465	3.3238
0	2.448	3.3992
0	2.448	3.4745
0	2.414	3.5499
0	2.397	3.6191
0	2.38	3.6945
0	2.346	3.7636
0	2.312	3.8327
0	2.278	3.9018
0	2.244	3.9709
0	2.193	4.0338
0	2.159	4.1029
0	2.108	4.1657
0	2.074	4.2285
0	2.023	4.2914
0	1.972	4.3542
0	1.938	4.4107
0	1.887	4.4673
0	1.836	4.5238
0	1.785	4.5804
0	1.734	4.6306
0	1.683	4.6809
0	1.632	4.7312
0	1.581	4.7814
0	1.53	4.8254
0	1.479	4.8757
0	1.428	4.9197
0	1.377	4.9574
0	1.326	5.0014
0	1.275	5.039
0	1.241	5.0767
0	1.19	5.1144
0	1.139	5.1521
1	1.088	5.1836
1	1.037	5.215
1	0.986	5.2464
1	0.918	5.2778
1	0.867	5.3029
1	0.816	5.3281
1	0.765	5.3532
1	0.697	5.372
1	0.646	5.3909
1	0.595	5.4097
1	0.544	5.4286
1	0.493	5.4474
1	0.442	5.46
0	0.408	5.4726
0	0.374	5.4851
0	0.34	5.4977
0	0.306	5.504
0	0.272	5.5166
0	0.238	5.5228
0	0.204	5.5291
0	0.17	5.5354
0	0.136	5.5417
0	0.102	5.5417
0	0.068	5.548
0	0.034	5.548
0	0	5.548
0	-0.017	5.548
0	-0.051	5.548
0	-0.085	5.5417
0	-0.119	5.5417
0	-0.153	5.5354
0	-0.187	5.5291
0	-0.221	5.5228
0	-0.255	5.5166
0	-0.289	5.5103
0	-0.323	5.4977
0	-0.357	5.4914
0	-0.391	5.4789
0	-0.425	5.4663
0	-0.476	5.4537
0	-0.51	5.4349
0	-0.544	5.4223
0	-0.578	5.4035
0	-0.612	5.3846
0	-0.663	5.3658
0	-0.697	5.3469
0	-0.731	5.3218
0	-0.782	5.3029
0	-0.816	5.2778
0	-0.867	5.2527
0	-0.901	5.2213
0	-0.952	5.1961
0	-0.986	5.1647
0	-1.037	5.1333
0	-1.088	5.1019
0	-1.122	5.0705
0	-1.173	5.0328
0	-1.224	5.0014
0	-1.275	4.9637
0	-1.326	4.9197
0	-1.36	4.882
0	-1.411	4.838
0	-1.462	4.794
0	-1.513	4.75
0	-1.564	4.706
0	-1.615	4.6558
0	-1.666	4.6055
0	-1.717	4.5553
0	-1.751	4.505
0	-1.802	4.4484
0	-1.853	4.3982
0	-1.904	4.3416
0	-1.938	4.2788
0	-1.989	4.2222
0	-2.023	4.1594
0	-2.074	4.0966
0	-2.108	4.0338
0	-2.142	3.9709
0	-2.176	3.9081
0	-2.21	3.839
1	-2.244	3.7761
1	-2.278	3.707
1	-2.329	3.6379
1	-2.363	3.5688
1	-2.397	3.4934
1	-2.414	3.4243
1	-2.448	3.3489
1	-2.465	3.2735
1	-2.482	3.1981
1	-2.499	3.129
1	-2.499	3.0536
1	-2.516	2.9782
1	-2.516	2.9028
1	-2.516	2.8274
1	-2.499	2.7457
1	-2.499	2.6703
1	-2.482	2.6012
1	-2.465	2.5258
0	-2.431	2.4504
0	-2.397	2.375
0	-2.363	2.3059
0	-2.329	2.2368
0	-2.278	2.1677
0	-2.244	2.0986
0	-2.193	2.0294
0	-2.159	1.9666
0	-2.108	1.8975
0	-2.057	1.841
0	-2.006	1.7781
0	-1.955	1.7153
0	-1.904	1.6587
0	-1.853	1.6022
0	-1.802	1.5456
0	-1.751	1.4954
0	-1.7	1.4388
1	-1.649	1.3886
1	-1.615	1.3446
1	-1.581	1.2943
1	-1.547	1.2441
1	-1.513	1.2001
1	-1.479	1.1561
1	-1.445	1.1121
1	-1.411	1.0681
1	-1.377	1.0241
1	-1.343	0.98645
1	-1.326	0.94246
1	-1.292	0.90477
1	-1.275	0.86707
1	-1.241	0.82937
1	-1.224	0.79167
1	-1.207	0.75397
0	-1.173	0.71627
0	-1.139	0.68486
0	-1.105	0.65344
0	-1.071	0.61574
0	-1.037	0.58433
0	-1.02	0.55291
0	-0.986	0.5215
0	-0.969	0.49637
0	-0.935	0.46495
0	-0.918	0.43982
0	-0.901	0.4084
0	-0.867	0.38327
0	-0.85	0.35814
0	-0.833	0.333
0	-0.816	0.30787
0	-0.799	0.28274
0	-0.799	0.25761
0	-0.782	0.23247
0	-0.765	0.20734
0	-0.765	0.18849
2	-0.748	0.16336
2	-0.731	0.14451
2	-0.714	0.11938
2	-0.68	0.10053
2	-0.663	0.075397
2	-0.646	0.056548
2	-0.629	0.037699
2	-0.612	0.018849
2	-0.612	0
2	-0.595	6.2642
2	-0.578	6.2454
2	-0.561	6.2328
2	-0.561	6.214
2	-0.544	6.1951
2	-0.544	6.1826
0	-0.544	6.1637
0	-0.544	6.1449
0	-0.561	6.1323
0	-0.561	6.1135
0	-0.578	6.0946
0	-0.578	6.0758
0	-0.595	6.0632
0	-0.595	6.0443
0	-0.612	6.0255
0	-0.629	6.0066
2	-0.646	5.9878
2	-0.646	5.9689
2	-0.646	5.9438
2	-0.646	5.925
2	-0.646	5.9061
2	-0.663	5.8873
0	-0.68	5.8684
0	-0.697	5.8496
0	-0.714	5.8244
0	-0.731	5.8056
0	-0.765	5.7805
0	-0.782	5.7553
0	-0.816	5.7302
0	-0.833	5.705
0	-0.867	5.6799
0	-0.884	5.6548
0	-0.918	5.6297
0	-0.952	5.5982
0	-0.986	5.5731
0	-1.02	5.5417
0	-1.054	5.5103
0	-1.088	5.4789
0	-1.122	5.4412
0	-1.156	5.4097
0	-1.19	5.372
0	-1.241	5.3343
0	-1.275	5.2966
0	-1.309	5.2589
0	-1.36	5.2213
0	-1.411	5.1773
0	-1.445	5.1333
0	-1.496	5.0893
0	-1.53	5.0453
0	-1.581	4.9951
0	-1.632	4.9511
0	-1.683	4.9008
0	-1.734	4.8506
0	-1.785	4.794
0	-1.819	4.7375
0	-1.87	4.6872
0	-1.921	4.6244
0	-1.972	4.5678
0	-2.023	4.5113
0	-2.074	4.4484
0	-2.108	4.3856
0	-2.159	4.3165
0	-2.21	4.2537
0	-2.244	4.1845
0	-2.295	4.1154
0	-2.329	4.0463
0	-2.363	3.9772
0	-2.397	3.9081
0	-2.431	3.8327
0	-2.465	3.7573
0	-2.482	3.6819
0	-2.516	3.6128
0	-2.533	3.5311
0	-2.55	3.4557
0	-2.567	3.3803
0	-2.567	3.3049
0	-2.584	3.2232
0	-2.584	3.1478
0	-2.567	3.0724
2	-2.567	2.9908
2	-2.55	2.9154
2	-2.516	2.84
2	-2.482	2.7646
2	-2.448	2.6892
2	-2.414	2.62
2	-2.363	2.5447
0	-2.346	2.4755
0	-2.312	2.4064
0	-2.278	2.3373
0	-2.227	2.2682
0	-2.193	2.1991
0	-2.142	2.1362
0	-2.108	2.0734
0	-2.057	2.0106
0	-2.006	1.9478
0	-1.972	1.8849
0	-1.921	1.8284
0	-1.87	1.7718
0	-1.819	1.7153
0	-1.768	1.665
0	-1.717	1.6085
0	-1.666	1.5582
0	-1.615	1.5079
0	-1.564	1.464
0	-1.513	1.4137
0	-1.462	1.3697
0	-1.411	1.3257
0	-1.36	1.2817
0	-1.309	1.2441
0	-1.275	1.2064
0	-1.224	1.1687
0	-1.173	1.131
0	-1.122	1.0995
0	-1.088	1.0618
0	-1.037	1.0304
0	-1.003	0.99901
0	-0.952	0.9676
0	-0.918	0.94246
0	-0.867	0.91733
0	-0.833	0.8922
0	-0.799	0.86707
0	-0.765	0.84193
0	-0.714	0.8168
0	-0.68	0.79795
0	-0.646	0.7791
0	-0.612	0.76026
0	-0.578	0.74141
0	-0.544	0.72256
0	-0.51	0.70371
0	-0.476	0.69114
0	-0.442	0.67858
0	-0.408	0.66601
0	-0.391	0.65344
0	-0.357	0.64088
0	-0.323	0.62831
0	-0.289	0.62203
1	-0.272	0.60946
1	-0.255	0.60318
1	-0.238	0.59689
1	-0.221	0.59061
1	-0.204	0.58433
1	-0.187	0.57805
1	-0.17	0.57176
1	-0.17	0.56548
1	-0.153	0.5592
1	-0.136	0.5592
1	-0.119	0.55291
1	-0.119	0.54663
1	-0.102	0.54663
1	-0.085	0.54035
1	-0.068	0.54035
1	-0.068	0.53406
1	-0.051	0.53406
1	-0.034	0.53406
1	-0.017	0.53406
1	-0.017	0.53406
1	0	0.53406
1	0	0.53406
1	0	0.53406
1	0.017	0.53406
1	0.034	0.53406
1	0.034	0.53406
1	0.051	0.53406
1	0.068	0.54035
1	0.085	0.54035
1	0.085	0.54035
1	0.102	0.54663
1	0.119	0.55291
1	0.136	0.55291
1	0.17	0.5592
1	0.204	0.56548
1	0.255	0.57176
1	0.289	0.57805
1	0.34	0.59061
1	0.374	0.60318
1	0.408	0.60946
1	0.459	0.62831
1	0.493	0.64088
1	0.544	0.65344
1	0.578	0.67229
1	0.612	0.69114
1	0.646	0.70999
1	0.663	0.72884
1	0.697	0.75397
1	0.731	0.77282
1	0.782	0.79795
1	0.816	0.8168
1	0.85	0.84193
1	0.884	0.87335
1	0.918	0.89848
1	0.969	0.9299
1	1.003	0.95503
1	1.037	0.98645
1	1.088	1.0179
1	1.122	1.0556
1	1.173	1.087
1	1.207	1.1247
1	1.258	1.1624
1	1.309	1.2001
0	1.343	1.2378
0	1.394	1.2817
0	1.445	1.3257
0	1.496	1.3697
0	1.547	1.4137
0	1.598	1.464
0	1.632	1.5079
0	1.683	1.5582
0	1.734	1.6148
0	1.785	1.665
0	1.836	1.7216
0	1.887	1.7781
0	1.938	1.8347
0	1.972	1.8912
0	2.023	1.954
0	2.074	2.0169
0	2.108	2.0797
0	2.159	2.1425
0	2.193	2.2054
0	2.227	2.2745
0	2.261	2.3436
0	2.295	2.4127
0	2.329	2.4818
0	2.363	2.5509
0	2.38	2.62
0	2.414	2.6955
0	2.431	2.7646
0	2.448	2.84
0	2.448	2.9154
0	2.465	2.9845
0	2.465	3.0599
0	2.465	3.1353
0	2.465	3.2107
0	2.448	3.2861
0	2.448	3.3552
0	2.431	3.4306
0	2.414	3.506
0	2.397	3.5751
0	2.363	3.6505
0	2.346	3.7196
0	2.312	3.7887
0	2.278	3.8578
0	2.244	3.9269
0	2.21	3.996
0	2.159	4.0589
0	2.125	4.1217
1	2.074	4.1845
1	2.023	4.2474
1	1.955	4.3102
1	1.904	4.3667
1	1.836	4.4233
1	1.785	4.4798
1	1.717	4.5301
1	1.649	4.5804
1	1.581	4.6306
1	1.53	4.6746
1	1.462	4.7249
1	1.394	4.7689
1	1.326	4.8066
1	1.258	4.8443
0	1.224	4.882
0	1.173	4.9197
0	1.122	4.9511
0	1.071	4.9888
0	1.02	5.0202
0	0.969	5.0516
0	0.918	5.0767
0	0.884	5.1019
0	0.833	5.1333
0	0.782	5.1521
0	0.748	5.1773
0	0.697	5.2024
0	0.646	5.2213
0	0.612	5.2401
0	0.561	5.2589
0	0.527	5.2715
1	0.476	5.2904
1	0.425	5.3029
1	0.374	5.3155
1	0.306	5.3281
1	0.255	5.3343
1	0.204	5.3406
1	0.153	5.3469
1	0.102	5.3532
1	0.051	5.3532
1	0	5.3532
1	-0.051	5.3532
1	-0.102	5.3532
1	-0.153	5.3469
0	-0.187	5.3406
0	-0.238	5.3343
0	-0.272	5.3281
0	-0.306	5.3218
0	-0.357	5.3092
0	-0.391	5.2966
0	-0.442	5.2841
0	-0.476	5.2715
0	-0.527	5.2527
0	-0.561	5.2401
0	-0.612	5.2213
0	-0.646	5.2024
0	-0.697	5.1836
0	-0.731	5.1584
0	-0.782	5.1333
0	-0.833	5.1144
0	-0.867	5.083
0	-0.918	5.0579
0	-0.969	5.0328
0	-1.02	5.0014
0	-1.071	4.9699
0	-1.105	4.9385
0	-1.156	4.9008
0	-1.207	4.8631
0	-1.258	4.8317
0	-1.309	4.7877
0	-1.36	4.75
0	-1.411	4.706
0	-1.462	4.6621
0	-1.496	4.6181
0	-1.547	4.5741
0	-1.598	4.5238
0	-1.649	4.4798
0	-1.7	4.4296
0	-1.751	4.373
0	-1.785	4.3228
0	-1.836	4.2662
0	-1.87	4.2097
0	-1.921	4.1531
0	-1.955	4.0966
0	-2.006	4.0338
0	-2.04	3.9772
0	-2.074	3.9144
0	-2.108	3.8515
0	-2.142	3.7887
0	-2.159	3.7196
0	-2.193	3.6568
0	-2.21	3.5939
0	-2.227	3.5248
0	-2.244	3.4557
0	-2.261	3.3866
0	-2.261	3.3238
0	-2.278	3.2546
0	-2.278	3.1855
0	-2.278	3.1164
0	-2.278	3.0473
0	-2.261	2.9782
0	-2.261	2.9091
0	-2.244	2.84
0	-2.227	2.7771
0	-2.21	2.708
0	-2.176	2.6452
0	-2.159	2.5761
0	-2.125	2.5132
0	-2.091	2.4504
0	-2.057	2.3876
0	-2.023	2.3247
[truncated: 5,162 more rows]
