# Supplementary material for: Skilled motor control of an inverted pendulum implies low entropy of states but high entropy of actions
Source: PLoS Comput Biol. 2023 Jan 6;19(1):e1010810. doi: 10.1371/journal.pcbi.1010810 (PMC9851554; doi:10.1371/journal.pcbi.1010810)
Supplement: S2 File — The dataset within the file contains the data collected during the experiment. Each CSV file named “FRI_p_l.csv” corresponds to a different trial, where “p” stands for an unique numerical participant’s identifier and “l” stands for pendulum length (where “2” corresponds to 0.2, “3” to 0.3 m, “4” to 0.4 m, etc.). In every file, rows correspond to subsequent time steps, sampled with a frequency of 0.017 s. For every recorded time step, each column contains: the action selected by the trial’s participant (“action”). The value 0 corresponds to a “no action”, the value 1 represents an action that pushes the pendulum towards the clockwise direction and the value 2 corresponds to an action that pushes the pendulum towards the anti-clockwise direction.the angular velocity of the pendulum at that time step (“ang. velocity”), measured in rad s−1.the angle of the pendulum at that time step (“angle”), measured in rad with values in the interval [0, 2π) rad. The angle 0 rad corresponds to the pendulum oriented in its upright position.the single utility value associated to the whole trial (“utility”). (ZIP) [file pcbi.1010810.s002.zip › ExperimentalData/FRI_6_9.csv]

action	angular vel.	angle	trial utility
0	0	3.2358	-1.5499
0	0	3.2358
0	0	3.2358
0	0	3.2358
0	0	3.2358
0	-0.017	3.2358
0	-0.017	3.2358
0	-0.017	3.2358
0	-0.017	3.2358
0	-0.017	3.2358
0	-0.034	3.2295
0	-0.034	3.2295
0	-0.034	3.2295
0	-0.034	3.2295
0	-0.034	3.2295
0	-0.034	3.2232
0	-0.051	3.2232
0	-0.051	3.2232
0	-0.051	3.2232
0	-0.051	3.217
0	-0.051	3.217
0	-0.051	3.217
0	-0.068	3.2107
0	-0.068	3.2107
0	-0.068	3.2107
0	-0.068	3.2044
0	-0.068	3.2044
0	-0.068	3.2044
0	-0.068	3.1981
0	-0.068	3.1981
0	-0.085	3.1918
0	-0.085	3.1918
0	-0.085	3.1918
0	-0.085	3.1855
0	-0.085	3.1855
0	-0.085	3.1793
0	-0.085	3.1793
0	-0.085	3.173
0	-0.085	3.173
0	-0.085	3.1667
0	-0.085	3.1667
0	-0.085	3.1604
0	-0.085	3.1604
0	-0.102	3.1541
0	-0.102	3.1541
0	-0.102	3.1478
0	-0.102	3.1478
0	-0.102	3.1416
0	-0.102	3.1416
0	-0.102	3.1353
0	-0.102	3.1353
0	-0.102	3.129
0	-0.102	3.129
0	-0.102	3.129
0	-0.102	3.1227
0	-0.085	3.1227
0	-0.085	3.1164
0	-0.085	3.1164
0	-0.085	3.1101
0	-0.085	3.1101
0	-0.085	3.1038
0	-0.085	3.1038
0	-0.085	3.0976
0	-0.085	3.0976
0	-0.085	3.0913
0	-0.085	3.0913
0	-0.085	3.085
0	-0.085	3.085
0	-0.068	3.085
0	-0.068	3.0787
0	-0.068	3.0787
0	-0.068	3.0724
2	-0.068	3.0724
2	-0.051	3.0724
2	-0.051	3.0661
2	-0.034	3.0661
2	-0.017	3.0661
2	-0.017	3.0661
2	0	3.0661
2	0	3.0661
2	0	3.0661
2	0.017	3.0661
2	0.034	3.0661
2	0.034	3.0661
2	0.051	3.0724
2	0.068	3.0724
2	0.068	3.0724
2	0.085	3.0787
2	0.102	3.0787
2	0.102	3.085
2	0.119	3.085
2	0.136	3.0913
2	0.136	3.0976
2	0.153	3.0976
2	0.153	3.1038
2	0.17	3.1101
2	0.17	3.1164
2	0.187	3.1227
2	0.204	3.129
2	0.204	3.1353
2	0.221	3.1416
2	0.221	3.1478
2	0.238	3.1541
2	0.238	3.1604
2	0.255	3.1667
2	0.255	3.1793
2	0.272	3.1855
2	0.272	3.1918
2	0.272	3.2044
2	0.289	3.2107
2	0.289	3.217
2	0.289	3.2295
2	0.306	3.2358
2	0.306	3.2484
2	0.306	3.2546
2	0.323	3.2672
2	0.323	3.2735
2	0.323	3.2861
2	0.323	3.2986
2	0.34	3.3049
2	0.34	3.3175
2	0.34	3.3238
2	0.34	3.3363
2	0.34	3.3489
2	0.34	3.3615
2	0.34	3.3677
2	0.34	3.3803
2	0.357	3.3929
2	0.357	3.3992
2	0.357	3.4117
2	0.357	3.4243
2	0.34	3.4306
2	0.34	3.4431
2	0.34	3.4557
2	0.34	3.4683
2	0.34	3.4745
2	0.34	3.4871
2	0.34	3.4997
2	0.34	3.506
2	0.323	3.5185
2	0.323	3.5248
2	0.323	3.5374
2	0.323	3.5499
2	0.306	3.5562
2	0.306	3.5688
2	0.306	3.5751
2	0.306	3.5877
2	0.289	3.5939
2	0.289	3.6065
2	0.289	3.6128
2	0.272	3.6191
2	0.272	3.6316
2	0.255	3.6379
2	0.255	3.6442
2	0.238	3.6505
2	0.238	3.6631
2	0.238	3.6693
2	0.221	3.6756
2	0.221	3.6819
2	0.204	3.6882
2	0.204	3.6945
2	0.187	3.7008
2	0.187	3.707
0	0.153	3.7133
0	0.136	3.7196
0	0.119	3.7196
0	0.102	3.7259
0	0.085	3.7259
0	0.068	3.7322
1	0.051	3.7322
1	0.017	3.7322
1	0	3.7322
1	-0.017	3.7322
1	-0.051	3.7322
1	-0.068	3.7322
1	-0.102	3.7259
1	-0.119	3.7259
1	-0.153	3.7196
1	-0.187	3.7133
1	-0.204	3.707
1	-0.238	3.7008
1	-0.255	3.6945
1	-0.289	3.6882
1	-0.306	3.6756
1	-0.34	3.6693
1	-0.357	3.6568
1	-0.391	3.6442
1	-0.408	3.6316
1	-0.442	3.6191
1	-0.459	3.6065
1	-0.493	3.5939
1	-0.51	3.5751
1	-0.527	3.5625
1	-0.561	3.5437
1	-0.578	3.5248
1	-0.595	3.506
1	-0.612	3.4871
1	-0.629	3.4683
1	-0.663	3.4494
1	-0.68	3.4306
1	-0.697	3.4117
1	-0.714	3.3866
1	-0.731	3.3677
1	-0.748	3.3426
1	-0.765	3.3238
1	-0.765	3.2986
1	-0.782	3.2735
1	-0.799	3.2484
1	-0.816	3.2295
1	-0.816	3.2044
1	-0.833	3.1793
1	-0.833	3.1541
1	-0.85	3.129
1	-0.85	3.0976
1	-0.867	3.0724
1	-0.867	3.0473
1	-0.867	3.0222
1	-0.884	2.997
1	-0.884	2.9656
1	-0.884	2.9405
1	-0.884	2.9154
1	-0.884	2.8902
1	-0.884	2.8588
1	-0.884	2.8337
1	-0.884	2.8085
1	-0.884	2.7771
1	-0.884	2.752
1	-0.867	2.7269
1	-0.867	2.7017
1	-0.867	2.6766
1	-0.85	2.6515
1	-0.85	2.62
1	-0.833	2.5949
1	-0.833	2.5698
1	-0.816	2.5447
1	-0.816	2.5195
1	-0.799	2.4944
1	-0.782	2.4755
1	-0.782	2.4504
1	-0.765	2.4253
1	-0.748	2.4001
1	-0.731	2.3813
1	-0.714	2.3562
1	-0.714	2.3373
1	-0.697	2.3185
1	-0.68	2.2933
1	-0.663	2.2745
1	-0.646	2.2556
1	-0.629	2.2368
1	-0.612	2.2179
1	-0.595	2.1991
1	-0.578	2.1802
1	-0.544	2.1614
1	-0.527	2.1488
1	-0.51	2.13
1	-0.493	2.1174
1	-0.476	2.0986
1	-0.459	2.086
1	-0.425	2.0734
0	-0.408	2.0609
0	-0.374	2.0483
0	-0.34	2.0357
2	-0.323	2.0294
2	-0.272	2.0169
2	-0.238	2.0106
2	-0.204	2.0043
2	-0.153	1.998
2	-0.119	1.9917
2	-0.085	1.9917
2	-0.034	1.9917
2	0	1.9855
2	0.017	1.9855
2	0.068	1.9917
2	0.102	1.9917
2	0.136	1.998
2	0.187	2.0043
2	0.221	2.0106
2	0.255	2.0169
2	0.289	2.0232
2	0.34	2.0357
2	0.374	2.042
2	0.408	2.0546
2	0.442	2.0671
2	0.493	2.086
2	0.527	2.0986
2	0.561	2.1174
2	0.595	2.1362
2	0.629	2.1551
2	0.68	2.174
2	0.714	2.1928
2	0.748	2.2179
2	0.782	2.2368
2	0.816	2.2619
2	0.85	2.287
2	0.884	2.3122
2	0.918	2.3436
2	0.952	2.3687
2	0.969	2.4001
2	1.003	2.4253
2	1.037	2.4567
2	1.071	2.4881
2	1.088	2.5258
2	1.122	2.5572
2	1.156	2.5886
2	1.173	2.6263
2	1.19	2.664
2	1.224	2.7017
2	1.241	2.7332
2	1.258	2.7708
2	1.275	2.8148
2	1.309	2.8525
2	1.326	2.8902
2	1.343	2.9342
2	1.343	2.9719
2	1.36	3.0096
2	1.377	3.0536
2	1.377	3.0976
2	1.394	3.1353
2	1.394	3.1793
2	1.411	3.2232
2	1.411	3.2672
2	1.411	3.3049
2	1.411	3.3489
2	1.411	3.3929
2	1.411	3.4369
2	1.411	3.4808
2	1.411	3.5185
2	1.411	3.5625
2	1.394	3.6065
2	1.394	3.6505
2	1.377	3.6882
2	1.377	3.7322
2	1.36	3.7761
2	1.36	3.8138
2	1.343	3.8578
2	1.326	3.8955
2	1.309	3.9332
2	1.292	3.9772
2	1.275	4.0149
2	1.258	4.0526
2	1.241	4.0903
2	1.224	4.128
2	1.207	4.1657
2	1.19	4.1971
2	1.156	4.2348
2	1.139	4.2662
2	1.122	4.3039
2	1.088	4.3353
2	1.071	4.3667
2	1.054	4.4044
2	1.02	4.4359
2	1.003	4.461
2	0.986	4.4924
2	0.952	4.5238
2	0.935	4.549
2	0.901	4.5804
2	0.884	4.6055
2	0.85	4.6306
2	0.833	4.6558
2	0.799	4.6809
2	0.782	4.706
2	0.765	4.7312
2	0.731	4.7563
2	0.714	4.7752
2	0.68	4.794
2	0.663	4.8191
2	0.629	4.838
2	0.612	4.8568
2	0.578	4.8757
2	0.561	4.8883
2	0.544	4.9071
2	0.51	4.926
2	0.493	4.9385
2	0.459	4.9511
2	0.442	4.9699
2	0.425	4.9825
2	0.391	4.9951
2	0.374	5.0076
2	0.357	5.0139
2	0.323	5.0265
2	0.306	5.039
2	0.289	5.0453
2	0.255	5.0516
2	0.238	5.0642
2	0.221	5.0705
2	0.187	5.0767
2	0.17	5.083
2	0.153	5.083
2	0.119	5.0893
2	0.102	5.0956
2	0.085	5.0956
2	0.068	5.1019
2	0.034	5.1019
2	0.017	5.1019
2	0	5.1019
2	-0.017	5.1019
2	-0.034	5.1019
2	-0.051	5.1019
2	-0.068	5.0956
2	-0.102	5.0956
2	-0.119	5.0893
2	-0.136	5.0893
2	-0.17	5.083
2	-0.187	5.0767
2	-0.204	5.0705
2	-0.221	5.0642
2	-0.255	5.0579
2	-0.289	5.0453
2	-0.34	5.039
2	-0.374	5.0265
2	-0.408	5.0139
2	-0.459	5.0014
2	-0.493	4.9888
2	-0.527	4.9699
2	-0.578	4.9574
2	-0.612	4.9385
2	-0.663	4.9197
2	-0.697	4.8945
2	-0.748	4.8757
2	-0.782	4.8506
2	-0.816	4.8254
2	-0.867	4.8003
2	-0.901	4.7752
2	-0.952	4.75
2	-0.986	4.7186
2	-1.037	4.6872
2	-1.071	4.6558
2	-1.122	4.6244
2	-1.156	4.5867
2	-1.207	4.5553
2	-1.241	4.5175
2	-1.275	4.4798
2	-1.326	4.4359
2	-1.36	4.3982
2	-1.394	4.3542
2	-1.445	4.3102
2	-1.479	4.2662
2	-1.513	4.2222
2	-1.564	4.1783
2	-1.598	4.128
2	-1.632	4.084
2	-1.666	4.0338
2	-1.7	3.9835
2	-1.734	3.9269
2	-1.768	3.8767
2	-1.785	3.8264
2	-1.819	3.7699
2	-1.853	3.7133
2	-1.87	3.6568
2	-1.887	3.6002
2	-1.921	3.5437
2	-1.938	3.4871
2	-1.955	3.4243
2	-1.972	3.3677
2	-1.989	3.3112
2	-2.006	3.2484
2	-2.006	3.1855
2	-2.023	3.129
2	-2.023	3.0661
2	-2.023	3.0033
2	-2.04	2.9468
2	-2.04	2.8839
2	-2.023	2.8211
2	-2.023	2.7583
2	-2.023	2.7017
2	-2.023	2.6389
2	-2.006	2.5761
2	-1.989	2.5195
2	-1.989	2.4567
2	-1.972	2.4001
2	-1.955	2.3373
2	-1.938	2.2808
2	-1.921	2.2242
2	-1.904	2.1677
2	-1.887	2.1048
2	-1.853	2.0483
2	-1.836	1.998
2	-1.802	1.9415
2	-1.768	1.8849
2	-1.734	1.8347
2	-1.717	1.7844
2	-1.683	1.7279
2	-1.649	1.6776
2	-1.615	1.6336
2	-1.581	1.5833
2	-1.547	1.5394
2	-1.513	1.4891
2	-1.479	1.4451
2	-1.445	1.4011
2	-1.411	1.3572
2	-1.377	1.3195
2	-1.343	1.2755
2	-1.309	1.2378
2	-1.275	1.2001
2	-1.241	1.1561
2	-1.207	1.1247
2	-1.173	1.087
2	-1.156	1.0493
2	-1.122	1.0179
2	-1.088	0.98016
2	-1.071	0.94875
2	-1.037	0.91733
2	-1.003	0.88592
2	-0.986	0.8545
2	-0.952	0.82937
2	-0.935	0.79795
2	-0.918	0.77282
2	-0.884	0.74141
2	-0.867	0.71627
2	-0.85	0.69114
2	-0.816	0.66601
2	-0.799	0.64088
2	-0.782	0.61574
2	-0.765	0.59689
2	-0.748	0.57176
2	-0.731	0.54663
2	-0.714	0.52778
2	-0.697	0.50893
2	-0.68	0.4838
2	-0.663	0.46495
2	-0.646	0.4461
2	-0.629	0.42725
2	-0.612	0.4084
2	-0.595	0.38955
2	-0.595	0.3707
2	-0.578	0.35185
2	-0.561	0.33929
2	-0.561	0.32044
2	-0.544	0.30159
2	-0.527	0.28902
2	-0.527	0.27017
2	-0.51	0.25132
2	-0.493	0.23876
2	-0.476	0.22619
2	-0.459	0.20734
2	-0.442	0.19478
2	-0.425	0.18221
2	-0.408	0.16964
2	-0.408	0.15708
2	-0.391	0.14451
2	-0.374	0.13195
2	-0.357	0.11938
2	-0.34	0.1131
2	-0.34	0.10053
2	-0.323	0.087963
2	-0.306	0.08168
2	-0.289	0.069114
2	-0.289	0.062831
2	-0.272	0.056548
0	-0.272	0.043982
0	-0.272	0.037699
0	-0.272	0.031415
0	-0.272	0.018849
0	-0.272	0.012566
0	-0.272	0.0062831
2	-0.272	6.2768
2	-0.255	6.2705
2	-0.255	6.2642
2	-0.238	6.258
2	-0.238	6.2454
2	-0.221	6.2391
2	-0.221	6.2328
2	-0.204	6.2265
2	-0.204	6.2203
2	-0.187	6.214
2	-0.187	6.2077
2	-0.187	6.2014
2	-0.17	6.1951
2	-0.17	6.1889
2	-0.17	6.1889
2	-0.153	6.1826
2	-0.153	6.1763
2	-0.153	6.17
2	-0.136	6.17
2	-0.136	6.1637
2	-0.136	6.1574
2	-0.119	6.1574
2	-0.119	6.1512
2	-0.119	6.1449
2	-0.119	6.1449
2	-0.102	6.1386
2	-0.102	6.1386
2	-0.102	6.1323
2	-0.102	6.1323
2	-0.085	6.126
2	-0.085	6.126
2	-0.085	6.1197
2	-0.085	6.1197
2	-0.068	6.1135
2	-0.068	6.1135
2	-0.068	6.1135
2	-0.068	6.1072
2	-0.068	6.1072
2	-0.051	6.1072
2	-0.051	6.1009
2	-0.051	6.1009
2	-0.051	6.1009
2	-0.051	6.1009
2	-0.034	6.0946
2	-0.034	6.0946
2	-0.034	6.0946
2	-0.034	6.0946
2	-0.034	6.0883
2	-0.034	6.0883
2	-0.017	6.0883
2	-0.017	6.0883
2	-0.017	6.0883
2	-0.017	6.0883
2	-0.017	6.082
2	-0.017	6.082
2	-0.017	6.082
2	0	6.082
2	0	6.082
2	0	6.082
2	0	6.082
2	0	6.082
2	0	6.082
2	0	6.082
2	0	6.082
2	0	6.082
2	0	6.082
2	0	6.082
2	0	6.082
2	0	6.082
2	0	6.082
2	0.017	6.082
2	0.017	6.082
2	0.017	6.082
2	0.017	6.0883
2	0.017	6.0883
2	0.017	6.0883
2	0.017	6.0883
2	0.034	6.0883
2	0.034	6.0883
2	0.034	6.0946
2	0.034	6.0946
2	0.034	6.0946
2	0.034	6.0946
2	0.051	6.1009
2	0.051	6.1009
2	0.051	6.1009
2	0.051	6.1009
2	0.051	6.1072
0	0.051	6.1072
0	0.051	6.1072
0	0.034	6.1072
0	0.034	6.1135
0	0.034	6.1135
0	0.017	6.1135
0	0.017	6.1135
0	0.017	6.1135
0	0	6.1135
0	0	6.1135
0	0	6.1135
0	0	6.1135
0	0	6.1135
0	0	6.1135
0	-0.017	6.1135
0	-0.017	6.1135
0	-0.017	6.1135
0	-0.034	6.1135
0	-0.034	6.1135
0	-0.034	6.1135
0	-0.034	6.1072
0	-0.051	6.1072
0	-0.051	6.1072
2	-0.068	6.1009
2	-0.051	6.1009
2	-0.051	6.1009
2	-0.051	6.1009
2	-0.051	6.0946
2	-0.051	6.0946
2	-0.034	6.0946
2	-0.034	6.0946
2	-0.034	6.0883
2	-0.034	6.0883
2	-0.034	6.0883
2	-0.034	6.0883
2	-0.017	6.0883
2	-0.017	6.082
2	-0.017	6.082
2	-0.017	6.082
2	-0.017	6.082
2	-0.017	6.082
2	-0.017	6.082
2	0	6.082
2	0	6.082
2	0	6.082
2	0	6.082
2	0	6.082
2	0	6.0758
2	0	6.0758
2	0	6.0758
2	0	6.0758
2	0	6.0758
2	0	6.082
2	0	6.082
2	0	6.082
2	0	6.082
2	0	6.082
2	0.017	6.082
2	0.017	6.082
2	0.017	6.082
2	0.017	6.082
2	0.017	6.082
2	0.017	6.082
2	0.017	6.0883
2	0.034	6.0883
2	0.034	6.0883
2	0.034	6.0883
2	0.034	6.0883
2	0.034	6.0946
2	0.034	6.0946
2	0.051	6.0946
2	0.051	6.0946
2	0.051	6.1009
2	0.051	6.1009
2	0.051	6.1009
2	0.051	6.1009
2	0.068	6.1072
0	0.051	6.1072
0	0.051	6.1072
0	0.051	6.1135
0	0.034	6.1135
0	0.034	6.1135
0	0.034	6.1135
0	0.017	6.1135
0	0.017	6.1197
0	0.017	6.1197
0	0	6.1197
0	0	6.1197
2	0	6.1197
2	0	6.1197
2	0	6.1197
2	0	6.1197
2	0.017	6.1197
2	0.017	6.1197
2	0.017	6.1197
2	0.017	6.1197
2	0.017	6.126
0	0.017	6.126
0	0.017	6.126
0	0.017	6.126
0	0	6.126
0	0	6.126
0	0	6.126
0	0	6.126
0	0	6.126
0	0	6.126
0	-0.017	6.126
0	-0.017	6.126
0	-0.017	6.126
0	-0.017	6.126
0	-0.034	6.1197
0	-0.034	6.1197
0	-0.034	6.1197
0	-0.051	6.1197
0	-0.051	6.1197
0	-0.051	6.1135
0	-0.068	6.1135
0	-0.068	6.1135
0	-0.068	6.1072
2	-0.085	6.1072
2	-0.068	6.1009
2	-0.068	6.1009
2	-0.068	6.1009
2	-0.068	6.0946
2	-0.068	6.0946
2	-0.068	6.0946
2	-0.051	6.0883
2	-0.051	6.0883
2	-0.051	6.0883
2	-0.051	6.082
2	-0.051	6.082
2	-0.051	6.082
2	-0.034	6.082
2	-0.034	6.0758
2	-0.034	6.0758
2	-0.034	6.0758
2	-0.034	6.0758
2	-0.034	6.0695
2	-0.034	6.0695
2	-0.034	6.0695
2	-0.017	6.0695
2	-0.017	6.0695
2	-0.017	6.0695
2	-0.017	6.0695
2	-0.017	6.0632
2	-0.017	6.0632
2	-0.017	6.0632
2	-0.017	6.0632
2	-0.017	6.0632
2	0	6.0632
2	0	6.0632
2	0	6.0632
2	0	6.0632
2	0	6.0632
2	0	6.0632
2	0	6.0632
2	0	6.0632
2	0	6.0632
2	0	6.0632
2	0	6.0632
2	0	6.0632
2	0	6.0632
2	0	6.0632
2	0	6.0632
2	0	6.0632
2	0	6.0632
2	0	6.0632
2	0	6.0632
2	0.017	6.0632
2	0.017	6.0632
2	0.017	6.0632
2	0.017	6.0632
2	0.017	6.0632
2	0.017	6.0632
2	0.017	6.0695
2	0.017	6.0695
2	0.017	6.0695
2	0.034	6.0695
2	0.034	6.0695
2	0.034	6.0695
2	0.034	6.0758
2	0.034	6.0758
2	0.034	6.0758
2	0.034	6.0758
2	0.034	6.0758
2	0.051	6.082
2	0.051	6.082
2	0.051	6.082
2	0.051	6.082
2	0.051	6.0883
2	0.051	6.0883
2	0.051	6.0883
2	0.068	6.0946
2	0.068	6.0946
2	0.068	6.0946
2	0.068	6.1009
2	0.068	6.1009
2	0.068	6.1072
2	0.085	6.1072
2	0.085	6.1072
2	0.085	6.1135
2	0.085	6.1135
2	0.085	6.1197
2	0.102	6.1197
2	0.102	6.126
2	0.102	6.126
2	0.102	6.1323
2	0.119	6.1323
2	0.119	6.1386
2	0.119	6.1449
2	0.119	6.1449
2	0.136	6.1512
2	0.136	6.1574
2	0.136	6.1574
2	0.136	6.1637
0	0.136	6.17
0	0.136	6.17
0	0.136	6.1763
1	0.136	6.1826
1	0.119	6.1826
1	0.102	6.1889
1	0.085	6.1889
1	0.085	6.1951
1	0.068	6.1951
1	0.051	6.2014
1	0.051	6.2014
1	0.034	6.2014
1	0.017	6.2014
1	0.017	6.2014
1	0	6.2077
1	0	6.2077
1	0	6.2014
1	-0.017	6.2014
0	-0.017	6.2014
0	-0.017	6.2014
0	-0.034	6.2014
0	-0.034	6.2014
0	-0.034	6.2014
0	-0.034	6.1951
0	-0.034	6.1951
0	-0.034	6.1951
0	-0.034	6.1951
2	-0.051	6.1889
2	-0.034	6.1889
2	-0.034	6.1889
2	-0.034	6.1889
2	-0.017	6.1889
2	-0.017	6.1889
2	-0.017	6.1826
2	0	6.1826
2	0	6.1826
2	0	6.1826
2	0	6.1826
2	0	6.1826
2	0.017	6.1826
2	0.017	6.1889
2	0.017	6.1889
2	0.034	6.1889
2	0.034	6.1889
2	0.034	6.1889
2	0.051	6.1889
2	0.051	6.1951
2	0.051	6.1951
2	0.068	6.1951
0	0.068	6.2014
0	0.051	6.2014
0	0.051	6.2014
0	0.051	6.2077
1	0.051	6.2077
1	0.034	6.2077
1	0.034	6.2077
1	0.017	6.2077
1	0	6.214
1	0	6.214
1	0	6.214
1	-0.017	6.2077
0	-0.017	6.2077
0	-0.017	6.2077
0	-0.017	6.2077
0	-0.017	6.2077
0	-0.017	6.2077
0	-0.034	6.2077
0	-0.034	6.2014
0	-0.034	6.2014
0	-0.034	6.2014
0	-0.034	6.2014
2	-0.034	6.2014
2	-0.034	6.1951
2	-0.034	6.1951
2	-0.017	6.1951
2	-0.017	6.1951
2	-0.017	6.1951
2	0	6.1951
2	0	6.1951
2	0	6.1951
2	0	6.1951
2	0	6.1951
2	0.017	6.1951
2	0.017	6.1951
2	0.017	6.1951
2	0.034	6.1951
2	0.034	6.2014
2	0.034	6.2014
2	0.051	6.2014
2	0.051	6.2014
2	0.068	6.2077
0	0.051	6.2077
0	0.051	6.2077
0	0.051	6.214
0	0.051	6.214
0	0.051	6.214
0	0.051	6.214
0	0.051	6.2203
0	0.051	6.2203
0	0.034	6.2203
0	0.034	6.2203
0	0.034	6.2265
0	0.034	6.2265
0	0.034	6.2265
0	0.034	6.2265
0	0.034	6.2265
0	0.034	6.2328
0	0.034	6.2328
0	0.017	6.2328
0	0.017	6.2328
0	0.017	6.2328
0	0.017	6.2328
0	0.017	6.2391
0	0.017	6.2391
0	0.017	6.2391
0	0.017	6.2391
0	0.017	6.2391
0	0.017	6.2391
0	0.017	6.2391
0	0.017	6.2391
0	0	6.2391
0	0	6.2391
0	0	6.2391
0	0	6.2454
0	0	6.2454
0	0	6.2454
0	0	6.2454
0	0	6.2454
0	0	6.2454
0	0	6.2454
0	0	6.2454
0	0	6.2454
0	0	6.2454
0	0	6.2454
0	0	6.2454
0	0	6.2454
0	0	6.2454
0	0	6.2454
0	0	6.2454
0	0	6.2454
0	0	6.2454
0	0	6.2454
0	0	6.2454
0	0	6.2454
0	0	6.2454
0	0	6.2391
0	0	6.2391
0	0	6.2391
0	-0.017	6.2391
0	-0.017	6.2391
0	-0.017	6.2391
0	-0.017	6.2391
0	-0.017	6.2391
0	-0.017	6.2391
0	-0.017	6.2391
0	-0.017	6.2391
0	-0.017	6.2328
0	-0.017	6.2328
0	-0.017	6.2328
0	-0.017	6.2328
0	-0.034	6.2328
0	-0.034	6.2328
2	-0.034	6.2265
2	-0.017	6.2265
2	-0.017	6.2265
2	0	6.2265
2	0	6.2265
2	0	6.2265
2	0	6.2265
2	0	6.2265
2	0.017	6.2265
2	0.017	6.2265
2	0.034	6.2265
2	0.034	6.2328
0	0.034	6.2328
0	0.034	6.2328
0	0.034	6.2328
0	0.034	6.2328
0	0.017	6.2328
0	0.017	6.2391
0	0.017	6.2391
0	0.017	6.2391
0	0.017	6.2391
0	0.017	6.2391
0	0.017	6.2391
0	0.017	6.2391
0	0.017	6.2391
0	0.017	6.2454
0	0.017	6.2454
0	0.017	6.2454
0	0.017	6.2454
0	0	6.2454
0	0	6.2454
0	0	6.2454
0	0	6.2454
0	0	6.2454
0	0	6.2454
0	0	6.2454
0	0	6.2454
0	0	6.2454
2	0	6.2454
2	0	6.2454
2	0.017	6.2517
2	0.017	6.2517
2	0.034	6.2517
0	0.034	6.2517
0	0.034	6.2517
0	0.034	6.2517
0	0.034	6.258
0	0.017	6.258
0	0.017	6.258
0	0.017	6.258
0	0.017	6.258
0	0.017	6.258
0	0.017	6.258
0	0.017	6.2642
0	0.017	6.2642
0	0.017	6.2642
0	0.017	6.2642
0	0.017	6.2642
0	0.017	6.2642
0	0.017	6.2642
0	0.017	6.2705
0	0.017	6.2705
0	0.017	6.2705
0	0.017	6.2705
0	0.017	6.2705
0	0.017	6.2705
0	0.017	6.2705
1	0.017	6.2705
1	0	6.2705
1	0	6.2705
1	0	6.2705
1	0	6.2705
1	-0.017	6.2705
0	-0.017	6.2705
0	-0.017	6.2705
0	-0.017	6.2705
0	-0.017	6.2705
0	-0.017	6.2705
0	-0.017	6.2705
0	-0.017	6.2705
0	-0.017	6.2642
0	-0.017	6.2642
0	-0.017	6.2642
0	-0.017	6.2642
0	-0.017	6.2642
0	-0.017	6.2642
0	-0.017	6.2642
0	-0.017	6.258
0	-0.017	6.258
0	-0.017	6.258
0	-0.017	6.258
2	-0.017	6.258
2	-0.017	6.258
2	0	6.258
2	0	6.258
2	0	6.258
2	0	6.258
0	0	6.258
0	0	6.258
0	0	6.258
0	0	6.258
0	0	6.258
0	0	6.258
0	0	6.258
0	0	6.258
0	0	6.258
0	0	6.258
0	0	6.258
0	0	6.258
0	0	6.258
0	0	6.258
0	0	6.258
0	0	6.258
0	0	6.258
0	0	6.258
0	0	6.258
0	0	6.258
0	0	6.258
0	0	6.258
0	0	6.258
0	0	6.258
0	0	6.258
0	0	6.258
0	0	6.2517
0	0	6.2517
0	0	6.2517
0	0	6.2517
2	0	6.2517
2	0	6.2517
2	0	6.2517
2	0	6.2517
2	0	6.2517
2	0.017	6.2517
2	0.017	6.2517
0	0.017	6.258
0	0.017	6.258
0	0.017	6.258
0	0.017	6.258
0	0.017	6.258
0	0.017	6.258
0	0.017	6.258
0	0.017	6.2642
0	0.017	6.2642
0	0.017	6.2642
0	0.017	6.2642
0	0.017	6.2642
0	0.017	6.2642
0	0.017	6.2642
0	0.017	6.2642
0	0.017	6.2705
0	0.017	6.2705
0	0.017	6.2705
0	0.017	6.2705
0	0.017	6.2705
0	0.017	6.2705
0	0.017	6.2705
0	0.017	6.2705
0	0.017	6.2705
0	0.017	6.2705
0	0.017	6.2768
0	0.017	6.2768
0	0.017	6.2768
0	0.017	6.2768
0	0.017	6.2768
0	0.017	6.2768
0	0.017	6.2768
0	0.017	6.2768
0	0.017	6.2768
0	0.017	6.2768
0	0.017	6.2768
0	0.017	6.2768
0	0.017	0
0	0.017	0
0	0.017	0
0	0.017	0
0	0.017	0
0	0.017	0
0	0.017	0
0	0.017	0
0	0.017	0
0	0.017	0
0	0.017	0
1	0.017	0.0062831
1	0	0.0062831
1	0	0.0062831
1	0	0.0062831
1	0	0.0062831
1	-0.017	0
0	-0.017	0
0	-0.017	0
0	-0.017	0
0	-0.017	0
0	-0.017	0
0	-0.017	0
0	-0.017	0
0	-0.017	0
0	-0.017	6.2768
0	-0.017	6.2768
0	-0.017	6.2768
0	-0.017	6.2768
0	-0.017	6.2768
0	-0.017	6.2768
0	-0.017	6.2768
0	-0.017	6.2768
0	-0.017	6.2768
0	-0.017	6.2705
0	-0.017	6.2705
0	-0.017	6.2705
0	-0.017	6.2705
0	-0.017	6.2705
0	-0.017	6.2705
0	-0.017	6.2705
0	-0.017	6.2705
0	-0.017	6.2642
0	-0.017	6.2642
0	-0.017	6.2642
0	-0.017	6.2642
0	-0.017	6.2642
0	-0.017	6.2642
0	-0.017	6.2642
0	-0.017	6.258
0	-0.017	6.258
0	-0.017	6.258
0	-0.017	6.258
0	-0.017	6.258
0	-0.034	6.258
2	-0.034	6.258
2	-0.017	6.2517
2	-0.017	6.2517
2	0	6.2517
2	0	6.2517
2	0	6.2517
2	0	6.2517
2	0.017	6.2517
0	0.017	6.2517
0	0.017	6.258
0	0.017	6.258
0	0.017	6.258
0	0.017	6.258
0	0.017	6.258
0	0	6.258
0	0	6.258
0	0	6.258
0	0	6.258
0	0	6.258
0	0	6.258
0	0	6.258
0	0	6.258
0	0	6.258
0	0	6.2642
0	0	6.2642
0	0	6.2642
0	0	6.2642
0	0	6.2642
0	0	6.2642
0	0	6.2642
0	0	6.2642
0	0	6.2642
0	0	6.2642
0	0	6.2642
0	0	6.2642
0	0	6.2642
0	0	6.2642
0	0	6.2642
0	0	6.2642
0	0	6.2642
0	0	6.2642
0	0	6.2642
0	0	6.2642
0	0	6.2642
0	0	6.2642
0	0	6.2642
0	0	6.2642
0	0	6.2642
0	0	6.2642
0	0	6.2642
0	0	6.2642
0	0	6.2642
0	0	6.2642
0	0	6.2642
0	0	6.2642
0	0	6.2642
0	0	6.2642
0	0	6.2642
0	0	6.2642
0	0	6.2642
0	0	6.258
0	0	6.258
2	0	6.258
2	0	6.258
2	0	6.258
2	0	6.258
2	0.017	6.258
0	0.017	6.2642
0	0.017	6.2642
0	0.017	6.2642
0	0.017	6.2642
0	0.017	6.2642
0	0.017	6.2642
0	0.017	6.2642
0	0	6.2642
0	0	6.2642
0	0	6.2642
0	0	6.2642
0	0	6.2705
0	0	6.2705
0	0	6.2705
0	0	6.2705
0	0	6.2705
0	0	6.2705
0	0	6.2705
0	0	6.2705
0	0	6.2705
0	0	6.2705
0	0	6.2705
0	0	6.2705
0	0	6.2705
0	0	6.2705
0	0	6.2705
0	0	6.2705
0	0	6.2705
0	0	6.2705
0	0	6.2768
0	0	6.2768
0	0	6.2768
0	0	6.2768
0	0	6.2768
0	0	6.2768
0	0	6.2768
0	0	6.2768
0	0	6.2768
0	0	6.2768
0	0	6.2768
0	0	6.2768
0	0	6.2768
0	0	6.2768
0	0	6.2768
0	0	6.2768
0	0	6.2768
0	0	6.2768
0	0	6.2768
1	0	6.2768
1	0	6.2768
1	0	6.2768
0	0	6.2768
0	0	6.2768
0	0	6.2768
0	0	6.2768
0	0	6.2768
0	0	6.2768
0	0	6.2768
0	0	6.2768
0	0	6.2768
0	0	6.2768
0	0	6.2768
0	0	6.2768
0	0	6.2768
0	0	6.2705
0	0	6.2705
0	0	6.2705
0	0	6.2705
0	0	6.2705
0	0	6.2705
0	0	6.2705
0	0	6.2705
0	0	6.2705
0	0	6.2705
0	0	6.2705
0	0	6.2705
0	0	6.2705
0	0	6.2705
0	-0.017	6.2642
0	-0.017	6.2642
0	-0.017	6.2642
0	-0.017	6.2642
0	-0.017	6.2642
0	-0.017	6.2642
0	-0.017	6.2642
0	-0.017	6.2642
0	-0.017	6.2642
0	-0.017	6.2642
0	-0.017	6.2642
0	-0.017	6.258
0	-0.017	6.258
0	-0.017	6.258
0	-0.017	6.258
2	-0.017	6.258
2	-0.017	6.258
2	0	6.258
2	0	6.258
2	0	6.258
2	0	6.258
0	0	6.258
0	0	6.258
0	0	6.258
0	0	6.258
0	0	6.258
0	0	6.258
0	0	6.258
0	0	6.258
0	0	6.258
0	0	6.258
0	0	6.258
0	0	6.258
0	0	6.2642
0	0	6.2642
0	0	6.2642
0	0	6.2642
0	0	6.2642
0	0	6.2642
0	0	6.2642
0	0	6.2642
0	0	6.2642
0	0	6.2642
0	0	6.2642
0	0	6.2642
0	0	6.2642
0	0	6.2642
0	0	6.2642
0	0	6.2642
0	0	6.2642
0	0	6.2642
0	0	6.2642
0	0	6.2642
0	0	6.2642
0	0	6.258
0	0	6.258
0	0	6.258
0	0	6.258
0	0	6.258
0	0	6.258
0	0	6.258
0	0	6.258
0	0	6.258
0	0	6.258
0	0	6.258
0	0	6.258
0	0	6.258
0	0	6.258
0	0	6.258
0	0	6.258
0	-0.017	6.258
0	-0.017	6.258
0	-0.017	6.2517
0	-0.017	6.2517
0	-0.017	6.2517
0	-0.017	6.2517
2	-0.017	6.2517
2	0	6.2517
2	0	6.2517
2	0	6.2517
0	0	6.2517
0	0	6.2517
0	0	6.2517
0	0	6.2517
0	0	6.2517
0	0	6.2517
0	0	6.2517
0	0	6.2517
0	0	6.2517
0	0	6.2517
0	0	6.2517
0	0	6.2517
0	0	6.2517
0	0	6.2454
0	0	6.2454
0	0	6.2454
0	0	6.2454
0	0	6.2454
0	-0.017	6.2454
0	-0.017	6.2454
0	-0.017	6.2454
0	-0.017	6.2454
0	-0.017	6.2454
0	-0.017	6.2454
0	-0.017	6.2391
2	-0.017	6.2391
2	-0.017	6.2391
2	0	6.2391
2	0	6.2391
2	0	6.2391
2	0	6.2391
2	0.017	6.2391
2	0.017	6.2391
0	0.017	6.2454
0	0.017	6.2454
0	0.017	6.2454
0	0.017	6.2454
0	0.017	6.2454
0	0.017	6.2454
0	0.017	6.2454
0	0.017	6.2454
0	0	6.2454
0	0	6.2454
0	0	6.2454
0	0	6.2517
0	0	6.2517
0	0	6.2517
0	0	6.2517
0	0	6.2517
0	0	6.2517
0	0	6.2517
0	0	6.2517
0	0	6.2517
0	0	6.2517
0	0	6.2517
0	0	6.2517
0	0	6.2517
0	0	6.2517
2	0	6.2517
2	0	6.2517
2	0	6.2517
2	0.017	6.2517
0	0.017	6.2517
0	0.017	6.2517
0	0.017	6.2517
0	0.017	6.258
0	0.017	6.258
0	0.017	6.258
0	0.017	6.258
0	0.017	6.258
0	0	6.258
0	0	6.258
0	0	6.258
0	0	6.258
0	0	6.258
0	0	6.258
0	0	6.258
0	0	6.258
0	0	6.2642
0	0	6.2642
0	0	6.2642
0	0	6.2642
0	0	6.2642
0	0	6.2642
0	0	6.2642
0	0	6.2642
0	0	6.2642
0	0	6.2642
0	0	6.2642
0	0	6.2642
0	0	6.2642
0	0	6.2642
0	0	6.2642
0	0	6.2642
0	0	6.2642
0	0	6.2642
0	0	6.2642
0	0	6.2642
0	0	6.2642
0	0	6.2642
0	0	6.2642
0	0	6.2642
0	0	6.2642
0	0	6.2642
0	0	6.2642
0	0	6.2642
0	0	6.2642
0	0	6.2642
0	0	6.2642
0	0	6.2642
0	0	6.2642
0	0	6.2642
0	0	6.2642
0	0	6.2642
0	0	6.2642
0	0	6.2642
0	0	6.2642
0	0	6.2642
0	0	6.258
0	0	6.258
0	0	6.258
0	0	6.258
0	0	6.258
0	0	6.258
0	0	6.258
0	0	6.258
0	0	6.258
0	-0.017	6.258
0	-0.017	6.258
0	-0.017	6.258
0	-0.017	6.258
0	-0.017	6.258
0	-0.017	6.2517
0	-0.017	6.2517
0	-0.017	6.2517
0	-0.017	6.2517
0	-0.017	6.2517
0	-0.017	6.2517
0	-0.017	6.2517
0	-0.017	6.2517
0	-0.017	6.2454
0	-0.017	6.2454
0	-0.017	6.2454
0	-0.017	6.2454
2	-0.017	6.2454
2	-0.017	6.2454
2	-0.017	6.2454
2	0	6.2454
2	0	6.2391
2	0	6.2391
2	0	6.2454
2	0.017	6.2454
2	0.017	6.2454
2	0.034	6.2454
0	0.034	6.2454
0	0.034	6.2454
0	0.017	6.2454
0	0.017	6.2517
0	0.017	6.2517
0	0.017	6.2517
0	0.017	6.2517
0	0.017	6.2517
0	0.017	6.2517
0	0.017	6.2517
0	0.017	6.2517
0	0.017	6.258
0	0.017	6.258
0	0.017	6.258
0	0.017	6.258
0	0.017	6.258
0	0.017	6.258
0	0.017	6.258
0	0.017	6.258
0	0.017	6.258
0	0.017	6.2642
0	0.017	6.2642
0	0	6.2642
0	0	6.2642
0	0	6.2642
0	0	6.2642
0	0	6.2642
0	0	6.2642
0	0	6.2642
0	0	6.2642
0	0	6.2642
0	0	6.2642
0	0	6.2642
0	0	6.2642
0	0	6.2642
0	0	6.2642
0	0	6.2705
0	0	6.2705
0	0	6.2705
0	0	6.2705
0	0	6.2705
0	0	6.2705
0	0	6.2705
0	0	6.2705
0	0	6.2705
0	0	6.2705
0	0	6.2705
0	0	6.2705
0	0	6.2705
0	0	6.2705
0	0	6.2705
0	0	6.2705
0	0	6.2705
0	0	6.2705
0	0	6.2705
0	0	6.2705
0	0	6.2705
0	0	6.2705
0	0	6.2705
0	0	6.2705
0	0	6.2705
0	0	6.2705
0	0	6.2705
0	0	6.2705
0	0	6.2705
0	0	6.2705
0	0	6.2705
0	0	6.2705
0	0	6.2705
0	0	6.2705
0	0	6.2705
0	0	6.2705
0	0	6.2705
0	0	6.2705
0	0	6.2705
0	0	6.2705
0	0	6.2705
0	0	6.2705
0	0	6.2705
0	0	6.2705
0	0	6.2705
0	0	6.2705
0	0	6.2705
0	0	6.2705
0	0	6.2705
0	0	6.2705
0	0	6.2705
0	0	6.2705
0	0	6.2705
0	0	6.2705
0	0	6.2705
0	0	6.2705
0	0	6.2705
0	0	6.2705
0	0	6.2642
0	0	6.2642
0	0	6.2642
0	0	6.2642
0	0	6.2642
0	0	6.2642
0	0	6.2642
0	0	6.2642
0	0	6.2642
0	0	6.2642
0	0	6.2642
2	0	6.2642
2	0	6.2642
2	0	6.2642
2	0	6.2642
2	0.017	6.2642
2	0.017	6.2642
0	0.017	6.2642
0	0.017	6.2642
0	0.017	6.2642
0	0.017	6.2642
0	0.017	6.2705
0	0.017	6.2705
0	0.017	6.2705
0	0.017	6.2705
0	0.017	6.2705
0	0.017	6.2705
0	0.017	6.2705
0	0.017	6.2705
0	0.017	6.2705
0	0.017	6.2768
0	0.017	6.2768
0	0.017	6.2768
0	0.017	6.2768
0	0.017	6.2768
0	0.017	6.2768
0	0.017	6.2768
0	0.017	6.2768
0	0.017	6.2768
0	0.017	0
0	0.017	0
0	0.017	0
0	0.017	0
0	0.017	0
0	0.017	0
0	0.017	0
0	0.017	0
0	0.017	0
0	0.017	0
0	0.017	0.0062831
0	0.017	0.0062831
0	0.017	0.0062831
0	0.017	0.0062831
0	0.017	0.0062831
0	0.017	0.0062831
0	0.017	0.0062831
0	0.017	0.0062831
0	0.017	0.0062831
0	0.017	0.012566
0	0.017	0.012566
0	0.017	0.012566
0	0.017	0.012566
1	0.017	0.012566
1	0.017	0.012566
1	0	0.012566
1	0	0.012566
1	0	0.012566
1	0	0.012566
1	-0.017	0.012566
0	-0.017	0.012566
0	-0.017	0.012566
0	-0.017	0.012566
0	-0.017	0.012566
0	-0.017	0.0062831
0	-0.017	0.0062831
0	-0.017	0.0062831
0	-0.017	0.0062831
0	-0.017	0.0062831
0	-0.017	0.0062831
0	-0.017	0.0062831
0	-0.017	0.0062831
0	-0.017	0.0062831
0	-0.017	0.0062831
0	-0.017	0.0062831
2	-0.017	0
2	0	0
2	0	0
2	0	0
2	0.017	0
2	0.017	0.0062831
2	0.034	0.0062831
2	0.034	0.0062831
0	0.034	0.0062831
0	0.034	0.0062831
0	0.034	0.012566
0	0.034	0.012566
0	0.034	0.012566
0	0.034	0.012566
0	0.034	0.018849
0	0.034	0.018849
0	0.034	0.018849
0	0.051	0.018849
0	0.051	0.018849
0	0.051	0.025132
0	0.051	0.025132
0	0.051	0.025132
0	0.051	0.031415
1	0.051	0.031415
1	0.034	0.031415
1	0.034	0.031415
1	0.017	0.031415
1	0.017	0.037699
1	0.017	0.037699
1	0	0.037699
1	0	0.037699
0	0	0.037699
0	0	0.037699
0	0	0.037699
0	0	0.037699
0	0	0.037699
0	0	0.037699
0	0	0.037699
0	0	0.037699
0	0	0.037699
0	0	0.037699
0	0.017	0.037699
0	0.017	0.037699
0	0.017	0.037699
0	0.017	0.043982
0	0.017	0.043982
0	0.017	0.043982
0	0.017	0.043982
1	0.017	0.043982
1	0.017	0.043982
1	0	0.043982
1	0	0.043982
1	0	0.043982
1	0	0.043982
1	0	0.043982
1	-0.017	0.043982
1	-0.017	0.043982
1	-0.034	0.043982
1	-0.034	0.043982
1	-0.051	0.037699
0	-0.051	0.037699
0	-0.051	0.037699
0	-0.034	0.037699
0	-0.034	0.031415
0	-0.034	0.031415
0	-0.034	0.031415
0	-0.034	0.031415
0	-0.034	0.025132
0	-0.034	0.025132
0	-0.034	0.025132
0	-0.034	0.025132
0	-0.034	0.025132
0	-0.034	0.018849
0	-0.034	0.018849
0	-0.034	0.018849
0	-0.034	0.018849
0	-0.034	0.018849
0	-0.034	0.018849
0	-0.034	0.012566
0	-0.034	0.012566
2	-0.017	0.012566
2	-0.017	0.012566
2	0	0.012566
2	0	0.012566
2	0	0.012566
2	0	0.012566
0	0	0.012566
0	0	0.012566
0	0	0.012566
0	0	0.012566
0	0	0.012566
0	0.017	0.012566
0	0.017	0.012566
0	0.017	0.012566
0	0.017	0.018849
0	0.017	0.018849
0	0.017	0.018849
0	0.017	0.018849
0	0.017	0.018849
0	0.017	0.018849
0	0.017	0.018849
0	0.017	0.018849
0	0.017	0.018849
0	0.017	0.025132
0	0.017	0.025132
0	0.017	0.025132
0	0.017	0.025132
0	0.017	0.025132
0	0.017	0.025132
0	0.017	0.025132
0	0.017	0.025132
0	0.017	0.031415
0	0.034	0.031415
0	0.034	0.031415
0	0.034	0.031415
0	0.034	0.031415
1	0.034	0.031415
1	0.017	0.037699
1	0.017	0.037699
1	0	0.037699
1	0	0.037699
1	0	0.037699
0	0	0.037699
0	0	0.037699
0	0	0.037699
0	0	0.037699
0	0	0.037699
0	0	0.037699
0	0	0.037699
0	0	0.037699
0	0	0.037699
0	0	0.037699
0	0	0.037699
0	0	0.037699
0	0.017	0.043982
0	0.017	0.043982
0	0.017	0.043982
0	0.017	0.043982
0	0.017	0.043982
0	0.017	0.043982
0	0.017	0.043982
0	0.017	0.043982
0	0.017	0.043982
0	0.017	0.050265
1	0.034	0.050265
1	0.017	0.050265
1	0.017	0.050265
1	0	0.050265
1	0	0.050265
1	0	0.050265
1	0	0.050265
1	0	0.050265
1	-0.017	0.050265
1	-0.017	0.050265
1	-0.034	0.050265
1	-0.034	0.043982
1	-0.051	0.043982
1	-0.051	0.043982
0	-0.051	0.043982
0	-0.051	0.037699
0	-0.051	0.037699
0	-0.051	0.037699
0	-0.051	0.037699
0	-0.051	0.031415
0	-0.034	0.031415
0	-0.034	0.031415
0	-0.034	0.031415
0	-0.034	0.025132
0	-0.034	0.025132
0	-0.034	0.025132
0	-0.034	0.025132
0	-0.034	0.025132
0	-0.034	0.018849
0	-0.034	0.018849
0	-0.034	0.018849
0	-0.034	0.018849
0	-0.034	0.018849
0	-0.034	0.012566
0	-0.034	0.012566
0	-0.034	0.012566
2	-0.034	0.012566
2	-0.017	0.012566
2	-0.017	0.012566
2	0	0.012566
2	0	0.012566
0	0	0.012566
0	0	0.012566
0	0	0.012566
0	0	0.012566
0	0	0.012566
0	0	0.012566
0	0	0.012566
0	0	0.012566
0	0	0.012566
0	0	0.012566
0	0	0.012566
[truncated: 5,162 more rows]
