# Supplementary material for: Skilled motor control of an inverted pendulum implies low entropy of states but high entropy of actions
Source: PLoS Comput Biol. 2023 Jan 6;19(1):e1010810. doi: 10.1371/journal.pcbi.1010810 (PMC9851554; doi:10.1371/journal.pcbi.1010810)
Supplement: S2 File — The dataset within the file contains the data collected during the experiment. Each CSV file named “FRI_p_l.csv” corresponds to a different trial, where “p” stands for an unique numerical participant’s identifier and “l” stands for pendulum length (where “2” corresponds to 0.2, “3” to 0.3 m, “4” to 0.4 m, etc.). In every file, rows correspond to subsequent time steps, sampled with a frequency of 0.017 s. For every recorded time step, each column contains: the action selected by the trial’s participant (“action”). The value 0 corresponds to a “no action”, the value 1 represents an action that pushes the pendulum towards the clockwise direction and the value 2 corresponds to an action that pushes the pendulum towards the anti-clockwise direction.the angular velocity of the pendulum at that time step (“ang. velocity”), measured in rad s−1.the angle of the pendulum at that time step (“angle”), measured in rad with values in the interval [0, 2π) rad. The angle 0 rad corresponds to the pendulum oriented in its upright position.the single utility value associated to the whole trial (“utility”). (ZIP) [file pcbi.1010810.s002.zip › ExperimentalData/FRI_8_6.csv]

action	angular vel.	angle	trial utility
1	-0.051	0.037699	-16.1935
1	0	3.2358
1	0	3.2358
1	0	3.2358
1	-0.017	3.2358
1	-0.017	3.2358
1	-0.017	3.2358
1	-0.034	3.2358
1	-0.034	3.2358
1	-0.034	3.2295
1	-0.034	3.2295
1	-0.051	3.2295
1	-0.051	3.2295
1	-0.051	3.2232
1	-0.051	3.2232
1	-0.068	3.2232
1	-0.068	3.217
1	-0.068	3.217
1	-0.068	3.217
1	-0.085	3.2107
1	-0.085	3.2107
1	-0.085	3.2044
1	-0.085	3.2044
1	-0.085	3.2044
1	-0.102	3.1981
1	-0.102	3.1981
1	-0.102	3.1918
1	-0.102	3.1918
1	-0.102	3.1855
1	-0.102	3.1793
1	-0.102	3.1793
1	-0.119	3.173
1	-0.119	3.173
1	-0.119	3.1667
1	-0.119	3.1667
1	-0.119	3.1604
1	-0.119	3.1541
1	-0.119	3.1541
1	-0.119	3.1478
1	-0.119	3.1478
1	-0.119	3.1416
1	-0.102	3.1353
1	-0.085	3.1353
1	-0.085	3.129
1	-0.068	3.129
1	-0.051	3.129
1	-0.034	3.1227
1	-0.017	3.1227
1	0	3.1227
1	0	3.1227
1	0	3.1227
1	0.017	3.1227
1	0.034	3.1227
1	0.051	3.129
1	0.068	3.129
1	0.068	3.129
1	0.085	3.1353
1	0.102	3.1353
1	0.119	3.1416
1	0.136	3.1416
1	0.136	3.1478
1	0.153	3.1541
1	0.17	3.1604
1	0.187	3.1667
1	0.187	3.1667
1	0.204	3.173
1	0.221	3.1793
1	0.221	3.1918
1	0.238	3.1981
1	0.238	3.2044
1	0.255	3.2107
1	0.272	3.217
1	0.272	3.2295
1	0.289	3.2358
1	0.289	3.2484
1	0.306	3.2546
1	0.306	3.2609
1	0.306	3.2735
1	0.323	3.2861
1	0.323	3.2923
1	0.323	3.3049
1	0.34	3.3112
1	0.34	3.3238
1	0.34	3.3363
1	0.34	3.3426
1	0.357	3.3552
1	0.357	3.3677
1	0.357	3.3803
1	0.357	3.3866
1	0.357	3.3992
1	0.357	3.4117
1	0.357	3.418
1	0.357	3.4306
1	0.357	3.4431
1	0.357	3.4557
1	0.357	3.462
1	0.34	3.4745
1	0.34	3.4871
1	0.34	3.4934
1	0.34	3.506
1	0.323	3.5185
1	0.323	3.5248
1	0.323	3.5374
1	0.306	3.5437
1	0.306	3.5562
1	0.306	3.5625
1	0.289	3.5751
1	0.289	3.5814
1	0.272	3.5939
1	0.272	3.6002
1	0.255	3.6065
1	0.255	3.6191
1	0.221	3.6254
1	0.221	3.6316
1	0.187	3.6379
1	0.17	3.6442
1	0.136	3.6442
1	0.085	3.6505
1	0.051	3.6505
1	0.017	3.6568
1	0	3.6568
1	-0.051	3.6505
1	-0.085	3.6505
1	-0.119	3.6505
1	-0.153	3.6442
1	-0.204	3.6379
1	-0.238	3.6316
1	-0.272	3.6254
1	-0.306	3.6128
1	-0.34	3.6065
1	-0.374	3.5939
1	-0.408	3.5814
1	-0.442	3.5688
1	-0.476	3.5562
1	-0.51	3.5374
1	-0.544	3.5248
1	-0.578	3.506
1	-0.612	3.4871
1	-0.646	3.4683
1	-0.663	3.4494
1	-0.697	3.4306
1	-0.731	3.4054
1	-0.748	3.3866
1	-0.765	3.3615
1	-0.799	3.3363
1	-0.816	3.3112
1	-0.833	3.2861
1	-0.867	3.2609
1	-0.884	3.2358
1	-0.901	3.2107
1	-0.918	3.1793
1	-0.918	3.1541
1	-0.935	3.1227
1	-0.952	3.0976
1	-0.969	3.0661
1	-0.969	3.041
1	-0.969	3.0096
1	-0.986	2.9782
1	-0.986	2.9468
1	-0.986	2.9216
1	-0.986	2.8902
1	-0.986	2.8588
1	-0.986	2.8274
1	-0.986	2.8023
1	-0.986	2.7708
1	-0.969	2.7394
1	-0.969	2.708
1	-0.969	2.6829
1	-0.952	2.6515
1	-0.935	2.6263
1	-0.935	2.5949
1	-0.918	2.5698
1	-0.901	2.5384
1	-0.884	2.5132
1	-0.867	2.4881
1	-0.85	2.463
1	-0.833	2.4316
1	-0.816	2.4127
1	-0.799	2.3876
1	-0.765	2.3624
1	-0.748	2.3373
1	-0.731	2.3185
1	-0.697	2.2933
1	-0.68	2.2745
1	-0.646	2.2556
1	-0.629	2.2368
1	-0.595	2.2179
1	-0.578	2.1991
1	-0.544	2.1802
1	-0.51	2.1677
1	-0.493	2.1488
1	-0.459	2.1362
1	-0.425	2.1237
1	-0.408	2.1111
1	-0.374	2.0986
1	-0.34	2.086
1	-0.306	2.0734
1	-0.272	2.0671
1	-0.255	2.0609
1	-0.221	2.0483
1	-0.187	2.042
1	-0.153	2.042
1	-0.119	2.0357
1	-0.102	2.0294
1	-0.068	2.0294
1	-0.034	2.0294
0	0	2.0232
0	0.034	2.0294
0	0.085	2.0294
0	0.136	2.0357
0	0.17	2.0357
0	0.221	2.042
0	0.255	2.0483
0	0.306	2.0609
0	0.357	2.0671
0	0.391	2.0797
0	0.442	2.0923
0	0.476	2.1111
0	0.527	2.1237
0	0.561	2.1425
0	0.612	2.1551
0	0.646	2.174
0	0.68	2.1991
0	0.731	2.2179
0	0.765	2.2431
0	0.799	2.2682
0	0.85	2.2933
0	0.884	2.3185
0	0.918	2.3436
0	0.952	2.3687
0	0.986	2.4001
0	1.02	2.4316
0	1.054	2.463
2	1.071	2.4944
2	1.122	2.5258
2	1.156	2.5635
2	1.207	2.5949
2	1.241	2.6326
2	1.275	2.6703
2	1.309	2.7143
2	1.343	2.752
2	1.377	2.7897
2	1.394	2.8337
2	1.428	2.8777
2	1.445	2.9216
2	1.479	2.9656
2	1.496	3.0096
2	1.513	3.0536
2	1.53	3.0976
2	1.547	3.1478
2	1.547	3.1918
2	1.564	3.2421
2	1.564	3.2861
2	1.581	3.3363
2	1.581	3.3803
2	1.581	3.4306
2	1.564	3.4745
2	1.564	3.5248
2	1.564	3.5751
2	1.547	3.6191
2	1.53	3.6631
2	1.53	3.7133
2	1.513	3.7573
2	1.496	3.8013
2	1.479	3.8453
2	1.445	3.8892
2	1.428	3.9332
2	1.411	3.9772
2	1.377	4.0212
2	1.36	4.0589
2	1.326	4.1029
2	1.292	4.1406
2	1.275	4.1783
2	1.241	4.216
2	1.207	4.2537
2	1.173	4.2914
2	1.139	4.3291
2	1.105	4.3605
2	1.071	4.3919
2	1.037	4.4233
2	1.003	4.4547
2	0.969	4.4861
2	0.935	4.5175
2	0.901	4.5427
2	0.867	4.5678
2	0.816	4.593
2	0.782	4.6181
2	0.748	4.6432
2	0.714	4.6621
2	0.68	4.6872
2	0.646	4.706
2	0.595	4.7249
2	0.561	4.7437
2	0.527	4.7563
2	0.493	4.7752
2	0.459	4.7877
2	0.425	4.8003
2	0.374	4.8129
2	0.34	4.8254
2	0.306	4.838
2	0.272	4.8443
2	0.238	4.8506
2	0.204	4.8568
2	0.17	4.8631
2	0.136	4.8694
2	0.085	4.8757
2	0.051	4.8757
2	0.017	4.8757
2	0	4.8757
2	-0.034	4.8757
0	-0.085	4.8757
0	-0.136	4.8694
0	-0.187	4.8694
0	-0.238	4.8568
0	-0.272	4.8506
0	-0.323	4.8443
0	-0.374	4.8317
0	-0.425	4.8191
0	-0.476	4.8066
0	-0.527	4.7877
0	-0.578	4.7752
0	-0.629	4.7563
0	-0.68	4.7375
0	-0.731	4.7123
0	-0.782	4.6935
0	-0.833	4.6683
1	-0.867	4.6432
1	-0.935	4.6118
1	-1.003	4.5867
1	-1.054	4.5553
1	-1.122	4.5175
1	-1.19	4.4861
1	-1.241	4.4484
1	-1.309	4.4107
1	-1.377	4.3667
1	-1.428	4.3291
1	-1.479	4.2851
1	-1.547	4.2411
1	-1.598	4.1908
1	-1.649	4.1406
1	-1.717	4.0903
1	-1.768	4.04
1	-1.819	3.9835
1	-1.87	3.9269
1	-1.904	3.8704
1	-1.955	3.8138
1	-2.006	3.751
1	-2.04	3.6945
1	-2.074	3.6316
1	-2.108	3.5688
1	-2.142	3.506
1	-2.176	3.4369
1	-2.193	3.374
1	-2.227	3.3049
1	-2.244	3.2421
1	-2.261	3.173
1	-2.261	3.1038
1	-2.278	3.0347
1	-2.278	2.9656
1	-2.278	2.8965
1	-2.278	2.8274
1	-2.278	2.7583
1	-2.278	2.6955
1	-2.261	2.6263
1	-2.244	2.5572
1	-2.227	2.4881
1	-2.21	2.419
1	-2.193	2.3562
1	-2.159	2.2933
1	-2.142	2.2242
1	-2.108	2.1614
1	-2.074	2.0986
1	-2.057	2.0357
1	-2.023	1.9729
1	-1.989	1.9163
1	-1.955	1.8535
1	-1.904	1.797
1	-1.87	1.7404
1	-1.836	1.6839
1	-1.802	1.6273
1	-1.768	1.5771
1	-1.734	1.5205
1	-1.683	1.4703
1	-1.649	1.42
1	-1.615	1.3697
1	-1.581	1.3257
1	-1.547	1.2755
1	-1.513	1.2315
1	-1.479	1.1875
1	-1.445	1.1435
1	-1.411	1.0995
1	-1.377	1.0556
1	-1.343	1.0179
1	-1.326	0.97388
1	-1.292	0.93618
0	-1.258	0.89848
0	-1.207	0.86079
0	-1.173	0.82309
0	-1.139	0.79167
0	-1.105	0.75397
0	-1.071	0.72256
0	-1.037	0.69114
0	-1.003	0.65973
0	-0.969	0.62831
0	-0.935	0.60318
0	-0.918	0.57176
0	-0.884	0.54663
1	-0.867	0.5215
1	-0.85	0.49637
1	-0.833	0.47123
1	-0.833	0.43982
1	-0.816	0.42097
1	-0.816	0.39583
1	-0.816	0.3707
1	-0.799	0.34557
1	-0.799	0.32044
1	-0.799	0.29531
0	-0.782	0.27017
0	-0.765	0.24504
0	-0.765	0.22619
0	-0.748	0.20106
0	-0.731	0.18221
0	-0.731	0.15708
0	-0.714	0.13823
0	-0.714	0.1131
0	-0.714	0.094246
0	-0.697	0.069114
0	-0.697	0.050265
2	-0.697	0.025132
2	-0.68	0.0062831
2	-0.663	6.2705
2	-0.663	6.2517
2	-0.646	6.2265
2	-0.629	6.2077
2	-0.629	6.1889
2	-0.612	6.17
2	-0.612	6.1512
2	-0.595	6.1323
2	-0.595	6.1197
2	-0.595	6.1009
2	-0.578	6.082
2	-0.578	6.0632
2	-0.578	6.0443
2	-0.578	6.0255
2	-0.578	6.0129
2	-0.578	5.9941
2	-0.578	5.9752
2	-0.578	5.9564
2	-0.578	5.9438
2	-0.578	5.925
2	-0.595	5.9061
2	-0.595	5.8873
2	-0.595	5.8684
2	-0.612	5.8496
2	-0.612	5.8307
2	-0.612	5.8119
2	-0.629	5.793
2	-0.646	5.7742
2	-0.646	5.7553
2	-0.663	5.7365
2	-0.68	5.7176
2	-0.68	5.6925
2	-0.697	5.6736
2	-0.714	5.6548
2	-0.731	5.6297
2	-0.748	5.6108
2	-0.765	5.5857
2	-0.782	5.5605
2	-0.799	5.5354
2	-0.833	5.5103
2	-0.85	5.4851
2	-0.867	5.46
2	-0.884	5.4349
0	-0.935	5.4097
0	-0.969	5.3783
0	-1.003	5.3469
0	-1.054	5.3155
0	-1.088	5.2841
1	-1.122	5.2527
1	-1.19	5.215
1	-1.241	5.1773
1	-1.292	5.1396
1	-1.36	5.1019
1	-1.411	5.0579
1	-1.479	5.0139
1	-1.547	4.9699
1	-1.598	4.926
1	-1.666	4.8757
1	-1.717	4.8254
1	-1.785	4.7689
1	-1.853	4.7123
1	-1.904	4.6558
1	-1.972	4.5992
1	-2.04	4.5427
1	-2.091	4.4798
1	-2.159	4.4107
1	-2.21	4.3479
1	-2.278	4.2788
1	-2.329	4.2097
1	-2.397	4.1406
1	-2.448	4.0652
1	-2.499	3.9898
1	-2.55	3.9144
1	-2.584	3.839
1	-2.635	3.7636
0	-2.652	3.6819
0	-2.686	3.6002
0	-2.703	3.5185
0	-2.72	3.4369
0	-2.72	3.3552
0	-2.737	3.2735
0	-2.737	3.1918
0	-2.737	3.1101
0	-2.737	3.0284
0	-2.72	2.9468
0	-2.703	2.8651
0	-2.686	2.7834
0	-2.669	2.7017
0	-2.652	2.62
0	-2.618	2.5447
0	-2.584	2.463
0	-2.55	2.3876
0	-2.516	2.3122
0	-2.482	2.2368
0	-2.431	2.1614
0	-2.397	2.086
0	-2.346	2.0169
0	-2.295	1.9478
0	-2.261	1.8786
0	-2.21	1.8095
0	-2.159	1.7467
0	-2.108	1.6839
0	-2.057	1.621
0	-2.006	1.5582
0	-1.955	1.4954
0	-1.904	1.4388
0	-1.853	1.3823
0	-1.802	1.3257
0	-1.751	1.2755
0	-1.7	1.2252
0	-1.649	1.1749
0	-1.615	1.1247
0	-1.564	1.0744
0	-1.513	1.0304
0	-1.479	0.98645
0	-1.428	0.94246
0	-1.394	0.89848
0	-1.36	0.8545
0	-1.309	0.8168
0	-1.275	0.7791
0	-1.241	0.73512
0	-1.207	0.70371
0	-1.173	0.66601
0	-1.156	0.62831
0	-1.122	0.59689
0	-1.088	0.5592
0	-1.071	0.52778
0	-1.037	0.49637
0	-1.02	0.46495
0	-0.986	0.43353
0	-0.969	0.4084
0	-0.952	0.37699
0	-0.935	0.35185
0	-0.918	0.32044
0	-0.901	0.29531
0	-0.884	0.26389
2	-0.867	0.23876
2	-0.85	0.21363
2	-0.816	0.18849
2	-0.799	0.16336
2	-0.782	0.13823
2	-0.765	0.11938
2	-0.731	0.094246
2	-0.714	0.069114
2	-0.697	0.050265
2	-0.68	0.031415
2	-0.68	0.0062831
2	-0.663	6.2705
2	-0.646	6.2517
2	-0.629	6.2328
2	-0.629	6.214
2	-0.612	6.1951
2	-0.612	6.1763
2	-0.595	6.1574
2	-0.595	6.1386
2	-0.578	6.1197
2	-0.578	6.1009
2	-0.578	6.0883
2	-0.561	6.0695
2	-0.561	6.0506
2	-0.561	6.0318
2	-0.561	6.0192
2	-0.561	6.0004
2	-0.561	5.9815
2	-0.561	5.9689
2	-0.561	5.9501
2	-0.561	5.9313
2	-0.578	5.9124
2	-0.578	5.8998
2	-0.578	5.881
2	-0.595	5.8621
2	-0.595	5.8433
2	-0.595	5.8244
2	-0.612	5.8056
2	-0.629	5.7867
2	-0.629	5.7679
2	-0.646	5.749
2	-0.646	5.7302
2	-0.663	5.7113
2	-0.68	5.6925
2	-0.697	5.6674
2	-0.714	5.6485
2	-0.731	5.6234
2	-0.748	5.6045
2	-0.765	5.5794
2	-0.782	5.5543
2	-0.799	5.5354
2	-0.816	5.5103
2	-0.833	5.4851
2	-0.867	5.46
2	-0.884	5.4286
2	-0.918	5.4035
2	-0.935	5.3783
2	-0.969	5.3469
2	-0.986	5.3155
2	-1.02	5.2904
2	-1.037	5.2589
2	-1.071	5.2213
2	-1.105	5.1898
0	-1.139	5.1584
0	-1.19	5.1207
0	-1.241	5.083
0	-1.275	5.0453
0	-1.326	5.0076
0	-1.377	4.9699
0	-1.428	4.926
0	-1.479	4.882
0	-1.53	4.838
0	-1.564	4.7877
0	-1.615	4.7437
0	-1.666	4.6935
0	-1.717	4.6432
0	-1.768	4.5867
0	-1.819	4.5364
0	-1.87	4.4798
0	-1.904	4.4233
0	-1.955	4.3605
0	-2.006	4.3039
0	-2.04	4.2411
0	-2.091	4.1783
0	-2.125	4.1154
0	-2.176	4.0526
0	-2.21	3.9835
0	-2.244	3.9207
0	-2.278	3.8515
0	-2.312	3.7824
0	-2.329	3.7133
0	-2.363	3.6442
0	-2.38	3.5688
1	-2.397	3.4997
1	-2.431	3.4243
1	-2.448	3.3489
1	-2.465	3.2798
1	-2.482	3.2044
1	-2.499	3.129
1	-2.516	3.0536
1	-2.516	2.9782
1	-2.516	2.9028
1	-2.516	2.8274
1	-2.516	2.752
1	-2.499	2.6703
1	-2.499	2.5949
1	-2.482	2.5258
1	-2.465	2.4504
0	-2.431	2.375
0	-2.397	2.2996
0	-2.346	2.2305
0	-2.312	2.1614
0	-2.261	2.0923
0	-2.227	2.0232
0	-2.176	1.9603
0	-2.125	1.8912
0	-2.074	1.8284
0	-2.023	1.7655
0	-1.972	1.709
0	-1.921	1.6525
0	-1.87	1.5896
0	-1.819	1.5394
0	-1.768	1.4828
0	-1.717	1.4263
0	-1.666	1.376
0	-1.615	1.3257
0	-1.581	1.2817
0	-1.53	1.2315
0	-1.479	1.1875
0	-1.428	1.1435
0	-1.394	1.0995
0	-1.343	1.0618
0	-1.292	1.0179
0	-1.258	0.98016
0	-1.207	0.94246
0	-1.173	0.91105
0	-1.139	0.87335
0	-1.088	0.84193
0	-1.054	0.81052
0	-1.02	0.7791
0	-0.986	0.74769
0	-0.952	0.71627
0	-0.918	0.69114
0	-0.884	0.65973
0	-0.85	0.63459
0	-0.833	0.60946
0	-0.799	0.58433
0	-0.765	0.5592
0	-0.748	0.54035
1	-0.714	0.51521
1	-0.714	0.49637
1	-0.697	0.47123
1	-0.68	0.45238
1	-0.68	0.43353
1	-0.663	0.4084
1	-0.663	0.38955
1	-0.663	0.3707
0	-0.646	0.35185
0	-0.629	0.333
0	-0.612	0.31416
0	-0.595	0.29531
0	-0.578	0.27646
0	-0.561	0.25761
0	-0.544	0.24504
0	-0.544	0.22619
0	-0.527	0.20734
0	-0.51	0.19478
2	-0.51	0.17593
2	-0.493	0.16336
2	-0.459	0.15079
2	-0.442	0.13195
2	-0.425	0.11938
2	-0.408	0.10681
2	-0.391	0.094246
2	-0.357	0.087963
2	-0.34	0.075397
2	-0.323	0.062831
2	-0.306	0.056548
2	-0.289	0.043982
2	-0.289	0.037699
2	-0.272	0.025132
2	-0.255	0.018849
2	-0.238	0.012566
2	-0.221	0.0062831
2	-0.204	0
2	-0.187	6.2768
2	-0.187	6.2705
2	-0.17	6.2642
2	-0.153	6.258
2	-0.136	6.2517
2	-0.136	6.2454
2	-0.119	6.2454
2	-0.102	6.2391
2	-0.102	6.2391
2	-0.085	6.2328
2	-0.068	6.2328
2	-0.068	6.2265
2	-0.051	6.2265
2	-0.034	6.2265
2	-0.034	6.2265
2	-0.017	6.2203
2	-0.017	6.2203
2	0	6.2203
2	0	6.2203
2	0	6.2203
2	0.017	6.2203
2	0.034	6.2265
2	0.034	6.2265
2	0.051	6.2265
2	0.051	6.2265
2	0.068	6.2328
2	0.085	6.2328
2	0.085	6.2328
2	0.102	6.2391
2	0.119	6.2454
2	0.119	6.2454
2	0.136	6.2517
2	0.153	6.258
2	0.17	6.258
2	0.153	6.2642
2	0.153	6.2705
2	0.153	6.2768
2	0.153	6.2768
2	0.153	0
2	0.153	0.0062831
2	0.153	0.012566
2	0.153	0.012566
2	0.153	0.018849
2	0.153	0.025132
2	0.153	0.031415
2	0.153	0.031415
2	0.153	0.037699
2	0.153	0.043982
2	0.153	0.050265
2	0.17	0.056548
2	0.17	0.056548
2	0.17	0.062831
2	0.17	0.069114
2	0.17	0.075397
2	0.187	0.08168
2	0.187	0.087963
2	0.187	0.094246
2	0.187	0.10053
2	0.204	0.10681
2	0.204	0.1131
2	0.204	0.11938
2	0.221	0.12566
2	0.221	0.13195
2	0.221	0.13823
2	0.238	0.14451
2	0.238	0.15079
2	0.221	0.15708
2	0.221	0.16336
2	0.221	0.16964
2	0.204	0.18221
2	0.204	0.18849
2	0.204	0.19478
2	0.204	0.20106
2	0.187	0.20734
2	0.187	0.20734
2	0.187	0.21363
2	0.187	0.21991
2	0.187	0.22619
2	0.187	0.23247
2	0.187	0.23876
2	0.17	0.24504
2	0.17	0.25132
2	0.17	0.25761
2	0.17	0.26389
2	0.17	0.26389
2	0.17	0.27017
2	0.17	0.27646
2	0.17	0.28274
2	0.17	0.28902
2	0.17	0.29531
2	0.17	0.30159
2	0.187	0.30787
2	0.187	0.31416
2	0.187	0.31416
2	0.187	0.32044
2	0.187	0.32672
2	0.187	0.333
2	0.187	0.33929
2	0.204	0.34557
2	0.204	0.35185
2	0.204	0.35814
2	0.204	0.36442
2	0.221	0.3707
2	0.221	0.37699
2	0.221	0.38327
2	0.221	0.38955
2	0.238	0.40212
2	0.238	0.4084
2	0.255	0.41469
2	0.255	0.42097
2	0.255	0.43353
2	0.272	0.43982
2	0.272	0.4461
2	0.289	0.45867
2	0.289	0.46495
2	0.306	0.47123
2	0.306	0.4838
2	0.323	0.49008
2	0.34	0.50265
2	0.34	0.51521
2	0.357	0.5215
2	0.374	0.53406
2	0.391	0.54663
2	0.425	0.5592
2	0.442	0.57176
2	0.476	0.58433
2	0.51	0.60318
2	0.561	0.61574
2	0.595	0.63459
2	0.646	0.65344
2	0.68	0.67229
2	0.731	0.69742
2	0.782	0.71627
2	0.816	0.74141
2	0.867	0.76654
2	0.918	0.79795
2	0.969	0.82309
2	1.02	0.8545
2	1.071	0.88592
2	1.122	0.91733
2	1.173	0.95503
2	1.224	0.99273
2	1.292	1.0304
2	1.343	1.0681
2	1.394	1.1058
2	1.462	1.1498
2	1.513	1.1938
2	1.581	1.2441
2	1.632	1.2943
2	1.7	1.3446
2	1.751	1.3948
2	1.819	1.4451
2	1.887	1.5017
2	1.938	1.5582
2	2.006	1.621
2	2.074	1.6839
2	2.125	1.7467
2	2.193	1.8095
2	2.261	1.8786
2	2.312	1.9478
2	2.363	2.0169
2	2.431	2.086
2	2.482	2.1614
2	2.533	2.2368
2	2.584	2.3122
0	2.618	2.3939
0	2.652	2.4755
0	2.686	2.5509
0	2.703	2.6326
0	2.72	2.7143
0	2.737	2.796
0	2.754	2.8777
0	2.771	2.9656
0	2.771	3.0473
0	2.771	3.129
0	2.771	3.2107
0	2.754	3.2986
0	2.754	3.3803
0	2.737	3.462
0	2.72	3.5437
0	2.686	3.6254
0	2.669	3.707
0	2.635	3.7824
0	2.601	3.8641
0	2.567	3.9395
0	2.533	4.0212
0	2.482	4.0966
0	2.448	4.1657
0	2.397	4.2411
0	2.346	4.3102
0	2.312	4.3856
0	2.261	4.4484
0	2.21	4.5175
0	2.159	4.5867
0	2.108	4.6495
0	2.057	4.7123
0	2.006	4.7689
0	1.955	4.8317
0	1.904	4.8883
0	1.853	4.9448
0	1.802	5.0014
0	1.751	5.0516
0	1.7	5.1082
0	1.666	5.1584
0	1.615	5.2087
0	1.564	5.2527
0	1.53	5.3029
0	1.479	5.3469
0	1.445	5.3909
0	1.411	5.4349
0	1.377	5.4789
0	1.326	5.5166
0	1.292	5.5543
0	1.258	5.5982
0	1.241	5.6359
0	1.207	5.6674
0	1.173	5.705
0	1.156	5.7428
0	1.122	5.7742
0	1.105	5.8119
0	1.071	5.8433
0	1.054	5.8747
0	1.037	5.9061
0	1.02	5.9375
1	1.003	5.9689
1	0.969	5.9941
1	0.952	6.0255
1	0.918	6.0569
1	0.901	6.082
1	0.867	6.1072
1	0.85	6.1323
1	0.833	6.1574
1	0.816	6.1826
1	0.799	6.2077
1	0.782	6.2328
1	0.765	6.258
1	0.748	6.2768
1	0.731	0.018849
1	0.714	0.037699
1	0.714	0.062831
1	0.697	0.08168
1	0.68	0.10681
1	0.68	0.12566
1	0.68	0.14451
1	0.663	0.16336
1	0.663	0.18849
1	0.663	0.20734
1	0.663	0.22619
1	0.646	0.24504
1	0.646	0.26389
1	0.646	0.28274
1	0.646	0.30787
1	0.663	0.32672
1	0.663	0.34557
1	0.663	0.36442
1	0.663	0.38327
1	0.68	0.4084
1	0.68	0.42725
1	0.68	0.4461
1	0.697	0.46495
1	0.697	0.49008
1	0.714	0.50893
1	0.731	0.53406
1	0.731	0.55291
1	0.748	0.57805
1	0.765	0.60318
1	0.782	0.62203
1	0.799	0.64716
1	0.816	0.67229
1	0.833	0.69742
1	0.85	0.72256
1	0.867	0.74769
1	0.884	0.77282
0	0.918	0.80424
0	0.952	0.82937
0	1.003	0.86079
0	1.037	0.8922
0	1.071	0.92362
0	1.122	0.95503
0	1.156	0.99273
0	1.19	1.0241
0	1.241	1.0618
0	1.275	1.0995
0	1.326	1.1372
0	1.377	1.1812
0	1.411	1.2252
0	1.462	1.2692
0	1.513	1.3132
0	1.564	1.3572
0	1.615	1.4074
0	1.649	1.4514
0	1.7	1.5079
0	1.751	1.5582
0	1.802	1.6085
0	1.853	1.665
2	1.904	1.7216
2	1.955	1.7781
2	2.023	1.841
2	2.091	1.9038
2	2.142	1.9666
2	2.21	2.0294
2	2.261	2.0986
2	2.312	2.1677
2	2.363	2.2368
2	2.414	2.3122
2	2.465	2.3813
2	2.516	2.4567
0	2.533	2.5321
0	2.567	2.6138
0	2.584	2.6892
0	2.601	2.7646
0	2.618	2.8462
0	2.635	2.9216
0	2.635	3.0033
0	2.635	3.085
0	2.635	3.1604
0	2.635	3.2421
0	2.635	3.3238
0	2.618	3.3992
0	2.601	3.4808
0	2.584	3.5562
0	2.55	3.6316
0	2.533	3.707
0	2.499	3.7887
0	2.465	3.8578
0	2.431	3.9332
0	2.397	4.0086
0	2.346	4.0777
0	2.312	4.1468
0	2.261	4.216
0	2.227	4.2851
0	2.176	4.3542
0	2.125	4.417
0	2.074	4.4798
0	2.023	4.5427
0	1.972	4.5992
0	1.921	4.6621
0	1.87	4.7186
0	1.819	4.7752
0	1.768	4.8254
0	1.717	4.882
0	1.666	4.9322
0	1.615	4.9825
0	1.564	5.0265
0	1.53	5.0767
0	1.479	5.1207
0	1.428	5.1647
0	1.394	5.2087
0	1.343	5.2464
0	1.292	5.2904
0	1.258	5.3281
0	1.224	5.3658
0	1.173	5.3972
0	1.139	5.4349
0	1.105	5.4663
0	1.071	5.504
0	1.037	5.5354
0	1.003	5.5605
0	0.969	5.592
0	0.935	5.6234
0	0.901	5.6485
0	0.867	5.6736
0	0.85	5.705
0	0.816	5.7302
0	0.782	5.749
0	0.765	5.7742
0	0.748	5.7993
0	0.714	5.8182
0	0.697	5.8433
0	0.68	5.8621
0	0.646	5.881
0	0.629	5.8998
0	0.612	5.9187
1	0.595	5.9375
1	0.561	5.9564
1	0.544	5.9752
1	0.51	5.9878
1	0.476	6.0066
1	0.459	6.0192
1	0.425	6.0318
1	0.408	6.0443
1	0.374	6.0569
1	0.357	6.0695
1	0.323	6.082
1	0.306	6.0883
0	0.306	6.1009
0	0.289	6.1072
0	0.272	6.1135
0	0.272	6.126
1	0.272	6.1323
1	0.238	6.1386
1	0.221	6.1512
1	0.204	6.1574
1	0.187	6.1637
1	0.17	6.1637
1	0.153	6.17
1	0.119	6.1763
1	0.102	6.1826
1	0.085	6.1826
1	0.068	6.1826
0	0.068	6.1889
0	0.068	6.1889
0	0.051	6.1889
0	0.051	6.1951
0	0.051	6.1951
0	0.051	6.1951
0	0.034	6.2014
0	0.034	6.2014
2	0.034	6.2014
2	0.034	6.2014
2	0.051	6.2014
2	0.068	6.2077
2	0.068	6.2077
2	0.085	6.214
2	0.085	6.214
2	0.102	6.2203
2	0.119	6.2203
2	0.119	6.2265
2	0.136	6.2265
1	0.136	6.2328
1	0.119	6.2391
1	0.102	6.2391
1	0.085	6.2454
1	0.068	6.2454
1	0.051	6.2454
1	0.034	6.2517
1	0.017	6.2517
1	0	6.2517
1	0	6.2517
0	0	6.2517
0	0	6.2517
0	0	6.2517
0	0	6.2517
0	0	6.2517
1	0	6.2517
1	-0.017	6.2517
1	-0.034	6.2517
1	-0.051	6.2454
1	-0.051	6.2454
1	-0.068	6.2454
1	-0.085	6.2391
1	-0.102	6.2391
1	-0.119	6.2328
1	-0.136	6.2328
1	-0.153	6.2265
0	-0.153	6.2203
0	-0.153	6.214
0	-0.17	6.214
0	-0.17	6.2077
0	-0.17	6.2014
0	-0.17	6.1951
0	-0.17	6.1889
0	-0.187	6.1826
2	-0.187	6.1763
2	-0.17	6.17
2	-0.17	6.17
2	-0.17	6.1637
2	-0.153	6.1574
2	-0.153	6.1512
2	-0.136	6.1449
2	-0.136	6.1449
2	-0.119	6.1386
2	-0.119	6.1323
2	-0.119	6.1323
2	-0.102	6.126
2	-0.102	6.126
2	-0.102	6.1197
2	-0.085	6.1197
2	-0.085	6.1135
2	-0.085	6.1135
2	-0.068	6.1072
2	-0.068	6.1072
2	-0.068	6.1072
2	-0.068	6.1009
2	-0.051	6.1009
2	-0.051	6.1009
2	-0.051	6.0946
2	-0.034	6.0946
2	-0.034	6.0946
2	-0.034	6.0946
2	-0.034	6.0946
2	-0.017	6.0883
0	-0.034	6.0883
0	-0.051	6.0883
0	-0.051	6.0883
0	-0.068	6.082
0	-0.068	6.082
0	-0.085	6.082
0	-0.085	6.0758
0	-0.102	6.0758
2	-0.119	6.0695
2	-0.119	6.0632
2	-0.102	6.0632
2	-0.102	6.0569
2	-0.102	6.0569
0	-0.119	6.0506
0	-0.119	6.0506
0	-0.136	6.0443
0	-0.153	6.0381
2	-0.153	6.0318
2	-0.153	6.0318
2	-0.153	6.0255
2	-0.153	6.0192
2	-0.153	6.0129
2	-0.153	6.0129
2	-0.153	6.0066
2	-0.153	6.0004
2	-0.153	5.9941
2	-0.153	5.9878
2	-0.153	5.9878
2	-0.153	5.9815
2	-0.153	5.9752
2	-0.17	5.9689
2	-0.17	5.9627
2	-0.17	5.9627
2	-0.17	5.9564
2	-0.17	5.9501
2	-0.17	5.9438
2	-0.17	5.9375
2	-0.187	5.9313
2	-0.187	5.925
2	-0.187	5.9187
2	-0.187	5.9124
2	-0.187	5.9124
2	-0.204	5.9061
2	-0.204	5.8998
2	-0.204	5.8873
2	-0.221	5.881
2	-0.221	5.8747
2	-0.221	5.8684
2	-0.238	5.8621
2	-0.238	5.8559
2	-0.255	5.8496
2	-0.255	5.837
2	-0.255	5.8307
2	-0.272	5.8244
2	-0.272	5.8182
2	-0.289	5.8056
2	-0.306	5.7993
2	-0.306	5.7867
2	-0.323	5.7805
2	-0.323	5.7679
2	-0.34	5.7553
2	-0.357	5.749
2	-0.357	5.7365
2	-0.374	5.7239
2	-0.391	5.7113
2	-0.408	5.6988
2	-0.408	5.6862
2	-0.425	5.6736
2	-0.442	5.6611
2	-0.459	5.6485
2	-0.476	5.6359
2	-0.493	5.6171
2	-0.51	5.6045
2	-0.527	5.5857
2	-0.544	5.5731
2	-0.561	5.5543
2	-0.578	5.5354
2	-0.612	5.5166
2	-0.629	5.4977
2	-0.646	5.4789
2	-0.663	5.46
2	-0.697	5.4412
2	-0.714	5.4223
2	-0.748	5.3972
0	-0.782	5.372
0	-0.816	5.3469
0	-0.867	5.3218
0	-0.901	5.2966
0	-0.935	5.2715
0	-0.986	5.2401
0	-1.02	5.2087
1	-1.071	5.1773
1	-1.122	5.1459
1	-1.19	5.1082
1	-1.241	5.0705
1	-1.309	5.0328
1	-1.36	4.9951
1	-1.428	4.9511
1	-1.496	4.9071
1	-1.547	4.8631
1	-1.615	4.8129
1	-1.683	4.7626
1	-1.734	4.7123
1	-1.802	4.6621
1	-1.87	4.6055
1	-1.921	4.549
1	-1.989	4.4861
1	-2.057	4.4296
1	-2.108	4.3667
1	-2.176	4.3039
1	-2.227	4.2348
1	-2.278	4.1657
1	-2.329	4.0966
1	-2.38	4.0275
1	-2.431	3.9521
1	-2.482	3.883
1	-2.533	3.8013
1	-2.567	3.7259
1	-2.618	3.6505
1	-2.652	3.5688
1	-2.669	3.4934
1	-2.703	3.4117
1	-2.72	3.33
1	-2.754	3.2484
1	-2.754	3.1604
0	-2.754	3.0787
0	-2.754	2.997
0	-2.737	2.9154
0	-2.72	2.8337
0	-2.703	2.752
0	-2.686	2.6703
0	-2.669	2.5886
0	-2.635	2.507
0	-2.601	2.4316
0	-2.567	2.3499
0	-2.533	2.2745
0	-2.482	2.1991
0	-2.448	2.1237
0	-2.397	2.0546
0	-2.346	1.9792
0	-2.312	1.9101
0	-2.261	1.841
0	-2.21	1.7718
0	-2.159	1.709
0	-2.108	1.6462
0	-2.057	1.5833
0	-2.006	1.5205
0	-1.955	1.464
0	-1.904	1.4011
0	-1.853	1.3446
0	-1.802	1.2943
0	-1.751	1.2378
0	-1.7	1.1875
0	-1.666	1.1372
0	-1.615	1.087
0	-1.564	1.0367
0	-1.53	0.99273
0	-1.479	0.94246
0	-1.445	0.89848
0	-1.411	0.86079
0	-1.36	0.8168
0	-1.326	0.77282
0	-1.292	0.73512
0	-1.258	0.69742
0	-1.224	0.65973
0	-1.207	0.62203
0	-1.173	0.58433
0	-1.139	0.55291
0	-1.122	0.51521
0	-1.088	0.4838
0	-1.071	0.45238
0	-1.054	0.42097
0	-1.02	0.38955
0	-1.003	0.35814
2	-0.986	0.32672
2	-0.952	0.29531
2	-0.935	0.27017
2	-0.901	0.23876
2	-0.884	0.21363
2	-0.85	0.18849
2	-0.833	0.16336
2	-0.816	0.13823
2	-0.799	0.1131
2	-0.765	0.087963
2	-0.748	0.069114
2	-0.731	0.043982
2	-0.714	0.025132
2	-0.714	0
2	-0.697	6.2642
2	-0.68	6.2391
2	-0.663	6.2203
2	-0.663	6.2014
2	-0.646	6.1826
2	-0.646	6.1637
2	-0.629	6.1449
2	-0.629	6.1197
2	-0.629	6.1009
2	-0.612	6.082
2	-0.612	6.0695
2	-0.612	6.0506
2	-0.612	6.0318
2	-0.612	6.0129
2	-0.612	5.9941
2	-0.612	5.9752
2	-0.612	5.9564
2	-0.612	5.9375
2	-0.612	5.9187
2	-0.629	5.8998
2	-0.629	5.881
2	-0.629	5.8621
2	-0.646	5.8433
2	-0.646	5.8244
2	-0.663	5.7993
2	-0.663	5.7805
2	-0.68	5.7616
2	-0.68	5.7428
2	-0.697	5.7176
2	-0.714	5.6988
2	-0.731	5.6799
2	-0.748	5.6548
2	-0.765	5.6297
2	-0.782	5.6108
2	-0.799	5.5857
2	-0.816	5.5605
2	-0.833	5.5354
0	-0.867	5.5103
0	-0.901	5.4851
0	-0.935	5.4537
0	-0.969	5.4286
1	-1.003	5.3972
1	-1.054	5.3658
1	-1.122	5.3343
1	-1.173	5.2966
1	-1.224	5.2652
1	-1.275	5.2275
1	-1.343	5.1836
1	-1.394	5.1459
1	-1.445	5.1019
1	-1.513	5.0579
1	-1.564	5.0076
1	-1.632	4.9637
1	-1.7	4.9134
1	-1.751	4.8568
1	-1.819	4.8066
0	-1.87	4.75
0	-1.921	4.6935
0	-1.972	4.6369
0	-2.006	4.5741
0	-2.057	4.5113
0	-2.108	4.4484
0	-2.159	4.3856
0	-2.21	4.3228
0	-2.244	4.2537
0	-2.295	4.1845
0	-2.329	4.1154
0	-2.363	4.0463
0	-2.414	3.9709
0	-2.448	3.9018
0	-2.465	3.8264
0	-2.499	3.751
0	-2.533	3.6756
0	-2.55	3.6002
0	-2.567	3.5248
0	-2.584	3.4431
0	-2.601	3.3677
0	-2.601	3.2861
0	-2.618	3.2107
0	-2.618	3.129
0	-2.601	3.0536
0	-2.601	2.9719
0	-2.584	2.8965
0	-2.567	2.8211
0	-2.55	2.7394
0	-2.533	2.664
0	-2.499	2.5886
0	-2.482	2.5132
0	-2.448	2.4378
0	-2.414	2.3687
0	-2.38	2.2933
0	-2.329	2.2242
0	-2.295	2.1551
0	-2.244	2.086
0	-2.21	2.0169
0	-2.159	1.954
0	-2.108	1.8912
0	-2.057	1.8284
0	-2.006	1.7655
0	-1.955	1.7027
0	-1.904	1.6462
0	-1.853	1.5896
0	-1.802	1.5331
0	-1.751	1.4828
0	-1.7	1.4325
0	-1.649	1.376
0	-1.598	1.332
0	-1.564	1.2817
0	-1.513	1.2378
0	-1.462	1.1938
0	-1.411	1.1498
0	-1.36	1.1058
0	-1.326	1.0618
0	-1.275	1.0241
0	-1.241	0.98645
0	-1.19	0.94875
0	-1.156	0.91733
0	-1.105	0.87963
0	-1.071	0.84822
0	-1.037	0.8168
0	-1.003	0.78539
0	-0.969	0.75397
0	-0.935	0.72884
0	-0.901	0.69742
0	-0.867	0.67229
0	-0.833	0.64716
0	-0.799	0.62203
0	-0.782	0.59689
0	-0.748	0.57805
0	-0.714	0.55291
0	-0.697	0.53406
0	-0.663	0.50893
0	-0.646	0.49008
0	-0.612	0.47123
0	-0.595	0.45238
0	-0.578	0.43353
1	-0.561	0.42097
1	-0.544	0.40212
1	-0.544	0.38327
1	-0.527	0.3707
1	-0.527	0.35185
1	-0.527	0.33929
1	-0.527	0.32044
1	-0.527	0.30159
0	-0.51	0.28902
0	-0.493	0.27646
0	-0.476	0.25761
0	-0.459	0.24504
0	-0.459	0.23247
0	-0.442	0.21991
0	-0.425	0.20106
0	-0.425	0.18849
0	-0.408	0.17593
0	-0.408	0.16336
0	-0.391	0.15079
0	-0.391	0.13823
0	-0.374	0.13195
0	-0.374	0.11938
0	-0.374	0.10681
0	-0.357	0.094246
0	-0.357	0.08168
0	-0.357	0.075397
0	-0.34	0.062831
2	-0.34	0.050265
2	-0.323	0.043982
2	-0.306	0.031415
2	-0.306	0.025132
2	-0.289	0.012566
2	-0.272	0.0062831
2	-0.255	6.2768
2	-0.238	6.2705
2	-0.221	6.2642
2	-0.221	6.258
2	-0.204	6.2517
0	-0.204	6.2454
0	-0.204	6.2391
0	-0.204	6.2328
0	-0.204	6.2265
0	-0.221	6.2203
0	-0.221	6.214
0	-0.221	6.2077
0	-0.221	6.1951
0	-0.221	6.1889
2	-0.238	6.1826
2	-0.221	6.1763
2	-0.221	6.17
2	-0.204	6.1637
2	-0.204	6.1574
2	-0.187	6.1512
2	-0.187	6.1449
2	-0.187	6.1386
2	-0.17	6.1323
2	-0.17	6.126
2	-0.17	6.1197
2	-0.153	6.1197
2	-0.153	6.1135
2	-0.153	6.1072
2	-0.136	6.1009
2	-0.136	6.1009
2	-0.136	6.0946
2	-0.119	6.0883
2	-0.119	6.0883
2	-0.119	6.082
2	-0.119	6.082
2	-0.119	6.0758
2	-0.102	6.0695
2	-0.102	6.0695
2	-0.102	6.0632
2	-0.102	6.0632
2	-0.102	6.0569
2	-0.102	6.0569
2	-0.085	6.0506
2	-0.085	6.0506
2	-0.085	6.0443
2	-0.085	6.0443
2	-0.085	6.0381
2	-0.085	6.0381
2	-0.085	6.0381
2	-0.085	6.0318
2	-0.085	6.0318
2	-0.085	6.0255
2	-0.085	6.0255
2	-0.068	6.0255
2	-0.068	6.0192
2	-0.068	6.0192
2	-0.068	6.0129
2	-0.068	6.0129
2	-0.068	6.0129
2	-0.068	6.0066
2	-0.068	6.0066
2	-0.068	6.0004
2	-0.068	6.0004
2	-0.068	6.0004
2	-0.068	5.9941
2	-0.068	5.9941
2	-0.068	5.9878
2	-0.068	5.9878
2	-0.085	5.9878
2	-0.085	5.9815
2	-0.085	5.9815
2	-0.085	5.9752
2	-0.085	5.9752
2	-0.085	5.9689
2	-0.085	5.9689
2	-0.085	5.9689
2	-0.085	5.9627
2	-0.085	5.9627
2	-0.085	5.9564
2	-0.102	5.9564
2	-0.102	5.9501
2	-0.102	5.9501
2	-0.102	5.9438
2	-0.102	5.9438
2	-0.102	5.9375
2	-0.119	5.9313
2	-0.119	5.9313
2	-0.119	5.925
2	-0.119	5.925
2	-0.136	5.9187
2	-0.136	5.9124
2	-0.136	5.9124
2	-0.136	5.9061
2	-0.153	5.8998
2	-0.153	5.8936
2	-0.153	5.8936
2	-0.17	5.8873
2	-0.17	5.881
2	-0.17	5.8747
2	-0.187	5.8684
2	-0.187	5.8621
2	-0.187	5.8559
2	-0.204	5.8496
2	-0.204	5.8433
2	-0.221	5.837
2	-0.221	5.8307
2	-0.238	5.8244
2	-0.238	5.8182
2	-0.255	5.8119
2	-0.255	5.8056
2	-0.272	5.793
2	-0.272	5.7867
2	-0.289	5.7805
2	-0.306	5.7679
2	-0.306	5.7616
2	-0.323	5.749
2	-0.34	5.7365
0	-0.357	5.7302
1	-0.391	5.7176
1	-0.425	5.705
1	-0.459	5.6925
1	-0.51	5.6736
1	-0.544	5.6611
1	-0.595	5.6422
1	-0.629	5.6234
1	-0.68	5.6045
1	-0.731	5.5857
1	-0.765	5.5605
1	-0.816	5.5354
1	-0.867	5.5103
1	-0.918	5.4851
1	-0.952	5.4537
1	-1.003	5.4286
1	-1.054	5.3972
1	-1.105	5.3595
1	-1.173	5.3281
1	-1.224	5.2904
1	-1.275	5.2527
1	-1.326	5.215
1	-1.394	5.171
1	-1.445	5.1333
1	-1.513	5.0893
1	-1.564	5.039
1	-1.632	4.9951
0	-1.666	4.9448
0	-1.717	4.8883
0	-1.768	4.838
0	-1.819	4.7814
0	-1.87	4.7312
0	-1.921	4.6746
0	-1.972	4.6118
0	-2.006	4.5553
0	-2.057	4.4924
0	-2.108	4.4296
0	-2.159	4.3667
0	-2.21	4.2976
0	-2.244	4.2348
0	-2.295	4.1657
0	-2.329	4.0966
0	-2.363	4.0212
0	-2.397	3.9521
0	-2.431	3.8767
0	-2.465	3.8076
0	-2.499	3.7322
0	-2.516	3.6568
0	-2.55	3.5814
0	-2.567	3.4997
0	-2.584	3.4243
0	-2.584	3.3489
0	-2.601	3.2672
0	-2.601	3.1918
0	-2.601	3.1101
0	-2.601	3.0347
0	-2.584	2.9593
0	-2.567	2.8777
0	-2.55	2.8023
0	-2.533	2.7269
0	-2.516	2.6515
0	-2.482	2.5761
0	-2.465	2.5007
0	-2.431	2.4253
0	-2.397	2.3562
0	-2.346	2.2808
0	-2.312	2.2117
0	-2.278	2.1425
0	-2.227	2.0734
0	-2.176	2.0106
0	-2.142	1.9415
0	-2.091	1.8786
0	-2.04	1.8158
0	-1.989	1.7593
0	-1.938	1.6964
0	-1.887	1.6399
0	-1.836	1.5833
0	-1.785	1.5331
0	-1.734	1.4765
0	-1.683	1.4263
0	-1.632	1.376
0	-1.581	1.3257
0	-1.53	1.2817
0	-1.479	1.2315
0	-1.445	1.1875
0	-1.394	1.1498
0	-1.343	1.1058
0	-1.292	1.0681
0	-1.258	1.0304
0	-1.207	0.99273
0	-1.173	0.95503
0	-1.122	0.91733
0	-1.088	0.88592
0	-1.054	0.8545
0	-1.02	0.82309
0	-0.969	0.79167
0	-0.935	0.76654
0	-0.901	0.73512
0	-0.867	0.70999
0	-0.833	0.68486
0	-0.816	0.65973
0	-0.782	0.63459
0	-0.748	0.60946
0	-0.714	0.59061
0	-0.697	0.56548
0	-0.663	0.54663
0	-0.646	0.52778
0	-0.612	0.50893
0	-0.595	0.49008
0	-0.561	0.47123
0	-0.544	0.45238
0	-0.527	0.43982
0	-0.493	0.42097
0	-0.476	0.4084
0	-0.459	0.39583
0	-0.442	0.37699
0	-0.425	0.36442
0	-0.408	0.35185
0	-0.391	0.33929
0	-0.374	0.32672
0	-0.357	0.32044
0	-0.34	0.30787
0	-0.323	0.29531
0	-0.306	0.28902
1	-0.289	0.27646
1	-0.289	0.27017
1	-0.289	0.26389
1	-0.289	0.25132
1	-0.289	0.24504
1	-0.289	0.23247
1	-0.306	0.22619
1	-0.306	0.21363
1	-0.306	0.20734
1	-0.306	0.19478
0	-0.289	0.18849
0	-0.289	0.17593
0	-0.272	0.16964
0	-0.272	0.16336
0	-0.255	0.15079
1	-0.255	0.14451
1	-0.255	0.13823
1	-0.272	0.13195
1	-0.272	0.11938
1	-0.289	0.1131
1	-0.289	0.10053
0	-0.289	0.094246
0	-0.272	0.087963
0	-0.272	0.075397
0	-0.272	0.069114
0	-0.272	0.062831
0	-0.255	0.050265
0	-0.255	0.043982
0	-0.255	0.037699
0	-0.255	0.025132
2	-0.255	0.018849
2	-0.238	0.012566
2	-0.221	0.0062831
2	-0.204	0
2	-0.204	6.2768
2	-0.187	6.2705
2	-0.17	6.2642
2	-0.153	6.258
2	-0.153	6.2517
2	-0.136	6.2517
2	-0.119	6.2454
2	-0.119	6.2391
2	-0.102	6.2391
2	-0.085	6.2328
2	-0.085	6.2328
2	-0.068	6.2265
2	-0.051	6.2265
2	-0.051	6.2265
2	-0.034	6.2265
2	-0.017	6.2203
2	-0.017	6.2203
2	0	6.2203
2	0	6.2203
2	0	6.2203
2	0.017	6.2203
0	0.017	6.2203
0	0	6.2203
0	0	6.2203
0	0	6.2265
0	0	6.2265
0	0	6.2265
0	0	6.2265
0	0	6.2265
0	0	6.2265
0	0	6.2265
2	0	6.2265
2	0	6.2203
2	0	6.2265
2	0.017	6.2265
2	0.017	6.2265
2	0.034	6.2265
2	0.051	6.2265
2	0.051	6.2265
0	0.051	6.2328
0	0.051	6.2328
0	0.051	6.2328
0	0.051	6.2391
0	0.051	6.2391
0	0.034	6.2391
0	0.034	6.2391
0	0.034	6.2454
2	0.034	6.2454
2	0.051	6.2454
2	0.068	6.2454
2	0.068	6.2517
2	0.085	6.2517
2	0.102	6.258
2	0.102	6.258
2	0.119	6.2642
0	0.119	6.2642
0	0.119	6.2705
0	0.119	6.2705
0	0.119	6.2768
0	0.119	0
0	0.119	0
0	0.119	0.0062831
0	0.119	0.0062831
0	0.119	0.012566
1	0.119	0.018849
1	0.102	0.018849
1	0.102	0.025132
1	0.085	0.025132
1	0.068	0.031415
1	0.068	0.031415
1	0.051	0.031415
1	0.034	0.037699
1	0.017	0.037699
1	0.017	0.037699
1	0	0.037699
1	0	0.037699
1	0	0.037699
1	-0.017	0.037699
1	-0.034	0.037699
1	-0.034	0.037699
1	-0.051	0.031415
1	-0.068	0.031415
1	-0.068	0.031415
1	-0.085	0.025132
1	-0.102	0.025132
1	-0.102	0.018849
0	-0.102	0.018849
0	-0.102	0.012566
0	-0.102	0.012566
0	-0.102	0.0062831
0	-0.102	0
0	-0.102	0
0	-0.102	6.2768
0	-0.102	6.2768
0	-0.102	6.2705
2	-0.102	6.2705
2	-0.085	6.2642
2	-0.085	6.2642
2	-0.068	6.258
2	-0.051	6.258
2	-0.051	6.258
2	-0.034	6.258
2	-0.017	6.2517
2	0	6.2517
2	0	6.2517
2	0	6.2517
2	0.017	6.2517
2	0.034	6.2517
2	0.034	6.258
2	0.051	6.258
2	0.068	6.258
0	0.068	6.2642
0	0.068	6.2642
0	0.068	6.2642
1	0.051	6.2705
1	0.051	6.2705
1	0.034	6.2705
1	0.017	6.2705
1	0	6.2705
1	0	6.2705
1	0	6.2705
1	-0.017	6.2705
1	-0.034	6.2705
1	-0.051	6.2705
1	-0.068	6.2642
1	-0.085	6.2642
1	-0.085	6.2642
0	-0.085	6.258
0	-0.102	6.258
0	-0.102	6.2517
0	-0.102	6.2517
0	-0.102	6.2454
0	-0.102	6.2454
0	-0.102	6.2391
[truncated: 5,162 more rows]
