# Supplementary material for: Skilled motor control of an inverted pendulum implies low entropy of states but high entropy of actions
Source: PLoS Comput Biol. 2023 Jan 6;19(1):e1010810. doi: 10.1371/journal.pcbi.1010810 (PMC9851554; doi:10.1371/journal.pcbi.1010810)
Supplement: S2 File — The dataset within the file contains the data collected during the experiment. Each CSV file named “FRI_p_l.csv” corresponds to a different trial, where “p” stands for an unique numerical participant’s identifier and “l” stands for pendulum length (where “2” corresponds to 0.2, “3” to 0.3 m, “4” to 0.4 m, etc.). In every file, rows correspond to subsequent time steps, sampled with a frequency of 0.017 s. For every recorded time step, each column contains: the action selected by the trial’s participant (“action”). The value 0 corresponds to a “no action”, the value 1 represents an action that pushes the pendulum towards the clockwise direction and the value 2 corresponds to an action that pushes the pendulum towards the anti-clockwise direction.the angular velocity of the pendulum at that time step (“ang. velocity”), measured in rad s−1.the angle of the pendulum at that time step (“angle”), measured in rad with values in the interval [0, 2π) rad. The angle 0 rad corresponds to the pendulum oriented in its upright position.the single utility value associated to the whole trial (“utility”). (ZIP) [file pcbi.1010810.s002.zip › ExperimentalData/FRI_25_4.csv]

action	angular vel.	angle	trial utility
2	2.89	2.2682	-18.4421
2	0	3.2358
2	0	3.2358
2	-0.017	3.2358
2	-0.017	3.2358
2	-0.034	3.2358
2	-0.034	3.2358
2	-0.051	3.2358
2	-0.051	3.2295
2	-0.051	3.2295
2	-0.068	3.2295
2	-0.068	3.2232
2	-0.068	3.2232
2	-0.085	3.2232
2	-0.085	3.217
2	-0.102	3.217
2	-0.102	3.2107
2	-0.102	3.2107
2	-0.102	3.2044
2	-0.119	3.1981
2	-0.102	3.1981
2	-0.085	3.1918
2	-0.068	3.1918
2	-0.051	3.1918
2	-0.034	3.1855
2	-0.017	3.1855
2	0	3.1855
2	0	3.1855
2	0.017	3.1855
2	0.034	3.1855
2	0.051	3.1918
2	0.068	3.1918
2	0.085	3.1918
2	0.102	3.1981
2	0.119	3.1981
2	0.136	3.2044
2	0.136	3.2107
2	0.153	3.2107
2	0.17	3.217
2	0.187	3.2232
2	0.204	3.2295
2	0.221	3.2358
2	0.221	3.2421
2	0.238	3.2484
2	0.255	3.2609
2	0.255	3.2672
2	0.272	3.2735
2	0.238	3.2798
2	0.221	3.2923
2	0.221	3.2986
2	0.204	3.3049
2	0.187	3.3112
2	0.187	3.3175
2	0.17	3.3175
2	0.153	3.3238
2	0.136	3.33
2	0.119	3.3363
2	0.102	3.3363
2	0.085	3.3426
2	0.085	3.3426
2	0.068	3.3489
2	0.051	3.3489
2	0.034	3.3489
2	0.017	3.3489
2	0	3.3489
2	0	3.3489
2	-0.017	3.3489
2	-0.034	3.3489
2	-0.051	3.3489
2	-0.068	3.3489
2	-0.085	3.3426
2	-0.085	3.3426
2	-0.102	3.3363
2	-0.119	3.3363
2	-0.136	3.33
2	-0.153	3.3238
2	-0.17	3.3175
2	-0.17	3.3175
2	-0.204	3.3112
2	-0.238	3.3049
2	-0.272	3.2923
2	-0.306	3.2861
2	-0.34	3.2735
2	-0.374	3.2672
2	-0.374	3.2546
2	-0.391	3.2421
2	-0.391	3.2295
2	-0.391	3.217
1	-0.408	3.2044
1	-0.425	3.1918
1	-0.442	3.1793
1	-0.476	3.1667
1	-0.493	3.1478
1	-0.51	3.1353
1	-0.527	3.1164
1	-0.544	3.1038
1	-0.561	3.085
1	-0.578	3.0661
1	-0.595	3.0473
1	-0.612	3.0284
1	-0.629	3.0096
1	-0.629	2.9908
1	-0.646	2.9719
1	-0.646	2.9531
1	-0.646	2.9342
1	-0.663	2.9154
1	-0.663	2.8965
1	-0.663	2.8777
1	-0.663	2.8525
1	-0.663	2.8337
1	-0.646	2.8148
1	-0.646	2.796
1	-0.646	2.7771
1	-0.629	2.7583
1	-0.629	2.7394
1	-0.612	2.7206
1	-0.612	2.7017
1	-0.595	2.6829
1	-0.578	2.664
1	-0.561	2.6452
1	-0.544	2.6263
1	-0.527	2.6138
0	-0.493	2.5949
0	-0.459	2.5823
0	-0.408	2.5698
0	-0.374	2.5572
0	-0.323	2.5447
0	-0.289	2.5384
0	-0.238	2.5258
0	-0.204	2.5195
0	-0.153	2.5132
0	-0.119	2.5132
0	-0.068	2.507
2	-0.034	2.507
2	0.017	2.507
2	0.085	2.507
2	0.153	2.5132
2	0.221	2.5195
2	0.272	2.5258
2	0.34	2.5321
2	0.408	2.5447
2	0.459	2.5572
2	0.527	2.5761
2	0.578	2.5886
2	0.646	2.6075
2	0.697	2.6326
2	0.748	2.6515
2	0.816	2.6766
2	0.867	2.7017
2	0.918	2.7269
2	0.969	2.7583
2	1.003	2.7897
2	1.054	2.8148
2	1.088	2.8525
2	1.139	2.8839
2	1.173	2.9216
2	1.207	2.9531
2	1.241	2.9908
2	1.275	3.0284
2	1.292	3.0661
2	1.326	3.1101
2	1.343	3.1478
2	1.36	3.1855
2	1.377	3.2295
2	1.377	3.2735
2	1.394	3.3112
2	1.394	3.3552
2	1.394	3.3992
2	1.394	3.4369
2	1.394	3.4808
2	1.377	3.5248
2	1.377	3.5625
2	1.36	3.6065
2	1.343	3.6442
2	1.326	3.6882
2	1.309	3.7259
2	1.275	3.7636
2	1.258	3.8076
2	1.224	3.839
2	1.207	3.8767
2	1.173	3.9144
2	1.139	3.9521
2	1.105	3.9835
2	1.054	4.0149
2	1.02	4.0463
2	0.986	4.0777
2	0.935	4.1091
2	0.901	4.1343
2	0.85	4.1594
2	0.816	4.1845
2	0.765	4.2097
2	0.714	4.2348
2	0.663	4.2537
2	0.629	4.2725
2	0.578	4.2914
0	0.51	4.3102
0	0.442	4.3228
0	0.374	4.3353
0	0.289	4.3479
0	0.221	4.3542
0	0.153	4.3605
0	0.085	4.3605
1	0.017	4.3667
1	-0.051	4.3667
1	-0.153	4.3605
1	-0.238	4.3542
1	-0.323	4.3479
1	-0.425	4.3353
1	-0.51	4.3228
1	-0.595	4.3039
1	-0.68	4.2851
1	-0.782	4.2599
1	-0.867	4.2348
1	-0.952	4.2097
1	-1.037	4.1783
1	-1.122	4.1468
1	-1.207	4.1091
1	-1.275	4.0714
1	-1.36	4.0338
1	-1.445	3.9898
1	-1.513	3.9458
1	-1.581	3.9018
1	-1.649	3.8515
1	-1.717	3.8013
1	-1.785	3.751
1	-1.853	3.6945
1	-1.904	3.6379
1	-1.955	3.5814
1	-2.006	3.5185
1	-2.057	3.4557
1	-2.091	3.3929
1	-2.125	3.33
1	-2.159	3.2672
1	-2.193	3.2044
1	-2.21	3.1353
1	-2.227	3.0661
1	-2.227	3.0033
1	-2.244	2.9342
1	-2.244	2.8651
1	-2.244	2.8023
1	-2.227	2.7332
1	-2.21	2.664
1	-2.193	2.6012
1	-2.176	2.5321
1	-2.159	2.4693
1	-2.125	2.4001
1	-2.091	2.3373
1	-2.057	2.2745
1	-2.023	2.2179
1	-1.972	2.1551
1	-1.938	2.0986
0	-1.87	2.042
0	-1.802	1.9855
0	-1.717	1.9289
0	-1.649	1.8786
0	-1.581	1.8347
0	-1.513	1.7844
0	-1.428	1.7404
0	-1.36	1.6964
0	-1.275	1.6587
0	-1.207	1.621
0	-1.139	1.5833
0	-1.054	1.5519
0	-0.986	1.5205
0	-0.901	1.4954
0	-0.833	1.464
0	-0.748	1.4451
0	-0.68	1.42
0	-0.612	1.4011
0	-0.527	1.3823
0	-0.459	1.3697
0	-0.391	1.3572
0	-0.306	1.3446
0	-0.238	1.3383
0	-0.17	1.332
1	-0.085	1.3257
1	-0.034	1.3257
1	0	1.3257
1	0.051	1.3257
1	0.102	1.3257
1	0.153	1.332
1	0.204	1.3383
1	0.255	1.3446
1	0.306	1.3509
1	0.357	1.3634
1	0.425	1.376
1	0.476	1.3886
1	0.527	1.4011
1	0.578	1.42
0	0.646	1.4388
0	0.731	1.4577
0	0.799	1.4828
0	0.867	1.5079
0	0.952	1.5394
0	1.02	1.5645
2	1.105	1.5959
2	1.19	1.6336
2	1.292	1.6713
2	1.377	1.709
2	1.479	1.753
2	1.564	1.797
2	1.666	1.8472
2	1.751	1.8975
2	1.836	1.954
2	1.921	2.0106
2	2.006	2.0671
2	2.091	2.13
2	2.176	2.1991
2	2.261	2.2619
2	2.329	2.331
2	2.397	2.4064
2	2.465	2.4755
2	2.533	2.5509
2	2.584	2.6326
2	2.652	2.708
2	2.686	2.7897
2	2.737	2.8714
2	2.771	2.9531
2	2.805	3.0347
2	2.822	3.1227
2	2.839	3.2044
2	2.856	3.2923
2	2.856	3.3803
0	2.839	3.462
0	2.805	3.5499
0	2.771	3.6316
0	2.737	3.7133
0	2.686	3.795
0	2.635	3.8767
0	2.584	3.9583
0	2.516	4.0338
0	2.465	4.1091
0	2.397	4.1783
0	2.329	4.2537
0	2.261	4.3228
0	2.193	4.3856
0	2.125	4.4547
0	2.04	4.5175
0	1.972	4.5741
0	1.887	4.6369
0	1.819	4.6872
0	1.734	4.7437
0	1.666	4.794
0	1.581	4.8443
0	1.513	4.8883
0	1.445	4.9322
0	1.36	4.9762
0	1.292	5.0202
0	1.224	5.0579
0	1.156	5.0893
0	1.088	5.127
0	1.02	5.1584
0	0.952	5.1898
0	0.884	5.215
0	0.816	5.2401
0	0.748	5.2652
0	0.68	5.2841
0	0.629	5.3029
0	0.561	5.3218
0	0.493	5.3406
0	0.442	5.3532
0	0.374	5.3658
0	0.323	5.3783
2	0.255	5.3846
2	0.221	5.3909
2	0.187	5.4035
2	0.153	5.4035
2	0.119	5.4097
2	0.068	5.4097
2	0.034	5.416
2	0	5.416
2	-0.017	5.416
2	-0.051	5.416
2	-0.102	5.4097
2	-0.136	5.4097
2	-0.17	5.4035
2	-0.204	5.3972
2	-0.238	5.3909
2	-0.289	5.3846
2	-0.323	5.372
0	-0.374	5.3595
0	-0.442	5.3469
0	-0.493	5.3343
0	-0.561	5.3218
0	-0.629	5.3029
0	-0.68	5.2841
0	-0.748	5.2589
0	-0.816	5.2338
0	-0.867	5.2087
0	-0.935	5.1836
0	-1.003	5.1521
0	-1.071	5.1207
0	-1.139	5.0893
0	-1.207	5.0516
1	-1.292	5.0139
1	-1.377	4.9762
1	-1.462	4.9322
1	-1.564	4.8883
1	-1.649	4.838
1	-1.751	4.7877
1	-1.836	4.7312
1	-1.938	4.6746
1	-2.023	4.6181
1	-2.125	4.5553
1	-2.21	4.4861
1	-2.312	4.417
1	-2.397	4.3479
1	-2.482	4.2725
1	-2.567	4.1971
1	-2.652	4.1217
1	-2.737	4.04
1	-2.805	3.9583
1	-2.89	3.8704
1	-2.941	3.7824
1	-3.009	3.6945
1	-3.06	3.6002
1	-3.111	3.506
1	-3.162	3.4117
0	-3.179	3.3175
0	-3.179	3.2232
0	-3.179	3.129
0	-3.179	3.0347
0	-3.162	2.9342
0	-3.145	2.84
0	-3.111	2.7457
0	-3.077	2.6515
0	-3.043	2.5635
0	-2.992	2.4693
0	-2.941	2.3813
0	-2.89	2.2933
0	-2.839	2.2054
0	-2.771	2.1237
0	-2.703	2.042
0	-2.635	1.9603
0	-2.567	1.8849
0	-2.482	1.8095
0	-2.414	1.7341
0	-2.346	1.6587
0	-2.261	1.5896
0	-2.193	1.5268
0	-2.108	1.4577
0	-2.04	1.3948
0	-1.955	1.3383
0	-1.887	1.2817
0	-1.819	1.2252
0	-1.751	1.1687
0	-1.683	1.1184
0	-1.615	1.0681
0	-1.547	1.0241
0	-1.479	0.97388
0	-1.411	0.9299
0	-1.36	0.8922
0	-1.292	0.84822
0	-1.241	0.81052
0	-1.19	0.77282
0	-1.139	0.74141
0	-1.088	0.70371
0	-1.037	0.67229
0	-0.986	0.64716
0	-0.952	0.61574
0	-0.901	0.58433
0	-0.867	0.5592
0	-0.816	0.53406
0	-0.782	0.50893
0	-0.748	0.49008
0	-0.714	0.46495
0	-0.68	0.4461
0	-0.646	0.42097
2	-0.612	0.40212
2	-0.561	0.38955
2	-0.51	0.3707
2	-0.476	0.35814
2	-0.425	0.33929
2	-0.374	0.32672
2	-0.34	0.32044
2	-0.289	0.30787
2	-0.238	0.30159
2	-0.204	0.29531
2	-0.153	0.28902
2	-0.119	0.28274
2	-0.085	0.28274
2	-0.034	0.27646
2	0	0.27646
2	0.034	0.27646
0	0.051	0.27646
0	0.068	0.28274
0	0.085	0.28274
0	0.119	0.28902
0	0.136	0.28902
0	0.153	0.29531
0	0.17	0.30159
0	0.204	0.30787
0	0.221	0.31416
1	0.255	0.32044
1	0.255	0.32672
1	0.255	0.33929
1	0.255	0.34557
1	0.272	0.35185
1	0.272	0.35814
1	0.272	0.3707
1	0.289	0.37699
1	0.289	0.38955
1	0.306	0.39583
1	0.306	0.4084
1	0.323	0.41469
1	0.323	0.42725
1	0.34	0.43353
1	0.357	0.4461
1	0.374	0.45867
1	0.374	0.47123
1	0.391	0.4838
1	0.408	0.49008
1	0.425	0.50893
1	0.442	0.5215
1	0.459	0.53406
0	0.493	0.54663
0	0.544	0.56548
0	0.578	0.57805
2	0.612	0.59689
2	0.68	0.61574
2	0.748	0.64088
2	0.816	0.66601
2	0.884	0.69114
2	0.952	0.71627
2	1.02	0.74769
2	1.088	0.7791
2	1.156	0.81052
2	1.241	0.84822
2	1.309	0.88592
2	1.394	0.9299
2	1.479	0.9676
2	1.547	1.0179
2	1.632	1.0618
2	1.717	1.1121
2	1.819	1.1687
2	1.904	1.2252
2	1.989	1.2817
2	2.091	1.3446
2	2.176	1.4074
2	2.278	1.4765
2	2.363	1.5456
2	2.465	1.6148
2	2.55	1.6902
2	2.652	1.7718
2	2.737	1.8535
2	2.822	1.9352
2	2.907	2.0232
2	2.992	2.1111
2	3.077	2.2054
2	3.162	2.2933
2	3.23	2.3939
2	3.298	2.4881
2	3.349	2.5886
2	3.417	2.6892
2	3.451	2.796
2	3.502	2.9028
2	3.536	3.0033
2	3.553	3.1101
2	3.57	3.217
2	3.587	3.33
2	3.587	3.4369
2	3.57	3.5437
2	3.553	3.6505
2	3.536	3.7573
2	3.502	3.8641
0	3.451	3.9646
0	3.4	4.0714
0	3.332	4.172
0	3.264	4.2725
0	3.196	4.3667
0	3.111	4.461
0	3.043	4.5553
0	2.975	4.6432
0	2.89	4.7312
0	2.822	4.8191
0	2.737	4.9008
0	2.669	4.9825
0	2.601	5.0642
0	2.516	5.1396
0	2.448	5.215
1	2.397	5.2904
1	2.312	5.3595
1	2.227	5.4286
1	2.142	5.4914
1	2.074	5.5543
1	2.006	5.6171
1	1.938	5.6799
1	1.887	5.7365
1	1.819	5.793
1	1.768	5.8433
1	1.717	5.8998
1	1.666	5.9501
1	1.632	6.0004
1	1.581	6.0443
1	1.547	6.0946
1	1.513	6.1386
1	1.479	6.1889
1	1.462	6.2328
1	1.445	6.2768
1	1.411	0.031415
1	1.394	0.075397
1	1.394	0.11938
1	1.377	0.16336
1	1.377	0.20106
1	1.36	0.24504
1	1.36	0.28274
1	1.36	0.32672
1	1.377	0.36442
1	1.377	0.4084
1	1.394	0.45238
1	1.411	0.49008
1	1.411	0.53406
1	1.445	0.57805
1	1.462	0.62203
1	1.479	0.66601
1	1.513	0.70999
1	1.547	0.76026
0	1.598	0.80424
0	1.649	0.8545
0	1.7	0.90477
0	1.768	0.95503
2	1.819	1.0116
2	1.904	1.0681
2	1.989	1.1247
2	2.074	1.1875
2	2.176	1.2503
2	2.261	1.3195
2	2.363	1.3886
2	2.448	1.4577
2	2.55	1.5331
2	2.635	1.6148
2	2.737	1.6902
2	2.822	1.7781
2	2.907	1.8598
2	3.009	1.954
2	3.094	2.042
2	3.179	2.1362
2	3.247	2.2368
2	3.332	2.331
0	3.383	2.4316
0	3.417	2.5384
0	3.468	2.6389
0	3.485	2.7457
0	3.519	2.8525
0	3.536	2.9531
0	3.536	3.0599
0	3.536	3.1667
0	3.536	3.2735
0	3.519	3.3803
0	3.485	3.4871
0	3.468	3.5877
0	3.417	3.6945
0	3.383	3.795
0	3.332	3.8955
0	3.264	3.996
0	3.213	4.0966
0	3.145	4.1908
0	3.077	4.2851
0	3.009	4.373
0	2.941	4.461
0	2.856	4.549
0	2.788	4.6369
0	2.703	4.7186
0	2.635	4.8003
0	2.55	4.8757
0	2.482	4.9511
0	2.414	5.0265
0	2.329	5.0956
1	2.261	5.1647
1	2.176	5.2338
1	2.091	5.2966
1	2.006	5.3595
1	1.938	5.4223
1	1.853	5.4789
1	1.785	5.5291
1	1.717	5.5857
1	1.649	5.6359
1	1.581	5.6799
1	1.513	5.7302
1	1.462	5.7742
1	1.394	5.8182
1	1.343	5.8559
1	1.292	5.8998
1	1.258	5.9375
1	1.207	5.9752
1	1.156	6.0129
1	1.122	6.0443
1	1.088	6.0758
1	1.054	6.1135
1	1.02	6.1386
1	0.986	6.17
1	0.969	6.2014
1	0.935	6.2328
1	0.918	6.258
1	0.884	0
1	0.867	0.031415
1	0.85	0.056548
1	0.833	0.08168
1	0.833	0.10681
1	0.816	0.13195
1	0.799	0.15708
1	0.799	0.18221
1	0.799	0.20106
1	0.782	0.22619
1	0.782	0.25132
1	0.782	0.27646
1	0.782	0.30159
1	0.782	0.32044
1	0.799	0.34557
1	0.799	0.3707
1	0.799	0.39583
1	0.816	0.42097
1	0.816	0.4461
1	0.833	0.47123
1	0.85	0.49637
0	0.884	0.5215
0	0.918	0.54663
0	0.969	0.57805
0	1.003	0.60946
0	1.054	0.64088
0	1.088	0.67229
2	1.139	0.70371
2	1.207	0.74141
2	1.292	0.7791
2	1.36	0.8168
2	1.428	0.86079
2	1.513	0.90477
2	1.598	0.94875
2	1.666	0.99901
2	1.751	1.0493
2	1.836	1.1058
2	1.921	1.1624
2	2.023	1.2252
2	2.108	1.2817
2	2.193	1.3509
2	2.295	1.4137
2	2.38	1.4891
2	2.482	1.5582
2	2.567	1.6336
2	2.669	1.7153
2	2.754	1.797
2	2.856	1.8786
2	2.941	1.9666
0	3.009	2.0609
0	3.077	2.1488
0	3.128	2.2431
0	3.179	2.3373
0	3.23	2.4316
0	3.281	2.5321
0	3.315	2.6326
0	3.349	2.7332
0	3.366	2.8337
0	3.383	2.9342
0	3.4	3.0347
0	3.4	3.1353
0	3.4	3.2421
0	3.383	3.3426
0	3.366	3.4431
1	3.332	3.5437
1	3.281	3.6442
1	3.213	3.7384
1	3.145	3.839
1	3.077	3.9332
1	2.992	4.0212
1	2.924	4.1091
1	2.839	4.1971
1	2.737	4.2788
1	2.652	4.3605
1	2.567	4.4421
1	2.465	4.5175
1	2.363	4.5867
1	2.278	4.6621
1	2.176	4.7249
1	2.074	4.7877
1	1.989	4.8506
1	1.887	4.9134
1	1.802	4.9637
1	1.7	5.0202
1	1.615	5.0705
1	1.513	5.1144
1	1.428	5.1584
0	1.36	5.2024
0	1.292	5.2401
0	1.241	5.2841
0	1.173	5.3155
0	1.105	5.3532
0	1.054	5.3846
0	0.986	5.416
0	0.935	5.4474
0	0.884	5.4726
0	0.816	5.4977
0	0.765	5.5228
0	0.714	5.5417
0	0.663	5.5668
0	0.629	5.5857
0	0.578	5.6045
0	0.527	5.6234
0	0.476	5.6359
0	0.442	5.6485
0	0.391	5.6611
0	0.357	5.6736
0	0.306	5.6862
0	0.272	5.6925
0	0.221	5.6988
0	0.187	5.705
0	0.136	5.7113
0	0.102	5.7176
0	0.068	5.7176
0	0.017	5.7176
0	0	5.7176
0	-0.034	5.7176
0	-0.085	5.7176
0	-0.119	5.7113
0	-0.17	5.7113
0	-0.204	5.705
0	-0.238	5.6988
0	-0.289	5.6862
2	-0.323	5.6799
2	-0.357	5.6674
2	-0.374	5.6548
2	-0.391	5.6485
2	-0.425	5.6359
2	-0.442	5.6171
2	-0.476	5.6045
2	-0.493	5.592
2	-0.527	5.5731
2	-0.561	5.5605
2	-0.578	5.5417
2	-0.612	5.5228
2	-0.646	5.504
2	-0.68	5.4851
2	-0.714	5.4663
0	-0.765	5.4412
0	-0.816	5.416
0	-0.884	5.3909
1	-0.935	5.3658
1	-1.02	5.3343
1	-1.105	5.3029
1	-1.173	5.2652
1	-1.258	5.2338
1	-1.343	5.1898
1	-1.445	5.1521
1	-1.53	5.1019
1	-1.615	5.0579
1	-1.7	5.0076
1	-1.802	4.9574
1	-1.887	4.9008
1	-1.989	4.838
1	-2.074	4.7814
1	-2.176	4.7186
1	-2.261	4.6495
1	-2.363	4.5804
1	-2.448	4.505
1	-2.55	4.4296
1	-2.635	4.3542
1	-2.72	4.2725
1	-2.805	4.1908
1	-2.89	4.1029
1	-2.975	4.0149
1	-3.043	3.9269
1	-3.111	3.8327
1	-3.179	3.7384
1	-3.23	3.6442
1	-3.281	3.5437
1	-3.332	3.4431
1	-3.366	3.3426
1	-3.4	3.2421
0	-3.4	3.1416
0	-3.4	3.041
0	-3.383	2.9342
0	-3.366	2.8337
0	-3.332	2.7332
0	-3.298	2.6326
0	-3.264	2.5384
0	-3.213	2.4378
0	-3.162	2.3436
0	-3.094	2.2494
0	-3.043	2.1551
0	-2.975	2.0671
0	-2.907	1.9792
0	-2.839	1.8912
0	-2.754	1.8095
0	-2.686	1.7279
0	-2.601	1.6462
0	-2.533	1.5708
0	-2.448	1.4954
0	-2.38	1.42
0	-2.312	1.3509
0	-2.227	1.2817
0	-2.159	1.2126
0	-2.091	1.1498
0	-2.023	1.087
0	-1.955	1.0304
0	-1.887	0.97388
0	-1.836	0.91733
0	-1.768	0.86079
0	-1.717	0.81052
0	-1.666	0.76026
0	-1.615	0.70999
0	-1.564	0.65973
0	-1.513	0.61574
0	-1.462	0.57176
0	-1.428	0.52778
2	-1.394	0.4838
2	-1.343	0.43982
2	-1.292	0.40212
2	-1.241	0.36442
2	-1.19	0.32672
2	-1.139	0.28902
2	-1.105	0.25761
2	-1.071	0.22619
2	-1.037	0.19478
2	-1.003	0.16336
2	-0.969	0.13195
2	-0.935	0.10681
2	-0.901	0.075397
2	-0.884	0.050265
2	-0.85	0.025132
2	-0.833	0
2	-0.816	6.258
2	-0.799	6.2328
2	-0.782	6.2077
2	-0.765	6.1826
2	-0.748	6.1637
2	-0.748	6.1386
2	-0.731	6.1135
0	-0.748	6.0946
2	-0.765	6.0695
2	-0.765	6.0443
2	-0.748	6.0255
2	-0.748	6.0004
2	-0.748	5.9815
2	-0.765	5.9564
2	-0.765	5.9313
2	-0.765	5.9124
2	-0.782	5.8873
2	-0.782	5.8621
2	-0.799	5.837
2	-0.799	5.8119
2	-0.816	5.793
2	-0.833	5.7679
2	-0.85	5.7365
2	-0.867	5.7113
2	-0.884	5.6862
2	-0.918	5.6611
2	-0.935	5.6297
2	-0.969	5.6045
2	-0.986	5.5731
2	-1.02	5.5417
2	-1.054	5.5103
1	-1.105	5.4789
1	-1.173	5.4474
1	-1.258	5.4097
1	-1.326	5.372
1	-1.411	5.3281
1	-1.496	5.2841
1	-1.581	5.2401
1	-1.666	5.1898
1	-1.751	5.1396
1	-1.836	5.083
1	-1.921	5.0265
1	-2.023	4.9699
1	-2.108	4.9071
1	-2.193	4.838
1	-2.295	4.7752
1	-2.397	4.6998
1	-2.482	4.6306
1	-2.584	4.5553
1	-2.669	4.4736
1	-2.754	4.3919
1	-2.856	4.3102
1	-2.941	4.2222
1	-3.026	4.1343
1	-3.094	4.04
1	-3.179	3.9458
1	-3.247	3.8515
0	-3.281	3.751
0	-3.332	3.6505
0	-3.366	3.5499
0	-3.383	3.4494
0	-3.4	3.3489
0	-3.417	3.2421
0	-3.417	3.1416
0	-3.4	3.041
0	-3.4	2.9342
0	-3.383	2.8337
0	-3.349	2.7332
0	-3.315	2.6326
0	-3.264	2.5321
0	-3.23	2.4378
0	-3.179	2.3436
0	-3.111	2.2494
0	-3.06	2.1551
2	-2.992	2.0609
2	-2.89	1.9729
2	-2.805	1.8912
2	-2.72	1.8033
2	-2.618	1.7279
2	-2.516	1.6462
2	-2.431	1.5708
2	-2.329	1.5017
2	-2.227	1.4325
2	-2.142	1.3697
2	-2.04	1.3069
2	-1.955	1.2441
2	-1.853	1.1875
2	-1.768	1.131
2	-1.683	1.0807
2	-1.598	1.0304
2	-1.513	0.98645
2	-1.428	0.94246
2	-1.343	0.89848
2	-1.258	0.86079
2	-1.19	0.82309
2	-1.122	0.78539
2	-1.037	0.75397
2	-0.969	0.72256
2	-0.901	0.69742
2	-0.833	0.67229
2	-0.765	0.64716
2	-0.697	0.62203
2	-0.629	0.60318
2	-0.578	0.58433
2	-0.51	0.56548
2	-0.459	0.55291
2	-0.391	0.54035
2	-0.34	0.52778
2	-0.272	0.5215
2	-0.221	0.50893
2	-0.153	0.50893
2	-0.102	0.50265
2	-0.051	0.49637
2	0	0.49637
2	0.051	0.50265
2	0.102	0.50265
2	0.17	0.50893
2	0.221	0.51521
2	0.272	0.5215
2	0.34	0.52778
2	0.391	0.54035
0	0.425	0.55291
1	0.476	0.56548
1	0.493	0.58433
1	0.51	0.59689
1	0.544	0.61574
1	0.561	0.62831
1	0.578	0.64716
1	0.612	0.66601
1	0.629	0.68486
1	0.663	0.70371
1	0.697	0.72256
1	0.714	0.74769
1	0.748	0.76654
1	0.782	0.79167
1	0.816	0.8168
1	0.85	0.84193
2	0.901	0.86707
2	0.986	0.89848
2	1.071	0.9299
2	1.139	0.96131
2	1.224	0.99901
2	1.309	1.0367
2	1.394	1.0744
2	1.479	1.1184
2	1.564	1.1687
2	1.666	1.2126
2	1.751	1.2629
2	1.836	1.3195
2	1.938	1.376
2	2.023	1.4388
2	2.125	1.5017
2	2.21	1.5645
2	2.312	1.6336
2	2.397	1.7027
2	2.499	1.7781
2	2.584	1.8535
2	2.686	1.9352
2	2.771	2.0169
2	2.856	2.0986
2	2.941	2.1865
2	3.009	2.2745
2	3.077	2.3687
2	3.145	2.463
2	3.213	2.5572
2	3.264	2.6515
2	3.315	2.752
2	3.366	2.8525
2	3.4	2.9531
2	3.434	3.0599
2	3.451	3.1604
2	3.468	3.2672
2	3.468	3.3677
2	3.468	3.4745
2	3.451	3.5814
2	3.434	3.6819
0	3.4	3.7824
0	3.349	3.8892
0	3.298	3.9898
0	3.23	4.084
0	3.162	4.1783
0	3.094	4.2725
0	3.026	4.3667
0	2.958	4.4547
0	2.873	4.5427
0	2.805	4.6306
0	2.72	4.7123
0	2.652	4.794
0	2.567	4.8757
0	2.499	4.9511
0	2.431	5.0265
0	2.363	5.0956
0	2.278	5.1647
0	2.21	5.2338
0	2.159	5.2966
0	2.091	5.3658
0	2.04	5.4286
0	1.972	5.4851
0	1.921	5.5417
0	1.87	5.6045
1	1.819	5.6548
1	1.768	5.7113
1	1.7	5.7616
1	1.649	5.8119
1	1.598	5.8621
1	1.547	5.9124
1	1.496	5.9564
1	1.462	6.0004
1	1.411	6.0443
1	1.377	6.0883
1	1.343	6.126
1	1.309	6.17
1	1.292	6.2077
1	1.258	6.2454
1	1.241	0
1	1.224	0.037699
1	1.207	0.075397
1	1.19	0.10681
1	1.173	0.14451
1	1.173	0.18221
1	1.156	0.21363
1	1.156	0.25132
1	1.156	0.28902
1	1.156	0.32044
1	1.173	0.35814
1	1.173	0.38955
1	1.19	0.42725
1	1.19	0.46495
1	1.207	0.50265
1	1.224	0.53406
1	1.241	0.57176
1	1.258	0.60946
1	1.292	0.64716
1	1.309	0.69114
1	1.343	0.72884
1	1.377	0.77282
1	1.411	0.81052
1	1.445	0.8545
0	1.496	0.89848
0	1.564	0.94875
0	1.615	0.99273
0	1.683	1.043
0	1.751	1.0933
0	1.819	1.1498
2	1.887	1.2064
2	1.972	1.2629
2	2.057	1.3257
2	2.159	1.3886
2	2.244	1.4514
2	2.346	1.5205
2	2.431	1.5959
2	2.533	1.6713
2	2.618	1.7467
2	2.72	1.8284
2	2.805	1.9101
2	2.89	1.9917
2	2.975	2.086
2	3.06	2.174
2	3.145	2.2682
2	3.213	2.3624
2	3.281	2.463
2	3.349	2.5572
2	3.4	2.664
2	3.451	2.7646
0	3.468	2.8714
0	3.485	2.9719
0	3.485	3.0787
0	3.485	3.1855
0	3.485	3.2861
0	3.468	3.3929
0	3.434	3.4997
0	3.417	3.6002
0	3.366	3.7008
0	3.332	3.8013
0	3.281	3.9018
0	3.213	4.0023
0	3.162	4.0966
0	3.094	4.1908
0	3.026	4.2788
0	2.958	4.373
0	2.89	4.461
0	2.805	4.5427
0	2.737	4.6306
0	2.652	4.7123
0	2.584	4.7877
0	2.499	4.8631
0	2.431	4.9385
0	2.363	5.0139
0	2.278	5.083
0	2.21	5.1459
0	2.142	5.215
0	2.074	5.2778
1	2.023	5.3406
1	1.938	5.3972
1	1.853	5.4537
1	1.785	5.5103
1	1.717	5.5668
1	1.649	5.6171
1	1.581	5.6611
1	1.513	5.7113
1	1.462	5.7553
1	1.394	5.7993
1	1.343	5.837
1	1.292	5.881
1	1.241	5.9187
1	1.19	5.9564
1	1.156	5.9878
1	1.105	6.0255
1	1.071	6.0569
1	1.037	6.0883
1	1.003	6.1197
1	0.969	6.1512
1	0.935	6.1763
1	0.918	6.2077
1	0.884	6.2328
1	0.867	6.258
1	0.85	0.0062831
1	0.833	0.031415
1	0.816	0.050265
1	0.799	0.075397
1	0.782	0.10053
1	0.765	0.12566
1	0.765	0.15079
1	0.748	0.16964
1	0.748	0.19478
1	0.731	0.21363
1	0.731	0.23876
1	0.731	0.25761
1	0.731	0.28274
1	0.731	0.30787
1	0.731	0.32672
1	0.748	0.35185
1	0.748	0.3707
1	0.748	0.39583
1	0.765	0.42097
1	0.782	0.43982
1	0.782	0.46495
1	0.799	0.49008
1	0.816	0.51521
1	0.833	0.54035
1	0.85	0.56548
1	0.867	0.59061
1	0.901	0.61574
1	0.918	0.64716
1	0.935	0.67229
1	0.969	0.70371
0	1.02	0.72884
0	1.071	0.76026
0	1.122	0.79795
0	1.173	0.82937
2	1.224	0.86707
2	1.309	0.90477
2	1.394	0.94875
2	1.479	0.98645
2	1.547	1.0367
2	1.632	1.0807
2	1.717	1.131
2	1.819	1.1875
2	1.904	1.2441
2	1.989	1.3006
2	2.091	1.3634
2	2.176	1.4263
2	2.278	1.4954
2	2.363	1.5645
2	2.465	1.6399
2	2.55	1.7153
2	2.652	1.7907
2	2.737	1.8724
2	2.822	1.954
2	2.907	2.042
2	2.992	2.13
2	3.077	2.2242
2	3.162	2.3185
2	3.23	2.4127
0	3.264	2.507
0	3.315	2.6075
0	3.349	2.708
0	3.366	2.8085
0	3.383	2.9091
0	3.4	3.0159
0	3.4	3.1164
0	3.4	3.217
0	3.383	3.3175
0	3.366	3.4243
0	3.349	3.5248
0	3.315	3.6254
0	3.264	3.7196
0	3.23	3.8201
0	3.179	3.9144
0	3.111	4.0086
0	3.06	4.1029
0	2.992	4.1971
0	2.924	4.2851
0	2.856	4.373
0	2.771	4.4547
0	2.703	4.5364
0	2.635	4.6181
0	2.55	4.6935
1	2.482	4.7689
1	2.38	4.8443
1	2.278	4.9134
1	2.193	4.9825
1	2.091	5.0453
1	2.006	5.1082
1	1.921	5.1647
1	1.836	5.2213
1	1.751	5.2778
1	1.666	5.3281
1	1.581	5.3783
1	1.496	5.4223
1	1.428	5.4663
1	1.343	5.5103
1	1.275	5.548
1	1.207	5.5857
1	1.139	5.6234
1	1.071	5.6548
1	1.003	5.6862
1	0.952	5.7176
1	0.884	5.7428
1	0.833	5.7742
1	0.782	5.7993
1	0.714	5.8182
1	0.663	5.837
1	0.612	5.8621
1	0.561	5.8747
1	0.51	5.8936
1	0.459	5.9061
1	0.425	5.925
0	0.391	5.9375
0	0.374	5.9438
0	0.34	5.9564
0	0.323	5.9689
0	0.306	5.9752
0	0.272	5.9878
0	0.255	5.9941
0	0.238	6.0004
0	0.221	6.0066
0	0.187	6.0129
0	0.17	6.0192
0	0.153	6.0255
0	0.136	6.0318
0	0.119	6.0381
0	0.102	6.0381
0	0.085	6.0443
0	0.068	6.0443
0	0.051	6.0443
0	0.034	6.0443
0	0.017	6.0506
0	0	6.0506
0	0	6.0506
0	-0.017	6.0443
0	-0.034	6.0443
0	-0.051	6.0443
0	-0.068	6.0443
0	-0.085	6.0381
0	-0.119	6.0381
0	-0.136	6.0318
0	-0.153	6.0255
0	-0.17	6.0255
2	-0.187	6.0192
2	-0.187	6.0129
2	-0.187	6.0066
2	-0.187	6.0004
2	-0.187	5.9941
2	-0.187	5.9878
2	-0.187	5.9815
2	-0.187	5.9752
2	-0.187	5.9689
2	-0.187	5.9627
2	-0.204	5.9564
2	-0.204	5.9501
2	-0.204	5.9438
2	-0.204	5.9375
2	-0.221	5.9313
2	-0.221	5.925
2	-0.221	5.9187
2	-0.238	5.9124
2	-0.238	5.9061
2	-0.255	5.8936
2	-0.255	5.8873
2	-0.272	5.881
2	-0.272	5.8747
2	-0.289	5.8621
2	-0.289	5.8559
2	-0.306	5.8433
2	-0.323	5.837
2	-0.323	5.8244
2	-0.34	5.8182
2	-0.357	5.8056
2	-0.374	5.793
2	-0.374	5.7805
2	-0.391	5.7742
2	-0.408	5.7616
2	-0.425	5.7428
2	-0.493	5.7302
2	-0.544	5.7176
2	-0.612	5.6988
2	-0.646	5.6799
2	-0.697	5.6611
2	-0.731	5.6359
2	-0.782	5.6108
2	-0.833	5.592
2	-0.884	5.5605
2	-0.935	5.5354
2	-0.986	5.5103
2	-1.037	5.4789
2	-1.088	5.4474
2	-1.139	5.4097
2	-1.207	5.3783
2	-1.258	5.3406
2	-1.326	5.2966
2	-1.377	5.2589
2	-1.445	5.215
2	-1.513	5.171
2	-1.581	5.127
2	-1.649	5.0767
2	-1.717	5.0265
2	-1.785	4.9699
2	-1.853	4.9197
2	-1.938	4.8631
2	-2.006	4.8003
2	-2.074	4.7375
2	-2.159	4.6746
2	-2.227	4.6118
2	-2.295	4.5427
2	-2.38	4.4736
2	-2.448	4.3982
2	-2.516	4.3228
2	-2.584	4.2474
2	-2.652	4.172
2	-2.703	4.0903
2	-2.771	4.0086
2	-2.822	3.9207
2	-2.873	3.839
2	-2.907	3.751
2	-2.958	3.6631
2	-2.992	3.5751
2	-3.009	3.4808
2	-3.026	3.3929
2	-3.043	3.2986
2	-3.06	3.2107
2	-3.06	3.1164
2	-3.043	3.0222
2	-3.026	2.9342
2	-3.009	2.84
2	-2.992	2.752
2	-2.958	2.664
2	-2.907	2.5761
2	-2.873	2.4881
2	-2.822	2.4001
2	-2.771	2.3185
2	-2.703	2.2368
2	-2.652	2.1551
2	-2.584	2.0734
2	-2.516	1.998
2	-2.448	1.9226
2	-2.363	1.8535
2	-2.295	1.7844
2	-2.227	1.7153
2	-2.142	1.6462
2	-2.074	1.5833
2	-1.989	1.5205
2	-1.921	1.464
2	-1.836	1.4074
2	-1.768	1.3509
2	-1.7	1.3006
2	-1.615	1.2503
2	-1.547	1.2064
1	-1.479	1.1561
1	-1.428	1.1121
1	-1.377	1.0681
1	-1.343	1.0304
1	-1.292	0.99273
1	-1.258	0.95503
1	-1.207	0.91733
1	-1.173	0.87963
1	-1.139	0.84193
1	-1.105	0.81052
1	-1.071	0.7791
0	-1.02	0.74769
0	-0.969	0.71627
0	-0.918	0.68486
0	-0.867	0.65973
0	-0.816	0.63459
0	-0.782	0.60946
0	-0.731	0.59061
0	-0.697	0.56548
0	-0.646	0.54663
0	-0.612	0.52778
0	-0.578	0.50893
0	-0.544	0.49008
0	-0.51	0.47752
0	-0.476	0.45867
0	-0.442	0.4461
0	-0.408	0.43353
1	-0.374	0.42097
1	-0.357	0.41469
1	-0.357	0.40212
1	-0.34	0.38955
1	-0.34	0.37699
1	-0.323	0.3707
1	-0.323	0.35814
1	-0.306	0.35185
1	-0.306	0.33929
1	-0.306	0.333
1	-0.306	0.32044
1	-0.289	0.31416
1	-0.289	0.30159
1	-0.289	0.29531
1	-0.289	0.28274
1	-0.289	0.27646
1	-0.289	0.27017
1	-0.289	0.25761
0	-0.272	0.25132
0	-0.255	0.24504
0	-0.238	0.23247
0	-0.221	0.22619
0	-0.204	0.21991
0	-0.187	0.21363
0	-0.17	0.20734
0	-0.153	0.20734
0	-0.136	0.20106
0	-0.119	0.19478
0	-0.102	0.19478
0	-0.085	0.18849
0	-0.068	0.18849
1	-0.051	0.18849
1	-0.068	0.18221
0	-0.051	0.18221
0	-0.034	0.18221
0	-0.017	0.17593
0	-0.017	0.17593
0	0	0.17593
0	0	0.17593
0	0.017	0.17593
0	0.034	0.17593
0	0.034	0.18221
0	0.051	0.18221
0	0.068	0.18221
0	0.085	0.18849
0	0.102	0.18849
0	0.102	0.19478
0	0.119	0.19478
0	0.136	0.20106
0	0.153	0.20734
1	0.17	0.20734
1	0.17	0.21363
1	0.17	0.21991
1	0.153	0.22619
1	0.153	0.23247
1	0.153	0.23247
1	0.153	0.23876
1	0.153	0.24504
1	0.153	0.25132
1	0.153	0.25761
1	0.136	0.25761
1	0.136	0.26389
1	0.136	0.27017
1	0.136	0.27017
1	0.136	0.27646
1	0.136	0.28274
1	0.153	0.28902
1	0.153	0.28902
1	0.153	0.29531
1	0.153	0.30159
1	0.153	0.30787
1	0.153	0.30787
1	0.153	0.31416
1	0.153	0.32044
1	0.17	0.32672
1	0.17	0.333
1	0.17	0.333
1	0.17	0.33929
1	0.187	0.34557
1	0.187	0.35185
1	0.187	0.35814
1	0.204	0.36442
1	0.204	0.3707
1	0.221	0.37699
1	0.221	0.38327
0	0.255	0.38955
0	0.272	0.40212
0	0.306	0.4084
0	0.34	0.42097
0	0.374	0.43353
0	0.408	0.43982
0	0.442	0.45238
0	0.476	0.47123
0	0.51	0.4838
0	0.544	0.50265
2	0.578	0.51521
2	0.629	0.53406
2	0.697	0.55291
2	0.748	0.57805
2	0.816	0.60318
2	0.884	0.62831
2	0.935	0.65344
2	1.003	0.68486
2	1.071	0.71627
2	1.139	0.74769
2	1.224	0.78539
2	1.292	0.82309
2	1.36	0.86079
2	1.445	0.90477
2	1.53	0.94875
2	1.598	0.99901
2	1.683	1.043
2	1.768	1.0995
2	1.87	1.1561
2	1.955	1.2126
2	2.04	1.2692
2	2.125	1.332
2	2.227	1.4011
2	2.312	1.4703
2	2.414	1.5394
2	2.499	1.6148
2	2.601	1.6902
2	2.686	1.7718
2	2.788	1.8535
2	2.873	1.9352
0	2.941	2.0232
0	3.009	2.1111
0	3.06	2.2054
0	3.128	2.2996
0	3.179	2.3939
0	3.23	2.4881
0	3.264	2.5886
0	3.298	2.6829
0	3.332	2.7834
0	3.349	2.8839
0	3.366	2.9845
0	3.366	3.085
0	3.366	3.1855
0	3.349	3.2923
0	3.332	3.3929
0	3.315	3.4871
0	3.281	3.5877
0	3.247	3.6882
0	3.196	3.7824
0	3.145	3.883
0	3.094	3.9772
0	3.043	4.0652
0	2.975	4.1594
0	2.907	4.2474
0	2.839	4.3291
0	2.771	4.417
0	2.686	4.4987
0	2.618	4.5804
0	2.533	4.6558
0	2.465	4.7312
0	2.38	4.8066
0	2.312	4.8757
0	2.244	4.9448
0	2.159	5.0076
0	2.091	5.0767
0	2.023	5.1333
0	1.955	5.1961
0	1.887	5.2527
1	1.819	5.3092
1	1.734	5.3658
1	1.666	5.416
1	1.581	5.4663
1	1.513	5.5103
1	1.445	5.5543
1	1.377	5.5982
1	1.309	5.6359
1	1.241	5.6736
1	1.173	5.7113
1	1.122	5.749
1	1.054	5.7805
1	1.003	5.8119
1	0.952	5.8433
1	0.901	5.8684
1	0.85	5.8936
1	0.799	5.9187
1	0.748	5.9438
1	0.714	5.9627
1	0.663	5.9878
1	0.629	6.0066
1	0.578	6.0255
1	0.544	6.0443
1	0.51	6.0569
1	0.476	6.0695
1	0.442	6.0883
1	0.408	6.1009
0	0.391	6.1135
0	0.374	6.1197
0	0.357	6.1323
0	0.357	6.1449
0	0.34	6.1574
0	0.34	6.1637
0	0.323	6.1763
0	0.323	6.1889
2	0.306	6.1951
2	0.323	6.2077
2	0.34	6.214
2	0.357	6.2265
2	0.374	6.2391
2	0.391	6.2517
2	0.408	6.2642
2	0.425	6.2768
2	0.442	0.0062831
2	0.459	0.018849
2	0.493	0.031415
2	0.51	0.050265
2	0.544	0.062831
2	0.527	0.08168
2	0.527	0.094246
2	0.544	0.1131
2	0.544	0.13195
2	0.561	0.14451
2	0.561	0.16336
2	0.578	0.18221
2	0.595	0.20106
2	0.612	0.21363
2	0.629	0.23247
2	0.646	0.25132
2	0.663	0.27646
2	0.68	0.29531
2	0.714	0.31416
2	0.731	0.33929
2	0.748	0.35814
2	0.782	0.38327
2	0.816	0.4084
2	0.85	0.43353
2	0.867	0.45867
2	0.901	0.4838
2	0.952	0.51521
2	0.986	0.54035
2	1.02	0.57176
2	1.054	0.60318
2	1.105	0.63459
2	1.156	0.67229
2	1.19	0.70999
2	1.241	0.74141
2	1.292	0.78539
2	1.36	0.82309
2	1.411	0.86707
2	1.462	0.90477
2	1.53	0.95503
2	1.598	0.99901
2	1.683	1.0493
2	1.768	1.0995
2	1.87	1.1561
2	1.955	1.2126
2	2.04	1.2755
2	2.125	1.3383
2	2.227	1.4011
2	2.312	1.4703
2	2.414	1.5394
2	2.499	1.6148
2	2.601	1.6902
2	2.686	1.7718
2	2.788	1.8535
2	2.873	1.9415
2	2.958	2.0294
2	3.043	2.1174
2	3.128	2.2117
2	3.196	2.3059
2	3.281	2.4064
2	3.349	2.5007
2	3.4	2.6075
2	3.451	2.708
2	3.502	2.8148
2	3.536	2.9154
0	3.553	3.0222
0	3.553	3.129
0	3.553	3.2358
0	3.536	3.3426
0	3.519	3.4494
0	3.485	3.5562
0	3.451	3.6631
0	3.4	3.7636
0	3.366	3.8641
0	3.298	3.9646
0	3.247	4.0652
0	3.179	4.1594
0	3.111	4.2537
0	3.043	4.3479
1	2.975	4.4359
1	2.873	4.5238
1	2.788	4.6118
1	2.686	4.6935
1	2.584	4.7752
1	2.499	4.8506
1	2.397	4.926
1	2.295	4.9951
1	2.21	5.0642
1	2.125	5.127
1	2.023	5.1898
1	1.938	5.2527
1	1.853	5.3092
1	1.785	5.3595
1	1.7	5.416
1	1.615	5.4663
1	1.547	5.5103
1	1.479	5.5605
1	1.411	5.5982
1	1.343	5.6422
1	1.275	5.6799
1	1.207	5.7176
1	1.156	5.7553
1	1.088	5.7867
1	1.037	5.8244
1	0.986	5.8496
1	0.935	5.881
1	0.884	5.9061
1	0.833	5.9375
1	0.799	5.9627
1	0.748	5.9815
1	0.714	6.0066
1	0.663	6.0255
1	0.629	6.0443
1	0.595	6.0632
1	0.561	6.082
1	0.527	6.1009
1	0.493	6.1135
1	0.459	6.126
1	0.425	6.1449
1	0.391	6.1574
1	0.374	6.1637
1	0.34	6.1763
1	0.306	6.1889
1	0.289	6.1951
1	0.255	6.2014
1	0.238	6.214
1	0.204	6.2203
1	0.187	6.2265
1	0.153	6.2328
1	0.136	6.2328
1	0.102	6.2391
1	0.085	6.2391
1	0.068	6.2454
0	0.068	6.2454
0	0.051	6.2517
0	0.051	6.2517
0	0.051	6.2517
0	0.051	6.2517
0	0.051	6.258
0	0.051	6.258
0	0.051	6.258
0	0.051	6.258
0	0.051	6.2642
0	0.034	6.2642
0	0.034	6.2642
0	0.034	6.2642
0	0.034	6.2705
0	0.034	6.2705
0	0.034	6.2705
0	0.034	6.2705
0	0.034	6.2768
0	0.034	6.2768
0	0.034	6.2768
0	0.034	6.2768
0	0.034	6.2768
0	0.034	0
0	0.034	0
0	0.034	0
0	0.034	0
0	0.034	0
0	0.034	0.0062831
0	0.034	0.0062831
0	0.034	0.0062831
0	0.034	0.0062831
0	0.034	0.0062831
0	0.034	0.012566
1	0.034	0.012566
1	0.017	0.012566
1	0	0.012566
1	0	0.012566
1	-0.017	0.012566
1	-0.034	0.012566
1	-0.051	0.012566
1	-0.068	0.0062831
1	-0.102	0.0062831
1	-0.119	0
1	-0.136	0
1	-0.153	6.2768
0	-0.153	6.2705
0	-0.153	6.2642
0	-0.153	6.2642
0	-0.153	6.258
0	-0.153	6.2517
0	-0.17	6.2454
0	-0.17	6.2391
0	-0.17	6.2391
0	-0.17	6.2328
0	-0.17	6.2265
0	-0.187	6.2203
0	-0.187	6.214
0	-0.187	6.2077
0	-0.187	6.2014
0	-0.204	6.1951
0	-0.204	6.1889
0	-0.221	6.1826
0	-0.221	6.1763
2	-0.238	6.17
2	-0.221	6.1637
2	-0.204	6.1574
2	-0.204	6.1512
2	-0.187	6.1449
2	-0.17	6.1386
2	-0.17	6.1323
2	-0.153	6.126
2	-0.153	6.1197
2	-0.136	6.1197
2	-0.136	6.1135
2	-0.119	6.1072
2	-0.119	6.1072
2	-0.102	6.1009
2	-0.102	6.1009
2	-0.102	6.0946
2	-0.085	6.0946
2	-0.085	6.0883
2	-0.085	6.0883
2	-0.068	6.082
2	-0.068	6.082
2	-0.068	6.082
2	-0.051	6.0758
2	-0.051	6.0758
2	-0.051	6.0758
2	-0.034	6.0758
2	-0.034	6.0695
2	-0.034	6.0695
2	-0.017	6.0695
2	-0.017	6.0695
2	-0.017	6.0695
2	-0.017	6.0695
2	0	6.0695
2	0	6.0632
2	0	6.0632
2	0	6.0632
2	0	6.0632
2	0	6.0632
2	0	6.0632
2	0	6.0632
2	0.017	6.0695
2	0.017	6.0695
2	0.017	6.0695
2	0.017	6.0695
2	0.034	6.0695
2	0.034	6.0695
2	0.034	6.0695
2	0.034	6.0758
2	0.051	6.0758
2	0.051	6.0758
2	0.051	6.082
2	0.068	6.082
2	0.068	6.082
2	0.068	6.0883
2	0.085	6.0883
0	0.068	6.0883
0	0.051	6.0946
0	0.034	6.0946
0	0.017	6.0946
0	0.017	6.0946
0	0	6.0946
0	0	6.0946
0	-0.017	6.0946
0	-0.034	6.0946
0	-0.034	6.0946
0	-0.051	6.0946
0	-0.068	6.0883
0	-0.085	6.0883
0	-0.102	6.082
0	-0.119	6.082
0	-0.136	6.0758
0	-0.136	6.0758
0	-0.153	6.0695
0	-0.17	6.0632
0	-0.187	6.0569
0	-0.204	6.0506
2	-0.221	6.0443
2	-0.221	6.0381
2	-0.221	6.0318
2	-0.221	6.0255
2	-0.221	6.0192
2	-0.221	6.0066
2	-0.221	6.0004
2	-0.221	5.9941
[truncated: 5,162 more rows]
