# Supplementary material for: Skilled motor control of an inverted pendulum implies low entropy of states but high entropy of actions
Source: PLoS Comput Biol. 2023 Jan 6;19(1):e1010810. doi: 10.1371/journal.pcbi.1010810 (PMC9851554; doi:10.1371/journal.pcbi.1010810)
Supplement: S2 File — The dataset within the file contains the data collected during the experiment. Each CSV file named “FRI_p_l.csv” corresponds to a different trial, where “p” stands for an unique numerical participant’s identifier and “l” stands for pendulum length (where “2” corresponds to 0.2, “3” to 0.3 m, “4” to 0.4 m, etc.). In every file, rows correspond to subsequent time steps, sampled with a frequency of 0.017 s. For every recorded time step, each column contains: the action selected by the trial’s participant (“action”). The value 0 corresponds to a “no action”, the value 1 represents an action that pushes the pendulum towards the clockwise direction and the value 2 corresponds to an action that pushes the pendulum towards the anti-clockwise direction.the angular velocity of the pendulum at that time step (“ang. velocity”), measured in rad s−1.the angle of the pendulum at that time step (“angle”), measured in rad with values in the interval [0, 2π) rad. The angle 0 rad corresponds to the pendulum oriented in its upright position.the single utility value associated to the whole trial (“utility”). (ZIP) [file pcbi.1010810.s002.zip › ExperimentalData/FRI_18_4.csv]

action	angular vel.	angle	trial utility
0	0	3.2358	-10.6894
0	0	3.2358
0	-0.017	3.2358
0	-0.017	3.2358
0	-0.034	3.2358
0	-0.034	3.2358
0	-0.051	3.2358
0	-0.051	3.2295
0	-0.051	3.2295
0	-0.068	3.2295
0	-0.068	3.2232
0	-0.068	3.2232
0	-0.085	3.2232
0	-0.085	3.217
0	-0.102	3.217
0	-0.102	3.2107
0	-0.102	3.2107
0	-0.102	3.2044
0	-0.119	3.1981
0	-0.119	3.1981
0	-0.119	3.1918
0	-0.119	3.1918
0	-0.136	3.1855
0	-0.136	3.1793
0	-0.136	3.1793
0	-0.136	3.173
0	-0.136	3.1667
0	-0.136	3.1604
0	-0.153	3.1604
0	-0.153	3.1541
0	-0.153	3.1478
0	-0.153	3.1416
0	-0.153	3.1416
0	-0.153	3.1353
0	-0.153	3.129
0	-0.153	3.1227
0	-0.153	3.1227
0	-0.136	3.1164
0	-0.136	3.1101
0	-0.136	3.1101
0	-0.136	3.1038
0	-0.136	3.0976
0	-0.136	3.0913
0	-0.136	3.0913
0	-0.119	3.085
0	-0.119	3.085
2	-0.119	3.0787
2	-0.085	3.0724
2	-0.068	3.0724
2	-0.034	3.0724
2	-0.017	3.0724
2	0	3.0661
2	0.017	3.0724
2	0.051	3.0724
2	0.068	3.0724
2	0.102	3.0787
2	0.119	3.0787
2	0.136	3.085
2	0.17	3.0913
2	0.187	3.0913
2	0.221	3.0976
2	0.238	3.1101
2	0.255	3.1164
2	0.289	3.1227
2	0.306	3.1353
2	0.323	3.1416
2	0.34	3.1541
0	0.34	3.1604
0	0.34	3.173
0	0.34	3.1855
0	0.323	3.1918
0	0.323	3.2044
0	0.323	3.217
0	0.323	3.2232
0	0.306	3.2358
0	0.306	3.2421
0	0.289	3.2546
0	0.289	3.2609
0	0.272	3.2672
0	0.255	3.2798
0	0.255	3.2861
0	0.238	3.2923
0	0.221	3.2986
0	0.221	3.3049
0	0.204	3.3112
0	0.187	3.3175
0	0.17	3.3238
0	0.17	3.33
0	0.153	3.3363
0	0.136	3.3426
0	0.119	3.3426
0	0.102	3.3489
0	0.085	3.3489
0	0.068	3.3552
0	0.051	3.3552
0	0.034	3.3552
0	0.017	3.3615
0	0	3.3615
0	0	3.3615
0	-0.017	3.3615
0	-0.034	3.3615
1	-0.051	3.3552
1	-0.085	3.3552
1	-0.119	3.3489
1	-0.153	3.3489
1	-0.187	3.3426
1	-0.221	3.3363
1	-0.255	3.33
1	-0.289	3.3175
1	-0.323	3.3112
1	-0.357	3.2986
1	-0.391	3.2861
1	-0.425	3.2735
1	-0.442	3.2609
1	-0.476	3.2484
1	-0.51	3.2358
1	-0.527	3.217
1	-0.561	3.1981
1	-0.578	3.1855
1	-0.612	3.1667
1	-0.629	3.1478
1	-0.646	3.129
1	-0.663	3.1101
1	-0.68	3.085
1	-0.697	3.0661
1	-0.714	3.0473
1	-0.714	3.0222
1	-0.731	3.0033
1	-0.748	2.9782
1	-0.748	2.9531
1	-0.748	2.9342
1	-0.765	2.9091
1	-0.765	2.8902
1	-0.765	2.8651
1	-0.765	2.84
1	-0.748	2.8211
1	-0.748	2.796
1	-0.748	2.7708
1	-0.731	2.752
1	-0.731	2.7269
1	-0.714	2.708
1	-0.697	2.6829
1	-0.697	2.664
1	-0.68	2.6452
1	-0.663	2.62
1	-0.646	2.6012
0	-0.595	2.5823
0	-0.561	2.5635
0	-0.527	2.5509
0	-0.476	2.5321
0	-0.442	2.5195
0	-0.391	2.507
0	-0.34	2.4944
0	-0.306	2.4881
0	-0.255	2.4755
0	-0.204	2.4693
0	-0.17	2.463
0	-0.119	2.463
0	-0.068	2.4567
0	-0.017	2.4567
0	0.017	2.4567
0	0.051	2.4567
0	0.102	2.4567
0	0.153	2.463
0	0.204	2.4693
0	0.238	2.4755
2	0.289	2.4818
2	0.357	2.4944
2	0.425	2.507
2	0.476	2.5195
2	0.544	2.5321
2	0.612	2.5509
2	0.663	2.5698
2	0.731	2.5949
2	0.782	2.6138
2	0.85	2.6389
2	0.901	2.6703
2	0.952	2.6955
2	1.003	2.7269
2	1.054	2.7583
2	1.105	2.7897
2	1.139	2.8211
2	1.19	2.8588
2	1.224	2.8965
2	1.258	2.9342
2	1.292	2.9719
2	1.326	3.0096
2	1.36	3.0473
2	1.377	3.0913
2	1.394	3.1353
2	1.411	3.173
2	1.428	3.217
2	1.445	3.2609
2	1.445	3.3049
2	1.462	3.3489
2	1.462	3.3929
2	1.462	3.4369
2	1.462	3.4808
2	1.445	3.5248
2	1.445	3.5688
2	1.428	3.6128
2	1.411	3.6568
2	1.394	3.6945
2	1.36	3.7384
2	1.343	3.7824
2	1.309	3.8201
2	1.292	3.8578
2	1.258	3.8955
2	1.224	3.9332
2	1.19	3.9709
2	1.156	4.0086
2	1.122	4.04
2	1.071	4.0714
2	1.037	4.1029
2	0.986	4.1343
0	0.918	4.1657
0	0.867	4.1908
0	0.799	4.216
0	0.731	4.2411
0	0.663	4.2599
0	0.595	4.2788
0	0.527	4.2976
0	0.459	4.3102
0	0.391	4.3228
0	0.323	4.3353
0	0.238	4.3479
0	0.17	4.3542
0	0.102	4.3542
0	0.034	4.3605
0	-0.017	4.3605
1	-0.085	4.3542
1	-0.187	4.3542
1	-0.272	4.3479
1	-0.357	4.3353
1	-0.459	4.3228
1	-0.544	4.3102
1	-0.629	4.2914
1	-0.714	4.2725
1	-0.799	4.2474
1	-0.884	4.2222
1	-0.969	4.1908
1	-1.054	4.1594
1	-1.139	4.128
1	-1.224	4.0903
1	-1.309	4.0526
1	-1.377	4.0149
1	-1.462	3.9709
1	-1.53	3.9269
1	-1.598	3.8767
1	-1.666	3.8264
1	-1.734	3.7761
1	-1.802	3.7259
1	-1.853	3.6693
1	-1.921	3.6128
1	-1.972	3.5562
1	-2.023	3.4934
1	-2.057	3.4306
1	-2.091	3.3677
1	-2.125	3.3049
1	-2.159	3.2421
1	-2.193	3.1793
1	-2.21	3.1101
1	-2.227	3.041
1	-2.227	2.9782
1	-2.227	2.9091
1	-2.227	2.84
1	-2.227	2.7771
1	-2.21	2.708
1	-2.21	2.6389
1	-2.193	2.5761
1	-2.159	2.507
1	-2.142	2.4441
1	-2.108	2.3813
1	-2.074	2.3185
1	-2.04	2.2556
1	-1.989	2.1928
1	-1.955	2.1362
1	-1.904	2.0797
1	-1.853	2.0232
1	-1.802	1.9666
1	-1.751	1.9101
1	-1.7	1.8598
1	-1.649	1.8095
0	-1.581	1.7593
0	-1.513	1.7153
0	-1.428	1.6713
0	-1.36	1.6273
0	-1.275	1.5896
0	-1.207	1.5519
0	-1.122	1.5142
0	-1.054	1.4828
0	-0.986	1.4514
0	-0.901	1.42
0	-0.833	1.3948
0	-0.748	1.3697
0	-0.68	1.3509
0	-0.612	1.332
0	-0.527	1.3132
0	-0.459	1.3006
0	-0.391	1.288
0	-0.323	1.2755
0	-0.238	1.2629
0	-0.17	1.2566
0	-0.102	1.2566
0	-0.034	1.2503
0	0.017	1.2503
0	0.102	1.2566
0	0.17	1.2566
0	0.238	1.2629
0	0.306	1.2755
0	0.374	1.2817
0	0.459	1.2943
0	0.527	1.3132
0	0.595	1.332
0	0.663	1.3509
2	0.748	1.3697
2	0.833	1.3948
2	0.935	1.42
2	1.02	1.4514
2	1.122	1.4828
2	1.207	1.5205
2	1.309	1.5582
2	1.411	1.5959
2	1.496	1.6399
2	1.598	1.6839
2	1.683	1.7341
2	1.785	1.7907
2	1.87	1.841
2	1.955	1.9038
2	2.057	1.9603
2	2.142	2.0232
2	2.227	2.0923
2	2.312	2.1614
2	2.38	2.2305
2	2.465	2.2996
2	2.533	2.375
2	2.601	2.4567
2	2.669	2.5321
2	2.72	2.6138
2	2.788	2.6955
2	2.822	2.7834
2	2.873	2.8651
2	2.907	2.9531
2	2.941	3.041
2	2.958	3.129
2	2.975	3.2232
2	2.975	3.3112
2	2.992	3.3992
2	2.975	3.4871
2	2.975	3.5814
2	2.958	3.6693
2	2.941	3.7573
2	2.907	3.8453
2	2.873	3.9332
2	2.839	4.0149
2	2.788	4.1029
2	2.754	4.1845
2	2.703	4.2662
2	2.652	4.3479
2	2.601	4.4296
2	2.55	4.505
2	2.499	4.5804
2	2.431	4.6558
2	2.38	4.7312
2	2.329	4.8003
0	2.244	4.8694
0	2.176	4.9322
0	2.108	5.0014
0	2.023	5.0642
0	1.955	5.1207
0	1.887	5.1773
0	1.819	5.2338
0	1.751	5.2904
0	1.7	5.3406
0	1.632	5.3909
0	1.581	5.4412
0	1.53	5.4851
0	1.462	5.5291
0	1.411	5.5731
0	1.377	5.6171
0	1.326	5.6611
0	1.275	5.6988
0	1.241	5.7365
0	1.207	5.7742
0	1.173	5.8119
0	1.139	5.8433
0	1.105	5.8747
0	1.071	5.9124
1	1.054	5.9438
1	1.003	5.9752
1	0.969	6.0004
1	0.918	6.0318
1	0.884	6.0569
1	0.85	6.082
1	0.816	6.1072
1	0.782	6.1323
1	0.748	6.1574
1	0.714	6.1826
1	0.697	6.2014
1	0.663	6.2203
1	0.646	6.2391
1	0.612	6.258
1	0.595	6.2768
1	0.578	0.012566
1	0.561	0.031415
1	0.544	0.050265
1	0.527	0.062831
0	0.527	0.08168
0	0.544	0.094246
0	0.544	0.1131
0	0.561	0.13195
0	0.561	0.14451
0	0.578	0.16336
1	0.595	0.18221
1	0.578	0.20106
1	0.578	0.21991
1	0.578	0.23876
1	0.578	0.25132
1	0.578	0.27017
1	0.578	0.28902
1	0.578	0.30787
1	0.578	0.32044
1	0.578	0.33929
1	0.595	0.35814
1	0.595	0.37699
1	0.595	0.39583
1	0.612	0.41469
0	0.646	0.43353
0	0.68	0.45238
0	0.714	0.47123
0	0.748	0.49637
0	0.782	0.5215
0	0.816	0.54035
0	0.85	0.56548
0	0.901	0.59689
0	0.935	0.62203
0	0.986	0.65344
0	1.037	0.68486
0	1.071	0.71627
0	1.122	0.74769
0	1.173	0.7791
0	1.224	0.8168
0	1.292	0.8545
0	1.343	0.89848
0	1.411	0.93618
0	1.462	0.98016
0	1.53	1.0241
0	1.598	1.0744
0	1.649	1.1184
0	1.717	1.1749
0	1.785	1.2252
0	1.87	1.2817
0	1.938	1.3383
0	2.006	1.3948
0	2.074	1.4577
0	2.159	1.5205
0	2.227	1.5896
0	2.295	1.6587
0	2.38	1.7279
0	2.448	1.797
0	2.516	1.8724
0	2.584	1.954
0	2.652	2.0294
0	2.72	2.1111
0	2.788	2.1928
0	2.839	2.2808
0	2.89	2.3624
0	2.941	2.4504
0	2.975	2.5384
0	3.026	2.6326
0	3.06	2.7206
0	3.077	2.8148
0	3.094	2.9091
0	3.111	3.0033
0	3.111	3.0976
0	3.111	3.1918
0	3.111	3.2798
0	3.094	3.374
0	3.06	3.4683
0	3.043	3.5625
0	3.009	3.6505
0	2.958	3.7384
0	2.907	3.8264
0	2.856	3.9144
0	2.805	4.0023
0	2.754	4.084
0	2.686	4.1657
0	2.618	4.2474
0	2.55	4.3228
0	2.482	4.3982
0	2.397	4.4736
0	2.329	4.5427
0	2.244	4.6118
0	2.176	4.6809
0	2.091	4.7437
0	2.023	4.8066
0	1.955	4.8631
0	1.87	4.926
0	1.802	4.9762
0	1.734	5.0328
0	1.649	5.083
0	1.581	5.1333
0	1.513	5.1773
0	1.445	5.2213
0	1.377	5.2652
0	1.326	5.3092
0	1.258	5.3469
0	1.19	5.3846
0	1.139	5.416
0	1.088	5.4537
0	1.02	5.4851
0	0.969	5.5166
0	0.918	5.5417
0	0.867	5.5668
0	0.833	5.5982
0	0.782	5.6171
0	0.731	5.6422
0	0.68	5.6674
0	0.646	5.6862
0	0.595	5.705
0	0.561	5.7239
0	0.527	5.7365
0	0.476	5.7553
0	0.442	5.7679
0	0.408	5.7805
0	0.374	5.793
0	0.34	5.8056
0	0.306	5.8119
0	0.272	5.8244
0	0.238	5.8307
0	0.204	5.837
0	0.17	5.8433
0	0.136	5.8496
0	0.119	5.8496
2	0.085	5.8559
2	0.068	5.8559
2	0.051	5.8621
2	0.051	5.8621
2	0.034	5.8621
2	0.034	5.8621
2	0.017	5.8684
2	0	5.8684
2	0	5.8684
2	0	5.8684
2	0	5.8684
0	-0.034	5.8684
0	-0.068	5.8621
0	-0.102	5.8621
0	-0.119	5.8559
0	-0.153	5.8559
0	-0.187	5.8496
0	-0.221	5.8433
0	-0.255	5.837
0	-0.289	5.8244
0	-0.323	5.8182
0	-0.357	5.8056
0	-0.391	5.793
0	-0.425	5.7805
1	-0.459	5.7679
1	-0.51	5.7553
1	-0.578	5.7365
1	-0.629	5.7176
1	-0.697	5.6988
1	-0.748	5.6799
1	-0.816	5.6548
1	-0.884	5.6297
1	-0.952	5.5982
1	-1.02	5.5731
1	-1.088	5.5417
1	-1.156	5.504
1	-1.224	5.4663
1	-1.309	5.4286
1	-1.377	5.3909
1	-1.462	5.3469
1	-1.547	5.3029
1	-1.615	5.2527
1	-1.7	5.2024
1	-1.785	5.1521
1	-1.887	5.0956
1	-1.972	5.039
1	-2.057	4.9762
1	-2.159	4.9134
1	-2.244	4.8506
1	-2.346	4.7814
1	-2.431	4.706
1	-2.533	4.6306
1	-2.618	4.5553
1	-2.72	4.4736
1	-2.805	4.3919
1	-2.89	4.3039
1	-2.975	4.216
1	-3.06	4.128
1	-3.145	4.0338
1	-3.213	3.9395
1	-3.281	3.839
0	-3.332	3.7384
0	-3.366	3.6379
0	-3.4	3.5374
0	-3.417	3.4369
0	-3.434	3.33
0	-3.451	3.2295
0	-3.451	3.1227
0	-3.451	3.0222
0	-3.434	2.9154
0	-3.4	2.8148
0	-3.383	2.7143
0	-3.349	2.6138
0	-3.298	2.5132
0	-3.247	2.4127
0	-3.196	2.3185
0	-3.145	2.2242
0	-3.077	2.13
0	-3.009	2.0357
0	-2.941	1.9478
0	-2.873	1.8598
0	-2.788	1.7718
0	-2.72	1.6902
0	-2.635	1.6085
0	-2.567	1.5331
0	-2.482	1.4577
0	-2.414	1.3823
0	-2.346	1.3132
0	-2.261	1.2441
0	-2.193	1.1749
0	-2.125	1.1121
0	-2.057	1.0493
0	-1.989	0.98645
0	-1.938	0.92362
0	-1.87	0.86707
0	-1.819	0.81052
0	-1.768	0.76026
0	-1.717	0.70999
0	-1.666	0.65344
0	-1.615	0.60946
0	-1.581	0.5592
0	-1.53	0.50893
2	-1.496	0.46495
2	-1.445	0.42097
2	-1.394	0.37699
2	-1.343	0.33929
2	-1.309	0.29531
2	-1.258	0.25761
2	-1.224	0.21991
2	-1.19	0.18221
2	-1.156	0.15079
2	-1.122	0.1131
2	-1.088	0.08168
2	-1.071	0.050265
2	-1.037	0.018849
2	-1.02	6.2705
2	-1.003	6.2391
2	-0.986	6.2077
2	-0.969	6.1826
2	-0.952	6.1512
2	-0.952	6.1197
2	-0.935	6.0946
2	-0.935	6.0632
2	-0.935	6.0381
2	-0.935	6.0066
2	-0.935	5.9815
2	-0.935	5.9501
2	-0.935	5.925
2	-0.952	5.8936
2	-0.952	5.8684
2	-0.969	5.837
2	-0.969	5.8056
2	-0.986	5.7805
1	-1.02	5.749
1	-1.088	5.7176
1	-1.139	5.6799
1	-1.207	5.6485
1	-1.275	5.6108
1	-1.343	5.5668
1	-1.411	5.5291
1	-1.479	5.4851
1	-1.564	5.4412
1	-1.632	5.3909
1	-1.717	5.3406
1	-1.785	5.2904
1	-1.87	5.2338
1	-1.955	5.1773
1	-2.057	5.1144
0	-2.125	5.0516
0	-2.193	4.9888
0	-2.261	4.9197
0	-2.329	4.8506
0	-2.414	4.7814
0	-2.482	4.706
0	-2.55	4.6306
0	-2.618	4.549
0	-2.703	4.4736
0	-2.771	4.3919
0	-2.839	4.3039
0	-2.907	4.216
0	-2.975	4.128
0	-3.026	4.04
0	-3.077	3.9458
0	-3.128	3.8515
0	-3.179	3.7573
0	-3.213	3.6631
0	-3.247	3.5688
0	-3.281	3.4683
0	-3.298	3.3677
0	-3.298	3.2672
0	-3.315	3.173
0	-3.315	3.0724
0	-3.298	2.9719
0	-3.281	2.8714
0	-3.247	2.7771
0	-3.23	2.6766
0	-3.179	2.5823
0	-3.145	2.4881
0	-3.094	2.3939
0	-3.043	2.2996
0	-2.975	2.2117
0	-2.907	2.1174
0	-2.839	2.0357
0	-2.771	1.9478
0	-2.703	1.8661
0	-2.635	1.7844
0	-2.55	1.709
0	-2.482	1.6336
0	-2.397	1.5582
0	-2.329	1.4891
0	-2.244	1.42
0	-2.176	1.3509
0	-2.108	1.288
0	-2.023	1.2252
0	-1.955	1.1624
2	-1.887	1.1058
2	-1.802	1.0493
2	-1.717	0.99901
2	-1.632	0.94875
2	-1.547	0.89848
2	-1.479	0.8545
2	-1.394	0.81052
2	-1.326	0.77282
2	-1.258	0.72884
2	-1.173	0.69114
2	-1.105	0.65973
2	-1.054	0.62831
2	-0.986	0.59689
0	-0.935	0.56548
0	-0.901	0.54035
0	-0.867	0.51521
0	-0.833	0.4838
0	-0.799	0.46495
2	-0.765	0.43982
2	-0.714	0.41469
2	-0.663	0.39583
2	-0.612	0.37699
2	-0.561	0.35814
2	-0.51	0.34557
2	-0.459	0.32672
2	-0.425	0.31416
2	-0.374	0.30159
2	-0.34	0.28902
2	-0.289	0.28274
2	-0.255	0.27017
2	-0.221	0.26389
0	-0.187	0.25761
0	-0.17	0.25132
0	-0.153	0.24504
0	-0.136	0.24504
0	-0.119	0.23876
0	-0.102	0.23247
0	-0.085	0.23247
0	-0.068	0.23247
0	-0.051	0.22619
0	-0.034	0.22619
0	-0.017	0.22619
0	0	0.22619
1	0	0.22619
1	0	0.22619
1	0	0.22619
1	0	0.22619
1	0	0.22619
1	0	0.22619
1	0	0.22619
1	0	0.22619
0	0	0.22619
0	0.017	0.22619
0	0.034	0.22619
0	0.051	0.22619
0	0.068	0.23247
0	0.085	0.23247
0	0.102	0.23247
0	0.119	0.23876
2	0.136	0.24504
2	0.17	0.24504
2	0.221	0.25132
2	0.255	0.25761
2	0.289	0.27017
2	0.34	0.27646
2	0.374	0.28902
2	0.408	0.30159
2	0.459	0.31416
2	0.51	0.32672
2	0.544	0.34557
2	0.595	0.36442
2	0.646	0.38327
2	0.697	0.40212
2	0.748	0.42097
2	0.799	0.4461
2	0.85	0.47123
2	0.901	0.49637
2	0.952	0.52778
2	1.02	0.5592
2	1.071	0.59061
2	1.139	0.62203
2	1.207	0.65973
0	1.258	0.69114
0	1.292	0.73512
0	1.343	0.77282
0	1.394	0.8168
0	1.462	0.8545
0	1.513	0.90477
0	1.581	0.94875
0	1.632	0.99901
0	1.7	1.0493
0	1.768	1.0995
0	1.836	1.1561
0	1.904	1.2064
0	1.972	1.2692
0	2.04	1.3257
0	2.108	1.3886
0	2.193	1.4577
0	2.261	1.5205
0	2.329	1.5896
0	2.414	1.665
0	2.482	1.7341
0	2.55	1.8095
0	2.618	1.8912
0	2.686	1.9729
0	2.754	2.0546
2	2.822	2.1362
2	2.907	2.2242
2	2.975	2.3122
2	3.043	2.4001
2	3.111	2.4944
2	3.179	2.5886
2	3.23	2.6829
2	3.281	2.7834
2	3.315	2.8839
2	3.349	2.9845
2	3.383	3.085
2	3.4	3.1855
2	3.417	3.2861
2	3.417	3.3929
2	3.417	3.4934
0	3.383	3.5939
0	3.349	3.6945
0	3.298	3.795
0	3.247	3.8955
0	3.196	3.9898
0	3.128	4.084
0	3.06	4.1783
0	2.992	4.2725
0	2.924	4.3605
0	2.856	4.4484
0	2.788	4.5301
0	2.703	4.6181
0	2.635	4.6935
0	2.55	4.7752
0	2.482	4.8506
0	2.397	4.9197
0	2.329	4.9951
0	2.261	5.0642
0	2.193	5.127
0	2.108	5.1961
0	2.057	5.2589
0	1.989	5.3155
0	1.921	5.3783
0	1.87	5.4349
0	1.819	5.4914
0	1.751	5.5417
1	1.7	5.5982
1	1.649	5.6485
1	1.581	5.6925
1	1.513	5.7428
1	1.462	5.7867
1	1.411	5.8307
1	1.343	5.8684
1	1.309	5.9124
1	1.258	5.9501
1	1.207	5.9878
0	1.19	6.0255
0	1.173	6.0569
0	1.156	6.0946
0	1.139	6.126
0	1.139	6.1637
0	1.122	6.1951
0	1.122	6.2328
0	1.122	6.2642
0	1.122	0.012566
0	1.122	0.050265
0	1.122	0.08168
1	1.122	0.1131
1	1.122	0.15079
1	1.105	0.18221
1	1.105	0.21991
1	1.105	0.25132
1	1.105	0.28274
1	1.105	0.31416
1	1.105	0.35185
1	1.105	0.38327
1	1.122	0.41469
1	1.139	0.45238
1	1.139	0.4838
1	1.156	0.5215
1	1.173	0.5592
1	1.19	0.59061
1	1.224	0.62831
1	1.241	0.66601
1	1.275	0.70371
0	1.326	0.74141
0	1.377	0.78539
0	1.428	0.82309
0	1.479	0.86707
0	1.547	0.91733
0	1.598	0.96131
0	1.666	1.0116
0	1.717	1.0618
0	1.785	1.1184
0	1.853	1.1687
0	1.921	1.2252
0	1.989	1.288
0	2.074	1.3446
0	2.142	1.4137
0	2.21	1.4765
0	2.295	1.5456
0	2.363	1.6148
0	2.431	1.6839
0	2.516	1.7593
0	2.584	1.8347
0	2.652	1.9163
0	2.72	1.998
0	2.788	2.0797
0	2.839	2.1677
0	2.907	2.2494
0	2.958	2.3373
0	3.009	2.4316
0	3.06	2.5195
0	3.094	2.6138
0	3.128	2.708
0	3.145	2.8023
0	3.179	2.8965
0	3.179	2.9908
0	3.196	3.085
0	3.196	3.1855
0	3.179	3.2798
0	3.162	3.374
0	3.145	3.4683
0	3.111	3.5625
0	3.077	3.6568
0	3.043	3.751
0	2.992	3.839
0	2.941	3.9269
0	2.873	4.0149
0	2.822	4.1029
0	2.754	4.1845
0	2.686	4.2662
0	2.618	4.3479
0	2.55	4.4233
0	2.465	4.4987
0	2.397	4.5741
0	2.312	4.6432
0	2.244	4.7123
0	2.159	4.7814
0	2.091	4.8443
0	2.023	4.9071
0	1.938	4.9637
0	1.87	5.0202
0	1.802	5.0767
0	1.734	5.1333
0	1.666	5.1836
0	1.598	5.2338
0	1.53	5.2778
1	1.462	5.3218
1	1.377	5.3658
1	1.309	5.4097
1	1.224	5.4474
1	1.156	5.4789
1	1.071	5.5166
1	1.003	5.548
1	0.935	5.5731
1	0.867	5.6045
1	0.799	5.6297
1	0.731	5.6548
1	0.663	5.6736
1	0.612	5.6925
1	0.544	5.7113
1	0.493	5.7239
0	0.442	5.7428
0	0.408	5.7553
0	0.374	5.7679
0	0.34	5.7742
0	0.306	5.7867
0	0.255	5.793
0	0.221	5.7993
0	0.187	5.8056
0	0.153	5.8119
0	0.119	5.8182
0	0.085	5.8244
0	0.051	5.8244
0	0.034	5.8244
0	0	5.8244
0	-0.017	5.8244
0	-0.051	5.8244
0	-0.085	5.8244
2	-0.119	5.8182
2	-0.136	5.8182
2	-0.153	5.8119
2	-0.17	5.8056
2	-0.17	5.7993
2	-0.187	5.793
2	-0.204	5.7867
2	-0.221	5.7805
2	-0.238	5.7742
2	-0.255	5.7679
2	-0.272	5.7616
2	-0.289	5.749
2	-0.306	5.7428
2	-0.323	5.7302
2	-0.34	5.7239
2	-0.357	5.7113
2	-0.374	5.6988
2	-0.408	5.6862
2	-0.425	5.6736
2	-0.442	5.6611
2	-0.476	5.6485
2	-0.493	5.6359
2	-0.527	5.6171
2	-0.544	5.5982
2	-0.578	5.5857
2	-0.595	5.5668
2	-0.629	5.548
0	-0.68	5.5291
0	-0.731	5.504
0	-0.782	5.4851
1	-0.833	5.46
1	-0.918	5.4349
1	-0.986	5.4035
1	-1.071	5.372
1	-1.156	5.3406
1	-1.224	5.3029
1	-1.309	5.2652
1	-1.394	5.2213
1	-1.479	5.1773
1	-1.564	5.1333
1	-1.649	5.083
1	-1.751	5.0328
1	-1.836	4.9825
1	-1.921	4.926
1	-2.023	4.8631
1	-2.108	4.8003
1	-2.21	4.7375
1	-2.312	4.6683
1	-2.397	4.5992
1	-2.499	4.5238
1	-2.584	4.4484
1	-2.669	4.3667
1	-2.754	4.2851
1	-2.856	4.2034
0	-2.907	4.1154
0	-2.975	4.0275
0	-3.026	3.9395
0	-3.077	3.8453
0	-3.111	3.751
0	-3.162	3.6568
0	-3.196	3.5625
0	-3.213	3.4683
0	-3.23	3.3677
0	-3.247	3.2735
0	-3.247	3.173
0	-3.247	3.0787
0	-3.247	2.9782
0	-3.23	2.8839
0	-3.196	2.7834
0	-3.162	2.6892
0	-3.128	2.5949
0	-3.094	2.5007
0	-3.043	2.4064
0	-2.992	2.3185
0	-2.924	2.2305
0	-2.856	2.1425
0	-2.805	2.0546
0	-2.72	1.9729
0	-2.652	1.8912
0	-2.584	1.8158
0	-2.516	1.7404
0	-2.431	1.665
0	-2.363	1.5896
0	-2.278	1.5205
0	-2.21	1.4514
0	-2.125	1.3886
0	-2.057	1.3257
0	-1.989	1.2629
0	-1.904	1.2064
0	-1.836	1.1498
0	-1.768	1.0933
0	-1.7	1.043
0	-1.632	0.99273
0	-1.581	0.94246
0	-1.513	0.89848
0	-1.462	0.8545
0	-1.394	0.81052
0	-1.343	0.76654
2	-1.292	0.72884
2	-1.224	0.69114
2	-1.156	0.65344
2	-1.088	0.62203
2	-1.037	0.58433
2	-0.969	0.5592
2	-0.901	0.52778
2	-0.85	0.50265
2	-0.799	0.47752
2	-0.731	0.45238
2	-0.68	0.43353
2	-0.629	0.41469
2	-0.578	0.39583
0	-0.561	0.37699
0	-0.527	0.35814
0	-0.51	0.34557
0	-0.476	0.32672
0	-0.459	0.31416
0	-0.425	0.30159
0	-0.408	0.28902
0	-0.391	0.27646
2	-0.374	0.26389
2	-0.323	0.25132
2	-0.289	0.24504
2	-0.255	0.23876
2	-0.204	0.23247
2	-0.17	0.22619
2	-0.136	0.21991
2	-0.102	0.21363
2	-0.068	0.21363
0	-0.051	0.20734
0	-0.034	0.20734
0	-0.017	0.20734
0	0	0.20734
0	0	0.20734
0	0.017	0.20734
0	0.034	0.20734
0	0.051	0.20734
0	0.068	0.21363
1	0.085	0.21363
1	0.068	0.21991
1	0.068	0.21991
1	0.068	0.21991
1	0.068	0.22619
1	0.068	0.22619
1	0.051	0.22619
1	0.051	0.23247
1	0.051	0.23247
1	0.051	0.23247
1	0.051	0.23247
1	0.051	0.23876
1	0.034	0.23876
1	0.034	0.23876
1	0.034	0.23876
1	0.034	0.24504
1	0.034	0.24504
1	0.034	0.24504
1	0.034	0.24504
1	0.034	0.24504
1	0.017	0.25132
1	0.017	0.25132
1	0.017	0.25132
1	0.017	0.25132
1	0.017	0.25132
1	0.017	0.25132
1	0.017	0.25132
1	0.017	0.25132
1	0.017	0.25761
1	0.017	0.25761
1	0.017	0.25761
1	0.017	0.25761
1	0.017	0.25761
1	0.017	0.25761
1	0.017	0.25761
1	0	0.25761
1	0	0.25761
1	0	0.25761
1	0	0.25761
1	0	0.26389
1	0	0.26389
1	0	0.26389
1	0	0.26389
1	0	0.26389
1	0	0.26389
1	0	0.26389
1	0	0.26389
1	0	0.26389
1	0	0.26389
1	0	0.26389
1	0	0.26389
1	0	0.26389
1	0	0.26389
1	0	0.26389
1	0	0.26389
1	0	0.26389
1	0	0.26389
1	0	0.26389
1	0	0.26389
1	0	0.26389
1	0	0.26389
1	0	0.26389
1	0	0.26389
1	0	0.26389
1	0	0.26389
1	0	0.26389
1	0	0.26389
1	0	0.26389
1	0	0.26389
1	0	0.26389
1	0	0.26389
1	0	0.26389
1	0	0.26389
1	0	0.26389
1	0	0.26389
1	0	0.26389
1	0	0.26389
1	0	0.26389
1	0	0.26389
1	0	0.26389
1	0	0.26389
1	0	0.26389
1	0	0.26389
1	0	0.26389
1	0	0.26389
1	0	0.26389
1	0	0.26389
1	0	0.26389
1	0	0.26389
1	0	0.26389
1	0	0.26389
1	0	0.26389
1	0	0.26389
1	0	0.26389
1	0	0.26389
1	0	0.26389
1	0	0.26389
1	0	0.26389
1	0	0.26389
1	0	0.26389
1	0	0.26389
1	0	0.26389
1	0	0.25761
1	0	0.25761
1	0	0.25761
1	0	0.25761
1	0	0.25761
1	-0.017	0.25761
1	-0.017	0.25761
1	-0.017	0.25761
1	-0.017	0.25761
1	-0.017	0.25761
1	-0.017	0.25761
1	-0.017	0.25132
1	-0.017	0.25132
1	-0.017	0.25132
1	-0.017	0.25132
1	-0.017	0.25132
1	-0.017	0.25132
1	-0.017	0.25132
1	-0.017	0.25132
1	-0.034	0.24504
1	-0.034	0.24504
1	-0.034	0.24504
1	-0.034	0.24504
1	-0.034	0.24504
1	-0.034	0.23876
1	-0.034	0.23876
1	-0.034	0.23876
1	-0.034	0.23876
1	-0.051	0.23876
1	-0.051	0.23247
1	-0.051	0.23247
1	-0.051	0.23247
1	-0.051	0.22619
1	-0.051	0.22619
1	-0.068	0.22619
1	-0.068	0.21991
1	-0.068	0.21991
1	-0.068	0.21991
1	-0.068	0.21363
1	-0.085	0.21363
1	-0.085	0.20734
1	-0.085	0.20734
1	-0.085	0.20734
1	-0.102	0.20106
1	-0.102	0.20106
1	-0.102	0.19478
1	-0.119	0.18849
1	-0.119	0.18849
1	-0.119	0.18221
1	-0.136	0.18221
1	-0.136	0.17593
1	-0.153	0.16964
1	-0.153	0.16336
1	-0.153	0.16336
1	-0.17	0.15708
1	-0.17	0.15079
0	-0.17	0.14451
0	-0.153	0.13823
0	-0.153	0.13195
0	-0.136	0.13195
0	-0.119	0.12566
0	-0.119	0.11938
0	-0.102	0.11938
0	-0.102	0.1131
0	-0.085	0.1131
0	-0.085	0.10681
0	-0.068	0.10681
0	-0.068	0.10681
0	-0.051	0.10053
0	-0.051	0.10053
0	-0.034	0.10053
2	-0.034	0.10053
2	0	0.10053
2	0	0.10053
2	0.034	0.10053
2	0.068	0.10053
2	0.085	0.10053
2	0.119	0.10681
2	0.153	0.1131
0	0.153	0.1131
0	0.17	0.11938
0	0.17	0.12566
0	0.187	0.13195
0	0.187	0.13823
0	0.204	0.14451
0	0.221	0.15079
0	0.221	0.15708
0	0.238	0.16336
1	0.255	0.16964
1	0.238	0.18221
1	0.238	0.18849
1	0.238	0.19478
1	0.221	0.20106
1	0.221	0.20734
1	0.221	0.21363
1	0.221	0.21991
1	0.204	0.23247
1	0.204	0.23876
1	0.204	0.24504
1	0.204	0.25132
1	0.204	0.25761
1	0.204	0.26389
1	0.204	0.27017
1	0.204	0.27646
1	0.204	0.28274
1	0.204	0.28902
1	0.204	0.29531
1	0.204	0.30159
1	0.204	0.30787
1	0.204	0.31416
1	0.221	0.32044
1	0.221	0.32672
1	0.221	0.333
1	0.221	0.33929
1	0.238	0.34557
1	0.238	0.35185
1	0.238	0.36442
1	0.255	0.3707
1	0.255	0.37699
1	0.272	0.38327
1	0.272	0.39583
1	0.289	0.40212
1	0.289	0.4084
1	0.306	0.42097
1	0.306	0.42725
1	0.323	0.43982
1	0.34	0.45238
1	0.357	0.45867
1	0.357	0.47123
1	0.374	0.4838
1	0.391	0.49637
1	0.408	0.50893
1	0.425	0.5215
1	0.442	0.53406
1	0.459	0.54663
1	0.476	0.5592
1	0.493	0.57805
1	0.527	0.59061
1	0.544	0.60946
1	0.561	0.62203
1	0.595	0.64088
1	0.612	0.65973
1	0.646	0.67858
0	0.68	0.69742
0	0.731	0.72256
0	0.782	0.74141
0	0.833	0.76654
0	0.884	0.79167
0	0.952	0.82309
0	1.003	0.8545
0	1.054	0.88592
0	1.122	0.91733
0	1.173	0.94875
0	1.241	0.98645
0	1.292	1.0241
0	1.36	1.0618
0	1.428	1.1058
2	1.496	1.1498
2	1.581	1.2001
2	1.666	1.2441
2	1.768	1.3006
2	1.853	1.3509
2	1.955	1.4074
2	2.04	1.4703
2	2.142	1.5331
2	2.227	1.6022
2	2.329	1.665
2	2.414	1.7404
2	2.516	1.8158
2	2.601	1.8912
2	2.686	1.9729
2	2.771	2.0546
2	2.856	2.1362
2	2.941	2.2242
2	3.026	2.3122
2	3.094	2.4064
2	3.162	2.5007
2	3.213	2.5949
2	3.264	2.6955
2	3.315	2.7897
2	3.366	2.8902
2	3.383	2.997
0	3.4	3.0976
0	3.4	3.1981
0	3.383	3.2986
0	3.366	3.3992
0	3.349	3.506
0	3.315	3.6002
0	3.264	3.7008
0	3.23	3.8013
0	3.179	3.8955
0	3.128	3.9898
0	3.06	4.084
0	2.992	4.1783
0	2.924	4.2662
0	2.856	4.3542
0	2.788	4.4359
0	2.703	4.5175
0	2.635	4.5992
0	2.567	4.6746
0	2.482	4.7563
0	2.414	4.8254
0	2.329	4.9008
0	2.261	4.9699
0	2.193	5.0328
0	2.108	5.1019
0	2.04	5.1647
0	1.972	5.2213
0	1.904	5.2841
0	1.853	5.3406
0	1.785	5.3909
0	1.734	5.4474
0	1.683	5.4977
0	1.615	5.548
0	1.581	5.592
0	1.53	5.6422
1	1.479	5.6862
1	1.428	5.7302
1	1.36	5.7742
1	1.309	5.8119
1	1.258	5.8496
1	1.207	5.8873
1	1.156	5.925
1	1.105	5.9564
1	1.071	5.9941
1	1.02	6.0255
1	0.986	6.0506
1	0.952	6.082
1	0.918	6.1135
1	0.884	6.1386
1	0.85	6.1637
0	0.85	6.1889
0	0.833	6.214
0	0.833	6.2391
0	0.833	6.2642
0	0.833	0.0062831
0	0.833	0.031415
0	0.833	0.056548
0	0.833	0.08168
1	0.85	0.10681
1	0.833	0.13195
1	0.833	0.15708
1	0.816	0.18221
1	0.816	0.20734
1	0.816	0.23247
1	0.799	0.25761
1	0.799	0.28274
1	0.816	0.30787
1	0.816	0.333
1	0.816	0.35814
1	0.816	0.38327
1	0.833	0.4084
1	0.833	0.43353
1	0.85	0.45867
1	0.867	0.4838
0	0.901	0.50893
0	0.935	0.54035
0	0.986	0.56548
0	1.02	0.59689
0	1.054	0.62831
0	1.105	0.65973
0	1.156	0.69742
0	1.207	0.72884
0	1.258	0.76654
0	1.309	0.81052
0	1.36	0.84822
0	1.411	0.8922
0	1.479	0.93618
0	1.53	0.98016
0	1.598	1.0241
0	1.666	1.0744
0	1.734	1.1247
0	1.802	1.1812
0	1.87	1.2315
0	1.938	1.2943
0	2.006	1.3509
0	2.074	1.4137
0	2.159	1.4765
0	2.227	1.5456
0	2.295	1.6085
0	2.38	1.6839
0	2.448	1.753
0	2.516	1.8284
0	2.584	1.9038
0	2.652	1.9855
0	2.72	2.0671
0	2.788	2.1488
0	2.856	2.2305
0	2.907	2.3185
0	2.958	2.4064
0	2.992	2.5007
0	3.043	2.5886
0	3.077	2.6829
0	3.111	2.7708
0	3.128	2.8651
0	3.145	2.9593
0	3.145	3.0536
0	3.145	3.1478
0	3.145	3.2484
0	3.128	3.3426
0	3.111	3.4369
0	3.077	3.5248
0	3.043	3.6191
0	3.009	3.7133
0	2.975	3.8013
0	2.924	3.8892
0	2.856	3.9772
0	2.805	4.0589
0	2.737	4.1468
0	2.669	4.2285
0	2.601	4.3039
0	2.533	4.3856
0	2.465	4.461
0	2.38	4.5301
0	2.312	4.5992
0	2.227	4.6683
0	2.159	4.7375
0	2.091	4.8003
0	2.006	4.8631
0	1.938	4.9197
0	1.853	4.9762
0	1.785	5.0328
0	1.717	5.0893
0	1.649	5.1396
0	1.581	5.1836
0	1.513	5.2338
0	1.445	5.2778
0	1.377	5.3218
0	1.326	5.3595
0	1.258	5.3972
0	1.207	5.4349
0	1.156	5.4726
0	1.088	5.504
1	1.037	5.5354
1	0.969	5.5668
1	0.901	5.5982
1	0.833	5.6234
1	0.765	5.6485
1	0.697	5.6674
1	0.646	5.6925
1	0.578	5.7113
1	0.527	5.7239
1	0.459	5.7428
1	0.408	5.7553
1	0.34	5.7679
1	0.289	5.7742
0	0.255	5.7805
0	0.221	5.793
0	0.187	5.7993
0	0.153	5.7993
0	0.119	5.8056
0	0.085	5.8119
0	0.051	5.8119
0	0.017	5.8119
0	0	5.8119
0	-0.034	5.8119
0	-0.068	5.8119
0	-0.102	5.8056
0	-0.136	5.8056
2	-0.17	5.7993
2	-0.187	5.793
2	-0.204	5.7867
2	-0.221	5.7805
2	-0.238	5.7742
2	-0.255	5.7616
2	-0.272	5.7553
2	-0.289	5.749
2	-0.306	5.7365
2	-0.323	5.7302
2	-0.34	5.7176
2	-0.357	5.705
2	-0.391	5.6925
0	-0.425	5.6799
0	-0.476	5.6674
0	-0.51	5.6548
0	-0.561	5.6359
0	-0.595	5.6171
0	-0.646	5.5982
0	-0.697	5.5794
1	-0.748	5.5605
1	-0.816	5.5354
1	-0.884	5.5103
1	-0.952	5.4789
1	-1.037	5.4537
1	-1.105	5.416
1	-1.19	5.3846
1	-1.258	5.3469
1	-1.343	5.3092
1	-1.428	5.2652
1	-1.513	5.2213
1	-1.598	5.1773
1	-1.683	5.127
1	-1.768	5.0705
1	-1.87	5.0202
1	-1.955	4.9637
1	-2.04	4.9008
1	-2.142	4.838
1	-2.227	4.7689
1	-2.329	4.706
1	-2.431	4.6306
1	-2.516	4.5553
1	-2.601	4.4798
1	-2.703	4.3982
0	-2.771	4.3165
0	-2.839	4.2348
0	-2.907	4.1468
0	-2.958	4.0589
0	-3.009	3.9709
0	-3.06	3.8767
0	-3.111	3.7824
0	-3.162	3.6882
0	-3.196	3.5939
0	-3.213	3.4997
0	-3.247	3.3992
0	-3.247	3.3049
0	-3.264	3.2044
0	-3.264	3.1101
0	-3.247	3.0096
0	-3.23	2.9154
0	-3.213	2.8148
0	-3.179	2.7206
0	-3.145	2.6263
0	-3.111	2.5321
0	-3.06	2.4378
0	-3.009	2.3436
0	-2.958	2.2556
0	-2.89	2.1677
0	-2.822	2.0797
0	-2.754	1.998
0	-2.686	1.9163
0	-2.618	1.8347
0	-2.533	1.7593
0	-2.465	1.6839
0	-2.397	1.6085
0	-2.312	1.5394
0	-2.244	1.4703
0	-2.159	1.4011
0	-2.091	1.3383
0	-2.006	1.2755
0	-1.938	1.2189
0	-1.87	1.1624
0	-1.802	1.1058
0	-1.734	1.0556
0	-1.666	0.99901
0	-1.598	0.94875
0	-1.547	0.90477
0	-1.479	0.86079
0	-1.428	0.8168
0	-1.377	0.77282
0	-1.326	0.72884
0	-1.275	0.69114
0	-1.224	0.65344
0	-1.173	0.61574
0	-1.139	0.58433
0	-1.105	0.54663
0	-1.054	0.51521
0	-1.02	0.4838
0	-0.986	0.45238
0	-0.952	0.42725
0	-0.918	0.39583
2	-0.901	0.3707
2	-0.85	0.34557
2	-0.799	0.32044
2	-0.765	0.29531
2	-0.714	0.27017
2	-0.68	0.25132
2	-0.646	0.23247
2	-0.595	0.21363
2	-0.561	0.19478
2	-0.527	0.17593
2	-0.493	0.16336
2	-0.459	0.14451
0	-0.459	0.13195
0	-0.442	0.11938
0	-0.442	0.10681
0	-0.425	0.094246
0	-0.425	0.08168
0	-0.408	0.069114
0	-0.408	0.056548
0	-0.408	0.043982
0	-0.408	0.031415
0	-0.391	0.018849
0	-0.391	0.0062831
0	-0.391	6.2768
0	-0.391	6.2642
0	-0.391	6.2517
0	-0.408	6.2391
2	-0.408	6.2265
2	-0.391	6.214
2	-0.374	6.2014
2	-0.357	6.1951
2	-0.34	6.1826
2	-0.34	6.17
2	-0.323	6.1637
2	-0.306	6.1512
2	-0.306	6.1449
2	-0.289	6.1323
2	-0.272	6.126
2	-0.272	6.1135
2	-0.272	6.1072
2	-0.255	6.1009
2	-0.255	6.0946
2	-0.238	6.082
2	-0.238	6.0758
2	-0.238	6.0695
2	-0.221	6.0632
2	-0.221	6.0569
2	-0.221	6.0506
2	-0.221	6.0381
2	-0.221	6.0318
2	-0.221	6.0255
2	-0.221	6.0192
0	-0.238	6.0129
0	-0.255	6.0066
0	-0.272	6.0004
0	-0.289	5.9878
1	-0.323	5.9815
1	-0.357	5.9689
1	-0.408	5.9564
1	-0.442	5.9438
1	-0.493	5.9313
1	-0.544	5.9124
1	-0.578	5.8998
1	-0.629	5.881
1	-0.68	5.8621
1	-0.731	5.837
1	-0.782	5.8182
1	-0.833	5.793
1	-0.901	5.7616
1	-0.952	5.7365
1	-1.02	5.705
1	-1.071	5.6736
1	-1.139	5.6422
1	-1.207	5.6045
1	-1.275	5.5668
1	-1.343	5.5291
1	-1.411	5.4851
1	-1.479	5.4412
0	-1.547	5.3972
0	-1.598	5.3532
0	-1.666	5.3029
0	-1.717	5.2527
0	-1.785	5.1961
0	-1.853	5.1396
0	-1.921	5.083
0	-1.989	5.0265
0	-2.057	4.9637
0	-2.142	4.9008
0	-2.21	4.838
0	-2.278	4.7689
0	-2.363	4.6998
0	-2.431	4.6306
0	-2.499	4.5553
0	-2.567	4.4798
0	-2.652	4.3982
0	-2.72	4.3165
0	-2.788	4.2348
0	-2.839	4.1531
0	-2.907	4.0652
0	-2.958	3.9772
0	-3.009	3.883
0	-3.06	3.795
0	-3.094	3.7008
0	-3.145	3.6065
0	-3.162	3.5122
0	-3.196	3.418
0	-3.213	3.3238
0	-3.213	3.2232
0	-3.213	3.129
0	-3.213	3.0284
0	-3.196	2.9342
0	-3.179	2.84
0	-3.145	2.7457
0	-3.111	2.6515
0	-3.077	2.5572
0	-3.026	2.463
0	-2.975	2.375
0	-2.924	2.287
0	-2.856	2.1991
0	-2.805	2.1111
0	-2.737	2.0294
0	-2.669	1.9478
0	-2.584	1.8724
0	-2.516	1.7907
0	-2.448	1.7153
0	-2.363	1.6462
0	-2.295	1.5771
0	-2.21	1.5079
0	-2.142	1.4451
0	-2.057	1.3823
0	-1.989	1.3195
0	-1.921	1.2566
0	-1.836	1.2001
0	-1.768	1.1498
0	-1.7	1.0933
0	-1.632	1.043
0	-1.581	0.99901
0	-1.513	0.94875
0	-1.445	0.90477
0	-1.394	0.86079
0	-1.326	0.82309
0	-1.275	0.7791
0	-1.224	0.74141
0	-1.173	0.70999
0	-1.122	0.67229
0	-1.088	0.64088
0	-1.037	0.60946
0	-0.986	0.57805
0	-0.952	0.54663
0	-0.918	0.5215
0	-0.884	0.49008
0	-0.85	0.46495
0	-0.816	0.43982
0	-0.782	0.41469
2	-0.748	0.39583
2	-0.697	0.3707
2	-0.646	0.35185
2	-0.612	0.333
2	-0.561	0.31416
2	-0.51	0.29531
2	-0.476	0.28274
2	-0.425	0.27017
0	-0.408	0.25761
0	-0.391	0.24504
0	-0.374	0.23247
0	-0.357	0.21991
0	-0.34	0.20734
0	-0.323	0.20106
0	-0.306	0.18849
0	-0.306	0.18221
0	-0.289	0.16964
0	-0.272	0.16336
0	-0.255	0.15708
0	-0.255	0.14451
0	-0.238	0.13823
0	-0.221	0.13195
0	-0.221	0.12566
0	-0.204	0.11938
0	-0.204	0.1131
0	-0.187	0.10681
0	-0.187	0.10053
0	-0.17	0.094246
0	-0.17	0.087963
0	-0.153	0.08168
0	-0.153	0.08168
0	-0.153	0.075397
0	-0.136	0.069114
0	-0.136	0.062831
0	-0.136	0.062831
0	-0.119	0.056548
0	-0.119	0.050265
0	-0.119	0.050265
0	-0.119	0.043982
0	-0.102	0.043982
2	-0.102	0.037699
2	-0.085	0.037699
2	-0.068	0.031415
2	-0.034	0.031415
2	-0.017	0.031415
2	0	0.031415
2	0.017	0.031415
2	0.034	0.031415
2	0.051	0.031415
2	0.085	0.037699
2	0.102	0.037699
2	0.136	0.043982
2	0.153	0.043982
0	0.153	0.050265
0	0.153	0.056548
0	0.17	0.062831
0	0.17	0.069114
0	0.17	0.075397
0	0.187	0.075397
0	0.187	0.08168
0	0.187	0.087963
0	0.204	0.094246
0	0.204	0.10053
1	0.221	0.10681
1	0.204	0.1131
1	0.187	0.11938
1	0.187	0.12566
1	0.17	0.13195
1	0.17	0.13823
1	0.153	0.14451
1	0.136	0.15079
1	0.136	0.15079
1	0.119	0.15708
1	0.119	0.16336
1	0.102	0.16336
1	0.102	0.16964
1	0.102	0.16964
1	0.085	0.17593
1	0.085	0.17593
1	0.068	0.18221
1	0.068	0.18221
1	0.068	0.18221
1	0.051	0.18849
1	0.051	0.18849
1	0.051	0.18849
1	0.034	0.18849
1	0.034	0.19478
1	0.034	0.19478
1	0.017	0.19478
1	0.017	0.19478
1	0.017	0.19478
1	0	0.19478
1	0	0.19478
1	0	0.19478
1	0	0.19478
1	0	0.19478
1	0	0.19478
1	-0.017	0.19478
1	-0.017	0.19478
1	-0.017	0.19478
1	-0.034	0.19478
1	-0.034	0.19478
1	-0.034	0.18849
1	-0.051	0.18849
1	-0.051	0.18849
1	-0.051	0.18849
1	-0.068	0.18221
1	-0.068	0.18221
1	-0.068	0.17593
1	-0.085	0.17593
1	-0.085	0.17593
1	-0.102	0.16964
1	-0.102	0.16964
1	-0.119	0.16336
1	-0.119	0.15708
1	-0.136	0.15708
1	-0.136	0.15079
1	-0.153	0.14451
0	-0.136	0.14451
0	-0.119	0.13823
0	-0.119	0.13195
0	-0.102	0.13195
0	-0.085	0.12566
0	-0.085	0.12566
0	-0.068	0.12566
0	-0.068	0.11938
0	-0.051	0.11938
0	-0.051	0.11938
0	-0.034	0.1131
0	-0.034	0.1131
0	-0.017	0.1131
0	-0.017	0.1131
0	0	0.1131
0	0	0.1131
0	0	0.1131
0	0	0.1131
[truncated: 5,162 more rows]
