# Supplementary material for: Skilled motor control of an inverted pendulum implies low entropy of states but high entropy of actions
Source: PLoS Comput Biol. 2023 Jan 6;19(1):e1010810. doi: 10.1371/journal.pcbi.1010810 (PMC9851554; doi:10.1371/journal.pcbi.1010810)
Supplement: S2 File — The dataset within the file contains the data collected during the experiment. Each CSV file named “FRI_p_l.csv” corresponds to a different trial, where “p” stands for an unique numerical participant’s identifier and “l” stands for pendulum length (where “2” corresponds to 0.2, “3” to 0.3 m, “4” to 0.4 m, etc.). In every file, rows correspond to subsequent time steps, sampled with a frequency of 0.017 s. For every recorded time step, each column contains: the action selected by the trial’s participant (“action”). The value 0 corresponds to a “no action”, the value 1 represents an action that pushes the pendulum towards the clockwise direction and the value 2 corresponds to an action that pushes the pendulum towards the anti-clockwise direction.the angular velocity of the pendulum at that time step (“ang. velocity”), measured in rad s−1.the angle of the pendulum at that time step (“angle”), measured in rad with values in the interval [0, 2π) rad. The angle 0 rad corresponds to the pendulum oriented in its upright position.the single utility value associated to the whole trial (“utility”). (ZIP) [file pcbi.1010810.s002.zip › ExperimentalData/FRI_30_8.csv]

action	angular vel.	angle	trial utility
0	0	3.2358	-17.3874
0	0	3.2358
0	0	3.2358
0	0	3.2358
0	-0.017	3.2358
0	-0.017	3.2358
0	-0.017	3.2358
0	-0.017	3.2358
0	-0.017	3.2358
0	-0.034	3.2358
0	-0.034	3.2295
0	-0.034	3.2295
0	-0.034	3.2295
0	-0.034	3.2295
0	-0.051	3.2232
0	-0.051	3.2232
0	-0.051	3.2232
0	-0.051	3.2232
0	-0.051	3.217
0	-0.068	3.217
0	-0.068	3.217
0	-0.068	3.2107
0	-0.068	3.2107
0	-0.068	3.2107
0	-0.068	3.2044
0	-0.068	3.2044
0	-0.085	3.1981
0	-0.085	3.1981
0	-0.085	3.1981
0	-0.085	3.1918
0	-0.085	3.1918
0	-0.085	3.1855
0	-0.085	3.1855
0	-0.085	3.1793
0	-0.102	3.1793
0	-0.102	3.173
0	-0.102	3.173
0	-0.102	3.1667
0	-0.102	3.1667
0	-0.102	3.1604
0	-0.102	3.1604
0	-0.102	3.1541
0	-0.102	3.1541
0	-0.102	3.1478
0	-0.102	3.1478
0	-0.102	3.1416
0	-0.102	3.1416
0	-0.102	3.1353
0	-0.102	3.1353
0	-0.102	3.129
0	-0.102	3.1227
0	-0.102	3.1227
0	-0.102	3.1164
0	-0.102	3.1164
0	-0.102	3.1101
0	-0.102	3.1101
0	-0.102	3.1038
0	-0.102	3.1038
0	-0.085	3.0976
0	-0.085	3.0976
0	-0.085	3.0913
0	-0.085	3.0913
0	-0.085	3.0913
0	-0.085	3.085
0	-0.085	3.085
0	-0.085	3.0787
0	-0.085	3.0787
0	-0.068	3.0724
0	-0.068	3.0724
0	-0.068	3.0724
0	-0.068	3.0661
0	-0.068	3.0661
1	-0.068	3.0661
1	-0.068	3.0599
1	-0.068	3.0599
1	-0.085	3.0536
1	-0.085	3.0536
1	-0.102	3.0473
1	-0.102	3.0473
1	-0.102	3.041
1	-0.119	3.041
1	-0.119	3.0347
1	-0.136	3.0347
1	-0.136	3.0284
1	-0.136	3.0222
1	-0.153	3.0159
1	-0.153	3.0159
1	-0.153	3.0096
1	-0.17	3.0033
1	-0.17	2.997
1	-0.17	2.9908
1	-0.17	2.9908
1	-0.187	2.9845
1	-0.187	2.9782
1	-0.187	2.9719
1	-0.187	2.9656
1	-0.204	2.9593
1	-0.204	2.9531
1	-0.204	2.9468
0	-0.187	2.9405
0	-0.187	2.9342
0	-0.187	2.9279
0	-0.17	2.9216
0	-0.17	2.9154
0	-0.153	2.9154
0	-0.153	2.9091
0	-0.136	2.9028
0	-0.136	2.8965
2	-0.119	2.8965
2	-0.102	2.8902
2	-0.085	2.8902
2	-0.068	2.8839
2	-0.034	2.8839
2	-0.017	2.8839
2	0	2.8839
2	0	2.8839
2	0.017	2.8839
2	0.034	2.8839
2	0.051	2.8839
2	0.085	2.8902
2	0.102	2.8902
2	0.119	2.8965
2	0.136	2.8965
2	0.153	2.9028
2	0.17	2.9091
2	0.187	2.9154
2	0.204	2.9216
2	0.221	2.9279
2	0.238	2.9342
2	0.255	2.9405
2	0.272	2.9531
2	0.289	2.9593
2	0.306	2.9719
2	0.323	2.9782
2	0.34	2.9908
2	0.357	2.997
2	0.374	3.0096
2	0.391	3.0222
2	0.408	3.0347
2	0.425	3.0473
2	0.425	3.0599
2	0.442	3.0724
2	0.459	3.085
2	0.459	3.1038
2	0.476	3.1164
2	0.493	3.129
2	0.493	3.1478
2	0.51	3.1604
2	0.51	3.1793
2	0.527	3.1918
2	0.527	3.2107
2	0.544	3.2232
2	0.544	3.2421
2	0.544	3.2609
2	0.561	3.2735
2	0.561	3.2923
2	0.561	3.3112
2	0.561	3.3238
2	0.561	3.3426
2	0.578	3.3615
2	0.578	3.3803
2	0.578	3.3992
2	0.578	3.4117
2	0.578	3.4306
2	0.578	3.4494
2	0.561	3.4683
2	0.561	3.4808
0	0.561	3.4997
0	0.544	3.5185
0	0.527	3.5311
0	0.51	3.5499
0	0.493	3.5625
0	0.476	3.5814
0	0.459	3.5939
0	0.442	3.6065
0	0.425	3.6191
0	0.408	3.6316
0	0.391	3.6442
0	0.374	3.6568
0	0.357	3.6693
0	0.34	3.6819
0	0.323	3.6882
0	0.289	3.7008
0	0.272	3.707
0	0.255	3.7133
0	0.238	3.7259
0	0.221	3.7322
0	0.187	3.7384
0	0.17	3.7447
0	0.153	3.7447
0	0.119	3.751
0	0.102	3.7573
0	0.085	3.7573
0	0.068	3.7636
0	0.034	3.7636
0	0.017	3.7636
0	0	3.7636
0	-0.017	3.7636
0	-0.034	3.7636
0	-0.051	3.7636
0	-0.068	3.7573
0	-0.102	3.7573
0	-0.119	3.751
0	-0.136	3.751
0	-0.153	3.7447
0	-0.187	3.7384
0	-0.204	3.7322
0	-0.221	3.7259
0	-0.238	3.7196
0	-0.272	3.7133
0	-0.289	3.7008
0	-0.306	3.6945
0	-0.323	3.6819
0	-0.34	3.6756
0	-0.357	3.6631
0	-0.374	3.6505
0	-0.391	3.6379
0	-0.408	3.6254
0	-0.425	3.6128
0	-0.442	3.6002
0	-0.459	3.5877
0	-0.476	3.5751
0	-0.493	3.5562
0	-0.51	3.5437
0	-0.527	3.5248
0	-0.544	3.5122
0	-0.561	3.4934
0	-0.561	3.4745
0	-0.578	3.462
0	-0.595	3.4431
0	-0.595	3.4243
0	-0.612	3.4054
0	-0.612	3.3866
0	-0.629	3.3677
0	-0.629	3.3489
0	-0.646	3.33
0	-0.646	3.3112
0	-0.646	3.2923
0	-0.663	3.2672
0	-0.663	3.2484
0	-0.663	3.2295
0	-0.663	3.2107
0	-0.663	3.1855
0	-0.68	3.1667
0	-0.68	3.1478
0	-0.68	3.129
0	-0.663	3.1038
0	-0.663	3.085
0	-0.663	3.0661
0	-0.663	3.0473
0	-0.663	3.0284
0	-0.646	3.0033
0	-0.646	2.9845
0	-0.646	2.9656
0	-0.629	2.9468
0	-0.629	2.9279
0	-0.612	2.9091
0	-0.612	2.8902
0	-0.595	2.8714
0	-0.595	2.8525
0	-0.578	2.8337
0	-0.561	2.8211
0	-0.561	2.8023
0	-0.544	2.7834
0	-0.527	2.7708
0	-0.51	2.752
0	-0.493	2.7394
0	-0.476	2.7206
0	-0.476	2.708
0	-0.459	2.6955
0	-0.442	2.6829
0	-0.425	2.6703
0	-0.408	2.6578
0	-0.391	2.6452
0	-0.357	2.6326
0	-0.34	2.62
0	-0.323	2.6075
0	-0.306	2.6012
0	-0.289	2.5886
0	-0.272	2.5823
0	-0.255	2.5761
0	-0.221	2.5698
0	-0.204	2.5572
0	-0.187	2.5572
0	-0.17	2.5509
0	-0.153	2.5447
0	-0.119	2.5384
0	-0.102	2.5384
0	-0.085	2.5321
0	-0.068	2.5321
0	-0.034	2.5258
0	-0.017	2.5258
0	0	2.5258
0	0.017	2.5258
0	0.034	2.5258
0	0.051	2.5321
0	0.068	2.5321
0	0.102	2.5321
0	0.119	2.5384
0	0.136	2.5447
0	0.153	2.5447
0	0.187	2.5509
0	0.204	2.5572
0	0.221	2.5635
0	0.238	2.5698
0	0.255	2.5823
0	0.272	2.5886
0	0.306	2.5949
0	0.323	2.6075
2	0.34	2.6138
2	0.357	2.6263
2	0.391	2.6389
2	0.425	2.6515
2	0.442	2.664
2	0.476	2.6766
2	0.493	2.6955
2	0.527	2.708
2	0.544	2.7269
2	0.578	2.7457
2	0.595	2.7583
2	0.629	2.7771
2	0.646	2.796
2	0.663	2.8211
2	0.697	2.84
2	0.714	2.8588
2	0.731	2.8839
2	0.748	2.9028
2	0.765	2.9279
2	0.782	2.9531
2	0.799	2.9782
2	0.816	2.997
2	0.833	3.0222
2	0.85	3.0473
2	0.85	3.0787
2	0.867	3.1038
2	0.884	3.129
2	0.884	3.1541
2	0.901	3.1793
2	0.901	3.2107
2	0.918	3.2358
2	0.918	3.2672
2	0.918	3.2923
2	0.918	3.3175
2	0.918	3.3489
2	0.935	3.374
2	0.935	3.4054
2	0.935	3.4306
2	0.918	3.462
2	0.918	3.4871
2	0.918	3.5185
2	0.918	3.5437
2	0.901	3.5688
2	0.901	3.6002
2	0.901	3.6254
2	0.884	3.6505
2	0.884	3.6819
2	0.867	3.707
2	0.85	3.7322
2	0.85	3.7573
2	0.833	3.7824
2	0.816	3.8076
2	0.799	3.8327
2	0.782	3.8578
2	0.782	3.883
2	0.765	3.9018
2	0.748	3.9269
2	0.731	3.9521
2	0.714	3.9709
2	0.697	3.9898
0	0.663	4.0149
0	0.629	4.0338
0	0.595	4.0526
0	0.578	4.0714
0	0.544	4.084
0	0.51	4.1029
0	0.476	4.1154
0	0.442	4.1343
0	0.408	4.1468
0	0.391	4.1594
0	0.357	4.1657
0	0.323	4.1783
0	0.289	4.1845
0	0.255	4.1971
0	0.221	4.2034
0	0.187	4.2097
0	0.153	4.216
0	0.119	4.2222
0	0.085	4.2222
0	0.051	4.2222
0	0.017	4.2285
0	0	4.2285
0	-0.034	4.2285
0	-0.068	4.2222
0	-0.102	4.2222
0	-0.119	4.216
0	-0.153	4.216
0	-0.187	4.2097
0	-0.221	4.2034
0	-0.255	4.1971
0	-0.289	4.1845
0	-0.323	4.1783
0	-0.357	4.1657
0	-0.391	4.1531
0	-0.425	4.1406
0	-0.442	4.128
0	-0.476	4.1154
0	-0.51	4.1029
0	-0.544	4.084
0	-0.578	4.0652
0	-0.595	4.0463
0	-0.629	4.0275
0	-0.663	4.0086
0	-0.68	3.9898
0	-0.714	3.9709
0	-0.748	3.9458
0	-0.765	3.9269
0	-0.799	3.9018
0	-0.816	3.8767
0	-0.85	3.8515
0	-0.867	3.8264
0	-0.884	3.8013
0	-0.918	3.7699
0	-0.935	3.7447
0	-0.952	3.7133
0	-0.969	3.6882
0	-0.986	3.6568
0	-1.003	3.6254
0	-1.02	3.5939
0	-1.037	3.5625
0	-1.054	3.5311
0	-1.071	3.4997
0	-1.088	3.4683
0	-1.088	3.4369
0	-1.105	3.3992
0	-1.105	3.3677
0	-1.122	3.3363
0	-1.122	3.2986
0	-1.122	3.2672
0	-1.139	3.2295
0	-1.139	3.1981
0	-1.139	3.1604
0	-1.139	3.129
0	-1.139	3.0976
0	-1.139	3.0599
0	-1.122	3.0284
0	-1.122	2.9908
0	-1.122	2.9593
0	-1.105	2.9216
0	-1.105	2.8902
0	-1.088	2.8588
0	-1.071	2.8274
0	-1.071	2.796
0	-1.054	2.7583
0	-1.037	2.7269
0	-1.02	2.7017
0	-1.003	2.6703
0	-0.986	2.6389
0	-0.969	2.6075
0	-0.952	2.5823
0	-0.918	2.5509
0	-0.901	2.5258
0	-0.884	2.4944
0	-0.85	2.4693
0	-0.833	2.4441
0	-0.816	2.419
0	-0.782	2.3939
0	-0.765	2.375
0	-0.731	2.3499
0	-0.697	2.331
0	-0.68	2.3059
0	-0.646	2.287
0	-0.612	2.2682
0	-0.595	2.2494
0	-0.561	2.2305
0	-0.527	2.2179
0	-0.493	2.1991
0	-0.476	2.1865
0	-0.442	2.174
0	-0.408	2.1614
0	-0.374	2.1488
0	-0.34	2.1362
0	-0.306	2.1237
0	-0.272	2.1174
0	-0.255	2.1111
0	-0.221	2.0986
0	-0.187	2.0923
0	-0.153	2.0923
0	-0.119	2.086
0	-0.085	2.0797
0	-0.051	2.0797
0	-0.017	2.0797
0	0	2.0797
0	0.034	2.0797
0	0.068	2.0797
0	0.102	2.086
0	0.136	2.086
0	0.153	2.0923
0	0.187	2.0986
0	0.221	2.1048
0	0.255	2.1111
0	0.289	2.1174
2	0.323	2.13
2	0.357	2.1362
2	0.408	2.1488
2	0.442	2.1614
2	0.493	2.1802
2	0.527	2.1928
2	0.561	2.2117
2	0.612	2.2305
2	0.646	2.2494
2	0.68	2.2682
2	0.714	2.287
2	0.765	2.3122
2	0.799	2.3373
2	0.833	2.3562
2	0.867	2.3876
2	0.901	2.4127
2	0.935	2.4378
2	0.969	2.4693
2	1.003	2.5007
2	1.037	2.5321
2	1.071	2.5635
2	1.088	2.5949
2	1.122	2.6263
2	1.156	2.664
2	1.173	2.6955
2	1.207	2.7332
2	1.224	2.7708
2	1.241	2.8085
2	1.275	2.8462
2	1.292	2.8839
2	1.309	2.9216
2	1.326	2.9593
2	1.343	3.0033
2	1.36	3.041
2	1.36	3.085
2	1.377	3.1227
2	1.377	3.1667
2	1.394	3.2107
2	1.394	3.2484
2	1.411	3.2923
2	1.411	3.3363
2	1.411	3.3803
2	1.411	3.418
2	1.411	3.462
2	1.394	3.506
2	1.394	3.5499
2	1.394	3.5877
2	1.377	3.6316
2	1.377	3.6756
2	1.36	3.7133
2	1.36	3.7573
2	1.343	3.795
2	1.326	3.839
2	1.309	3.8767
2	1.292	3.9144
2	1.275	3.9521
2	1.258	3.9898
2	1.241	4.0275
2	1.224	4.0652
2	1.19	4.1029
2	1.173	4.1406
2	1.156	4.1783
2	1.139	4.2097
2	1.105	4.2411
2	1.088	4.2788
2	1.054	4.3102
2	1.037	4.3416
2	1.003	4.373
2	0.986	4.4044
2	0.952	4.4296
2	0.935	4.461
2	0.901	4.4861
2	0.867	4.5113
2	0.85	4.5427
2	0.816	4.5678
2	0.799	4.593
2	0.765	4.6118
2	0.731	4.6369
2	0.714	4.6558
2	0.68	4.6809
2	0.663	4.6998
2	0.629	4.7186
2	0.595	4.7375
2	0.578	4.7563
2	0.544	4.7752
2	0.51	4.7877
2	0.493	4.8066
2	0.459	4.8191
2	0.442	4.8317
2	0.408	4.8443
2	0.374	4.8568
2	0.357	4.8694
2	0.323	4.882
2	0.306	4.8883
2	0.272	4.9008
2	0.238	4.9071
2	0.221	4.9134
2	0.187	4.9197
2	0.17	4.926
2	0.136	4.9322
2	0.119	4.9322
2	0.085	4.9385
2	0.051	4.9385
2	0.034	4.9385
2	0	4.9448
2	0	4.9448
2	-0.034	4.9385
2	-0.051	4.9385
2	-0.085	4.9385
2	-0.102	4.9322
0	-0.153	4.9322
0	-0.187	4.926
0	-0.221	4.9197
0	-0.255	4.9134
0	-0.289	4.9008
0	-0.323	4.8945
0	-0.357	4.882
0	-0.408	4.8694
0	-0.442	4.8568
0	-0.476	4.8443
0	-0.51	4.8317
0	-0.544	4.8129
0	-0.578	4.794
0	-0.629	4.7752
0	-0.663	4.7563
0	-0.697	4.7375
0	-0.731	4.7186
0	-0.765	4.6935
0	-0.816	4.6683
0	-0.85	4.6432
0	-0.884	4.6181
0	-0.918	4.593
0	-0.952	4.5615
0	-0.986	4.5301
0	-1.037	4.505
0	-1.071	4.4673
0	-1.105	4.4359
0	-1.139	4.4044
0	-1.173	4.3667
0	-1.207	4.3353
0	-1.241	4.2976
0	-1.275	4.2599
0	-1.309	4.216
0	-1.343	4.1783
0	-1.377	4.1406
0	-1.394	4.0966
0	-1.428	4.0526
0	-1.462	4.0086
0	-1.479	3.9646
0	-1.513	3.9207
0	-1.53	3.8767
0	-1.564	3.8264
0	-1.581	3.7824
0	-1.598	3.7322
0	-1.615	3.6819
0	-1.649	3.6316
0	-1.649	3.5877
0	-1.666	3.5374
0	-1.683	3.4871
0	-1.7	3.4306
0	-1.7	3.3803
0	-1.717	3.33
0	-1.717	3.2798
0	-1.717	3.2295
0	-1.717	3.173
0	-1.717	3.1227
0	-1.717	3.0724
0	-1.717	3.0222
0	-1.717	2.9656
0	-1.7	2.9154
0	-1.683	2.8651
0	-1.683	2.8148
0	-1.666	2.7646
0	-1.649	2.7143
0	-1.632	2.664
0	-1.615	2.6138
0	-1.598	2.5698
0	-1.564	2.5195
0	-1.547	2.4755
0	-1.53	2.4253
0	-1.496	2.3813
0	-1.479	2.3373
0	-1.445	2.2933
0	-1.411	2.2494
0	-1.377	2.2054
0	-1.343	2.1677
0	-1.326	2.1237
0	-1.292	2.086
0	-1.258	2.0483
0	-1.224	2.0106
0	-1.19	1.9729
0	-1.156	1.9415
0	-1.105	1.9038
0	-1.071	1.8724
0	-1.037	1.841
0	-1.003	1.8095
0	-0.969	1.7781
0	-0.935	1.7467
0	-0.884	1.7216
0	-0.85	1.6964
0	-0.816	1.6713
0	-0.782	1.6462
0	-0.748	1.621
0	-0.697	1.6022
0	-0.663	1.5833
0	-0.629	1.5582
0	-0.595	1.5394
0	-0.544	1.5268
0	-0.51	1.5079
0	-0.476	1.4954
0	-0.442	1.4765
2	-0.408	1.464
2	-0.357	1.4577
2	-0.306	1.4451
2	-0.255	1.4388
2	-0.204	1.4263
2	-0.17	1.42
2	-0.119	1.42
2	-0.068	1.4137
2	-0.017	1.4137
2	0	1.4137
2	0.051	1.4137
2	0.102	1.42
2	0.153	1.42
2	0.204	1.4263
2	0.238	1.4325
2	0.289	1.4388
2	0.34	1.4514
2	0.391	1.464
2	0.425	1.4765
2	0.476	1.4891
2	0.527	1.5017
2	0.578	1.5205
2	0.629	1.5394
2	0.663	1.5582
2	0.714	1.5771
2	0.765	1.6022
2	0.816	1.6273
2	0.85	1.6525
2	0.901	1.6776
2	0.952	1.709
2	1.003	1.7341
2	1.037	1.7655
2	1.088	1.797
2	1.139	1.8347
2	1.19	1.8661
2	1.224	1.9038
2	1.275	1.9415
2	1.309	1.9792
2	1.36	2.0232
2	1.411	2.0609
2	1.445	2.1048
2	1.479	2.1488
2	1.53	2.1928
2	1.564	2.2431
2	1.598	2.287
2	1.632	2.3373
2	1.683	2.3876
2	1.717	2.4378
2	1.734	2.4944
2	1.768	2.5447
2	1.802	2.6012
2	1.836	2.6515
2	1.853	2.708
2	1.887	2.7646
2	1.904	2.8211
2	1.921	2.8777
2	1.938	2.9405
2	1.955	2.997
2	1.972	3.0536
2	1.972	3.1164
2	1.989	3.173
2	1.989	3.2358
2	2.006	3.2986
2	2.006	3.3552
2	2.006	3.418
2	2.006	3.4745
2	1.989	3.5374
2	1.989	3.5939
2	1.972	3.6568
2	1.972	3.7133
2	1.955	3.7761
2	1.938	3.8327
2	1.921	3.8892
2	1.904	3.9521
2	1.887	4.0086
2	1.87	4.0652
2	1.853	4.1217
2	1.819	4.1783
2	1.802	4.2285
2	1.785	4.2851
2	1.751	4.3353
2	1.734	4.3919
2	1.7	4.4421
2	1.666	4.4924
0	1.632	4.5427
0	1.598	4.593
0	1.564	4.6369
0	1.53	4.6872
0	1.479	4.7312
0	1.445	4.7752
0	1.411	4.8191
0	1.377	4.8568
0	1.326	4.9008
0	1.292	4.9385
0	1.258	4.9762
0	1.224	5.0139
0	1.19	5.0516
0	1.156	5.0893
0	1.122	5.1207
0	1.088	5.1584
0	1.054	5.1898
0	1.02	5.2213
0	0.986	5.2464
0	0.952	5.2778
0	0.918	5.3029
0	0.884	5.3343
0	0.85	5.3595
0	0.816	5.3846
0	0.799	5.4097
0	0.765	5.4349
0	0.731	5.4537
0	0.714	5.4789
0	0.68	5.4977
0	0.663	5.5166
0	0.629	5.5417
0	0.612	5.5605
0	0.578	5.5731
0	0.561	5.592
0	0.527	5.6108
0	0.51	5.6234
0	0.493	5.6422
0	0.459	5.6548
0	0.442	5.6674
0	0.425	5.6799
0	0.391	5.6925
0	0.374	5.705
0	0.357	5.7176
0	0.34	5.7302
0	0.323	5.7365
0	0.306	5.749
0	0.272	5.7553
0	0.255	5.7679
0	0.238	5.7742
0	0.221	5.7805
0	0.204	5.7867
0	0.187	5.793
0	0.17	5.7993
0	0.153	5.8056
0	0.136	5.8056
0	0.119	5.8119
0	0.102	5.8182
0	0.085	5.8182
0	0.068	5.8244
0	0.051	5.8244
0	0.034	5.8244
0	0.017	5.8244
0	0	5.8244
0	0	5.8244
0	-0.017	5.8244
2	-0.034	5.8244
2	-0.034	5.8244
2	-0.034	5.8244
2	-0.051	5.8244
2	-0.051	5.8182
2	-0.068	5.8182
2	-0.068	5.8182
2	-0.068	5.8119
2	-0.085	5.8119
2	-0.085	5.8056
2	-0.102	5.8056
2	-0.102	5.7993
2	-0.102	5.7993
2	-0.119	5.793
2	-0.119	5.793
2	-0.136	5.7867
2	-0.136	5.7805
2	-0.153	5.7805
2	-0.153	5.7742
2	-0.17	5.7679
2	-0.17	5.7616
2	-0.187	5.7553
2	-0.187	5.749
2	-0.204	5.7428
2	-0.204	5.7365
2	-0.221	5.7302
2	-0.221	5.7239
2	-0.238	5.7176
2	-0.238	5.7113
2	-0.255	5.705
2	-0.272	5.6925
2	-0.272	5.6862
2	-0.289	5.6799
2	-0.289	5.6674
2	-0.306	5.6611
2	-0.323	5.6485
2	-0.34	5.6422
2	-0.34	5.6297
2	-0.357	5.6171
2	-0.374	5.6045
2	-0.391	5.5982
2	-0.391	5.5857
2	-0.408	5.5731
2	-0.425	5.5605
2	-0.442	5.548
2	-0.459	5.5291
2	-0.476	5.5166
0	-0.493	5.504
0	-0.527	5.4851
0	-0.544	5.4726
0	-0.578	5.4537
0	-0.595	5.4349
0	-0.629	5.416
0	-0.663	5.3972
0	-0.68	5.3783
0	-0.714	5.3532
0	-0.748	5.3343
0	-0.782	5.3092
0	-0.816	5.2841
0	-0.833	5.2589
0	-0.867	5.2338
0	-0.901	5.2087
0	-0.935	5.1836
0	-0.969	5.1521
0	-1.003	5.1207
0	-1.037	5.0893
0	-1.071	5.0579
0	-1.105	5.0265
0	-1.139	4.9951
0	-1.173	4.9574
0	-1.207	4.9197
0	-1.258	4.882
0	-1.292	4.8443
0	-1.326	4.8066
0	-1.36	4.7689
0	-1.394	4.7249
0	-1.428	4.6809
0	-1.462	4.6369
0	-1.513	4.593
0	-1.547	4.549
0	-1.581	4.4987
0	-1.615	4.4547
0	-1.649	4.4044
0	-1.683	4.3542
0	-1.717	4.3039
0	-1.751	4.2474
0	-1.785	4.1971
0	-1.819	4.1406
0	-1.853	4.084
0	-1.87	4.0275
0	-1.904	3.9709
0	-1.921	3.9144
0	-1.955	3.8578
0	-1.972	3.795
0	-1.989	3.7384
0	-2.023	3.6756
0	-2.04	3.6191
0	-2.04	3.5562
0	-2.057	3.4934
0	-2.074	3.4306
0	-2.074	3.3677
0	-2.091	3.3049
0	-2.091	3.2421
0	-2.091	3.1793
0	-2.091	3.1164
0	-2.091	3.0536
0	-2.091	2.9908
0	-2.074	2.9279
0	-2.074	2.8651
0	-2.057	2.8023
0	-2.04	2.7394
0	-2.023	2.6829
0	-2.006	2.62
0	-1.989	2.5635
0	-1.955	2.5007
0	-1.938	2.4441
0	-1.904	2.3813
0	-1.887	2.3247
0	-1.853	2.2682
0	-1.819	2.2179
0	-1.785	2.1614
0	-1.768	2.1048
0	-1.734	2.0546
0	-1.7	2.0043
0	-1.666	1.954
0	-1.615	1.9038
0	-1.581	1.8535
0	-1.547	1.8095
0	-1.513	1.7593
0	-1.479	1.7153
0	-1.428	1.6713
0	-1.394	1.6273
0	-1.36	1.5896
0	-1.326	1.5456
0	-1.275	1.5079
0	-1.241	1.4703
0	-1.207	1.4325
0	-1.173	1.3948
0	-1.139	1.3634
0	-1.088	1.3257
0	-1.054	1.2943
0	-1.02	1.2629
0	-0.986	1.2315
0	-0.952	1.2064
0	-0.918	1.1749
0	-0.884	1.1498
0	-0.85	1.1247
0	-0.816	1.0995
0	-0.782	1.0744
0	-0.748	1.0493
0	-0.714	1.0304
0	-0.68	1.0116
0	-0.646	0.98645
0	-0.612	0.9676
0	-0.578	0.94875
0	-0.561	0.93618
0	-0.527	0.91733
0	-0.493	0.90477
0	-0.459	0.88592
0	-0.442	0.87335
0	-0.408	0.86079
0	-0.374	0.84822
0	-0.357	0.83565
0	-0.323	0.82937
0	-0.289	0.8168
0	-0.272	0.81052
0	-0.238	0.80424
0	-0.204	0.79167
0	-0.187	0.78539
0	-0.153	0.78539
0	-0.136	0.7791
0	-0.102	0.77282
0	-0.085	0.77282
0	-0.051	0.76654
0	-0.034	0.76654
0	0	0.76654
0	0.017	0.76654
0	0.034	0.76654
0	0.068	0.77282
0	0.085	0.77282
0	0.119	0.77282
0	0.136	0.7791
0	0.17	0.78539
0	0.187	0.79167
0	0.221	0.79795
0	0.255	0.80424
0	0.272	0.81052
0	0.306	0.82309
0	0.323	0.82937
0	0.357	0.84193
0	0.391	0.8545
0	0.408	0.86707
0	0.442	0.87963
0	0.476	0.8922
0	0.493	0.90477
0	0.527	0.92362
0	0.561	0.93618
0	0.595	0.95503
0	0.612	0.97388
0	0.646	0.99273
0	0.68	1.0116
0	0.714	1.0367
0	0.748	1.0556
0	0.782	1.0807
0	0.816	1.1058
0	0.85	1.131
0	0.884	1.1561
0	0.918	1.1812
0	0.952	1.2126
0	0.986	1.2378
0	1.02	1.2692
0	1.054	1.3006
0	1.088	1.332
0	1.122	1.3697
0	1.156	1.4011
0	1.19	1.4388
0	1.241	1.4765
0	1.275	1.5142
0	1.309	1.5519
0	1.343	1.5896
0	1.377	1.6336
0	1.411	1.6713
0	1.462	1.7153
0	1.496	1.7593
0	1.53	1.8095
0	1.564	1.8535
0	1.598	1.9038
0	1.632	1.9478
0	1.666	1.998
0	1.7	2.0483
0	1.734	2.1048
2	1.768	2.1551
2	1.802	2.2054
2	1.836	2.2619
2	1.87	2.3185
2	1.904	2.375
2	1.938	2.4316
2	1.972	2.4944
2	2.006	2.5509
2	2.04	2.6138
2	2.057	2.6766
2	2.091	2.7394
2	2.108	2.8023
2	2.125	2.8651
2	2.142	2.9279
2	2.159	2.997
2	2.176	3.0599
2	2.193	3.129
2	2.193	3.1918
2	2.21	3.2609
2	2.21	3.3238
2	2.21	3.3929
2	2.21	3.4557
2	2.21	3.5248
2	2.193	3.5939
2	2.193	3.6568
2	2.176	3.7196
2	2.159	3.7887
2	2.142	3.8515
2	2.125	3.9207
2	2.108	3.9835
2	2.091	4.0463
2	2.074	4.1091
2	2.057	4.172
2	2.023	4.2285
2	2.006	4.2914
2	1.972	4.3542
2	1.955	4.4107
2	1.921	4.4673
2	1.904	4.5301
2	1.87	4.5867
2	1.836	4.6369
2	1.819	4.6935
2	1.785	4.75
0	1.751	4.8003
0	1.7	4.8568
0	1.666	4.9071
0	1.632	4.9574
0	1.598	5.0014
0	1.564	5.0516
0	1.53	5.0956
0	1.496	5.1459
0	1.462	5.1898
0	1.428	5.2338
0	1.394	5.2715
0	1.36	5.3155
0	1.326	5.3532
0	1.292	5.3972
0	1.258	5.4349
0	1.241	5.4726
0	1.207	5.5103
0	1.19	5.548
0	1.156	5.5794
0	1.139	5.6171
0	1.105	5.6485
0	1.088	5.6799
0	1.071	5.7176
0	1.054	5.749
0	1.037	5.7805
0	1.003	5.8119
0	0.986	5.837
0	0.986	5.8684
0	0.969	5.8998
0	0.952	5.925
0	0.935	5.9564
0	0.918	5.9815
0	0.918	6.0129
0	0.901	6.0381
0	0.901	6.0695
1	0.884	6.0946
1	0.867	6.1197
1	0.85	6.1449
1	0.833	6.17
1	0.816	6.1951
1	0.816	6.2203
1	0.799	6.2454
1	0.782	6.2705
1	0.782	0.012566
1	0.765	0.031415
1	0.765	0.056548
1	0.748	0.08168
1	0.748	0.10053
1	0.731	0.12566
1	0.731	0.15079
1	0.731	0.16964
1	0.731	0.19478
1	0.714	0.21363
1	0.714	0.23876
1	0.714	0.25761
1	0.714	0.28274
1	0.714	0.30159
1	0.714	0.32044
1	0.714	0.34557
1	0.731	0.36442
1	0.731	0.38955
1	0.731	0.4084
1	0.731	0.43353
1	0.748	0.45867
1	0.748	0.47752
1	0.748	0.50265
1	0.765	0.5215
1	0.765	0.54663
1	0.782	0.57176
1	0.799	0.59689
1	0.799	0.62203
1	0.816	0.64088
1	0.833	0.66601
1	0.833	0.69114
1	0.85	0.72256
1	0.867	0.74769
1	0.884	0.77282
0	0.918	0.79795
0	0.935	0.82937
0	0.969	0.8545
0	0.986	0.88592
0	1.02	0.91733
0	1.054	0.94875
0	1.088	0.98016
0	1.122	1.0116
0	1.139	1.0493
0	1.173	1.0807
0	1.207	1.1184
0	1.241	1.1561
0	1.275	1.1938
0	1.309	1.2315
0	1.343	1.2755
0	1.377	1.3132
0	1.411	1.3572
0	1.462	1.4011
0	1.496	1.4451
0	1.53	1.4891
0	1.564	1.5394
0	1.598	1.5833
0	1.632	1.6336
0	1.666	1.6839
0	1.717	1.7341
0	1.751	1.7844
0	1.785	1.841
0	1.819	1.8912
2	1.853	1.9478
2	1.887	2.0043
2	1.938	2.0609
2	1.972	2.1237
2	2.023	2.1802
2	2.057	2.2431
2	2.091	2.3059
2	2.125	2.3687
2	2.159	2.4316
2	2.193	2.5007
2	2.227	2.5698
2	2.261	2.6326
2	2.278	2.7017
2	2.312	2.7708
2	2.329	2.84
2	2.346	2.9091
2	2.363	2.9845
2	2.38	3.0536
2	2.38	3.129
2	2.397	3.1981
2	2.397	3.2672
2	2.397	3.3426
2	2.397	3.4117
2	2.397	3.4871
2	2.397	3.5562
2	2.38	3.6316
2	2.38	3.7008
2	2.363	3.7761
2	2.346	3.8453
2	2.329	3.9144
2	2.312	3.9835
0	2.278	4.0526
0	2.261	4.1217
0	2.227	4.1908
0	2.193	4.2599
0	2.159	4.3228
0	2.108	4.3856
0	2.074	4.4484
0	2.04	4.5113
0	2.006	4.5741
0	1.972	4.6306
0	1.921	4.6935
0	1.887	4.75
0	1.853	4.8066
0	1.819	4.8631
0	1.768	4.9134
0	1.734	4.9699
0	1.7	5.0202
0	1.666	5.0705
0	1.632	5.1207
0	1.598	5.171
0	1.564	5.215
0	1.53	5.2652
0	1.496	5.3092
0	1.462	5.3532
0	1.428	5.3972
0	1.411	5.4412
0	1.377	5.4789
0	1.343	5.5228
0	1.326	5.5605
0	1.292	5.6045
0	1.275	5.6422
0	1.258	5.6799
0	1.224	5.7176
0	1.207	5.7553
0	1.19	5.7867
0	1.173	5.8244
0	1.156	5.8621
0	1.139	5.8936
0	1.122	5.9313
0	1.122	5.9627
0	1.105	5.9941
0	1.088	6.0318
0	1.088	6.0632
0	1.071	6.0946
0	1.071	6.126
0	1.054	6.1574
0	1.054	6.1889
0	1.054	6.2265
0	1.054	6.258
0	1.054	0.0062831
0	1.054	0.037699
0	1.054	0.069114
0	1.054	0.10053
0	1.054	0.13195
0	1.071	0.16336
0	1.071	0.19478
0	1.071	0.22619
0	1.088	0.26389
0	1.105	0.29531
0	1.105	0.32672
0	1.122	0.36442
0	1.139	0.39583
0	1.156	0.43353
0	1.173	0.46495
0	1.19	0.50265
0	1.207	0.53406
0	1.224	0.57176
0	1.241	0.60946
0	1.258	0.64716
0	1.292	0.68486
0	1.309	0.72884
0	1.326	0.76654
0	1.36	0.80424
0	1.377	0.84822
0	1.411	0.8922
0	1.445	0.9299
0	1.479	0.97388
0	1.496	1.0241
0	1.53	1.0681
0	1.564	1.1121
0	1.598	1.1624
0	1.632	1.2126
0	1.666	1.2629
0	1.7	1.3132
0	1.734	1.3634
0	1.768	1.4137
0	1.819	1.4703
0	1.853	1.5268
0	1.887	1.5833
0	1.921	1.6399
0	1.955	1.6964
0	1.989	1.7593
0	2.023	1.8158
0	2.057	1.8786
0	2.091	1.9415
0	2.125	2.0043
0	2.159	2.0734
0	2.193	2.1362
0	2.227	2.2054
0	2.261	2.2682
0	2.278	2.3373
0	2.312	2.4064
0	2.329	2.4755
0	2.346	2.5509
0	2.363	2.62
0	2.38	2.6892
0	2.397	2.7646
0	2.414	2.8337
0	2.414	2.9091
0	2.431	2.9782
0	2.431	3.0536
0	2.431	3.129
0	2.431	3.1981
0	2.414	3.2735
0	2.414	3.3426
0	2.397	3.418
0	2.397	3.4871
0	2.38	3.5625
0	2.363	3.6316
0	2.329	3.7008
0	2.312	3.7761
0	2.295	3.8453
0	2.261	3.9144
0	2.244	3.9772
0	2.21	4.0463
0	2.176	4.1091
0	2.142	4.1783
0	2.108	4.2411
0	2.074	4.3039
0	2.04	4.3667
0	2.006	4.4296
0	1.955	4.4861
0	1.921	4.5427
0	1.887	4.6055
0	1.853	4.6558
0	1.802	4.7123
0	1.768	4.7689
0	1.734	4.8191
0	1.7	4.8757
0	1.666	4.926
0	1.615	4.9699
0	1.581	5.0202
0	1.547	5.0705
0	1.513	5.1144
0	1.479	5.1584
0	1.445	5.2024
0	1.411	5.2464
0	1.377	5.2904
0	1.343	5.3281
0	1.309	5.372
0	1.292	5.4097
0	1.258	5.4474
0	1.224	5.4851
0	1.207	5.5228
0	1.173	5.5605
0	1.156	5.592
0	1.122	5.6297
0	1.105	5.6611
0	1.088	5.6925
0	1.054	5.7239
0	1.037	5.7553
0	1.02	5.7867
0	1.003	5.8182
0	0.986	5.8496
0	0.969	5.881
0	0.952	5.9061
0	0.952	5.9375
0	0.935	5.9689
0	0.918	5.9941
0	0.918	6.0192
0	0.901	6.0506
0	0.884	6.0758
0	0.884	6.1009
0	0.884	6.1323
0	0.867	6.1574
0	0.867	6.1826
1	0.867	6.2077
1	0.85	6.2328
1	0.833	6.258
1	0.833	0
1	0.816	0.025132
1	0.816	0.050265
1	0.799	0.075397
1	0.799	0.10053
1	0.782	0.12566
1	0.782	0.15079
1	0.782	0.17593
1	0.782	0.19478
1	0.765	0.21991
1	0.765	0.24504
1	0.765	0.26389
1	0.765	0.28902
1	0.765	0.31416
1	0.765	0.33929
1	0.782	0.35814
1	0.782	0.38327
1	0.782	0.4084
1	0.782	0.43353
1	0.799	0.45238
1	0.799	0.47752
1	0.799	0.50265
1	0.816	0.52778
1	0.816	0.55291
1	0.833	0.57805
1	0.85	0.60318
1	0.85	0.62831
1	0.867	0.65344
0	0.884	0.68486
0	0.918	0.70999
0	0.935	0.73512
0	0.969	0.76654
0	0.986	0.79795
0	1.02	0.82309
0	1.037	0.8545
0	1.071	0.8922
0	1.105	0.92362
0	1.122	0.95503
0	1.156	0.99273
0	1.19	1.0241
0	1.224	1.0618
0	1.258	1.0995
0	1.292	1.1372
0	1.326	1.1749
0	1.36	1.2189
0	1.394	1.2566
0	1.428	1.3006
0	1.462	1.3446
0	1.496	1.3886
0	1.53	1.4388
0	1.564	1.4828
0	1.615	1.5331
0	1.649	1.5771
0	1.683	1.6273
0	1.717	1.6839
0	1.751	1.7341
0	1.785	1.7844
0	1.819	1.841
0	1.853	1.8975
0	1.887	1.954
0	1.921	2.0106
0	1.955	2.0671
0	1.989	2.13
0	2.023	2.1928
0	2.057	2.2494
0	2.074	2.3122
0	2.108	2.375
0	2.125	2.4378
0	2.142	2.507
0	2.176	2.5698
0	2.193	2.6326
0	2.21	2.7017
0	2.21	2.7708
0	2.227	2.8337
0	2.244	2.9028
0	2.244	2.9719
0	2.244	3.0347
2	2.244	3.1038
2	2.261	3.173
2	2.261	3.2421
2	2.261	3.3112
2	2.278	3.3803
2	2.261	3.4431
2	2.261	3.5122
2	2.261	3.5814
2	2.244	3.6505
2	2.244	3.7196
2	2.227	3.7824
2	2.21	3.8515
2	2.193	3.9207
2	2.176	3.9835
2	2.159	4.0526
2	2.142	4.1154
2	2.108	4.1783
2	2.091	4.2411
2	2.074	4.3039
2	2.04	4.3667
2	2.006	4.4296
2	1.989	4.4861
2	1.955	4.549
2	1.938	4.6055
2	1.904	4.6621
2	1.87	4.7186
2	1.853	4.7752
2	1.819	4.8317
2	1.785	4.8883
2	1.768	4.9385
2	1.734	4.9951
2	1.717	5.0453
0	1.666	5.0956
0	1.632	5.1459
0	1.598	5.1961
0	1.564	5.2401
0	1.53	5.2904
0	1.513	5.3343
0	1.479	5.3783
0	1.445	5.4223
0	1.411	5.4663
0	1.394	5.5103
0	1.36	5.5543
0	1.343	5.592
0	1.309	5.6297
0	1.292	5.6736
0	1.275	5.7113
0	1.258	5.749
0	1.224	5.7867
0	1.207	5.8244
0	1.19	5.8621
0	1.19	5.8936
0	1.173	5.9313
0	1.156	5.9627
0	1.139	6.0004
0	1.139	6.0381
0	1.122	6.0695
0	1.122	6.1009
0	1.105	6.1386
0	1.105	6.17
0	1.105	6.2014
0	1.105	6.2391
0	1.088	6.2705
0	1.088	0.018849
0	1.105	0.050265
0	1.105	0.087963
0	1.105	0.11938
0	1.105	0.15079
0	1.105	0.18849
0	1.122	0.21991
0	1.122	0.25132
0	1.139	0.28902
0	1.156	0.32044
0	1.156	0.35814
0	1.173	0.39583
0	1.19	0.42725
0	1.207	0.46495
0	1.224	0.50265
0	1.241	0.54035
0	1.258	0.57805
0	1.275	0.61574
0	1.292	0.65344
0	1.326	0.69114
0	1.343	0.73512
0	1.377	0.77282
0	1.394	0.8168
0	1.428	0.86079
0	1.462	0.90477
0	1.479	0.94875
0	1.513	0.99273
0	1.547	1.0367
0	1.581	1.087
0	1.615	1.131
0	1.649	1.1812
0	1.683	1.2315
0	1.717	1.2817
0	1.751	1.3383
0	1.785	1.3886
0	1.819	1.4451
0	1.853	1.4954
0	1.887	1.5519
0	1.921	1.6148
0	1.972	1.6713
0	2.006	1.7279
0	2.04	1.7907
0	2.074	1.8535
0	2.108	1.9163
0	2.142	1.9792
2	2.176	2.0483
2	2.21	2.1111
2	2.261	2.1802
2	2.295	2.2494
2	2.329	2.3185
2	2.363	2.3876
2	2.397	2.4567
0	2.414	2.5321
0	2.448	2.6075
0	2.465	2.6766
0	2.465	2.752
0	2.482	2.8274
0	2.499	2.9028
0	2.499	2.9782
0	2.499	3.0536
0	2.499	3.129
0	2.499	3.2044
0	2.499	3.2798
0	2.482	3.3552
0	2.482	3.4306
0	2.465	3.506
0	2.448	3.5751
0	2.431	3.6505
0	2.414	3.7259
0	2.38	3.795
0	2.363	3.8641
0	2.329	3.9395
0	2.312	4.0086
0	2.278	4.0777
0	2.244	4.1468
0	2.21	4.2097
0	2.176	4.2788
0	2.142	4.3416
0	2.108	4.4044
0	2.057	4.4673
0	2.023	4.5301
0	1.989	4.593
0	1.955	4.6495
0	1.904	4.706
0	1.87	4.7626
0	1.836	4.8191
0	1.802	4.8757
0	1.751	4.9322
0	1.717	4.9825
0	1.683	5.0328
0	1.649	5.083
0	1.615	5.1333
0	1.581	5.1836
0	1.547	5.2275
0	1.513	5.2715
0	1.479	5.3218
0	1.445	5.3658
0	1.428	5.4097
0	1.394	5.4474
0	1.36	5.4914
0	1.343	5.5291
0	1.309	5.5731
0	1.292	5.6108
0	1.258	5.6485
0	1.241	5.6862
0	1.224	5.7239
0	1.207	5.7616
0	1.173	5.7993
0	1.156	5.8307
0	1.156	5.8684
0	1.139	5.8998
0	1.122	5.9375
0	1.105	5.9689
1	1.088	6.0004
1	1.071	6.0381
1	1.054	6.0695
1	1.037	6.1009
1	1.02	6.1323
1	1.003	6.1637
1	0.986	6.1889
1	0.969	6.2203
1	0.969	6.2517
1	0.952	6.2768
1	0.935	0.025132
1	0.935	0.050265
1	0.918	0.08168
1	0.918	0.10681
1	0.918	0.13823
1	0.901	0.16336
1	0.901	0.19478
1	0.901	0.21991
1	0.901	0.24504
1	0.901	0.27646
1	0.901	0.30159
1	0.901	0.32672
1	0.901	0.35814
1	0.901	0.38327
1	0.918	0.4084
1	0.918	0.43982
1	0.918	0.46495
1	0.935	0.49637
1	0.935	0.5215
1	0.952	0.55291
1	0.952	0.57805
1	0.969	0.60946
1	0.969	0.63459
1	0.986	0.66601
1	1.003	0.69742
1	1.02	0.72884
1	1.037	0.76026
1	1.037	0.79167
0	1.071	0.82309
0	1.105	0.8545
0	1.122	0.88592
0	1.156	0.92362
0	1.19	0.96131
0	1.224	0.99273
0	1.241	1.0304
0	1.275	1.0681
0	1.309	1.1121
0	1.343	1.1498
0	1.377	1.1875
0	1.411	1.2315
0	1.445	1.2755
0	1.479	1.3195
0	1.513	1.3634
0	1.564	1.4137
0	1.598	1.4577
0	1.632	1.5079
0	1.666	1.5582
0	1.7	1.6085
0	1.734	1.6587
0	1.768	1.7153
0	1.819	1.7655
0	1.853	1.8221
2	1.887	1.8786
2	1.921	1.9352
2	1.972	1.9917
2	2.006	2.0546
2	2.057	2.1174
2	2.091	2.1802
2	2.142	2.2431
0	2.159	2.3059
0	2.193	2.375
0	2.21	2.4378
0	2.227	2.507
0	2.261	2.5761
0	2.278	2.6389
0	2.295	2.708
0	2.295	2.7771
0	2.312	2.8462
0	2.312	2.9154
0	2.329	2.9908
0	2.329	3.0599
0	2.329	3.129
0	2.329	3.1981
0	2.329	3.2672
0	2.312	3.3363
0	2.312	3.4054
0	2.295	3.4745
0	2.278	3.5437
0	2.261	3.6128
0	2.244	3.6819
0	2.227	3.751
0	2.193	3.8138
0	2.176	3.883
0	2.142	3.9458
0	2.108	4.0086
0	2.091	4.0714
0	2.057	4.1343
0	2.023	4.1971
0	1.989	4.2599
0	1.955	4.3165
0	1.921	4.373
0	1.87	4.4296
0	1.836	4.4861
0	1.802	4.5427
0	1.768	4.5992
0	1.717	4.6495
0	1.683	4.6998
0	1.649	4.75
0	1.615	4.8003
0	1.564	4.8506
0	1.53	4.8945
0	1.496	4.9385
0	1.462	4.9888
0	1.428	5.0265
0	1.394	5.0705
0	1.36	5.1144
0	1.309	5.1521
0	1.275	5.1898
0	1.258	5.2338
0	1.224	5.2652
0	1.19	5.3029
0	1.156	5.3406
0	1.122	5.372
0	1.088	5.4097
0	1.071	5.4412
0	1.037	5.4726
0	1.003	5.504
0	0.986	5.5354
0	0.952	5.5605
0	0.935	5.592
0	0.901	5.6171
0	0.884	5.6485
0	0.867	5.6736
0	0.85	5.6988
0	0.816	5.7239
0	0.799	5.749
0	0.782	5.7742
0	0.765	5.793
0	0.748	5.8182
0	0.731	5.8433
0	0.714	5.8621
0	0.697	5.8873
0	0.68	5.9061
0	0.663	5.925
0	0.663	5.9438
0	0.646	5.9689
0	0.629	5.9878
0	0.629	6.0066
0	0.612	6.0255
0	0.595	6.0443
0	0.595	6.0569
0	0.578	6.0758
0	0.578	6.0946
0	0.578	6.1135
0	0.561	6.1323
0	0.561	6.1449
0	0.561	6.1637
0	0.544	6.1826
0	0.544	6.1951
1	0.544	6.214
1	0.527	6.2328
1	0.527	6.2454
1	0.51	6.2642
1	0.493	6.2768
1	0.493	0.012566
1	0.476	0.025132
1	0.476	0.037699
1	0.459	0.056548
1	0.459	0.069114
1	0.442	0.08168
1	0.442	0.094246
1	0.425	0.10681
1	0.425	0.11938
1	0.425	0.13195
1	0.408	0.14451
1	0.408	0.15708
1	0.408	0.16964
1	0.408	0.18221
1	0.408	0.19478
1	0.391	0.20734
1	0.391	0.21991
1	0.391	0.23247
1	0.391	0.24504
1	0.391	0.25761
1	0.391	0.27017
1	0.391	0.28274
1	0.391	0.29531
1	0.391	0.30159
1	0.391	0.31416
1	0.391	0.32672
1	0.391	0.33929
1	0.408	0.35185
1	0.408	0.36442
1	0.408	0.37699
1	0.408	0.38955
1	0.408	0.40212
1	0.425	0.41469
1	0.425	0.42725
1	0.425	0.43982
1	0.442	0.45238
1	0.442	0.47123
1	0.442	0.4838
1	0.459	0.49637
1	0.459	0.50893
1	0.476	0.5215
1	0.476	0.54035
1	0.493	0.55291
1	0.493	0.57176
1	0.51	0.58433
1	0.527	0.59689
1	0.527	0.61574
1	0.544	0.63459
1	0.561	0.64716
1	0.561	0.66601
1	0.578	0.68486
1	0.595	0.70371
1	0.612	0.72256
1	0.629	0.74141
1	0.646	0.76026
1	0.646	0.7791
1	0.663	0.79795
1	0.68	0.8168
1	0.697	0.84193
1	0.714	0.86079
0	0.748	0.88592
0	0.782	0.90477
0	0.816	0.9299
0	0.833	0.95503
0	0.867	0.98016
0	0.901	1.0053
0	0.935	1.0367
0	0.969	1.0618
0	1.003	1.0933
0	1.037	1.1247
0	1.071	1.1561
0	1.105	1.1875
0	1.139	1.2252
0	1.173	1.2566
0	1.207	1.2943
0	1.241	1.332
0	1.275	1.3697
0	1.309	1.4074
0	1.343	1.4451
0	1.377	1.4891
0	1.428	1.5331
0	1.462	1.5771
2	1.496	1.621
2	1.547	1.665
2	1.581	1.709
2	1.632	1.7593
2	1.683	1.8095
0	1.717	1.8598
0	1.751	1.9163
0	1.785	1.9666
0	1.819	2.0232
0	1.853	2.0734
0	1.887	2.13
0	1.904	2.1865
0	1.938	2.2494
0	1.972	2.3059
0	1.989	2.3687
0	2.023	2.4253
0	2.04	2.4881
0	2.057	2.5509
0	2.074	2.6138
0	2.091	2.6766
0	2.108	2.7394
0	2.125	2.8023
0	2.125	2.8651
0	2.142	2.9279
0	2.142	2.997
0	2.142	3.0599
0	2.142	3.1227
0	2.142	3.1918
0	2.142	3.2546
0	2.142	3.3175
0	2.125	3.3803
0	2.125	3.4494
0	2.108	3.5122
0	2.091	3.5751
0	2.074	3.6379
0	2.057	3.7008
0	2.023	3.7573
0	2.006	3.8201
0	1.972	3.883
0	1.955	3.9395
0	1.921	3.996
0	1.887	4.0526
0	1.87	4.1091
0	1.836	4.1657
0	1.802	4.2222
0	1.768	4.2788
0	1.734	4.3291
0	1.683	4.3793
0	1.649	4.4296
0	1.615	4.4798
[truncated: 5,162 more rows]
