# Supplementary material for: Skilled motor control of an inverted pendulum implies low entropy of states but high entropy of actions
Source: PLoS Comput Biol. 2023 Jan 6;19(1):e1010810. doi: 10.1371/journal.pcbi.1010810 (PMC9851554; doi:10.1371/journal.pcbi.1010810)
Supplement: S2 File — The dataset within the file contains the data collected during the experiment. Each CSV file named “FRI_p_l.csv” corresponds to a different trial, where “p” stands for an unique numerical participant’s identifier and “l” stands for pendulum length (where “2” corresponds to 0.2, “3” to 0.3 m, “4” to 0.4 m, etc.). In every file, rows correspond to subsequent time steps, sampled with a frequency of 0.017 s. For every recorded time step, each column contains: the action selected by the trial’s participant (“action”). The value 0 corresponds to a “no action”, the value 1 represents an action that pushes the pendulum towards the clockwise direction and the value 2 corresponds to an action that pushes the pendulum towards the anti-clockwise direction.the angular velocity of the pendulum at that time step (“ang. velocity”), measured in rad s−1.the angle of the pendulum at that time step (“angle”), measured in rad with values in the interval [0, 2π) rad. The angle 0 rad corresponds to the pendulum oriented in its upright position.the single utility value associated to the whole trial (“utility”). (ZIP) [file pcbi.1010810.s002.zip › ExperimentalData/FRI_23_2.csv]

action	angular vel.	angle	trial utility
0	0	3.2358	-19.0674
0	-0.017	3.2358
0	-0.034	3.2358
0	-0.051	3.2358
0	-0.068	3.2358
0	-0.085	3.2295
0	-0.085	3.2295
0	-0.102	3.2232
0	-0.119	3.2232
0	-0.136	3.217
0	-0.136	3.2107
0	-0.153	3.2107
0	-0.17	3.2044
0	-0.17	3.1981
0	-0.187	3.1918
0	-0.187	3.1855
0	-0.187	3.1793
0	-0.204	3.173
0	-0.204	3.1667
0	-0.204	3.1604
0	-0.204	3.1541
0	-0.221	3.1478
0	-0.221	3.1416
0	-0.221	3.1353
0	-0.221	3.129
0	-0.204	3.1227
0	-0.204	3.1164
0	-0.204	3.1101
0	-0.204	3.1038
0	-0.187	3.0976
0	-0.187	3.0913
0	-0.17	3.085
0	-0.17	3.0787
0	-0.153	3.0724
0	-0.153	3.0661
0	-0.136	3.0661
0	-0.136	3.0599
0	-0.119	3.0536
0	-0.102	3.0536
0	-0.085	3.0473
0	-0.068	3.0473
0	-0.068	3.0473
0	-0.051	3.041
0	-0.034	3.041
0	-0.017	3.041
0	0	3.041
0	0	3.041
0	0	3.041
0	0.017	3.041
0	0.034	3.041
0	0.051	3.041
0	0.068	3.0473
0	0.085	3.0473
0	0.085	3.0536
0	0.102	3.0536
0	0.119	3.0599
0	0.136	3.0599
0	0.136	3.0661
0	0.153	3.0724
0	0.17	3.0724
0	0.17	3.0787
0	0.187	3.085
0	0.187	3.0913
0	0.187	3.0976
0	0.204	3.1038
0	0.204	3.1101
0	0.204	3.1164
0	0.204	3.1227
0	0.204	3.129
0	0.204	3.1353
0	0.204	3.1416
0	0.204	3.1478
0	0.204	3.1541
0	0.204	3.1604
0	0.204	3.1667
0	0.187	3.173
0	0.187	3.1793
0	0.187	3.1855
0	0.17	3.1918
0	0.17	3.1981
0	0.153	3.2044
0	0.153	3.2107
0	0.136	3.2107
0	0.119	3.217
0	0.119	3.217
0	0.102	3.2232
0	0.085	3.2295
0	0.068	3.2295
0	0.068	3.2295
0	0.051	3.2358
0	0.034	3.2358
0	0.017	3.2358
0	0	3.2358
0	0	3.2358
0	-0.017	3.2358
0	-0.017	3.2358
0	-0.034	3.2358
0	-0.051	3.2295
0	-0.068	3.2295
0	-0.085	3.2295
0	-0.102	3.2232
0	-0.102	3.2232
0	-0.119	3.217
0	-0.136	3.217
0	-0.136	3.2107
0	-0.153	3.2044
0	-0.153	3.1981
0	-0.17	3.1981
0	-0.17	3.1918
0	-0.187	3.1855
0	-0.187	3.1793
0	-0.204	3.173
0	-0.204	3.1667
0	-0.204	3.1604
0	-0.204	3.1541
0	-0.204	3.1478
0	-0.204	3.1416
0	-0.204	3.1353
0	-0.204	3.129
0	-0.204	3.1227
0	-0.204	3.1164
0	-0.204	3.1101
0	-0.187	3.1038
0	-0.187	3.0976
0	-0.187	3.0913
0	-0.17	3.085
0	-0.17	3.0787
0	-0.153	3.0724
0	-0.136	3.0724
0	-0.136	3.0661
0	-0.119	3.0599
0	-0.102	3.0599
0	-0.102	3.0536
0	-0.085	3.0536
0	-0.068	3.0473
0	-0.051	3.0473
0	-0.051	3.0473
0	-0.034	3.041
0	-0.017	3.041
0	0	3.041
0	0	3.041
0	0.017	3.041
0	0.034	3.041
0	0.034	3.041
0	0.051	3.0473
0	0.068	3.0473
0	0.085	3.0473
0	0.102	3.0536
0	0.102	3.0536
0	0.119	3.0599
0	0.136	3.0661
0	0.136	3.0661
0	0.153	3.0724
0	0.153	3.0787
0	0.17	3.085
0	0.17	3.0913
0	0.187	3.0976
0	0.187	3.0976
0	0.187	3.1038
0	0.204	3.1101
0	0.204	3.1164
0	0.204	3.1227
0	0.204	3.129
0	0.204	3.1353
0	0.204	3.1416
0	0.204	3.1478
0	0.204	3.1604
0	0.204	3.1667
0	0.187	3.1667
0	0.187	3.173
0	0.187	3.1793
0	0.17	3.1855
0	0.17	3.1918
0	0.153	3.1981
0	0.153	3.2044
0	0.136	3.2044
0	0.136	3.2107
0	0.119	3.217
0	0.102	3.217
0	0.102	3.2232
0	0.085	3.2232
0	0.068	3.2295
0	0.051	3.2295
0	0.034	3.2295
0	0.034	3.2358
0	0.017	3.2358
0	0	3.2358
0	0	3.2358
0	-0.017	3.2358
0	-0.034	3.2358
0	-0.034	3.2295
0	-0.051	3.2295
0	-0.068	3.2295
0	-0.085	3.2232
0	-0.102	3.2232
0	-0.102	3.217
0	-0.119	3.217
0	-0.136	3.2107
0	-0.136	3.2044
0	-0.153	3.2044
0	-0.153	3.1981
0	-0.17	3.1918
0	-0.17	3.1855
0	-0.187	3.1793
0	-0.187	3.173
0	-0.187	3.1667
0	-0.204	3.1604
0	-0.204	3.1541
0	-0.204	3.1478
0	-0.204	3.1416
0	-0.204	3.1353
0	-0.204	3.129
0	-0.204	3.1227
0	-0.204	3.1164
0	-0.204	3.1101
0	-0.187	3.1038
0	-0.187	3.1038
0	-0.187	3.0976
0	-0.17	3.0913
0	-0.17	3.085
0	-0.153	3.0787
0	-0.153	3.0724
0	-0.136	3.0724
0	-0.119	3.0661
0	-0.119	3.0599
0	-0.102	3.0599
0	-0.085	3.0536
0	-0.085	3.0536
0	-0.068	3.0473
0	-0.051	3.0473
0	-0.034	3.0473
0	-0.017	3.0473
0	-0.017	3.041
0	0	3.041
0	0	3.041
0	0.017	3.0473
0	0.034	3.0473
0	0.051	3.0473
0	0.051	3.0473
0	0.068	3.0536
0	0.085	3.0536
0	0.102	3.0536
0	0.102	3.0599
0	0.119	3.0599
0	0.136	3.0661
0	0.136	3.0724
0	0.153	3.0787
0	0.153	3.0787
0	0.17	3.085
0	0.17	3.0913
0	0.187	3.0976
1	0.187	3.1038
1	0.153	3.1101
1	0.119	3.1101
1	0.085	3.1164
1	0.034	3.1164
1	0	3.1164
1	-0.017	3.1164
1	-0.051	3.1164
1	-0.085	3.1164
1	-0.136	3.1101
1	-0.17	3.1038
1	-0.204	3.0976
1	-0.238	3.0913
1	-0.272	3.085
1	-0.306	3.0787
1	-0.323	3.0661
1	-0.357	3.0599
1	-0.391	3.0473
1	-0.408	3.0347
1	-0.442	3.0222
1	-0.459	3.0096
1	-0.476	2.9908
1	-0.493	2.9782
1	-0.51	2.9656
1	-0.527	2.9468
1	-0.527	2.9279
1	-0.544	2.9154
1	-0.544	2.8965
1	-0.544	2.8839
1	-0.544	2.8651
1	-0.544	2.8462
1	-0.544	2.8337
1	-0.544	2.8148
1	-0.527	2.796
1	-0.527	2.7834
1	-0.51	2.7646
1	-0.493	2.752
1	-0.476	2.7394
1	-0.459	2.7206
1	-0.425	2.708
1	-0.408	2.6955
1	-0.391	2.6829
1	-0.357	2.6703
1	-0.323	2.664
1	-0.306	2.6515
1	-0.272	2.6452
1	-0.238	2.6389
1	-0.204	2.6263
0	-0.136	2.6263
0	-0.068	2.62
0	0	2.62
0	0.068	2.62
0	0.153	2.6263
0	0.221	2.6326
0	0.289	2.6389
0	0.357	2.6452
0	0.425	2.6578
0	0.493	2.6766
0	0.561	2.6892
0	0.629	2.708
0	0.697	2.7269
0	0.748	2.752
0	0.799	2.7771
0	0.85	2.8023
0	0.901	2.8274
0	0.952	2.8525
0	0.986	2.8839
0	1.02	2.9154
0	1.054	2.9468
0	1.071	2.9782
0	1.105	3.0096
0	1.122	3.041
0	1.122	3.0787
0	1.139	3.1101
0	1.139	3.1478
0	1.122	3.1793
0	1.122	3.2107
0	1.105	3.2484
0	1.088	3.2798
0	1.054	3.3112
0	1.037	3.3426
0	1.003	3.374
0	0.969	3.4054
0	0.918	3.4306
0	0.867	3.462
0	0.816	3.4871
0	0.765	3.5122
0	0.714	3.5311
0	0.646	3.5562
0	0.595	3.5751
0	0.527	3.5877
0	0.459	3.6065
0	0.391	3.6191
0	0.323	3.6316
0	0.255	3.6379
0	0.17	3.6442
0	0.102	3.6505
0	0.034	3.6505
0	-0.017	3.6505
0	-0.102	3.6505
0	-0.17	3.6442
0	-0.238	3.6379
0	-0.323	3.6316
0	-0.391	3.6191
0	-0.459	3.6065
0	-0.527	3.5939
0	-0.578	3.5751
0	-0.646	3.5562
0	-0.697	3.5374
0	-0.765	3.5122
0	-0.816	3.4871
0	-0.867	3.462
0	-0.901	3.4369
0	-0.952	3.4117
0	-0.986	3.3803
0	-1.02	3.3489
0	-1.054	3.3175
0	-1.071	3.2861
0	-1.088	3.2546
0	-1.105	3.217
0	-1.122	3.1855
0	-1.122	3.1541
0	-1.122	3.1164
0	-1.122	3.085
0	-1.105	3.0536
2	-1.088	3.0159
2	-1.02	2.9845
2	-0.952	2.9531
2	-0.884	2.9279
2	-0.816	2.9028
2	-0.731	2.8777
2	-0.663	2.8588
2	-0.578	2.84
2	-0.493	2.8211
2	-0.391	2.8085
2	-0.306	2.796
2	-0.221	2.7897
2	-0.119	2.7834
2	-0.034	2.7834
2	0.051	2.7834
2	0.136	2.7834
2	0.221	2.7897
2	0.323	2.8023
2	0.408	2.8085
2	0.493	2.8274
2	0.578	2.84
2	0.663	2.8588
2	0.748	2.8839
2	0.816	2.9028
2	0.901	2.9279
2	0.969	2.9593
2	1.02	2.9908
2	1.088	3.0222
2	1.139	3.0536
2	1.19	3.0913
2	1.241	3.129
2	1.275	3.1667
2	1.309	3.2044
2	1.343	3.2421
2	1.36	3.2861
2	1.377	3.3238
2	1.377	3.3677
2	1.377	3.4117
2	1.377	3.4494
2	1.377	3.4934
2	1.36	3.5311
2	1.343	3.5751
2	1.309	3.6128
2	1.275	3.6505
2	1.241	3.6882
2	1.207	3.7259
2	1.156	3.7636
2	1.105	3.795
2	1.054	3.8327
2	0.986	3.8641
2	0.935	3.8892
2	0.867	3.9207
2	0.799	3.9458
2	0.731	3.9646
2	0.663	3.9898
2	0.595	4.0086
2	0.51	4.0212
2	0.442	4.04
2	0.357	4.0526
2	0.272	4.0589
2	0.204	4.0652
2	0.119	4.0714
2	0.034	4.0777
0	-0.068	4.0777
0	-0.187	4.0714
0	-0.306	4.0652
0	-0.425	4.0526
0	-0.544	4.04
0	-0.663	4.0212
0	-0.765	3.996
0	-0.884	3.9709
0	-0.986	3.9458
0	-1.105	3.9144
0	-1.207	3.8767
0	-1.292	3.839
0	-1.394	3.8013
0	-1.479	3.7573
0	-1.564	3.707
0	-1.649	3.6631
0	-1.717	3.6128
0	-1.785	3.5562
0	-1.836	3.506
0	-1.887	3.4494
0	-1.921	3.3929
0	-1.955	3.33
0	-1.972	3.2735
0	-1.989	3.2107
1	-2.006	3.1541
1	-2.04	3.0913
1	-2.057	3.0284
1	-2.091	2.9656
1	-2.091	2.9028
1	-2.091	2.84
1	-2.091	2.7771
1	-2.074	2.7143
1	-2.04	2.6515
1	-2.006	2.5949
1	-1.955	2.5321
1	-1.921	2.4755
1	-1.853	2.419
1	-1.802	2.3624
1	-1.734	2.3122
1	-1.649	2.2556
1	-1.581	2.2117
1	-1.496	2.1614
1	-1.411	2.1174
1	-1.326	2.0797
1	-1.224	2.042
1	-1.139	2.0043
1	-1.037	1.9729
1	-0.935	1.9415
1	-0.833	1.9163
1	-0.731	1.8912
1	-0.629	1.8724
1	-0.527	1.8535
1	-0.425	1.841
1	-0.323	1.8284
1	-0.221	1.8221
1	-0.102	1.8158
1	0	1.8095
1	0.085	1.8158
1	0.187	1.8158
1	0.289	1.8221
1	0.391	1.8347
1	0.493	1.8472
1	0.612	1.8661
1	0.714	1.8849
1	0.799	1.9101
1	0.901	1.9352
1	1.003	1.9666
1	1.105	1.998
0	1.241	2.0294
0	1.377	2.0734
0	1.496	2.1111
0	1.632	2.1614
0	1.751	2.2117
0	1.87	2.2682
0	1.972	2.3247
0	2.074	2.3876
0	2.176	2.4504
0	2.261	2.5132
0	2.346	2.5823
0	2.414	2.6578
0	2.482	2.7332
0	2.533	2.8085
0	2.584	2.8839
0	2.618	2.9593
0	2.635	3.041
0	2.635	3.1227
0	2.635	3.1981
0	2.618	3.2798
0	2.584	3.3552
0	2.55	3.4369
2	2.499	3.5122
2	2.482	3.5877
2	2.448	3.6568
2	2.414	3.7322
2	2.363	3.8013
2	2.295	3.8767
2	2.244	3.9458
2	2.159	4.0086
2	2.091	4.0714
2	2.006	4.1343
2	1.921	4.1908
2	1.819	4.2474
2	1.717	4.3039
2	1.632	4.3542
2	1.53	4.4044
2	1.411	4.4484
2	1.309	4.4861
2	1.207	4.5238
2	1.105	4.5615
2	0.986	4.593
2	0.884	4.6181
2	0.765	4.6432
2	0.663	4.6683
2	0.544	4.6872
2	0.442	4.6998
2	0.34	4.7123
2	0.221	4.7186
2	0.119	4.7249
2	0	4.7312
2	-0.085	4.7249
2	-0.204	4.7249
2	-0.306	4.7123
2	-0.425	4.706
2	-0.527	4.6872
2	-0.629	4.6683
2	-0.748	4.6495
2	-0.85	4.6244
2	-0.969	4.5992
2	-1.071	4.5678
0	-1.224	4.5364
0	-1.36	4.4924
0	-1.513	4.4484
0	-1.649	4.4044
0	-1.785	4.3542
0	-1.938	4.2976
0	-2.057	4.2348
0	-2.193	4.172
0	-2.329	4.1029
0	-2.448	4.0338
0	-2.55	3.9583
0	-2.652	3.8767
0	-2.754	3.795
0	-2.839	3.7133
0	-2.907	3.6254
0	-2.975	3.5374
0	-3.026	3.4494
0	-3.06	3.3552
0	-3.094	3.2609
0	-3.094	3.173
0	-3.094	3.0787
0	-3.077	2.9845
0	-3.043	2.8902
0	-2.992	2.8023
0	-2.941	2.7143
0	-2.873	2.6263
1	-2.788	2.5384
1	-2.737	2.4567
1	-2.686	2.375
1	-2.618	2.2933
1	-2.533	2.2179
1	-2.448	2.1425
1	-2.363	2.0671
1	-2.261	1.998
1	-2.176	1.9352
1	-2.074	1.8661
1	-1.955	1.8095
1	-1.853	1.753
1	-1.751	1.6964
1	-1.632	1.6462
1	-1.53	1.5959
1	-1.411	1.5519
1	-1.309	1.5142
1	-1.19	1.4765
1	-1.088	1.4388
1	-0.986	1.4074
1	-0.867	1.3823
1	-0.765	1.3572
1	-0.663	1.332
1	-0.561	1.3132
1	-0.442	1.3006
1	-0.34	1.288
1	-0.238	1.2817
1	-0.136	1.2755
1	-0.034	1.2692
1	0.051	1.2692
1	0.153	1.2755
1	0.255	1.2817
1	0.357	1.288
1	0.459	1.3006
1	0.561	1.3195
1	0.68	1.3383
1	0.782	1.3572
1	0.884	1.3823
1	0.986	1.4137
1	1.105	1.4451
0	1.241	1.4828
0	1.394	1.5205
0	1.547	1.5645
0	1.7	1.6148
0	1.853	1.665
0	1.989	1.7216
0	2.142	1.7844
0	2.278	1.8535
0	2.431	1.9226
0	2.567	1.998
0	2.686	2.0797
0	2.822	2.1614
0	2.941	2.2494
0	3.043	2.3373
0	3.145	2.4316
0	3.247	2.5258
0	3.315	2.6263
0	3.383	2.7269
0	3.434	2.8274
0	3.468	2.9342
0	3.502	3.041
0	3.502	3.1416
0	3.485	3.2484
2	3.468	3.3552
2	3.468	3.4557
2	3.451	3.5625
2	3.417	3.6631
2	3.383	3.7636
2	3.315	3.8641
2	3.247	3.9646
2	3.179	4.0652
2	3.094	4.1594
2	2.992	4.2474
2	2.907	4.3353
2	2.805	4.4233
2	2.686	4.505
2	2.584	4.5867
2	2.482	4.6621
2	2.363	4.7375
2	2.261	4.8066
2	2.142	4.8694
2	2.04	4.9322
0	1.887	4.9951
0	1.751	5.0453
0	1.598	5.0956
0	1.462	5.1459
0	1.326	5.1836
0	1.207	5.2213
0	1.071	5.2589
0	0.935	5.2904
0	0.816	5.3155
0	0.697	5.3406
0	0.578	5.3595
0	0.459	5.372
0	0.34	5.3846
0	0.221	5.3972
0	0.102	5.3972
0	0	5.4035
0	-0.102	5.3972
0	-0.221	5.3972
0	-0.34	5.3846
0	-0.459	5.372
0	-0.578	5.3595
0	-0.697	5.3406
0	-0.816	5.3155
0	-0.952	5.2904
0	-1.071	5.2589
0	-1.207	5.2213
0	-1.326	5.1836
0	-1.462	5.1459
0	-1.598	5.0956
0	-1.734	5.0453
0	-1.887	4.9951
0	-2.023	4.9322
0	-2.176	4.8694
0	-2.312	4.8003
0	-2.465	4.7312
0	-2.618	4.6558
0	-2.771	4.5741
0	-2.907	4.4861
0	-3.06	4.3982
0	-3.196	4.3039
0	-3.332	4.2034
0	-3.451	4.1029
0	-3.57	3.996
0	-3.672	3.8892
0	-3.774	3.7761
0	-3.859	3.6631
0	-3.91	3.5437
0	-3.961	3.4243
0	-3.995	3.3049
0	-4.012	3.1855
0	-4.012	3.0661
0	-3.978	2.9468
0	-3.944	2.8274
0	-3.893	2.708
0	-3.825	2.5949
0	-3.74	2.4818
0	-3.638	2.3687
1	-3.519	2.2619
1	-3.434	2.1551
1	-3.349	2.0546
1	-3.247	1.954
1	-3.145	1.8598
1	-3.043	1.7655
1	-2.941	1.6776
1	-2.822	1.5896
1	-2.72	1.5079
1	-2.601	1.4263
1	-2.499	1.3509
1	-2.38	1.2755
1	-2.278	1.2064
1	-2.193	1.1372
1	-2.091	1.0744
1	-2.006	1.0116
1	-1.921	0.95503
1	-1.836	0.89848
1	-1.768	0.84193
1	-1.683	0.79167
1	-1.632	0.74141
1	-1.564	0.69114
1	-1.513	0.64716
1	-1.462	0.60318
1	-1.428	0.5592
1	-1.377	0.51521
0	-1.309	0.47123
0	-1.241	0.43353
0	-1.19	0.39583
0	-1.122	0.36442
0	-1.071	0.333
0	-1.02	0.30159
0	-0.986	0.27017
0	-0.952	0.23876
0	-0.918	0.21363
0	-0.884	0.18221
0	-0.85	0.15708
0	-0.833	0.13195
0	-0.816	0.10681
0	-0.799	0.08168
0	-0.782	0.056548
0	-0.782	0.031415
0	-0.782	0.012566
0	-0.782	6.2705
0	-0.782	6.2454
0	-0.782	6.2265
0	-0.799	6.2014
0	-0.799	6.1763
2	-0.816	6.1512
2	-0.799	6.126
2	-0.782	6.1009
2	-0.782	6.0758
2	-0.765	6.0569
2	-0.765	6.0318
2	-0.765	6.0066
2	-0.765	5.9878
2	-0.765	5.9627
2	-0.765	5.9375
2	-0.782	5.9124
2	-0.799	5.8936
2	-0.816	5.8684
2	-0.833	5.8433
2	-0.867	5.8182
2	-0.884	5.793
2	-0.918	5.7616
2	-0.952	5.7365
2	-0.986	5.705
2	-1.037	5.6736
2	-1.088	5.6422
2	-1.139	5.6108
2	-1.19	5.5731
2	-1.241	5.5354
2	-1.309	5.4977
2	-1.377	5.46
2	-1.445	5.416
2	-1.513	5.372
2	-1.598	5.3218
2	-1.683	5.2715
2	-1.768	5.2213
2	-1.853	5.171
2	-1.955	5.1082
2	-2.057	5.0516
2	-2.159	4.9888
2	-2.261	4.9197
2	-2.363	4.8506
0	-2.516	4.7752
0	-2.669	4.6998
0	-2.805	4.6181
0	-2.958	4.5301
0	-3.094	4.4421
0	-3.247	4.3416
0	-3.383	4.2474
0	-3.502	4.1406
0	-3.621	4.0338
0	-3.74	3.9207
0	-3.842	3.8076
0	-3.91	3.6945
0	-3.995	3.5751
0	-4.046	3.4557
0	-4.08	3.33
0	-4.097	3.2107
0	-4.097	3.085
0	-4.08	2.9593
0	-4.029	2.84
0	-3.978	2.7206
0	-3.91	2.6012
0	-3.825	2.4818
0	-3.723	2.3687
0	-3.621	2.2619
0	-3.485	2.1551
0	-3.366	2.0483
0	-3.23	1.954
0	-3.077	1.8598
0	-2.941	1.7655
0	-2.788	1.6776
0	-2.635	1.5959
0	-2.482	1.5205
0	-2.329	1.4514
0	-2.176	1.3823
0	-2.04	1.3195
0	-1.887	1.2566
0	-1.751	1.2064
0	-1.615	1.1561
0	-1.462	1.1058
0	-1.343	1.0618
0	-1.207	1.0241
0	-1.071	0.99273
0	-0.952	0.96131
0	-0.833	0.93618
0	-0.714	0.91105
0	-0.595	0.8922
0	-0.476	0.87335
0	-0.357	0.86079
0	-0.255	0.8545
0	-0.136	0.84822
0	-0.017	0.84193
0	0.068	0.84193
0	0.187	0.84822
0	0.306	0.8545
0	0.408	0.86707
0	0.527	0.87963
0	0.646	0.89848
1	0.765	0.91733
1	0.85	0.94246
1	0.918	0.97388
1	1.003	0.99901
1	1.088	1.0304
1	1.19	1.0681
1	1.275	1.1058
1	1.377	1.1435
1	1.462	1.1875
1	1.564	1.2315
1	1.666	1.2817
1	1.768	1.332
1	1.87	1.3886
1	1.989	1.4451
1	2.091	1.5079
1	2.193	1.5708
1	2.312	1.6399
1	2.414	1.709
1	2.516	1.7844
1	2.618	1.8598
1	2.72	1.9415
1	2.822	2.0232
1	2.907	2.1111
1	2.992	2.1991
1	3.06	2.2933
1	3.128	2.3876
1	3.179	2.4818
1	3.23	2.5761
1	3.264	2.6766
1	3.281	2.7708
1	3.281	2.8714
1	3.281	2.9719
1	3.247	3.0661
1	3.213	3.1667
1	3.162	3.2609
1	3.094	3.3552
1	3.009	3.4494
1	2.924	3.5374
1	2.805	3.6254
1	2.686	3.707
1	2.567	3.7824
1	2.431	3.8578
1	2.278	3.9332
1	2.125	3.996
1	1.972	4.0589
1	1.819	4.1154
1	1.649	4.172
1	1.479	4.216
1	1.292	4.2599
1	1.122	4.2914
1	0.935	4.3228
1	0.765	4.3542
1	0.578	4.373
1	0.391	4.3856
1	0.204	4.3982
1	0.034	4.3982
1	-0.136	4.3982
1	-0.323	4.3919
1	-0.51	4.3793
1	-0.68	4.3605
1	-0.867	4.3353
1	-1.037	4.3102
1	-1.224	4.2725
1	-1.394	4.2348
1	-1.564	4.1908
1	-1.734	4.1406
1	-1.904	4.084
1	-2.057	4.0275
1	-2.21	3.9583
1	-2.363	3.8955
1	-2.499	3.8201
1	-2.618	3.7447
1	-2.737	3.6631
1	-2.856	3.5751
1	-2.941	3.4871
1	-3.026	3.3992
1	-3.111	3.3049
1	-3.162	3.2107
1	-3.213	3.1164
1	-3.23	3.0222
1	-3.247	2.9216
1	-3.247	2.8274
1	-3.23	2.7269
1	-3.213	2.6326
1	-3.162	2.5384
1	-3.111	2.4441
1	-3.043	2.3499
1	-2.975	2.2556
1	-2.89	2.1677
1	-2.805	2.086
1	-2.72	1.998
1	-2.618	1.9226
1	-2.516	1.841
1	-2.414	1.7655
0	-2.261	1.6964
0	-2.108	1.6336
0	-1.955	1.5708
0	-1.802	1.5142
0	-1.649	1.464
0	-1.513	1.4137
0	-1.36	1.3697
0	-1.207	1.332
0	-1.071	1.3006
0	-0.918	1.2692
0	-0.782	1.2441
0	-0.629	1.2189
0	-0.493	1.2064
0	-0.357	1.1938
0	-0.221	1.1812
0	-0.068	1.1749
0	0.051	1.1749
0	0.187	1.1812
0	0.323	1.1875
0	0.459	1.2001
0	0.612	1.2189
0	0.748	1.2378
0	0.884	1.2629
0	1.037	1.288
0	1.173	1.3257
0	1.326	1.3634
0	1.462	1.4011
0	1.615	1.4514
0	1.768	1.5017
0	1.904	1.5582
0	2.057	1.6148
0	2.21	1.6839
0	2.363	1.7467
0	2.499	1.8221
0	2.652	1.8975
0	2.788	1.9792
0	2.924	2.0671
0	3.043	2.1551
0	3.162	2.2494
2	3.264	2.3499
2	3.417	2.4504
2	3.536	2.5509
2	3.655	2.6578
2	3.757	2.7708
2	3.842	2.8839
2	3.91	3.0033
2	3.961	3.1227
2	3.995	3.2421
2	4.012	3.3615
2	3.995	3.4808
2	3.978	3.6002
2	3.944	3.7196
2	3.893	3.839
2	3.825	3.9521
2	3.757	4.0652
2	3.672	4.1783
2	3.57	4.2914
2	3.468	4.3919
2	3.366	4.4987
2	3.247	4.5992
2	3.145	4.6935
2	3.026	4.7877
2	2.924	4.8757
2	2.822	4.9637
2	2.72	5.0453
2	2.618	5.127
2	2.516	5.2024
2	2.431	5.2778
2	2.346	5.3469
2	2.261	5.416
2	2.193	5.4851
2	2.125	5.548
2	2.074	5.6108
2	2.023	5.6736
2	1.972	5.7365
0	1.904	5.793
0	1.836	5.8496
0	1.785	5.9061
0	1.734	5.9564
0	1.683	6.0066
0	1.649	6.0569
0	1.615	6.1072
0	1.598	6.1574
0	1.581	6.2014
0	1.564	6.2517
0	1.564	0.012566
0	1.564	0.062831
0	1.581	0.1131
0	1.598	0.15708
0	1.632	0.20734
0	1.666	0.25761
0	1.7	0.30787
0	1.751	0.35814
0	1.802	0.41469
0	1.87	0.47123
0	1.938	0.52778
0	2.023	0.58433
0	2.108	0.64716
0	2.21	0.70999
0	2.295	0.7791
0	2.414	0.8545
0	2.533	0.92362
0	2.652	1.0053
0	2.771	1.087
0	2.907	1.1687
0	3.043	1.2629
0	3.196	1.3572
0	3.332	1.4514
0	3.485	1.5519
0	3.638	1.665
0	3.774	1.7718
0	3.927	1.8912
0	4.063	2.0106
0	4.199	2.1362
0	4.318	2.2619
0	4.42	2.3939
0	4.505	2.5258
0	4.59	2.664
0	4.641	2.8023
0	4.675	2.9405
0	4.692	3.085
0	4.692	3.2232
0	4.658	3.3677
0	4.624	3.506
0	4.556	3.6442
0	4.471	3.7761
0	4.369	3.9081
0	4.25	4.04
0	4.131	4.1657
0	3.995	4.2914
0	3.859	4.4044
0	3.706	4.5238
0	3.553	4.6306
0	3.4	4.7375
0	3.247	4.838
0	3.111	4.9322
0	2.958	5.0202
0	2.822	5.1082
0	2.686	5.1898
0	2.55	5.2715
0	2.431	5.3469
0	2.312	5.416
0	2.193	5.4851
0	2.091	5.548
0	1.989	5.6108
1	1.904	5.6674
1	1.768	5.7239
1	1.666	5.7742
1	1.547	5.8244
1	1.445	5.8684
1	1.343	5.9124
1	1.258	5.9501
1	1.173	5.9878
1	1.088	6.0192
1	1.003	6.0506
1	0.935	6.082
1	0.867	6.1072
1	0.799	6.1323
1	0.748	6.1574
1	0.68	6.1826
1	0.629	6.2014
1	0.578	6.2203
1	0.527	6.2328
1	0.476	6.2517
1	0.442	6.2642
1	0.391	6.2768
1	0.357	0.0062831
1	0.323	0.012566
1	0.272	0.025132
1	0.238	0.031415
1	0.204	0.037699
1	0.17	0.043982
1	0.136	0.050265
1	0.119	0.056548
1	0.085	0.056548
1	0.051	0.062831
1	0.017	0.062831
1	0	0.062831
1	-0.034	0.062831
1	-0.051	0.062831
0	-0.051	0.056548
0	-0.034	0.056548
0	-0.034	0.056548
0	-0.017	0.056548
0	-0.017	0.050265
0	0	0.050265
0	0	0.050265
0	0	0.050265
0	0	0.050265
0	0.017	0.050265
0	0.017	0.056548
0	0.034	0.056548
0	0.034	0.056548
0	0.051	0.056548
0	0.051	0.056548
0	0.068	0.062831
0	0.068	0.062831
0	0.085	0.069114
0	0.102	0.069114
0	0.102	0.069114
0	0.119	0.075397
0	0.136	0.08168
0	0.136	0.08168
0	0.153	0.087963
0	0.17	0.094246
0	0.187	0.10053
0	0.204	0.10681
1	0.221	0.1131
1	0.187	0.11938
1	0.17	0.12566
1	0.153	0.13195
1	0.136	0.13195
1	0.102	0.13823
1	0.085	0.13823
1	0.068	0.14451
1	0.051	0.14451
1	0.034	0.14451
1	0.017	0.15079
1	0	0.15079
1	0	0.15079
1	-0.017	0.15079
1	-0.034	0.14451
1	-0.051	0.14451
1	-0.068	0.14451
1	-0.085	0.13823
1	-0.119	0.13823
1	-0.136	0.13195
1	-0.153	0.12566
1	-0.17	0.12566
1	-0.187	0.11938
1	-0.221	0.1131
1	-0.238	0.10681
1	-0.272	0.094246
1	-0.289	0.087963
1	-0.323	0.075397
1	-0.357	0.069114
0	-0.34	0.056548
0	-0.323	0.043982
0	-0.323	0.037699
0	-0.323	0.025132
0	-0.323	0.018849
0	-0.306	0.0062831
0	-0.306	0
0	-0.306	6.2705
0	-0.306	6.2642
0	-0.323	6.2517
0	-0.323	6.2454
0	-0.323	6.2328
2	-0.34	6.2203
2	-0.306	6.214
2	-0.272	6.2014
2	-0.238	6.1951
2	-0.221	6.1889
2	-0.187	6.1826
2	-0.17	6.1763
2	-0.136	6.17
2	-0.119	6.17
2	-0.102	6.1637
2	-0.068	6.1637
2	-0.051	6.1574
2	-0.034	6.1574
2	0	6.1574
2	0	6.1574
2	0.017	6.1574
2	0.051	6.1574
2	0.068	6.1574
2	0.085	6.1637
2	0.119	6.1637
0	0.102	6.17
0	0.085	6.17
0	0.068	6.1763
0	0.051	6.1763
0	0.034	6.1763
0	0.017	6.1763
0	0	6.1826
0	0	6.1826
0	-0.017	6.1826
0	-0.017	6.1763
0	-0.034	6.1763
0	-0.051	6.1763
0	-0.068	6.1763
0	-0.085	6.17
0	-0.102	6.17
0	-0.119	6.1637
0	-0.136	6.1574
0	-0.153	6.1574
0	-0.17	6.1512
0	-0.204	6.1449
0	-0.221	6.1386
0	-0.238	6.1323
2	-0.255	6.126
2	-0.238	6.1135
2	-0.221	6.1072
2	-0.221	6.1009
2	-0.204	6.0946
2	-0.187	6.0883
2	-0.17	6.082
2	-0.17	6.0758
2	-0.153	6.0695
2	-0.153	6.0695
2	-0.136	6.0632
2	-0.136	6.0569
2	-0.119	6.0569
2	-0.119	6.0506
2	-0.102	6.0506
2	-0.102	6.0443
2	-0.102	6.0381
2	-0.085	6.0381
2	-0.085	6.0318
2	-0.085	6.0318
2	-0.085	6.0318
2	-0.085	6.0255
2	-0.068	6.0255
2	-0.068	6.0192
2	-0.068	6.0192
2	-0.068	6.0192
2	-0.068	6.0129
2	-0.068	6.0129
2	-0.068	6.0066
2	-0.068	6.0066
2	-0.068	6.0066
2	-0.068	6.0004
2	-0.068	6.0004
2	-0.068	6.0004
2	-0.068	5.9941
2	-0.068	5.9941
2	-0.068	5.9941
2	-0.068	5.9878
2	-0.085	5.9878
2	-0.085	5.9815
2	-0.085	5.9815
2	-0.085	5.9752
2	-0.085	5.9752
2	-0.102	5.9689
2	-0.102	5.9689
2	-0.102	5.9627
2	-0.119	5.9627
2	-0.119	5.9564
2	-0.136	5.9564
2	-0.136	5.9501
2	-0.153	5.9438
2	-0.153	5.9375
2	-0.17	5.9375
2	-0.17	5.9313
2	-0.187	5.925
2	-0.204	5.9187
2	-0.204	5.9124
2	-0.221	5.9061
2	-0.238	5.8998
2	-0.255	5.8936
2	-0.272	5.881
2	-0.289	5.8747
2	-0.306	5.8621
2	-0.323	5.8559
2	-0.357	5.8433
2	-0.374	5.8307
2	-0.391	5.8244
2	-0.459	5.8056
2	-0.493	5.793
2	-0.527	5.7805
0	-0.595	5.7616
2	-0.68	5.7428
2	-0.714	5.7176
2	-0.748	5.6988
2	-0.799	5.6736
2	-0.833	5.6485
2	-0.884	5.6234
2	-0.935	5.5982
2	-1.003	5.5668
2	-1.054	5.5354
2	-1.122	5.504
2	-1.19	5.4663
2	-1.258	5.4349
2	-1.326	5.3909
2	-1.394	5.3532
2	-1.479	5.3092
2	-1.564	5.2652
2	-1.649	5.215
2	-1.751	5.1647
2	-1.836	5.1082
2	-1.938	5.0516
2	-2.04	4.9888
2	-2.142	4.926
2	-2.244	4.8631
2	-2.363	4.794
2	-2.465	4.7186
2	-2.567	4.6432
2	-2.686	4.5678
2	-2.788	4.4861
2	-2.89	4.3982
2	-2.992	4.3102
0	-3.128	4.216
0	-3.247	4.1217
0	-3.366	4.0212
0	-3.485	3.9207
0	-3.57	3.8138
0	-3.655	3.707
0	-3.74	3.5939
0	-3.791	3.4808
0	-3.825	3.3677
0	-3.859	3.2484
0	-3.859	3.1353
0	-3.842	3.0159
0	-3.825	2.9028
0	-3.774	2.7897
0	-3.706	2.6766
0	-3.638	2.5635
0	-3.553	2.4567
0	-3.451	2.3499
0	-3.332	2.2494
0	-3.213	2.1488
0	-3.077	2.0546
0	-2.941	1.9666
0	-2.805	1.8786
0	-2.652	1.797
0	-2.499	1.7216
0	-2.363	1.6462
0	-2.21	1.5771
0	-2.057	1.5142
0	-1.904	1.4514
0	-1.751	1.4011
0	-1.598	1.3509
0	-1.462	1.3006
0	-1.309	1.2629
0	-1.173	1.2252
0	-1.037	1.1875
0	-0.884	1.1624
0	-0.748	1.1372
0	-0.612	1.1121
0	-0.476	1.0995
0	-0.357	1.087
0	-0.221	1.0744
0	-0.085	1.0744
0	0.034	1.0681
0	0.153	1.0744
0	0.289	1.0807
0	0.425	1.0933
0	0.561	1.1058
0	0.697	1.1247
0	0.833	1.1498
0	0.969	1.1749
0	1.105	1.2064
0	1.241	1.2441
0	1.394	1.2817
2	1.53	1.3257
2	1.717	1.376
2	1.904	1.4325
2	2.091	1.4891
2	2.278	1.5582
2	2.482	1.6273
2	2.669	1.7027
2	2.856	1.7907
2	3.026	1.8786
2	3.213	1.9729
2	3.383	2.0671
2	3.553	2.174
2	3.706	2.2808
2	3.859	2.4001
2	3.995	2.5132
2	4.114	2.6389
2	4.216	2.7646
2	4.301	2.8902
0	4.318	3.0222
0	4.318	3.1478
0	4.318	3.2798
0	4.284	3.4054
0	4.233	3.5374
0	4.165	3.6631
0	4.08	3.7887
0	3.978	3.9081
0	3.859	4.0275
0	3.74	4.1406
0	3.604	4.2474
0	3.468	4.3542
0	3.315	4.461
0	3.179	4.5553
0	3.026	4.6495
0	2.873	4.7375
0	2.72	4.8254
0	2.567	4.9008
0	2.431	4.9762
0	2.278	5.0453
0	2.142	5.1144
0	2.006	5.1773
0	1.87	5.2338
0	1.734	5.2904
0	1.615	5.3406
0	1.496	5.3846
0	1.377	5.4286
0	1.275	5.4726
0	1.156	5.5103
0	1.054	5.5417
0	0.952	5.5731
0	0.867	5.5982
0	0.765	5.6234
0	0.68	5.6485
0	0.595	5.6674
0	0.51	5.6799
0	0.425	5.6988
0	0.34	5.7113
0	0.255	5.7176
0	0.187	5.7239
0	0.102	5.7302
0	0.017	5.7302
0	-0.034	5.7302
0	-0.119	5.7302
0	-0.187	5.7239
0	-0.272	5.7176
0	-0.357	5.705
0	-0.442	5.6925
0	-0.527	5.6799
0	-0.612	5.6611
0	-0.697	5.6422
0	-0.782	5.6234
0	-0.884	5.5982
0	-0.969	5.5668
0	-1.071	5.5354
0	-1.173	5.504
0	-1.275	5.4663
0	-1.394	5.4223
0	-1.513	5.3846
0	-1.632	5.3343
0	-1.751	5.2841
0	-1.87	5.2275
0	-2.006	5.171
0	-2.142	5.1082
0	-2.278	5.039
0	-2.414	4.9699
0	-2.567	4.8945
0	-2.72	4.8191
0	-2.856	4.7312
0	-3.009	4.6432
0	-3.162	4.549
0	-3.298	4.4547
0	-3.451	4.3542
0	-3.587	4.2474
0	-3.706	4.1406
0	-3.825	4.0212
0	-3.944	3.9081
0	-4.029	3.7887
0	-4.114	3.6631
0	-4.182	3.5374
0	-4.233	3.4117
0	-4.25	3.2861
0	-4.267	3.1604
0	-4.267	3.0284
0	-4.233	2.9028
0	-4.182	2.7771
0	-4.114	2.6515
0	-4.046	2.5258
0	-3.944	2.4064
0	-3.842	2.2933
0	-3.723	2.1802
0	-3.587	2.0671
0	-3.451	1.9603
0	-3.315	1.8598
0	-3.162	1.7655
0	-3.009	1.6713
0	-2.856	1.5833
0	-2.703	1.4954
0	-2.55	1.42
0	-2.414	1.3446
0	-2.261	1.2755
0	-2.125	1.2064
2	-1.989	1.1435
2	-1.802	1.087
2	-1.632	1.0367
2	-1.462	0.99273
2	-1.292	0.94875
2	-1.139	0.91105
2	-0.986	0.87963
2	-0.816	0.8545
2	-0.663	0.82937
2	-0.527	0.81052
2	-0.374	0.79795
2	-0.221	0.78539
2	-0.068	0.78539
2	0.051	0.78539
2	0.204	0.78539
2	0.357	0.79795
2	0.493	0.81052
2	0.646	0.82937
2	0.799	0.84822
2	0.952	0.87335
2	1.105	0.90477
2	1.275	0.94246
2	1.428	0.98016
2	1.598	1.0304
2	1.768	1.0807
2	1.938	1.1372
2	2.125	1.1938
2	2.295	1.2629
2	2.482	1.332
2	2.669	1.4137
2	2.856	1.4954
2	3.043	1.5833
2	3.23	1.6776
2	3.417	1.7781
2	3.604	1.8849
2	3.791	1.998
0	3.91	2.1111
0	4.046	2.2305
0	4.148	2.3562
0	4.25	2.4818
0	4.335	2.6075
0	4.386	2.7394
0	4.437	2.8714
0	4.471	3.0096
0	4.471	3.1416
0	4.454	3.2735
0	4.437	3.4117
0	4.369	3.5437
0	4.301	3.6693
0	4.216	3.8013
0	4.114	3.9269
0	4.012	4.0463
0	3.876	4.1657
0	3.74	4.2788
0	3.604	4.3919
0	3.451	4.4987
0	3.315	4.5992
0	3.162	4.6998
0	3.009	4.7877
0	2.856	4.8757
0	2.703	4.9637
0	2.567	5.039
0	2.414	5.1144
0	2.278	5.1836
0	2.159	5.2527
0	2.023	5.3155
0	1.904	5.3783
0	1.785	5.4286
0	1.683	5.4851
0	1.564	5.5291
0	1.462	5.5794
0	1.377	5.6234
0	1.292	5.6611
0	1.207	5.6988
0	1.122	5.7365
0	1.037	5.7679
0	0.969	5.7993
0	0.901	5.8244
1	0.833	5.8496
1	0.731	5.8747
1	0.629	5.8936
1	0.544	5.9124
1	0.442	5.9313
1	0.357	5.9438
1	0.272	5.9501
1	0.17	5.9564
1	0.085	5.9627
1	0	5.9627
1	-0.068	5.9627
1	-0.153	5.9627
1	-0.238	5.9564
0	-0.289	5.9438
0	-0.34	5.9375
0	-0.391	5.925
0	-0.442	5.9124
0	-0.493	5.8998
0	-0.561	5.881
0	-0.612	5.8621
0	-0.68	5.8433
0	-0.748	5.8244
0	-0.816	5.7993
0	-0.884	5.7742
0	-0.952	5.7428
0	-1.037	5.7176
0	-1.122	5.6799
0	-1.207	5.6485
0	-1.292	5.6108
0	-1.377	5.5668
0	-1.479	5.5291
0	-1.581	5.4789
0	-1.7	5.4286
0	-1.819	5.3783
0	-1.938	5.3218
0	-2.057	5.2589
0	-2.176	5.1961
0	-2.312	5.127
0	-2.448	5.0579
0	-2.601	4.9825
0	-2.737	4.9008
0	-2.89	4.8191
0	-3.043	4.7312
0	-3.179	4.6369
0	-3.332	4.5364
0	-3.485	4.4359
0	-3.621	4.3291
0	-3.757	4.216
0	-3.876	4.1029
0	-3.995	3.9835
0	-4.097	3.8641
0	-4.182	3.7384
0	-4.267	3.6128
0	-4.318	3.4808
0	-4.352	3.3489
0	-4.386	3.217
0	-4.386	3.0913
0	-4.352	2.9593
0	-4.318	2.8274
0	-4.267	2.6955
0	-4.182	2.5698
0	-4.097	2.4441
0	-3.995	2.3247
0	-3.876	2.2054
0	-3.757	2.0923
0	-3.621	1.9792
0	-3.468	1.8724
0	-3.332	1.7718
0	-3.179	1.6713
0	-3.026	1.5833
0	-2.873	1.4891
2	-2.72	1.4074
2	-2.533	1.3257
2	-2.346	1.2566
2	-2.159	1.1875
2	-1.989	1.1247
2	-1.802	1.0681
2	-1.632	1.0179
2	-1.479	0.9676
2	-1.309	0.92362
2	-1.156	0.8922
2	-0.986	0.8545
2	-0.833	0.82937
2	-0.697	0.80424
2	-0.544	0.78539
2	-0.391	0.77282
2	-0.255	0.76026
2	-0.102	0.76026
2	0.017	0.75397
2	0.17	0.76026
2	0.306	0.76654
2	0.459	0.7791
2	0.595	0.79167
2	0.748	0.8168
2	0.901	0.84193
2	1.054	0.86707
2	1.207	0.90477
2	1.377	0.94246
2	1.53	0.98645
2	1.7	1.0367
2	1.87	1.087
2	2.04	1.1498
2	2.227	1.2126
2	2.414	1.2817
2	2.584	1.3572
2	2.771	1.4388
2	2.958	1.5268
2	3.162	1.6148
2	3.349	1.7153
2	3.536	1.8158
2	3.706	1.9289
2	3.893	2.042
2	4.063	2.1614
2	4.216	2.287
2	4.352	2.4127
2	4.488	2.5447
2	4.607	2.6829
2	4.692	2.8211
2	4.777	2.9656
2	4.828	3.1101
0	4.811	3.2546
0	4.777	3.3992
0	4.726	3.5437
0	4.658	3.6819
0	4.573	3.8201
0	4.471	3.9583
0	4.352	4.0903
0	4.216	4.216
0	4.08	4.3416
0	3.944	4.461
0	3.791	4.5804
0	3.638	4.6935
0	3.485	4.8003
0	3.332	4.9008
0	3.196	5.0014
0	3.043	5.0956
0	2.907	5.1836
0	2.771	5.2715
0	2.652	5.3532
0	2.533	5.4286
0	2.431	5.504
0	2.329	5.5731
0	2.227	5.6422
0	2.142	5.7113
0	2.057	5.7742
0	1.989	5.8307
0	1.938	5.8936
0	1.87	5.9501
1	1.836	6.0066
1	1.751	6.0569
1	1.683	6.1135
1	1.615	6.1637
1	1.564	6.2077
1	1.513	6.258
1	1.479	0.018849
1	1.445	0.062831
1	1.411	0.10681
1	1.394	0.14451
1	1.377	0.18849
1	1.36	0.22619
1	1.36	0.27017
1	1.36	0.31416
1	1.377	0.35185
1	1.377	0.39583
1	1.411	0.43353
1	1.428	0.47752
1	1.462	0.5215
1	1.496	0.56548
1	1.547	0.61574
1	1.581	0.65973
1	1.649	0.70999
1	1.7	0.76026
1	1.768	0.81052
1	1.836	0.86707
1	1.904	0.92362
1	1.989	0.98016
1	2.074	1.043
1	2.176	1.1058
1	2.261	1.1749
1	2.363	1.2441
1	2.465	1.3132
0	2.601	1.3886
0	2.754	1.4703
0	2.907	1.5582
0	3.06	1.6462
0	3.196	1.7404
0	3.349	1.841
0	3.485	1.9415
0	3.621	2.0483
0	3.74	2.1614
0	3.859	2.2745
0	3.978	2.3939
0	4.063	2.5132
0	4.148	2.6326
0	4.199	2.7583
0	4.25	2.8902
2	4.267	3.0159
2	4.318	3.1478
2	4.352	3.2735
2	4.352	3.4054
2	4.352	3.5374
2	4.318	3.6693
2	4.267	3.795
2	4.216	3.9269
2	4.131	4.0526
2	4.046	4.172
2	3.961	4.2914
2	3.859	4.4107
0	3.706	4.5238
0	3.553	4.6369
0	3.4	4.7375
0	3.247	4.838
0	3.111	4.9322
0	2.958	5.0265
0	2.822	5.1144
0	2.686	5.1961
0	2.55	5.2715
0	2.431	5.3469
0	2.312	5.4223
0	2.193	5.4914
0	2.091	5.5543
0	1.989	5.6171
1	1.904	5.6736
1	1.785	5.7302
1	1.666	5.7805
1	1.547	5.8307
1	1.445	5.8747
1	1.36	5.9187
1	1.258	5.9564
1	1.173	5.9941
1	1.088	6.0255
1	1.02	6.0569
1	0.952	6.0883
1	0.884	6.1135
1	0.816	6.1449
1	0.748	6.1637
1	0.697	6.1889
1	0.646	6.2077
1	0.595	6.2265
1	0.544	6.2454
1	0.51	6.258
1	0.459	6.2768
1	0.425	0.0062831
1	0.391	0.018849
1	0.34	0.031415
1	0.306	0.037699
1	0.272	0.050265
1	0.238	0.056548
1	0.221	0.062831
1	0.187	0.069114
1	0.153	0.075397
0	0.17	0.08168
0	0.187	0.087963
0	0.187	0.094246
0	0.204	0.10053
0	0.221	0.10681
0	0.238	0.1131
0	0.255	0.11938
0	0.272	0.12566
0	0.289	0.13823
0	0.323	0.14451
0	0.34	0.15708
0	0.357	0.16964
1	0.391	0.17593
1	0.374	0.18849
1	0.374	0.20106
1	0.357	0.21363
1	0.357	0.22619
1	0.34	0.23247
1	0.34	0.24504
1	0.34	0.25761
1	0.34	0.26389
1	0.34	0.27646
1	0.34	0.28902
1	0.34	0.29531
1	0.34	0.30787
1	0.357	0.32044
1	0.357	0.32672
1	0.374	0.33929
1	0.374	0.35185
1	0.391	0.36442
1	0.408	0.37699
1	0.425	0.38955
1	0.442	0.40212
1	0.459	0.41469
1	0.476	0.42725
1	0.493	0.4461
1	0.527	0.45867
1	0.544	0.47752
1	0.578	0.49008
1	0.612	0.50893
1	0.646	0.52778
1	0.68	0.55291
1	0.731	0.57176
1	0.765	0.59689
1	0.816	0.61574
1	0.85	0.64088
1	0.901	0.67229
1	0.969	0.69742
1	1.02	0.72884
1	1.088	0.76026
1	1.139	0.79167
1	1.207	0.82937
1	1.292	0.86707
1	1.36	0.90477
1	1.445	0.94875
1	1.53	0.99273
1	1.615	1.043
1	1.7	1.0933
1	1.785	1.1435
1	1.887	1.2001
0	2.023	1.2566
0	2.176	1.3195
0	2.312	1.3886
0	2.465	1.464
0	2.618	1.5394
0	2.771	1.621
0	2.907	1.7027
0	3.06	1.7907
0	3.196	1.8849
2	3.332	1.9855
2	3.519	2.0923
2	3.672	2.1991
2	3.825	2.3122
2	3.978	2.4253
2	4.097	2.5509
2	4.216	2.6766
2	4.318	2.8023
2	4.386	2.9342
2	4.454	3.0661
2	4.488	3.1981
2	4.505	3.3363
0	4.471	3.4683
0	4.403	3.6065
0	4.335	3.7384
0	4.233	3.8641
0	4.131	3.9898
0	4.012	4.1091
0	3.876	4.2285
0	3.74	4.3479
0	3.587	4.4547
0	3.451	4.5615
0	3.298	4.6621
0	3.145	4.7563
0	2.992	4.8506
0	2.839	4.9385
0	2.703	5.0202
0	2.55	5.1019
0	2.414	5.1773
0	2.278	5.2464
0	2.159	5.3155
0	2.04	5.3783
0	1.921	5.4349
0	1.802	5.4914
0	1.7	5.548
0	1.598	5.5982
0	1.513	5.6422
0	1.428	5.6862
0	1.343	5.7302
0	1.275	5.7679
1	1.19	5.8056
1	1.088	5.837
1	0.986	5.8684
1	0.884	5.8998
1	0.799	5.925
1	0.697	5.9501
1	0.612	5.9689
1	0.527	5.9878
1	0.442	6.0004
1	0.357	6.0129
1	0.289	6.0192
1	0.204	6.0318
1	0.119	6.0381
0	0.085	6.0381
0	0.051	6.0381
0	0.017	6.0443
0	0	6.0443
0	-0.034	6.0443
0	-0.068	6.0381
0	-0.102	6.0381
0	-0.136	6.0318
0	-0.17	6.0255
0	-0.221	6.0192
0	-0.255	6.0129
0	-0.289	6.0066
0	-0.34	5.9941
0	-0.374	5.9878
0	-0.425	5.9752
[truncated: 5,162 more rows]
