# Supplementary material for: Skilled motor control of an inverted pendulum implies low entropy of states but high entropy of actions
Source: PLoS Comput Biol. 2023 Jan 6;19(1):e1010810. doi: 10.1371/journal.pcbi.1010810 (PMC9851554; doi:10.1371/journal.pcbi.1010810)
Supplement: S2 File — The dataset within the file contains the data collected during the experiment. Each CSV file named “FRI_p_l.csv” corresponds to a different trial, where “p” stands for an unique numerical participant’s identifier and “l” stands for pendulum length (where “2” corresponds to 0.2, “3” to 0.3 m, “4” to 0.4 m, etc.). In every file, rows correspond to subsequent time steps, sampled with a frequency of 0.017 s. For every recorded time step, each column contains: the action selected by the trial’s participant (“action”). The value 0 corresponds to a “no action”, the value 1 represents an action that pushes the pendulum towards the clockwise direction and the value 2 corresponds to an action that pushes the pendulum towards the anti-clockwise direction.the angular velocity of the pendulum at that time step (“ang. velocity”), measured in rad s−1.the angle of the pendulum at that time step (“angle”), measured in rad with values in the interval [0, 2π) rad. The angle 0 rad corresponds to the pendulum oriented in its upright position.the single utility value associated to the whole trial (“utility”). (ZIP) [file pcbi.1010810.s002.zip › ExperimentalData/FRI_14_9.csv]

action	angular vel.	angle	trial utility
0	0	3.2358	-2.9772
0	0	3.2358
0	0	3.2358
0	0	3.2358
0	0	3.2358
0	-0.017	3.2358
0	-0.017	3.2358
0	-0.017	3.2358
0	-0.017	3.2358
0	-0.017	3.2358
0	-0.034	3.2295
0	-0.034	3.2295
0	-0.034	3.2295
0	-0.034	3.2295
0	-0.034	3.2295
0	-0.034	3.2232
0	-0.051	3.2232
0	-0.051	3.2232
0	-0.051	3.2232
0	-0.051	3.217
0	-0.051	3.217
0	-0.051	3.217
0	-0.068	3.2107
0	-0.068	3.2107
0	-0.068	3.2107
0	-0.068	3.2044
0	-0.068	3.2044
0	-0.068	3.2044
0	-0.068	3.1981
0	-0.068	3.1981
0	-0.085	3.1918
0	-0.085	3.1918
0	-0.085	3.1918
0	-0.085	3.1855
0	-0.085	3.1855
0	-0.085	3.1793
0	-0.085	3.1793
0	-0.085	3.173
0	-0.085	3.173
0	-0.085	3.1667
0	-0.085	3.1667
2	-0.085	3.1604
2	-0.085	3.1604
2	-0.068	3.1604
2	-0.068	3.1541
2	-0.051	3.1541
2	-0.051	3.1541
2	-0.034	3.1478
2	-0.034	3.1478
2	-0.017	3.1478
2	-0.017	3.1478
2	0	3.1478
2	0	3.1478
2	0	3.1478
2	0	3.1478
2	0.017	3.1478
2	0.017	3.1478
2	0.034	3.1478
2	0.034	3.1478
2	0.051	3.1478
2	0.051	3.1541
2	0.068	3.1541
2	0.068	3.1541
2	0.085	3.1604
2	0.085	3.1604
2	0.102	3.1667
2	0.102	3.1667
2	0.119	3.173
2	0.119	3.173
2	0.119	3.1793
2	0.136	3.1855
2	0.136	3.1855
2	0.153	3.1918
2	0.153	3.1981
2	0.17	3.2044
2	0.17	3.2044
2	0.17	3.2107
2	0.187	3.217
2	0.187	3.2232
2	0.187	3.2295
2	0.204	3.2358
2	0.204	3.2421
2	0.204	3.2484
2	0.221	3.2546
2	0.221	3.2609
2	0.221	3.2672
2	0.238	3.2798
2	0.238	3.2861
2	0.238	3.2923
2	0.238	3.2986
2	0.238	3.3049
2	0.255	3.3112
2	0.255	3.3238
2	0.255	3.33
2	0.255	3.3363
2	0.255	3.3489
2	0.255	3.3552
2	0.255	3.3615
2	0.272	3.3677
2	0.272	3.3803
2	0.272	3.3866
0	0.255	3.3929
1	0.255	3.4054
1	0.238	3.4117
1	0.221	3.418
1	0.187	3.4243
1	0.17	3.4306
1	0.153	3.4369
1	0.136	3.4369
1	0.119	3.4431
1	0.102	3.4494
1	0.085	3.4494
1	0.068	3.4494
1	0.034	3.4557
1	0.017	3.4557
1	0	3.4557
1	0	3.4557
1	-0.017	3.4557
1	-0.034	3.4557
1	-0.051	3.4494
1	-0.068	3.4494
1	-0.102	3.4494
1	-0.119	3.4431
1	-0.136	3.4369
1	-0.153	3.4369
1	-0.17	3.4306
1	-0.187	3.4243
1	-0.204	3.418
1	-0.221	3.4117
1	-0.238	3.4054
1	-0.255	3.3992
1	-0.272	3.3866
1	-0.289	3.3803
1	-0.306	3.3677
1	-0.323	3.3615
1	-0.34	3.3489
1	-0.357	3.3363
1	-0.374	3.33
1	-0.391	3.3175
1	-0.408	3.3049
1	-0.425	3.2923
1	-0.425	3.2798
1	-0.442	3.2672
1	-0.459	3.2484
1	-0.476	3.2358
1	-0.476	3.2232
1	-0.493	3.2107
1	-0.51	3.1918
1	-0.51	3.1793
1	-0.527	3.1604
1	-0.527	3.1478
1	-0.544	3.129
1	-0.544	3.1101
1	-0.561	3.0976
1	-0.561	3.0787
1	-0.578	3.0599
1	-0.578	3.041
1	-0.578	3.0284
1	-0.595	3.0096
1	-0.595	2.9908
1	-0.595	2.9719
1	-0.595	2.9531
1	-0.595	2.9342
1	-0.595	2.9154
1	-0.595	2.8965
1	-0.595	2.8777
1	-0.595	2.8651
1	-0.595	2.8462
1	-0.595	2.8274
1	-0.595	2.8085
1	-0.595	2.7897
1	-0.595	2.7708
1	-0.595	2.752
1	-0.578	2.7332
1	-0.578	2.7206
1	-0.578	2.7017
1	-0.578	2.6829
1	-0.561	2.664
1	-0.561	2.6452
1	-0.544	2.6326
1	-0.544	2.6138
1	-0.527	2.6012
1	-0.527	2.5823
1	-0.51	2.5635
0	-0.493	2.5509
0	-0.476	2.5384
0	-0.459	2.5195
0	-0.442	2.507
0	-0.425	2.4944
0	-0.391	2.4818
0	-0.374	2.4693
0	-0.357	2.4567
0	-0.34	2.4504
0	-0.323	2.4378
2	-0.289	2.4316
2	-0.255	2.419
2	-0.238	2.4127
2	-0.204	2.4064
2	-0.17	2.4001
2	-0.136	2.3939
2	-0.102	2.3939
2	-0.068	2.3876
2	-0.034	2.3876
2	-0.017	2.3876
2	0	2.3876
2	0.034	2.3876
2	0.068	2.3876
2	0.102	2.3876
2	0.136	2.3939
2	0.17	2.4001
2	0.187	2.4064
2	0.221	2.4127
2	0.255	2.419
2	0.289	2.4253
2	0.323	2.4378
2	0.34	2.4441
2	0.374	2.4567
2	0.408	2.4693
2	0.442	2.4818
2	0.459	2.4944
2	0.493	2.5132
2	0.527	2.5258
2	0.544	2.5447
2	0.578	2.5572
2	0.612	2.5761
2	0.629	2.5949
2	0.663	2.6138
2	0.68	2.6389
2	0.697	2.6578
2	0.731	2.6766
2	0.748	2.7017
2	0.782	2.7269
2	0.799	2.752
2	0.816	2.7708
2	0.833	2.796
2	0.85	2.8274
2	0.867	2.8525
2	0.884	2.8777
2	0.901	2.9028
2	0.918	2.9342
2	0.935	2.9593
2	0.952	2.9908
2	0.969	3.0159
2	0.986	3.0473
2	0.986	3.0787
2	1.003	3.1101
2	1.003	3.1353
2	1.02	3.1667
2	1.02	3.1981
2	1.037	3.2295
2	1.037	3.2609
2	1.037	3.2923
2	1.037	3.3238
2	1.037	3.3552
2	1.037	3.3866
2	1.037	3.418
2	1.037	3.4494
2	1.037	3.4808
2	1.037	3.5122
2	1.037	3.5437
2	1.02	3.5751
2	1.02	3.6065
2	1.02	3.6379
2	1.003	3.6693
2	1.003	3.7008
2	0.986	3.7259
2	0.986	3.7573
2	0.969	3.7887
2	0.952	3.8138
2	0.935	3.8453
2	0.935	3.8767
2	0.918	3.9018
2	0.901	3.9269
2	0.884	3.9583
2	0.867	3.9835
2	0.85	4.0086
2	0.833	4.0338
2	0.816	4.0589
2	0.799	4.084
2	0.782	4.1091
2	0.765	4.128
2	0.748	4.1531
2	0.714	4.1783
2	0.697	4.1971
2	0.68	4.216
2	0.663	4.2411
2	0.646	4.2599
2	0.612	4.2788
2	0.595	4.2976
0	0.561	4.3165
0	0.527	4.3291
0	0.493	4.3479
0	0.476	4.3605
0	0.442	4.373
0	0.408	4.3856
0	0.374	4.3982
0	0.34	4.4107
0	0.306	4.4233
0	0.272	4.4296
0	0.238	4.4359
0	0.221	4.4421
0	0.187	4.4484
1	0.153	4.4547
1	0.102	4.461
1	0.068	4.461
1	0.017	4.4673
1	0	4.4673
1	-0.034	4.4673
1	-0.085	4.461
1	-0.119	4.461
1	-0.17	4.4547
1	-0.204	4.4484
1	-0.255	4.4421
1	-0.289	4.4359
1	-0.323	4.4233
1	-0.374	4.4107
1	-0.408	4.4044
1	-0.442	4.3856
1	-0.493	4.373
1	-0.527	4.3605
1	-0.578	4.3416
1	-0.612	4.3228
1	-0.646	4.3039
1	-0.697	4.2851
1	-0.731	4.2599
1	-0.765	4.2411
1	-0.799	4.216
1	-0.85	4.1908
1	-0.884	4.1657
1	-0.918	4.1406
1	-0.952	4.1091
1	-0.986	4.0777
1	-1.02	4.0526
1	-1.054	4.0212
1	-1.088	3.9835
1	-1.122	3.9521
1	-1.156	3.9207
1	-1.19	3.883
1	-1.224	3.8453
1	-1.241	3.8076
1	-1.275	3.7699
1	-1.309	3.7322
1	-1.326	3.6945
1	-1.36	3.6505
1	-1.377	3.6128
1	-1.411	3.5688
1	-1.428	3.5248
1	-1.445	3.4808
1	-1.462	3.4369
1	-1.479	3.3929
1	-1.496	3.3489
1	-1.513	3.3049
1	-1.53	3.2546
1	-1.53	3.2107
1	-1.547	3.1667
1	-1.547	3.1164
1	-1.564	3.0724
1	-1.564	3.0222
1	-1.564	2.9782
1	-1.564	2.9279
1	-1.581	2.8839
1	-1.564	2.8337
1	-1.564	2.7897
1	-1.564	2.7394
1	-1.564	2.6955
1	-1.547	2.6452
1	-1.547	2.6012
1	-1.53	2.5509
1	-1.53	2.507
1	-1.513	2.463
1	-1.496	2.4127
1	-1.479	2.3687
1	-1.462	2.3247
1	-1.445	2.2808
1	-1.428	2.2368
1	-1.411	2.1928
1	-1.394	2.1551
1	-1.377	2.1111
1	-1.36	2.0671
1	-1.343	2.0294
1	-1.309	1.9855
1	-1.292	1.9478
1	-1.275	1.9101
1	-1.241	1.8724
1	-1.224	1.8347
1	-1.207	1.797
1	-1.173	1.7655
1	-1.156	1.7279
1	-1.122	1.6902
1	-1.105	1.6587
1	-1.071	1.6273
1	-1.054	1.5959
1	-1.02	1.5645
1	-1.003	1.5331
1	-0.969	1.5017
1	-0.952	1.4703
1	-0.935	1.4451
1	-0.901	1.42
1	-0.884	1.3886
0	-0.85	1.3634
0	-0.816	1.3383
0	-0.782	1.3132
0	-0.748	1.2943
0	-0.714	1.2692
0	-0.68	1.2503
0	-0.646	1.2252
0	-0.612	1.2064
0	-0.595	1.1875
0	-0.561	1.1749
0	-0.527	1.1561
0	-0.493	1.1435
0	-0.459	1.1247
0	-0.442	1.1121
0	-0.408	1.0995
0	-0.374	1.087
0	-0.34	1.0744
0	-0.323	1.0681
0	-0.289	1.0556
0	-0.255	1.0493
0	-0.221	1.043
0	-0.204	1.0367
0	-0.17	1.0304
0	-0.136	1.0241
0	-0.119	1.0179
0	-0.085	1.0179
0	-0.051	1.0116
0	-0.034	1.0116
0	0	1.0116
0	0.017	1.0116
0	0.034	1.0116
0	0.068	1.0179
0	0.102	1.0179
0	0.119	1.0241
2	0.153	1.0241
2	0.187	1.0304
2	0.221	1.0367
2	0.272	1.043
2	0.306	1.0556
2	0.34	1.0618
2	0.374	1.0744
2	0.425	1.087
2	0.459	1.0995
2	0.493	1.1184
2	0.527	1.131
2	0.578	1.1498
2	0.612	1.1687
2	0.646	1.1875
2	0.697	1.2064
2	0.731	1.2252
2	0.765	1.2503
2	0.816	1.2755
2	0.85	1.3006
2	0.901	1.3257
2	0.935	1.3509
2	0.969	1.3823
2	1.02	1.4137
2	1.054	1.4451
2	1.105	1.4765
2	1.139	1.5079
2	1.19	1.5456
2	1.224	1.5833
2	1.275	1.621
2	1.309	1.6587
2	1.343	1.6964
2	1.394	1.7404
2	1.428	1.7844
2	1.479	1.8284
2	1.513	1.8724
0	1.547	1.9163
0	1.581	1.9666
0	1.598	2.0106
0	1.632	2.0609
0	1.666	2.1111
0	1.683	2.1614
0	1.717	2.2117
0	1.734	2.2682
0	1.768	2.3185
0	1.785	2.3687
0	1.802	2.4253
0	1.836	2.4818
0	1.853	2.5384
0	1.87	2.5949
0	1.887	2.6515
0	1.887	2.708
0	1.904	2.7646
0	1.921	2.8211
0	1.921	2.8777
0	1.938	2.9342
0	1.938	2.997
0	1.938	3.0536
0	1.938	3.1101
0	1.938	3.173
0	1.938	3.2295
0	1.938	3.2861
0	1.921	3.3426
0	1.921	3.4054
0	1.904	3.462
0	1.887	3.5185
0	1.887	3.5751
0	1.87	3.6316
0	1.853	3.6882
0	1.819	3.7447
0	1.802	3.795
0	1.785	3.8515
0	1.768	3.9018
0	1.734	3.9583
0	1.717	4.0086
0	1.683	4.0589
0	1.649	4.1091
0	1.632	4.1594
0	1.598	4.2097
0	1.564	4.2537
0	1.53	4.3039
0	1.496	4.3479
0	1.479	4.3919
0	1.445	4.4359
0	1.411	4.4798
0	1.377	4.5238
0	1.343	4.5615
0	1.309	4.6055
0	1.275	4.6432
0	1.241	4.6809
0	1.207	4.7186
0	1.173	4.75
0	1.139	4.7877
0	1.105	4.8191
0	1.071	4.8568
0	1.037	4.8883
0	1.003	4.9197
0	0.969	4.9448
0	0.935	4.9762
0	0.901	5.0014
0	0.867	5.0328
0	0.833	5.0579
0	0.816	5.083
0	0.782	5.1082
0	0.748	5.127
0	0.714	5.1521
0	0.68	5.171
0	0.663	5.1898
0	0.629	5.215
0	0.595	5.2275
0	0.561	5.2464
0	0.544	5.2652
0	0.51	5.2841
0	0.476	5.2966
0	0.459	5.3092
0	0.425	5.3218
0	0.391	5.3343
0	0.374	5.3469
0	0.34	5.3595
0	0.323	5.372
0	0.289	5.3783
0	0.272	5.3846
0	0.238	5.3972
0	0.221	5.4035
0	0.187	5.4097
0	0.17	5.416
0	0.136	5.416
0	0.119	5.4223
0	0.085	5.4286
0	0.068	5.4286
0	0.034	5.4286
0	0.017	5.4286
0	0	5.4286
0	-0.017	5.4286
1	-0.051	5.4286
1	-0.085	5.4286
1	-0.119	5.4223
1	-0.153	5.4223
1	-0.187	5.416
1	-0.221	5.4097
1	-0.255	5.4035
1	-0.289	5.3909
1	-0.323	5.3846
1	-0.357	5.372
1	-0.391	5.3595
1	-0.425	5.3469
1	-0.459	5.3343
1	-0.493	5.3218
1	-0.527	5.3029
1	-0.578	5.2904
1	-0.612	5.2715
1	-0.646	5.2527
1	-0.68	5.2338
1	-0.714	5.2087
1	-0.765	5.1898
1	-0.799	5.1647
1	-0.833	5.1396
1	-0.867	5.1144
1	-0.918	5.0893
1	-0.952	5.0579
1	-0.986	5.0265
1	-1.037	4.9951
1	-1.071	4.9637
1	-1.122	4.9322
1	-1.156	4.9008
1	-1.19	4.8631
1	-1.241	4.8254
1	-1.275	4.7877
1	-1.326	4.75
1	-1.36	4.706
1	-1.411	4.6683
1	-1.445	4.6244
1	-1.496	4.5804
1	-1.53	4.5364
1	-1.564	4.4861
1	-1.615	4.4421
1	-1.649	4.3919
1	-1.683	4.3416
1	-1.734	4.2851
1	-1.768	4.2348
1	-1.802	4.1845
1	-1.836	4.128
1	-1.87	4.0714
1	-1.904	4.0149
1	-1.938	3.9583
1	-1.972	3.8955
1	-2.006	3.839
1	-2.04	3.7761
1	-2.057	3.7133
1	-2.091	3.6505
1	-2.108	3.5877
0	-2.125	3.5248
0	-2.125	3.462
0	-2.142	3.3992
0	-2.142	3.33
0	-2.159	3.2672
0	-2.159	3.2044
0	-2.159	3.1353
0	-2.159	3.0724
0	-2.142	3.0096
0	-2.142	2.9405
0	-2.125	2.8777
0	-2.125	2.8148
0	-2.108	2.752
0	-2.091	2.6892
0	-2.074	2.6263
0	-2.057	2.5635
0	-2.04	2.5007
0	-2.023	2.4378
0	-1.989	2.3813
0	-1.972	2.3185
0	-1.938	2.2619
0	-1.921	2.1991
0	-1.887	2.1425
0	-1.853	2.086
0	-1.836	2.0294
0	-1.802	1.9792
0	-1.768	1.9226
0	-1.734	1.8724
0	-1.7	1.8221
1	-1.666	1.7718
1	-1.649	1.7216
1	-1.615	1.6713
1	-1.598	1.621
1	-1.564	1.5708
1	-1.547	1.5268
1	-1.513	1.4828
1	-1.496	1.4325
1	-1.462	1.3886
1	-1.445	1.3446
1	-1.411	1.3006
1	-1.394	1.2629
1	-1.377	1.2189
1	-1.343	1.1749
1	-1.326	1.1372
1	-1.309	1.0995
1	-1.292	1.0618
1	-1.258	1.0179
1	-1.241	0.98016
1	-1.224	0.94246
1	-1.207	0.91105
1	-1.19	0.87335
1	-1.173	0.83565
0	-1.156	0.80424
0	-1.122	0.76654
0	-1.105	0.73512
0	-1.071	0.70371
0	-1.054	0.66601
0	-1.037	0.63459
0	-1.02	0.60318
2	-1.003	0.57805
2	-0.969	0.54663
2	-0.935	0.51521
2	-0.918	0.49008
2	-0.884	0.45867
2	-0.867	0.43353
2	-0.85	0.4084
2	-0.816	0.38327
2	-0.799	0.35814
2	-0.782	0.333
2	-0.765	0.31416
2	-0.748	0.28902
2	-0.714	0.26389
2	-0.697	0.24504
2	-0.68	0.22619
2	-0.663	0.20106
2	-0.646	0.18221
2	-0.646	0.16336
2	-0.629	0.14451
2	-0.612	0.12566
2	-0.595	0.10681
2	-0.578	0.087963
2	-0.578	0.069114
2	-0.561	0.056548
2	-0.544	0.037699
2	-0.544	0.018849
2	-0.527	0.0062831
2	-0.527	6.2705
2	-0.51	6.258
2	-0.51	6.2391
2	-0.493	6.2265
2	-0.493	6.2077
2	-0.476	6.1951
2	-0.476	6.1826
2	-0.476	6.1637
2	-0.459	6.1512
2	-0.459	6.1386
2	-0.459	6.126
2	-0.459	6.1072
2	-0.442	6.0946
2	-0.442	6.082
2	-0.442	6.0695
2	-0.442	6.0569
2	-0.442	6.0443
2	-0.442	6.0255
2	-0.442	6.0129
2	-0.442	6.0004
2	-0.442	5.9878
2	-0.442	5.9752
2	-0.442	5.9627
2	-0.442	5.9501
2	-0.442	5.9313
2	-0.442	5.9187
2	-0.442	5.9061
2	-0.459	5.8936
2	-0.459	5.881
0	-0.476	5.8621
0	-0.476	5.8496
0	-0.493	5.837
0	-0.51	5.8182
0	-0.527	5.8056
0	-0.544	5.7867
0	-0.561	5.7742
0	-0.578	5.7553
0	-0.595	5.7365
1	-0.612	5.7176
1	-0.629	5.6988
1	-0.663	5.6799
1	-0.68	5.6611
1	-0.714	5.6359
1	-0.748	5.6171
1	-0.782	5.592
1	-0.799	5.5668
1	-0.833	5.5417
1	-0.867	5.5166
1	-0.901	5.4914
1	-0.935	5.4663
1	-0.969	5.4349
1	-1.003	5.4035
1	-1.037	5.372
1	-1.071	5.3406
1	-1.105	5.3092
1	-1.139	5.2778
1	-1.173	5.2401
1	-1.207	5.2087
1	-1.258	5.171
1	-1.292	5.1333
1	-1.326	5.0893
1	-1.36	5.0516
1	-1.411	5.0076
1	-1.445	4.9637
1	-1.496	4.9197
0	-1.513	4.8757
0	-1.547	4.8317
0	-1.581	4.7814
0	-1.615	4.7312
0	-1.649	4.6872
0	-1.683	4.6369
0	-1.717	4.5804
0	-1.751	4.5301
0	-1.785	4.4798
0	-1.802	4.4233
0	-1.836	4.3667
0	-1.87	4.3102
0	-1.904	4.2537
0	-1.921	4.1971
0	-1.955	4.1406
0	-1.989	4.0777
0	-2.006	4.0212
0	-2.04	3.9583
0	-2.057	3.8955
0	-2.074	3.8327
0	-2.091	3.7699
0	-2.108	3.707
0	-2.125	3.6442
0	-2.142	3.5814
0	-2.159	3.5185
0	-2.159	3.4494
0	-2.176	3.3866
0	-2.176	3.3175
1	-2.176	3.2546
1	-2.193	3.1855
1	-2.21	3.1227
1	-2.21	3.0536
1	-2.21	2.9908
1	-2.21	2.9216
1	-2.21	2.8525
1	-2.21	2.7897
1	-2.21	2.7206
0	-2.193	2.6578
0	-2.176	2.5886
0	-2.159	2.5258
0	-2.142	2.463
0	-2.108	2.3939
0	-2.091	2.331
0	-2.057	2.2682
0	-2.04	2.2117
0	-2.006	2.1488
0	-1.972	2.086
0	-1.938	2.0294
1	-1.921	1.9729
1	-1.887	1.9163
1	-1.87	1.8535
1	-1.853	1.8033
1	-1.819	1.7467
1	-1.802	1.6902
1	-1.768	1.6399
1	-1.751	1.5833
0	-1.717	1.5331
0	-1.683	1.4828
0	-1.649	1.4325
0	-1.615	1.3823
0	-1.581	1.332
0	-1.547	1.288
0	-1.513	1.2378
0	-1.479	1.1938
0	-1.445	1.1498
0	-1.411	1.1058
0	-1.377	1.0681
0	-1.36	1.0241
0	-1.326	0.98645
0	-1.292	0.94246
0	-1.275	0.90477
0	-1.241	0.86707
0	-1.224	0.82937
0	-1.19	0.79167
0	-1.173	0.76026
0	-1.139	0.72256
0	-1.122	0.69114
0	-1.105	0.65344
0	-1.088	0.62203
0	-1.071	0.59061
0	-1.037	0.5592
0	-1.02	0.52778
2	-1.003	0.49637
2	-0.986	0.46495
2	-0.952	0.43353
2	-0.935	0.4084
2	-0.918	0.37699
2	-0.901	0.35185
2	-0.867	0.32672
2	-0.85	0.30159
2	-0.833	0.27646
2	-0.816	0.25132
2	-0.799	0.22619
2	-0.782	0.20106
2	-0.765	0.17593
2	-0.748	0.15708
2	-0.731	0.13195
2	-0.731	0.10681
2	-0.714	0.087963
2	-0.697	0.069114
2	-0.68	0.043982
2	-0.68	0.025132
2	-0.663	0.0062831
2	-0.663	6.2642
2	-0.646	6.2454
2	-0.646	6.2265
2	-0.629	6.2077
2	-0.629	6.1889
2	-0.629	6.17
2	-0.612	6.1512
2	-0.612	6.1323
2	-0.612	6.1135
2	-0.612	6.0946
2	-0.595	6.0758
2	-0.595	6.0569
2	-0.595	6.0381
2	-0.595	6.0255
2	-0.595	6.0066
2	-0.595	5.9878
2	-0.595	5.9689
2	-0.595	5.9501
2	-0.595	5.9313
0	-0.612	5.9124
0	-0.629	5.8936
0	-0.629	5.8747
0	-0.646	5.8559
0	-0.663	5.837
0	-0.68	5.8182
0	-0.697	5.793
0	-0.714	5.7742
0	-0.714	5.7553
0	-0.731	5.7302
0	-0.748	5.705
0	-0.782	5.6862
0	-0.799	5.6611
0	-0.816	5.6359
0	-0.833	5.6108
0	-0.85	5.5857
0	-0.867	5.5605
0	-0.901	5.5354
0	-0.918	5.504
0	-0.935	5.4789
0	-0.969	5.4474
0	-0.986	5.416
0	-1.02	5.3909
0	-1.037	5.3595
0	-1.071	5.3281
0	-1.088	5.2904
0	-1.122	5.2589
0	-1.156	5.2275
0	-1.173	5.1898
0	-1.207	5.1521
0	-1.241	5.1144
0	-1.275	5.0767
0	-1.292	5.039
0	-1.326	5.0014
0	-1.36	4.9574
0	-1.394	4.9197
0	-1.428	4.8757
0	-1.462	4.8317
0	-1.496	4.7877
0	-1.513	4.7437
0	-1.547	4.6998
0	-1.581	4.6495
0	-1.615	4.5992
0	-1.649	4.549
0	-1.683	4.4987
0	-1.717	4.4484
0	-1.751	4.3982
0	-1.768	4.3479
0	-1.802	4.2914
0	-1.836	4.2348
0	-1.87	4.1783
0	-1.887	4.1217
0	-1.921	4.0652
0	-1.938	4.0086
0	-1.972	3.9521
0	-1.989	3.8892
0	-2.006	3.8327
0	-2.023	3.7699
0	-2.04	3.707
0	-2.057	3.6442
0	-2.074	3.5814
0	-2.091	3.5185
0	-2.108	3.4557
0	-2.108	3.3929
0	-2.108	3.33
0	-2.125	3.2672
0	-2.125	3.2044
0	-2.125	3.1416
1	-2.125	3.0724
1	-2.125	3.0096
1	-2.125	2.9468
1	-2.125	2.8839
1	-2.125	2.8211
1	-2.125	2.752
1	-2.108	2.6892
1	-2.108	2.6263
1	-2.108	2.5635
0	-2.074	2.5007
0	-2.057	2.4378
0	-2.04	2.375
0	-2.006	2.3185
0	-1.989	2.2556
0	-1.955	2.1991
0	-1.921	2.1362
0	-1.904	2.0797
0	-1.87	2.0232
0	-1.836	1.9666
0	-1.802	1.9101
0	-1.768	1.8598
0	-1.734	1.8033
0	-1.7	1.753
0	-1.666	1.7027
0	-1.632	1.6525
0	-1.598	1.6022
0	-1.564	1.5582
0	-1.53	1.5079
0	-1.496	1.464
0	-1.462	1.42
0	-1.428	1.376
0	-1.394	1.332
0	-1.36	1.288
0	-1.343	1.2503
0	-1.309	1.2126
0	-1.275	1.1687
0	-1.241	1.131
0	-1.207	1.0933
0	-1.173	1.0618
0	-1.156	1.0241
0	-1.122	0.99273
0	-1.088	0.95503
0	-1.071	0.92362
0	-1.037	0.8922
0	-1.02	0.86079
0	-0.986	0.82937
0	-0.969	0.80424
0	-0.935	0.77282
0	-0.918	0.74141
0	-0.884	0.71627
0	-0.867	0.69114
0	-0.85	0.66601
2	-0.833	0.64088
2	-0.799	0.61574
2	-0.765	0.59061
2	-0.748	0.56548
2	-0.714	0.54663
0	-0.697	0.5215
0	-0.68	0.50265
0	-0.663	0.4838
0	-0.646	0.46495
0	-0.629	0.4461
0	-0.629	0.42097
0	-0.612	0.40212
0	-0.595	0.38955
0	-0.578	0.3707
0	-0.561	0.35185
0	-0.561	0.333
0	-0.544	0.32044
0	-0.527	0.30159
0	-0.527	0.28274
0	-0.51	0.27017
0	-0.51	0.25132
0	-0.493	0.23876
0	-0.493	0.22619
0	-0.476	0.20734
2	-0.476	0.19478
2	-0.459	0.18221
2	-0.442	0.16336
2	-0.425	0.15079
2	-0.425	0.13823
2	-0.408	0.12566
2	-0.391	0.1131
2	-0.374	0.10053
2	-0.357	0.094246
2	-0.357	0.08168
2	-0.34	0.069114
2	-0.323	0.056548
2	-0.323	0.050265
2	-0.306	0.037699
2	-0.289	0.031415
2	-0.289	0.018849
2	-0.272	0.012566
2	-0.272	0.0062831
2	-0.255	6.2768
2	-0.255	6.2705
2	-0.238	6.2642
2	-0.238	6.258
2	-0.221	6.2517
2	-0.221	6.2454
2	-0.204	6.2328
2	-0.204	6.2265
2	-0.187	6.2265
2	-0.187	6.2203
2	-0.187	6.214
2	-0.17	6.2077
2	-0.17	6.2014
2	-0.153	6.1951
2	-0.153	6.1889
2	-0.153	6.1889
2	-0.136	6.1826
2	-0.136	6.1763
2	-0.136	6.17
2	-0.119	6.17
2	-0.119	6.1637
2	-0.119	6.1637
2	-0.102	6.1574
2	-0.102	6.1512
2	-0.102	6.1512
2	-0.102	6.1449
2	-0.085	6.1449
2	-0.085	6.1449
2	-0.085	6.1386
2	-0.085	6.1386
2	-0.068	6.1323
2	-0.068	6.1323
2	-0.068	6.1323
2	-0.068	6.126
2	-0.051	6.126
2	-0.051	6.126
2	-0.051	6.1197
2	-0.051	6.1197
2	-0.034	6.1197
2	-0.034	6.1197
2	-0.034	6.1135
2	-0.034	6.1135
2	-0.034	6.1135
2	-0.017	6.1135
2	-0.017	6.1135
2	-0.017	6.1135
2	-0.017	6.1072
2	-0.017	6.1072
2	0	6.1072
2	0	6.1072
2	0	6.1072
2	0	6.1072
2	0	6.1072
2	0	6.1072
2	0	6.1072
2	0	6.1072
2	0	6.1072
2	0	6.1072
2	0.017	6.1072
2	0.017	6.1072
2	0.017	6.1072
2	0.017	6.1135
2	0.017	6.1135
2	0.034	6.1135
2	0.034	6.1135
2	0.034	6.1135
2	0.034	6.1135
2	0.034	6.1197
2	0.051	6.1197
2	0.051	6.1197
2	0.051	6.1197
2	0.051	6.126
2	0.051	6.126
2	0.068	6.126
2	0.068	6.1323
2	0.068	6.1323
2	0.068	6.1386
2	0.085	6.1386
2	0.085	6.1386
2	0.085	6.1449
2	0.085	6.1449
2	0.102	6.1512
2	0.102	6.1512
2	0.102	6.1574
2	0.119	6.1574
2	0.119	6.1637
2	0.119	6.17
2	0.119	6.17
2	0.136	6.1763
0	0.136	6.1826
0	0.119	6.1826
0	0.119	6.1889
0	0.119	6.1889
0	0.119	6.1951
0	0.119	6.2014
0	0.102	6.2014
0	0.102	6.2077
0	0.102	6.2077
0	0.102	6.214
0	0.102	6.214
0	0.102	6.2203
0	0.102	6.2203
0	0.102	6.2265
1	0.085	6.2265
1	0.085	6.2328
1	0.068	6.2328
1	0.068	6.2391
1	0.051	6.2391
1	0.034	6.2391
1	0.034	6.2391
1	0.017	6.2454
0	0.017	6.2454
0	0.017	6.2454
0	0.017	6.2454
0	0.017	6.2454
0	0.017	6.2454
0	0.017	6.2454
0	0.017	6.2454
0	0.017	6.2454
0	0.017	6.2517
0	0	6.2517
0	0	6.2517
0	0	6.2517
0	0	6.2517
0	0	6.2517
0	0	6.2517
0	0	6.2517
0	0	6.2517
0	0	6.2517
0	0	6.2517
0	0	6.2517
0	0	6.2517
1	0	6.2517
1	0	6.2517
1	0	6.2517
1	-0.017	6.2517
1	-0.034	6.2517
1	-0.034	6.2517
1	-0.051	6.2517
1	-0.051	6.2454
1	-0.068	6.2454
0	-0.068	6.2454
0	-0.068	6.2391
0	-0.068	6.2391
0	-0.068	6.2328
0	-0.068	6.2328
0	-0.068	6.2328
0	-0.068	6.2265
0	-0.085	6.2265
0	-0.085	6.2203
0	-0.085	6.2203
0	-0.085	6.2203
0	-0.085	6.214
2	-0.085	6.214
2	-0.085	6.2077
2	-0.068	6.2077
2	-0.068	6.2014
2	-0.068	6.2014
2	-0.051	6.2014
2	-0.051	6.1951
2	-0.034	6.1951
2	-0.034	6.1951
2	-0.034	6.1951
2	-0.017	6.1951
2	-0.017	6.1889
2	-0.017	6.1889
2	0	6.1889
2	0	6.1889
2	0	6.1889
2	0	6.1889
2	0	6.1889
2	0	6.1889
2	0.017	6.1889
2	0.017	6.1951
2	0.034	6.1951
2	0.034	6.1951
2	0.034	6.1951
2	0.051	6.1951
2	0.051	6.2014
2	0.051	6.2014
2	0.068	6.2014
2	0.068	6.2077
2	0.068	6.2077
2	0.085	6.2077
2	0.085	6.214
2	0.102	6.214
0	0.102	6.2203
0	0.085	6.2203
0	0.085	6.2265
0	0.085	6.2265
0	0.085	6.2328
0	0.085	6.2328
0	0.085	6.2391
0	0.085	6.2391
0	0.085	6.2391
0	0.085	6.2454
0	0.085	6.2454
0	0.068	6.2517
0	0.068	6.2517
0	0.068	6.2517
0	0.068	6.258
0	0.068	6.258
0	0.068	6.2642
0	0.068	6.2642
1	0.068	6.2642
1	0.068	6.2705
1	0.051	6.2705
1	0.051	6.2705
1	0.034	6.2768
1	0.017	6.2768
1	0.017	6.2768
1	0	6.2768
1	0	6.2768
0	0	6.2768
0	0	6.2768
0	0	6.2768
0	0	6.2768
0	0	6.2768
0	0	6.2768
0	0	6.2768
0	0	6.2768
0	0	6.2768
0	0	6.2768
0	0	6.2768
0	0	6.2768
0	0	6.2768
0	0	6.2768
0	0	6.2768
0	0	6.2768
0	0	6.2768
0	0	6.2768
0	0	6.2768
0	0	6.2768
0	0	6.2768
0	0	6.2768
0	0	6.2768
0	0	6.2768
0	0	6.2768
1	0	6.2768
1	0	6.2768
1	0	6.2768
1	-0.017	6.2768
1	-0.017	6.2768
1	-0.034	6.2768
0	-0.034	6.2768
0	-0.034	6.2768
0	-0.034	6.2705
0	-0.034	6.2705
0	-0.034	6.2705
0	-0.034	6.2705
0	-0.034	6.2705
0	-0.034	6.2642
0	-0.034	6.2642
0	-0.034	6.2642
0	-0.034	6.2642
0	-0.034	6.2642
0	-0.034	6.258
0	-0.034	6.258
0	-0.034	6.258
0	-0.034	6.258
0	-0.034	6.2517
2	-0.034	6.2517
2	-0.034	6.2517
2	-0.017	6.2517
2	-0.017	6.2517
2	-0.017	6.2517
2	0	6.2517
2	0	6.2517
2	0	6.2517
2	0	6.2517
2	0.017	6.2517
0	0.017	6.2517
0	0.017	6.2517
0	0.017	6.2517
0	0.017	6.2517
0	0.017	6.2517
0	0	6.2517
0	0	6.2517
0	0	6.2517
0	0	6.2517
0	0	6.258
0	0	6.258
0	0	6.258
0	0	6.258
0	0	6.258
0	0	6.258
0	0	6.258
0	0	6.258
0	0	6.258
0	0	6.258
0	0	6.258
0	0	6.258
0	0	6.258
0	0	6.258
0	0	6.258
2	0	6.258
2	0	6.258
2	0.017	6.258
0	0.017	6.258
0	0.017	6.258
0	0	6.258
0	0	6.2642
0	0	6.2642
0	0	6.2642
0	0	6.2642
0	0	6.2642
0	0	6.2642
0	0	6.2642
0	0	6.2642
0	0	6.2642
0	0	6.2642
0	0	6.2642
0	0	6.2642
0	0	6.2642
0	0	6.2642
0	0	6.2642
0	0	6.2642
0	0	6.2642
0	0	6.2642
0	0	6.2642
0	0	6.2705
0	0	6.2705
0	0	6.2705
0	0	6.2705
0	0	6.2705
0	0	6.2705
0	0	6.2705
0	0	6.2705
0	0	6.2705
0	0	6.2705
0	0	6.2705
0	0	6.2705
0	0	6.2705
0	0	6.2705
0	0	6.2705
0	0	6.2705
0	0	6.2705
0	0	6.2705
0	0	6.2705
0	0	6.2705
0	0	6.2705
0	0	6.2705
0	0	6.2705
0	0	6.2705
0	0	6.2705
0	0	6.2705
0	0	6.2705
0	0	6.2705
0	0	6.2705
0	0	6.2705
0	0	6.2705
0	0	6.2705
0	0	6.2705
0	0	6.2642
0	0	6.2642
0	0	6.2642
0	0	6.2642
0	0	6.2642
0	0	6.2642
0	0	6.2642
2	0	6.2642
2	0	6.2642
2	0	6.2642
2	0	6.2642
0	0	6.2642
0	0	6.2642
0	0	6.2705
0	0	6.2705
0	0	6.2705
0	0	6.2705
0	0	6.2705
0	0	6.2705
0	0	6.2705
0	0	6.2705
0	0	6.2705
0	0	6.2705
0	0	6.2705
0	0	6.2705
0	0	6.2705
0	0	6.2705
0	0	6.2705
0	0	6.2705
0	0	6.2705
0	0	6.2705
0	0	6.2705
0	0	6.2768
0	0	6.2768
0	0	6.2768
0	0	6.2768
0	0	6.2768
0	0	6.2768
1	0	6.2768
1	0	6.2768
1	0	6.2768
1	-0.017	6.2768
1	-0.017	6.2768
0	-0.017	6.2705
0	-0.017	6.2705
0	-0.017	6.2705
0	-0.017	6.2705
0	-0.017	6.2705
0	-0.017	6.2705
0	-0.017	6.2705
0	-0.017	6.2642
0	-0.017	6.2642
0	-0.017	6.2642
0	-0.017	6.2642
0	-0.017	6.2642
0	-0.017	6.2642
0	-0.034	6.2642
0	-0.034	6.258
0	-0.034	6.258
0	-0.034	6.258
0	-0.034	6.258
2	-0.034	6.258
2	-0.017	6.258
2	-0.017	6.2517
2	0	6.2517
2	0	6.2517
2	0	6.2517
2	0	6.2517
2	0.017	6.2517
2	0.017	6.2517
2	0.034	6.258
2	0.034	6.258
0	0.034	6.258
0	0.034	6.258
0	0.034	6.258
0	0.034	6.2642
0	0.034	6.2642
0	0.034	6.2642
0	0.034	6.2642
0	0.034	6.2642
0	0.034	6.2705
0	0.034	6.2705
0	0.034	6.2705
0	0.034	6.2705
0	0.034	6.2705
0	0.034	6.2705
0	0.034	6.2768
0	0.034	6.2768
0	0.034	6.2768
0	0.034	6.2768
0	0.034	6.2768
0	0.034	6.2768
0	0.034	0
0	0.034	0
0	0.034	0
1	0.034	0
1	0.017	0
1	0.017	0
1	0	0
1	0	0
1	0	0
0	0	0
0	0	0
0	0	0
0	0	0
0	0	0
0	0	0
0	0	0
0	0	0
0	0	0
0	0	0
0	0	0
0	0	0
0	0	0
0	0	0
0	0	0
0	0	0
0	0	0
0	0	0
0	0	0
0	0	0
0	0	0
0	0	0
0	0	0
1	0	0
1	0	0
1	-0.017	0
0	-0.017	6.2768
0	-0.017	6.2768
0	-0.017	6.2768
0	-0.017	6.2768
0	-0.017	6.2768
0	-0.017	6.2768
0	-0.017	6.2768
0	-0.017	6.2768
0	-0.017	6.2768
0	-0.017	6.2705
0	-0.017	6.2705
0	-0.017	6.2705
0	-0.017	6.2705
0	-0.017	6.2705
0	-0.017	6.2705
0	-0.017	6.2705
0	-0.017	6.2705
0	-0.017	6.2642
0	-0.017	6.2642
0	-0.017	6.2642
0	-0.017	6.2642
2	-0.017	6.2642
2	-0.017	6.2642
2	0	6.2642
2	0	6.2642
2	0	6.2642
2	0	6.2642
0	0	6.2642
0	0	6.2642
0	0	6.2642
0	0	6.2642
0	0	6.2642
0	0	6.2642
0	0	6.2642
0	0	6.2642
0	0	6.2642
0	0	6.2642
0	0	6.2642
0	0	6.2642
0	0	6.2642
0	0	6.2642
0	0	6.2642
0	0	6.2642
0	0	6.2642
0	0	6.2705
0	0	6.2705
0	0	6.2705
0	0	6.2705
2	0	6.2705
2	0	6.2705
2	0.017	6.2705
2	0.017	6.2705
0	0.017	6.2705
0	0.017	6.2705
0	0.017	6.2705
0	0.017	6.2705
0	0.017	6.2705
0	0.017	6.2768
0	0.017	6.2768
0	0.017	6.2768
0	0.017	6.2768
0	0.017	6.2768
0	0.017	6.2768
0	0.017	6.2768
0	0.017	6.2768
0	0.017	0
0	0.017	0
0	0.017	0
0	0.017	0
0	0.017	0
0	0.017	0
0	0.017	0
1	0.017	0
1	0.017	0.0062831
1	0	0.0062831
1	0	0.0062831
1	0	0.0062831
0	0	0.0062831
0	0	0.0062831
0	0	0
0	0	0
0	0	0
0	0	0
0	0	0
0	0	0
0	0	0
0	0	0
0	0	0
0	0	0
0	0	0
0	0	0
0	0	0
0	0	0
0	0	0
0	0	0
0	0	0
0	0	0
0	0	0
0	0	0
0	0	0
0	0	0
0	0	0
0	0	0
0	0	0
0	0	0
0	0	0
0	0	0
0	0	0
0	0	0
0	0	0
0	0	0
0	0	0
0	0	0
0	0	0
0	0	0
0	0	0
0	0	0
0	0	0
0	0	0
0	0	0
0	0	0
0	0	0
0	0	0
0	0	0
0	0	0
0	0	0
0	0	0
0	0	0
0	0	6.2831
0	0	6.2768
0	0	6.2768
0	0	6.2768
0	0	6.2768
0	0	6.2768
0	0	6.2768
0	0	6.2768
0	0	6.2768
0	0	6.2768
0	0	6.2768
0	0	6.2768
0	0	6.2768
0	0	6.2768
0	0	6.2768
0	0	6.2768
0	0	6.2768
0	0	6.2768
0	0	6.2768
0	0	6.2768
0	0	6.2768
0	0	6.2768
0	0	6.2768
0	0	6.2768
0	0	6.2768
0	0	6.2768
0	0	6.2768
0	0	6.2768
0	0	6.2768
0	0	6.2768
0	0	6.2768
0	0	6.2768
0	0	6.2768
0	0	6.2768
0	0	6.2768
0	0	6.2768
0	0	6.2768
0	0	6.2768
0	0	6.2768
0	0	6.2768
0	0	6.2768
0	0	6.2768
0	0	6.2768
0	0	6.2768
0	0	6.2768
0	0	6.2768
0	0	6.2768
0	0	6.2768
0	0	6.2768
0	0	6.2705
0	0	6.2705
0	0	6.2705
0	0	6.2705
0	0	6.2705
0	0	6.2705
0	0	6.2705
0	0	6.2705
0	0	6.2705
0	0	6.2705
0	0	6.2705
0	0	6.2705
0	0	6.2705
0	0	6.2705
0	0	6.2705
0	0	6.2705
0	0	6.2705
0	0	6.2705
0	0	6.2705
0	0	6.2705
0	0	6.2642
0	0	6.2642
0	0	6.2642
0	0	6.2642
0	0	6.2642
0	0	6.2642
0	0	6.2642
0	0	6.2642
0	-0.017	6.2642
0	-0.017	6.2642
0	-0.017	6.2642
0	-0.017	6.2642
0	-0.017	6.2642
0	-0.017	6.258
0	-0.017	6.258
0	-0.017	6.258
0	-0.017	6.258
0	-0.017	6.258
0	-0.017	6.258
0	-0.017	6.258
0	-0.017	6.258
0	-0.017	6.258
0	-0.017	6.2517
0	-0.017	6.2517
2	-0.017	6.2517
2	-0.017	6.2517
2	0	6.2517
2	0	6.2517
0	0	6.2517
0	0	6.2517
0	0	6.2517
0	0	6.2517
0	0	6.2517
0	0	6.2517
0	0	6.2517
0	0	6.2517
0	0	6.2517
0	0	6.2517
0	0	6.2454
0	0	6.2454
0	-0.017	6.2454
0	-0.017	6.2454
0	-0.017	6.2454
0	-0.017	6.2454
0	-0.017	6.2454
0	-0.017	6.2454
2	-0.017	6.2454
2	0	6.2454
2	0	6.2454
2	0	6.2454
2	0	6.2454
2	0	6.2454
2	0.017	6.2454
2	0.017	6.2454
2	0.034	6.2454
2	0.034	6.2454
2	0.051	6.2454
0	0.051	6.2517
0	0.051	6.2517
0	0.034	6.2517
0	0.034	6.2517
0	0.034	6.258
0	0.034	6.258
0	0.034	6.258
0	0.034	6.258
0	0.034	6.2642
0	0.034	6.2642
0	0.034	6.2642
0	0.034	6.2642
0	0.034	6.2642
0	0.034	6.2705
0	0.034	6.2705
0	0.034	6.2705
0	0.034	6.2705
0	0.034	6.2705
0	0.034	6.2768
0	0.034	6.2768
0	0.034	6.2768
0	0.034	6.2768
0	0.034	6.2768
0	0.034	0
0	0.034	0
0	0.034	0
0	0.034	0
0	0.034	0
0	0.034	0.0062831
0	0.034	0.0062831
0	0.034	0.0062831
0	0.034	0.0062831
0	0.034	0.0062831
0	0.034	0.012566
1	0.034	0.012566
1	0.034	0.012566
1	0.017	0.012566
1	0.017	0.012566
1	0	0.012566
1	0	0.012566
1	0	0.012566
1	0	0.012566
0	0	0.012566
0	0	0.012566
0	0	0.012566
0	0	0.012566
0	0	0.012566
0	0	0.012566
0	0	0.012566
0	0	0.012566
0	0	0.012566
1	0	0.012566
1	-0.017	0.012566
1	-0.017	0.0062831
1	-0.034	0.0062831
0	-0.034	0.0062831
0	-0.034	0.0062831
0	-0.034	0.0062831
0	-0.034	0.0062831
0	-0.034	0
0	-0.034	0
0	-0.034	0
0	-0.034	0
0	-0.017	0
0	-0.017	0
0	-0.017	6.2768
0	-0.017	6.2768
0	-0.017	6.2768
0	-0.017	6.2768
0	-0.034	6.2768
0	-0.034	6.2768
0	-0.034	6.2705
0	-0.034	6.2705
0	-0.034	6.2705
0	-0.034	6.2705
0	-0.034	6.2705
2	-0.034	6.2705
2	-0.017	6.2642
2	-0.017	6.2642
2	0	6.2642
2	0	6.2642
2	0	6.2642
2	0	6.2642
2	0.017	6.2642
2	0.017	6.2705
0	0.017	6.2705
0	0.017	6.2705
0	0.017	6.2705
0	0.017	6.2705
0	0.017	6.2705
0	0.017	6.2705
0	0.017	6.2768
0	0.017	6.2768
0	0.017	6.2768
0	0.017	6.2768
0	0.017	6.2768
0	0.017	6.2768
0	0.017	6.2768
0	0.017	0
0	0.017	0
0	0.017	0
0	0.017	0
0	0.017	0
0	0.017	0
0	0.017	0
1	0.017	0.0062831
1	0.017	0.0062831
1	0	0.0062831
1	0	0.0062831
1	0	0.0062831
1	0	0.0062831
0	0	0.0062831
0	0	0.0062831
0	0	0.0062831
0	0	0.0062831
0	0	0
0	0	0
0	0	0
0	0	0
0	0	0
0	0	0
0	0	0
0	0	0
0	0	0
0	0	0
0	0	0
0	0	0
0	0	0
0	0	0
0	0	0
0	0	0
0	0	0
0	0	0
0	0	0
0	0	0
0	0	0
0	0	6.2768
0	0	6.2768
0	0	6.2768
0	0	6.2768
0	0	6.2768
1	0	6.2768
1	-0.017	6.2768
1	-0.017	6.2768
0	-0.017	6.2768
0	-0.017	6.2768
0	-0.017	6.2768
0	-0.017	6.2768
0	-0.017	6.2705
0	-0.017	6.2705
0	-0.017	6.2705
0	-0.017	6.2705
0	-0.017	6.2705
0	-0.017	6.2705
0	-0.017	6.2705
0	-0.017	6.2642
0	-0.017	6.2642
0	-0.017	6.2642
0	-0.017	6.2642
0	-0.017	6.2642
0	-0.017	6.2642
0	-0.017	6.258
0	-0.034	6.258
0	-0.034	6.258
0	-0.034	6.258
0	-0.034	6.258
2	-0.034	6.258
2	-0.017	6.2517
2	-0.017	6.2517
2	0	6.2517
2	0	6.2517
0	0	6.2517
0	0	6.2517
0	0	6.2517
0	0	6.2517
0	0	6.2517
0	0	6.2517
0	0	6.2517
0	0	6.2517
0	0	6.2517
2	0	6.2517
2	0	6.2517
2	0	6.2517
2	0	6.2517
0	0	6.2517
0	0	6.2517
0	0	6.2517
0	0	6.2517
0	0	6.2517
0	0	6.2517
0	0	6.2517
0	0	6.2517
0	0	6.2517
0	0	6.2517
0	0	6.2517
0	0	6.2517
0	0	6.2517
0	0	6.2517
0	0	6.2517
0	0	6.2517
2	0	6.2517
2	0	6.2517
2	0	6.2517
2	0.017	6.2517
2	0.017	6.2517
0	0.017	6.2517
0	0.017	6.2517
[truncated: 5,162 more rows]
