# Supplementary material for: Skilled motor control of an inverted pendulum implies low entropy of states but high entropy of actions
Source: PLoS Comput Biol. 2023 Jan 6;19(1):e1010810. doi: 10.1371/journal.pcbi.1010810 (PMC9851554; doi:10.1371/journal.pcbi.1010810)
Supplement: S2 File — The dataset within the file contains the data collected during the experiment. Each CSV file named “FRI_p_l.csv” corresponds to a different trial, where “p” stands for an unique numerical participant’s identifier and “l” stands for pendulum length (where “2” corresponds to 0.2, “3” to 0.3 m, “4” to 0.4 m, etc.). In every file, rows correspond to subsequent time steps, sampled with a frequency of 0.017 s. For every recorded time step, each column contains: the action selected by the trial’s participant (“action”). The value 0 corresponds to a “no action”, the value 1 represents an action that pushes the pendulum towards the clockwise direction and the value 2 corresponds to an action that pushes the pendulum towards the anti-clockwise direction.the angular velocity of the pendulum at that time step (“ang. velocity”), measured in rad s−1.the angle of the pendulum at that time step (“angle”), measured in rad with values in the interval [0, 2π) rad. The angle 0 rad corresponds to the pendulum oriented in its upright position.the single utility value associated to the whole trial (“utility”). (ZIP) [file pcbi.1010810.s002.zip › ExperimentalData/FRI_32_8.csv]

action	angular vel.	angle	trial utility
0	0	3.2358	-3.899
0	0	3.2358
0	0	3.2358
0	0	3.2358
0	-0.017	3.2358
0	-0.017	3.2358
0	-0.017	3.2358
0	-0.017	3.2358
0	-0.017	3.2358
0	-0.034	3.2358
0	-0.034	3.2295
0	-0.034	3.2295
0	-0.034	3.2295
0	-0.034	3.2295
0	-0.051	3.2232
0	-0.051	3.2232
0	-0.051	3.2232
0	-0.051	3.2232
0	-0.051	3.217
0	-0.068	3.217
0	-0.068	3.217
0	-0.068	3.2107
0	-0.068	3.2107
0	-0.068	3.2107
0	-0.068	3.2044
0	-0.068	3.2044
0	-0.085	3.1981
0	-0.085	3.1981
0	-0.085	3.1981
0	-0.085	3.1918
0	-0.085	3.1918
0	-0.085	3.1855
0	-0.085	3.1855
0	-0.085	3.1793
0	-0.102	3.1793
0	-0.102	3.173
0	-0.102	3.173
0	-0.102	3.1667
0	-0.102	3.1667
0	-0.102	3.1604
0	-0.102	3.1604
0	-0.102	3.1541
0	-0.102	3.1541
0	-0.102	3.1478
0	-0.102	3.1478
0	-0.102	3.1416
0	-0.102	3.1416
0	-0.102	3.1353
0	-0.102	3.1353
0	-0.102	3.129
0	-0.102	3.1227
0	-0.102	3.1227
0	-0.102	3.1164
0	-0.102	3.1164
0	-0.102	3.1101
0	-0.102	3.1101
0	-0.102	3.1038
0	-0.102	3.1038
0	-0.085	3.0976
0	-0.085	3.0976
0	-0.085	3.0913
0	-0.085	3.0913
0	-0.085	3.0913
0	-0.085	3.085
0	-0.085	3.085
0	-0.085	3.0787
0	-0.085	3.0787
0	-0.068	3.0724
0	-0.068	3.0724
0	-0.068	3.0724
0	-0.068	3.0661
0	-0.068	3.0661
0	-0.068	3.0661
0	-0.051	3.0599
0	-0.051	3.0599
0	-0.051	3.0599
0	-0.051	3.0536
0	-0.051	3.0536
0	-0.051	3.0536
0	-0.034	3.0536
0	-0.034	3.0473
0	-0.034	3.0473
2	-0.034	3.0473
2	-0.017	3.0473
2	0	3.0473
2	0	3.0473
2	0	3.0473
2	0.017	3.0473
2	0.034	3.0473
2	0.051	3.0473
2	0.068	3.0536
2	0.068	3.0536
2	0.085	3.0536
2	0.102	3.0599
2	0.119	3.0599
2	0.119	3.0661
2	0.136	3.0724
2	0.153	3.0724
2	0.17	3.0787
2	0.17	3.085
2	0.187	3.0913
2	0.204	3.0976
2	0.204	3.1038
2	0.221	3.1101
2	0.238	3.1164
2	0.238	3.1227
2	0.255	3.1353
2	0.272	3.1416
2	0.272	3.1478
2	0.289	3.1604
2	0.289	3.1667
2	0.306	3.173
2	0.306	3.1855
2	0.323	3.1981
2	0.323	3.2044
2	0.34	3.217
2	0.34	3.2232
2	0.34	3.2358
2	0.357	3.2484
2	0.357	3.2546
2	0.357	3.2672
2	0.374	3.2798
2	0.374	3.2923
2	0.374	3.3049
2	0.374	3.3175
2	0.391	3.3238
2	0.391	3.3363
2	0.391	3.3489
2	0.391	3.3615
2	0.391	3.374
2	0.391	3.3866
2	0.391	3.3992
2	0.391	3.4117
2	0.391	3.4243
2	0.391	3.4369
2	0.391	3.4431
2	0.391	3.4557
2	0.391	3.4683
2	0.391	3.4808
2	0.374	3.4934
2	0.374	3.506
2	0.374	3.5185
0	0.357	3.5248
0	0.34	3.5374
0	0.323	3.5499
0	0.323	3.5562
0	0.306	3.5688
0	0.289	3.5751
0	0.272	3.5877
0	0.255	3.5939
0	0.238	3.6002
0	0.221	3.6065
0	0.204	3.6128
0	0.187	3.6191
0	0.17	3.6254
0	0.153	3.6316
0	0.136	3.6379
0	0.119	3.6379
0	0.102	3.6442
0	0.068	3.6442
0	0.051	3.6505
0	0.034	3.6505
0	0.017	3.6505
0	0	3.6505
0	0	3.6505
0	-0.017	3.6505
0	-0.034	3.6505
0	-0.051	3.6505
0	-0.068	3.6442
0	-0.085	3.6442
0	-0.102	3.6379
0	-0.119	3.6379
0	-0.153	3.6316
0	-0.17	3.6254
0	-0.187	3.6254
0	-0.204	3.6191
0	-0.221	3.6128
0	-0.238	3.6002
0	-0.255	3.5939
0	-0.272	3.5877
0	-0.272	3.5814
0	-0.289	3.5688
0	-0.306	3.5625
0	-0.323	3.5499
0	-0.34	3.5437
0	-0.357	3.5311
0	-0.374	3.5185
0	-0.391	3.506
0	-0.391	3.4934
0	-0.408	3.4808
0	-0.425	3.4683
0	-0.425	3.4557
0	-0.442	3.4431
0	-0.459	3.4306
0	-0.459	3.418
0	-0.476	3.4054
0	-0.476	3.3866
0	-0.493	3.374
0	-0.493	3.3552
0	-0.51	3.3426
0	-0.51	3.3238
0	-0.527	3.3112
0	-0.527	3.2923
0	-0.527	3.2798
0	-0.544	3.2609
0	-0.544	3.2484
0	-0.544	3.2295
0	-0.544	3.2107
0	-0.544	3.1981
0	-0.544	3.1793
0	-0.561	3.1604
0	-0.561	3.1478
0	-0.561	3.129
0	-0.544	3.1101
0	-0.544	3.0976
0	-0.544	3.0787
0	-0.544	3.0599
0	-0.544	3.0473
0	-0.544	3.0284
0	-0.527	3.0096
0	-0.527	2.997
0	-0.527	2.9782
0	-0.51	2.9656
0	-0.51	2.9468
0	-0.493	2.9342
0	-0.493	2.9154
0	-0.476	2.9028
0	-0.476	2.8902
0	-0.459	2.8714
0	-0.459	2.8588
0	-0.442	2.8462
0	-0.425	2.8337
0	-0.425	2.8211
0	-0.408	2.8085
0	-0.391	2.796
0	-0.391	2.7834
0	-0.374	2.7708
0	-0.357	2.7583
0	-0.34	2.752
0	-0.323	2.7394
0	-0.306	2.7269
0	-0.289	2.7206
0	-0.289	2.7143
0	-0.272	2.7017
0	-0.255	2.6955
0	-0.238	2.6892
0	-0.221	2.6829
0	-0.204	2.6766
0	-0.187	2.6703
0	-0.17	2.664
0	-0.153	2.6578
0	-0.136	2.6515
0	-0.119	2.6515
2	-0.102	2.6452
2	-0.068	2.6452
2	-0.034	2.6389
2	-0.017	2.6389
2	0	2.6389
2	0.034	2.6389
2	0.051	2.6452
2	0.085	2.6452
2	0.119	2.6452
2	0.136	2.6515
2	0.17	2.6578
2	0.187	2.664
2	0.221	2.6703
2	0.255	2.6766
2	0.272	2.6829
2	0.306	2.6955
2	0.323	2.7017
2	0.357	2.7143
2	0.374	2.7269
2	0.408	2.7332
2	0.425	2.752
2	0.459	2.7646
2	0.476	2.7771
2	0.493	2.7897
2	0.527	2.8085
2	0.544	2.8211
2	0.561	2.84
2	0.578	2.8588
2	0.595	2.8777
2	0.629	2.8965
2	0.646	2.9154
2	0.663	2.9342
2	0.68	2.9531
2	0.697	2.9719
2	0.714	2.997
2	0.714	3.0159
2	0.731	3.041
2	0.748	3.0599
2	0.765	3.085
2	0.765	3.1101
2	0.782	3.129
2	0.799	3.1541
2	0.799	3.1793
2	0.816	3.2044
2	0.816	3.2295
2	0.816	3.2546
2	0.833	3.2798
2	0.833	3.3049
2	0.833	3.33
2	0.833	3.3552
2	0.833	3.3803
2	0.833	3.4054
2	0.833	3.4306
2	0.833	3.4557
2	0.833	3.4808
2	0.833	3.506
2	0.833	3.5311
2	0.816	3.5562
2	0.816	3.5814
2	0.816	3.6065
2	0.799	3.6316
2	0.799	3.6568
2	0.782	3.6756
2	0.765	3.7008
2	0.765	3.7259
2	0.748	3.7447
2	0.731	3.7699
2	0.731	3.795
2	0.714	3.8138
2	0.697	3.8327
2	0.68	3.8578
2	0.663	3.8767
2	0.646	3.8955
2	0.629	3.9144
2	0.612	3.9332
2	0.595	3.9521
0	0.578	3.9709
0	0.544	3.9898
0	0.51	4.0086
0	0.493	4.0212
0	0.459	4.0338
0	0.425	4.0463
0	0.408	4.0589
0	0.374	4.0714
0	0.34	4.084
0	0.306	4.0966
0	0.272	4.1029
0	0.255	4.1091
0	0.221	4.1217
0	0.187	4.128
0	0.153	4.128
0	0.119	4.1343
0	0.085	4.1406
0	0.051	4.1406
0	0.034	4.1406
0	0	4.1406
0	-0.017	4.1406
0	-0.051	4.1406
0	-0.085	4.1406
0	-0.119	4.1343
0	-0.153	4.1343
0	-0.17	4.128
0	-0.204	4.1217
0	-0.238	4.1154
0	-0.272	4.1029
0	-0.306	4.0966
0	-0.323	4.084
0	-0.357	4.0777
0	-0.391	4.0652
0	-0.425	4.0526
0	-0.442	4.04
0	-0.476	4.0275
0	-0.51	4.0086
0	-0.544	3.996
0	-0.561	3.9772
0	-0.595	3.9583
0	-0.612	3.9395
0	-0.646	3.9207
0	-0.663	3.9018
0	-0.697	3.883
0	-0.714	3.8578
0	-0.748	3.839
0	-0.765	3.8138
0	-0.799	3.7887
0	-0.816	3.7636
0	-0.833	3.7447
0	-0.85	3.7133
0	-0.867	3.6882
0	-0.901	3.6631
0	-0.918	3.6379
0	-0.935	3.6065
0	-0.952	3.5814
0	-0.952	3.5499
0	-0.969	3.5185
0	-0.986	3.4934
0	-1.003	3.462
0	-1.003	3.4306
0	-1.02	3.3992
0	-1.02	3.3677
0	-1.037	3.3363
0	-1.037	3.3049
0	-1.054	3.2735
0	-1.054	3.2421
0	-1.054	3.2107
0	-1.054	3.1793
0	-1.054	3.1478
0	-1.054	3.1164
0	-1.054	3.085
0	-1.054	3.0536
0	-1.037	3.0222
0	-1.037	2.9908
0	-1.037	2.9593
0	-1.02	2.9279
0	-1.02	2.8965
0	-1.003	2.8651
0	-1.003	2.8337
0	-0.986	2.8085
0	-0.969	2.7771
0	-0.952	2.7457
0	-0.935	2.7206
0	-0.918	2.6892
0	-0.901	2.664
0	-0.884	2.6326
0	-0.867	2.6075
0	-0.85	2.5823
0	-0.833	2.5572
0	-0.816	2.5321
0	-0.782	2.507
0	-0.765	2.4818
0	-0.731	2.463
0	-0.714	2.4378
0	-0.697	2.419
0	-0.663	2.4001
0	-0.646	2.375
0	-0.612	2.3562
0	-0.578	2.3436
0	-0.561	2.3247
0	-0.527	2.3059
0	-0.51	2.2933
0	-0.476	2.2745
0	-0.442	2.2619
0	-0.408	2.2494
0	-0.391	2.2368
0	-0.357	2.2242
0	-0.323	2.2117
0	-0.289	2.2054
0	-0.272	2.1991
0	-0.238	2.1865
0	-0.204	2.1802
0	-0.17	2.174
0	-0.136	2.1677
0	-0.119	2.1677
0	-0.085	2.1614
0	-0.051	2.1614
0	-0.017	2.1614
0	0	2.1614
0	0.034	2.1614
0	0.051	2.1614
0	0.085	2.1614
0	0.119	2.1677
0	0.153	2.174
0	0.187	2.174
0	0.204	2.1802
0	0.238	2.1928
0	0.272	2.1991
2	0.306	2.2054
2	0.34	2.2179
2	0.374	2.2305
2	0.425	2.2431
2	0.459	2.2556
2	0.493	2.2682
2	0.544	2.287
2	0.578	2.2996
2	0.612	2.3185
2	0.646	2.3373
2	0.68	2.3562
2	0.714	2.3813
2	0.765	2.4001
2	0.799	2.4253
2	0.833	2.4504
2	0.867	2.4755
2	0.884	2.5007
2	0.918	2.5321
2	0.952	2.5572
2	0.986	2.5886
2	1.02	2.62
2	1.037	2.6515
2	1.071	2.6829
2	1.088	2.7143
2	1.122	2.7457
2	1.139	2.7834
2	1.156	2.8148
2	1.19	2.8525
2	1.207	2.8902
2	1.224	2.9216
2	1.241	2.9593
2	1.258	2.997
2	1.275	3.0347
2	1.275	3.0724
2	1.292	3.1164
2	1.292	3.1541
2	1.309	3.1918
2	1.309	3.2295
2	1.326	3.2735
2	1.326	3.3112
2	1.326	3.3489
2	1.326	3.3929
2	1.326	3.4306
2	1.326	3.4745
2	1.326	3.5122
2	1.309	3.5499
2	1.309	3.5939
2	1.309	3.6316
2	1.292	3.6693
2	1.275	3.707
2	1.275	3.7447
2	1.258	3.7824
2	1.241	3.8264
2	1.224	3.8578
2	1.207	3.8955
2	1.19	3.9332
2	1.173	3.9709
2	1.156	4.0023
2	1.139	4.04
2	1.122	4.0714
2	1.105	4.1091
2	1.071	4.1406
2	1.054	4.172
2	1.037	4.2034
2	1.003	4.2348
2	0.986	4.2662
0	0.952	4.2976
0	0.918	4.3228
0	0.884	4.3542
0	0.85	4.3793
0	0.816	4.4044
0	0.782	4.4233
0	0.731	4.4484
0	0.697	4.4736
0	0.663	4.4924
0	0.629	4.5113
0	0.595	4.5301
0	0.544	4.549
0	0.51	4.5615
0	0.476	4.5804
0	0.442	4.593
0	0.408	4.6055
0	0.357	4.6181
0	0.323	4.6306
0	0.289	4.6369
0	0.255	4.6432
0	0.221	4.6558
0	0.17	4.6621
0	0.136	4.6621
0	0.102	4.6683
0	0.068	4.6683
0	0.034	4.6746
0	0	4.6746
0	-0.034	4.6746
0	-0.068	4.6683
0	-0.102	4.6683
0	-0.136	4.6621
0	-0.187	4.6558
0	-0.221	4.6495
0	-0.255	4.6432
0	-0.289	4.6369
0	-0.323	4.6244
0	-0.374	4.6181
0	-0.408	4.6055
0	-0.442	4.593
0	-0.476	4.5804
0	-0.51	4.5615
0	-0.544	4.549
0	-0.595	4.5301
0	-0.629	4.5113
0	-0.663	4.4924
0	-0.697	4.4673
0	-0.731	4.4484
0	-0.765	4.4233
0	-0.799	4.4044
0	-0.833	4.3793
0	-0.867	4.3542
0	-0.901	4.3228
0	-0.935	4.2976
0	-0.969	4.2662
0	-1.003	4.2348
0	-1.037	4.2034
0	-1.071	4.172
0	-1.105	4.1406
0	-1.139	4.1091
0	-1.173	4.0714
0	-1.19	4.0338
0	-1.224	4.0023
0	-1.258	3.9646
0	-1.275	3.9269
0	-1.309	3.883
0	-1.326	3.8453
0	-1.343	3.8076
0	-1.377	3.7636
0	-1.394	3.7196
0	-1.411	3.6819
0	-1.428	3.6379
0	-1.445	3.5939
0	-1.462	3.5499
0	-1.479	3.506
0	-1.479	3.462
0	-1.496	3.418
0	-1.513	3.3677
0	-1.513	3.3238
0	-1.513	3.2798
0	-1.53	3.2358
0	-1.53	3.1855
0	-1.53	3.1416
0	-1.53	3.0976
0	-1.513	3.0473
0	-1.513	3.0033
0	-1.513	2.9593
0	-1.496	2.9154
0	-1.496	2.8651
0	-1.479	2.8211
0	-1.462	2.7771
0	-1.445	2.7332
0	-1.428	2.6892
0	-1.411	2.6452
0	-1.394	2.6075
0	-1.377	2.5635
0	-1.36	2.5195
0	-1.326	2.4818
0	-1.309	2.4441
0	-1.275	2.4001
0	-1.258	2.3624
0	-1.224	2.3247
0	-1.207	2.287
0	-1.173	2.2556
0	-1.139	2.2179
0	-1.105	2.1865
0	-1.088	2.1488
0	-1.054	2.1174
0	-1.02	2.086
0	-0.986	2.0609
0	-0.952	2.0294
0	-0.918	1.998
0	-0.884	1.9729
0	-0.85	1.9478
0	-0.816	1.9226
0	-0.765	1.8975
0	-0.731	1.8786
0	-0.697	1.8535
0	-0.663	1.8347
0	-0.629	1.8158
0	-0.595	1.797
0	-0.561	1.7781
0	-0.51	1.7593
0	-0.476	1.7467
0	-0.442	1.7341
0	-0.408	1.7216
0	-0.374	1.709
0	-0.323	1.6964
0	-0.289	1.6839
0	-0.255	1.6776
0	-0.221	1.6713
0	-0.187	1.665
0	-0.136	1.6587
0	-0.102	1.6587
0	-0.068	1.6525
0	-0.034	1.6525
0	0	1.6525
0	0.034	1.6525
0	0.068	1.6525
0	0.102	1.6525
0	0.136	1.6587
0	0.17	1.665
0	0.221	1.6713
0	0.255	1.6776
0	0.289	1.6839
0	0.323	1.6964
0	0.357	1.7027
0	0.391	1.7153
0	0.442	1.7279
0	0.476	1.7467
0	0.51	1.7593
0	0.544	1.7718
0	0.578	1.7907
0	0.612	1.8095
0	0.646	1.8284
2	0.697	1.8472
2	0.731	1.8724
2	0.782	1.8975
2	0.833	1.9163
2	0.867	1.9415
2	0.918	1.9729
2	0.952	1.998
2	1.003	2.0294
2	1.037	2.0609
2	1.088	2.0923
2	1.122	2.1237
2	1.173	2.1614
2	1.207	2.1991
2	1.241	2.2368
2	1.292	2.2745
2	1.326	2.3122
2	1.36	2.3499
2	1.394	2.3939
2	1.428	2.4378
2	1.462	2.4818
2	1.496	2.5258
2	1.53	2.5698
2	1.547	2.62
2	1.581	2.664
2	1.615	2.7143
2	1.632	2.7583
2	1.649	2.8085
2	1.683	2.8588
2	1.7	2.9091
2	1.717	2.9656
2	1.717	3.0159
2	1.734	3.0661
2	1.751	3.1227
2	1.751	3.173
2	1.768	3.2232
2	1.768	3.2798
2	1.768	3.33
2	1.768	3.3866
2	1.768	3.4369
2	1.768	3.4934
2	1.768	3.5437
2	1.751	3.6002
2	1.751	3.6505
2	1.734	3.707
2	1.734	3.7573
2	1.717	3.8076
2	1.7	3.8578
2	1.683	3.9144
2	1.666	3.9646
2	1.649	4.0149
2	1.632	4.0589
2	1.615	4.1091
2	1.581	4.1594
2	1.564	4.2034
2	1.53	4.2537
2	1.513	4.2976
2	1.496	4.3416
2	1.462	4.3856
2	1.428	4.4296
2	1.411	4.4736
2	1.377	4.5175
2	1.36	4.5615
2	1.326	4.5992
2	1.292	4.6369
2	1.275	4.6746
2	1.241	4.7123
2	1.207	4.75
2	1.19	4.7877
2	1.156	4.8254
2	1.139	4.8568
2	1.105	4.8945
2	1.071	4.926
2	1.054	4.9574
2	1.02	4.9888
0	0.986	5.0202
0	0.952	5.0516
0	0.918	5.0767
0	0.884	5.1019
0	0.85	5.1333
0	0.816	5.1584
0	0.782	5.1773
0	0.748	5.2024
0	0.714	5.2275
0	0.68	5.2464
0	0.646	5.2652
0	0.612	5.2841
0	0.578	5.3029
0	0.544	5.3218
0	0.527	5.3343
0	0.493	5.3532
0	0.459	5.3658
0	0.425	5.3783
0	0.391	5.3909
0	0.374	5.4035
0	0.34	5.416
0	0.306	5.4286
0	0.289	5.4349
0	0.255	5.4412
0	0.221	5.4537
0	0.204	5.46
0	0.17	5.4663
0	0.153	5.4663
0	0.119	5.4726
0	0.085	5.4789
0	0.068	5.4789
0	0.034	5.4789
0	0.017	5.4789
0	0	5.4789
0	-0.034	5.4789
0	-0.051	5.4789
0	-0.085	5.4789
0	-0.102	5.4726
0	-0.136	5.4726
0	-0.153	5.4663
0	-0.187	5.46
0	-0.221	5.4537
0	-0.238	5.4474
0	-0.272	5.4412
0	-0.306	5.4286
0	-0.323	5.4223
0	-0.357	5.4097
0	-0.391	5.3972
0	-0.408	5.3846
0	-0.442	5.372
0	-0.476	5.3595
0	-0.493	5.3469
0	-0.527	5.3281
0	-0.561	5.3092
0	-0.595	5.2966
0	-0.629	5.2778
0	-0.663	5.2589
0	-0.68	5.2338
0	-0.714	5.215
0	-0.748	5.1898
0	-0.782	5.171
0	-0.816	5.1459
0	-0.85	5.1207
0	-0.884	5.0956
0	-0.918	5.0642
0	-0.952	5.039
0	-0.986	5.0076
0	-1.02	4.9762
0	-1.054	4.9448
0	-1.105	4.9134
0	-1.139	4.882
0	-1.173	4.8443
0	-1.207	4.8066
0	-1.241	4.7689
0	-1.275	4.7312
0	-1.326	4.6935
0	-1.36	4.6558
0	-1.394	4.6118
0	-1.428	4.5678
0	-1.462	4.5238
0	-1.496	4.4798
0	-1.53	4.4359
0	-1.564	4.3919
0	-1.598	4.3416
0	-1.632	4.2914
0	-1.666	4.2411
0	-1.7	4.1908
0	-1.734	4.1406
0	-1.768	4.084
0	-1.802	4.0338
0	-1.819	3.9772
0	-1.853	3.9207
0	-1.87	3.8704
0	-1.904	3.8076
0	-1.921	3.751
0	-1.938	3.6945
0	-1.955	3.6379
0	-1.972	3.5751
0	-1.989	3.5185
0	-2.006	3.4557
0	-2.006	3.3992
0	-2.023	3.3363
0	-2.023	3.2735
0	-2.023	3.217
0	-2.023	3.1541
0	-2.023	3.0913
0	-2.023	3.0347
0	-2.006	2.9719
0	-2.006	2.9091
0	-1.989	2.8525
0	-1.989	2.7897
0	-1.972	2.7332
0	-1.955	2.6703
0	-1.938	2.6138
0	-1.904	2.5572
0	-1.887	2.5007
0	-1.87	2.4441
0	-1.836	2.3876
0	-1.802	2.331
0	-1.785	2.2745
0	-1.751	2.2242
0	-1.717	2.174
0	-1.683	2.1174
0	-1.649	2.0671
0	-1.615	2.0232
0	-1.581	1.9729
0	-1.547	1.9226
0	-1.513	1.8786
0	-1.479	1.8347
0	-1.445	1.7907
0	-1.411	1.7467
0	-1.36	1.7027
0	-1.326	1.665
0	-1.292	1.6273
0	-1.258	1.5833
0	-1.207	1.5519
0	-1.173	1.5142
0	-1.139	1.4765
0	-1.105	1.4451
0	-1.054	1.4137
0	-1.02	1.3823
0	-0.986	1.3509
0	-0.952	1.3195
0	-0.918	1.2943
0	-0.884	1.2629
0	-0.833	1.2378
0	-0.799	1.2126
0	-0.765	1.1875
0	-0.731	1.1687
0	-0.697	1.1435
0	-0.663	1.1247
0	-0.629	1.1058
0	-0.595	1.087
0	-0.561	1.0681
0	-0.527	1.0493
0	-0.493	1.0367
0	-0.459	1.0241
0	-0.425	1.0053
0	-0.408	0.99273
0	-0.374	0.98645
0	-0.34	0.97388
0	-0.306	0.96131
0	-0.272	0.95503
0	-0.238	0.94875
0	-0.221	0.93618
0	-0.187	0.9299
0	-0.153	0.9299
0	-0.119	0.92362
0	-0.102	0.91733
0	-0.068	0.91733
0	-0.034	0.91733
0	0	0.91105
0	0	0.91105
0	0.034	0.91733
0	0.068	0.91733
0	0.102	0.91733
0	0.119	0.92362
0	0.153	0.9299
0	0.187	0.9299
0	0.221	0.93618
0	0.255	0.94875
0	0.272	0.95503
0	0.306	0.96131
0	0.34	0.97388
0	0.374	0.98645
0	0.408	0.99901
0	0.425	1.0116
0	0.459	1.0241
0	0.493	1.0367
0	0.527	1.0556
0	0.561	1.0681
0	0.595	1.087
0	0.629	1.1058
0	0.663	1.1247
0	0.697	1.1435
0	0.731	1.1687
0	0.765	1.1875
0	0.799	1.2126
0	0.833	1.2378
0	0.867	1.2629
0	0.901	1.288
2	0.935	1.3195
2	0.986	1.3509
2	1.037	1.376
2	1.071	1.4074
2	1.122	1.4451
2	1.173	1.4765
2	1.224	1.5142
2	1.258	1.5519
2	1.309	1.5896
2	1.36	1.6336
2	1.411	1.6713
2	1.445	1.7153
2	1.496	1.7593
2	1.547	1.8033
2	1.598	1.8535
2	1.632	1.9038
2	1.683	1.954
2	1.717	2.0043
2	1.768	2.0546
2	1.802	2.1111
2	1.853	2.1677
2	1.887	2.2242
2	1.921	2.2808
2	1.955	2.3373
2	2.006	2.3939
2	2.04	2.4567
2	2.057	2.5195
2	2.091	2.5823
2	2.125	2.6452
2	2.142	2.708
2	2.176	2.7771
2	2.193	2.84
2	2.21	2.9091
2	2.227	2.9719
2	2.244	3.041
2	2.261	3.1101
2	2.261	3.1793
2	2.261	3.2421
2	2.278	3.3112
2	2.278	3.3803
2	2.278	3.4494
2	2.261	3.5185
2	2.261	3.5877
2	2.261	3.6568
2	2.244	3.7196
2	2.227	3.7887
2	2.21	3.8578
0	2.193	3.9207
0	2.159	3.9898
0	2.125	4.0526
0	2.091	4.1154
0	2.074	4.1783
0	2.04	4.2411
0	1.989	4.3039
0	1.955	4.3605
0	1.921	4.417
0	1.887	4.4798
0	1.853	4.5364
0	1.819	4.5867
0	1.768	4.6432
0	1.734	4.6935
0	1.7	4.75
0	1.666	4.8003
0	1.615	4.8506
0	1.581	4.8945
0	1.547	4.9448
0	1.513	4.9888
0	1.479	5.0328
0	1.428	5.0767
0	1.394	5.1207
0	1.36	5.1647
0	1.326	5.2024
0	1.292	5.2464
0	1.258	5.2841
0	1.241	5.3218
0	1.207	5.3595
0	1.173	5.3909
0	1.139	5.4286
0	1.122	5.46
0	1.088	5.4977
0	1.054	5.5291
0	1.037	5.5605
0	1.003	5.592
0	0.986	5.6234
0	0.969	5.6485
0	0.935	5.6799
0	0.918	5.705
0	0.901	5.7365
0	0.884	5.7616
0	0.867	5.7867
0	0.85	5.8119
0	0.833	5.837
0	0.816	5.8621
0	0.799	5.8873
0	0.782	5.9124
0	0.765	5.9375
0	0.748	5.9564
0	0.748	5.9815
0	0.731	6.0066
0	0.731	6.0255
0	0.714	6.0506
0	0.697	6.0695
0	0.697	6.0883
0	0.697	6.1135
0	0.68	6.1323
0	0.68	6.1512
0	0.68	6.1763
0	0.663	6.1951
1	0.663	6.214
1	0.646	6.2328
1	0.646	6.2517
1	0.629	6.2705
1	0.629	0.0062831
1	0.612	0.025132
1	0.595	0.043982
1	0.595	0.062831
1	0.578	0.08168
1	0.578	0.10053
1	0.578	0.11938
1	0.561	0.13823
1	0.561	0.15079
1	0.561	0.16964
1	0.561	0.18849
1	0.544	0.20106
1	0.544	0.21991
1	0.544	0.23876
1	0.544	0.25132
1	0.544	0.27017
1	0.544	0.28902
1	0.544	0.30159
1	0.544	0.32044
1	0.544	0.33929
1	0.544	0.35185
1	0.561	0.3707
1	0.561	0.38955
1	0.561	0.40212
1	0.561	0.42097
1	0.578	0.43982
1	0.578	0.45867
1	0.578	0.47123
1	0.595	0.49008
1	0.595	0.50893
1	0.612	0.52778
1	0.612	0.54663
1	0.629	0.56548
1	0.629	0.58433
1	0.646	0.60318
1	0.663	0.62203
1	0.663	0.64716
1	0.68	0.66601
1	0.697	0.68486
1	0.714	0.70999
1	0.731	0.72884
0	0.748	0.75397
0	0.782	0.77282
0	0.799	0.79795
0	0.833	0.82309
0	0.85	0.84822
0	0.884	0.87335
0	0.918	0.90477
0	0.935	0.9299
0	0.969	0.96131
0	1.003	0.98645
0	1.037	1.0179
0	1.071	1.0493
0	1.105	1.087
0	1.122	1.1184
0	1.156	1.1498
0	1.19	1.1875
0	1.224	1.2252
2	1.275	1.2629
2	1.309	1.3006
2	1.36	1.3446
2	1.411	1.3823
2	1.445	1.4263
2	1.496	1.4703
2	1.547	1.5142
2	1.598	1.5645
2	1.632	1.6148
2	1.683	1.665
2	1.734	1.7153
2	1.785	1.7655
2	1.819	1.8221
2	1.87	1.8786
2	1.904	1.9352
2	1.955	1.9917
2	2.006	2.0546
2	2.04	2.1111
2	2.074	2.174
2	2.125	2.2368
2	2.159	2.2996
2	2.193	2.3687
2	2.227	2.4316
2	2.261	2.5007
2	2.295	2.5698
2	2.312	2.6389
2	2.346	2.708
2	2.363	2.7834
2	2.397	2.8525
2	2.414	2.9279
2	2.414	2.997
2	2.431	3.0724
2	2.448	3.1416
2	2.448	3.217
2	2.465	3.2923
2	2.465	3.3677
2	2.465	3.4431
2	2.448	3.5122
2	2.448	3.5877
2	2.448	3.6631
0	2.414	3.7322
0	2.397	3.8076
0	2.363	3.8767
0	2.346	3.9521
0	2.312	4.0212
0	2.278	4.0903
0	2.244	4.1594
0	2.21	4.2222
0	2.176	4.2914
0	2.142	4.3542
0	2.108	4.417
0	2.074	4.4798
0	2.04	4.5427
0	1.989	4.6055
0	1.955	4.6621
0	1.921	4.7249
0	1.887	4.7814
0	1.836	4.838
0	1.802	4.8945
0	1.768	4.9448
0	1.734	5.0014
0	1.7	5.0516
0	1.649	5.1019
0	1.615	5.1521
0	1.581	5.1961
0	1.547	5.2464
0	1.53	5.2904
0	1.496	5.3343
0	1.462	5.3846
0	1.428	5.4286
0	1.394	5.4663
0	1.377	5.5103
0	1.343	5.5543
0	1.326	5.592
0	1.292	5.6297
0	1.275	5.6674
0	1.258	5.7113
1	1.241	5.7428
1	1.207	5.7805
1	1.173	5.8182
1	1.156	5.8559
1	1.122	5.8873
1	1.105	5.925
1	1.071	5.9564
1	1.054	5.9878
1	1.037	6.0192
1	1.02	6.0506
1	1.003	6.082
1	0.986	6.1072
1	0.969	6.1386
1	0.952	6.17
1	0.935	6.1951
1	0.918	6.2265
1	0.901	6.2517
1	0.901	6.2768
1	0.884	0.025132
1	0.884	0.050265
1	0.867	0.075397
1	0.867	0.10053
1	0.85	0.12566
1	0.85	0.15708
1	0.85	0.18221
1	0.85	0.20734
1	0.833	0.23247
1	0.833	0.25761
1	0.833	0.28274
1	0.833	0.30787
1	0.833	0.333
1	0.85	0.35814
1	0.85	0.38327
1	0.85	0.4084
1	0.85	0.43353
1	0.867	0.45867
1	0.867	0.49008
1	0.867	0.51521
1	0.884	0.54035
1	0.884	0.56548
1	0.901	0.59689
1	0.918	0.62203
1	0.918	0.64716
1	0.935	0.67858
1	0.952	0.70371
1	0.969	0.73512
1	0.986	0.76654
1	1.003	0.79795
1	1.02	0.82309
1	1.037	0.8545
1	1.054	0.88592
1	1.071	0.91733
1	1.088	0.95503
1	1.105	0.98645
1	1.122	1.0179
0	1.156	1.0556
0	1.19	1.087
0	1.224	1.1247
0	1.258	1.1624
0	1.292	1.2001
0	1.326	1.2441
0	1.36	1.2817
0	1.394	1.3257
0	1.428	1.3634
0	1.462	1.4074
0	1.513	1.4577
0	1.547	1.5017
0	1.581	1.5456
0	1.615	1.5959
0	1.649	1.6462
0	1.683	1.6964
0	1.734	1.7467
0	1.768	1.797
0	1.802	1.8535
0	1.836	1.9101
0	1.87	1.9666
0	1.904	2.0232
0	1.938	2.0797
0	1.955	2.1362
0	1.989	2.1991
0	2.023	2.2556
0	2.04	2.3185
0	2.074	2.3813
0	2.091	2.4441
0	2.125	2.507
0	2.142	2.5698
0	2.159	2.6326
0	2.176	2.7017
0	2.193	2.7646
0	2.193	2.8337
0	2.21	2.8965
0	2.21	2.9656
0	2.21	3.0347
0	2.227	3.0976
0	2.227	3.1667
0	2.21	3.2358
0	2.21	3.2986
0	2.21	3.3677
0	2.193	3.4306
0	2.176	3.4997
0	2.159	3.5625
0	2.142	3.6254
0	2.125	3.6945
0	2.108	3.7573
0	2.074	3.8201
0	2.057	3.883
0	2.023	3.9458
0	2.006	4.0023
0	1.972	4.0652
0	1.938	4.1217
0	1.904	4.1783
0	1.87	4.2348
0	1.836	4.2914
0	1.802	4.3479
0	1.768	4.3982
0	1.734	4.4547
0	1.683	4.505
0	1.649	4.5553
0	1.615	4.6055
0	1.581	4.6558
0	1.53	4.6998
0	1.496	4.7437
0	1.462	4.7877
0	1.428	4.8317
0	1.377	4.8757
0	1.343	4.9197
0	1.309	4.9574
0	1.275	4.9951
0	1.241	5.0328
0	1.207	5.0705
0	1.173	5.1082
0	1.122	5.1396
0	1.088	5.1773
0	1.054	5.2087
0	1.037	5.2401
0	1.003	5.2715
0	0.969	5.2966
2	0.935	5.3281
2	0.918	5.3532
2	0.884	5.3846
2	0.867	5.4097
2	0.85	5.4349
2	0.833	5.46
2	0.816	5.4851
2	0.799	5.5103
2	0.782	5.5354
2	0.765	5.5605
0	0.748	5.5794
0	0.714	5.6045
0	0.697	5.6234
0	0.68	5.6485
0	0.646	5.6674
0	0.629	5.6862
0	0.612	5.705
0	0.595	5.7239
0	0.578	5.7428
2	0.544	5.7616
2	0.544	5.7742
2	0.527	5.793
2	0.527	5.8056
2	0.527	5.8244
2	0.51	5.837
0	0.493	5.8559
0	0.476	5.8684
0	0.476	5.8873
0	0.459	5.8998
0	0.442	5.9124
0	0.425	5.925
0	0.408	5.9375
0	0.408	5.9501
0	0.391	5.9627
0	0.374	5.9752
0	0.357	5.9878
0	0.357	5.9941
0	0.34	6.0066
0	0.34	6.0192
0	0.323	6.0255
0	0.323	6.0381
0	0.306	6.0506
0	0.289	6.0569
0	0.289	6.0632
0	0.289	6.0758
0	0.272	6.082
0	0.272	6.0946
0	0.255	6.1009
0	0.255	6.1072
0	0.238	6.1135
0	0.238	6.126
0	0.238	6.1323
0	0.221	6.1386
0	0.221	6.1449
1	0.221	6.1512
1	0.204	6.1574
1	0.187	6.1637
1	0.17	6.17
1	0.153	6.1763
1	0.153	6.1826
1	0.136	6.1826
1	0.119	6.1889
1	0.102	6.1951
1	0.085	6.1951
1	0.085	6.1951
1	0.068	6.2014
1	0.051	6.2014
1	0.034	6.2014
1	0.034	6.2077
1	0.017	6.2077
1	0	6.2077
1	0	6.2077
1	-0.017	6.2077
1	-0.017	6.2077
0	-0.017	6.2014
0	-0.034	6.2014
0	-0.034	6.2014
0	-0.034	6.2014
0	-0.034	6.2014
0	-0.034	6.2014
0	-0.034	6.1951
0	-0.051	6.1951
0	-0.051	6.1951
0	-0.051	6.1951
0	-0.051	6.1889
0	-0.051	6.1889
2	-0.068	6.1889
2	-0.051	6.1826
2	-0.051	6.1826
2	-0.034	6.1826
2	-0.034	6.1763
2	-0.034	6.1763
2	-0.017	6.1763
2	-0.017	6.1763
2	-0.017	6.1763
2	0	6.1763
2	0	6.1763
2	0	6.1763
2	0	6.1763
2	0	6.1763
2	0.017	6.1763
2	0.017	6.1763
2	0.017	6.1763
2	0.034	6.1763
2	0.034	6.1763
2	0.034	6.1826
0	0.034	6.1826
0	0.034	6.1826
0	0.034	6.1826
0	0.034	6.1826
0	0.017	6.1889
0	0.017	6.1889
0	0.017	6.1889
0	0.017	6.1889
0	0.017	6.1889
0	0	6.1889
0	0	6.1889
0	0	6.1889
0	0	6.1889
0	0	6.1889
0	0	6.1889
0	0	6.1889
0	0	6.1889
0	0	6.1889
0	0	6.1889
0	-0.017	6.1889
0	-0.017	6.1889
0	-0.017	6.1889
0	-0.017	6.1889
0	-0.017	6.1826
0	-0.034	6.1826
0	-0.034	6.1826
0	-0.034	6.1826
0	-0.034	6.1826
0	-0.051	6.1763
0	-0.051	6.1763
0	-0.051	6.1763
2	-0.051	6.1763
2	-0.051	6.17
2	-0.051	6.17
2	-0.034	6.17
2	-0.034	6.17
2	-0.017	6.1637
2	-0.017	6.1637
2	-0.017	6.1637
2	0	6.1637
2	0	6.1637
2	0	6.1637
2	0	6.1637
2	0	6.1637
2	0	6.1637
2	0.017	6.1637
2	0.017	6.1637
2	0.017	6.1637
2	0.034	6.17
2	0.034	6.17
2	0.034	6.17
2	0.051	6.17
2	0.051	6.1763
2	0.051	6.1763
2	0.068	6.1763
2	0.068	6.1826
2	0.085	6.1826
2	0.085	6.1826
2	0.085	6.1889
2	0.102	6.1889
2	0.102	6.1951
0	0.102	6.1951
0	0.102	6.2014
0	0.102	6.2014
0	0.085	6.2077
0	0.085	6.2077
0	0.085	6.214
0	0.085	6.214
0	0.085	6.2203
0	0.085	6.2203
0	0.085	6.2203
0	0.068	6.2265
0	0.068	6.2265
0	0.068	6.2328
0	0.068	6.2328
0	0.068	6.2328
1	0.068	6.2391
1	0.051	6.2391
1	0.034	6.2391
1	0.034	6.2454
1	0.017	6.2454
1	0	6.2454
1	0	6.2454
1	0	6.2454
1	-0.017	6.2454
0	-0.017	6.2454
0	-0.017	6.2454
0	-0.017	6.2391
0	-0.017	6.2391
0	-0.017	6.2391
0	-0.017	6.2391
0	-0.017	6.2391
0	-0.017	6.2391
0	-0.017	6.2391
0	-0.017	6.2391
0	-0.034	6.2328
0	-0.034	6.2328
0	-0.034	6.2328
0	-0.034	6.2328
0	-0.034	6.2328
2	-0.034	6.2265
2	-0.034	6.2265
2	-0.017	6.2265
2	-0.017	6.2265
2	0	6.2265
2	0	6.2265
2	0	6.2265
2	0	6.2265
2	0.017	6.2265
2	0.017	6.2265
2	0.034	6.2265
2	0.034	6.2265
2	0.051	6.2328
2	0.051	6.2328
2	0.068	6.2328
2	0.068	6.2391
0	0.068	6.2391
0	0.068	6.2391
0	0.068	6.2454
0	0.068	6.2454
0	0.068	6.2454
0	0.068	6.2517
0	0.068	6.2517
0	0.068	6.2517
0	0.051	6.258
0	0.051	6.258
0	0.051	6.258
0	0.051	6.2642
0	0.051	6.2642
0	0.051	6.2642
0	0.051	6.2705
0	0.051	6.2705
0	0.051	6.2705
0	0.051	6.2768
0	0.051	6.2768
0	0.051	6.2768
0	0.051	6.2768
0	0.051	0
0	0.051	0
0	0.051	0
1	0.051	0.0062831
1	0.051	0.0062831
1	0.034	0.0062831
1	0.017	0.0062831
1	0.017	0.0062831
1	0	0.0062831
1	0	0.012566
1	0	0.012566
1	0	0.0062831
0	0	0.0062831
0	0	0.0062831
0	0	0.0062831
0	0	0.0062831
0	0	0.0062831
0	0	0.0062831
0	0	0.0062831
0	0	0.0062831
0	0	0.0062831
0	0	0.0062831
0	0	0.0062831
0	0	0.0062831
0	0	0.0062831
0	0	0.0062831
0	0	0.0062831
0	0	0.0062831
0	0	0
0	0	0
0	0	0
0	0	0
0	0	0
0	0	0
0	0	0
0	0	0
0	0	0
0	0	0
0	0	0
0	0	0
0	0	0
0	0	0
0	0	0
0	0	0
0	0	0
0	0	0
0	0	0
0	0	0
0	0	0
0	0	0
0	0	0
0	0	0
0	0	0
0	0	0
0	0	0
0	0	6.2768
0	0	6.2768
0	0	6.2768
0	0	6.2768
0	0	6.2768
0	0	6.2768
0	0	6.2768
0	0	6.2768
0	0	6.2768
0	0	6.2768
0	0	6.2768
0	0	6.2768
0	0	6.2768
0	0	6.2768
0	0	6.2768
0	0	6.2768
0	0	6.2768
0	0	6.2768
0	0	6.2768
0	0	6.2768
0	0	6.2768
0	0	6.2768
0	0	6.2768
0	0	6.2768
0	0	6.2768
0	0	6.2768
0	0	6.2768
0	0	6.2705
0	0	6.2705
0	0	6.2705
0	0	6.2705
0	0	6.2705
0	0	6.2705
0	0	6.2705
0	0	6.2705
0	0	6.2705
0	0	6.2705
0	0	6.2705
0	0	6.2705
0	0	6.2705
0	0	6.2705
0	0	6.2705
0	0	6.2705
0	0	6.2705
0	0	6.2642
0	0	6.2642
0	0	6.2642
0	-0.017	6.2642
0	-0.017	6.2642
2	-0.017	6.2642
2	0	6.2642
2	0	6.2642
2	0	6.2642
2	0.017	6.2642
2	0.017	6.2642
0	0.017	6.2642
0	0.017	6.2642
0	0.017	6.2705
0	0.017	6.2705
0	0.017	6.2705
0	0.017	6.2705
0	0.017	6.2705
0	0.017	6.2705
0	0.017	6.2705
0	0.017	6.2705
0	0.017	6.2768
0	0.017	6.2768
0	0.017	6.2768
0	0.017	6.2768
0	0.017	6.2768
0	0.017	6.2768
0	0.017	6.2768
0	0.017	6.2768
0	0.017	0
0	0.017	0
1	0.017	0
1	0	0
1	0	0
1	0	0
1	0	0
1	-0.017	0
1	-0.034	0
0	-0.034	6.2768
0	-0.034	6.2768
0	-0.034	6.2768
0	-0.034	6.2768
0	-0.034	6.2768
0	-0.034	6.2768
0	-0.034	6.2705
0	-0.034	6.2705
0	-0.034	6.2705
0	-0.034	6.2705
0	-0.034	6.2705
0	-0.034	6.2642
0	-0.034	6.2642
0	-0.034	6.2642
0	-0.034	6.2642
0	-0.034	6.2642
0	-0.034	6.2642
0	-0.034	6.258
0	-0.034	6.258
0	-0.034	6.258
0	-0.034	6.258
0	-0.034	6.258
2	-0.034	6.2517
2	-0.034	6.2517
2	-0.017	6.2517
2	-0.017	6.2517
2	0	6.2517
2	0	6.2517
2	0	6.2517
2	0	6.2517
2	0.017	6.2517
2	0.034	6.2517
2	0.034	6.2517
2	0.051	6.2517
0	0.051	6.258
0	0.051	6.258
0	0.034	6.258
0	0.034	6.258
0	0.034	6.2642
0	0.034	6.2642
0	0.034	6.2642
0	0.034	6.2642
0	0.034	6.2705
0	0.034	6.2705
0	0.034	6.2705
0	0.034	6.2705
0	0.034	6.2705
0	0.034	6.2768
0	0.034	6.2768
0	0.034	6.2768
0	0.034	6.2768
0	0.034	6.2831
0	0.034	0
0	0.034	0
1	0.034	0
1	0.034	0
1	0.017	0
1	0	0.0062831
1	0	0.0062831
1	0	0.0062831
1	0	0.0062831
1	-0.017	0
1	-0.034	0
0	-0.034	0
0	-0.034	0
0	-0.034	0
0	-0.034	0
0	-0.034	6.2768
0	-0.034	6.2768
0	-0.034	6.2768
0	-0.034	6.2768
0	-0.034	6.2768
0	-0.034	6.2768
0	-0.034	6.2705
0	-0.034	6.2705
0	-0.034	6.2705
0	-0.034	6.2705
0	-0.034	6.2705
0	-0.034	6.2705
0	-0.034	6.2642
0	-0.034	6.2642
0	-0.034	6.2642
0	-0.034	6.2642
0	-0.034	6.2642
0	-0.034	6.2642
0	-0.034	6.258
0	-0.034	6.258
0	-0.034	6.258
0	-0.034	6.258
2	-0.034	6.258
2	-0.034	6.2517
2	-0.017	6.2517
2	0	6.2517
2	0	6.2517
2	0	6.2517
0	0	6.2517
0	0	6.2517
0	0	6.2517
0	0	6.2517
0	0	6.2517
0	0	6.2517
0	0	6.2517
0	0	6.2517
0	0	6.2517
0	0	6.2517
0	0	6.2517
0	0	6.2517
0	0	6.2517
0	0	6.2517
0	0	6.2517
0	0	6.2454
0	0	6.2454
0	-0.017	6.2454
0	-0.017	6.2454
0	-0.017	6.2454
0	-0.017	6.2454
2	-0.017	6.2454
2	0	6.2454
2	0	6.2454
2	0	6.2454
2	0	6.2454
2	0.017	6.2454
2	0.017	6.2454
2	0.034	6.2454
2	0.034	6.2454
2	0.051	6.2517
0	0.051	6.2517
0	0.051	6.2517
0	0.051	6.2517
0	0.051	6.258
0	0.051	6.258
0	0.034	6.258
2	0.034	6.258
2	0.051	6.2642
2	0.068	6.2642
2	0.068	6.2642
2	0.085	6.2705
2	0.085	6.2705
0	0.085	6.2768
0	0.085	6.2768
0	0.085	0
0	0.085	0
0	0.085	0
0	0.085	0.0062831
0	0.085	0.0062831
0	0.085	0.012566
0	0.085	0.012566
0	0.085	0.018849
0	0.085	0.018849
0	0.085	0.025132
0	0.085	0.025132
0	0.102	0.031415
1	0.102	0.031415
1	0.085	0.037699
1	0.085	0.037699
1	0.068	0.037699
1	0.068	0.043982
1	0.051	0.043982
1	0.051	0.043982
1	0.034	0.050265
1	0.034	0.050265
1	0.017	0.050265
1	0.017	0.050265
1	0	0.050265
1	0	0.050265
1	0	0.050265
1	0	0.050265
0	0	0.050265
0	0	0.050265
0	0	0.050265
0	0	0.050265
0	0	0.050265
0	0	0.050265
0	0	0.050265
0	0	0.050265
0	0	0.050265
0	0	0.050265
0	0	0.050265
0	0	0.050265
0	0	0.050265
0	0	0.050265
0	0.017	0.050265
0	0.017	0.050265
0	0.017	0.056548
0	0.017	0.056548
0	0.017	0.056548
1	0.017	0.056548
1	0.017	0.056548
1	0	0.056548
1	0	0.056548
1	0	0.056548
1	0	0.056548
1	-0.017	0.056548
1	-0.017	0.056548
1	-0.034	0.056548
1	-0.034	0.056548
1	-0.034	0.050265
0	-0.034	0.050265
0	-0.034	0.050265
0	-0.034	0.050265
0	-0.034	0.050265
0	-0.034	0.043982
0	-0.034	0.043982
0	-0.034	0.043982
0	-0.034	0.043982
0	-0.017	0.043982
0	-0.017	0.037699
0	-0.017	0.037699
0	-0.017	0.037699
0	-0.017	0.037699
0	-0.017	0.037699
0	-0.017	0.037699
0	-0.017	0.037699
0	-0.017	0.037699
0	-0.017	0.031415
0	-0.017	0.031415
0	0	0.031415
0	0	0.031415
0	0	0.031415
0	0	0.031415
0	0	0.031415
0	0	0.031415
0	0	0.031415
0	0	0.031415
0	0	0.031415
0	0	0.031415
0	0	0.031415
0	0	0.031415
0	0	0.031415
0	0	0.031415
0	0	0.031415
0	0	0.031415
0	0	0.031415
0	0	0.031415
0	0	0.031415
1	0	0.031415
1	0	0.031415
1	0	0.031415
1	-0.017	0.031415
1	-0.017	0.031415
1	-0.034	0.031415
1	-0.034	0.025132
1	-0.051	0.025132
1	-0.051	0.025132
1	-0.068	0.025132
0	-0.068	0.018849
0	-0.068	0.018849
0	-0.068	0.012566
0	-0.068	0.012566
0	-0.068	0.012566
0	-0.068	0.0062831
0	-0.051	0.0062831
0	-0.051	0.0062831
0	-0.051	0.0062831
0	-0.051	0
0	-0.051	0
0	-0.051	0
0	-0.051	6.2768
0	-0.051	6.2768
0	-0.051	6.2768
0	-0.051	6.2705
0	-0.051	6.2705
0	-0.051	6.2705
0	-0.068	6.2642
0	-0.068	6.2642
0	-0.068	6.2642
0	-0.068	6.258
0	-0.068	6.258
0	-0.068	6.258
0	-0.068	6.2517
2	-0.068	6.2517
2	-0.051	6.2517
2	-0.051	6.2454
2	-0.034	6.2454
2	-0.034	6.2454
2	-0.017	6.2454
2	-0.017	6.2454
2	0	6.2454
2	0	6.2454
2	0	6.2454
2	0	6.2454
2	0.017	6.2454
[truncated: 5,162 more rows]
