# Supplementary material for: Skilled motor control of an inverted pendulum implies low entropy of states but high entropy of actions
Source: PLoS Comput Biol. 2023 Jan 6;19(1):e1010810. doi: 10.1371/journal.pcbi.1010810 (PMC9851554; doi:10.1371/journal.pcbi.1010810)
Supplement: S2 File — The dataset within the file contains the data collected during the experiment. Each CSV file named “FRI_p_l.csv” corresponds to a different trial, where “p” stands for an unique numerical participant’s identifier and “l” stands for pendulum length (where “2” corresponds to 0.2, “3” to 0.3 m, “4” to 0.4 m, etc.). In every file, rows correspond to subsequent time steps, sampled with a frequency of 0.017 s. For every recorded time step, each column contains: the action selected by the trial’s participant (“action”). The value 0 corresponds to a “no action”, the value 1 represents an action that pushes the pendulum towards the clockwise direction and the value 2 corresponds to an action that pushes the pendulum towards the anti-clockwise direction.the angular velocity of the pendulum at that time step (“ang. velocity”), measured in rad s−1.the angle of the pendulum at that time step (“angle”), measured in rad with values in the interval [0, 2π) rad. The angle 0 rad corresponds to the pendulum oriented in its upright position.the single utility value associated to the whole trial (“utility”). (ZIP) [file pcbi.1010810.s002.zip › ExperimentalData/FRI_21_2.csv]

action	angular vel.	angle	trial utility
0	0	3.2358	-19.0394
0	-0.017	3.2358
0	-0.034	3.2358
0	-0.051	3.2358
0	-0.068	3.2358
0	-0.085	3.2295
0	-0.085	3.2295
0	-0.102	3.2232
0	-0.119	3.2232
0	-0.136	3.217
0	-0.136	3.2107
0	-0.153	3.2107
0	-0.17	3.2044
0	-0.17	3.1981
0	-0.187	3.1918
0	-0.187	3.1855
0	-0.187	3.1793
0	-0.204	3.173
0	-0.204	3.1667
0	-0.204	3.1604
0	-0.204	3.1541
0	-0.221	3.1478
0	-0.221	3.1416
0	-0.221	3.1353
0	-0.221	3.129
0	-0.204	3.1227
0	-0.204	3.1164
0	-0.204	3.1101
0	-0.204	3.1038
0	-0.187	3.0976
0	-0.187	3.0913
0	-0.17	3.085
0	-0.17	3.0787
0	-0.153	3.0724
0	-0.153	3.0661
0	-0.136	3.0661
0	-0.136	3.0599
0	-0.119	3.0536
0	-0.102	3.0536
0	-0.085	3.0473
0	-0.068	3.0473
0	-0.068	3.0473
0	-0.051	3.041
0	-0.034	3.041
0	-0.017	3.041
0	0	3.041
0	0	3.041
0	0	3.041
0	0.017	3.041
0	0.034	3.041
0	0.051	3.041
1	0.068	3.0473
1	0.034	3.0473
1	0.017	3.0473
1	0	3.0473
1	-0.017	3.0473
1	-0.051	3.0473
1	-0.085	3.0473
1	-0.102	3.041
1	-0.136	3.0347
1	-0.153	3.0347
1	-0.187	3.0284
1	-0.204	3.0222
1	-0.221	3.0159
1	-0.238	3.0096
1	-0.272	2.997
1	-0.289	2.9908
1	-0.306	2.9845
1	-0.323	2.9719
1	-0.34	2.9656
1	-0.34	2.9531
1	-0.357	2.9405
1	-0.374	2.9279
1	-0.374	2.9216
1	-0.391	2.9091
1	-0.391	2.8965
1	-0.391	2.8839
1	-0.391	2.8714
1	-0.391	2.8588
1	-0.391	2.8462
1	-0.391	2.8337
1	-0.391	2.8211
1	-0.374	2.8085
1	-0.374	2.8023
1	-0.357	2.7897
1	-0.34	2.7771
1	-0.34	2.7646
1	-0.323	2.7583
1	-0.306	2.7457
1	-0.289	2.7394
1	-0.272	2.7332
0	-0.204	2.7206
0	-0.136	2.7206
0	-0.085	2.7143
2	-0.017	2.7143
2	0.068	2.7143
2	0.17	2.7143
2	0.272	2.7206
2	0.374	2.7332
2	0.459	2.7457
2	0.561	2.7646
2	0.663	2.7771
2	0.748	2.8023
2	0.833	2.8274
2	0.918	2.8525
2	1.003	2.8839
2	1.071	2.9154
2	1.156	2.9468
2	1.207	2.9845
2	1.275	3.0222
2	1.326	3.0599
2	1.377	3.0976
2	1.428	3.1416
2	1.462	3.1855
2	1.479	3.2295
2	1.513	3.2735
2	1.53	3.3238
2	1.53	3.3677
2	1.53	3.4117
2	1.53	3.462
2	1.513	3.506
2	1.496	3.5499
2	1.479	3.5939
2	1.445	3.6379
2	1.411	3.6819
2	1.377	3.7259
2	1.326	3.7699
2	1.275	3.8076
2	1.224	3.8453
2	1.156	3.883
2	1.105	3.9144
2	1.037	3.9458
2	0.969	3.9772
2	0.884	4.0023
2	0.816	4.0338
2	0.731	4.0526
0	0.612	4.0777
0	0.493	4.0903
0	0.374	4.1029
0	0.255	4.1154
0	0.119	4.1217
0	0	4.1217
0	-0.102	4.1217
0	-0.238	4.1154
0	-0.357	4.1091
0	-0.476	4.0966
1	-0.595	4.0777
1	-0.765	4.0589
1	-0.918	4.0338
1	-1.071	4.0023
1	-1.224	3.9646
1	-1.377	3.9269
1	-1.513	3.883
1	-1.666	3.8327
1	-1.785	3.7824
1	-1.921	3.7259
1	-2.04	3.6693
1	-2.142	3.6065
1	-2.244	3.5374
1	-2.346	3.4683
1	-2.431	3.3992
1	-2.499	3.3238
1	-2.567	3.2484
1	-2.618	3.1667
1	-2.652	3.0913
1	-2.669	3.0096
1	-2.686	2.9279
1	-2.686	2.8462
1	-2.686	2.7646
1	-2.669	2.6892
1	-2.635	2.6075
1	-2.584	2.5258
1	-2.533	2.4504
1	-2.482	2.375
1	-2.414	2.2996
1	-2.329	2.2305
1	-2.244	2.1614
0	-2.125	2.0986
0	-1.989	2.0357
0	-1.853	1.9792
0	-1.717	1.9226
0	-1.564	1.8724
0	-1.428	1.8284
0	-1.275	1.7844
0	-1.139	1.753
0	-0.986	1.7216
0	-0.833	1.6902
0	-0.68	1.665
0	-0.527	1.6525
0	-0.391	1.6336
0	-0.238	1.6273
0	-0.085	1.621
0	0.051	1.621
0	0.204	1.621
0	0.34	1.6336
0	0.493	1.6462
2	0.646	1.665
2	0.833	1.6839
2	1.02	1.7153
2	1.207	1.7467
2	1.394	1.7844
2	1.581	1.8347
2	1.768	1.8849
2	1.955	1.9352
2	2.125	1.998
2	2.295	2.0671
2	2.465	2.1362
2	2.635	2.2117
2	2.788	2.2933
2	2.924	2.3813
2	3.077	2.4693
2	3.196	2.5635
2	3.315	2.664
2	3.417	2.7646
2	3.502	2.8714
2	3.57	2.9782
2	3.621	3.085
2	3.655	3.1918
2	3.689	3.3049
2	3.689	3.4117
2	3.672	3.5248
2	3.655	3.6379
2	3.621	3.7447
2	3.553	3.8515
2	3.502	3.9583
2	3.417	4.0652
2	3.332	4.1657
2	3.247	4.2662
2	3.145	4.3605
2	3.043	4.4547
2	2.924	4.5427
2	2.822	4.6306
2	2.703	4.7123
0	2.55	4.794
0	2.414	4.8631
0	2.261	4.9385
0	2.108	5.0014
0	1.972	5.0642
0	1.836	5.1207
0	1.7	5.171
0	1.564	5.2213
0	1.428	5.2652
0	1.309	5.3092
0	1.19	5.3469
0	1.054	5.3783
0	0.952	5.4097
0	0.833	5.4412
0	0.714	5.46
0	0.612	5.4851
0	0.51	5.4977
0	0.408	5.5103
0	0.289	5.5228
0	0.187	5.5291
0	0.085	5.5354
0	0	5.5354
0	-0.102	5.5354
0	-0.204	5.5291
0	-0.306	5.5228
0	-0.408	5.5103
0	-0.51	5.4977
0	-0.612	5.4789
0	-0.714	5.46
0	-0.833	5.4412
0	-0.935	5.4097
0	-1.054	5.3783
0	-1.173	5.3469
1	-1.292	5.3092
1	-1.462	5.2715
1	-1.632	5.2213
1	-1.802	5.171
1	-1.972	5.1144
1	-2.159	5.0516
1	-2.346	4.9825
1	-2.533	4.9071
1	-2.72	4.8317
1	-2.907	4.7437
1	-3.094	4.6558
1	-3.281	4.5615
1	-3.468	4.461
1	-3.655	4.3542
1	-3.825	4.2411
1	-3.995	4.1217
1	-4.148	4.0023
1	-4.301	3.8704
1	-4.42	3.7447
1	-4.539	3.6065
1	-4.641	3.4683
1	-4.709	3.33
1	-4.777	3.1855
1	-4.811	3.041
1	-4.811	2.8965
1	-4.811	2.752
1	-4.777	2.6075
1	-4.743	2.463
1	-4.675	2.3247
0	-4.556	2.1865
0	-4.42	2.0483
0	-4.284	1.9163
0	-4.131	1.7907
0	-3.995	1.6713
0	-3.842	1.5519
0	-3.689	1.4388
0	-3.536	1.332
0	-3.4	1.2252
0	-3.247	1.1247
0	-3.111	1.0304
0	-2.992	0.93618
0	-2.873	0.84822
0	-2.754	0.76654
2	-2.652	0.68486
2	-2.533	0.60946
2	-2.397	0.53406
2	-2.295	0.45867
2	-2.193	0.39583
2	-2.091	0.333
2	-2.006	0.27017
2	-1.921	0.20734
2	-1.853	0.15079
2	-1.802	0.094246
2	-1.751	0.043982
2	-1.7	6.2768
2	-1.666	6.2265
2	-1.632	6.1763
2	-1.615	6.126
2	-1.598	6.0758
2	-1.598	6.0255
2	-1.598	5.9815
2	-1.598	5.9313
2	-1.615	5.8873
2	-1.632	5.837
2	-1.649	5.7867
2	-1.683	5.7365
2	-1.734	5.6862
2	-1.768	5.6297
2	-1.836	5.5794
2	-1.887	5.5228
2	-1.955	5.46
2	-2.023	5.4035
2	-2.091	5.3406
2	-2.176	5.2778
2	-2.261	5.2087
2	-2.363	5.1396
2	-2.465	5.0705
2	-2.567	4.9888
2	-2.669	4.9134
2	-2.771	4.8317
0	-2.924	4.7437
0	-3.06	4.6558
0	-3.213	4.5615
0	-3.366	4.461
1	-3.502	4.3605
1	-3.672	4.2537
1	-3.842	4.1406
1	-4.012	4.0212
1	-4.148	3.8955
1	-4.284	3.7699
1	-4.403	3.6379
1	-4.505	3.506
1	-4.59	3.3677
1	-4.658	3.2295
1	-4.692	3.0913
0	-4.675	2.9468
0	-4.641	2.8085
0	-4.573	2.6703
0	-4.488	2.5321
0	-4.403	2.4001
0	-4.284	2.2682
0	-4.165	2.1425
0	-4.029	2.0169
0	-3.893	1.8975
0	-3.757	1.7844
0	-3.604	1.6776
0	-3.451	1.5708
0	-3.298	1.4703
0	-3.145	1.3697
2	-2.992	1.2755
2	-2.822	1.1938
2	-2.635	1.1058
2	-2.465	1.0304
2	-2.295	0.96131
2	-2.125	0.8922
2	-1.972	0.82937
2	-1.836	0.77282
2	-1.683	0.72256
2	-1.547	0.67229
2	-1.411	0.62831
2	-1.292	0.58433
2	-1.156	0.55291
2	-1.054	0.51521
2	-0.935	0.4838
2	-0.816	0.45867
2	-0.714	0.43982
2	-0.612	0.41469
2	-0.51	0.40212
2	-0.408	0.38327
2	-0.323	0.37699
2	-0.221	0.36442
2	-0.136	0.35814
2	-0.034	0.35814
2	0.034	0.35814
2	0.136	0.35814
2	0.238	0.36442
2	0.323	0.37699
0	0.374	0.38327
1	0.442	0.39583
1	0.459	0.41469
1	0.476	0.42725
1	0.493	0.43982
1	0.527	0.45867
1	0.544	0.47123
1	0.578	0.49008
1	0.612	0.50893
1	0.646	0.52778
1	0.68	0.54663
1	0.714	0.57176
1	0.765	0.59061
1	0.799	0.61574
1	0.85	0.64088
0	0.952	0.66601
0	1.037	0.69742
0	1.139	0.72884
0	1.241	0.76654
0	1.343	0.80424
0	1.462	0.84822
0	1.564	0.8922
0	1.683	0.94246
0	1.819	0.99273
0	1.938	1.0493
0	2.074	1.1121
0	2.21	1.1749
0	2.346	1.2441
0	2.482	1.3195
0	2.635	1.3948
0	2.788	1.4765
2	2.924	1.5645
2	3.111	1.6525
2	3.298	1.7467
2	3.485	1.8535
2	3.672	1.9603
2	3.842	2.0734
2	4.012	2.1928
2	4.165	2.3122
2	4.301	2.4378
2	4.437	2.5698
2	4.539	2.708
2	4.641	2.8462
2	4.709	2.9845
2	4.76	3.129
2	4.794	3.2735
2	4.794	3.418
2	4.777	3.5562
2	4.743	3.7008
2	4.692	3.8453
0	4.59	3.9835
0	4.471	4.1217
0	4.335	4.2537
0	4.199	4.3793
0	4.046	4.505
0	3.893	4.6244
0	3.74	4.7375
0	3.604	4.8506
1	3.451	4.9574
1	3.264	5.0579
1	3.077	5.1521
1	2.907	5.2401
1	2.737	5.3281
1	2.584	5.4097
1	2.431	5.4851
1	2.278	5.5543
1	2.142	5.6171
1	2.006	5.6799
1	1.887	5.7428
1	1.785	5.7993
1	1.666	5.8496
1	1.564	5.8998
1	1.479	5.9438
1	1.394	5.9878
1	1.309	6.0255
1	1.224	6.0632
1	1.156	6.1009
1	1.088	6.1323
1	1.037	6.17
1	0.969	6.1951
1	0.918	6.2265
1	0.884	6.2517
1	0.833	6.2831
1	0.799	0.018849
1	0.765	0.043982
1	0.731	0.069114
1	0.697	0.087963
1	0.68	0.1131
1	0.646	0.13195
1	0.629	0.15079
1	0.612	0.16964
1	0.612	0.18849
1	0.595	0.20734
1	0.578	0.22619
1	0.578	0.23876
1	0.578	0.25761
1	0.578	0.27646
1	0.578	0.29531
1	0.578	0.31416
1	0.595	0.32672
1	0.595	0.34557
1	0.612	0.36442
1	0.629	0.38327
1	0.646	0.40212
1	0.663	0.42097
1	0.68	0.4461
1	0.714	0.46495
1	0.731	0.49008
1	0.765	0.50893
1	0.799	0.53406
1	0.833	0.5592
1	0.884	0.58433
1	0.918	0.60946
1	0.969	0.64088
1	1.02	0.67229
1	1.071	0.70371
1	1.139	0.73512
1	1.19	0.77282
1	1.258	0.81052
1	1.326	0.84822
1	1.411	0.88592
1	1.479	0.9299
0	1.598	0.98016
2	1.734	1.0304
2	1.904	1.087
2	2.074	1.1435
2	2.261	1.2064
2	2.431	1.2817
2	2.618	1.3572
2	2.805	1.4388
2	2.992	1.5268
2	3.179	1.6148
2	3.366	1.7153
2	3.553	1.8221
2	3.74	1.9289
2	3.91	2.0483
2	4.08	2.1677
2	4.233	2.2933
2	4.386	2.419
2	4.505	2.5509
0	4.59	2.6892
0	4.641	2.8274
0	4.675	2.9719
0	4.692	3.1101
0	4.675	3.2484
0	4.641	3.3929
0	4.59	3.5311
0	4.522	3.6693
0	4.437	3.8013
0	4.335	3.9332
0	4.216	4.0652
0	4.097	4.1845
1	3.961	4.3102
1	3.774	4.4233
1	3.587	4.5364
1	3.4	4.6432
1	3.213	4.7375
1	3.009	4.8317
1	2.822	4.9197
1	2.635	5.0014
1	2.448	5.083
1	2.278	5.1521
1	2.091	5.215
1	1.921	5.2778
1	1.768	5.3343
1	1.598	5.3846
1	1.445	5.4286
1	1.292	5.4726
1	1.139	5.5103
1	1.003	5.5417
1	0.867	5.5668
1	0.731	5.592
1	0.595	5.6108
1	0.459	5.6297
1	0.323	5.6422
1	0.204	5.6485
1	0.068	5.6548
1	-0.034	5.6548
1	-0.17	5.6485
1	-0.306	5.6422
1	-0.425	5.6297
1	-0.561	5.6171
1	-0.697	5.5982
1	-0.833	5.5731
1	-0.969	5.548
1	-1.105	5.5166
0	-1.224	5.4789
2	-1.326	5.4412
2	-1.394	5.4035
2	-1.479	5.3595
2	-1.547	5.3155
2	-1.632	5.2652
2	-1.717	5.215
2	-1.819	5.1584
2	-1.904	5.1082
2	-2.006	5.0453
2	-2.108	4.9825
2	-2.21	4.9197
2	-2.329	4.8506
2	-2.431	4.7814
2	-2.533	4.706
2	-2.652	4.6244
2	-2.754	4.5427
2	-2.856	4.461
2	-2.958	4.373
2	-3.06	4.2851
2	-3.145	4.1908
2	-3.23	4.0903
2	-3.315	3.996
2	-3.366	3.8955
2	-3.434	3.795
2	-3.468	3.6882
2	-3.502	3.5814
2	-3.519	3.4808
2	-3.519	3.374
2	-3.502	3.2672
2	-3.468	3.1604
2	-3.417	3.0599
2	-3.366	2.9531
2	-3.281	2.8588
2	-3.196	2.7583
2	-3.094	2.664
2	-2.975	2.5698
0	-2.89	2.4818
1	-2.788	2.4001
1	-2.72	2.3185
1	-2.652	2.2368
1	-2.567	2.1551
1	-2.482	2.0797
1	-2.38	2.0043
1	-2.278	1.9352
1	-2.176	1.8724
1	-2.074	1.8033
1	-1.972	1.7467
1	-1.853	1.6839
1	-1.751	1.6336
1	-1.649	1.5833
1	-1.53	1.5331
1	-1.428	1.4891
1	-1.309	1.4451
1	-1.207	1.4074
1	-1.088	1.376
1	-0.986	1.3446
1	-0.884	1.3132
1	-0.782	1.288
1	-0.68	1.2692
1	-0.578	1.2503
1	-0.476	1.2315
1	-0.374	1.2189
1	-0.272	1.2126
1	-0.17	1.2064
1	-0.068	1.2001
1	0.017	1.2001
1	0.119	1.2001
1	0.221	1.2064
1	0.306	1.2126
1	0.408	1.2252
1	0.51	1.2378
1	0.612	1.2566
1	0.714	1.2755
1	0.816	1.3006
1	0.918	1.3257
1	1.037	1.3572
1	1.139	1.3886
1	1.241	1.4263
1	1.343	1.464
0	1.496	1.5079
0	1.649	1.5519
0	1.802	1.6085
0	1.955	1.665
2	2.091	1.7216
2	2.278	1.7907
2	2.465	1.8598
2	2.652	1.9352
2	2.822	2.0232
2	2.992	2.1048
2	3.162	2.1991
2	3.315	2.2996
2	3.451	2.4001
2	3.587	2.507
2	3.706	2.6138
2	3.825	2.7269
2	3.91	2.8462
2	3.978	2.9656
2	4.046	3.085
2	4.08	3.2044
2	4.097	3.33
2	4.097	3.4494
2	4.08	3.5751
2	4.046	3.6945
2	3.995	3.8201
2	3.944	3.9395
2	3.859	4.0526
2	3.774	4.172
2	3.689	4.2851
0	3.536	4.3919
0	3.4	4.4924
1	3.247	4.593
1	3.06	4.6872
1	2.856	4.7814
1	2.669	4.8631
1	2.482	4.9385
1	2.295	5.0139
1	2.108	5.0767
1	1.938	5.1396
1	1.751	5.1961
1	1.581	5.2464
1	1.411	5.2904
1	1.258	5.3281
1	1.088	5.3658
1	0.935	5.3972
1	0.782	5.4223
1	0.629	5.4412
1	0.476	5.46
1	0.323	5.4726
1	0.17	5.4789
1	0.017	5.4851
1	-0.102	5.4789
1	-0.255	5.4789
1	-0.408	5.4663
1	-0.561	5.4537
1	-0.697	5.4349
0	-0.816	5.4097
0	-0.935	5.3846
2	-1.054	5.3532
2	-1.139	5.3218
2	-1.224	5.2841
2	-1.309	5.2464
2	-1.394	5.2087
2	-1.479	5.1647
2	-1.581	5.1144
2	-1.683	5.0642
2	-1.768	5.0139
2	-1.887	4.9574
2	-1.989	4.9008
2	-2.091	4.838
2	-2.193	4.7752
2	-2.312	4.706
2	-2.414	4.6369
2	-2.516	4.5615
2	-2.635	4.4861
2	-2.737	4.4044
2	-2.822	4.3228
2	-2.924	4.2348
2	-3.009	4.1468
2	-3.094	4.0526
2	-3.162	3.9583
2	-3.23	3.8641
2	-3.281	3.7636
2	-3.315	3.6631
2	-3.349	3.5625
2	-3.366	3.462
2	-3.366	3.3615
2	-3.349	3.2609
2	-3.315	3.1604
2	-3.264	3.0661
2	-3.213	2.9656
2	-3.128	2.8714
2	-3.043	2.7771
2	-2.941	2.6892
2	-2.822	2.6012
2	-2.703	2.5195
2	-2.567	2.4378
0	-2.465	2.3624
0	-2.363	2.287
0	-2.244	2.2179
0	-2.125	2.1551
0	-1.989	2.0923
0	-1.853	2.0357
0	-1.717	1.9792
0	-1.581	1.9289
0	-1.445	1.8849
0	-1.292	1.8472
0	-1.156	1.8095
0	-1.003	1.7781
0	-0.85	1.7467
0	-0.714	1.7216
0	-0.561	1.7027
0	-0.408	1.6902
0	-0.255	1.6776
2	-0.102	1.6713
2	0.068	1.6713
2	0.255	1.6776
2	0.442	1.6902
2	0.629	1.7027
2	0.816	1.7279
2	1.003	1.753
2	1.19	1.7907
2	1.377	1.8284
2	1.564	1.8724
2	1.751	1.9226
2	1.921	1.9729
2	2.091	2.0357
2	2.278	2.1048
2	2.431	2.174
2	2.601	2.2494
2	2.754	2.331
2	2.89	2.4127
2	3.026	2.5007
2	3.145	2.5949
2	3.264	2.6892
2	3.349	2.7897
2	3.434	2.8965
2	3.502	2.997
2	3.553	3.1038
2	3.587	3.2107
2	3.604	3.3175
2	3.621	3.4306
2	3.604	3.5374
2	3.57	3.6442
2	3.536	3.751
2	3.485	3.8578
2	3.417	3.9583
2	3.332	4.0652
2	3.247	4.1594
2	3.162	4.2599
2	3.06	4.3542
2	2.958	4.4421
2	2.856	4.5301
0	2.703	4.6118
0	2.55	4.6935
0	2.397	4.7689
0	2.244	4.838
0	2.108	4.9008
0	1.955	4.9637
0	1.802	5.0202
0	1.666	5.0705
0	1.53	5.1207
0	1.394	5.1647
0	1.258	5.2024
0	1.122	5.2401
0	1.003	5.2715
0	0.867	5.3029
0	0.748	5.3281
0	0.629	5.3469
0	0.51	5.3658
0	0.391	5.3783
0	0.272	5.3846
0	0.153	5.3909
0	0.034	5.3972
0	-0.068	5.3972
0	-0.187	5.3909
0	-0.289	5.3846
0	-0.408	5.372
0	-0.527	5.3595
0	-0.646	5.3406
0	-0.782	5.3218
0	-0.901	5.2966
0	-1.02	5.2652
0	-1.156	5.2338
0	-1.275	5.1961
0	-1.411	5.1584
0	-1.547	5.1082
0	-1.683	5.0642
0	-1.836	5.0076
0	-1.972	4.9511
0	-2.125	4.8883
0	-2.261	4.8254
0	-2.414	4.7563
0	-2.567	4.6809
0	-2.72	4.5992
0	-2.856	4.5175
0	-3.009	4.4296
0	-3.145	4.3353
0	-3.281	4.2411
0	-3.4	4.1406
0	-3.536	4.0338
0	-3.638	3.9269
0	-3.74	3.8138
0	-3.825	3.7008
0	-3.893	3.5877
0	-3.944	3.4683
0	-3.978	3.3489
0	-4.012	3.2295
0	-4.012	3.1101
0	-3.995	2.9845
0	-3.961	2.8651
0	-3.91	2.752
0	-3.842	2.6326
0	-3.757	2.5195
0	-3.672	2.4064
0	-3.553	2.2996
0	-3.434	2.1928
0	-3.315	2.0923
0	-3.179	1.9917
0	-3.026	1.8975
0	-2.89	1.8095
0	-2.737	1.7279
0	-2.584	1.6462
0	-2.431	1.5708
0	-2.295	1.5017
0	-2.142	1.4325
0	-1.989	1.3697
0	-1.836	1.3132
0	-1.7	1.2566
0	-1.547	1.2126
0	-1.411	1.1687
0	-1.275	1.1247
0	-1.139	1.087
0	-1.003	1.0556
0	-0.884	1.0241
0	-0.748	1.0053
0	-0.629	0.98016
0	-0.493	0.96131
0	-0.374	0.94875
0	-0.255	0.94246
0	-0.136	0.93618
0	-0.017	0.9299
0	0.085	0.93618
0	0.204	0.93618
0	0.34	0.94875
0	0.459	0.96131
2	0.578	0.97388
2	0.748	0.99273
2	0.918	1.0179
2	1.088	1.0493
2	1.258	1.087
2	1.428	1.1247
2	1.598	1.1687
2	1.785	1.2252
2	1.972	1.2817
2	2.142	1.3383
2	2.329	1.4074
2	2.516	1.4828
2	2.72	1.5582
2	2.907	1.6462
2	3.094	1.7341
2	3.281	1.8284
2	3.451	1.9289
2	3.638	2.0357
2	3.808	2.1488
0	3.927	2.2682
0	4.029	2.3876
0	4.114	2.507
0	4.199	2.6326
0	4.267	2.7583
0	4.301	2.8902
0	4.335	3.0159
0	4.335	3.1478
0	4.318	3.2798
0	4.284	3.4054
0	4.233	3.5374
0	4.165	3.6631
0	4.08	3.7887
0	3.978	3.9081
0	3.876	4.0275
0	3.757	4.1406
0	3.621	4.2537
0	3.485	4.3605
0	3.332	4.461
0	3.179	4.5615
0	3.026	4.6558
0	2.89	4.7437
0	2.737	4.8254
0	2.584	4.9071
0	2.431	4.9825
0	2.295	5.0516
0	2.142	5.1207
0	2.006	5.1836
0	1.887	5.2401
0	1.751	5.2966
0	1.632	5.3469
0	1.513	5.3972
0	1.394	5.4412
0	1.292	5.4789
0	1.173	5.5166
0	1.071	5.548
0	0.969	5.5794
0	0.884	5.6108
0	0.782	5.6359
0	0.697	5.6548
0	0.612	5.6799
0	0.527	5.6925
0	0.442	5.7113
0	0.374	5.7239
0	0.289	5.7302
0	0.204	5.7365
0	0.136	5.7428
0	0.051	5.749
0	0	5.749
0	-0.085	5.749
0	-0.153	5.7428
0	-0.238	5.7365
0	-0.306	5.7302
0	-0.391	5.7176
0	-0.476	5.705
0	-0.544	5.6925
0	-0.629	5.6736
0	-0.714	5.6485
0	-0.816	5.6297
0	-0.901	5.6045
0	-1.003	5.5731
0	-1.105	5.5417
0	-1.207	5.504
0	-1.309	5.4663
0	-1.411	5.4286
0	-1.53	5.3846
0	-1.649	5.3343
0	-1.768	5.2841
0	-1.904	5.2275
0	-2.023	5.171
0	-2.159	5.1082
0	-2.312	5.039
0	-2.448	4.9699
0	-2.584	4.8945
0	-2.737	4.8129
0	-2.89	4.7249
0	-3.043	4.6369
0	-3.179	4.5427
0	-3.332	4.4484
0	-3.468	4.3416
0	-3.604	4.2411
0	-3.74	4.128
0	-3.842	4.0149
0	-3.961	3.8955
0	-4.046	3.7761
0	-4.131	3.6505
0	-4.199	3.5248
0	-4.233	3.3992
0	-4.267	3.2735
0	-4.284	3.1416
0	-4.267	3.0159
0	-4.233	2.8902
0	-4.182	2.7646
0	-4.131	2.6389
0	-4.046	2.5132
0	-3.944	2.3939
0	-3.842	2.2745
0	-3.706	2.1614
0	-3.587	2.0546
0	-3.451	1.9478
0	-3.298	1.8472
0	-3.162	1.7467
0	-3.009	1.6587
0	-2.856	1.5708
0	-2.703	1.4828
0	-2.55	1.4074
0	-2.397	1.332
0	-2.261	1.2629
0	-2.108	1.1938
0	-1.972	1.131
0	-1.836	1.0744
0	-1.717	1.0241
0	-1.581	0.97388
0	-1.462	0.9299
0	-1.343	0.88592
0	-1.224	0.84822
0	-1.122	0.81052
0	-1.003	0.7791
0	-0.901	0.74769
0	-0.799	0.72256
0	-0.697	0.70371
0	-0.612	0.67858
0	-0.51	0.66601
0	-0.425	0.64716
0	-0.323	0.64088
0	-0.238	0.62831
2	-0.153	0.62203
2	-0.017	0.62203
2	0.085	0.62203
2	0.221	0.62831
2	0.34	0.63459
2	0.476	0.64716
2	0.612	0.66601
2	0.748	0.68486
2	0.884	0.70999
2	1.02	0.74141
2	1.156	0.77282
2	1.309	0.81052
2	1.462	0.84822
2	1.615	0.89848
2	1.768	0.94875
2	1.938	1.0053
2	2.108	1.0681
2	2.278	1.131
2	2.465	1.2001
2	2.635	1.2817
2	2.822	1.3634
2	3.009	1.4514
2	3.196	1.5456
2	3.383	1.6399
2	3.57	1.7467
2	3.757	1.8598
0	3.893	1.9729
0	4.029	2.0923
0	4.148	2.2117
0	4.267	2.3436
0	4.369	2.4693
0	4.454	2.6012
0	4.505	2.7394
0	4.556	2.8714
0	4.59	3.0096
0	4.59	3.1478
0	4.573	3.2861
0	4.539	3.4243
0	4.488	3.5625
0	4.42	3.6945
0	4.335	3.8264
0	4.216	3.9521
0	4.114	4.0777
0	3.978	4.2034
0	3.842	4.3165
0	3.689	4.4296
0	3.553	4.5427
0	3.4	4.6432
0	3.247	4.7437
0	3.094	4.8443
0	2.941	4.9322
0	2.805	5.0202
0	2.652	5.1019
0	2.516	5.1773
0	2.397	5.2527
0	2.261	5.3218
0	2.142	5.3909
0	2.023	5.4537
0	1.921	5.5103
0	1.819	5.5668
0	1.717	5.6234
0	1.632	5.6736
0	1.547	5.7176
0	1.462	5.7679
0	1.394	5.8056
0	1.326	5.8496
0	1.275	5.8873
0	1.207	5.925
0	1.173	5.9627
1	1.122	5.9941
1	1.037	6.0318
1	0.969	6.0569
1	0.884	6.0883
1	0.816	6.1135
1	0.765	6.1386
1	0.697	6.1574
1	0.646	6.1826
1	0.595	6.2014
1	0.544	6.214
1	0.493	6.2328
1	0.442	6.2454
1	0.391	6.258
1	0.357	6.2705
1	0.306	0
1	0.272	0.0062831
1	0.238	0.012566
1	0.187	0.018849
1	0.153	0.025132
1	0.119	0.031415
1	0.085	0.031415
1	0.051	0.037699
1	0.017	0.037699
1	0	0.037699
1	-0.034	0.037699
1	-0.068	0.037699
1	-0.102	0.031415
1	-0.136	0.031415
1	-0.17	0.025132
1	-0.204	0.018849
1	-0.255	0.012566
1	-0.289	0
0	-0.289	6.2768
0	-0.289	6.2705
0	-0.289	6.258
0	-0.289	6.2517
0	-0.306	6.2391
0	-0.306	6.2328
0	-0.306	6.2203
0	-0.323	6.214
0	-0.34	6.2014
0	-0.34	6.1951
2	-0.357	6.1826
2	-0.34	6.17
2	-0.306	6.1637
2	-0.289	6.1512
2	-0.272	6.1449
2	-0.255	6.1323
2	-0.221	6.126
2	-0.204	6.1197
2	-0.187	6.1135
2	-0.187	6.1072
2	-0.17	6.1009
2	-0.153	6.1009
2	-0.136	6.0946
2	-0.119	6.0883
2	-0.119	6.0883
2	-0.102	6.082
2	-0.085	6.082
2	-0.085	6.0758
2	-0.068	6.0758
2	-0.068	6.0695
2	-0.051	6.0695
2	-0.051	6.0695
2	-0.034	6.0695
2	-0.017	6.0632
2	-0.017	6.0632
2	-0.017	6.0632
2	0	6.0632
2	0	6.0632
2	0	6.0632
2	0	6.0632
2	0.017	6.0632
2	0.017	6.0632
2	0.034	6.0632
2	0.034	6.0695
2	0.051	6.0695
2	0.068	6.0695
2	0.068	6.0758
2	0.085	6.0758
2	0.085	6.0758
2	0.102	6.082
2	0.119	6.082
2	0.119	6.0883
2	0.136	6.0946
2	0.153	6.0946
2	0.153	6.1009
2	0.17	6.1072
2	0.187	6.1135
0	0.17	6.1197
0	0.136	6.126
0	0.119	6.126
0	0.102	6.1323
0	0.068	6.1323
0	0.051	6.1386
0	0.034	6.1386
0	0.017	6.1386
0	0	6.1386
0	-0.017	6.1386
0	-0.034	6.1386
0	-0.051	6.1386
0	-0.085	6.1323
0	-0.102	6.1323
0	-0.119	6.126
0	-0.153	6.126
0	-0.17	6.1197
0	-0.187	6.1135
0	-0.221	6.1072
0	-0.238	6.1009
0	-0.272	6.0883
0	-0.306	6.082
0	-0.34	6.0695
2	-0.357	6.0632
2	-0.357	6.0506
2	-0.357	6.0381
2	-0.34	6.0255
2	-0.34	6.0192
2	-0.34	6.0066
2	-0.34	5.9941
2	-0.34	5.9878
2	-0.357	5.9752
2	-0.357	5.9627
2	-0.357	5.9564
2	-0.374	5.9438
2	-0.374	5.9313
2	-0.391	5.9187
2	-0.408	5.9061
2	-0.425	5.8936
2	-0.442	5.881
2	-0.459	5.8684
2	-0.476	5.8559
2	-0.493	5.837
2	-0.527	5.8244
2	-0.544	5.8056
2	-0.578	5.793
2	-0.612	5.7742
2	-0.646	5.7553
2	-0.68	5.7302
2	-0.714	5.7113
2	-0.748	5.6925
2	-0.799	5.6674
2	-0.85	5.6422
2	-0.901	5.6171
2	-0.952	5.5857
2	-1.003	5.5543
2	-1.071	5.5228
2	-1.122	5.4914
2	-1.19	5.46
2	-1.275	5.4223
2	-1.343	5.3783
2	-1.428	5.3406
2	-1.581	5.2966
2	-1.751	5.2464
2	-1.921	5.1898
2	-2.091	5.127
2	-2.278	5.0642
2	-2.448	4.9888
2	-2.635	4.9134
2	-2.822	4.8317
2	-3.009	4.7437
2	-3.196	4.6495
2	-3.383	4.5553
2	-3.57	4.4484
2	-3.723	4.3353
2	-3.859	4.2222
2	-3.978	4.1091
2	-4.097	3.9835
2	-4.199	3.8578
2	-4.284	3.7322
2	-4.369	3.6002
2	-4.42	3.4683
2	-4.454	3.3363
2	-4.471	3.2044
2	-4.471	3.0661
2	-4.454	2.9342
2	-4.403	2.8023
2	-4.352	2.6703
2	-4.267	2.5384
2	-4.165	2.4127
2	-4.063	2.287
2	-3.944	2.1677
2	-3.808	2.0546
2	-3.672	1.9415
2	-3.536	1.8347
2	-3.383	1.7279
2	-3.23	1.6273
2	-3.077	1.5331
2	-2.924	1.4451
2	-2.788	1.3572
2	-2.635	1.2755
2	-2.482	1.2001
2	-2.346	1.1247
2	-2.21	1.0556
2	-2.091	0.99273
2	-1.955	0.9299
2	-1.836	0.87335
2	-1.734	0.8168
2	-1.615	0.76654
2	-1.513	0.72256
2	-1.428	0.67858
2	-1.292	0.63459
2	-1.156	0.59689
2	-1.037	0.56548
2	-0.918	0.53406
2	-0.799	0.50893
2	-0.68	0.49008
2	-0.578	0.47123
2	-0.476	0.45238
2	-0.357	0.43982
2	-0.255	0.42725
2	-0.153	0.42097
2	-0.051	0.42097
2	0.034	0.42097
2	0.136	0.42097
2	0.238	0.42725
2	0.34	0.43982
2	0.442	0.45238
2	0.544	0.46495
2	0.663	0.4838
2	0.765	0.50265
0	0.85	0.52778
0	0.918	0.5592
0	1.003	0.58433
1	1.088	0.61574
1	1.139	0.65344
1	1.19	0.68486
1	1.241	0.72256
1	1.309	0.76026
1	1.377	0.80424
1	1.445	0.84193
1	1.513	0.88592
1	1.598	0.93618
1	1.666	0.98645
1	1.751	1.0367
1	1.853	1.0933
1	1.938	1.1498
1	2.04	1.2064
0	2.176	1.2692
0	2.329	1.3383
0	2.465	1.4137
0	2.618	1.4891
0	2.771	1.5708
0	2.907	1.6525
2	3.06	1.7467
2	3.247	1.841
2	3.434	1.9415
2	3.604	2.042
2	3.774	2.1551
2	3.927	2.2745
2	4.08	2.3939
2	4.216	2.5195
2	4.335	2.6452
2	4.42	2.7771
2	4.505	2.9091
2	4.573	3.0473
2	4.607	3.1855
2	4.641	3.3238
2	4.641	3.462
2	4.624	3.6002
2	4.573	3.7384
2	4.522	3.8767
2	4.454	4.0149
2	4.369	4.1468
2	4.284	4.2788
2	4.182	4.4044
2	4.063	4.5238
2	3.961	4.6495
0	3.808	4.7626
0	3.655	4.8757
0	3.502	4.9825
0	3.366	5.0893
0	3.23	5.1836
0	3.094	5.2841
0	2.975	5.372
0	2.856	5.46
0	2.754	5.5417
0	2.652	5.6234
0	2.567	5.705
0	2.482	5.7805
0	2.414	5.8559
0	2.363	5.925
0	2.312	5.9941
0	2.278	6.0632
0	2.244	6.1323
0	2.227	6.2014
0	2.21	6.2642
0	2.227	0.050265
1	2.227	0.11938
1	2.21	0.18221
1	2.21	0.25132
1	2.21	0.32044
1	2.21	0.38327
1	2.227	0.45238
1	2.261	0.5215
1	2.295	0.59061
1	2.346	0.65973
1	2.397	0.72884
1	2.465	0.80424
1	2.533	0.87963
1	2.618	0.95503
1	2.703	1.0367
1	2.788	1.1184
1	2.89	1.2001
1	2.975	1.288
0	3.128	1.3823
0	3.281	1.4765
0	3.417	1.5771
0	3.57	1.6839
0	3.723	1.797
0	3.859	1.9101
2	3.995	2.0232
2	4.165	2.1488
2	4.318	2.2745
2	4.471	2.4064
2	4.59	2.5447
2	4.709	2.6829
2	4.811	2.8274
2	4.879	2.9719
2	4.93	3.1227
0	4.913	3.2672
0	4.879	3.418
0	4.828	3.5625
0	4.76	3.707
0	4.675	3.8453
0	4.556	3.9898
0	4.437	4.1217
0	4.301	4.2537
0	4.165	4.3793
0	4.012	4.505
0	3.876	4.6244
0	3.723	4.7375
0	3.57	4.8443
0	3.417	4.9511
0	3.264	5.0516
0	3.128	5.1459
0	2.992	5.2401
0	2.873	5.3281
0	2.754	5.416
0	2.635	5.4914
0	2.533	5.5731
1	2.448	5.6485
1	2.312	5.7176
1	2.193	5.7867
1	2.091	5.8496
1	1.989	5.9124
1	1.904	5.9689
1	1.819	6.0255
1	1.734	6.082
1	1.666	6.1323
1	1.615	6.1826
1	1.564	6.2265
1	1.513	6.2768
1	1.479	0.037699
1	1.445	0.08168
1	1.428	0.12566
1	1.394	0.16964
1	1.394	0.20734
1	1.377	0.25132
1	1.377	0.29531
1	1.394	0.333
1	1.394	0.37699
1	1.411	0.42097
1	1.445	0.46495
1	1.462	0.50893
1	1.496	0.55291
1	1.547	0.59689
1	1.598	0.64716
1	1.649	0.69114
1	1.7	0.74141
1	1.768	0.79795
1	1.836	0.84822
1	1.904	0.90477
1	1.989	0.9676
1	2.074	1.0241
0	2.193	1.087
0	2.329	1.1561
0	2.465	1.2315
2	2.618	1.3069
2	2.805	1.3886
2	2.992	1.4765
2	3.179	1.5708
2	3.366	1.665
2	3.553	1.7718
2	3.74	1.8786
2	3.91	1.9917
0	4.046	2.1174
0	4.165	2.2368
0	4.267	2.3624
0	4.369	2.4944
0	4.454	2.6263
0	4.505	2.7646
0	4.556	2.8965
0	4.573	3.0347
0	4.59	3.173
0	4.556	3.3112
0	4.522	3.4494
0	4.471	3.5814
0	4.386	3.7133
0	4.301	3.8453
0	4.199	3.9772
0	4.08	4.0966
0	3.944	4.2222
0	3.808	4.3353
0	3.655	4.4484
1	3.519	4.5553
1	3.315	4.6621
1	3.128	4.7563
1	2.941	4.8506
1	2.754	4.9322
1	2.567	5.0139
1	2.38	5.0893
1	2.21	5.1584
1	2.023	5.2213
1	1.853	5.2778
1	1.7	5.3343
1	1.53	5.3783
1	1.377	5.4223
1	1.224	5.4663
1	1.071	5.4977
1	0.935	5.5291
1	0.782	5.5543
1	0.646	5.5794
1	0.51	5.592
1	0.374	5.6108
1	0.238	5.6171
1	0.102	5.6234
1	0	5.6234
1	-0.136	5.6234
1	-0.272	5.6171
1	-0.408	5.6045
1	-0.544	5.592
1	-0.68	5.5731
0	-0.765	5.548
0	-0.867	5.5228
0	-0.969	5.4977
0	-1.088	5.4663
0	-1.19	5.4349
2	-1.309	5.3972
2	-1.377	5.3532
2	-1.462	5.3092
2	-1.547	5.2652
2	-1.632	5.215
2	-1.734	5.1647
2	-1.819	5.1144
2	-1.921	5.0579
2	-2.023	4.9951
2	-2.125	4.9322
2	-2.227	4.8694
2	-2.346	4.8003
2	-2.448	4.7312
2	-2.55	4.6558
2	-2.669	4.5741
2	-2.771	4.4924
2	-2.873	4.4107
2	-2.975	4.3228
2	-3.06	4.2285
2	-3.145	4.1343
2	-3.23	4.04
2	-3.298	3.9395
2	-3.366	3.839
2	-3.417	3.7384
2	-3.451	3.6379
2	-3.468	3.5311
2	-3.485	3.4306
2	-3.468	3.3238
0	-3.485	3.217
0	-3.485	3.1101
0	-3.485	3.0096
0	-3.451	2.9028
0	-3.4	2.8023
0	-3.349	2.7017
0	-3.281	2.6012
0	-3.196	2.5007
0	-3.094	2.4064
0	-2.992	2.3185
0	-2.873	2.2305
0	-2.754	2.1425
0	-2.618	2.0609
0	-2.482	1.9855
0	-2.346	1.9101
0	-2.193	1.8472
0	-2.057	1.7781
0	-1.904	1.7216
0	-1.751	1.665
0	-1.598	1.6148
0	-1.445	1.5708
0	-1.309	1.5268
0	-1.156	1.4891
0	-1.003	1.4577
0	-0.85	1.4325
0	-0.697	1.4074
0	-0.561	1.3886
0	-0.408	1.3697
0	-0.255	1.3634
0	-0.119	1.3572
0	0.017	1.3572
0	0.17	1.3572
1	0.306	1.3634
1	0.408	1.376
1	0.527	1.3886
1	0.629	1.4074
1	0.731	1.4263
1	0.85	1.4514
1	0.952	1.4765
1	1.054	1.5079
1	1.173	1.5456
1	1.275	1.5833
1	1.394	1.621
1	1.496	1.665
1	1.598	1.709
1	1.717	1.7593
1	1.819	1.8158
1	1.921	1.8724
1	2.023	1.9289
1	2.108	1.9917
1	2.21	2.0546
1	2.295	2.1237
1	2.38	2.1928
1	2.448	2.2682
1	2.533	2.3436
1	2.584	2.419
1	2.635	2.5007
1	2.686	2.5761
1	2.72	2.6578
0	2.771	2.7394
0	2.822	2.8274
0	2.873	2.9154
0	2.89	2.997
0	2.907	3.085
0	2.907	3.173
0	2.89	3.2609
0	2.873	3.3489
0	2.822	3.4306
0	2.771	3.5185
0	2.72	3.6002
0	2.635	3.6819
0	2.55	3.7573
0	2.465	3.8327
0	2.363	3.9081
0	2.244	3.9772
0	2.142	4.04
0	2.023	4.1029
0	1.887	4.1657
2	1.751	4.216
2	1.666	4.2725
2	1.564	4.3165
2	1.462	4.3667
2	1.36	4.4107
2	1.258	4.4484
2	1.156	4.4861
2	1.037	4.5175
2	0.935	4.549
2	0.833	4.5741
2	0.714	4.5992
2	0.612	4.6181
2	0.51	4.6369
2	0.391	4.6495
2	0.289	4.6558
2	0.17	4.6683
2	0.068	4.6683
2	-0.034	4.6683
2	-0.136	4.6683
2	-0.255	4.6621
2	-0.357	4.6495
2	-0.459	4.6369
2	-0.578	4.6244
2	-0.68	4.6055
2	-0.782	4.5804
2	-0.901	4.5553
2	-1.003	4.5301
2	-1.105	4.4987
2	-1.224	4.461
2	-1.326	4.4233
2	-1.428	4.3793
0	-1.564	4.3353
0	-1.7	4.2851
0	-1.836	4.2348
0	-1.972	4.1783
0	-2.091	4.1154
0	-2.21	4.0526
0	-2.329	3.9835
0	-2.431	3.9081
0	-2.533	3.839
0	-2.618	3.7573
0	-2.703	3.6756
0	-2.771	3.5939
0	-2.839	3.5122
0	-2.873	3.4243
0	-2.907	3.3363
0	-2.941	3.2484
0	-2.941	3.1604
0	-2.941	3.0724
0	-2.924	2.9845
0	-2.89	2.8965
0	-2.856	2.8085
0	-2.788	2.7269
0	-2.72	2.6452
0	-2.652	2.5635
0	-2.567	2.4818
0	-2.465	2.4064
0	-2.363	2.3373
0	-2.244	2.2682
0	-2.125	2.1991
0	-2.006	2.1362
0	-1.87	2.0797
0	-1.734	2.0232
0	-1.598	1.9729
0	-1.462	1.9289
0	-1.326	1.8849
0	-1.173	1.8472
0	-1.037	1.8158
0	-0.884	1.7844
0	-0.731	1.7593
0	-0.595	1.7404
0	-0.442	1.7279
0	-0.289	1.7153
0	-0.136	1.709
0	0	1.7027
0	0.136	1.709
0	0.289	1.7153
2	0.425	1.7279
2	0.629	1.7404
2	0.816	1.7655
2	1.003	1.7907
2	1.173	1.8221
2	1.36	1.8598
2	1.547	1.9038
2	1.734	1.954
2	1.904	2.0106
2	2.074	2.0671
2	2.244	2.1362
2	2.414	2.2054
2	2.567	2.2808
2	2.72	2.3562
2	2.856	2.4441
2	2.992	2.5321
2	3.111	2.62
2	3.213	2.7143
2	3.298	2.8148
2	3.383	2.9154
2	3.451	3.0159
2	3.502	3.1227
2	3.536	3.2295
2	3.553	3.3363
2	3.553	3.4431
2	3.536	3.5499
2	3.502	3.6568
2	3.468	3.7573
2	3.417	3.8641
2	3.349	3.9646
2	3.264	4.0652
2	3.179	4.1594
0	3.043	4.2537
0	2.907	4.3416
0	2.771	4.4296
0	2.618	4.5113
0	2.465	4.5867
0	2.329	4.6621
0	2.176	4.7249
0	2.023	4.7877
0	1.87	4.8506
0	1.717	4.9008
0	1.581	4.9511
0	1.428	4.9951
0	1.292	5.039
0	1.139	5.0767
0	1.003	5.1082
0	0.867	5.1333
0	0.731	5.1584
0	0.595	5.1773
0	0.459	5.1961
0	0.323	5.2087
0	0.204	5.215
0	0.068	5.2213
0	-0.051	5.2213
0	-0.187	5.215
0	-0.306	5.2087
0	-0.442	5.1961
0	-0.578	5.1836
0	-0.714	5.1647
0	-0.85	5.1396
0	-0.986	5.1144
0	-1.122	5.083
0	-1.258	5.0453
0	-1.394	5.0076
0	-1.547	4.9574
0	-1.683	4.9134
0	-1.836	4.8568
0	-1.989	4.8003
0	-2.125	4.7375
0	-2.278	4.6746
0	-2.431	4.5992
0	-2.584	4.5238
0	-2.72	4.4484
0	-2.856	4.3605
0	-3.009	4.2725
0	-3.128	4.1845
0	-3.264	4.084
0	-3.366	3.9835
0	-3.485	3.883
0	-3.57	3.7761
0	-3.655	3.6693
0	-3.723	3.5562
0	-3.774	3.4431
0	-3.808	3.33
0	-3.825	3.217
0	-3.825	3.1038
0	-3.808	2.9845
0	-3.774	2.8714
0	-3.723	2.7583
0	-3.655	2.6452
0	-3.587	2.5384
0	-3.485	2.4316
0	-3.383	2.331
0	-3.264	2.2305
0	-3.145	2.13
0	-3.009	2.042
0	-2.873	1.954
0	-2.737	1.8661
0	-2.584	1.7844
0	-2.431	1.709
0	-2.295	1.6399
0	-2.142	1.5708
0	-1.989	1.5079
0	-1.836	1.4514
0	-1.683	1.4011
0	-1.547	1.3509
0	-1.394	1.3069
0	-1.241	1.2692
0	-1.105	1.2315
0	-0.969	1.2001
0	-0.816	1.1749
0	-0.68	1.1498
0	-0.544	1.131
0	-0.408	1.1184
0	-0.272	1.1058
0	-0.136	1.0995
0	-0.017	1.0995
0	0.102	1.0995
0	0.238	1.1058
2	0.374	1.1121
2	0.544	1.131
2	0.731	1.1498
2	0.901	1.1749
2	1.088	1.2001
2	1.258	1.2378
2	1.445	1.2755
2	1.632	1.3257
2	1.819	1.376
2	2.006	1.4325
2	2.193	1.4954
2	2.38	1.5645
2	2.567	1.6399
2	2.754	1.7216
2	2.941	1.8095
2	3.128	1.8975
2	3.315	1.998
2	3.485	2.0986
2	3.638	2.2054
2	3.791	2.3185
0	3.893	2.4316
0	3.995	2.5509
0	4.063	2.6703
0	4.114	2.796
0	4.165	2.9216
0	4.182	3.0473
0	4.182	3.173
0	4.165	3.2986
0	4.131	3.418
0	4.08	3.5437
0	4.012	3.6631
0	3.927	3.7824
0	3.825	3.9018
0	3.706	4.0149
0	3.587	4.128
0	3.468	4.2285
0	3.315	4.3353
0	3.179	4.4296
0	3.026	4.5238
0	2.89	4.6118
0	2.737	4.6998
0	2.584	4.7752
0	2.431	4.8506
0	2.278	4.926
0	2.142	4.9888
0	1.989	5.0516
0	1.853	5.1082
0	1.717	5.1647
0	1.581	5.215
0	1.445	5.2589
0	1.326	5.3029
0	1.19	5.3406
0	1.071	5.372
0	0.952	5.4035
0	0.85	5.4349
0	0.731	5.4537
0	0.629	5.4789
0	0.51	5.4914
0	0.408	5.5103
0	0.306	5.5166
0	0.204	5.5291
0	0.102	5.5291
0	0	5.5354
0	-0.085	5.5354
0	-0.187	5.5291
0	-0.289	5.5228
0	-0.391	5.5103
0	-0.493	5.4977
0	-0.612	5.4789
0	-0.714	5.46
0	-0.816	5.4349
0	-0.935	5.4097
0	-1.054	5.3783
0	-1.173	5.3469
0	-1.292	5.3092
0	-1.411	5.2715
0	-1.547	5.2275
0	-1.683	5.1773
0	-1.802	5.1207
0	-1.955	5.0642
0	-2.091	5.0076
0	-2.227	4.9385
0	-2.38	4.8694
0	-2.533	4.8003
0	-2.669	4.7186
0	-2.822	4.6369
0	-2.975	4.549
0	-3.111	4.461
0	-3.264	4.3605
0	-3.4	4.2599
0	-3.519	4.1594
0	-3.638	4.0526
0	-3.757	3.9395
0	-3.859	3.8264
0	-3.944	3.707
0	-4.012	3.5877
0	-4.063	3.4683
0	-4.114	3.3426
0	-4.131	3.217
0	-4.131	3.0976
0	-4.114	2.9719
0	-4.08	2.8462
0	-4.012	2.7269
0	-3.944	2.6075
0	-3.859	2.4881
0	-3.757	2.375
0	-3.655	2.2619
0	-3.536	2.1551
0	-3.4	2.0483
0	-3.264	1.9478
0	-3.128	1.8535
0	-2.975	1.7655
0	-2.822	1.6776
0	-2.669	1.5959
0	-2.516	1.5142
0	-2.363	1.4388
0	-2.227	1.3697
0	-2.074	1.3069
0	-1.938	1.2441
0	-1.785	1.1938
0	-1.649	1.1372
0	-1.513	1.0933
0	-1.377	1.0493
0	-1.258	1.0053
0	-1.122	0.97388
0	-1.003	0.94246
0	-0.884	0.91105
0	-0.765	0.88592
0	-0.646	0.86707
0	-0.527	0.84822
[truncated: 5,162 more rows]
