# Supplementary material for: Skilled motor control of an inverted pendulum implies low entropy of states but high entropy of actions
Source: PLoS Comput Biol. 2023 Jan 6;19(1):e1010810. doi: 10.1371/journal.pcbi.1010810 (PMC9851554; doi:10.1371/journal.pcbi.1010810)
Supplement: S2 File — The dataset within the file contains the data collected during the experiment. Each CSV file named “FRI_p_l.csv” corresponds to a different trial, where “p” stands for an unique numerical participant’s identifier and “l” stands for pendulum length (where “2” corresponds to 0.2, “3” to 0.3 m, “4” to 0.4 m, etc.). In every file, rows correspond to subsequent time steps, sampled with a frequency of 0.017 s. For every recorded time step, each column contains: the action selected by the trial’s participant (“action”). The value 0 corresponds to a “no action”, the value 1 represents an action that pushes the pendulum towards the clockwise direction and the value 2 corresponds to an action that pushes the pendulum towards the anti-clockwise direction.the angular velocity of the pendulum at that time step (“ang. velocity”), measured in rad s−1.the angle of the pendulum at that time step (“angle”), measured in rad with values in the interval [0, 2π) rad. The angle 0 rad corresponds to the pendulum oriented in its upright position.the single utility value associated to the whole trial (“utility”). (ZIP) [file pcbi.1010810.s002.zip › ExperimentalData/FRI_16_9.csv]

action	angular vel.	angle	trial utility
1	0.085	0.037699	-1.3054
1	0	3.2358
1	-0.017	3.2358
1	-0.034	3.2358
1	-0.034	3.2358
1	-0.051	3.2358
1	-0.068	3.2295
1	-0.085	3.2295
1	-0.085	3.2295
1	-0.102	3.2232
1	-0.119	3.2232
1	-0.119	3.217
1	-0.136	3.2107
1	-0.153	3.2107
1	-0.153	3.2044
1	-0.17	3.1981
1	-0.187	3.1918
1	-0.187	3.1855
1	-0.204	3.1793
1	-0.204	3.173
1	-0.221	3.1667
1	-0.238	3.1604
1	-0.238	3.1541
1	-0.255	3.1478
1	-0.255	3.1353
1	-0.272	3.129
1	-0.272	3.1227
1	-0.289	3.1101
1	-0.289	3.1038
1	-0.306	3.0913
1	-0.306	3.085
1	-0.306	3.0724
1	-0.323	3.0661
1	-0.323	3.0536
1	-0.34	3.0473
1	-0.34	3.0347
1	-0.34	3.0222
1	-0.34	3.0159
1	-0.357	3.0033
1	-0.357	2.9908
1	-0.357	2.9845
1	-0.357	2.9719
1	-0.374	2.9593
1	-0.374	2.9468
1	-0.374	2.9342
1	-0.374	2.9279
1	-0.374	2.9154
1	-0.374	2.9028
1	-0.374	2.8902
1	-0.374	2.8777
1	-0.374	2.8651
1	-0.374	2.8588
1	-0.374	2.8462
1	-0.374	2.8337
1	-0.374	2.8211
1	-0.374	2.8085
1	-0.374	2.796
1	-0.374	2.7897
1	-0.357	2.7771
1	-0.357	2.7646
1	-0.357	2.752
1	-0.357	2.7457
1	-0.357	2.7332
1	-0.34	2.7206
1	-0.34	2.708
1	-0.34	2.7017
1	-0.323	2.6892
1	-0.323	2.6829
1	-0.323	2.6703
1	-0.306	2.6578
1	-0.306	2.6515
0	-0.289	2.6389
0	-0.272	2.6326
0	-0.255	2.6263
0	-0.238	2.62
0	-0.221	2.6075
0	-0.204	2.6012
0	-0.187	2.5949
0	-0.17	2.5886
2	-0.153	2.5886
2	-0.136	2.5823
2	-0.102	2.5761
2	-0.068	2.5761
2	-0.051	2.5761
2	-0.017	2.5698
2	0	2.5698
2	0.017	2.5698
2	0.051	2.5698
2	0.068	2.5761
2	0.102	2.5761
2	0.119	2.5823
2	0.153	2.5823
2	0.17	2.5886
2	0.204	2.5949
2	0.221	2.6012
2	0.255	2.6138
2	0.272	2.62
2	0.306	2.6263
2	0.323	2.6389
2	0.357	2.6515
2	0.374	2.6578
2	0.408	2.6703
2	0.425	2.6829
2	0.442	2.6955
2	0.476	2.7143
2	0.493	2.7269
2	0.51	2.7394
2	0.544	2.7583
2	0.561	2.7771
2	0.578	2.7897
2	0.595	2.8085
2	0.612	2.8274
2	0.629	2.8462
2	0.663	2.8651
2	0.68	2.8902
2	0.697	2.9091
2	0.697	2.9279
2	0.714	2.9531
2	0.731	2.9719
2	0.748	2.997
2	0.765	3.0159
2	0.765	3.041
2	0.782	3.0661
2	0.799	3.0913
2	0.799	3.1164
2	0.816	3.1353
2	0.816	3.1604
2	0.833	3.1855
2	0.833	3.2107
2	0.85	3.2358
2	0.85	3.2609
2	0.85	3.2923
2	0.85	3.3175
2	0.85	3.3426
2	0.85	3.3677
2	0.85	3.3929
2	0.85	3.418
2	0.85	3.4431
2	0.85	3.4683
2	0.85	3.4997
2	0.85	3.5248
2	0.85	3.5499
2	0.833	3.5751
2	0.833	3.6002
2	0.833	3.6254
2	0.816	3.6505
2	0.816	3.6756
2	0.799	3.7008
2	0.799	3.7259
2	0.782	3.7447
2	0.765	3.7699
2	0.765	3.795
2	0.748	3.8138
2	0.731	3.839
2	0.731	3.8641
2	0.714	3.883
2	0.697	3.9018
2	0.68	3.9269
2	0.663	3.9458
2	0.646	3.9646
2	0.629	3.9835
2	0.612	4.0023
2	0.595	4.0212
2	0.578	4.04
2	0.561	4.0589
2	0.544	4.0777
2	0.527	4.0903
2	0.51	4.1091
2	0.493	4.1217
2	0.476	4.1343
2	0.459	4.1531
2	0.425	4.1657
2	0.408	4.1783
2	0.391	4.1908
2	0.374	4.2034
2	0.357	4.216
2	0.34	4.2222
2	0.306	4.2348
2	0.289	4.2411
2	0.272	4.2537
2	0.255	4.2599
2	0.221	4.2662
2	0.204	4.2725
2	0.187	4.2788
2	0.17	4.2851
2	0.136	4.2914
0	0.119	4.2914
1	0.085	4.2976
1	0.034	4.2976
1	0	4.2976
1	-0.017	4.2976
1	-0.068	4.2976
1	-0.102	4.2976
1	-0.136	4.2914
1	-0.187	4.2851
1	-0.221	4.2788
1	-0.255	4.2725
1	-0.289	4.2662
1	-0.34	4.2537
1	-0.374	4.2474
1	-0.408	4.2348
1	-0.459	4.2222
1	-0.493	4.2034
1	-0.527	4.1908
1	-0.561	4.172
1	-0.595	4.1531
1	-0.646	4.1343
1	-0.68	4.1154
1	-0.714	4.0966
1	-0.748	4.0714
1	-0.782	4.0526
1	-0.816	4.0275
1	-0.85	4.0023
1	-0.884	3.9772
1	-0.918	3.9458
1	-0.952	3.9207
1	-0.986	3.8892
1	-1.02	3.8578
1	-1.037	3.8264
1	-1.071	3.795
1	-1.105	3.7636
1	-1.122	3.7322
1	-1.156	3.6945
1	-1.173	3.6631
1	-1.207	3.6254
1	-1.224	3.5877
1	-1.241	3.5499
1	-1.275	3.5122
1	-1.292	3.4745
1	-1.309	3.4369
1	-1.326	3.3929
1	-1.343	3.3552
1	-1.36	3.3112
1	-1.377	3.2735
1	-1.377	3.2295
1	-1.394	3.1855
1	-1.411	3.1478
1	-1.411	3.1038
1	-1.411	3.0599
1	-1.428	3.0159
1	-1.428	2.9782
1	-1.428	2.9342
1	-1.428	2.8902
1	-1.428	2.8462
1	-1.428	2.8023
1	-1.428	2.7583
1	-1.411	2.7143
1	-1.411	2.6766
1	-1.411	2.6326
1	-1.394	2.5886
1	-1.394	2.5447
1	-1.377	2.507
1	-1.36	2.463
1	-1.343	2.4253
1	-1.343	2.3813
1	-1.326	2.3436
1	-1.309	2.3059
1	-1.292	2.2619
1	-1.275	2.2242
1	-1.258	2.1865
1	-1.241	2.1488
1	-1.207	2.1111
1	-1.19	2.0734
1	-1.173	2.042
1	-1.156	2.0043
1	-1.122	1.9729
1	-1.105	1.9352
1	-1.088	1.9038
1	-1.054	1.8724
1	-1.037	1.841
1	-1.02	1.8095
1	-0.986	1.7781
1	-0.969	1.7467
1	-0.935	1.7216
1	-0.918	1.6902
1	-0.884	1.665
1	-0.867	1.6399
1	-0.85	1.6148
1	-0.816	1.5896
1	-0.799	1.5645
1	-0.765	1.5394
1	-0.748	1.5142
1	-0.714	1.4954
1	-0.697	1.4703
1	-0.663	1.4514
1	-0.646	1.4325
1	-0.629	1.4137
1	-0.595	1.3948
1	-0.578	1.376
1	-0.544	1.3572
1	-0.527	1.3446
1	-0.51	1.3257
1	-0.476	1.3132
1	-0.459	1.2943
1	-0.425	1.2817
1	-0.408	1.2692
1	-0.391	1.2566
1	-0.357	1.2503
1	-0.34	1.2378
1	-0.323	1.2252
1	-0.289	1.2189
1	-0.272	1.2064
1	-0.255	1.2001
1	-0.221	1.1938
1	-0.204	1.1875
1	-0.187	1.1812
1	-0.17	1.1749
1	-0.136	1.1687
1	-0.119	1.1687
1	-0.102	1.1624
1	-0.068	1.1624
1	-0.051	1.1561
1	-0.034	1.1561
1	-0.017	1.1561
1	0	1.1561
1	0.017	1.1561
0	0.051	1.1561
0	0.085	1.1561
0	0.102	1.1624
0	0.136	1.1624
0	0.17	1.1687
2	0.204	1.1749
2	0.238	1.1812
2	0.272	1.1938
2	0.323	1.2001
2	0.357	1.2126
2	0.391	1.2189
2	0.442	1.2378
2	0.476	1.2503
2	0.527	1.2629
2	0.561	1.2817
2	0.595	1.3006
2	0.646	1.3195
2	0.68	1.3383
2	0.731	1.3572
2	0.765	1.3823
2	0.799	1.4074
2	0.85	1.4325
2	0.884	1.4577
2	0.935	1.4828
2	0.969	1.5142
2	1.02	1.5456
2	1.054	1.5771
2	1.105	1.6085
2	1.139	1.6399
2	1.19	1.6776
2	1.224	1.7153
2	1.258	1.753
2	1.309	1.7907
2	1.343	1.8284
2	1.394	1.8724
2	1.428	1.9101
2	1.462	1.954
2	1.513	1.998
2	1.547	2.0483
2	1.581	2.0923
2	1.615	2.1425
2	1.649	2.1928
2	1.683	2.2431
2	1.717	2.2933
2	1.751	2.3436
2	1.785	2.4001
2	1.819	2.4504
2	1.836	2.507
2	1.87	2.5635
2	1.904	2.62
2	1.921	2.6766
2	1.938	2.7394
2	1.955	2.796
2	1.972	2.8525
2	1.989	2.9154
2	2.006	2.9782
2	2.023	3.0347
2	2.04	3.0976
2	2.04	3.1604
2	2.04	3.2232
2	2.057	3.2798
2	2.057	3.3426
2	2.057	3.4054
2	2.057	3.4683
2	2.057	3.5311
2	2.04	3.5939
2	2.04	3.6505
2	2.023	3.7133
2	2.023	3.7761
2	2.006	3.8327
2	1.989	3.8955
2	1.972	3.9583
2	1.955	4.0149
2	1.938	4.0714
2	1.921	4.1343
2	1.904	4.1908
0	1.87	4.2474
0	1.836	4.3039
0	1.802	4.3542
0	1.768	4.4107
0	1.734	4.461
0	1.7	4.5175
0	1.666	4.5678
0	1.632	4.6181
0	1.598	4.6621
0	1.564	4.7123
0	1.53	4.7626
0	1.496	4.8066
0	1.462	4.8506
0	1.428	4.8945
0	1.394	4.9385
0	1.377	4.9762
0	1.343	5.0202
0	1.309	5.0579
0	1.275	5.0956
0	1.241	5.1396
0	1.207	5.171
0	1.173	5.2087
0	1.156	5.2464
0	1.122	5.2778
0	1.088	5.3155
0	1.071	5.3469
0	1.037	5.3783
0	1.02	5.4097
0	0.986	5.4412
0	0.969	5.4663
1	0.935	5.4977
1	0.901	5.5228
1	0.867	5.5543
1	0.833	5.5794
1	0.816	5.6045
1	0.782	5.6297
1	0.748	5.6485
1	0.731	5.6736
1	0.697	5.6925
1	0.663	5.7113
1	0.646	5.7365
1	0.612	5.7553
1	0.595	5.7742
1	0.561	5.7867
1	0.544	5.8056
1	0.51	5.8244
1	0.493	5.837
1	0.459	5.8496
1	0.442	5.8684
1	0.425	5.881
1	0.391	5.8936
1	0.374	5.9061
1	0.357	5.9124
1	0.34	5.925
1	0.323	5.9375
1	0.289	5.9438
1	0.272	5.9564
1	0.255	5.9627
1	0.238	5.9689
0	0.221	5.9752
0	0.221	5.9815
0	0.204	5.9878
2	0.204	5.9941
2	0.204	6.0004
2	0.204	6.0066
2	0.204	6.0129
2	0.204	6.0192
2	0.204	6.0255
2	0.204	6.0318
2	0.204	6.0381
2	0.204	6.0443
2	0.204	6.0506
2	0.204	6.0569
2	0.204	6.0632
2	0.204	6.0695
2	0.204	6.0758
2	0.204	6.082
2	0.204	6.0883
2	0.221	6.0946
2	0.221	6.1009
2	0.221	6.1135
2	0.221	6.1197
2	0.221	6.126
0	0.221	6.1323
1	0.221	6.1386
1	0.204	6.1449
1	0.187	6.1512
1	0.17	6.1574
1	0.17	6.1637
1	0.153	6.17
1	0.136	6.17
1	0.119	6.1763
1	0.119	6.1826
1	0.102	6.1826
1	0.085	6.1889
1	0.085	6.1889
1	0.068	6.1889
1	0.051	6.1951
1	0.034	6.1951
1	0.034	6.1951
1	0.017	6.1951
1	0	6.2014
1	0	6.2014
1	0	6.2014
1	-0.017	6.1951
1	-0.017	6.1951
0	-0.034	6.1951
0	-0.034	6.1951
0	-0.034	6.1951
0	-0.034	6.1951
2	-0.034	6.1889
2	-0.034	6.1889
2	-0.034	6.1889
2	-0.017	6.1889
2	-0.017	6.1889
2	0	6.1889
2	0	6.1889
2	0	6.1889
2	0	6.1889
2	0	6.1889
2	0	6.1889
2	0.017	6.1889
2	0.017	6.1889
2	0.017	6.1889
2	0.034	6.1889
2	0.034	6.1889
2	0.034	6.1889
2	0.051	6.1951
2	0.051	6.1951
2	0.051	6.1951
2	0.068	6.2014
2	0.068	6.2014
2	0.085	6.2014
2	0.085	6.2077
2	0.085	6.2077
2	0.102	6.214
0	0.102	6.214
0	0.085	6.2203
0	0.085	6.2203
0	0.085	6.2265
0	0.085	6.2265
0	0.085	6.2328
0	0.085	6.2328
0	0.085	6.2328
0	0.085	6.2391
0	0.085	6.2391
0	0.085	6.2454
0	0.068	6.2454
1	0.068	6.2454
1	0.068	6.2517
1	0.051	6.2517
1	0.051	6.2517
1	0.034	6.258
1	0.017	6.258
1	0.017	6.258
1	0	6.258
1	0	6.258
1	0	6.258
1	0	6.258
1	-0.017	6.258
1	-0.034	6.258
1	-0.034	6.258
1	-0.051	6.2517
1	-0.051	6.2517
1	-0.068	6.2517
1	-0.068	6.2454
1	-0.085	6.2454
1	-0.102	6.2391
0	-0.102	6.2391
0	-0.102	6.2328
0	-0.102	6.2328
0	-0.102	6.2265
0	-0.102	6.2265
0	-0.102	6.2203
2	-0.102	6.2203
2	-0.102	6.214
2	-0.085	6.214
2	-0.085	6.2077
2	-0.085	6.2077
2	-0.068	6.2014
2	-0.068	6.2014
2	-0.068	6.2014
2	-0.051	6.1951
2	-0.051	6.1951
2	-0.034	6.1951
2	-0.034	6.1951
2	-0.034	6.1889
2	-0.017	6.1889
2	-0.017	6.1889
2	-0.017	6.1889
2	0	6.1889
2	0	6.1889
2	0	6.1889
2	0	6.1889
2	0	6.1889
2	0	6.1889
2	0.017	6.1889
2	0.017	6.1889
2	0.017	6.1889
2	0.034	6.1951
2	0.034	6.1951
2	0.051	6.1951
2	0.051	6.1951
2	0.051	6.2014
2	0.068	6.2014
2	0.068	6.2014
2	0.068	6.2077
2	0.085	6.2077
2	0.085	6.2077
2	0.102	6.214
2	0.102	6.214
2	0.102	6.2203
2	0.119	6.2265
0	0.119	6.2265
0	0.119	6.2328
0	0.102	6.2328
0	0.102	6.2391
0	0.102	6.2391
0	0.102	6.2454
0	0.102	6.2454
0	0.102	6.2517
1	0.102	6.258
1	0.085	6.258
1	0.085	6.2642
1	0.068	6.2642
1	0.068	6.2642
1	0.051	6.2705
1	0.051	6.2705
1	0.034	6.2705
1	0.034	6.2705
1	0.017	6.2705
1	0	6.2768
1	0	6.2768
1	0	6.2768
1	0	6.2768
1	-0.017	6.2768
1	-0.017	6.2705
1	-0.034	6.2705
1	-0.034	6.2705
0	-0.034	6.2705
0	-0.034	6.2705
0	-0.034	6.2642
0	-0.034	6.2642
0	-0.034	6.2642
0	-0.034	6.2642
0	-0.034	6.258
2	-0.051	6.258
2	-0.034	6.258
2	-0.034	6.258
2	-0.017	6.258
2	-0.017	6.258
2	0	6.2517
2	0	6.2517
2	0	6.2517
2	0	6.2517
2	0.017	6.258
2	0.017	6.258
2	0.034	6.258
2	0.034	6.258
0	0.034	6.258
0	0.034	6.2642
0	0.034	6.2642
0	0.034	6.2642
0	0.034	6.2642
0	0.034	6.2642
0	0.034	6.2705
1	0.034	6.2705
1	0.017	6.2705
1	0.017	6.2705
1	0	6.2705
1	0	6.2705
1	0	6.2705
1	0	6.2705
1	-0.017	6.2705
1	-0.017	6.2705
1	-0.034	6.2705
1	-0.034	6.2705
0	-0.051	6.2642
0	-0.051	6.2642
0	-0.051	6.2642
0	-0.051	6.2642
0	-0.051	6.258
0	-0.051	6.258
0	-0.051	6.258
0	-0.051	6.258
0	-0.051	6.2517
0	-0.051	6.2517
0	-0.051	6.2517
0	-0.051	6.2454
0	-0.051	6.2454
2	-0.051	6.2454
2	-0.051	6.2454
2	-0.034	6.2391
2	-0.034	6.2391
2	-0.017	6.2391
2	-0.017	6.2391
2	0	6.2391
2	0	6.2391
2	0	6.2391
2	0	6.2391
2	0	6.2391
2	0.017	6.2391
2	0.017	6.2391
2	0.034	6.2391
2	0.034	6.2391
2	0.051	6.2454
2	0.051	6.2454
2	0.068	6.2454
2	0.068	6.2517
0	0.068	6.2517
0	0.068	6.2517
0	0.068	6.258
0	0.068	6.258
0	0.068	6.258
0	0.068	6.2642
0	0.068	6.2642
0	0.068	6.2642
0	0.068	6.2705
0	0.068	6.2705
0	0.068	6.2705
0	0.068	6.2768
0	0.068	6.2768
0	0.068	6.2768
1	0.068	0
1	0.051	0
1	0.051	0
1	0.034	0.0062831
1	0.017	0.0062831
1	0.017	0.0062831
1	0	0.0062831
1	0	0.0062831
1	0	0.0062831
1	0	0.0062831
1	-0.017	0.0062831
1	-0.017	0.0062831
1	-0.034	0.0062831
1	-0.034	0
0	-0.034	0
0	-0.034	0
0	-0.034	0
0	-0.034	0
0	-0.034	6.2768
0	-0.034	6.2768
0	-0.034	6.2768
0	-0.034	6.2768
0	-0.034	6.2768
0	-0.034	6.2705
0	-0.034	6.2705
0	-0.034	6.2705
0	-0.034	6.2705
0	-0.034	6.2705
0	-0.034	6.2642
0	-0.034	6.2642
0	-0.034	6.2642
0	-0.034	6.2642
0	-0.034	6.258
0	-0.034	6.258
0	-0.034	6.258
0	-0.034	6.258
0	-0.034	6.2517
0	-0.051	6.2517
0	-0.051	6.2517
0	-0.051	6.2517
2	-0.051	6.2454
2	-0.034	6.2454
2	-0.034	6.2454
2	-0.017	6.2454
2	-0.017	6.2454
2	0	6.2454
2	0	6.2454
2	0	6.2454
2	0	6.2454
2	0	6.2454
2	0.017	6.2454
2	0.017	6.2454
2	0.034	6.2454
2	0.034	6.2454
2	0.051	6.2454
2	0.051	6.2517
0	0.051	6.2517
0	0.051	6.2517
0	0.051	6.258
0	0.051	6.258
0	0.051	6.258
0	0.051	6.258
0	0.051	6.2642
0	0.051	6.2642
0	0.051	6.2642
0	0.051	6.2705
0	0.051	6.2705
0	0.051	6.2705
0	0.051	6.2705
0	0.051	6.2768
0	0.051	6.2768
0	0.051	6.2768
0	0.051	6.2768
0	0.051	0
0	0.051	0
0	0.051	0
0	0.051	0
1	0.051	0.0062831
1	0.034	0.0062831
1	0.034	0.0062831
1	0.017	0.0062831
1	0.017	0.0062831
1	0	0.0062831
1	0	0.0062831
1	0	0.0062831
0	0	0.0062831
0	0	0.0062831
0	0	0.0062831
0	0	0.0062831
0	0	0.0062831
0	0	0.0062831
0	0	0.0062831
0	0	0.0062831
0	0	0.0062831
0	0	0.0062831
0	0	0.0062831
0	0	0.0062831
0	0	0.0062831
0	0	0.0062831
0	0	0.0062831
0	0	0.0062831
0	0	0.0062831
0	0	0.0062831
0	0	0.0062831
0	0	0.0062831
0	0	0.0062831
0	0	0.0062831
0	0	0.0062831
0	0	0.0062831
1	0	0.0062831
1	0	0.0062831
1	0	0.0062831
1	-0.017	0.0062831
1	-0.017	0.0062831
1	-0.034	0.0062831
1	-0.034	0.0062831
0	-0.034	0
0	-0.034	0
0	-0.034	0
0	-0.034	0
0	-0.034	6.2768
0	-0.034	6.2768
0	-0.034	6.2768
0	-0.034	6.2768
0	-0.034	6.2768
0	-0.034	6.2705
0	-0.034	6.2705
0	-0.034	6.2705
0	-0.034	6.2705
0	-0.034	6.2642
0	-0.034	6.2642
2	-0.051	6.2642
2	-0.034	6.2642
2	-0.034	6.258
2	-0.017	6.258
2	-0.017	6.258
2	0	6.258
2	0	6.258
2	0	6.258
2	0	6.258
2	0.017	6.258
2	0.017	6.258
2	0.034	6.2642
2	0.034	6.2642
2	0.051	6.2642
2	0.051	6.2642
2	0.068	6.2705
2	0.068	6.2705
2	0.085	6.2705
0	0.085	6.2768
0	0.085	6.2768
0	0.085	0
0	0.085	0
0	0.085	0.0062831
0	0.085	0.0062831
0	0.085	0.0062831
0	0.085	0.012566
0	0.085	0.012566
1	0.085	0.018849
1	0.068	0.018849
1	0.068	0.025132
1	0.068	0.025132
1	0.051	0.025132
1	0.051	0.031415
1	0.034	0.031415
1	0.034	0.031415
1	0.017	0.031415
1	0.017	0.031415
1	0	0.031415
1	0	0.031415
1	0	0.031415
1	0	0.031415
1	-0.017	0.031415
1	-0.017	0.031415
1	-0.017	0.031415
1	-0.034	0.031415
1	-0.034	0.031415
1	-0.051	0.025132
1	-0.051	0.025132
1	-0.068	0.025132
1	-0.068	0.018849
0	-0.068	0.018849
0	-0.068	0.018849
0	-0.068	0.012566
0	-0.068	0.012566
0	-0.068	0.0062831
0	-0.068	0.0062831
0	-0.068	0.0062831
0	-0.068	0
0	-0.068	0
0	-0.068	0
0	-0.068	6.2768
0	-0.068	6.2768
0	-0.068	6.2768
0	-0.068	6.2705
0	-0.068	6.2705
0	-0.068	6.2642
2	-0.068	6.2642
2	-0.068	6.2642
2	-0.051	6.258
2	-0.051	6.258
2	-0.034	6.258
2	-0.034	6.258
2	-0.017	6.2517
2	-0.017	6.2517
2	0	6.2517
2	0	6.2517
2	0	6.2517
2	0	6.2517
2	0.017	6.2517
2	0.017	6.2517
2	0.034	6.258
2	0.034	6.258
2	0.051	6.258
2	0.051	6.258
2	0.068	6.2642
2	0.068	6.2642
2	0.085	6.2642
2	0.085	6.2705
0	0.085	6.2705
0	0.085	6.2768
0	0.085	6.2768
0	0.085	0
0	0.085	0
0	0.085	0.0062831
0	0.085	0.0062831
1	0.085	0.0062831
1	0.085	0.012566
1	0.068	0.012566
1	0.068	0.018849
1	0.051	0.018849
1	0.051	0.018849
1	0.034	0.018849
1	0.034	0.025132
1	0.017	0.025132
1	0.017	0.025132
1	0	0.025132
0	0	0.025132
0	0	0.025132
0	0	0.025132
0	0	0.025132
0	0	0.025132
0	0.017	0.025132
0	0.017	0.025132
0	0.017	0.031415
0	0.017	0.031415
0	0.017	0.031415
0	0.017	0.031415
0	0.017	0.031415
0	0.017	0.031415
0	0.017	0.031415
1	0.017	0.031415
1	0.017	0.031415
1	0	0.031415
1	0	0.037699
1	0	0.037699
1	0	0.031415
1	-0.017	0.031415
1	-0.017	0.031415
1	-0.034	0.031415
1	-0.034	0.031415
1	-0.034	0.031415
1	-0.051	0.025132
1	-0.051	0.025132
1	-0.068	0.025132
0	-0.068	0.025132
0	-0.068	0.018849
0	-0.068	0.018849
0	-0.068	0.012566
0	-0.068	0.012566
0	-0.068	0.012566
0	-0.068	0.0062831
0	-0.068	0.0062831
0	-0.068	0.0062831
0	-0.068	0
0	-0.068	0
0	-0.051	0
0	-0.051	0
0	-0.051	6.2768
0	-0.051	6.2768
0	-0.068	6.2768
0	-0.068	6.2705
0	-0.068	6.2705
0	-0.068	6.2705
0	-0.068	6.2642
0	-0.068	6.2642
0	-0.068	6.2642
0	-0.068	6.258
0	-0.068	6.258
0	-0.068	6.258
0	-0.068	6.2517
2	-0.068	6.2517
2	-0.051	6.2517
2	-0.051	6.2454
2	-0.034	6.2454
2	-0.034	6.2454
2	-0.034	6.2454
2	-0.017	6.2391
2	-0.017	6.2391
2	0	6.2391
2	0	6.2391
2	0	6.2391
2	0	6.2391
2	0.017	6.2391
2	0.017	6.2391
2	0.034	6.2454
2	0.034	6.2454
0	0.034	6.2454
0	0.034	6.2454
0	0.034	6.2454
0	0.034	6.2517
0	0.034	6.2517
0	0.034	6.2517
0	0.034	6.2517
0	0.017	6.2517
0	0.017	6.2517
0	0.017	6.258
0	0.017	6.258
0	0.017	6.258
2	0.017	6.258
2	0.034	6.258
2	0.034	6.258
2	0.051	6.2642
2	0.051	6.2642
2	0.068	6.2642
0	0.068	6.2705
0	0.068	6.2705
0	0.068	6.2705
0	0.068	6.2768
0	0.068	6.2768
0	0.068	6.2768
0	0.068	0
0	0.068	0
0	0.068	0
0	0.068	0.0062831
0	0.068	0.0062831
1	0.068	0.0062831
1	0.051	0.0062831
1	0.051	0.012566
1	0.034	0.012566
1	0.034	0.012566
1	0.017	0.012566
1	0.017	0.012566
1	0	0.018849
1	0	0.018849
1	0	0.018849
1	0	0.012566
1	-0.017	0.012566
1	-0.017	0.012566
1	-0.034	0.012566
1	-0.034	0.012566
1	-0.051	0.012566
1	-0.051	0.0062831
0	-0.051	0.0062831
0	-0.051	0.0062831
0	-0.051	0
0	-0.051	0
0	-0.051	0
0	-0.051	0
0	-0.051	6.2768
0	-0.051	6.2768
0	-0.051	6.2768
0	-0.051	6.2705
2	-0.051	6.2705
2	-0.051	6.2705
2	-0.034	6.2642
2	-0.034	6.2642
2	-0.017	6.2642
2	-0.017	6.2642
2	0	6.2642
2	0	6.2642
2	0	6.2642
2	0	6.2642
2	0.017	6.2642
2	0.017	6.2642
0	0.017	6.2642
0	0.017	6.2642
0	0.017	6.2705
0	0.017	6.2705
0	0.017	6.2705
0	0.017	6.2705
0	0.017	6.2705
0	0.017	6.2705
0	0.017	6.2705
0	0.017	6.2705
0	0.017	6.2768
0	0.017	6.2768
0	0.017	6.2768
0	0.017	6.2768
0	0.017	6.2768
1	0.017	6.2768
1	0	6.2768
1	0	6.2768
1	0	6.2768
1	0	6.2768
1	-0.017	6.2768
0	-0.017	6.2768
0	-0.017	6.2768
0	-0.017	6.2768
0	-0.017	6.2768
0	-0.017	6.2768
0	-0.017	6.2768
0	-0.017	6.2705
0	-0.017	6.2705
0	-0.017	6.2705
0	-0.017	6.2705
0	-0.017	6.2705
2	-0.017	6.2705
2	0	6.2705
2	0	6.2705
2	0	6.2705
2	0	6.2705
0	0	6.2705
0	0	6.2705
0	0	6.2705
0	0	6.2705
0	0	6.2705
0	0	6.2705
0	0	6.2705
0	0	6.2705
0	0	6.2705
0	0	6.2705
0	0	6.2705
0	0	6.2705
0	0	6.2705
0	0	6.2705
0	0	6.2705
0	0	6.2768
0	0	6.2768
0	0	6.2768
0	0	6.2768
0	0	6.2768
0	0	6.2768
0	0	6.2768
0	0	6.2768
0	0	6.2768
0	0	6.2768
0	0	6.2768
0	0	6.2768
0	0	6.2768
0	0	6.2768
0	0	6.2768
0	0	6.2768
0	0	6.2768
0	0	6.2768
0	0	6.2768
0	0	6.2768
0	0	6.2768
0	0	6.2768
1	0	6.2768
1	0	6.2768
1	0	6.2768
1	-0.017	6.2768
0	-0.017	6.2768
0	-0.017	6.2768
0	-0.017	6.2768
0	-0.017	6.2705
0	-0.017	6.2705
0	-0.017	6.2705
0	-0.017	6.2705
0	-0.017	6.2705
0	-0.017	6.2705
0	-0.017	6.2705
0	-0.017	6.2705
0	-0.017	6.2705
0	-0.017	6.2642
0	-0.017	6.2642
0	-0.017	6.2642
0	-0.017	6.2642
0	-0.017	6.2642
0	-0.017	6.2642
0	-0.017	6.2642
0	-0.017	6.258
0	-0.017	6.258
0	-0.017	6.258
0	-0.017	6.258
2	-0.017	6.258
2	-0.017	6.258
2	0	6.258
2	0	6.258
0	0	6.258
0	0	6.2517
0	0	6.2517
0	0	6.2517
0	0	6.2517
0	0	6.2517
0	0	6.2517
0	0	6.2517
0	0	6.2517
0	-0.017	6.2517
0	-0.017	6.2517
0	-0.017	6.2517
0	-0.017	6.2517
0	-0.017	6.2517
0	-0.017	6.2454
0	-0.017	6.2454
0	-0.017	6.2454
0	-0.017	6.2454
0	-0.017	6.2454
0	-0.017	6.2454
0	-0.017	6.2454
0	-0.017	6.2454
0	-0.017	6.2391
2	-0.017	6.2391
2	-0.017	6.2391
2	-0.017	6.2391
2	0	6.2391
2	0	6.2391
2	0	6.2391
2	0	6.2391
2	0.017	6.2391
2	0.017	6.2391
2	0.034	6.2391
2	0.034	6.2454
0	0.034	6.2454
0	0.034	6.2454
0	0.034	6.2454
0	0.034	6.2454
0	0.034	6.2517
0	0.034	6.2517
0	0.034	6.2517
0	0.034	6.2517
0	0.034	6.2517
0	0.017	6.2517
0	0.017	6.258
0	0.017	6.258
0	0.017	6.258
0	0.017	6.258
0	0.017	6.258
0	0.017	6.258
0	0.017	6.258
0	0.017	6.2642
0	0.017	6.2642
0	0.017	6.2642
0	0.017	6.2642
0	0.017	6.2642
0	0.017	6.2642
0	0.017	6.2642
0	0.017	6.2642
0	0.017	6.2705
0	0.017	6.2705
0	0.017	6.2705
0	0.017	6.2705
0	0.017	6.2705
0	0.017	6.2705
0	0.017	6.2705
0	0.017	6.2705
0	0.017	6.2705
0	0.017	6.2705
0	0.017	6.2768
0	0.017	6.2768
0	0.017	6.2768
0	0.017	6.2768
0	0.017	6.2768
0	0.017	6.2768
1	0.017	6.2768
1	0	6.2768
1	0	6.2768
1	0	6.2768
1	0	6.2768
1	-0.017	6.2768
1	-0.034	6.2768
0	-0.034	6.2768
0	-0.034	6.2768
0	-0.034	6.2705
0	-0.034	6.2705
0	-0.034	6.2705
0	-0.034	6.2705
0	-0.034	6.2705
0	-0.034	6.2705
0	-0.034	6.2642
0	-0.034	6.2642
0	-0.034	6.2642
0	-0.034	6.2642
0	-0.034	6.2642
0	-0.034	6.258
0	-0.034	6.258
0	-0.034	6.258
0	-0.034	6.258
0	-0.034	6.258
0	-0.034	6.2517
0	-0.034	6.2517
0	-0.034	6.2517
2	-0.034	6.2517
2	-0.034	6.2517
2	-0.017	6.2454
2	-0.017	6.2454
2	0	6.2454
2	0	6.2454
0	0	6.2454
0	0	6.2454
0	0	6.2454
0	0	6.2454
0	0	6.2454
0	0	6.2454
0	0	6.2454
0	0	6.2454
0	0	6.2454
0	-0.017	6.2454
0	-0.017	6.2454
0	-0.017	6.2391
0	-0.017	6.2391
0	-0.017	6.2391
0	-0.017	6.2391
0	-0.017	6.2391
0	-0.017	6.2391
0	-0.017	6.2391
0	-0.017	6.2391
2	-0.017	6.2328
2	-0.017	6.2328
2	0	6.2328
2	0	6.2328
2	0	6.2328
2	0	6.2328
2	0	6.2328
2	0.017	6.2328
2	0.017	6.2328
2	0.034	6.2391
0	0.034	6.2391
0	0.017	6.2391
0	0.017	6.2391
0	0.017	6.2391
0	0.017	6.2391
0	0.017	6.2454
0	0.017	6.2454
0	0.017	6.2454
0	0.017	6.2454
0	0.017	6.2454
0	0.017	6.2454
0	0.017	6.2454
0	0.017	6.2454
0	0.017	6.2454
0	0.017	6.2517
0	0	6.2517
0	0	6.2517
0	0	6.2517
0	0	6.2517
0	0	6.2517
0	0	6.2517
0	0	6.2517
0	0	6.2517
0	0	6.2517
0	0	6.2517
0	0	6.2517
0	0	6.2517
0	0	6.2517
0	0	6.2517
0	0	6.2517
0	0	6.2517
0	0	6.2517
0	0	6.2517
0	0	6.2517
0	0	6.2517
0	0	6.2517
0	0	6.2517
0	0	6.2517
0	0	6.2517
0	0	6.2517
0	0	6.2517
0	0	6.2517
0	0	6.2517
0	0	6.2517
2	0	6.2517
2	0	6.2517
2	0	6.2517
0	0	6.2517
0	0	6.2517
0	0	6.2517
0	0	6.2517
0	0	6.2517
0	0	6.2517
0	0	6.2517
0	0	6.2517
0	0	6.2517
0	0	6.2517
0	0	6.2517
0	0	6.2517
0	0	6.2517
0	0	6.2517
0	0	6.2517
0	0	6.2517
0	0	6.2517
0	0	6.2517
0	0	6.2517
0	0	6.2517
2	0	6.2517
2	0	6.2517
2	0	6.2517
2	0	6.2517
2	0.017	6.2517
2	0.017	6.2517
2	0.017	6.2517
0	0.017	6.2517
0	0.017	6.2517
0	0.017	6.2517
0	0.017	6.2517
0	0.017	6.258
0	0.017	6.258
0	0.017	6.258
0	0.017	6.258
0	0.017	6.258
0	0.017	6.258
0	0.017	6.258
0	0.017	6.258
0	0.017	6.2642
0	0.017	6.2642
0	0.017	6.2642
0	0.017	6.2642
0	0.017	6.2642
0	0.017	6.2642
0	0.017	6.2642
0	0.017	6.2642
0	0.017	6.2642
0	0.017	6.2642
0	0.017	6.2705
0	0.017	6.2705
0	0.017	6.2705
0	0	6.2705
0	0	6.2705
1	0	6.2705
1	0	6.2705
1	0	6.2705
1	0	6.2705
1	-0.017	6.2705
1	-0.017	6.2705
0	-0.017	6.2705
0	-0.017	6.2642
0	-0.017	6.2642
0	-0.017	6.2642
0	-0.017	6.2642
0	-0.017	6.2642
0	-0.017	6.2642
0	-0.034	6.2642
0	-0.034	6.258
0	-0.034	6.258
0	-0.034	6.258
0	-0.034	6.258
0	-0.034	6.258
0	-0.034	6.258
0	-0.034	6.2517
0	-0.034	6.2517
0	-0.034	6.2517
0	-0.034	6.2517
0	-0.034	6.2517
0	-0.034	6.2454
2	-0.034	6.2454
2	-0.034	6.2454
2	-0.017	6.2454
2	-0.017	6.2454
2	0	6.2454
2	0	6.2391
2	0	6.2391
0	0	6.2391
0	0	6.2391
0	0	6.2391
0	0	6.2391
0	0	6.2391
0	0	6.2391
0	0	6.2391
0	0	6.2391
0	0	6.2391
0	0	6.2391
0	0	6.2391
0	0	6.2391
0	0	6.2391
0	0	6.2391
0	-0.017	6.2391
0	-0.017	6.2391
0	-0.017	6.2391
2	-0.017	6.2391
2	0	6.2391
2	0	6.2328
2	0	6.2328
2	0	6.2328
2	0	6.2391
2	0.017	6.2391
0	0.017	6.2391
0	0.017	6.2391
0	0.017	6.2391
0	0.017	6.2391
0	0	6.2391
0	0	6.2391
0	0	6.2391
0	0	6.2391
0	0	6.2391
0	0	6.2391
0	0	6.2391
0	0	6.2391
0	0	6.2454
0	0	6.2454
0	0	6.2454
0	0	6.2454
0	0	6.2454
0	0	6.2454
0	0	6.2454
0	0	6.2454
0	0	6.2454
0	0	6.2454
0	0	6.2391
0	0	6.2391
0	0	6.2391
0	0	6.2391
0	0	6.2391
0	0	6.2391
0	0	6.2391
0	0	6.2391
0	-0.017	6.2391
0	-0.017	6.2391
0	-0.017	6.2391
2	-0.017	6.2391
2	0	6.2391
2	0	6.2391
2	0	6.2391
2	0	6.2391
2	0	6.2391
2	0.017	6.2391
2	0.017	6.2391
2	0.034	6.2391
0	0.034	6.2391
0	0.034	6.2391
0	0.034	6.2454
0	0.034	6.2454
0	0.017	6.2454
0	0.017	6.2454
0	0.017	6.2454
0	0.017	6.2454
0	0.017	6.2517
0	0.017	6.2517
0	0.017	6.2517
0	0.017	6.2517
0	0.017	6.2517
0	0.017	6.2517
0	0.017	6.2517
0	0.017	6.2517
0	0.017	6.2517
0	0.017	6.258
0	0.017	6.258
0	0.017	6.258
0	0.017	6.258
0	0	6.258
0	0	6.258
0	0	6.258
0	0	6.258
0	0	6.258
0	0	6.258
0	0	6.258
0	0	6.258
0	0	6.258
0	0	6.2642
0	0	6.2642
0	0	6.2642
0	0	6.2642
0	0	6.2642
0	0	6.2642
0	0	6.2642
0	0	6.2642
0	0	6.2642
0	0	6.2642
0	0	6.2642
0	0	6.2642
0	0	6.2642
0	0	6.2642
0	0	6.2642
0	0	6.2642
0	0	6.2642
0	0	6.2642
0	0	6.2642
0	0	6.2642
0	0	6.2642
0	0	6.2642
0	0	6.2642
0	0	6.2642
0	0	6.2642
0	0	6.2642
0	0	6.2642
0	0	6.2642
0	0	6.2642
0	0	6.2642
0	0	6.2642
0	0	6.2642
0	0	6.2642
0	0	6.2642
0	0	6.2642
0	0	6.2642
0	0	6.2642
0	0	6.2642
0	0	6.2642
0	0	6.258
0	0	6.258
0	0	6.258
0	0	6.258
0	0	6.258
0	0	6.258
0	0	6.258
0	0	6.258
0	0	6.258
0	-0.017	6.258
0	-0.017	6.258
0	-0.017	6.258
0	-0.017	6.258
0	-0.017	6.258
2	-0.017	6.2517
2	0	6.2517
2	0	6.2517
2	0	6.2517
0	0	6.2517
0	0	6.2517
0	0	6.2517
0	0	6.2517
0	0	6.2517
0	0	6.2517
0	0	6.2517
0	0	6.2517
0	0	6.2517
0	0	6.2517
0	0	6.2517
0	0	6.2517
0	0	6.2517
0	0	6.2517
0	0	6.2517
0	0	6.2517
0	0	6.2517
0	0	6.2517
0	0	6.2517
0	0	6.2517
2	0	6.2517
2	0	6.2517
2	0	6.2517
2	0	6.2517
2	0	6.2517
2	0.017	6.2517
0	0.017	6.2517
0	0.017	6.2517
0	0.017	6.2517
0	0.017	6.2517
0	0.017	6.2517
0	0.017	6.2517
0	0	6.2517
0	0	6.2517
0	0	6.258
0	0	6.258
0	0	6.258
0	0	6.258
0	0	6.258
0	0	6.258
0	0	6.258
0	0	6.258
0	0	6.258
0	0	6.258
0	0	6.258
0	0	6.258
0	0	6.258
0	0	6.258
0	0	6.258
0	0	6.258
0	0	6.258
0	0	6.258
0	0	6.258
0	0	6.258
0	0	6.258
0	0	6.258
0	0	6.258
0	0	6.258
0	0	6.258
0	0	6.258
0	0	6.258
0	0	6.258
0	0	6.258
0	0	6.258
0	0	6.258
0	0	6.258
0	0	6.258
0	0	6.258
0	0	6.258
0	0	6.258
0	0	6.258
2	0	6.258
2	0	6.258
2	0	6.258
2	0	6.258
2	0.017	6.258
2	0.017	6.258
0	0.017	6.258
0	0.017	6.258
0	0.017	6.258
0	0.017	6.2642
0	0.017	6.2642
0	0.017	6.2642
0	0.017	6.2642
0	0.017	6.2642
0	0.017	6.2642
0	0.017	6.2642
0	0.017	6.2642
0	0.017	6.2642
0	0.017	6.2705
0	0.017	6.2705
0	0.017	6.2705
0	0.017	6.2705
0	0.017	6.2705
0	0.017	6.2705
0	0.017	6.2705
0	0.017	6.2705
0	0.017	6.2705
0	0.017	6.2705
0	0.017	6.2768
0	0.017	6.2768
0	0.017	6.2768
0	0.017	6.2768
0	0.017	6.2768
0	0.017	6.2768
0	0.017	6.2768
0	0.017	6.2768
0	0.017	6.2768
0	0.017	6.2768
1	0.017	6.2768
1	0	6.2768
1	0	6.2831
1	0	6.2768
1	-0.017	6.2768
1	-0.017	6.2768
0	-0.017	6.2768
0	-0.017	6.2768
0	-0.017	6.2768
0	-0.017	6.2768
0	-0.017	6.2768
0	-0.017	6.2768
0	-0.017	6.2705
0	-0.017	6.2705
0	-0.017	6.2705
0	-0.017	6.2705
0	-0.017	6.2705
0	-0.017	6.2705
0	-0.017	6.2705
0	-0.017	6.2642
0	-0.017	6.2642
0	-0.017	6.2642
0	-0.017	6.2642
0	-0.017	6.2642
0	-0.017	6.2642
0	-0.017	6.2642
0	-0.034	6.258
0	-0.034	6.258
2	-0.034	6.258
2	-0.017	6.258
2	-0.017	6.258
2	0	6.258
2	0	6.258
2	0	6.258
0	0	6.258
0	0	6.258
0	0	6.258
0	0	6.258
0	0	6.258
0	0	6.258
0	0	6.258
0	0	6.258
0	0	6.258
0	0	6.258
0	0	6.258
0	0	6.258
0	0	6.258
0	0	6.258
0	0	6.258
0	0	6.258
0	0	6.258
0	0	6.258
0	0	6.2517
0	0	6.2517
0	0	6.2517
0	0	6.2517
2	0	6.2517
2	0	6.2517
2	0	6.2517
2	0	6.2517
2	0.017	6.2517
2	0.017	6.2517
2	0.034	6.258
0	0.034	6.258
0	0.017	6.258
0	0.017	6.258
0	0.017	6.258
0	0.017	6.258
0	0.017	6.2642
0	0.017	6.2642
0	0.017	6.2642
0	0.017	6.2642
0	0.017	6.2642
0	0.017	6.2642
0	0.017	6.2642
0	0.017	6.2705
0	0.017	6.2705
0	0.017	6.2705
0	0.017	6.2705
0	0.017	6.2705
0	0.017	6.2705
0	0.017	6.2705
0	0.017	6.2705
0	0.017	6.2705
0	0.017	6.2768
0	0.017	6.2768
0	0.017	6.2768
0	0.017	6.2768
0	0.017	6.2768
0	0.017	6.2768
0	0.017	6.2768
1	0.017	6.2768
1	0	0
1	0	0
1	0	0
1	0	0
1	-0.017	6.2768
1	-0.017	6.2768
1	-0.034	6.2768
0	-0.034	6.2768
0	-0.034	6.2768
0	-0.034	6.2768
0	-0.034	6.2705
0	-0.034	6.2705
0	-0.034	6.2705
0	-0.034	6.2705
0	-0.034	6.2705
0	-0.034	6.2642
0	-0.034	6.2642
0	-0.034	6.2642
0	-0.034	6.2642
0	-0.034	6.2642
0	-0.034	6.258
0	-0.034	6.258
0	-0.034	6.258
0	-0.034	6.258
0	-0.034	6.258
0	-0.034	6.2517
0	-0.034	6.2517
0	-0.034	6.2517
0	-0.034	6.2517
0	-0.051	6.2454
0	-0.051	6.2454
2	-0.051	6.2454
2	-0.034	6.2454
2	-0.034	6.2391
2	-0.017	6.2391
2	-0.017	6.2391
2	0	6.2391
0	0	6.2391
0	-0.017	6.2391
0	-0.017	6.2391
0	-0.017	6.2391
0	-0.017	6.2391
0	-0.017	6.2391
0	-0.017	6.2328
0	-0.017	6.2328
0	-0.017	6.2328
0	-0.017	6.2328
0	-0.017	6.2328
0	-0.017	6.2328
0	-0.017	6.2328
0	-0.034	6.2265
0	-0.034	6.2265
2	-0.034	6.2265
2	-0.017	6.2265
2	-0.017	6.2265
2	-0.017	6.2265
2	0	6.2265
2	0	6.2265
2	0	6.2265
2	0	6.2265
2	0.017	6.2265
2	0.017	6.2265
0	0.017	6.2265
0	0.017	6.2265
0	0.017	6.2265
0	0.017	6.2265
0	0	6.2265
0	0	6.2265
0	0	6.2265
0	0	6.2265
0	0	6.2328
0	0	6.2328
0	0	6.2328
0	0	6.2328
0	0	6.2328
0	0	6.2328
0	0	6.2328
0	0	6.2328
0	0	6.2328
0	0	6.2328
0	0	6.2328
0	0	6.2328
2	0	6.2328
2	0	6.2265
2	0	6.2265
2	0	6.2328
2	0.017	6.2328
2	0.017	6.2328
2	0.017	6.2328
2	0.034	6.2328
2	0.034	6.2328
2	0.051	6.2328
2	0.051	6.2391
2	0.068	6.2391
0	0.068	6.2391
0	0.068	6.2454
0	0.051	6.2454
0	0.051	6.2454
0	0.051	6.2517
0	0.051	6.2517
0	0.051	6.2517
0	0.051	6.258
0	0.051	6.258
0	0.051	6.258
0	0.051	6.2642
0	0.051	6.2642
0	0.051	6.2642
0	0.051	6.2642
0	0.051	6.2705
0	0.051	6.2705
0	0.051	6.2705
0	0.051	6.2705
0	0.051	6.2768
0	0.051	6.2768
0	0.051	6.2768
0	0.051	0
0	0.051	0
0	0.051	0
0	0.051	0
0	0.051	0.0062831
0	0.051	0.0062831
0	0.051	0.0062831
0	0.051	0.0062831
0	0.051	0.012566
0	0.051	0.012566
0	0.051	0.012566
0	0.051	0.018849
0	0.051	0.018849
0	0.051	0.018849
0	0.051	0.018849
0	0.051	0.025132
1	0.051	0.025132
1	0.051	0.025132
1	0.034	0.031415
1	0.034	0.031415
1	0.017	0.031415
1	0.017	0.031415
1	0	0.031415
1	0	0.031415
1	0	0.031415
1	0	0.031415
1	0	0.031415
1	-0.017	0.031415
1	-0.017	0.031415
1	-0.034	0.031415
1	-0.034	0.031415
1	-0.051	0.025132
1	-0.051	0.025132
1	-0.068	0.025132
1	-0.068	0.018849
0	-0.068	0.018849
0	-0.068	0.018849
0	-0.068	0.012566
0	-0.068	0.012566
0	-0.068	0.012566
0	-0.068	0.0062831
0	-0.068	0.0062831
0	-0.068	0
0	-0.068	0
0	-0.068	0
0	-0.068	6.2768
0	-0.068	6.2768
0	-0.068	6.2768
0	-0.068	6.2705
0	-0.068	6.2705
2	-0.068	6.2705
2	-0.051	6.2642
2	-0.051	6.2642
2	-0.034	6.2642
2	-0.034	6.258
2	-0.017	6.258
2	-0.017	6.258
2	0	6.258
2	0	6.258
2	0	6.258
2	0	6.258
0	0	6.258
0	0	6.258
[truncated: 5,162 more rows]
