# Supplementary material for: Skilled motor control of an inverted pendulum implies low entropy of states but high entropy of actions
Source: PLoS Comput Biol. 2023 Jan 6;19(1):e1010810. doi: 10.1371/journal.pcbi.1010810 (PMC9851554; doi:10.1371/journal.pcbi.1010810)
Supplement: S2 File — The dataset within the file contains the data collected during the experiment. Each CSV file named “FRI_p_l.csv” corresponds to a different trial, where “p” stands for an unique numerical participant’s identifier and “l” stands for pendulum length (where “2” corresponds to 0.2, “3” to 0.3 m, “4” to 0.4 m, etc.). In every file, rows correspond to subsequent time steps, sampled with a frequency of 0.017 s. For every recorded time step, each column contains: the action selected by the trial’s participant (“action”). The value 0 corresponds to a “no action”, the value 1 represents an action that pushes the pendulum towards the clockwise direction and the value 2 corresponds to an action that pushes the pendulum towards the anti-clockwise direction.the angular velocity of the pendulum at that time step (“ang. velocity”), measured in rad s−1.the angle of the pendulum at that time step (“angle”), measured in rad with values in the interval [0, 2π) rad. The angle 0 rad corresponds to the pendulum oriented in its upright position.the single utility value associated to the whole trial (“utility”). (ZIP) [file pcbi.1010810.s002.zip › ExperimentalData/FRI_18_6.csv]

action	angular vel.	angle	trial utility
2	0	6.2705	-3.2297
2	0	3.2358
2	0	3.2358
2	0	3.2358
2	-0.017	3.2358
2	-0.017	3.2358
2	-0.017	3.2358
2	-0.034	3.2358
2	-0.034	3.2358
2	-0.034	3.2295
2	-0.034	3.2295
2	-0.051	3.2295
2	-0.051	3.2295
2	-0.051	3.2232
2	-0.051	3.2232
2	-0.068	3.2232
2	-0.068	3.217
2	-0.068	3.217
2	-0.068	3.217
2	-0.085	3.2107
2	-0.085	3.2107
2	-0.085	3.2044
2	-0.085	3.2044
2	-0.085	3.2044
2	-0.102	3.1981
2	-0.102	3.1981
2	-0.102	3.1918
2	-0.102	3.1918
2	-0.102	3.1855
2	-0.102	3.1793
2	-0.102	3.1793
2	-0.102	3.173
2	-0.085	3.173
2	-0.068	3.1667
2	-0.068	3.1667
2	-0.051	3.1667
2	-0.034	3.1667
2	-0.017	3.1604
2	-0.017	3.1604
2	0	3.1604
2	0	3.1604
2	0	3.1604
2	0.017	3.1604
2	0.034	3.1604
2	0.051	3.1667
2	0.051	3.1667
2	0.068	3.1667
2	0.085	3.173
2	0.085	3.173
2	0.102	3.1793
2	0.119	3.1793
2	0.119	3.1855
2	0.136	3.1855
2	0.153	3.1918
0	0.153	3.1981
0	0.136	3.2044
0	0.136	3.2044
0	0.136	3.2107
0	0.136	3.217
0	0.119	3.217
0	0.119	3.2232
0	0.119	3.2295
0	0.119	3.2295
0	0.102	3.2358
0	0.102	3.2358
0	0.102	3.2421
0	0.102	3.2421
2	0.085	3.2484
2	0.102	3.2484
2	0.102	3.2546
2	0.119	3.2546
2	0.119	3.2609
2	0.119	3.2672
2	0.136	3.2672
2	0.136	3.2735
2	0.153	3.2798
2	0.153	3.2861
2	0.153	3.2861
2	0.17	3.2923
2	0.17	3.2986
2	0.17	3.3049
2	0.187	3.3112
2	0.187	3.3175
2	0.187	3.3238
2	0.187	3.33
2	0.204	3.33
2	0.204	3.3363
2	0.204	3.3489
2	0.204	3.3552
2	0.204	3.3615
2	0.221	3.3677
2	0.221	3.374
2	0.221	3.3803
2	0.221	3.3866
2	0.221	3.3929
2	0.221	3.3992
2	0.221	3.4054
2	0.221	3.4117
2	0.221	3.418
2	0.221	3.4243
2	0.221	3.4306
2	0.221	3.4431
2	0.221	3.4494
2	0.221	3.4557
2	0.204	3.462
2	0.204	3.4683
0	0.187	3.4745
0	0.17	3.4808
0	0.153	3.4808
0	0.136	3.4871
0	0.119	3.4934
0	0.102	3.4997
0	0.085	3.4997
0	0.068	3.4997
0	0.051	3.506
0	0.034	3.506
0	0.017	3.506
0	0	3.506
0	0	3.506
0	-0.017	3.506
0	-0.034	3.506
0	-0.051	3.506
0	-0.068	3.4997
0	-0.085	3.4997
0	-0.102	3.4934
0	-0.119	3.4934
0	-0.136	3.4871
0	-0.153	3.4808
0	-0.17	3.4808
0	-0.187	3.4745
0	-0.204	3.4683
1	-0.221	3.462
1	-0.255	3.4494
1	-0.289	3.4431
1	-0.306	3.4369
1	-0.34	3.4243
1	-0.374	3.4117
1	-0.391	3.3992
1	-0.425	3.3866
1	-0.442	3.374
1	-0.476	3.3615
1	-0.493	3.3489
1	-0.51	3.33
1	-0.544	3.3175
1	-0.561	3.2986
1	-0.578	3.2798
1	-0.595	3.2609
1	-0.612	3.2484
1	-0.646	3.2232
1	-0.663	3.2044
1	-0.663	3.1855
1	-0.68	3.1667
1	-0.697	3.1478
1	-0.714	3.1227
1	-0.731	3.1038
1	-0.731	3.0787
1	-0.748	3.0599
1	-0.748	3.0347
1	-0.765	3.0096
1	-0.765	2.9908
1	-0.765	2.9656
1	-0.782	2.9405
1	-0.782	2.9154
1	-0.782	2.8965
1	-0.782	2.8714
1	-0.782	2.8462
1	-0.782	2.8211
1	-0.782	2.8023
1	-0.765	2.7771
1	-0.765	2.752
1	-0.765	2.7269
1	-0.748	2.708
1	-0.748	2.6829
1	-0.731	2.664
1	-0.731	2.6389
1	-0.714	2.62
1	-0.697	2.5949
1	-0.68	2.5761
1	-0.68	2.5572
1	-0.663	2.5321
1	-0.646	2.5132
1	-0.629	2.4944
1	-0.612	2.4755
0	-0.578	2.4567
0	-0.544	2.4378
0	-0.51	2.4253
0	-0.476	2.4064
0	-0.442	2.3939
0	-0.408	2.3813
0	-0.374	2.3687
0	-0.34	2.3562
0	-0.306	2.3499
0	-0.272	2.3373
0	-0.238	2.331
0	-0.204	2.3247
0	-0.17	2.3185
0	-0.119	2.3122
0	-0.085	2.3122
0	-0.051	2.3122
0	-0.017	2.3059
0	0	2.3059
0	0.034	2.3059
0	0.085	2.3122
0	0.119	2.3122
0	0.153	2.3185
0	0.187	2.3247
2	0.221	2.331
2	0.272	2.3373
2	0.323	2.3499
2	0.374	2.3562
2	0.425	2.3687
2	0.476	2.3813
2	0.51	2.4001
2	0.561	2.4127
2	0.612	2.4316
2	0.646	2.4504
2	0.697	2.4693
2	0.748	2.4944
2	0.782	2.5195
2	0.833	2.5447
2	0.867	2.5698
2	0.901	2.5949
2	0.952	2.62
2	0.986	2.6515
2	1.02	2.6829
2	1.054	2.7143
2	1.088	2.7457
2	1.122	2.7771
2	1.139	2.8148
2	1.173	2.8462
2	1.207	2.8839
2	1.224	2.9216
2	1.241	2.9593
2	1.275	2.997
2	1.292	3.0347
2	1.309	3.0724
2	1.326	3.1101
2	1.326	3.1541
2	1.343	3.1918
2	1.36	3.2358
2	1.36	3.2735
2	1.36	3.3175
2	1.36	3.3552
2	1.377	3.3992
2	1.36	3.4369
2	1.36	3.4808
2	1.36	3.5248
2	1.36	3.5625
2	1.343	3.6065
2	1.326	3.6442
2	1.326	3.6819
2	1.309	3.7259
2	1.292	3.7636
2	1.275	3.8013
2	1.258	3.839
2	1.241	3.8767
2	1.207	3.9144
2	1.19	3.9521
2	1.173	3.9898
2	1.139	4.0212
2	1.122	4.0589
2	1.088	4.0903
2	1.054	4.1217
0	1.02	4.1531
0	0.969	4.1845
0	0.935	4.2097
0	0.884	4.2411
0	0.833	4.2662
0	0.799	4.2914
0	0.748	4.3165
0	0.697	4.3353
0	0.663	4.3542
0	0.612	4.373
0	0.561	4.3919
0	0.51	4.4107
0	0.459	4.4233
0	0.408	4.4359
0	0.374	4.4484
0	0.323	4.461
0	0.272	4.4673
0	0.221	4.4798
0	0.17	4.4861
0	0.119	4.4861
0	0.068	4.4924
0	0.034	4.4924
0	0	4.4924
0	-0.051	4.4924
0	-0.102	4.4924
0	-0.153	4.4861
0	-0.204	4.4798
0	-0.255	4.4736
0	-0.306	4.4673
0	-0.34	4.4547
0	-0.391	4.4421
1	-0.442	4.4296
1	-0.51	4.417
1	-0.561	4.3982
1	-0.629	4.3793
1	-0.68	4.3605
1	-0.748	4.3416
1	-0.799	4.3165
1	-0.867	4.2914
1	-0.918	4.2662
1	-0.986	4.2348
1	-1.037	4.2034
1	-1.088	4.172
1	-1.156	4.1406
1	-1.207	4.1029
1	-1.258	4.0652
1	-1.309	4.0275
1	-1.36	3.9898
1	-1.411	3.9458
1	-1.462	3.9018
1	-1.513	3.8578
1	-1.547	3.8138
1	-1.598	3.7636
1	-1.632	3.7133
1	-1.666	3.6631
1	-1.717	3.6128
1	-1.751	3.5625
1	-1.768	3.5122
1	-1.802	3.4557
1	-1.836	3.3992
1	-1.853	3.3426
1	-1.87	3.2861
1	-1.904	3.2295
1	-1.904	3.173
1	-1.921	3.1164
1	-1.938	3.0599
1	-1.938	2.997
1	-1.955	2.9405
1	-1.955	2.8839
1	-1.938	2.8211
1	-1.938	2.7646
1	-1.938	2.708
1	-1.921	2.6515
1	-1.921	2.5886
1	-1.904	2.5321
1	-1.887	2.4755
1	-1.87	2.419
1	-1.836	2.3624
1	-1.819	2.3122
1	-1.785	2.2556
1	-1.768	2.1991
1	-1.734	2.1488
1	-1.7	2.0986
1	-1.683	2.0483
1	-1.649	1.998
1	-1.615	1.9478
1	-1.581	1.8975
1	-1.547	1.8535
1	-1.513	1.8033
1	-1.462	1.7593
1	-1.428	1.7153
1	-1.394	1.6713
1	-1.36	1.6336
1	-1.326	1.5896
1	-1.292	1.5519
0	-1.241	1.5142
0	-1.19	1.4765
0	-1.139	1.4451
0	-1.088	1.4074
0	-1.037	1.376
0	-0.986	1.3446
0	-0.935	1.3195
0	-0.884	1.288
0	-0.833	1.2629
0	-0.782	1.2378
0	-0.748	1.2189
0	-0.697	1.1938
0	-0.646	1.1749
0	-0.595	1.1561
0	-0.561	1.1372
0	-0.51	1.1184
0	-0.459	1.1058
0	-0.425	1.0933
0	-0.374	1.0807
0	-0.34	1.0681
0	-0.289	1.0618
0	-0.238	1.0493
0	-0.204	1.043
0	-0.153	1.0367
0	-0.119	1.0367
0	-0.068	1.0304
0	-0.034	1.0304
0	0	1.0304
0	0.034	1.0304
0	0.085	1.0304
0	0.119	1.0367
0	0.17	1.043
0	0.204	1.043
0	0.255	1.0556
0	0.306	1.0618
0	0.34	1.0744
0	0.391	1.0807
0	0.425	1.0933
0	0.476	1.1121
0	0.527	1.1247
0	0.561	1.1435
0	0.612	1.1561
0	0.663	1.1812
2	0.697	1.2001
2	0.765	1.2189
2	0.816	1.2441
2	0.884	1.2692
2	0.952	1.3006
2	1.003	1.3257
2	1.071	1.3572
2	1.122	1.3948
2	1.19	1.4263
2	1.258	1.464
2	1.309	1.5017
2	1.377	1.5456
2	1.445	1.5896
2	1.513	1.6336
2	1.564	1.6776
2	1.632	1.7279
2	1.7	1.7781
2	1.751	1.8284
2	1.819	1.8786
2	1.87	1.9352
2	1.938	1.9917
2	1.989	2.0546
2	2.04	2.1111
2	2.108	2.174
2	2.159	2.2431
2	2.21	2.3059
2	2.244	2.375
2	2.295	2.4441
2	2.346	2.5132
2	2.38	2.5823
2	2.414	2.6578
2	2.448	2.7269
2	2.482	2.8023
2	2.516	2.8777
2	2.533	2.9531
2	2.55	3.0284
2	2.567	3.1038
2	2.584	3.1855
2	2.584	3.2609
2	2.584	3.3426
2	2.584	3.418
2	2.584	3.4934
2	2.584	3.5751
2	2.567	3.6505
2	2.55	3.7259
2	2.533	3.8076
2	2.516	3.883
2	2.499	3.9583
2	2.465	4.0338
2	2.448	4.1029
2	2.414	4.1783
2	2.38	4.2537
2	2.346	4.3228
2	2.312	4.3919
2	2.278	4.461
2	2.244	4.5301
2	2.21	4.5992
2	2.159	4.6621
2	2.125	4.7249
2	2.091	4.7877
2	2.057	4.8506
0	2.006	4.9134
0	1.955	4.9762
0	1.904	5.0328
0	1.853	5.0893
0	1.819	5.1459
0	1.768	5.1961
0	1.717	5.2527
0	1.683	5.3029
0	1.632	5.3532
0	1.598	5.4035
0	1.564	5.4474
0	1.513	5.4914
0	1.479	5.5417
0	1.445	5.5857
0	1.428	5.6297
0	1.394	5.6674
0	1.36	5.7113
0	1.326	5.749
0	1.309	5.793
0	1.292	5.8307
1	1.258	5.8684
1	1.224	5.9061
1	1.207	5.9438
1	1.173	5.9815
1	1.139	6.0129
1	1.122	6.0506
1	1.088	6.082
1	1.071	6.1135
1	1.054	6.1449
1	1.02	6.1763
1	1.003	6.2077
1	0.986	6.2391
1	0.969	6.2705
1	0.969	0.012566
1	0.952	0.043982
1	0.935	0.075397
1	0.935	0.10053
1	0.918	0.13195
1	0.918	0.15708
1	0.918	0.18221
1	0.901	0.21363
1	0.901	0.23876
1	0.901	0.26389
1	0.901	0.29531
1	0.901	0.32044
1	0.901	0.34557
1	0.918	0.37699
1	0.918	0.40212
1	0.918	0.43353
1	0.935	0.45867
1	0.935	0.49008
1	0.952	0.51521
1	0.952	0.54663
1	0.969	0.57176
1	0.986	0.60318
1	1.02	0.63459
1	1.071	0.66601
1	1.122	0.69742
1	1.156	0.73512
1	1.207	0.76654
1	1.258	0.80424
1	1.309	0.84822
1	1.36	0.88592
1	1.411	0.9299
1	1.462	0.97388
1	1.513	1.0179
1	1.581	1.0618
1	1.632	1.1121
1	1.683	1.1624
1	1.751	1.2126
1	1.802	1.2692
1	1.87	1.3195
1	1.938	1.376
1	1.989	1.4388
1	2.057	1.5017
1	2.125	1.5645
1	2.176	1.6273
1	2.244	1.6902
1	2.312	1.7593
1	2.346	1.8347
1	2.397	1.9038
1	2.448	1.9792
1	2.482	2.0483
1	2.533	2.1237
1	2.567	2.2054
1	2.601	2.2808
1	2.635	2.3624
1	2.669	2.4378
1	2.703	2.5195
1	2.737	2.6012
1	2.754	2.6829
1	2.771	2.7646
1	2.788	2.8525
1	2.788	2.9342
1	2.805	3.0222
1	2.805	3.1038
1	2.805	3.1855
1	2.805	3.2735
1	2.788	3.3552
1	2.771	3.4431
1	2.754	3.5248
1	2.737	3.6065
1	2.703	3.6882
1	2.686	3.7699
1	2.652	3.8515
1	2.618	3.9269
1	2.567	4.0086
1	2.533	4.084
1	2.482	4.1594
1	2.448	4.2348
1	2.397	4.3039
1	2.346	4.3793
1	2.295	4.4484
1	2.244	4.5175
1	2.193	4.5804
1	2.142	4.6495
1	2.091	4.7123
1	2.04	4.7752
1	1.989	4.838
1	1.955	4.8945
1	1.904	4.9511
1	1.853	5.0076
1	1.802	5.0642
1	1.751	5.1207
1	1.7	5.171
1	1.666	5.2213
1	1.615	5.2715
1	1.581	5.3155
1	1.53	5.3658
1	1.496	5.4097
1	1.462	5.4537
1	1.411	5.4977
1	1.377	5.5417
1	1.343	5.5794
1	1.326	5.6234
1	1.292	5.6611
1	1.258	5.6988
1	1.224	5.7365
1	1.173	5.7742
1	1.139	5.8119
1	1.105	5.8433
1	1.071	5.8747
1	1.037	5.9061
1	1.003	5.9375
1	0.969	5.9689
1	0.952	6.0004
1	0.918	6.0255
1	0.901	6.0506
1	0.867	6.082
1	0.85	6.1072
1	0.833	6.1323
1	0.799	6.1574
1	0.782	6.1826
1	0.765	6.2014
1	0.748	6.2265
1	0.731	6.2517
1	0.714	6.2705
1	0.697	0.012566
1	0.697	0.031415
1	0.68	0.050265
1	0.663	0.075397
1	0.663	0.094246
1	0.646	0.1131
1	0.646	0.13195
1	0.646	0.15079
1	0.629	0.16964
1	0.629	0.18849
1	0.629	0.20734
1	0.629	0.22619
1	0.612	0.24504
1	0.612	0.26389
1	0.612	0.28274
1	0.612	0.30159
1	0.629	0.32044
1	0.629	0.33929
1	0.629	0.35814
1	0.663	0.38327
1	0.697	0.40212
1	0.714	0.42097
1	0.731	0.4461
1	0.748	0.46495
1	0.782	0.49008
1	0.799	0.51521
1	0.833	0.54035
1	0.85	0.56548
1	0.884	0.59061
1	0.901	0.61574
1	0.935	0.64716
1	0.969	0.67229
1	1.003	0.70371
1	1.037	0.73512
1	1.054	0.76654
1	1.105	0.79795
1	1.139	0.82937
1	1.173	0.86707
1	1.207	0.90477
1	1.241	0.93618
1	1.292	0.98016
1	1.326	1.0179
1	1.377	1.0556
1	1.411	1.0995
1	1.462	1.1435
1	1.513	1.1875
1	1.547	1.2315
1	1.598	1.2817
1	1.649	1.332
1	1.7	1.3823
1	1.734	1.4325
1	1.785	1.4828
1	1.836	1.5394
1	1.887	1.5959
1	1.938	1.6525
1	1.989	1.7153
1	2.04	1.7718
1	2.074	1.8347
1	2.125	1.8975
1	2.176	1.9666
1	2.227	2.0294
1	2.261	2.0986
1	2.295	2.1677
1	2.346	2.2368
1	2.38	2.3059
1	2.414	2.3813
1	2.448	2.4504
1	2.482	2.5258
1	2.499	2.6012
1	2.516	2.6766
1	2.55	2.752
1	2.55	2.8274
1	2.567	2.9091
1	2.584	2.9845
1	2.584	3.0599
1	2.584	3.1416
1	2.584	3.217
1	2.567	3.2923
1	2.567	3.374
1	2.55	3.4494
1	2.533	3.5248
1	2.499	3.6002
1	2.482	3.6756
1	2.448	3.751
1	2.414	3.8264
1	2.38	3.8955
1	2.346	3.9709
1	2.312	4.04
1	2.278	4.1091
1	2.227	4.172
1	2.176	4.2411
1	2.142	4.3039
1	2.091	4.373
1	2.04	4.4296
1	1.989	4.4924
1	1.938	4.5553
1	1.887	4.6118
1	1.836	4.6683
1	1.785	4.7186
1	1.734	4.7752
1	1.683	4.8254
1	1.632	4.8757
1	1.581	4.926
1	1.53	4.9699
1	1.479	5.0139
1	1.445	5.0579
1	1.394	5.1019
1	1.343	5.1459
1	1.292	5.1836
1	1.258	5.2213
1	1.207	5.2589
1	1.173	5.2966
1	1.122	5.3343
1	1.088	5.3658
1	1.054	5.3972
1	1.003	5.4286
1	0.969	5.46
1	0.935	5.4851
1	0.901	5.5166
1	0.867	5.5417
1	0.833	5.5668
1	0.799	5.592
1	0.765	5.6171
1	0.731	5.6359
1	0.697	5.6611
1	0.68	5.6799
1	0.646	5.6988
1	0.629	5.7176
1	0.595	5.7365
1	0.561	5.7553
1	0.544	5.7742
1	0.527	5.7867
1	0.493	5.8056
1	0.476	5.8182
1	0.459	5.837
1	0.425	5.8496
1	0.408	5.8621
1	0.391	5.8747
1	0.374	5.8873
1	0.357	5.8936
1	0.323	5.9061
1	0.306	5.9187
1	0.289	5.925
1	0.272	5.9313
1	0.255	5.9438
1	0.238	5.9501
1	0.221	5.9564
1	0.204	5.9627
1	0.204	5.9689
1	0.187	5.9752
1	0.17	5.9815
1	0.153	5.9878
1	0.136	5.9941
1	0.119	5.9941
1	0.102	6.0004
1	0.102	6.0004
1	0.085	6.0066
1	0.068	6.0066
1	0.051	6.0129
1	0.034	6.0129
1	0.034	6.0129
1	0.017	6.0129
1	0	6.0129
1	0	6.0129
2	0	6.0129
2	0	6.0129
2	0	6.0129
2	0	6.0129
2	0	6.0129
2	0	6.0129
2	0	6.0129
2	0	6.0129
2	0	6.0129
2	0	6.0129
2	0	6.0129
2	0	6.0129
2	0	6.0066
2	0	6.0066
2	0	6.0066
2	0	6.0066
2	0	6.0066
2	0	6.0066
2	0	6.0066
2	0	6.0066
2	0	6.0066
2	0	6.0066
2	0	6.0066
2	0	6.0066
2	0	6.0066
2	0	6.0066
2	0	6.0066
2	0	6.0066
2	0	6.0004
2	0	6.0004
2	0	6.0004
2	0	6.0004
2	0	6.0004
2	0	6.0004
2	0	6.0004
2	0	6.0004
2	0	6.0004
2	0	6.0004
2	0	6.0004
2	0	6.0004
2	0	6.0004
2	0	6.0004
2	0	6.0004
2	-0.017	5.9941
2	-0.017	5.9941
2	-0.017	5.9941
2	-0.017	5.9941
2	-0.017	5.9941
2	-0.017	5.9941
2	-0.017	5.9941
2	-0.017	5.9941
2	-0.017	5.9941
2	-0.017	5.9941
2	-0.017	5.9941
2	-0.017	5.9878
2	-0.017	5.9878
2	-0.017	5.9878
2	-0.017	5.9878
2	-0.017	5.9878
2	-0.017	5.9878
2	-0.017	5.9878
2	-0.017	5.9878
2	-0.017	5.9815
2	-0.017	5.9815
2	-0.017	5.9815
2	-0.034	5.9815
2	-0.034	5.9815
2	-0.034	5.9815
2	-0.034	5.9752
2	-0.034	5.9752
2	-0.034	5.9752
2	-0.034	5.9752
2	-0.034	5.9752
2	-0.034	5.9689
2	-0.034	5.9689
2	-0.034	5.9689
2	-0.051	5.9689
2	-0.051	5.9627
0	-0.068	5.9627
0	-0.068	5.9627
0	-0.085	5.9564
0	-0.102	5.9564
0	-0.119	5.9501
0	-0.136	5.9501
2	-0.153	5.9438
2	-0.153	5.9375
2	-0.17	5.9313
2	-0.17	5.925
2	-0.17	5.925
2	-0.17	5.9187
2	-0.17	5.9124
2	-0.187	5.9061
2	-0.187	5.8998
2	-0.187	5.8936
2	-0.204	5.8873
2	-0.204	5.881
2	-0.204	5.8747
2	-0.221	5.8684
2	-0.221	5.8621
2	-0.221	5.8559
2	-0.238	5.8496
2	-0.238	5.837
2	-0.255	5.8307
2	-0.255	5.8244
0	-0.289	5.8182
0	-0.306	5.8056
0	-0.323	5.7993
0	-0.357	5.7867
1	-0.374	5.7742
1	-0.408	5.7616
1	-0.442	5.749
1	-0.493	5.7365
1	-0.527	5.7176
1	-0.561	5.705
1	-0.612	5.6862
1	-0.646	5.6674
1	-0.697	5.6485
1	-0.731	5.6234
1	-0.782	5.6045
1	-0.833	5.5794
1	-0.867	5.5543
1	-0.918	5.5228
1	-0.969	5.4977
1	-1.02	5.4663
1	-1.071	5.4349
1	-1.122	5.4035
1	-1.173	5.3658
1	-1.224	5.3281
1	-1.275	5.2904
1	-1.326	5.2527
1	-1.394	5.215
1	-1.445	5.171
1	-1.496	5.127
1	-1.564	5.0767
1	-1.615	5.0328
1	-1.683	4.9825
1	-1.734	4.9322
1	-1.802	4.8757
1	-1.87	4.8191
1	-1.921	4.7626
1	-1.989	4.706
1	-2.057	4.6432
1	-2.108	4.5804
1	-2.176	4.5175
1	-2.244	4.4484
1	-2.295	4.3856
1	-2.363	4.3102
1	-2.414	4.2411
1	-2.465	4.1657
1	-2.516	4.0903
1	-2.584	4.0149
1	-2.618	3.9395
0	-2.652	3.8578
0	-2.686	3.7761
0	-2.72	3.6945
0	-2.737	3.6128
0	-2.754	3.5311
0	-2.771	3.4494
0	-2.788	3.3615
0	-2.788	3.2798
0	-2.805	3.1981
0	-2.805	3.1101
0	-2.788	3.0284
0	-2.788	2.9468
0	-2.771	2.8588
0	-2.754	2.7771
0	-2.737	2.6955
0	-2.703	2.6138
0	-2.686	2.5321
0	-2.652	2.4504
0	-2.618	2.375
0	-2.584	2.2933
0	-2.533	2.2179
0	-2.499	2.1425
0	-2.448	2.0671
0	-2.397	1.9917
0	-2.363	1.9226
0	-2.312	1.8535
0	-2.261	1.7844
0	-2.21	1.7153
0	-2.159	1.6525
0	-2.108	1.5833
0	-2.057	1.5205
0	-2.006	1.464
0	-1.955	1.4011
0	-1.904	1.3446
0	-1.853	1.288
0	-1.802	1.2315
0	-1.751	1.1812
0	-1.717	1.1247
0	-1.666	1.0744
0	-1.615	1.0241
0	-1.581	0.98016
0	-1.53	0.9299
0	-1.496	0.88592
0	-1.462	0.84193
0	-1.428	0.79795
0	-1.377	0.75397
0	-1.343	0.71627
0	-1.326	0.67229
2	-1.292	0.63459
2	-1.241	0.59689
2	-1.207	0.5592
2	-1.156	0.5215
2	-1.122	0.49008
2	-1.088	0.45238
2	-1.054	0.42097
2	-1.02	0.38955
2	-0.986	0.36442
2	-0.952	0.333
2	-0.918	0.30159
2	-0.901	0.27646
0	-0.884	0.25132
0	-0.867	0.21991
0	-0.85	0.19478
0	-0.85	0.16964
0	-0.833	0.14451
0	-0.833	0.11938
0	-0.833	0.094246
0	-0.816	0.069114
2	-0.816	0.043982
2	-0.799	0.018849
2	-0.782	6.2768
2	-0.782	6.258
2	-0.765	6.2328
2	-0.748	6.2077
2	-0.748	6.1889
2	-0.731	6.1637
2	-0.731	6.1449
2	-0.714	6.1197
2	-0.714	6.1009
2	-0.714	6.0758
2	-0.714	6.0569
2	-0.697	6.0318
2	-0.697	6.0129
2	-0.697	5.9941
2	-0.697	5.9689
2	-0.714	5.9501
2	-0.714	5.925
2	-0.714	5.9061
2	-0.714	5.881
2	-0.731	5.8621
2	-0.731	5.837
0	-0.748	5.8182
0	-0.782	5.793
0	-0.799	5.7679
1	-0.816	5.7428
1	-0.867	5.7176
1	-0.901	5.6925
1	-0.935	5.6674
1	-0.986	5.6359
1	-1.037	5.6045
1	-1.071	5.5731
1	-1.122	5.5417
1	-1.173	5.504
1	-1.224	5.4726
1	-1.258	5.4349
1	-1.309	5.3909
1	-1.377	5.3532
1	-1.428	5.3092
1	-1.479	5.2652
1	-1.53	5.2213
1	-1.598	5.1773
0	-1.632	5.127
0	-1.683	5.0767
0	-1.717	5.0265
0	-1.768	4.9699
0	-1.819	4.9197
0	-1.87	4.8631
0	-1.921	4.8066
0	-1.972	4.75
0	-2.023	4.6872
0	-2.057	4.6244
0	-2.108	4.5615
0	-2.159	4.4987
0	-2.21	4.4296
0	-2.261	4.3667
0	-2.295	4.2976
0	-2.346	4.2285
0	-2.38	4.1531
0	-2.431	4.084
0	-2.465	4.0086
0	-2.499	3.9332
0	-2.533	3.8578
0	-2.567	3.7824
0	-2.584	3.707
0	-2.618	3.6254
0	-2.635	3.5499
0	-2.652	3.4683
0	-2.669	3.3866
0	-2.669	3.3049
0	-2.686	3.2295
0	-2.686	3.1478
0	-2.669	3.0661
0	-2.669	2.9845
0	-2.652	2.9028
0	-2.652	2.8274
0	-2.618	2.7457
0	-2.601	2.664
0	-2.584	2.5886
0	-2.55	2.5132
0	-2.516	2.4378
0	-2.482	2.3624
0	-2.448	2.287
0	-2.397	2.2117
0	-2.363	2.1425
0	-2.312	2.0734
0	-2.278	2.0043
0	-2.227	1.9352
0	-2.176	1.8661
0	-2.125	1.8033
0	-2.074	1.7404
0	-2.023	1.6776
0	-1.972	1.6148
0	-1.921	1.5582
0	-1.87	1.5017
0	-1.819	1.4451
0	-1.768	1.3886
0	-1.717	1.3383
0	-1.666	1.288
0	-1.632	1.2378
0	-1.581	1.1875
0	-1.53	1.1435
0	-1.479	1.0995
0	-1.445	1.0556
0	-1.394	1.0116
0	-1.36	0.9676
0	-1.309	0.9299
0	-1.275	0.8922
0	-1.241	0.8545
0	-1.19	0.8168
0	-1.156	0.7791
2	-1.122	0.74769
2	-1.071	0.70999
2	-1.037	0.67858
2	-0.986	0.64716
2	-0.935	0.62203
2	-0.901	0.59061
2	-0.85	0.56548
2	-0.816	0.54035
2	-0.782	0.51521
2	-0.748	0.49008
2	-0.697	0.47123
2	-0.663	0.45238
0	-0.646	0.42725
0	-0.629	0.4084
0	-0.612	0.38955
0	-0.578	0.37699
0	-0.561	0.35814
0	-0.544	0.33929
0	-0.527	0.32044
0	-0.51	0.30787
0	-0.493	0.28902
0	-0.493	0.27646
0	-0.476	0.26389
0	-0.459	0.24504
0	-0.442	0.23247
0	-0.442	0.21991
0	-0.425	0.20734
0	-0.408	0.19478
0	-0.408	0.18221
0	-0.391	0.16964
0	-0.391	0.15708
0	-0.374	0.14451
0	-0.374	0.13195
0	-0.374	0.12566
0	-0.357	0.1131
0	-0.357	0.10053
0	-0.357	0.087963
2	-0.34	0.08168
2	-0.323	0.069114
2	-0.306	0.056548
2	-0.289	0.050265
2	-0.272	0.037699
2	-0.255	0.031415
2	-0.255	0.025132
2	-0.238	0.018849
2	-0.221	0.012566
2	-0.204	0.0062831
2	-0.187	0
2	-0.17	6.2768
2	-0.17	6.2705
2	-0.153	6.2642
2	-0.136	6.258
2	-0.119	6.258
2	-0.119	6.2517
2	-0.102	6.2517
2	-0.085	6.2454
2	-0.085	6.2454
2	-0.068	6.2391
2	-0.051	6.2391
2	-0.034	6.2391
2	-0.034	6.2328
2	-0.017	6.2328
2	0	6.2328
2	0	6.2328
2	0	6.2328
2	0	6.2328
2	0.017	6.2328
0	0.017	6.2328
0	0.017	6.2328
2	0.017	6.2391
2	0.017	6.2391
2	0.034	6.2391
2	0.051	6.2391
2	0.051	6.2391
2	0.068	6.2454
2	0.085	6.2454
2	0.102	6.2517
2	0.102	6.2517
2	0.119	6.258
2	0.136	6.258
2	0.136	6.2642
0	0.136	6.2705
0	0.136	6.2705
0	0.136	6.2768
0	0.136	0
0	0.136	0.0062831
0	0.136	0.0062831
0	0.136	0.012566
0	0.136	0.018849
0	0.136	0.018849
1	0.153	0.025132
1	0.136	0.031415
1	0.119	0.037699
1	0.102	0.037699
1	0.102	0.043982
1	0.085	0.043982
1	0.068	0.050265
1	0.068	0.050265
1	0.051	0.050265
1	0.051	0.056548
1	0.034	0.056548
1	0.017	0.056548
1	0.017	0.056548
1	0	0.056548
1	0	0.056548
0	0	0.056548
0	0	0.056548
0	0	0.056548
0	0	0.056548
0	0	0.056548
0	0.017	0.056548
2	0.017	0.062831
2	0.034	0.062831
2	0.051	0.062831
2	0.068	0.062831
0	0.068	0.069114
0	0.068	0.069114
0	0.068	0.069114
0	0.085	0.075397
0	0.085	0.075397
0	0.085	0.08168
0	0.085	0.08168
0	0.102	0.087963
1	0.102	0.087963
1	0.085	0.094246
1	0.085	0.094246
1	0.068	0.094246
1	0.068	0.10053
1	0.051	0.10053
1	0.051	0.10053
1	0.034	0.10681
1	0.034	0.10681
1	0.017	0.10681
1	0.017	0.10681
1	0	0.10681
1	0	0.10681
1	0	0.10681
1	0	0.10681
1	-0.017	0.10681
1	-0.017	0.10681
1	-0.017	0.10681
1	-0.034	0.10681
1	-0.034	0.10681
1	-0.051	0.10053
1	-0.051	0.10053
1	-0.068	0.10053
1	-0.068	0.094246
1	-0.085	0.094246
1	-0.085	0.087963
0	-0.085	0.087963
0	-0.085	0.08168
0	-0.085	0.08168
0	-0.068	0.08168
0	-0.068	0.075397
0	-0.068	0.075397
0	-0.068	0.075397
0	-0.051	0.069114
0	-0.051	0.069114
0	-0.051	0.069114
0	-0.051	0.062831
0	-0.051	0.062831
0	-0.034	0.062831
0	-0.034	0.062831
0	-0.034	0.056548
0	-0.034	0.056548
0	-0.034	0.056548
0	-0.017	0.056548
0	-0.017	0.056548
1	-0.017	0.056548
1	-0.034	0.050265
1	-0.034	0.050265
1	-0.051	0.050265
1	-0.068	0.050265
1	-0.068	0.043982
1	-0.085	0.043982
1	-0.102	0.037699
1	-0.102	0.037699
0	-0.102	0.031415
0	-0.102	0.031415
0	-0.102	0.025132
0	-0.102	0.025132
0	-0.102	0.018849
0	-0.102	0.018849
0	-0.102	0.012566
0	-0.102	0.012566
0	-0.102	0.0062831
0	-0.102	0.0062831
0	-0.102	0
0	-0.102	0
0	-0.102	6.2768
0	-0.102	6.2768
0	-0.102	6.2705
0	-0.102	6.2705
2	-0.102	6.2642
2	-0.085	6.2642
2	-0.068	6.258
2	-0.051	6.258
2	-0.051	6.258
2	-0.034	6.258
2	-0.017	6.2517
2	0	6.2517
2	0	6.2517
2	0	6.2517
2	0.017	6.2517
2	0.017	6.2517
2	0.034	6.258
0	0.034	6.258
0	0.034	6.258
0	0.034	6.258
0	0.034	6.258
0	0.034	6.2642
0	0.034	6.2642
2	0.034	6.2642
2	0.034	6.2642
2	0.051	6.2642
2	0.068	6.2705
2	0.085	6.2705
2	0.085	6.2768
2	0.102	6.2768
0	0.102	0
0	0.102	0
0	0.102	0.0062831
0	0.102	0.0062831
0	0.102	0.012566
0	0.102	0.012566
1	0.102	0.018849
1	0.102	0.025132
1	0.085	0.025132
1	0.068	0.025132
1	0.068	0.031415
1	0.051	0.031415
1	0.034	0.031415
1	0.034	0.037699
1	0.017	0.037699
1	0	0.037699
1	0	0.037699
1	0	0.037699
1	-0.017	0.037699
1	-0.034	0.037699
1	-0.034	0.031415
1	-0.051	0.031415
1	-0.068	0.031415
1	-0.068	0.025132
1	-0.085	0.025132
1	-0.102	0.025132
1	-0.102	0.018849
1	-0.119	0.012566
0	-0.119	0.012566
0	-0.119	0.0062831
0	-0.119	0.0062831
0	-0.119	0
0	-0.119	6.2768
0	-0.119	6.2768
0	-0.119	6.2705
0	-0.119	6.2705
2	-0.119	6.2642
2	-0.102	6.258
2	-0.102	6.258
2	-0.085	6.2517
2	-0.068	6.2517
2	-0.051	6.2517
2	-0.051	6.2454
2	-0.034	6.2454
2	-0.017	6.2454
0	-0.017	6.2454
0	-0.034	6.2454
0	-0.034	6.2391
0	-0.034	6.2391
2	-0.034	6.2391
2	-0.017	6.2391
2	-0.017	6.2391
2	0	6.2391
2	0	6.2391
2	0	6.2391
2	0.017	6.2391
2	0.034	6.2391
0	0.034	6.2391
0	0.034	6.2391
0	0.017	6.2391
0	0.017	6.2454
0	0.017	6.2454
0	0.017	6.2454
0	0.017	6.2454
0	0.017	6.2454
0	0.017	6.2454
0	0.017	6.2454
0	0.017	6.2454
0	0	6.2454
2	0	6.2517
2	0.017	6.2517
2	0.034	6.2517
2	0.034	6.2517
0	0.034	6.2517
0	0.034	6.258
0	0.034	6.258
0	0.034	6.258
0	0.034	6.258
0	0.034	6.258
0	0.034	6.2642
0	0.034	6.2642
0	0.034	6.2642
0	0.034	6.2642
0	0.034	6.2642
0	0.034	6.2705
0	0.034	6.2705
0	0.034	6.2705
0	0.034	6.2705
0	0.034	6.2705
0	0.034	6.2705
0	0.034	6.2768
0	0.034	6.2768
0	0.034	6.2768
0	0.034	6.2768
0	0.034	6.2768
0	0.034	6.2768
1	0.034	0
1	0.017	0
1	0	0
1	0	0
1	-0.017	0
1	-0.017	0
1	-0.034	6.2831
0	-0.034	6.2768
0	-0.034	6.2768
0	-0.034	6.2768
0	-0.034	6.2768
0	-0.034	6.2705
0	-0.034	6.2705
0	-0.034	6.2705
0	-0.034	6.2705
0	-0.034	6.2705
0	-0.034	6.2642
0	-0.034	6.2642
0	-0.034	6.2642
0	-0.034	6.2642
0	-0.051	6.258
0	-0.051	6.258
0	-0.051	6.258
2	-0.051	6.258
2	-0.034	6.2517
2	-0.017	6.2517
2	-0.017	6.2517
2	0	6.2517
2	0	6.2517
2	0.017	6.2517
2	0.017	6.2517
2	0.034	6.2517
0	0.034	6.258
0	0.034	6.258
0	0.034	6.258
0	0.034	6.258
0	0.034	6.258
0	0.034	6.258
0	0.034	6.2642
0	0.017	6.2642
0	0.017	6.2642
0	0.017	6.2642
0	0.017	6.2642
0	0.017	6.2642
0	0.017	6.2642
0	0.017	6.2705
0	0.017	6.2705
0	0.017	6.2705
0	0.017	6.2705
0	0.017	6.2705
0	0.017	6.2705
0	0.017	6.2705
0	0.017	6.2768
0	0.017	6.2768
0	0.017	6.2768
0	0.017	6.2768
0	0.017	6.2768
0	0.017	6.2768
0	0.017	6.2768
0	0.017	6.2768
0	0.017	6.2768
0	0.017	0
0	0.017	0
0	0.017	0
0	0.017	0
0	0.017	0
0	0.017	0
0	0.017	0
0	0.017	0
0	0.017	0
0	0.017	0.0062831
0	0.017	0.0062831
0	0.017	0.0062831
0	0.017	0.0062831
0	0.017	0.0062831
0	0.017	0.0062831
0	0.017	0.0062831
0	0.017	0.012566
0	0.017	0.012566
0	0.017	0.012566
0	0.017	0.012566
0	0.017	0.012566
0	0.017	0.012566
0	0.017	0.012566
0	0.034	0.018849
0	0.034	0.018849
0	0.034	0.018849
0	0.034	0.018849
0	0.034	0.018849
0	0.034	0.018849
0	0.034	0.025132
0	0.034	0.025132
1	0.034	0.025132
1	0.017	0.025132
1	0.017	0.025132
1	0	0.025132
1	0	0.025132
1	0	0.025132
1	-0.017	0.025132
1	-0.034	0.025132
0	-0.034	0.025132
0	-0.034	0.025132
0	-0.034	0.025132
0	-0.034	0.018849
0	-0.017	0.018849
0	-0.017	0.018849
0	-0.017	0.018849
0	-0.017	0.018849
0	-0.017	0.018849
0	-0.017	0.012566
0	-0.017	0.012566
0	-0.017	0.012566
0	-0.017	0.012566
0	-0.017	0.012566
0	-0.017	0.012566
0	-0.017	0.012566
0	-0.017	0.012566
0	-0.017	0.012566
0	-0.017	0.0062831
0	-0.017	0.0062831
0	-0.017	0.0062831
0	-0.017	0.0062831
0	-0.017	0.0062831
0	-0.017	0.0062831
0	-0.017	0.0062831
0	-0.017	0.0062831
0	-0.017	0.0062831
2	-0.017	0.0062831
2	0	0.0062831
2	0	0.0062831
0	0	0.0062831
0	0	0.0062831
0	0	0.0062831
0	0	0.0062831
0	0	0.0062831
0	0	0.0062831
0	0	0.0062831
0	0	0.0062831
0	0	0.0062831
0	0	0.0062831
0	0	0.0062831
0	0	0.0062831
0	0	0.0062831
1	0	0.0062831
1	0	0.012566
1	0	0.012566
1	-0.017	0.0062831
1	-0.034	0.0062831
0	-0.034	0.0062831
0	-0.017	0.0062831
0	-0.017	0.0062831
0	-0.017	0.0062831
0	-0.017	0
0	-0.017	0
0	-0.017	0
0	-0.017	0
0	-0.017	0
0	-0.017	0
0	-0.017	0
0	-0.017	6.2768
0	-0.017	6.2768
0	-0.017	6.2768
0	-0.017	6.2768
0	-0.017	6.2768
0	-0.017	6.2768
0	-0.017	6.2768
0	-0.017	6.2705
0	-0.017	6.2705
0	-0.017	6.2705
0	-0.017	6.2705
0	-0.034	6.2705
0	-0.034	6.2705
0	-0.034	6.2642
2	-0.034	6.2642
2	-0.017	6.2642
2	0	6.2642
2	0	6.2642
2	0	6.2642
0	0	6.2642
0	0	6.2642
0	0	6.2642
0	0	6.2642
0	0	6.2642
0	0	6.2642
0	0	6.2642
0	0	6.2705
0	0	6.2705
0	0	6.2705
0	0	6.2705
0	0	6.2705
0	0	6.2705
0	0	6.2705
0	0	6.2705
0	0	6.2705
0	0	6.2705
0	0	6.2705
0	0	6.2705
0	0	6.2705
0	0	6.2705
0	0	6.2705
0	0	6.2705
0	0	6.2705
0	0	6.2705
0	0	6.2705
0	0	6.2705
0	0	6.2705
0	0	6.2705
0	0	6.2705
0	0	6.2705
0	0	6.2705
0	0	6.2705
0	0	6.2705
0	0	6.2705
0	0	6.2705
0	0	6.2705
0	0	6.2705
0	0	6.2705
0	0	6.2705
0	0	6.2705
0	0	6.2705
0	0	6.2705
0	0	6.2705
0	0	6.2642
0	0	6.2642
0	0	6.2642
0	0	6.2642
0	0	6.2642
0	0	6.2642
0	0	6.2642
0	0	6.2642
2	0	6.2642
2	0	6.2642
2	0	6.2642
2	0.017	6.2642
2	0.034	6.2642
2	0.034	6.2642
2	0.051	6.2705
0	0.051	6.2705
0	0.051	6.2705
0	0.051	6.2705
0	0.051	6.2768
0	0.051	6.2768
0	0.051	6.2768
0	0.051	0
0	0.051	0
0	0.051	0
0	0.051	0
0	0.051	0.0062831
0	0.051	0.0062831
0	0.051	0.0062831
0	0.051	0.012566
0	0.051	0.012566
0	0.051	0.012566
0	0.051	0.012566
0	0.051	0.018849
0	0.051	0.018849
0	0.051	0.018849
0	0.051	0.025132
1	0.068	0.025132
1	0.051	0.025132
1	0.034	0.031415
1	0.017	0.031415
1	0.017	0.031415
1	0	0.031415
1	0	0.031415
1	0	0.031415
1	-0.017	0.031415
1	-0.034	0.031415
1	-0.034	0.025132
0	-0.034	0.025132
0	-0.034	0.025132
0	-0.034	0.025132
0	-0.034	0.018849
0	-0.034	0.018849
0	-0.034	0.018849
0	-0.034	0.018849
0	-0.034	0.018849
0	-0.034	0.012566
0	-0.034	0.012566
0	-0.034	0.012566
0	-0.034	0.012566
0	-0.034	0.012566
0	-0.034	0.012566
0	-0.034	0.0062831
0	-0.034	0.0062831
0	-0.017	0.0062831
0	-0.017	0.0062831
0	-0.017	0.0062831
0	-0.017	0.0062831
0	-0.017	0
0	-0.017	0
0	-0.017	0
0	-0.017	0
0	-0.017	0
0	-0.017	0
0	-0.017	0
0	-0.017	6.2768
0	-0.017	6.2768
0	-0.017	6.2768
0	-0.017	6.2768
0	-0.017	6.2768
0	-0.017	6.2768
0	-0.017	6.2768
0	-0.017	6.2705
0	-0.017	6.2705
0	-0.017	6.2705
0	-0.017	6.2705
0	-0.017	6.2705
0	-0.034	6.2705
0	-0.034	6.2642
0	-0.034	6.2642
0	-0.034	6.2642
0	-0.034	6.2642
0	-0.034	6.2642
0	-0.034	6.2642
0	-0.034	6.258
0	-0.034	6.258
0	-0.034	6.258
0	-0.034	6.258
2	-0.034	6.258
2	-0.017	6.2517
2	-0.017	6.2517
2	0	6.2517
2	0	6.2517
2	0.017	6.2517
2	0.017	6.2517
0	0.017	6.258
0	0.017	6.258
0	0.017	6.258
0	0.017	6.258
0	0.017	6.258
0	0.017	6.258
0	0.017	6.258
0	0.017	6.258
0	0.017	6.258
0	0.017	6.2642
0	0.017	6.2642
0	0	6.2642
0	0	6.2642
0	0	6.2642
0	0	6.2642
0	0	6.2642
0	0	6.2642
0	0	6.2642
0	0	6.2642
0	0	6.2642
0	0	6.2642
0	0	6.2642
0	0	6.2642
0	0	6.2642
0	0	6.2642
0	0	6.2642
0	0	6.2642
0	0	6.2705
0	0	6.2705
0	0	6.2705
0	0	6.2705
0	0	6.2705
0	0	6.2705
0	0	6.2705
0	0	6.2705
0	0	6.2705
0	0	6.2705
0	0	6.2705
0	0	6.2705
0	0	6.2705
0	0	6.2705
0	0	6.2705
0	0	6.2705
0	0	6.2642
0	0	6.2642
0	0	6.2642
0	0	6.2642
0	0	6.2642
0	0	6.2642
0	0	6.2642
0	0	6.2642
0	0	6.2642
0	0	6.2642
0	0	6.2642
0	0	6.2642
0	0	6.2642
0	0	6.2642
2	0	6.2642
2	0	6.2642
2	0	6.2642
2	0.017	6.2642
2	0.034	6.2642
0	0.034	6.2642
0	0.034	6.2642
0	0.017	6.2705
0	0.017	6.2705
0	0.017	6.2705
0	0.017	6.2705
0	0.017	6.2705
0	0.017	6.2705
0	0.017	6.2705
0	0.017	6.2768
0	0.017	6.2768
0	0.017	6.2768
0	0.017	6.2768
0	0.017	6.2768
0	0.017	6.2768
0	0.017	6.2768
0	0.017	0
0	0.017	0
0	0.017	0
0	0.017	0
0	0.017	0
0	0.017	0
0	0.017	0
0	0.017	0.0062831
0	0.017	0.0062831
0	0.017	0.0062831
0	0.017	0.0062831
0	0.017	0.0062831
0	0.017	0.0062831
0	0.017	0.0062831
0	0.017	0.012566
0	0.034	0.012566
0	0.034	0.012566
0	0.034	0.012566
0	0.034	0.012566
0	0.034	0.012566
0	0.034	0.018849
0	0.034	0.018849
0	0.034	0.018849
0	0.034	0.018849
0	0.034	0.018849
0	0.034	0.025132
0	0.034	0.025132
1	0.034	0.025132
1	0.034	0.025132
1	0.017	0.025132
1	0	0.025132
1	0	0.031415
0	0	0.031415
0	0	0.031415
0	0	0.031415
0	0	0.031415
0	0	0.031415
0	0	0.031415
0	0	0.031415
0	0	0.031415
0	0	0.031415
0	0	0.031415
0	0	0.031415
0	0.017	0.031415
0	0.017	0.031415
0	0.017	0.031415
1	0.017	0.031415
1	0	0.031415
1	0	0.031415
1	0	0.031415
1	-0.017	0.031415
0	-0.017	0.031415
0	-0.017	0.031415
0	-0.017	0.031415
0	0	0.031415
0	0	0.031415
0	0	0.031415
0	0	0.031415
0	0	0.031415
0	0	0.031415
0	0	0.031415
0	0	0.031415
1	0	0.031415
1	0	0.031415
1	-0.017	0.025132
1	-0.034	0.025132
1	-0.034	0.025132
0	-0.034	0.025132
0	-0.034	0.025132
0	-0.034	0.018849
0	-0.034	0.018849
0	-0.034	0.018849
0	-0.034	0.018849
0	-0.034	0.018849
0	-0.034	0.012566
0	-0.034	0.012566
0	-0.034	0.012566
0	-0.034	0.012566
0	-0.034	0.012566
0	-0.034	0.0062831
0	-0.034	0.0062831
0	-0.034	0.0062831
0	-0.034	0.0062831
0	-0.034	0.0062831
0	-0.034	0.0062831
0	-0.034	0
0	-0.017	0
0	-0.017	0
0	-0.017	0
0	-0.017	0
0	-0.017	0
0	-0.017	6.2768
0	-0.017	6.2768
0	-0.017	6.2768
0	-0.017	6.2768
0	-0.017	6.2768
2	-0.017	6.2768
2	-0.017	6.2768
2	0	6.2705
0	0	6.2705
0	0	6.2705
0	0	6.2705
0	0	6.2705
0	0	6.2705
0	0	6.2705
0	0	6.2705
0	0	6.2705
2	0	6.2705
2	0	6.2705
2	0	6.2705
2	0.017	6.2705
2	0.034	6.2705
0	0.034	6.2768
0	0.034	6.2768
0	0.034	6.2768
0	0.034	6.2768
0	0.034	6.2768
0	0.034	0
0	0.034	0
0	0.034	0
0	0.034	0
0	0.034	0
0	0.034	0.0062831
0	0.034	0.0062831
0	0.034	0.0062831
0	0.034	0.0062831
0	0.034	0.0062831
0	0.034	0.012566
0	0.034	0.012566
0	0.034	0.012566
0	0.034	0.012566
0	0.034	0.012566
0	0.034	0.018849
1	0.034	0.018849
1	0.034	0.018849
1	0.017	0.018849
1	0	0.018849
1	0	0.018849
1	0	0.018849
1	-0.017	0.018849
0	-0.017	0.018849
0	-0.017	0.018849
0	-0.017	0.018849
0	-0.017	0.018849
0	-0.017	0.018849
0	-0.017	0.012566
0	-0.017	0.012566
0	-0.017	0.012566
0	0	0.012566
0	0	0.012566
0	0	0.012566
0	0	0.012566
0	0	0.012566
0	0	0.012566
0	0	0.012566
0	0	0.012566
0	0	0.012566
0	0	0.012566
0	0	0.012566
0	0	0.012566
0	0	0.012566
0	0	0.0062831
0	0	0.0062831
0	0	0.0062831
0	0	0.0062831
[truncated: 5,162 more rows]
