# Supplementary material for: Skilled motor control of an inverted pendulum implies low entropy of states but high entropy of actions
Source: PLoS Comput Biol. 2023 Jan 6;19(1):e1010810. doi: 10.1371/journal.pcbi.1010810 (PMC9851554; doi:10.1371/journal.pcbi.1010810)
Supplement: S2 File — The dataset within the file contains the data collected during the experiment. Each CSV file named “FRI_p_l.csv” corresponds to a different trial, where “p” stands for an unique numerical participant’s identifier and “l” stands for pendulum length (where “2” corresponds to 0.2, “3” to 0.3 m, “4” to 0.4 m, etc.). In every file, rows correspond to subsequent time steps, sampled with a frequency of 0.017 s. For every recorded time step, each column contains: the action selected by the trial’s participant (“action”). The value 0 corresponds to a “no action”, the value 1 represents an action that pushes the pendulum towards the clockwise direction and the value 2 corresponds to an action that pushes the pendulum towards the anti-clockwise direction.the angular velocity of the pendulum at that time step (“ang. velocity”), measured in rad s−1.the angle of the pendulum at that time step (“angle”), measured in rad with values in the interval [0, 2π) rad. The angle 0 rad corresponds to the pendulum oriented in its upright position.the single utility value associated to the whole trial (“utility”). (ZIP) [file pcbi.1010810.s002.zip › ExperimentalData/FRI_25_6.csv]

action	angular vel.	angle	trial utility
0	0	3.2358	-8.5489
0	0	3.2358
0	0	3.2358
0	-0.017	3.2358
0	-0.017	3.2358
0	-0.017	3.2358
0	-0.034	3.2358
0	-0.034	3.2358
0	-0.034	3.2295
0	-0.034	3.2295
0	-0.051	3.2295
0	-0.051	3.2295
0	-0.051	3.2232
0	-0.051	3.2232
0	-0.068	3.2232
0	-0.068	3.217
0	-0.068	3.217
0	-0.068	3.217
0	-0.085	3.2107
0	-0.085	3.2107
0	-0.085	3.2044
0	-0.085	3.2044
0	-0.085	3.2044
0	-0.102	3.1981
0	-0.102	3.1981
0	-0.102	3.1918
0	-0.102	3.1918
0	-0.102	3.1855
0	-0.102	3.1793
0	-0.102	3.1793
0	-0.119	3.173
0	-0.119	3.173
0	-0.119	3.1667
0	-0.119	3.1667
0	-0.119	3.1604
0	-0.119	3.1541
0	-0.119	3.1541
0	-0.119	3.1478
0	-0.119	3.1478
0	-0.119	3.1416
0	-0.119	3.1353
0	-0.119	3.1353
0	-0.119	3.129
0	-0.119	3.129
0	-0.119	3.1227
0	-0.119	3.1164
0	-0.119	3.1164
0	-0.119	3.1101
0	-0.119	3.1101
0	-0.119	3.1038
0	-0.102	3.0976
0	-0.102	3.0976
0	-0.102	3.0913
0	-0.102	3.0913
0	-0.102	3.085
0	-0.102	3.085
1	-0.102	3.0787
1	-0.102	3.0787
1	-0.119	3.0724
1	-0.119	3.0724
1	-0.136	3.0661
1	-0.136	3.0599
1	-0.153	3.0536
1	-0.17	3.0536
1	-0.17	3.0473
1	-0.187	3.041
1	-0.187	3.0347
1	-0.204	3.0284
1	-0.204	3.0222
1	-0.204	3.0159
1	-0.221	3.0096
1	-0.221	3.0033
1	-0.238	2.997
1	-0.238	2.9908
1	-0.238	2.9782
1	-0.255	2.9719
1	-0.255	2.9656
1	-0.255	2.9593
1	-0.255	2.9468
1	-0.272	2.9405
1	-0.272	2.9342
1	-0.272	2.9216
1	-0.272	2.9154
1	-0.272	2.9091
1	-0.272	2.8965
1	-0.289	2.8902
1	-0.289	2.8839
1	-0.289	2.8714
1	-0.289	2.8651
1	-0.289	2.8525
1	-0.289	2.8462
1	-0.272	2.84
1	-0.272	2.8274
1	-0.272	2.8211
1	-0.272	2.8148
0	-0.255	2.8023
0	-0.238	2.796
0	-0.221	2.7897
0	-0.204	2.7834
0	-0.187	2.7771
0	-0.17	2.7708
0	-0.153	2.7646
0	-0.136	2.7583
0	-0.119	2.7583
0	-0.102	2.752
2	-0.085	2.752
2	-0.051	2.7457
2	-0.017	2.7457
2	0	2.7457
2	0.034	2.7457
2	0.068	2.752
2	0.102	2.752
2	0.136	2.7583
2	0.17	2.7583
2	0.204	2.7646
2	0.221	2.7708
2	0.255	2.7834
2	0.289	2.7897
2	0.323	2.796
2	0.357	2.8085
2	0.374	2.8211
2	0.408	2.8337
2	0.442	2.8462
2	0.459	2.8588
2	0.493	2.8714
2	0.51	2.8902
2	0.544	2.9028
2	0.561	2.9216
2	0.595	2.9405
2	0.612	2.9593
2	0.629	2.9782
2	0.646	2.997
2	0.68	3.0159
2	0.697	3.0347
2	0.714	3.0599
2	0.731	3.0787
2	0.748	3.1038
2	0.765	3.1227
2	0.765	3.1478
2	0.782	3.173
2	0.799	3.1981
2	0.799	3.217
2	0.816	3.2421
2	0.816	3.2672
2	0.816	3.2923
2	0.833	3.3175
2	0.833	3.3426
2	0.833	3.3677
2	0.833	3.3929
2	0.833	3.418
2	0.833	3.4431
2	0.833	3.4683
2	0.833	3.4934
2	0.816	3.5185
2	0.816	3.5437
2	0.816	3.5688
2	0.799	3.5939
2	0.799	3.6191
2	0.782	3.6442
2	0.765	3.6693
2	0.765	3.6882
2	0.748	3.7133
2	0.731	3.7322
2	0.714	3.7573
2	0.697	3.7761
2	0.68	3.8013
2	0.663	3.8201
2	0.646	3.839
2	0.629	3.8578
2	0.612	3.8767
2	0.578	3.8955
2	0.561	3.9144
2	0.544	3.9269
2	0.51	3.9458
2	0.493	3.9583
2	0.476	3.9772
2	0.442	3.9898
2	0.425	4.0023
2	0.391	4.0149
2	0.374	4.0275
2	0.34	4.04
2	0.323	4.0463
2	0.289	4.0589
2	0.272	4.0652
2	0.238	4.0714
2	0.221	4.084
0	0.17	4.0903
0	0.136	4.0903
0	0.085	4.0966
1	0.051	4.0966
1	0	4.0966
1	-0.034	4.0966
1	-0.102	4.0966
1	-0.153	4.0903
1	-0.204	4.084
1	-0.255	4.0777
1	-0.306	4.0714
1	-0.374	4.0589
1	-0.425	4.0463
1	-0.476	4.0338
1	-0.527	4.0212
1	-0.578	4.0023
1	-0.629	3.9835
1	-0.68	3.9646
1	-0.731	3.9458
1	-0.782	3.9207
1	-0.816	3.8955
1	-0.867	3.8704
1	-0.918	3.8453
1	-0.952	3.8138
1	-1.003	3.7887
1	-1.054	3.7573
1	-1.088	3.7196
1	-1.122	3.6882
1	-1.173	3.6568
1	-1.207	3.6191
1	-1.241	3.5814
1	-1.275	3.5437
1	-1.309	3.506
1	-1.326	3.4683
1	-1.36	3.4243
1	-1.394	3.3803
1	-1.411	3.3426
1	-1.428	3.2986
1	-1.445	3.2546
1	-1.462	3.2107
1	-1.479	3.1667
1	-1.496	3.1227
1	-1.513	3.0724
1	-1.513	3.0284
1	-1.53	2.9845
1	-1.53	2.9405
1	-1.53	2.8902
1	-1.53	2.8462
1	-1.53	2.8023
1	-1.513	2.752
1	-1.513	2.708
1	-1.496	2.664
1	-1.496	2.62
1	-1.479	2.5698
1	-1.462	2.5258
1	-1.445	2.4818
1	-1.428	2.4378
1	-1.411	2.4001
1	-1.394	2.3562
1	-1.36	2.3122
1	-1.343	2.2745
1	-1.309	2.2305
1	-1.292	2.1928
1	-1.258	2.1551
1	-1.224	2.1174
1	-1.207	2.0797
1	-1.173	2.0483
1	-1.139	2.0106
1	-1.105	1.9792
1	-1.071	1.9415
1	-1.037	1.9101
1	-1.003	1.8786
1	-0.969	1.8535
1	-0.935	1.8221
1	-0.901	1.797
1	-0.867	1.7655
1	-0.833	1.7404
1	-0.782	1.7153
1	-0.748	1.6964
1	-0.714	1.6713
1	-0.68	1.6525
1	-0.646	1.6336
1	-0.612	1.6148
1	-0.561	1.5959
1	-0.527	1.5771
1	-0.493	1.5645
1	-0.459	1.5456
1	-0.425	1.5331
1	-0.391	1.5205
1	-0.357	1.5079
1	-0.306	1.5017
1	-0.272	1.4891
1	-0.238	1.4828
1	-0.204	1.4765
1	-0.17	1.4703
1	-0.136	1.464
1	-0.102	1.464
1	-0.051	1.4577
1	-0.017	1.4577
1	0	1.4577
0	0.051	1.4577
0	0.102	1.464
0	0.153	1.464
0	0.204	1.4703
0	0.238	1.4765
0	0.289	1.4828
2	0.34	1.4954
2	0.408	1.5079
2	0.476	1.5205
2	0.527	1.5331
2	0.595	1.5519
2	0.663	1.5708
2	0.731	1.5959
2	0.782	1.6148
2	0.85	1.6399
2	0.918	1.665
2	0.969	1.6964
2	1.037	1.7279
2	1.105	1.7593
2	1.156	1.7907
2	1.224	1.8284
2	1.292	1.8661
2	1.343	1.9101
2	1.411	1.9478
2	1.462	1.9917
2	1.53	2.0357
2	1.581	2.086
2	1.632	2.13
2	1.683	2.1802
2	1.734	2.2368
2	1.785	2.287
2	1.836	2.3436
2	1.887	2.4001
2	1.938	2.4567
2	1.972	2.5132
2	2.023	2.5761
2	2.057	2.6389
2	2.091	2.6955
2	2.125	2.7646
2	2.159	2.8274
2	2.176	2.8902
2	2.193	2.9593
2	2.227	3.0222
2	2.244	3.0913
2	2.244	3.1604
2	2.261	3.2295
2	2.261	3.2923
2	2.278	3.3615
2	2.261	3.4306
2	2.261	3.4997
0	2.244	3.5688
0	2.227	3.6379
0	2.193	3.7008
0	2.159	3.7699
0	2.142	3.8327
0	2.108	3.8955
0	2.057	3.9583
0	2.023	4.0212
0	1.989	4.0777
0	1.938	4.1406
0	1.904	4.1971
0	1.853	4.2537
0	1.802	4.3102
0	1.751	4.3605
0	1.717	4.417
0	1.666	4.4673
0	1.615	4.5175
0	1.564	4.5615
0	1.513	4.6118
0	1.462	4.6558
0	1.411	4.6998
0	1.36	4.7375
0	1.309	4.7814
0	1.258	4.8191
0	1.207	4.8568
0	1.156	4.8945
0	1.105	4.926
0	1.054	4.9574
0	1.003	4.9888
0	0.969	5.0202
0	0.918	5.0516
0	0.867	5.0767
0	0.816	5.1019
0	0.782	5.127
0	0.731	5.1459
0	0.68	5.171
0	0.646	5.1898
0	0.595	5.2087
0	0.544	5.2275
0	0.51	5.2401
0	0.459	5.2589
0	0.425	5.2715
0	0.374	5.2841
0	0.34	5.2966
0	0.289	5.3029
0	0.255	5.3092
0	0.204	5.3218
0	0.17	5.3281
0	0.136	5.3281
0	0.085	5.3343
0	0.051	5.3343
0	0	5.3343
0	-0.017	5.3343
1	-0.051	5.3343
1	-0.102	5.3343
1	-0.17	5.3281
1	-0.221	5.3218
1	-0.272	5.3155
1	-0.323	5.3029
1	-0.374	5.2966
1	-0.442	5.2841
1	-0.493	5.2652
1	-0.544	5.2527
1	-0.612	5.2338
1	-0.663	5.215
1	-0.714	5.1961
1	-0.782	5.171
1	-0.833	5.1459
1	-0.901	5.1207
1	-0.952	5.0956
1	-1.003	5.0642
1	-1.071	5.0328
1	-1.139	5.0014
1	-1.19	4.9637
1	-1.258	4.926
1	-1.309	4.8883
1	-1.377	4.8443
1	-1.445	4.8066
1	-1.496	4.7626
1	-1.564	4.7123
1	-1.632	4.6683
1	-1.7	4.6181
1	-1.751	4.5615
1	-1.819	4.5113
1	-1.87	4.4547
1	-1.938	4.3982
1	-2.006	4.3353
1	-2.057	4.2788
1	-2.108	4.216
1	-2.176	4.1468
1	-2.227	4.084
1	-2.278	4.0149
1	-2.329	3.9458
1	-2.363	3.8767
1	-2.414	3.8013
1	-2.465	3.7322
1	-2.499	3.6568
1	-2.533	3.5814
1	-2.567	3.506
1	-2.584	3.4243
1	-2.618	3.3489
1	-2.635	3.2672
1	-2.652	3.1855
0	-2.652	3.1101
0	-2.652	3.0284
0	-2.635	2.9468
0	-2.618	2.8714
0	-2.618	2.7897
0	-2.584	2.7143
0	-2.567	2.6326
0	-2.533	2.5572
0	-2.516	2.4818
0	-2.482	2.4064
0	-2.448	2.331
0	-2.397	2.2619
0	-2.363	2.1865
0	-2.312	2.1174
0	-2.278	2.0483
0	-2.227	1.9792
0	-2.176	1.9163
0	-2.125	1.8472
0	-2.074	1.7844
0	-2.023	1.7279
0	-1.972	1.665
0	-1.938	1.6085
0	-1.887	1.5456
0	-1.836	1.4954
0	-1.785	1.4388
0	-1.734	1.3823
0	-1.683	1.332
0	-1.632	1.2817
0	-1.581	1.2378
0	-1.53	1.1875
0	-1.479	1.1435
0	-1.445	1.0995
0	-1.394	1.0556
0	-1.343	1.0179
0	-1.309	0.97388
0	-1.258	0.93618
0	-1.224	0.89848
0	-1.19	0.86079
0	-1.156	0.82937
0	-1.105	0.79167
0	-1.071	0.76026
0	-1.037	0.72884
0	-1.003	0.69742
0	-0.969	0.66601
0	-0.952	0.63459
0	-0.918	0.60946
0	-0.884	0.58433
0	-0.867	0.55291
0	-0.833	0.52778
0	-0.816	0.50265
0	-0.782	0.47752
0	-0.765	0.45867
0	-0.731	0.43353
0	-0.714	0.41469
2	-0.697	0.38955
2	-0.663	0.3707
2	-0.629	0.35185
2	-0.595	0.333
2	-0.578	0.31416
2	-0.544	0.29531
2	-0.51	0.28274
2	-0.493	0.26389
2	-0.459	0.25132
2	-0.442	0.23876
2	-0.408	0.22619
2	-0.391	0.21363
2	-0.357	0.20106
2	-0.34	0.18849
2	-0.323	0.18221
2	-0.289	0.16964
2	-0.272	0.16336
2	-0.255	0.15079
2	-0.221	0.14451
2	-0.204	0.13823
2	-0.187	0.13195
2	-0.17	0.12566
2	-0.153	0.12566
2	-0.119	0.11938
2	-0.102	0.1131
2	-0.085	0.1131
2	-0.068	0.10681
2	-0.051	0.10681
2	-0.034	0.10681
2	-0.017	0.10681
2	0	0.10681
2	0.017	0.10681
2	0.034	0.10681
2	0.051	0.10681
2	0.068	0.10681
2	0.085	0.1131
2	0.102	0.1131
2	0.119	0.11938
0	0.136	0.11938
0	0.136	0.12566
0	0.136	0.13195
0	0.153	0.13823
0	0.153	0.13823
0	0.17	0.14451
0	0.17	0.15079
1	0.187	0.15708
1	0.17	0.16336
1	0.17	0.16964
1	0.17	0.16964
1	0.153	0.17593
1	0.153	0.18221
1	0.153	0.18849
1	0.153	0.19478
1	0.136	0.19478
1	0.136	0.20106
1	0.136	0.20734
1	0.136	0.20734
1	0.136	0.21363
1	0.119	0.21991
1	0.119	0.21991
1	0.119	0.22619
1	0.119	0.23247
1	0.119	0.23247
1	0.119	0.23876
1	0.119	0.23876
1	0.119	0.24504
1	0.119	0.25132
1	0.119	0.25132
1	0.102	0.25761
1	0.102	0.25761
1	0.102	0.26389
1	0.102	0.26389
1	0.102	0.27017
1	0.102	0.27017
1	0.102	0.27646
1	0.102	0.28274
1	0.102	0.28274
1	0.102	0.28902
1	0.102	0.28902
1	0.119	0.29531
1	0.119	0.29531
1	0.119	0.30159
1	0.119	0.30787
1	0.119	0.30787
1	0.119	0.31416
1	0.119	0.31416
1	0.119	0.32044
1	0.119	0.32672
1	0.136	0.32672
1	0.136	0.333
1	0.136	0.33929
1	0.136	0.33929
1	0.136	0.34557
1	0.136	0.35185
1	0.153	0.35185
1	0.153	0.35814
1	0.153	0.36442
1	0.153	0.3707
1	0.17	0.37699
1	0.17	0.37699
1	0.17	0.38327
1	0.187	0.38955
1	0.187	0.39583
1	0.187	0.40212
0	0.221	0.4084
0	0.238	0.41469
0	0.255	0.42097
2	0.272	0.43353
2	0.306	0.43982
2	0.34	0.45238
2	0.374	0.45867
2	0.408	0.47123
2	0.459	0.49008
2	0.493	0.50265
2	0.527	0.51521
2	0.561	0.53406
2	0.612	0.55291
2	0.646	0.57176
2	0.68	0.59061
2	0.731	0.60946
2	0.765	0.63459
2	0.816	0.65973
2	0.85	0.68486
2	0.901	0.70999
2	0.952	0.74141
2	1.003	0.76654
2	1.037	0.79795
2	1.088	0.82937
2	1.139	0.86707
2	1.19	0.89848
2	1.241	0.93618
2	1.309	0.97388
2	1.36	1.0179
2	1.411	1.0556
2	1.462	1.0995
2	1.53	1.1435
2	1.581	1.1938
2	1.649	1.2441
2	1.7	1.2943
2	1.768	1.3446
2	1.836	1.4011
2	1.887	1.4577
2	1.955	1.5142
2	2.023	1.5708
2	2.074	1.6336
2	2.142	1.6964
2	2.21	1.7655
2	2.261	1.8284
2	2.329	1.8975
2	2.38	1.9729
2	2.448	2.042
2	2.499	2.1174
2	2.55	2.1928
2	2.601	2.2682
2	2.652	2.3499
2	2.703	2.4316
2	2.737	2.5132
2	2.771	2.5949
2	2.822	2.6766
2	2.856	2.7646
2	2.873	2.8525
0	2.89	2.9342
0	2.89	3.0222
0	2.89	3.1101
0	2.89	3.1981
0	2.89	3.2861
0	2.873	3.374
0	2.856	3.4557
0	2.839	3.5437
0	2.822	3.6316
0	2.788	3.7133
0	2.754	3.795
0	2.72	3.8767
0	2.686	3.9583
0	2.652	4.04
0	2.618	4.1217
0	2.567	4.1971
0	2.516	4.2725
0	2.465	4.3479
0	2.431	4.4233
0	2.38	4.4987
0	2.329	4.5678
0	2.278	4.6369
0	2.227	4.706
0	2.176	4.7689
0	2.125	4.838
0	2.074	4.9008
0	2.023	4.9574
0	1.972	5.0202
0	1.921	5.0767
0	1.87	5.1333
0	1.836	5.1898
0	1.785	5.2464
0	1.751	5.2966
0	1.7	5.3532
0	1.666	5.4035
1	1.615	5.4537
1	1.564	5.4977
1	1.53	5.548
1	1.479	5.592
1	1.428	5.6359
1	1.394	5.6799
1	1.343	5.7176
1	1.309	5.7616
1	1.275	5.7993
1	1.224	5.837
1	1.19	5.8747
1	1.156	5.9061
1	1.139	5.9438
1	1.105	5.9752
1	1.071	6.0066
1	1.054	6.0443
1	1.02	6.0758
1	1.003	6.1009
1	0.969	6.1323
1	0.952	6.1637
1	0.935	6.1889
1	0.918	6.2203
1	0.901	6.2454
1	0.884	6.2768
1	0.867	0.018849
1	0.867	0.043982
1	0.85	0.069114
1	0.85	0.094246
1	0.833	0.11938
1	0.833	0.14451
1	0.816	0.16964
1	0.816	0.19478
1	0.816	0.21991
1	0.816	0.24504
1	0.816	0.27017
1	0.816	0.29531
1	0.816	0.32044
1	0.816	0.34557
1	0.816	0.3707
1	0.816	0.38955
1	0.833	0.41469
1	0.833	0.43982
1	0.85	0.47123
1	0.85	0.49637
0	0.884	0.5215
0	0.901	0.54663
0	0.935	0.57176
0	0.952	0.60318
0	0.986	0.63459
2	1.02	0.65973
2	1.054	0.69114
2	1.105	0.72884
2	1.156	0.76026
2	1.19	0.79795
2	1.241	0.83565
2	1.292	0.87335
2	1.343	0.91105
2	1.411	0.95503
2	1.462	0.99901
2	1.513	1.043
2	1.564	1.087
2	1.632	1.1372
2	1.683	1.1875
2	1.751	1.2378
2	1.802	1.288
2	1.87	1.3446
2	1.921	1.4011
2	1.989	1.464
2	2.057	1.5205
2	2.108	1.5833
2	2.176	1.6525
2	2.244	1.7153
2	2.295	1.7844
2	2.363	1.8535
0	2.414	1.9289
0	2.448	1.998
0	2.499	2.0734
0	2.533	2.1488
0	2.584	2.2242
0	2.618	2.3059
0	2.652	2.3813
0	2.686	2.463
0	2.703	2.5447
0	2.737	2.6263
0	2.754	2.708
0	2.771	2.796
0	2.788	2.8777
0	2.788	2.9593
0	2.805	3.0473
0	2.805	3.129
0	2.805	3.2107
0	2.788	3.2986
0	2.771	3.3803
0	2.771	3.462
0	2.737	3.5499
0	2.72	3.6316
0	2.686	3.7133
0	2.669	3.795
0	2.635	3.8704
0	2.601	3.9521
0	2.55	4.0275
0	2.516	4.1029
0	2.465	4.1783
0	2.431	4.2537
0	2.38	4.3228
0	2.329	4.3982
0	2.278	4.4673
0	2.227	4.5364
0	2.176	4.5992
0	2.125	4.6621
0	2.074	4.7312
1	2.023	4.7877
1	1.972	4.8506
1	1.904	4.9071
1	1.836	4.9637
1	1.768	5.0202
1	1.717	5.0705
1	1.649	5.1207
1	1.598	5.171
1	1.53	5.2213
1	1.479	5.2652
1	1.428	5.3092
1	1.36	5.3532
1	1.309	5.3909
1	1.258	5.4286
1	1.207	5.4663
1	1.156	5.504
1	1.105	5.5354
1	1.071	5.5668
1	1.02	5.5982
1	0.969	5.6297
1	0.935	5.6611
1	0.884	5.6862
1	0.85	5.7113
1	0.799	5.7365
1	0.765	5.7616
1	0.731	5.7867
1	0.697	5.8056
1	0.663	5.8244
1	0.612	5.8496
1	0.578	5.8621
0	0.561	5.881
0	0.544	5.8998
0	0.527	5.9187
0	0.51	5.9313
0	0.493	5.9438
0	0.476	5.9627
0	0.459	5.9752
0	0.442	5.9878
0	0.425	6.0004
0	0.425	6.0192
0	0.408	6.0318
1	0.391	6.0381
1	0.374	6.0506
1	0.34	6.0632
1	0.323	6.0758
1	0.289	6.082
1	0.272	6.0946
1	0.255	6.1009
1	0.221	6.1072
1	0.204	6.1135
1	0.187	6.1197
1	0.153	6.126
1	0.136	6.1323
1	0.119	6.1323
1	0.102	6.1386
1	0.085	6.1386
1	0.051	6.1449
1	0.034	6.1449
1	0.017	6.1449
1	0	6.1449
1	0	6.1449
1	-0.034	6.1449
1	-0.051	6.1449
1	-0.068	6.1449
0	-0.068	6.1386
0	-0.085	6.1386
0	-0.085	6.1323
0	-0.102	6.1323
0	-0.102	6.126
0	-0.102	6.126
0	-0.119	6.1197
0	-0.119	6.1197
0	-0.136	6.1135
0	-0.136	6.1072
0	-0.153	6.1072
0	-0.153	6.1009
0	-0.17	6.0946
2	-0.17	6.0883
2	-0.17	6.082
2	-0.17	6.0758
2	-0.17	6.0695
2	-0.17	6.0695
2	-0.153	6.0632
2	-0.153	6.0569
2	-0.153	6.0506
2	-0.153	6.0443
2	-0.153	6.0443
2	-0.153	6.0381
2	-0.153	6.0318
2	-0.153	6.0255
2	-0.153	6.0255
2	-0.153	6.0192
2	-0.153	6.0129
2	-0.136	6.0129
2	-0.136	6.0066
2	-0.136	6.0004
2	-0.153	5.9941
2	-0.153	5.9941
2	-0.153	5.9878
2	-0.153	5.9815
2	-0.153	5.9752
2	-0.153	5.9752
2	-0.153	5.9689
2	-0.153	5.9627
2	-0.153	5.9564
2	-0.153	5.9564
2	-0.153	5.9501
2	-0.17	5.9438
2	-0.17	5.9375
2	-0.17	5.9313
2	-0.17	5.925
2	-0.17	5.925
2	-0.187	5.9187
2	-0.187	5.9124
2	-0.187	5.9061
2	-0.187	5.8998
2	-0.204	5.8936
2	-0.204	5.8873
2	-0.204	5.881
2	-0.221	5.8747
2	-0.255	5.8684
2	-0.289	5.8559
2	-0.323	5.8496
2	-0.357	5.837
2	-0.391	5.8244
2	-0.425	5.8119
2	-0.459	5.7993
2	-0.493	5.7867
2	-0.527	5.7679
2	-0.578	5.7553
2	-0.612	5.7365
2	-0.646	5.7176
2	-0.697	5.6988
2	-0.731	5.6736
2	-0.765	5.6548
2	-0.816	5.6297
2	-0.867	5.6045
2	-0.901	5.5731
2	-0.952	5.548
2	-1.003	5.5166
2	-1.037	5.4851
2	-1.088	5.4537
2	-1.139	5.4223
2	-1.19	5.3846
2	-1.241	5.3469
2	-1.309	5.3092
2	-1.36	5.2715
2	-1.411	5.2275
2	-1.462	5.1836
2	-1.53	5.1396
2	-1.581	5.0956
2	-1.649	5.0453
2	-1.7	4.9951
2	-1.768	4.9385
2	-1.819	4.8883
2	-1.887	4.8317
2	-1.955	4.7752
2	-2.006	4.7123
2	-2.074	4.6495
2	-2.142	4.5867
2	-2.193	4.5238
2	-2.261	4.4547
2	-2.329	4.3856
2	-2.38	4.3165
2	-2.431	4.2411
2	-2.499	4.172
2	-2.55	4.0966
2	-2.601	4.0149
2	-2.652	3.9395
2	-2.703	3.8578
2	-2.72	3.7761
2	-2.754	3.6945
2	-2.771	3.6065
2	-2.788	3.5248
2	-2.805	3.4431
2	-2.822	3.3552
2	-2.822	3.2735
2	-2.839	3.1855
2	-2.839	3.1038
2	-2.822	3.0159
2	-2.822	2.9279
2	-2.805	2.8462
2	-2.788	2.7646
2	-2.771	2.6766
2	-2.737	2.5949
2	-2.703	2.5132
2	-2.686	2.4316
2	-2.635	2.3499
2	-2.601	2.2745
2	-2.567	2.1928
2	-2.516	2.1174
2	-2.482	2.042
2	-2.431	1.9729
2	-2.38	1.8975
2	-2.329	1.8284
2	-2.278	1.7593
2	-2.227	1.6902
2	-2.176	1.621
2	-2.125	1.5582
2	-2.074	1.4954
2	-2.023	1.4325
2	-1.972	1.3697
2	-1.921	1.3132
2	-1.887	1.2566
2	-1.836	1.2001
2	-1.785	1.1435
2	-1.734	1.0933
2	-1.7	1.043
2	-1.649	0.99273
2	-1.615	0.94246
2	-1.564	0.8922
2	-1.53	0.84822
2	-1.496	0.79795
2	-1.462	0.75397
2	-1.428	0.70999
2	-1.394	0.67229
2	-1.36	0.62831
2	-1.326	0.59061
2	-1.292	0.54663
2	-1.258	0.50893
2	-1.224	0.47123
2	-1.19	0.43353
2	-1.156	0.40212
2	-1.122	0.36442
2	-1.088	0.333
2	-1.054	0.30159
2	-1.037	0.27017
2	-1.003	0.23876
2	-0.986	0.20734
2	-0.952	0.18221
2	-0.935	0.15079
2	-0.918	0.12566
2	-0.884	0.094246
2	-0.867	0.069114
2	-0.85	0.043982
2	-0.833	0.018849
2	-0.833	6.2768
2	-0.816	6.2517
2	-0.799	6.2265
2	-0.799	6.2014
2	-0.782	6.1763
2	-0.765	6.1512
2	-0.765	6.1323
2	-0.765	6.1072
2	-0.748	6.082
2	-0.748	6.0632
2	-0.748	6.0381
2	-0.748	6.0192
2	-0.748	5.9941
2	-0.748	5.9689
2	-0.748	5.9501
2	-0.748	5.925
2	-0.765	5.8998
2	-0.765	5.881
2	-0.765	5.8559
2	-0.782	5.8307
2	-0.782	5.8119
2	-0.799	5.7867
2	-0.799	5.7616
2	-0.816	5.7365
2	-0.833	5.7113
2	-0.833	5.6862
2	-0.85	5.6611
2	-0.901	5.6359
2	-0.935	5.6045
2	-0.986	5.5794
2	-1.037	5.548
2	-1.071	5.5166
2	-1.122	5.4789
2	-1.173	5.4474
2	-1.224	5.4097
2	-1.275	5.372
2	-1.326	5.3343
2	-1.394	5.2904
2	-1.445	5.2464
2	-1.496	5.2024
2	-1.547	5.1584
2	-1.615	5.1082
2	-1.666	5.0642
2	-1.734	5.0076
2	-1.785	4.9574
2	-1.853	4.9008
2	-1.921	4.8443
2	-1.972	4.7877
2	-2.04	4.7249
2	-2.108	4.6621
2	-2.159	4.5992
2	-2.227	4.5364
2	-2.295	4.4673
2	-2.346	4.3982
2	-2.414	4.3228
2	-2.465	4.2537
2	-2.516	4.1783
2	-2.584	4.0966
2	-2.635	4.0212
2	-2.686	3.9395
2	-2.72	3.8578
2	-2.771	3.7761
2	-2.805	3.6945
2	-2.839	3.6065
2	-2.856	3.5248
2	-2.873	3.4369
2	-2.89	3.3489
2	-2.89	3.2609
2	-2.907	3.173
2	-2.89	3.085
2	-2.89	2.997
2	-2.89	2.9154
2	-2.873	2.8274
2	-2.856	2.7394
2	-2.822	2.6578
2	-2.805	2.5698
2	-2.771	2.4881
2	-2.72	2.4064
2	-2.669	2.3247
2	-2.618	2.2431
2	-2.567	2.1677
2	-2.516	2.086
2	-2.448	2.0169
2	-2.38	1.9415
2	-2.329	1.8724
2	-2.261	1.8033
2	-2.193	1.7341
2	-2.142	1.6713
2	-2.074	1.6085
2	-2.006	1.5456
2	-1.938	1.4828
2	-1.87	1.4263
2	-1.819	1.3697
2	-1.751	1.3195
2	-1.683	1.2629
2	-1.632	1.2189
2	-1.564	1.1687
2	-1.513	1.1184
2	-1.445	1.0744
2	-1.394	1.0367
2	-1.326	0.99273
2	-1.275	0.95503
2	-1.224	0.91733
2	-1.173	0.87963
2	-1.122	0.84193
2	-1.071	0.81052
2	-1.02	0.7791
0	-0.986	0.74769
0	-0.952	0.72256
0	-0.918	0.69114
0	-0.884	0.66601
0	-0.85	0.64088
0	-0.816	0.61574
0	-0.799	0.59061
0	-0.765	0.56548
0	-0.731	0.54035
0	-0.714	0.5215
2	-0.68	0.50265
2	-0.646	0.47752
2	-0.612	0.45867
2	-0.578	0.43982
2	-0.544	0.42725
2	-0.51	0.4084
2	-0.476	0.39583
2	-0.442	0.37699
2	-0.408	0.36442
2	-0.374	0.35185
2	-0.34	0.34557
2	-0.323	0.333
2	-0.289	0.32672
2	-0.255	0.31416
2	-0.221	0.30787
2	-0.204	0.30159
2	-0.17	0.29531
2	-0.136	0.28902
2	-0.119	0.28902
2	-0.085	0.28274
0	-0.068	0.28274
0	-0.051	0.27646
0	-0.051	0.27646
0	-0.034	0.27646
0	-0.017	0.27646
0	0	0.27646
0	0	0.27017
0	0	0.27646
1	0.017	0.27646
1	0.017	0.27646
1	0.017	0.27646
1	0.017	0.27646
1	0.017	0.27646
1	0.017	0.27646
1	0.017	0.27646
1	0.017	0.28274
1	0.017	0.28274
1	0.017	0.28274
1	0.017	0.28274
1	0.017	0.28274
1	0.017	0.28274
1	0.017	0.28902
1	0.034	0.28902
1	0.034	0.28902
1	0.034	0.28902
1	0.034	0.28902
1	0.034	0.28902
1	0.034	0.29531
1	0.034	0.29531
1	0.034	0.29531
1	0.034	0.29531
1	0.034	0.29531
1	0.034	0.30159
1	0.034	0.30159
1	0.034	0.30159
1	0.034	0.30159
1	0.051	0.30159
1	0.051	0.30787
1	0.051	0.30787
1	0.051	0.30787
1	0.051	0.31416
1	0.051	0.31416
1	0.051	0.31416
1	0.051	0.31416
1	0.051	0.32044
1	0.068	0.32044
1	0.068	0.32044
1	0.068	0.32672
1	0.068	0.32672
1	0.068	0.32672
1	0.068	0.333
1	0.068	0.333
1	0.085	0.33929
1	0.085	0.33929
1	0.085	0.34557
1	0.085	0.34557
1	0.085	0.34557
1	0.102	0.35185
1	0.102	0.35185
1	0.102	0.35814
1	0.102	0.36442
1	0.119	0.36442
1	0.119	0.3707
1	0.119	0.3707
1	0.119	0.37699
1	0.136	0.38327
1	0.136	0.38327
1	0.136	0.38955
1	0.153	0.39583
1	0.153	0.40212
0	0.17	0.40212
2	0.187	0.4084
2	0.221	0.41469
2	0.255	0.42725
2	0.289	0.43353
2	0.323	0.43982
2	0.374	0.45238
2	0.408	0.46495
2	0.442	0.47752
2	0.476	0.49008
2	0.51	0.50893
2	0.544	0.5215
2	0.595	0.54035
2	0.629	0.5592
2	0.663	0.57805
2	0.714	0.59689
2	0.748	0.62203
2	0.799	0.64716
2	0.833	0.67229
2	0.884	0.69742
2	0.935	0.72256
2	0.969	0.75397
2	1.02	0.7791
2	1.071	0.81052
2	1.122	0.84822
2	1.173	0.87963
2	1.224	0.91733
2	1.275	0.95503
2	1.326	0.99273
2	1.394	1.0367
2	1.445	1.0807
2	1.496	1.1247
2	1.564	1.1687
2	1.615	1.2189
2	1.683	1.2692
2	1.734	1.3195
2	1.802	1.3697
2	1.87	1.4263
2	1.921	1.4828
2	1.989	1.5456
2	2.057	1.6022
2	2.108	1.665
2	2.176	1.7279
2	2.227	1.797
2	2.295	1.8661
2	2.363	1.9352
2	2.414	2.0043
2	2.465	2.0797
2	2.533	2.1551
0	2.567	2.2305
0	2.601	2.3122
0	2.635	2.3876
0	2.669	2.4693
0	2.703	2.5509
0	2.72	2.6326
0	2.737	2.7143
0	2.754	2.796
0	2.771	2.8777
0	2.788	2.9593
0	2.788	3.0473
0	2.788	3.129
0	2.788	3.217
0	2.771	3.2986
0	2.771	3.3803
0	2.754	3.462
0	2.737	3.5437
0	2.703	3.6254
0	2.686	3.707
0	2.652	3.7887
0	2.618	3.8704
0	2.584	3.9458
0	2.55	4.0275
0	2.499	4.1029
0	2.465	4.1783
0	2.414	4.2474
0	2.363	4.3228
0	2.312	4.3919
0	2.278	4.461
0	2.227	4.5301
0	2.176	4.593
0	2.125	4.6558
0	2.074	4.7186
0	2.023	4.7814
0	1.972	4.8443
0	1.921	4.9008
0	1.87	4.9574
0	1.819	5.0139
0	1.768	5.0705
0	1.717	5.1207
0	1.683	5.171
0	1.632	5.2213
0	1.581	5.2715
0	1.547	5.3155
0	1.496	5.3658
0	1.462	5.4097
0	1.428	5.4537
0	1.394	5.4914
0	1.36	5.5354
0	1.326	5.5731
0	1.292	5.6171
0	1.258	5.6548
0	1.224	5.6925
1	1.207	5.7302
1	1.156	5.7616
1	1.122	5.7993
1	1.088	5.8307
1	1.054	5.8621
1	1.02	5.8936
1	0.986	5.925
1	0.952	5.9564
1	0.918	5.9815
1	0.901	6.0129
1	0.867	6.0381
1	0.85	6.0632
1	0.816	6.0883
1	0.799	6.1135
1	0.782	6.1386
1	0.748	6.1574
1	0.731	6.1826
1	0.714	6.2077
1	0.697	6.2265
1	0.68	6.2454
1	0.663	6.2705
1	0.663	0.0062831
1	0.646	0.025132
1	0.629	0.043982
1	0.612	0.062831
1	0.612	0.08168
1	0.595	0.10053
1	0.595	0.11938
1	0.578	0.13823
1	0.578	0.15708
1	0.578	0.16964
1	0.561	0.18849
1	0.561	0.20734
1	0.561	0.22619
1	0.561	0.23876
1	0.561	0.25761
1	0.561	0.27646
1	0.561	0.28902
1	0.561	0.30787
1	0.561	0.32672
1	0.561	0.34557
1	0.561	0.35814
1	0.578	0.37699
1	0.578	0.39583
1	0.578	0.41469
1	0.595	0.43353
0	0.612	0.4461
0	0.629	0.46495
0	0.663	0.49008
2	0.68	0.50893
2	0.714	0.52778
2	0.765	0.55291
2	0.799	0.57805
2	0.833	0.59689
2	0.884	0.62831
2	0.918	0.65344
2	0.969	0.67858
2	1.02	0.70999
2	1.054	0.74141
2	1.105	0.77282
2	1.156	0.81052
2	1.207	0.84822
2	1.258	0.87963
2	1.309	0.92362
2	1.36	0.96131
2	1.411	1.0053
2	1.479	1.0493
2	1.53	1.0933
2	1.581	1.1372
2	1.649	1.1875
2	1.7	1.2378
2	1.768	1.288
2	1.819	1.3446
2	1.887	1.4011
2	1.955	1.4577
2	2.006	1.5205
2	2.074	1.5771
2	2.142	1.6399
2	2.193	1.709
2	2.261	1.7781
2	2.312	1.8472
2	2.38	1.9163
2	2.431	1.9855
2	2.499	2.0609
2	2.55	2.1362
2	2.601	2.2179
2	2.652	2.2933
0	2.686	2.375
1	2.72	2.4567
1	2.737	2.5384
1	2.754	2.62
1	2.754	2.7017
1	2.754	2.7897
1	2.754	2.8714
1	2.754	2.9531
1	2.754	3.0347
1	2.737	3.1164
1	2.72	3.1981
1	2.703	3.2798
1	2.686	3.3615
1	2.652	3.4431
1	2.618	3.5248
1	2.584	3.6002
1	2.55	3.6756
1	2.499	3.7573
1	2.465	3.8264
1	2.414	3.9018
1	2.363	3.9709
1	2.312	4.0463
1	2.244	4.1154
1	2.193	4.1783
1	2.142	4.2474
1	2.074	4.3102
1	2.023	4.373
1	1.955	4.4296
0	1.904	4.4861
0	1.853	4.5427
0	1.802	4.5992
0	1.751	4.6558
0	1.7	4.706
0	1.649	4.7563
0	1.598	4.8066
0	1.547	4.8506
0	1.496	4.9008
0	1.445	4.9448
0	1.394	4.9888
0	1.36	5.0265
0	1.309	5.0705
0	1.258	5.1082
0	1.207	5.1459
0	1.173	5.1773
0	1.122	5.215
0	1.071	5.2464
0	1.037	5.2778
0	0.986	5.3092
0	0.952	5.3406
0	0.901	5.3658
0	0.867	5.3909
0	0.833	5.4223
0	0.799	5.4474
0	0.748	5.4663
0	0.714	5.4914
0	0.68	5.5103
0	0.646	5.5291
0	0.612	5.548
0	0.578	5.5668
0	0.544	5.5857
0	0.51	5.6045
0	0.493	5.6171
0	0.459	5.6297
0	0.425	5.6485
0	0.391	5.6611
0	0.374	5.6674
0	0.34	5.6799
0	0.306	5.6925
0	0.289	5.6988
0	0.255	5.7113
0	0.221	5.7176
0	0.204	5.7239
0	0.17	5.7302
0	0.153	5.7365
0	0.119	5.7365
0	0.102	5.7428
2	0.068	5.7428
2	0.051	5.749
2	0.051	5.749
2	0.034	5.749
2	0.017	5.749
2	0.017	5.749
2	0	5.7553
2	0	5.7553
2	0	5.7553
2	-0.017	5.749
2	-0.034	5.749
2	-0.034	5.749
2	-0.051	5.749
2	-0.068	5.7428
2	-0.085	5.7428
2	-0.085	5.7428
2	-0.102	5.7365
2	-0.119	5.7365
2	-0.119	5.7302
2	-0.136	5.7239
2	-0.153	5.7239
0	-0.17	5.7176
1	-0.204	5.7113
1	-0.238	5.705
1	-0.289	5.6925
1	-0.323	5.6862
1	-0.374	5.6736
1	-0.408	5.6611
1	-0.459	5.6485
1	-0.493	5.6359
1	-0.544	5.6171
1	-0.578	5.6045
1	-0.629	5.5857
1	-0.68	5.5668
1	-0.714	5.5417
1	-0.765	5.5228
1	-0.816	5.4977
1	-0.867	5.4726
1	-0.918	5.4412
1	-0.969	5.416
1	-1.02	5.3846
1	-1.071	5.3532
1	-1.122	5.3218
1	-1.173	5.2841
1	-1.224	5.2527
1	-1.292	5.2087
1	-1.343	5.171
1	-1.411	5.1333
1	-1.462	5.0893
1	-1.53	5.0453
1	-1.581	4.9951
1	-1.649	4.9448
1	-1.7	4.8945
1	-1.768	4.8443
1	-1.836	4.7877
1	-1.887	4.7312
1	-1.955	4.6746
1	-2.023	4.6181
1	-2.074	4.5553
1	-2.142	4.4924
1	-2.193	4.4233
1	-2.261	4.3605
1	-2.312	4.2914
1	-2.38	4.216
1	-2.431	4.1468
1	-2.482	4.0714
1	-2.533	3.996
1	-2.584	3.9207
1	-2.635	3.839
1	-2.669	3.7636
0	-2.703	3.6819
0	-2.72	3.6002
0	-2.737	3.5185
0	-2.754	3.4369
0	-2.771	3.3489
0	-2.771	3.2672
0	-2.771	3.1855
0	-2.771	3.0976
0	-2.771	3.0159
0	-2.771	2.9342
0	-2.754	2.8525
0	-2.737	2.7708
0	-2.703	2.6892
0	-2.686	2.6075
0	-2.652	2.5258
0	-2.618	2.4441
0	-2.584	2.3687
0	-2.55	2.287
0	-2.516	2.2117
0	-2.465	2.1362
0	-2.431	2.0609
0	-2.38	1.9917
0	-2.329	1.9226
0	-2.278	1.8535
0	-2.227	1.7844
0	-2.193	1.7153
0	-2.142	1.6525
0	-2.091	1.5896
0	-2.04	1.5268
0	-1.989	1.464
0	-1.938	1.4074
0	-1.887	1.3509
0	-1.836	1.2943
0	-1.785	1.2378
0	-1.734	1.1875
0	-1.683	1.1372
0	-1.649	1.087
1	-1.598	1.0367
1	-1.564	0.98645
1	-1.547	0.94246
1	-1.513	0.8922
1	-1.479	0.84822
1	-1.462	0.80424
1	-1.445	0.76026
1	-1.411	0.71627
0	-1.394	0.67858
0	-1.36	0.63459
0	-1.326	0.59689
0	-1.292	0.55291
0	-1.275	0.51521
0	-1.241	0.47752
0	-1.224	0.43982
0	-1.207	0.40212
0	-1.19	0.36442
0	-1.173	0.333
0	-1.156	0.29531
0	-1.139	0.26389
0	-1.122	0.22619
0	-1.105	0.19478
0	-1.105	0.16336
0	-1.088	0.12566
0	-1.088	0.094246
0	-1.088	0.062831
2	-1.071	0.031415
2	-1.071	0
2	-1.054	6.2517
2	-1.037	6.2203
2	-1.02	6.1889
2	-1.02	6.1574
2	-1.02	6.126
2	-1.003	6.0946
2	-1.003	6.0632
2	-1.003	6.0318
2	-1.003	6.0004
2	-1.003	5.9752
2	-1.003	5.9438
2	-1.003	5.9124
2	-1.003	5.881
2	-1.02	5.8496
2	-1.02	5.8182
2	-1.037	5.7867
2	-1.037	5.7553
2	-1.054	5.7239
2	-1.071	5.6925
2	-1.088	5.6611
2	-1.105	5.6297
2	-1.122	5.592
2	-1.139	5.5605
1	-1.173	5.5291
1	-1.207	5.4914
1	-1.258	5.4537
1	-1.309	5.416
1	-1.36	5.372
1	-1.411	5.3343
1	-1.479	5.2904
1	-1.53	5.2401
1	-1.581	5.1961
1	-1.632	5.1459
1	-1.7	5.0956
1	-1.751	5.0453
1	-1.819	4.9888
1	-1.887	4.9385
1	-1.938	4.8757
1	-2.006	4.8191
1	-2.057	4.7563
1	-2.125	4.6935
1	-2.193	4.6306
1	-2.244	4.5615
1	-2.312	4.4924
1	-2.38	4.4233
1	-2.431	4.3479
1	-2.499	4.2788
1	-2.55	4.2034
1	-2.601	4.1217
1	-2.652	4.0463
0	-2.686	3.9646
0	-2.72	3.883
0	-2.754	3.8013
0	-2.788	3.7133
0	-2.805	3.6316
0	-2.822	3.5499
0	-2.839	3.462
0	-2.856	3.374
0	-2.873	3.2923
0	-2.873	3.2044
0	-2.873	3.1164
0	-2.873	3.0284
0	-2.856	2.9468
0	-2.839	2.8588
0	-2.822	2.7708
0	-2.805	2.6892
0	-2.788	2.6075
0	-2.754	2.5195
0	-2.72	2.4378
0	-2.686	2.3562
0	-2.652	2.2745
0	-2.601	2.1991
0	-2.567	2.1174
0	-2.516	2.042
0	-2.465	1.9666
0	-2.431	1.8975
0	-2.38	1.8221
0	-2.329	1.753
0	-2.278	1.6839
0	-2.227	1.6148
0	-2.176	1.5456
0	-2.125	1.4828
0	-2.074	1.42
0	-2.023	1.3572
0	-1.972	1.3006
0	-1.921	1.2378
0	-1.87	1.1812
0	-1.836	1.1247
0	-1.785	1.0744
0	-1.734	1.0179
0	-1.7	0.9676
0	-1.649	0.91733
0	-1.615	0.86707
0	-1.581	0.82309
0	-1.547	0.77282
0	-1.496	0.72884
0	-1.479	0.68486
0	-1.445	0.64088
0	-1.411	0.59689
2	-1.377	0.55291
2	-1.343	0.51521
2	-1.309	0.47123
2	-1.275	0.43353
2	-1.241	0.39583
2	-1.207	0.35814
2	-1.173	0.32044
2	-1.139	0.28902
2	-1.105	0.25132
2	-1.088	0.21991
2	-1.054	0.18849
2	-1.037	0.15708
2	-1.02	0.12566
2	-1.003	0.094246
2	-0.986	0.062831
2	-0.969	0.037699
2	-0.952	0.0062831
2	-0.935	6.2642
2	-0.918	6.2328
2	-0.918	6.2077
2	-0.901	6.1763
2	-0.901	6.1512
2	-0.884	6.126
2	-0.884	6.0946
2	-0.884	6.0695
2	-0.867	6.0443
2	-0.867	6.0192
2	-0.867	5.9941
2	-0.867	5.9627
2	-0.884	5.9375
2	-0.884	5.9124
2	-0.884	5.8873
2	-0.884	5.8559
2	-0.901	5.8307
2	-0.901	5.8056
2	-0.918	5.7742
2	-0.918	5.749
2	-0.935	5.7176
1	-0.969	5.6925
1	-1.003	5.6611
1	-1.054	5.6297
1	-1.088	5.5982
1	-1.139	5.5668
1	-1.19	5.5291
1	-1.224	5.4914
1	-1.275	5.4537
1	-1.326	5.416
1	-1.377	5.372
1	-1.428	5.3343
1	-1.496	5.2904
1	-1.547	5.2401
1	-1.598	5.1961
1	-1.666	5.1459
1	-1.717	5.0956
1	-1.768	5.0453
1	-1.836	4.9888
1	-1.904	4.9322
1	-1.955	4.8757
1	-2.023	4.8129
1	-2.091	4.75
1	-2.142	4.6872
1	-2.21	4.6244
1	-2.261	4.5553
1	-2.329	4.4861
1	-2.397	4.417
0	-2.431	4.3416
0	-2.482	4.2662
0	-2.533	4.1908
0	-2.567	4.1154
0	-2.601	4.04
0	-2.635	3.9583
0	-2.669	3.8767
0	-2.703	3.8013
0	-2.737	3.7196
0	-2.754	3.6316
0	-2.788	3.5499
0	-2.788	3.4683
0	-2.805	3.3803
0	-2.822	3.2986
0	-2.822	3.2107
0	-2.822	3.129
0	-2.822	3.041
0	-2.805	2.9593
0	-2.805	2.8714
0	-2.788	2.7897
0	-2.754	2.708
0	-2.737	2.6263
0	-2.703	2.5447
0	-2.686	2.463
0	-2.635	2.3813
0	-2.601	2.2996
0	-2.567	2.2242
0	-2.533	2.1488
0	-2.482	2.0734
0	-2.431	1.998
0	-2.38	1.9226
0	-2.346	1.8535
0	-2.295	1.7844
0	-2.244	1.7153
0	-2.193	1.6525
0	-2.142	1.5833
0	-2.091	1.5205
0	-2.04	1.4577
0	-1.989	1.4011
0	-1.938	1.3383
0	-1.887	1.2817
0	-1.836	1.2252
0	-1.785	1.1687
0	-1.751	1.1184
0	-1.7	1.0681
0	-1.649	1.0179
0	-1.615	0.9676
2	-1.564	0.91733
2	-1.513	0.87335
2	-1.462	0.82937
2	-1.411	0.78539
2	-1.36	0.74141
2	-1.326	0.70371
2	-1.275	0.65973
2	-1.224	0.62203
2	-1.19	0.58433
2	-1.139	0.55291
2	-1.105	0.51521
2	-1.071	0.4838
2	-1.037	0.45238
2	-0.986	0.42097
2	-0.952	0.39583
2	-0.935	0.36442
2	-0.901	0.33929
2	-0.867	0.30787
2	-0.833	0.28274
2	-0.816	0.25761
2	-0.782	0.23876
2	-0.765	0.21363
2	-0.731	0.18849
2	-0.714	0.16964
2	-0.697	0.14451
2	-0.663	0.12566
2	-0.646	0.10681
2	-0.629	0.087963
2	-0.612	0.069114
2	-0.595	0.050265
2	-0.578	0.031415
2	-0.561	0.012566
2	-0.544	0
2	-0.544	6.2642
2	-0.527	6.2454
2	-0.51	6.2328
2	-0.493	6.214
2	-0.493	6.2014
2	-0.476	6.1889
2	-0.476	6.17
2	-0.459	6.1574
2	-0.459	6.1449
2	-0.459	6.1323
2	-0.442	6.1135
2	-0.442	6.1009
2	-0.442	6.0883
2	-0.425	6.0758
2	-0.425	6.0632
2	-0.425	6.0506
2	-0.425	6.0381
2	-0.425	6.0255
2	-0.425	6.0129
2	-0.425	6.0004
2	-0.425	5.9815
2	-0.425	5.9689
2	-0.425	5.9564
1	-0.442	5.9438
1	-0.476	5.9313
1	-0.51	5.9187
1	-0.527	5.8998
1	-0.561	5.881
1	-0.595	5.8684
1	-0.629	5.8496
1	-0.663	5.8307
1	-0.697	5.8056
1	-0.731	5.7867
1	-0.782	5.7616
1	-0.816	5.7365
1	-0.85	5.7113
1	-0.901	5.6862
1	-0.935	5.6611
1	-0.986	5.6297
1	-1.02	5.5982
1	-1.071	5.5668
1	-1.105	5.5354
1	-1.156	5.4977
1	-1.207	5.4663
1	-1.258	5.4286
1	-1.309	5.3909
1	-1.36	5.3469
1	-1.411	5.3092
1	-1.479	5.2652
1	-1.53	5.215
1	-1.581	5.171
1	-1.649	5.1207
1	-1.7	5.0705
1	-1.768	5.0202
1	-1.819	4.9637
1	-1.887	4.9071
1	-1.938	4.8506
1	-2.006	4.794
1	-2.074	4.7312
1	-2.125	4.6683
1	-2.193	4.6055
1	-2.261	4.5364
1	-2.312	4.4673
1	-2.38	4.3982
1	-2.431	4.3228
1	-2.499	4.2474
1	-2.55	4.172
1	-2.601	4.0966
1	-2.652	4.0149
1	-2.703	3.9395
1	-2.754	3.8515
1	-2.788	3.7699
1	-2.839	3.6882
1	-2.873	3.6002
0	-2.89	3.5122
0	-2.907	3.4243
0	-2.924	3.3363
0	-2.924	3.2484
0	-2.924	3.1604
0	-2.924	3.0724
0	-2.907	2.9845
0	-2.907	2.9028
0	-2.89	2.8148
0	-2.873	2.7269
0	-2.839	2.6389
0	-2.822	2.5572
0	-2.788	2.4693
0	-2.754	2.3876
0	-2.72	2.3059
0	-2.686	2.2242
0	-2.635	2.1425
0	-2.584	2.0671
0	-2.55	1.9855
0	-2.499	1.9101
0	-2.448	1.8347
0	-2.397	1.7655
2	-2.346	1.6902
2	-2.278	1.621
2	-2.227	1.5519
2	-2.159	1.4891
2	-2.091	1.4263
2	-2.023	1.3634
2	-1.955	1.3006
2	-1.904	1.2441
2	-1.836	1.1875
2	-1.785	1.131
2	-1.717	1.0807
2	-1.666	1.0304
2	-1.598	0.98016
2	-1.547	0.93618
2	-1.496	0.88592
2	-1.445	0.84193
[truncated: 5,162 more rows]
