# Supplementary material for: Skilled motor control of an inverted pendulum implies low entropy of states but high entropy of actions
Source: PLoS Comput Biol. 2023 Jan 6;19(1):e1010810. doi: 10.1371/journal.pcbi.1010810 (PMC9851554; doi:10.1371/journal.pcbi.1010810)
Supplement: S2 File — The dataset within the file contains the data collected during the experiment. Each CSV file named “FRI_p_l.csv” corresponds to a different trial, where “p” stands for an unique numerical participant’s identifier and “l” stands for pendulum length (where “2” corresponds to 0.2, “3” to 0.3 m, “4” to 0.4 m, etc.). In every file, rows correspond to subsequent time steps, sampled with a frequency of 0.017 s. For every recorded time step, each column contains: the action selected by the trial’s participant (“action”). The value 0 corresponds to a “no action”, the value 1 represents an action that pushes the pendulum towards the clockwise direction and the value 2 corresponds to an action that pushes the pendulum towards the anti-clockwise direction.the angular velocity of the pendulum at that time step (“ang. velocity”), measured in rad s−1.the angle of the pendulum at that time step (“angle”), measured in rad with values in the interval [0, 2π) rad. The angle 0 rad corresponds to the pendulum oriented in its upright position.the single utility value associated to the whole trial (“utility”). (ZIP) [file pcbi.1010810.s002.zip › ExperimentalData/FRI_8_4.csv]

action	angular vel.	angle	trial utility
0	0	3.2358	-18.1183
0	0	3.2358
0	-0.017	3.2358
0	-0.017	3.2358
0	-0.034	3.2358
0	-0.034	3.2358
0	-0.051	3.2358
0	-0.051	3.2295
0	-0.051	3.2295
0	-0.068	3.2295
0	-0.068	3.2232
0	-0.068	3.2232
0	-0.085	3.2232
0	-0.085	3.217
0	-0.102	3.217
0	-0.102	3.2107
0	-0.102	3.2107
0	-0.102	3.2044
0	-0.119	3.1981
0	-0.119	3.1981
0	-0.119	3.1918
0	-0.119	3.1918
0	-0.136	3.1855
2	-0.136	3.1793
2	-0.119	3.1793
2	-0.102	3.173
2	-0.085	3.173
2	-0.068	3.1667
2	-0.051	3.1667
2	-0.034	3.1667
2	-0.017	3.1667
2	0	3.1604
2	0.017	3.1667
2	0.034	3.1667
2	0.051	3.1667
2	0.068	3.1667
2	0.085	3.173
2	0.102	3.173
2	0.119	3.1793
2	0.136	3.1793
2	0.153	3.1855
2	0.17	3.1918
2	0.187	3.1981
2	0.204	3.2044
2	0.221	3.2107
2	0.238	3.217
2	0.238	3.2232
2	0.255	3.2295
2	0.272	3.2421
2	0.289	3.2484
2	0.289	3.2546
2	0.306	3.2672
2	0.323	3.2735
2	0.323	3.2861
2	0.34	3.2986
2	0.34	3.3049
2	0.357	3.3175
2	0.357	3.33
2	0.357	3.3363
2	0.374	3.3489
2	0.374	3.3615
2	0.374	3.374
2	0.374	3.3866
2	0.374	3.3929
2	0.374	3.4054
2	0.374	3.418
2	0.374	3.4306
2	0.374	3.4431
2	0.374	3.4557
2	0.374	3.462
2	0.357	3.4745
2	0.357	3.4871
2	0.357	3.4997
2	0.34	3.506
2	0.34	3.5185
2	0.323	3.5311
2	0.323	3.5374
2	0.306	3.5499
2	0.306	3.5562
2	0.289	3.5688
2	0.272	3.5751
2	0.272	3.5877
2	0.255	3.5939
2	0.238	3.6002
2	0.221	3.6065
2	0.221	3.6128
2	0.204	3.6191
2	0.187	3.6254
2	0.17	3.6316
2	0.153	3.6379
2	0.136	3.6442
2	0.119	3.6442
2	0.102	3.6505
2	0.085	3.6505
2	0.068	3.6568
2	0.051	3.6568
2	0.034	3.6631
0	0	3.6631
0	-0.017	3.6631
0	-0.051	3.6568
1	-0.102	3.6568
1	-0.153	3.6505
1	-0.204	3.6442
1	-0.272	3.6379
1	-0.323	3.6316
1	-0.374	3.6191
1	-0.425	3.6065
1	-0.476	3.5939
1	-0.544	3.5814
1	-0.595	3.5625
1	-0.646	3.5437
1	-0.68	3.5248
1	-0.731	3.4997
1	-0.782	3.4808
1	-0.816	3.4557
1	-0.867	3.4306
1	-0.901	3.3992
1	-0.952	3.374
1	-0.986	3.3426
1	-1.02	3.3112
1	-1.054	3.2798
1	-1.071	3.2484
1	-1.105	3.217
1	-1.122	3.1855
1	-1.156	3.1478
1	-1.173	3.1164
1	-1.19	3.0787
1	-1.19	3.041
1	-1.207	3.0096
1	-1.224	2.9719
1	-1.224	2.9342
1	-1.224	2.8965
1	-1.224	2.8588
1	-1.224	2.8211
1	-1.224	2.7834
1	-1.207	2.7457
1	-1.207	2.7143
1	-1.19	2.6766
1	-1.173	2.6389
1	-1.156	2.6075
1	-1.139	2.5698
1	-1.122	2.5384
1	-1.088	2.5007
1	-1.071	2.4693
1	-1.037	2.4378
1	-1.003	2.4064
1	-0.986	2.375
1	-0.952	2.3499
1	-0.918	2.3185
1	-0.867	2.2933
1	-0.833	2.2682
1	-0.799	2.2431
1	-0.765	2.2179
1	-0.714	2.1991
1	-0.68	2.174
1	-0.629	2.1551
1	-0.595	2.1362
1	-0.544	2.1174
1	-0.51	2.1048
1	-0.459	2.086
1	-0.408	2.0734
1	-0.374	2.0609
1	-0.323	2.0546
1	-0.272	2.042
1	-0.238	2.0357
1	-0.187	2.0294
1	-0.136	2.0232
1	-0.085	2.0169
1	-0.051	2.0169
1	0	2.0169
0	0.051	2.0169
0	0.119	2.0232
0	0.187	2.0232
0	0.255	2.0294
0	0.323	2.042
0	0.391	2.0546
0	0.459	2.0671
0	0.527	2.0797
0	0.578	2.0986
2	0.646	2.1174
2	0.731	2.1362
2	0.816	2.1614
2	0.901	2.1865
2	0.986	2.2117
2	1.054	2.2431
2	1.139	2.2808
2	1.207	2.3122
2	1.292	2.3499
2	1.36	2.3939
2	1.428	2.4316
2	1.496	2.4755
2	1.564	2.5258
2	1.615	2.5698
2	1.683	2.62
2	1.734	2.6703
2	1.785	2.7269
2	1.836	2.7771
2	1.87	2.8337
2	1.921	2.8902
2	1.955	2.9531
2	1.972	3.0096
2	2.006	3.0724
2	2.023	3.129
2	2.04	3.1918
2	2.057	3.2546
2	2.074	3.3175
2	2.074	3.3803
2	2.074	3.4431
2	2.057	3.4997
2	2.057	3.5625
2	2.04	3.6254
2	2.023	3.6882
2	2.006	3.751
2	1.972	3.8076
2	1.955	3.8704
2	1.921	3.9269
2	1.887	3.9835
2	1.836	4.04
2	1.802	4.0966
2	1.751	4.1468
2	1.717	4.1971
2	1.666	4.2537
2	1.615	4.2976
2	1.564	4.3479
2	1.513	4.3919
2	1.462	4.4421
2	1.411	4.4798
2	1.36	4.5238
2	1.309	4.5678
2	1.241	4.6055
2	1.19	4.6432
2	1.139	4.6746
2	1.088	4.706
2	1.02	4.7437
2	0.969	4.7689
2	0.918	4.8003
2	0.867	4.8254
2	0.799	4.8506
2	0.748	4.8757
2	0.697	4.8945
2	0.646	4.9197
2	0.595	4.9385
2	0.544	4.9511
2	0.493	4.9699
2	0.442	4.9825
2	0.374	4.9951
2	0.323	5.0076
2	0.272	5.0139
2	0.221	5.0265
2	0.17	5.0328
2	0.119	5.0328
2	0.068	5.039
2	0.017	5.039
2	-0.017	5.039
2	-0.068	5.039
2	-0.119	5.039
2	-0.17	5.0328
2	-0.221	5.0265
2	-0.272	5.0202
2	-0.323	5.0076
2	-0.374	5.0014
2	-0.425	4.9888
2	-0.51	4.9762
2	-0.578	4.9574
2	-0.663	4.9385
2	-0.731	4.9197
2	-0.799	4.8945
2	-0.867	4.8694
2	-0.952	4.838
2	-1.02	4.8129
2	-1.105	4.7814
2	-1.173	4.7437
2	-1.241	4.706
2	-1.326	4.6683
2	-1.394	4.6306
2	-1.462	4.5867
2	-1.547	4.5427
2	-1.615	4.4924
2	-1.683	4.4421
2	-1.751	4.3919
2	-1.819	4.3353
2	-1.887	4.2788
2	-1.955	4.2222
2	-2.023	4.1594
2	-2.091	4.1029
2	-2.142	4.0338
2	-2.21	3.9709
2	-2.261	3.9018
2	-2.312	3.8327
2	-2.346	3.7636
2	-2.397	3.6945
2	-2.431	3.6191
2	-2.448	3.5499
2	-2.499	3.4745
2	-2.55	3.3992
2	-2.584	3.3175
2	-2.601	3.2421
2	-2.635	3.1667
2	-2.652	3.085
2	-2.669	3.0033
2	-2.669	2.9216
2	-2.669	2.8462
2	-2.669	2.7646
2	-2.652	2.6829
2	-2.635	2.6012
2	-2.618	2.5258
2	-2.584	2.4441
2	-2.55	2.3687
2	-2.516	2.2933
2	-2.482	2.2179
2	-2.431	2.1425
2	-2.397	2.0734
2	-2.346	1.998
2	-2.295	1.9289
2	-2.244	1.8598
2	-2.193	1.797
2	-2.142	1.7279
2	-2.074	1.665
2	-2.023	1.6022
2	-1.972	1.5456
2	-1.921	1.4828
2	-1.853	1.4263
2	-1.802	1.376
2	-1.751	1.3195
2	-1.7	1.2692
2	-1.649	1.2189
2	-1.598	1.1687
2	-1.547	1.1184
2	-1.496	1.0744
2	-1.445	1.0304
2	-1.411	0.98645
2	-1.36	0.94246
2	-1.326	0.90477
2	-1.292	0.86707
2	-1.258	0.82937
2	-1.19	0.79167
2	-1.139	0.75397
2	-1.088	0.72256
2	-1.037	0.69114
2	-1.003	0.65973
2	-0.952	0.62831
2	-0.901	0.59689
2	-0.867	0.57176
2	-0.816	0.54663
2	-0.782	0.5215
2	-0.748	0.50265
2	-0.714	0.47752
2	-0.68	0.45867
2	-0.646	0.43982
2	-0.612	0.41469
2	-0.578	0.40212
2	-0.561	0.38327
2	-0.527	0.36442
2	-0.493	0.35185
2	-0.476	0.333
2	-0.442	0.32044
2	-0.425	0.30787
2	-0.408	0.29531
2	-0.374	0.28274
2	-0.357	0.27017
2	-0.34	0.26389
2	-0.323	0.25132
2	-0.272	0.23876
2	-0.238	0.23247
2	-0.204	0.22619
2	-0.17	0.21991
2	-0.136	0.21363
2	-0.102	0.21363
2	-0.051	0.20734
2	-0.017	0.20734
2	0	0.20734
2	0.034	0.20734
0	0.051	0.20734
0	0.068	0.21363
0	0.085	0.21363
0	0.102	0.21991
1	0.119	0.21991
1	0.119	0.22619
1	0.102	0.22619
1	0.102	0.23247
1	0.102	0.23247
1	0.102	0.23876
1	0.102	0.23876
1	0.102	0.24504
1	0.085	0.24504
1	0.085	0.25132
1	0.085	0.25132
1	0.085	0.25761
1	0.085	0.25761
1	0.085	0.26389
1	0.085	0.26389
1	0.085	0.27017
1	0.085	0.27017
1	0.085	0.27646
1	0.085	0.27646
1	0.085	0.28274
1	0.085	0.28274
1	0.085	0.28274
1	0.085	0.28902
1	0.085	0.28902
1	0.102	0.29531
1	0.102	0.29531
1	0.102	0.30159
1	0.102	0.30159
1	0.102	0.30787
1	0.102	0.30787
1	0.102	0.31416
1	0.119	0.32044
1	0.119	0.32044
1	0.119	0.32672
1	0.119	0.32672
1	0.119	0.333
1	0.136	0.33929
1	0.136	0.33929
1	0.136	0.34557
1	0.153	0.35185
1	0.153	0.35814
1	0.153	0.35814
1	0.17	0.36442
1	0.17	0.3707
1	0.187	0.37699
1	0.187	0.38327
1	0.187	0.38955
1	0.204	0.39583
1	0.204	0.40212
1	0.221	0.4084
1	0.238	0.41469
1	0.238	0.42097
1	0.255	0.42725
1	0.255	0.43982
1	0.272	0.4461
1	0.289	0.45238
1	0.306	0.46495
1	0.306	0.47123
1	0.323	0.4838
1	0.34	0.49008
1	0.357	0.50265
1	0.374	0.51521
0	0.408	0.52778
0	0.459	0.54035
0	0.493	0.55291
0	0.527	0.57176
0	0.578	0.58433
0	0.612	0.60318
0	0.663	0.62203
2	0.697	0.64716
2	0.765	0.66601
2	0.833	0.69114
2	0.901	0.71627
2	0.969	0.74769
2	1.037	0.7791
2	1.122	0.81052
2	1.19	0.84193
2	1.275	0.87963
2	1.343	0.91733
2	1.428	0.96131
2	1.513	1.0053
2	1.598	1.0556
2	1.683	1.0995
2	1.768	1.1561
2	1.853	1.2064
2	1.938	1.2629
2	2.04	1.3257
2	2.125	1.3886
2	2.227	1.4514
2	2.312	1.5205
2	2.414	1.5959
2	2.499	1.665
2	2.601	1.7467
2	2.686	1.8221
2	2.771	1.9038
2	2.873	1.9917
2	2.958	2.0797
2	3.043	2.1677
2	3.111	2.2619
2	3.196	2.3562
2	3.264	2.4504
2	3.315	2.5509
0	3.349	2.6515
0	3.383	2.752
0	3.417	2.8588
0	3.434	2.9593
0	3.434	3.0599
0	3.434	3.1667
0	3.434	3.2672
0	3.417	3.374
0	3.383	3.4745
0	3.366	3.5751
0	3.315	3.6756
0	3.281	3.7761
0	3.23	3.8704
0	3.179	3.9709
0	3.111	4.0652
0	3.06	4.1594
0	2.992	4.2474
0	2.924	4.3353
0	2.839	4.4233
0	2.771	4.505
0	2.686	4.5867
0	2.618	4.6683
0	2.533	4.7437
0	2.465	4.8191
0	2.397	4.8945
0	2.312	4.9637
0	2.244	5.0328
0	2.176	5.1019
0	2.108	5.1647
0	2.04	5.2275
0	1.972	5.2904
0	1.904	5.3469
0	1.853	5.4035
0	1.785	5.46
0	1.734	5.5103
0	1.683	5.5605
0	1.632	5.6108
0	1.598	5.6611
0	1.547	5.7113
1	1.513	5.7553
1	1.445	5.7993
1	1.394	5.8433
1	1.343	5.881
1	1.292	5.925
1	1.258	5.9627
1	1.207	6.0004
1	1.173	6.0381
1	1.122	6.0695
1	1.088	6.1009
1	1.054	6.1386
1	1.037	6.17
1	1.003	6.1951
1	0.969	6.2265
1	0.952	6.258
1	0.935	0
1	0.918	0.031415
1	0.901	0.056548
1	0.884	0.08168
1	0.867	0.1131
1	0.85	0.13823
1	0.85	0.16336
1	0.833	0.18849
1	0.833	0.21363
1	0.833	0.23876
1	0.833	0.26389
1	0.833	0.28902
1	0.833	0.31416
1	0.833	0.33929
1	0.833	0.36442
0	0.867	0.38955
0	0.901	0.41469
0	0.935	0.4461
0	0.952	0.47123
0	1.003	0.50265
0	1.037	0.53406
0	1.071	0.56548
0	1.105	0.59689
0	1.156	0.63459
0	1.207	0.66601
0	1.241	0.70371
0	1.292	0.74141
0	1.343	0.78539
0	1.394	0.82309
0	1.462	0.86707
0	1.513	0.91105
0	1.581	0.96131
0	1.632	1.0053
0	1.7	1.0556
0	1.768	1.1121
0	1.836	1.1624
0	1.904	1.2189
0	1.972	1.2817
0	2.04	1.3383
0	2.108	1.4011
0	2.193	1.4703
0	2.261	1.5331
0	2.329	1.6022
0	2.414	1.6776
0	2.482	1.7467
0	2.55	1.8221
0	2.618	1.9038
0	2.686	1.9792
0	2.754	2.0671
0	2.822	2.1488
0	2.89	2.2368
0	2.941	2.3247
0	2.992	2.4127
0	3.026	2.5007
0	3.077	2.5949
0	3.111	2.6892
0	3.145	2.7771
0	3.162	2.8777
0	3.179	2.9719
0	3.179	3.0661
0	3.179	3.1604
0	3.179	3.2546
2	3.162	3.3552
2	3.162	3.4494
2	3.145	3.5437
2	3.145	3.6379
2	3.111	3.7322
0	3.077	3.8264
0	3.026	3.9144
0	2.958	4.0086
0	2.907	4.0966
0	2.839	4.1783
0	2.771	4.2662
0	2.703	4.3479
0	2.635	4.4296
0	2.55	4.505
0	2.482	4.5804
0	2.397	4.6558
0	2.329	4.7249
0	2.244	4.794
0	2.176	4.8631
0	2.108	4.926
0	2.023	4.9888
0	1.955	5.0453
0	1.887	5.1082
0	1.819	5.1584
0	1.751	5.215
0	1.683	5.2652
0	1.615	5.3155
0	1.547	5.3658
0	1.496	5.4097
0	1.445	5.4537
0	1.377	5.4977
0	1.326	5.5354
0	1.275	5.5794
0	1.241	5.6171
0	1.19	5.6548
0	1.139	5.6862
0	1.105	5.7239
0	1.071	5.7553
0	1.02	5.7867
0	0.986	5.8182
0	0.952	5.8433
0	0.935	5.8747
1	0.901	5.8998
1	0.85	5.925
1	0.799	5.9501
1	0.765	5.9752
1	0.714	6.0004
1	0.68	6.0192
1	0.646	6.0381
1	0.595	6.0569
1	0.561	6.0758
1	0.527	6.0946
1	0.493	6.1072
1	0.459	6.126
1	0.425	6.1386
1	0.408	6.1512
1	0.374	6.1637
1	0.34	6.1763
1	0.323	6.1826
1	0.289	6.1951
1	0.255	6.2014
1	0.238	6.2077
1	0.204	6.214
1	0.187	6.2203
1	0.153	6.2265
1	0.136	6.2328
1	0.119	6.2391
1	0.085	6.2391
1	0.068	6.2391
0	0.068	6.2454
2	0.068	6.2454
2	0.085	6.2454
2	0.102	6.2517
2	0.119	6.2517
2	0.136	6.258
2	0.153	6.2642
2	0.17	6.2705
2	0.187	6.2768
2	0.204	6.2831
2	0.238	0.0062831
2	0.255	0.012566
2	0.272	0.018849
2	0.289	0.025132
2	0.323	0.037699
2	0.34	0.050265
1	0.34	0.056548
1	0.323	0.069114
1	0.306	0.075397
1	0.306	0.087963
1	0.289	0.094246
1	0.272	0.10681
1	0.255	0.1131
1	0.255	0.11938
1	0.238	0.13195
1	0.238	0.13823
1	0.221	0.14451
1	0.204	0.15079
1	0.204	0.15708
1	0.187	0.16336
1	0.187	0.16964
1	0.187	0.17593
1	0.17	0.18221
1	0.17	0.18849
1	0.153	0.18849
1	0.153	0.19478
1	0.153	0.20106
1	0.136	0.20734
1	0.136	0.20734
1	0.136	0.21363
1	0.136	0.21991
1	0.119	0.21991
1	0.119	0.22619
1	0.119	0.23247
1	0.119	0.23247
1	0.119	0.23876
1	0.119	0.23876
1	0.119	0.24504
1	0.102	0.25132
1	0.102	0.25132
1	0.102	0.25761
1	0.102	0.25761
1	0.102	0.26389
1	0.102	0.26389
1	0.102	0.27017
1	0.102	0.27017
1	0.102	0.27646
1	0.102	0.28274
1	0.102	0.28274
1	0.102	0.28902
1	0.102	0.28902
1	0.102	0.29531
1	0.119	0.29531
1	0.119	0.30159
1	0.119	0.30787
1	0.119	0.30787
1	0.119	0.31416
1	0.119	0.31416
1	0.136	0.32044
1	0.136	0.32672
1	0.136	0.32672
1	0.136	0.333
1	0.136	0.33929
1	0.153	0.33929
1	0.153	0.34557
1	0.153	0.35185
1	0.17	0.35814
1	0.17	0.36442
1	0.187	0.3707
1	0.187	0.37699
1	0.187	0.37699
1	0.204	0.38327
1	0.204	0.38955
1	0.221	0.40212
1	0.221	0.4084
1	0.238	0.41469
1	0.255	0.42097
1	0.255	0.42725
1	0.272	0.43982
1	0.289	0.4461
1	0.289	0.45238
1	0.306	0.46495
1	0.323	0.47123
1	0.34	0.4838
1	0.357	0.49637
1	0.374	0.50265
1	0.374	0.51521
1	0.391	0.52778
0	0.442	0.54035
0	0.476	0.55291
0	0.51	0.57176
0	0.561	0.58433
0	0.595	0.60318
0	0.646	0.62203
0	0.68	0.64088
0	0.731	0.66601
0	0.782	0.68486
0	0.833	0.70999
2	0.884	0.73512
2	0.952	0.76654
2	1.02	0.79795
2	1.088	0.82937
2	1.173	0.86079
2	1.241	0.89848
0	1.309	0.93618
0	1.36	0.97388
0	1.428	1.0179
0	1.496	1.0618
0	1.564	1.1058
0	1.632	1.1561
0	1.7	1.2064
0	1.768	1.2566
0	1.836	1.3132
0	1.904	1.3697
0	1.989	1.4263
0	2.057	1.4891
0	2.125	1.5519
0	2.21	1.6148
0	2.278	1.6839
0	2.346	1.753
0	2.414	1.8284
0	2.499	1.8975
0	2.567	1.9729
0	2.618	2.0546
0	2.686	2.1362
0	2.754	2.2179
0	2.805	2.2996
0	2.856	2.3876
0	2.907	2.4693
0	2.941	2.5572
0	2.992	2.6515
0	3.009	2.7394
0	3.043	2.8274
0	3.06	2.9216
0	3.077	3.0159
0	3.077	3.1038
0	3.077	3.1981
0	3.06	3.2923
0	3.043	3.3803
0	3.026	3.4745
0	2.992	3.5625
0	2.958	3.6568
0	2.924	3.7447
0	2.873	3.8327
0	2.822	3.9144
0	2.754	4.0023
0	2.703	4.084
0	2.635	4.1594
0	2.567	4.2411
0	2.499	4.3165
0	2.431	4.3919
0	2.363	4.461
0	2.278	4.5364
0	2.21	4.5992
0	2.125	4.6683
2	2.057	4.7312
2	2.006	4.7877
2	1.938	4.8506
2	1.887	4.9071
2	1.836	4.9637
2	1.785	5.0202
2	1.734	5.0705
2	1.683	5.1207
0	1.615	5.171
0	1.547	5.2213
0	1.479	5.2652
0	1.411	5.3092
0	1.36	5.3532
0	1.292	5.3909
0	1.241	5.4286
0	1.19	5.4663
0	1.122	5.504
0	1.071	5.5354
0	1.02	5.5668
2	0.969	5.5982
2	0.952	5.6234
2	0.918	5.6548
2	0.901	5.6799
2	0.884	5.7113
2	0.867	5.7365
0	0.816	5.7616
0	0.782	5.7867
0	0.748	5.8056
2	0.714	5.8307
2	0.697	5.8496
2	0.697	5.8747
2	0.68	5.8936
2	0.68	5.9124
0	0.646	5.9313
0	0.629	5.9564
0	0.595	5.9752
0	0.578	5.9878
0	0.561	6.0066
0	0.544	6.0255
0	0.51	6.0381
0	0.493	6.0569
0	0.476	6.0695
0	0.476	6.0883
0	0.459	6.1009
0	0.442	6.1135
1	0.425	6.126
1	0.391	6.1386
1	0.374	6.1512
1	0.34	6.1637
1	0.306	6.17
1	0.289	6.1826
1	0.255	6.1889
1	0.221	6.1951
1	0.204	6.2014
1	0.17	6.2077
1	0.153	6.214
1	0.119	6.2203
1	0.102	6.2203
0	0.102	6.2265
0	0.085	6.2265
0	0.085	6.2328
0	0.085	6.2328
2	0.085	6.2391
2	0.102	6.2391
2	0.119	6.2454
2	0.136	6.2454
2	0.153	6.2517
2	0.17	6.258
2	0.187	6.2642
2	0.204	6.2705
2	0.221	6.2768
2	0.238	0
2	0.272	0.0062831
2	0.289	0.012566
2	0.306	0.025132
2	0.323	0.031415
2	0.357	0.043982
2	0.374	0.056548
2	0.357	0.069114
2	0.34	0.075397
2	0.34	0.087963
2	0.323	0.10053
2	0.306	0.10681
2	0.289	0.11938
2	0.289	0.12566
2	0.272	0.13823
2	0.272	0.14451
2	0.255	0.15079
2	0.255	0.15708
2	0.238	0.16964
2	0.238	0.17593
2	0.221	0.18221
2	0.221	0.18849
2	0.221	0.19478
2	0.204	0.20106
2	0.204	0.20734
2	0.204	0.21363
2	0.187	0.21991
2	0.187	0.22619
2	0.187	0.23247
2	0.187	0.23876
2	0.187	0.24504
2	0.187	0.25132
2	0.187	0.25761
2	0.187	0.26389
2	0.187	0.27017
2	0.187	0.27017
2	0.187	0.27646
2	0.187	0.28274
2	0.187	0.28902
2	0.187	0.29531
2	0.187	0.30159
2	0.187	0.30787
2	0.187	0.31416
2	0.187	0.32044
2	0.204	0.32672
2	0.204	0.333
2	0.204	0.33929
2	0.204	0.34557
2	0.221	0.35185
2	0.221	0.35814
2	0.221	0.36442
2	0.238	0.3707
2	0.238	0.37699
2	0.255	0.38955
2	0.255	0.39583
2	0.272	0.40212
2	0.272	0.41469
2	0.289	0.42097
2	0.306	0.42725
2	0.306	0.43982
2	0.323	0.4461
2	0.34	0.45867
2	0.34	0.47123
2	0.357	0.47752
2	0.374	0.49008
2	0.391	0.50265
2	0.408	0.51521
2	0.425	0.52778
2	0.459	0.54035
2	0.51	0.5592
2	0.544	0.57176
2	0.578	0.59061
2	0.629	0.60946
2	0.663	0.62831
2	0.714	0.64716
2	0.765	0.67229
2	0.833	0.69742
2	0.901	0.72256
2	0.969	0.74769
2	1.037	0.7791
2	1.105	0.81052
2	1.19	0.84822
2	1.258	0.88592
2	1.343	0.92362
2	1.428	0.9676
2	1.513	1.0116
2	1.598	1.0556
2	1.683	1.1058
0	1.751	1.1561
0	1.819	1.2126
0	1.887	1.2692
0	1.955	1.3257
0	2.023	1.3823
0	2.091	1.4451
0	2.176	1.5079
0	2.244	1.5771
0	2.312	1.6462
0	2.397	1.7153
0	2.465	1.7907
0	2.533	1.8661
0	2.601	1.9415
0	2.669	2.0232
0	2.737	2.1048
0	2.805	2.1865
0	2.856	2.2745
0	2.907	2.3562
0	2.958	2.4441
0	3.009	2.5384
0	3.043	2.6263
0	3.077	2.7206
0	3.094	2.8148
0	3.111	2.9028
0	3.128	2.997
0	3.128	3.0913
0	3.128	3.1855
0	3.128	3.2798
0	3.111	3.374
0	3.094	3.4683
0	3.06	3.5625
0	3.026	3.6505
0	2.975	3.7447
0	2.941	3.8327
0	2.89	3.9207
0	2.822	4.0086
0	2.771	4.0903
0	2.703	4.172
0	2.635	4.2537
0	2.567	4.3291
0	2.499	4.4044
0	2.414	4.4798
0	2.346	4.5553
0	2.261	4.6244
0	2.193	4.6872
0	2.108	4.7563
0	2.04	4.8191
0	1.972	4.8757
0	1.887	4.9322
0	1.819	4.9888
0	1.751	5.0453
2	1.666	5.0956
2	1.632	5.1459
2	1.581	5.1961
2	1.53	5.2401
2	1.479	5.2841
2	1.445	5.3281
2	1.411	5.372
2	1.36	5.416
2	1.326	5.4537
2	1.292	5.4977
2	1.258	5.5354
2	1.224	5.5731
0	1.19	5.6108
0	1.139	5.6422
0	1.088	5.6799
0	1.054	5.7113
0	1.003	5.7428
0	0.969	5.7742
0	0.935	5.7993
0	0.901	5.8307
0	0.867	5.8559
0	0.833	5.881
0	0.816	5.9061
0	0.782	5.9313
0	0.765	5.9564
0	0.731	5.9752
0	0.714	6.0004
0	0.697	6.0192
0	0.68	6.0381
0	0.663	6.0632
0	0.646	6.082
0	0.629	6.1009
0	0.612	6.1197
0	0.595	6.1386
0	0.595	6.1574
0	0.578	6.17
0	0.578	6.1889
0	0.561	6.2077
0	0.561	6.2265
1	0.561	6.2391
1	0.544	6.258
1	0.51	6.2768
1	0.493	0.0062831
1	0.476	0.018849
1	0.459	0.037699
1	0.442	0.050265
1	0.425	0.062831
1	0.408	0.075397
1	0.391	0.087963
1	0.374	0.10053
1	0.374	0.1131
1	0.357	0.12566
1	0.34	0.13195
1	0.34	0.14451
1	0.323	0.15708
1	0.323	0.16336
1	0.306	0.17593
1	0.306	0.18221
1	0.306	0.19478
1	0.289	0.20106
1	0.289	0.21363
1	0.289	0.21991
1	0.289	0.22619
1	0.272	0.23876
1	0.272	0.24504
1	0.272	0.25761
1	0.272	0.26389
1	0.272	0.27017
1	0.272	0.28274
1	0.272	0.28902
1	0.272	0.29531
1	0.272	0.30787
1	0.289	0.31416
1	0.289	0.32044
1	0.289	0.333
1	0.289	0.33929
1	0.306	0.35185
1	0.306	0.35814
1	0.306	0.3707
1	0.323	0.37699
1	0.323	0.38955
1	0.34	0.39583
0	0.357	0.4084
0	0.391	0.42097
0	0.425	0.43353
0	0.459	0.4461
0	0.493	0.45867
0	0.527	0.47752
0	0.561	0.49637
0	0.595	0.50893
0	0.629	0.52778
0	0.663	0.54663
0	0.714	0.57176
0	0.748	0.59061
0	0.799	0.61574
0	0.833	0.64088
2	0.884	0.66601
2	0.952	0.69114
2	1.02	0.72256
2	1.088	0.75397
2	1.156	0.79167
2	1.241	0.82309
2	1.309	0.86707
2	1.394	0.90477
2	1.462	0.94875
2	1.547	0.99273
2	1.632	1.043
2	1.717	1.0933
2	1.802	1.1435
2	1.887	1.2001
2	1.989	1.2566
2	2.074	1.3195
2	2.176	1.3823
2	2.261	1.4514
2	2.363	1.5205
2	2.448	1.5959
2	2.55	1.665
2	2.635	1.7467
2	2.72	1.8284
2	2.822	1.9101
2	2.907	1.998
2	2.992	2.086
2	3.077	2.174
2	3.145	2.2682
0	3.213	2.3624
0	3.247	2.463
0	3.298	2.5635
0	3.332	2.6578
0	3.366	2.7646
0	3.383	2.8651
0	3.4	2.9656
0	3.4	3.0661
0	3.4	3.1667
0	3.4	3.2735
0	3.383	3.374
0	3.366	3.4745
0	3.332	3.5751
0	3.298	3.6756
0	3.247	3.7761
0	3.196	3.8704
0	3.145	3.9646
0	3.094	4.0589
0	3.026	4.1531
0	2.958	4.2411
0	2.89	4.3291
0	2.822	4.417
0	2.737	4.4987
0	2.669	4.5804
0	2.584	4.6621
0	2.516	4.7375
0	2.431	4.8129
0	2.363	4.882
0	2.295	4.9574
0	2.21	5.0202
0	2.142	5.0893
0	2.074	5.1521
0	2.006	5.215
0	1.938	5.2715
0	1.87	5.3281
0	1.819	5.3846
0	1.751	5.4412
0	1.7	5.4914
0	1.649	5.5417
0	1.598	5.592
0	1.547	5.6359
0	1.513	5.6862
0	1.462	5.7302
0	1.428	5.7742
1	1.394	5.8182
1	1.343	5.8559
1	1.292	5.8998
1	1.241	5.9375
1	1.19	5.9689
1	1.156	6.0066
1	1.122	6.0443
1	1.071	6.0758
1	1.037	6.1072
1	1.003	6.1386
1	0.986	6.17
1	0.952	6.1951
1	0.918	6.2265
1	0.901	6.2517
1	0.884	0
1	0.867	0.025132
1	0.85	0.050265
1	0.833	0.075397
1	0.816	0.10053
1	0.799	0.12566
1	0.799	0.15079
1	0.782	0.16964
1	0.782	0.19478
1	0.765	0.21991
1	0.765	0.24504
1	0.765	0.26389
1	0.765	0.28902
1	0.765	0.31416
1	0.765	0.333
1	0.782	0.35814
1	0.782	0.38327
1	0.799	0.4084
1	0.799	0.43353
1	0.816	0.45238
1	0.833	0.47752
1	0.85	0.50265
1	0.867	0.53406
1	0.884	0.5592
1	0.901	0.58433
0	0.935	0.60946
0	0.986	0.64088
0	1.02	0.67229
0	1.071	0.70371
0	1.122	0.73512
0	1.173	0.77282
0	1.224	0.81052
0	1.275	0.84822
0	1.343	0.88592
0	1.394	0.92362
0	1.462	0.9676
0	1.513	1.0116
0	1.581	1.0618
0	1.649	1.1121
0	1.717	1.1624
0	1.785	1.2126
0	1.853	1.2692
0	1.921	1.3257
0	2.006	1.3823
0	2.074	1.4451
0	2.142	1.5079
0	2.227	1.5771
0	2.295	1.6399
0	2.363	1.7153
0	2.431	1.7844
0	2.516	1.8598
0	2.584	1.9352
0	2.652	2.0169
0	2.72	2.0986
0	2.771	2.1802
0	2.839	2.2619
0	2.89	2.3499
0	2.941	2.4378
0	2.975	2.5258
0	3.026	2.6138
0	3.06	2.708
0	3.077	2.8023
0	3.094	2.8902
0	3.111	2.9845
0	3.111	3.0787
0	3.111	3.173
0	3.111	3.2672
0	3.094	3.3615
0	3.077	3.4557
0	3.043	3.5437
0	3.009	3.6379
0	2.975	3.7259
0	2.924	3.8138
0	2.873	3.9018
0	2.822	3.9898
0	2.754	4.0714
0	2.703	4.1531
0	2.635	4.2348
0	2.567	4.3102
0	2.482	4.3919
0	2.414	4.461
0	2.346	4.5364
0	2.261	4.6055
0	2.193	4.6683
0	2.108	4.7375
0	2.04	4.8003
0	1.955	4.8568
0	1.887	4.9134
0	1.819	4.9699
0	1.734	5.0265
0	1.666	5.0767
2	1.598	5.127
2	1.547	5.1773
2	1.513	5.2213
2	1.462	5.2652
2	1.411	5.3092
0	1.36	5.3532
0	1.292	5.3909
0	1.241	5.4286
0	1.173	5.4663
0	1.122	5.4977
0	1.071	5.5354
0	1.02	5.5668
0	0.969	5.5982
0	0.935	5.6234
0	0.884	5.6485
0	0.833	5.6799
0	0.799	5.705
0	0.748	5.7239
0	0.714	5.749
0	0.68	5.7679
0	0.646	5.7867
0	0.612	5.8056
0	0.578	5.8244
0	0.544	5.8433
0	0.51	5.8621
0	0.476	5.8747
0	0.442	5.8873
0	0.425	5.8998
0	0.391	5.9124
0	0.374	5.925
0	0.34	5.9375
0	0.323	5.9501
0	0.289	5.9564
0	0.272	5.9627
0	0.238	5.9752
0	0.221	5.9815
2	0.204	5.9878
2	0.204	5.9941
2	0.204	6.0004
2	0.204	6.0066
2	0.204	6.0129
2	0.204	6.0192
2	0.204	6.0255
2	0.204	6.0318
2	0.204	6.0381
2	0.204	6.0443
2	0.204	6.0506
2	0.204	6.0569
2	0.221	6.0632
2	0.221	6.0695
2	0.221	6.0758
2	0.238	6.082
2	0.238	6.0883
0	0.221	6.1009
0	0.204	6.1072
0	0.204	6.1135
0	0.187	6.1197
0	0.17	6.1197
0	0.153	6.126
0	0.153	6.1323
0	0.136	6.1386
0	0.119	6.1449
0	0.119	6.1449
0	0.102	6.1512
0	0.102	6.1512
0	0.085	6.1574
0	0.085	6.1574
0	0.068	6.1637
0	0.068	6.1637
0	0.051	6.1637
0	0.051	6.1637
0	0.034	6.17
0	0.034	6.17
0	0.017	6.17
0	0.017	6.17
0	0	6.17
0	0	6.17
0	0	6.17
0	0	6.17
2	-0.017	6.17
2	0	6.17
2	0	6.17
2	0	6.17
2	0.017	6.17
2	0.034	6.17
2	0.034	6.17
2	0.051	6.1763
2	0.068	6.1763
2	0.085	6.1763
2	0.085	6.1826
2	0.102	6.1826
2	0.119	6.1889
2	0.136	6.1951
2	0.136	6.1951
2	0.153	6.2014
2	0.17	6.2077
2	0.187	6.214
2	0.204	6.2203
0	0.204	6.2265
0	0.187	6.2328
0	0.187	6.2391
0	0.187	6.2454
0	0.187	6.2517
0	0.187	6.2517
0	0.187	6.258
0	0.187	6.2642
0	0.187	6.2705
0	0.17	6.2768
0	0.17	0
0	0.187	0.0062831
0	0.187	0.012566
0	0.187	0.018849
0	0.187	0.025132
0	0.187	0.031415
0	0.187	0.031415
0	0.187	0.037699
0	0.187	0.043982
0	0.204	0.050265
0	0.204	0.056548
0	0.204	0.062831
0	0.204	0.069114
0	0.221	0.075397
0	0.221	0.087963
1	0.238	0.094246
1	0.221	0.10053
1	0.204	0.10681
1	0.187	0.1131
1	0.187	0.11938
1	0.17	0.12566
1	0.153	0.12566
1	0.153	0.13195
1	0.136	0.13823
1	0.136	0.14451
1	0.119	0.14451
1	0.119	0.15079
1	0.102	0.15079
1	0.085	0.15708
1	0.085	0.15708
1	0.085	0.16336
1	0.068	0.16336
1	0.068	0.16336
1	0.051	0.16964
1	0.051	0.16964
1	0.034	0.16964
1	0.034	0.17593
1	0.017	0.17593
1	0.017	0.17593
1	0.017	0.17593
1	0	0.17593
1	0	0.17593
1	0	0.17593
1	0	0.17593
1	0	0.17593
1	-0.017	0.17593
1	-0.017	0.17593
1	-0.034	0.17593
1	-0.034	0.16964
1	-0.034	0.16964
1	-0.051	0.16964
1	-0.051	0.16964
1	-0.068	0.16336
1	-0.068	0.16336
1	-0.085	0.16336
1	-0.085	0.15708
1	-0.102	0.15708
1	-0.102	0.15079
1	-0.119	0.15079
1	-0.119	0.14451
1	-0.136	0.13823
1	-0.136	0.13823
1	-0.153	0.13195
0	-0.136	0.12566
0	-0.136	0.12566
0	-0.119	0.11938
2	-0.119	0.1131
2	-0.085	0.1131
2	-0.051	0.10681
2	-0.034	0.10681
2	0	0.10681
2	0.017	0.10681
2	0.034	0.10681
2	0.068	0.1131
2	0.102	0.1131
2	0.136	0.11938
1	0.136	0.11938
1	0.119	0.12566
1	0.119	0.13195
1	0.102	0.13195
1	0.102	0.13823
1	0.085	0.13823
1	0.085	0.14451
1	0.068	0.14451
1	0.051	0.14451
1	0.051	0.15079
1	0.034	0.15079
1	0.034	0.15079
1	0.017	0.15079
1	0.017	0.15079
1	0	0.15079
1	0	0.15708
1	0	0.15708
1	0	0.15708
1	-0.017	0.15079
1	-0.017	0.15079
1	-0.034	0.15079
1	-0.034	0.15079
1	-0.051	0.15079
1	-0.051	0.14451
1	-0.068	0.14451
1	-0.068	0.14451
1	-0.085	0.13823
1	-0.085	0.13823
1	-0.102	0.13195
1	-0.119	0.13195
1	-0.119	0.12566
1	-0.136	0.12566
1	-0.136	0.11938
1	-0.153	0.1131
1	-0.17	0.10681
1	-0.17	0.10053
1	-0.187	0.10053
0	-0.187	0.094246
0	-0.17	0.087963
0	-0.17	0.08168
2	-0.17	0.075397
2	-0.136	0.069114
2	-0.119	0.069114
2	-0.085	0.062831
2	-0.068	0.062831
2	-0.034	0.056548
2	-0.017	0.056548
2	0	0.056548
2	0.017	0.056548
2	0.051	0.062831
2	0.068	0.062831
2	0.051	0.062831
2	0.068	0.062831
2	0.068	0.069114
2	0.068	0.069114
2	0.085	0.075397
2	0.085	0.075397
2	0.085	0.075397
2	0.102	0.08168
2	0.102	0.08168
2	0.102	0.087963
2	0.119	0.094246
2	0.119	0.094246
2	0.136	0.10053
2	0.136	0.10053
2	0.153	0.10681
2	0.153	0.1131
2	0.17	0.11938
2	0.17	0.12566
2	0.187	0.12566
2	0.187	0.13195
2	0.204	0.13823
2	0.204	0.14451
2	0.221	0.15079
2	0.238	0.16336
2	0.255	0.16964
2	0.255	0.17593
2	0.272	0.18221
2	0.289	0.19478
2	0.306	0.20106
2	0.323	0.21363
2	0.34	0.21991
2	0.34	0.23247
2	0.323	0.24504
2	0.323	0.25132
2	0.323	0.26389
2	0.323	0.27017
2	0.323	0.28274
2	0.323	0.29531
2	0.323	0.30159
2	0.34	0.31416
2	0.34	0.32044
2	0.34	0.333
2	0.34	0.34557
2	0.357	0.35185
2	0.357	0.36442
2	0.357	0.37699
2	0.374	0.38955
2	0.374	0.39583
2	0.391	0.4084
2	0.391	0.42097
2	0.408	0.43353
2	0.425	0.4461
2	0.425	0.45867
2	0.459	0.47752
2	0.51	0.49008
2	0.544	0.50265
2	0.578	0.5215
2	0.612	0.54035
2	0.646	0.5592
2	0.697	0.57805
2	0.731	0.60318
2	0.782	0.62203
2	0.816	0.64716
2	0.867	0.67229
2	0.918	0.70371
2	0.969	0.72884
2	1.037	0.76026
2	1.105	0.79167
2	1.173	0.82937
2	1.258	0.86079
2	1.326	0.90477
2	1.411	0.94246
2	1.496	0.98645
2	1.581	1.0367
2	1.666	1.0807
2	1.751	1.131
2	1.836	1.1875
2	1.921	1.2441
2	2.023	1.3069
2	2.108	1.3634
2	2.21	1.4325
2	2.295	1.5017
2	2.397	1.5708
2	2.482	1.6399
2	2.584	1.7216
2	2.669	1.797
2	2.754	1.8786
2	2.856	1.9666
2	2.941	2.0483
2	3.026	2.1425
0	3.077	2.2305
0	3.128	2.3247
0	3.179	2.419
0	3.23	2.5195
0	3.264	2.6138
0	3.298	2.7143
0	3.332	2.8148
0	3.349	2.9154
0	3.366	3.0159
0	3.366	3.1164
0	3.366	3.217
0	3.349	3.3175
0	3.332	3.418
0	3.298	3.5185
0	3.264	3.6191
0	3.23	3.7133
0	3.179	3.8138
0	3.128	3.9081
0	3.077	4.0023
0	3.009	4.0903
0	2.958	4.1845
0	2.89	4.2662
0	2.822	4.3542
0	2.737	4.4359
0	2.669	4.5175
0	2.584	4.5992
0	2.516	4.6746
0	2.431	4.75
0	2.363	4.8254
0	2.295	4.8945
0	2.21	4.9637
0	2.142	5.0265
0	2.074	5.0893
0	2.006	5.1521
0	1.938	5.2087
0	1.87	5.2652
0	1.802	5.3218
0	1.734	5.3783
0	1.683	5.4286
0	1.632	5.4789
0	1.581	5.5291
0	1.53	5.5731
0	1.479	5.6171
0	1.428	5.6611
0	1.394	5.705
0	1.343	5.7428
0	1.309	5.7867
0	1.275	5.8244
0	1.241	5.8621
0	1.207	5.8998
0	1.19	5.9375
0	1.156	5.9689
0	1.139	6.0066
0	1.122	6.0381
0	1.105	6.0758
0	1.088	6.1072
0	1.071	6.1386
1	1.071	6.17
1	1.037	6.2014
1	1.003	6.2328
1	0.986	6.2642
1	0.969	0.012566
1	0.952	0.037699
1	0.935	0.069114
1	0.918	0.094246
1	0.901	0.12566
1	0.901	0.15079
1	0.884	0.17593
1	0.884	0.20734
1	0.867	0.23247
1	0.867	0.25761
1	0.867	0.28274
1	0.867	0.30787
1	0.884	0.33929
1	0.884	0.36442
1	0.884	0.38955
1	0.901	0.41469
1	0.901	0.4461
1	0.918	0.47123
1	0.935	0.50265
1	0.952	0.52778
1	0.969	0.5592
1	0.986	0.59061
1	1.02	0.61574
1	1.037	0.64716
1	1.071	0.67858
1	1.088	0.71627
0	1.139	0.74769
0	1.19	0.7791
0	1.241	0.8168
0	1.292	0.8545
0	1.36	0.89848
0	1.411	0.94246
0	1.479	0.98016
0	1.547	1.0304
0	1.598	1.0744
0	1.666	1.1247
0	1.734	1.1749
0	1.802	1.2315
0	1.87	1.288
0	1.955	1.3446
0	2.023	1.4011
0	2.091	1.464
0	2.176	1.5268
0	2.244	1.5959
0	2.312	1.665
0	2.397	1.7341
0	2.465	1.8095
0	2.533	1.8849
0	2.601	1.9603
0	2.669	2.042
0	2.737	2.1237
0	2.788	2.2054
0	2.856	2.287
0	2.907	2.375
0	2.958	2.463
0	2.992	2.5509
0	3.026	2.6452
0	3.06	2.7332
0	3.094	2.8274
0	3.111	2.9216
0	3.111	3.0159
0	3.128	3.1101
0	3.111	3.2044
0	3.111	3.2986
0	3.094	3.3866
0	3.06	3.4808
0	3.043	3.5751
0	3.009	3.6631
0	2.958	3.7573
0	2.907	3.8453
0	2.856	3.9269
0	2.805	4.0149
0	2.737	4.0966
0	2.669	4.1783
2	2.601	4.2599
2	2.567	4.3353
2	2.516	4.4107
2	2.448	4.4861
2	2.397	4.5615
2	2.346	4.6306
2	2.295	4.6998
2	2.227	4.7689
0	2.159	4.838
0	2.074	4.9008
0	2.006	4.9637
0	1.938	5.0202
0	1.87	5.0767
0	1.785	5.1333
0	1.717	5.1836
0	1.666	5.2401
0	1.598	5.2841
0	1.53	5.3343
0	1.462	5.3783
0	1.411	5.4223
0	1.36	5.4663
0	1.309	5.504
0	1.241	5.5417
0	1.19	5.5794
0	1.156	5.6171
2	1.105	5.6485
2	1.088	5.6799
2	1.054	5.7176
2	1.037	5.749
2	1.02	5.7805
0	0.986	5.8056
0	0.952	5.837
0	0.918	5.8684
0	0.884	5.8936
0	0.867	5.9187
0	0.833	5.9438
0	0.816	5.9689
0	0.799	5.9941
0	0.765	6.0192
0	0.748	6.0443
0	0.731	6.0632
0	0.714	6.0883
1	0.697	6.1072
1	0.68	6.126
1	0.646	6.1512
1	0.612	6.17
1	0.578	6.1889
1	0.561	6.2014
1	0.527	6.2203
1	0.51	6.2328
1	0.476	6.2517
1	0.459	6.2642
1	0.442	6.2768
1	0.425	0.0062831
1	0.408	0.018849
1	0.391	0.031415
1	0.374	0.043982
1	0.357	0.056548
1	0.34	0.069114
1	0.323	0.075397
1	0.306	0.087963
1	0.289	0.094246
1	0.272	0.10681
1	0.272	0.1131
1	0.255	0.11938
1	0.238	0.12566
1	0.238	0.13823
1	0.221	0.14451
1	0.221	0.15079
1	0.204	0.15708
1	0.204	0.16336
1	0.187	0.16964
1	0.187	0.17593
1	0.17	0.18221
1	0.17	0.18849
1	0.17	0.18849
1	0.153	0.19478
1	0.153	0.20106
1	0.153	0.20734
1	0.136	0.21363
1	0.136	0.21363
1	0.136	0.21991
1	0.136	0.22619
1	0.136	0.22619
1	0.119	0.23247
1	0.119	0.23876
1	0.119	0.23876
1	0.119	0.24504
1	0.119	0.24504
1	0.119	0.25132
1	0.119	0.25761
1	0.119	0.25761
1	0.119	0.26389
1	0.119	0.26389
1	0.119	0.27017
1	0.119	0.27017
1	0.119	0.27646
1	0.119	0.27646
1	0.119	0.28274
1	0.119	0.28902
1	0.119	0.28902
1	0.119	0.29531
1	0.119	0.29531
1	0.119	0.30159
1	0.119	0.30787
1	0.119	0.30787
1	0.136	0.31416
1	0.136	0.32044
1	0.136	0.32044
1	0.136	0.32672
1	0.136	0.333
1	0.153	0.333
1	0.153	0.33929
1	0.153	0.34557
1	0.17	0.35185
1	0.17	0.35814
1	0.17	0.35814
1	0.187	0.36442
1	0.187	0.3707
1	0.187	0.37699
1	0.204	0.38327
1	0.204	0.38955
1	0.221	0.39583
1	0.221	0.40212
1	0.238	0.41469
1	0.255	0.42097
1	0.255	0.42725
1	0.272	0.43353
1	0.289	0.4461
1	0.289	0.45238
1	0.306	0.46495
1	0.323	0.47123
0	0.357	0.4838
0	0.391	0.49637
0	0.425	0.50893
0	0.459	0.5215
0	0.493	0.53406
2	0.544	0.55291
2	0.595	0.56548
2	0.663	0.58433
2	0.731	0.60946
2	0.782	0.62831
2	0.85	0.65344
2	0.918	0.68486
2	0.986	0.70999
2	1.054	0.74141
2	1.122	0.77282
2	1.207	0.81052
2	1.275	0.84822
2	1.36	0.88592
2	1.428	0.9299
2	1.513	0.97388
2	1.598	1.0179
2	1.683	1.0681
2	1.768	1.1184
2	1.853	1.1749
2	1.938	1.2315
2	2.04	1.2943
0	2.108	1.3572
0	2.176	1.42
0	2.244	1.4891
0	2.329	1.5519
0	2.397	1.6273
0	2.465	1.6964
0	2.55	1.7718
0	2.618	1.8535
0	2.686	1.9352
0	2.754	2.0169
0	2.822	2.0986
0	2.873	2.1865
0	2.941	2.2682
0	2.992	2.3624
0	3.043	2.4504
0	3.077	2.5447
0	3.128	2.6389
0	3.145	2.7332
0	3.179	2.8274
0	3.196	2.9216
0	3.213	3.0159
0	3.213	3.1164
0	3.213	3.2107
0	3.196	3.3049
0	3.179	3.4054
0	3.145	3.4997
0	3.128	3.5939
0	3.077	3.6882
0	3.043	3.7761
0	2.992	3.8704
0	2.941	3.9583
0	2.873	4.0463
0	2.822	4.1343
0	2.754	4.216
0	2.686	4.2976
0	2.618	4.3793
0	2.533	4.4547
0	2.465	4.5301
0	2.38	4.6055
0	2.312	4.6746
0	2.244	4.7437
0	2.159	4.8066
0	2.091	4.8694
0	2.006	4.9322
0	1.938	4.9951
0	1.87	5.0516
0	1.802	5.1082
1	1.717	5.1584
1	1.632	5.2087
1	1.547	5.2589
1	1.462	5.3029
1	1.377	5.3469
1	1.309	5.3846
1	1.224	5.4223
1	1.156	5.46
1	1.071	5.4914
1	1.003	5.5228
1	0.935	5.5543
1	0.867	5.5794
1	0.799	5.6045
1	0.731	5.6297
1	0.663	5.6485
1	0.595	5.6674
1	0.527	5.6862
1	0.476	5.705
1	0.408	5.7176
1	0.357	5.7302
1	0.289	5.7365
1	0.238	5.7428
1	0.17	5.749
[truncated: 5,162 more rows]
