# Supplementary material for: Skilled motor control of an inverted pendulum implies low entropy of states but high entropy of actions
Source: PLoS Comput Biol. 2023 Jan 6;19(1):e1010810. doi: 10.1371/journal.pcbi.1010810 (PMC9851554; doi:10.1371/journal.pcbi.1010810)
Supplement: S2 File — The dataset within the file contains the data collected during the experiment. Each CSV file named “FRI_p_l.csv” corresponds to a different trial, where “p” stands for an unique numerical participant’s identifier and “l” stands for pendulum length (where “2” corresponds to 0.2, “3” to 0.3 m, “4” to 0.4 m, etc.). In every file, rows correspond to subsequent time steps, sampled with a frequency of 0.017 s. For every recorded time step, each column contains: the action selected by the trial’s participant (“action”). The value 0 corresponds to a “no action”, the value 1 represents an action that pushes the pendulum towards the clockwise direction and the value 2 corresponds to an action that pushes the pendulum towards the anti-clockwise direction.the angular velocity of the pendulum at that time step (“ang. velocity”), measured in rad s−1.the angle of the pendulum at that time step (“angle”), measured in rad with values in the interval [0, 2π) rad. The angle 0 rad corresponds to the pendulum oriented in its upright position.the single utility value associated to the whole trial (“utility”). (ZIP) [file pcbi.1010810.s002.zip › ExperimentalData/FRI_27_4.csv]

action	angular vel.	angle	trial utility
0	0	3.2358	-19.8234
0	0	3.2358
0	-0.017	3.2358
0	-0.017	3.2358
0	-0.034	3.2358
0	-0.034	3.2358
0	-0.051	3.2358
0	-0.051	3.2295
0	-0.051	3.2295
0	-0.068	3.2295
0	-0.068	3.2232
0	-0.068	3.2232
0	-0.085	3.2232
0	-0.085	3.217
0	-0.102	3.217
0	-0.102	3.2107
0	-0.102	3.2107
0	-0.102	3.2044
0	-0.119	3.1981
0	-0.119	3.1981
0	-0.119	3.1918
0	-0.119	3.1918
0	-0.136	3.1855
0	-0.136	3.1793
0	-0.136	3.1793
0	-0.136	3.173
0	-0.136	3.1667
0	-0.136	3.1604
0	-0.153	3.1604
0	-0.153	3.1541
0	-0.153	3.1478
0	-0.153	3.1416
0	-0.153	3.1416
0	-0.153	3.1353
0	-0.153	3.129
0	-0.153	3.1227
0	-0.153	3.1227
0	-0.136	3.1164
0	-0.136	3.1101
0	-0.136	3.1101
0	-0.136	3.1038
1	-0.136	3.0976
1	-0.153	3.0913
1	-0.17	3.0913
1	-0.187	3.085
1	-0.204	3.0787
1	-0.221	3.0724
1	-0.238	3.0661
1	-0.238	3.0536
1	-0.255	3.0473
1	-0.272	3.041
1	-0.289	3.0347
1	-0.289	3.0222
1	-0.306	3.0159
1	-0.323	3.0033
1	-0.323	2.997
1	-0.34	2.9845
1	-0.34	2.9719
1	-0.357	2.9656
1	-0.357	2.9531
1	-0.357	2.9405
1	-0.374	2.9279
1	-0.374	2.9154
1	-0.374	2.9091
1	-0.374	2.8965
1	-0.374	2.8839
1	-0.374	2.8714
1	-0.374	2.8588
1	-0.374	2.8462
1	-0.374	2.84
1	-0.374	2.8274
1	-0.374	2.8148
1	-0.374	2.8023
1	-0.357	2.7897
1	-0.357	2.7834
1	-0.357	2.7708
1	-0.34	2.7583
1	-0.34	2.7457
1	-0.323	2.7394
1	-0.323	2.7269
1	-0.306	2.7206
1	-0.289	2.708
1	-0.289	2.7017
1	-0.272	2.6892
1	-0.255	2.6829
1	-0.238	2.6766
1	-0.238	2.6703
1	-0.221	2.664
1	-0.204	2.6578
1	-0.187	2.6515
1	-0.17	2.6452
1	-0.153	2.6389
1	-0.136	2.6326
1	-0.119	2.6263
1	-0.102	2.6263
1	-0.085	2.62
1	-0.068	2.62
1	-0.051	2.6138
0	-0.017	2.6138
0	0	2.6138
0	0.034	2.6138
0	0.068	2.62
0	0.119	2.62
0	0.153	2.6263
0	0.187	2.6326
0	0.221	2.6389
0	0.255	2.6452
0	0.289	2.6515
0	0.323	2.664
0	0.357	2.6703
0	0.391	2.6829
0	0.425	2.6955
0	0.459	2.708
0	0.493	2.7269
0	0.51	2.7394
0	0.544	2.7583
0	0.578	2.7708
0	0.595	2.7897
2	0.629	2.8085
2	0.663	2.8274
2	0.714	2.8525
2	0.748	2.8714
2	0.782	2.8965
2	0.833	2.9216
2	0.867	2.9468
2	0.901	2.9719
2	0.918	2.997
2	0.952	3.0284
2	0.986	3.0599
2	1.003	3.085
2	1.02	3.1164
2	1.054	3.1478
2	1.071	3.1793
2	1.088	3.2107
2	1.088	3.2484
2	1.105	3.2798
2	1.105	3.3112
2	1.122	3.3489
2	1.122	3.3803
2	1.122	3.4117
2	1.122	3.4494
2	1.122	3.4808
2	1.105	3.5185
2	1.105	3.5499
2	1.088	3.5814
2	1.071	3.6128
2	1.054	3.6442
2	1.037	3.6819
2	1.02	3.707
2	1.003	3.7384
2	0.969	3.7699
2	0.952	3.8013
2	0.918	3.8264
2	0.901	3.8578
2	0.867	3.883
2	0.833	3.9081
2	0.799	3.9332
2	0.765	3.9583
2	0.731	3.9772
2	0.697	4.0023
2	0.663	4.0212
2	0.612	4.04
2	0.578	4.0589
2	0.544	4.0777
2	0.493	4.0903
2	0.459	4.1029
2	0.408	4.1217
2	0.374	4.1343
2	0.323	4.1406
2	0.289	4.1531
2	0.238	4.1594
2	0.204	4.1657
2	0.153	4.172
2	0.102	4.1783
2	0.068	4.1783
2	0.017	4.1783
2	0	4.1783
2	-0.051	4.1783
0	-0.119	4.1783
0	-0.187	4.172
0	-0.238	4.1657
0	-0.306	4.1594
0	-0.374	4.1468
0	-0.442	4.1343
0	-0.493	4.1217
0	-0.561	4.1029
0	-0.629	4.084
0	-0.68	4.0652
0	-0.748	4.0463
0	-0.799	4.0212
0	-0.85	3.996
0	-0.918	3.9709
0	-0.969	3.9395
0	-1.02	3.9081
0	-1.071	3.8767
1	-1.122	3.8453
1	-1.19	3.8138
1	-1.258	3.7761
1	-1.309	3.7384
1	-1.377	3.6945
1	-1.428	3.6505
1	-1.479	3.6065
1	-1.547	3.5625
1	-1.581	3.5185
1	-1.632	3.4683
1	-1.683	3.418
1	-1.717	3.3677
1	-1.751	3.3112
1	-1.785	3.2609
1	-1.802	3.2044
1	-1.819	3.1541
1	-1.853	3.0976
1	-1.853	3.041
1	-1.87	2.9845
1	-1.87	2.9279
1	-1.87	2.8714
1	-1.87	2.8148
1	-1.87	2.7583
1	-1.853	2.7017
1	-1.836	2.6452
1	-1.819	2.5886
1	-1.802	2.5384
1	-1.785	2.4818
1	-1.751	2.4316
1	-1.717	2.375
1	-1.683	2.3247
1	-1.649	2.2745
1	-1.615	2.2242
1	-1.564	2.1802
1	-1.53	2.13
1	-1.479	2.086
1	-1.445	2.042
1	-1.394	1.998
1	-1.343	1.9603
1	-1.292	1.9163
1	-1.241	1.8786
1	-1.19	1.841
1	-1.139	1.8095
1	-1.088	1.7781
1	-1.02	1.7404
1	-0.969	1.7153
1	-0.918	1.6839
1	-0.867	1.6587
1	-0.799	1.6336
1	-0.748	1.6085
1	-0.697	1.5896
1	-0.646	1.5645
1	-0.595	1.5456
1	-0.527	1.5331
1	-0.476	1.5142
1	-0.425	1.5017
1	-0.374	1.4891
1	-0.306	1.4765
0	-0.238	1.4703
0	-0.17	1.464
0	-0.085	1.4577
0	-0.017	1.4577
0	0.051	1.4577
0	0.119	1.464
0	0.187	1.464
0	0.272	1.4703
0	0.34	1.4828
0	0.408	1.4954
0	0.493	1.5079
0	0.561	1.5268
0	0.646	1.5456
0	0.714	1.5645
0	0.782	1.5833
0	0.867	1.6085
0	0.935	1.6399
0	1.02	1.665
0	1.088	1.6964
0	1.156	1.7341
0	1.241	1.7718
0	1.309	1.8095
0	1.377	1.8472
0	1.445	1.8912
0	1.513	1.9352
0	1.581	1.9855
0	1.649	2.0294
0	1.717	2.0797
0	1.785	2.1362
0	1.836	2.1928
0	1.904	2.2494
2	1.955	2.3059
2	2.04	2.3624
2	2.108	2.4253
2	2.176	2.4881
2	2.227	2.5572
2	2.295	2.6263
2	2.346	2.6955
2	2.397	2.7646
2	2.431	2.84
2	2.482	2.9154
2	2.499	2.9908
2	2.533	3.0661
2	2.55	3.1416
2	2.567	3.217
2	2.584	3.2923
2	2.584	3.374
2	2.584	3.4494
2	2.584	3.5311
2	2.567	3.6065
2	2.55	3.6819
2	2.533	3.7573
2	2.499	3.8327
2	2.465	3.9081
2	2.431	3.9835
2	2.397	4.0589
2	2.346	4.128
2	2.312	4.1971
2	2.261	4.2662
2	2.21	4.3353
0	2.142	4.3982
0	2.057	4.461
0	1.989	4.5238
0	1.921	4.5804
0	1.836	4.6369
0	1.768	4.6935
0	1.683	4.7437
0	1.615	4.794
0	1.53	4.8443
0	1.462	4.8883
0	1.394	4.9322
0	1.309	4.9699
0	1.241	5.0139
0	1.173	5.0453
0	1.105	5.083
0	1.037	5.1144
0	0.969	5.1459
0	0.901	5.171
0	0.833	5.1961
0	0.765	5.2213
0	0.697	5.2464
0	0.629	5.2652
0	0.561	5.2841
0	0.51	5.2966
0	0.442	5.3155
0	0.374	5.3281
0	0.323	5.3343
0	0.255	5.3469
0	0.204	5.3532
0	0.136	5.3595
0	0.085	5.3595
0	0.017	5.3658
0	-0.017	5.3658
0	-0.085	5.3595
0	-0.136	5.3595
0	-0.204	5.3532
0	-0.272	5.3469
0	-0.323	5.3343
0	-0.391	5.3218
0	-0.442	5.3092
0	-0.51	5.2966
0	-0.578	5.2841
0	-0.629	5.2652
0	-0.697	5.2401
0	-0.765	5.2213
0	-0.833	5.1961
0	-0.901	5.171
0	-0.969	5.1396
1	-1.037	5.1144
1	-1.122	5.0767
1	-1.207	5.0453
1	-1.292	5.0076
1	-1.394	4.9637
1	-1.479	4.9197
1	-1.581	4.8757
1	-1.666	4.8254
1	-1.768	4.7752
0	-1.836	4.7186
0	-1.904	4.6621
1	-1.989	4.6055
1	-2.074	4.5427
1	-2.176	4.4798
1	-2.261	4.417
1	-2.346	4.3416
1	-2.448	4.2725
1	-2.533	4.1971
1	-2.618	4.1217
1	-2.686	4.04
1	-2.771	3.9583
1	-2.839	3.8767
1	-2.907	3.7887
1	-2.958	3.7008
1	-3.026	3.6065
1	-3.077	3.5185
1	-3.111	3.4243
1	-3.145	3.33
1	-3.179	3.2358
1	-3.196	3.1416
1	-3.213	3.041
1	-3.23	2.9468
1	-3.23	2.8462
1	-3.213	2.752
1	-3.213	2.6578
0	-3.162	2.5572
0	-3.128	2.463
0	-3.077	2.3687
0	-3.009	2.2808
0	-2.958	2.1928
0	-2.89	2.1048
0	-2.822	2.0169
0	-2.754	1.9352
0	-2.686	1.8472
0	-2.601	1.7718
0	-2.533	1.6964
0	-2.448	1.621
2	-2.38	1.5456
2	-2.278	1.4765
2	-2.193	1.4074
2	-2.091	1.3446
2	-2.006	1.2817
2	-1.904	1.2252
2	-1.819	1.1687
2	-1.717	1.1121
2	-1.632	1.0618
0	-1.564	1.0116
0	-1.513	0.9676
0	-1.445	0.92362
0	-1.394	0.87963
0	-1.326	0.84193
0	-1.275	0.79795
0	-1.224	0.76026
0	-1.173	0.72884
0	-1.122	0.69114
0	-1.071	0.65973
0	-1.02	0.62831
0	-0.986	0.59689
0	-0.935	0.56548
0	-0.901	0.54035
0	-0.867	0.51521
0	-0.833	0.49008
0	-0.782	0.46495
0	-0.748	0.43982
0	-0.731	0.41469
0	-0.697	0.39583
0	-0.663	0.37699
0	-0.646	0.35814
0	-0.612	0.33929
0	-0.595	0.32044
0	-0.561	0.30159
0	-0.544	0.28274
2	-0.527	0.27017
2	-0.476	0.25132
2	-0.442	0.23876
2	-0.408	0.22619
2	-0.374	0.21363
0	-0.357	0.20106
0	-0.34	0.19478
0	-0.323	0.18221
0	-0.306	0.16964
1	-0.289	0.16336
1	-0.306	0.15079
1	-0.306	0.14451
1	-0.323	0.13195
1	-0.34	0.12566
1	-0.34	0.1131
1	-0.357	0.10053
1	-0.374	0.094246
0	-0.357	0.08168
0	-0.357	0.069114
0	-0.357	0.056548
0	-0.34	0.050265
0	-0.34	0.037699
0	-0.34	0.025132
0	-0.34	0.018849
0	-0.34	0.0062831
0	-0.34	6.2768
0	-0.34	6.2705
0	-0.34	6.258
0	-0.34	6.2454
0	-0.34	6.2391
0	-0.34	6.2265
0	-0.34	6.214
0	-0.357	6.2077
0	-0.357	6.1951
0	-0.357	6.1826
2	-0.374	6.17
2	-0.357	6.1637
2	-0.357	6.1512
2	-0.34	6.1386
2	-0.323	6.1323
2	-0.323	6.1197
2	-0.306	6.1072
2	-0.306	6.1009
2	-0.306	6.0883
2	-0.289	6.082
2	-0.289	6.0758
2	-0.289	6.0632
2	-0.272	6.0569
2	-0.272	6.0443
0	-0.289	6.0381
0	-0.306	6.0318
0	-0.323	6.0192
0	-0.357	6.0066
0	-0.374	6.0004
0	-0.391	5.9878
0	-0.408	5.9752
0	-0.442	5.9627
0	-0.459	5.9501
0	-0.476	5.9313
0	-0.51	5.9187
0	-0.544	5.8998
0	-0.561	5.8873
0	-0.595	5.8684
0	-0.629	5.8496
0	-0.663	5.8307
1	-0.697	5.8119
1	-0.748	5.7867
1	-0.799	5.7616
1	-0.85	5.7365
1	-0.918	5.7113
1	-0.986	5.6862
1	-1.037	5.6548
1	-1.105	5.6234
1	-1.173	5.5857
1	-1.241	5.548
1	-1.309	5.5103
1	-1.377	5.4726
1	-1.462	5.4286
1	-1.53	5.3846
1	-1.615	5.3343
1	-1.7	5.2841
1	-1.785	5.2338
0	-1.853	5.1773
0	-1.904	5.1207
0	-1.972	5.0642
0	-2.057	5.0014
0	-2.125	4.9385
0	-2.193	4.8757
0	-2.261	4.8066
0	-2.346	4.7375
0	-2.414	4.6683
0	-2.482	4.593
0	-2.567	4.5175
0	-2.635	4.4359
0	-2.703	4.3605
0	-2.771	4.2725
0	-2.839	4.1908
0	-2.89	4.1029
0	-2.958	4.0149
0	-3.009	3.9269
0	-3.06	3.8327
0	-3.111	3.7447
0	-3.145	3.6505
0	-3.179	3.5562
0	-3.196	3.4557
0	-3.213	3.3615
0	-3.23	3.2672
0	-3.23	3.1667
0	-3.23	3.0724
0	-3.213	2.9719
0	-3.196	2.8777
0	-3.179	2.7834
0	-3.145	2.6829
0	-3.111	2.5886
0	-3.06	2.5007
0	-3.009	2.4064
0	-2.958	2.3185
0	-2.907	2.2305
0	-2.839	2.1425
0	-2.771	2.0609
0	-2.703	1.9729
0	-2.635	1.8975
0	-2.567	1.8158
0	-2.482	1.7404
0	-2.414	1.665
0	-2.329	1.5959
0	-2.261	1.5268
0	-2.176	1.4577
0	-2.108	1.3948
0	-2.04	1.332
0	-1.955	1.2692
0	-1.887	1.2126
0	-1.819	1.1561
0	-1.751	1.1058
0	-1.683	1.0556
0	-1.615	1.0053
0	-1.547	0.95503
0	-1.496	0.91105
0	-1.428	0.86707
0	-1.377	0.82309
0	-1.326	0.7791
0	-1.275	0.74141
0	-1.224	0.70371
0	-1.173	0.66601
0	-1.122	0.63459
0	-1.088	0.60318
0	-1.037	0.57176
0	-1.003	0.54035
0	-0.952	0.50893
0	-0.918	0.47752
0	-0.884	0.45238
0	-0.85	0.42725
0	-0.833	0.40212
0	-0.799	0.37699
0	-0.765	0.35185
0	-0.748	0.32672
2	-0.714	0.30787
2	-0.68	0.28274
2	-0.629	0.26389
2	-0.595	0.24504
0	-0.578	0.22619
0	-0.561	0.21363
0	-0.544	0.19478
0	-0.527	0.17593
0	-0.51	0.16336
0	-0.51	0.14451
0	-0.493	0.13195
0	-0.493	0.11938
0	-0.476	0.10053
0	-0.476	0.087963
1	-0.459	0.075397
1	-0.476	0.056548
1	-0.493	0.043982
1	-0.51	0.031415
1	-0.527	0.012566
1	-0.544	6.2768
1	-0.561	6.2642
1	-0.595	6.2454
1	-0.612	6.2265
1	-0.646	6.2077
1	-0.663	6.1889
0	-0.68	6.17
0	-0.68	6.1449
0	-0.697	6.126
0	-0.697	6.1072
0	-0.714	6.082
0	-0.731	6.0632
0	-0.748	6.0381
0	-0.765	6.0129
0	-0.782	5.9941
0	-0.816	5.9689
0	-0.833	5.9438
2	-0.85	5.9187
2	-0.867	5.8936
2	-0.867	5.8621
2	-0.884	5.837
2	-0.901	5.8119
2	-0.918	5.7867
2	-0.918	5.7553
2	-0.935	5.7302
2	-0.969	5.6988
2	-0.986	5.6674
2	-1.003	5.6422
0	-1.054	5.6108
0	-1.105	5.5731
0	-1.156	5.5417
0	-1.207	5.504
0	-1.258	5.4726
0	-1.309	5.4286
0	-1.36	5.3909
0	-1.428	5.3469
0	-1.479	5.3029
0	-1.547	5.2589
0	-1.615	5.2087
0	-1.666	5.1647
0	-1.734	5.1082
0	-1.819	5.0579
0	-1.887	5.0014
0	-1.955	4.9448
0	-2.023	4.882
0	-2.091	4.8191
0	-2.176	4.7563
0	-2.244	4.6935
0	-2.312	4.6244
0	-2.397	4.549
0	-2.465	4.4798
0	-2.533	4.4044
0	-2.601	4.3228
0	-2.669	4.2474
0	-2.737	4.1657
0	-2.805	4.084
0	-2.856	3.996
0	-2.907	3.9081
0	-2.958	3.8201
0	-2.992	3.7322
0	-3.043	3.6442
0	-3.077	3.5499
0	-3.094	3.4557
0	-3.111	3.3615
0	-3.128	3.2672
0	-3.128	3.173
0	-3.128	3.0787
0	-3.111	2.9845
0	-3.094	2.8965
0	-3.077	2.8023
0	-3.043	2.708
0	-3.009	2.62
0	-2.975	2.5258
0	-2.924	2.4378
0	-2.873	2.3499
0	-2.822	2.2682
0	-2.754	2.1802
0	-2.686	2.0986
0	-2.618	2.0232
0	-2.55	1.9415
0	-2.482	1.8661
0	-2.414	1.7907
0	-2.329	1.7216
0	-2.261	1.6525
0	-2.176	1.5833
0	-2.108	1.5205
0	-2.023	1.4577
0	-1.955	1.4011
0	-1.887	1.3383
0	-1.802	1.288
0	-1.734	1.2315
0	-1.666	1.1812
0	-1.598	1.131
0	-1.53	1.087
0	-1.462	1.043
0	-1.394	0.99901
0	-1.326	0.95503
0	-1.275	0.91733
0	-1.207	0.87963
0	-1.156	0.84193
0	-1.088	0.81052
0	-1.037	0.7791
0	-0.986	0.74769
0	-0.935	0.71627
0	-0.884	0.69114
0	-0.85	0.66601
0	-0.799	0.64088
0	-0.748	0.61574
0	-0.714	0.59061
0	-0.663	0.57176
0	-0.629	0.55291
2	-0.595	0.53406
2	-0.527	0.51521
2	-0.476	0.50265
2	-0.408	0.49008
2	-0.357	0.47752
2	-0.306	0.46495
2	-0.255	0.45867
2	-0.204	0.45238
2	-0.153	0.4461
2	-0.085	0.43982
2	-0.034	0.43982
2	0	0.43982
0	0.034	0.43982
0	0.068	0.43982
0	0.085	0.43982
0	0.119	0.4461
1	0.153	0.45238
1	0.17	0.45867
1	0.187	0.45867
1	0.204	0.46495
1	0.204	0.47123
1	0.221	0.47752
1	0.238	0.49008
1	0.255	0.49637
1	0.272	0.50265
1	0.289	0.50893
1	0.306	0.5215
1	0.323	0.52778
1	0.34	0.54035
1	0.357	0.55291
1	0.374	0.56548
1	0.391	0.57176
1	0.425	0.58433
1	0.442	0.60318
1	0.459	0.61574
0	0.51	0.62831
0	0.544	0.64716
0	0.595	0.65973
0	0.646	0.67858
1	0.697	0.70371
1	0.714	0.72256
1	0.748	0.74769
1	0.782	0.76654
1	0.816	0.79167
1	0.85	0.8168
1	0.884	0.84193
1	0.918	0.87335
1	0.952	0.89848
1	0.986	0.9299
1	1.037	0.96131
1	1.071	0.99273
1	1.122	1.0241
1	1.156	1.0556
1	1.207	1.0933
1	1.258	1.131
1	1.292	1.1687
1	1.343	1.2064
0	1.411	1.2503
0	1.496	1.2943
0	1.564	1.3383
0	1.632	1.3886
0	1.7	1.4388
0	1.785	1.4891
0	1.853	1.5456
0	1.921	1.6022
0	2.006	1.665
0	2.074	1.7216
0	2.142	1.7907
0	2.227	1.8535
0	2.295	1.9226
0	2.363	1.9917
0	2.431	2.0609
0	2.482	2.1362
0	2.55	2.2117
0	2.601	2.2933
0	2.652	2.3687
0	2.703	2.4504
0	2.754	2.5321
0	2.788	2.6138
0	2.822	2.7017
0	2.856	2.7834
2	2.873	2.8714
2	2.907	2.9593
2	2.941	3.0473
2	2.958	3.1353
2	2.975	3.2232
2	2.975	3.3175
2	2.992	3.4054
2	2.975	3.4934
2	2.975	3.5814
0	2.941	3.6756
0	2.89	3.7573
0	2.839	3.8453
0	2.788	3.9332
0	2.737	4.0149
0	2.669	4.0966
0	2.601	4.1783
0	2.533	4.2537
0	2.465	4.3291
0	2.397	4.4044
0	2.329	4.4736
0	2.244	4.5427
0	2.176	4.6055
0	2.108	4.6746
0	2.023	4.7375
0	1.955	4.794
0	1.87	4.8506
0	1.802	4.9071
2	1.717	4.9637
2	1.666	5.0139
2	1.615	5.0642
2	1.564	5.1082
2	1.513	5.1584
0	1.445	5.2024
0	1.394	5.2464
0	1.326	5.2841
0	1.258	5.3218
0	1.207	5.3595
0	1.139	5.3972
0	1.088	5.4286
1	1.02	5.46
1	0.952	5.4914
1	0.884	5.5228
1	0.799	5.548
1	0.731	5.5668
1	0.663	5.592
1	0.595	5.6108
1	0.527	5.6234
1	0.459	5.6422
1	0.408	5.6548
1	0.34	5.6674
1	0.272	5.6736
1	0.204	5.6862
1	0.153	5.6862
1	0.085	5.6925
1	0.034	5.6925
1	-0.017	5.6925
1	-0.085	5.6925
1	-0.136	5.6925
0	-0.187	5.6862
0	-0.221	5.6799
0	-0.272	5.6736
0	-0.306	5.6611
0	-0.357	5.6485
0	-0.391	5.6422
0	-0.442	5.6297
0	-0.493	5.6108
0	-0.544	5.5982
0	-0.578	5.5794
0	-0.629	5.5605
0	-0.68	5.5417
0	-0.731	5.5228
0	-0.782	5.4977
0	-0.833	5.4726
0	-0.884	5.4474
0	-0.952	5.416
0	-1.003	5.3909
0	-1.071	5.3595
0	-1.122	5.3218
0	-1.19	5.2904
0	-1.241	5.2527
0	-1.309	5.215
0	-1.377	5.171
0	-1.445	5.1333
0	-1.513	5.0893
0	-1.581	5.039
0	-1.649	4.9888
0	-1.717	4.9385
0	-1.802	4.8883
0	-1.87	4.8317
0	-1.938	4.7752
0	-2.023	4.7123
0	-2.091	4.6558
0	-2.159	4.5867
0	-2.244	4.5238
0	-2.312	4.4547
0	-2.38	4.3856
0	-2.448	4.3102
0	-2.516	4.2348
0	-2.584	4.1594
0	-2.635	4.0777
0	-2.703	4.0023
0	-2.754	3.9207
0	-2.805	3.8327
0	-2.839	3.751
0	-2.89	3.6631
0	-2.924	3.5751
0	-2.941	3.4871
0	-2.975	3.3992
0	-2.975	3.3112
0	-2.992	3.217
0	-2.992	3.129
0	-2.992	3.041
0	-2.975	2.9468
0	-2.958	2.8588
0	-2.924	2.7708
0	-2.89	2.6829
0	-2.856	2.5949
0	-2.822	2.5132
0	-2.771	2.4253
1	-2.72	2.3436
1	-2.686	2.2619
1	-2.635	2.1865
1	-2.601	2.1048
1	-2.55	2.0294
1	-2.499	1.954
1	-2.448	1.8786
1	-2.397	1.8033
1	-2.346	1.7341
1	-2.278	1.665
1	-2.227	1.5959
1	-2.176	1.5268
1	-2.125	1.464
0	-2.04	1.4011
0	-1.972	1.3383
0	-1.887	1.2817
0	-1.819	1.2252
0	-1.751	1.1749
0	-1.683	1.1184
0	-1.615	1.0744
0	-1.547	1.0241
0	-1.479	0.98016
0	-1.428	0.93618
0	-1.36	0.8922
0	-1.309	0.8545
0	-1.241	0.81052
0	-1.19	0.7791
0	-1.139	0.74141
0	-1.088	0.70999
0	-1.037	0.67229
0	-1.003	0.64716
0	-0.952	0.61574
0	-0.901	0.58433
0	-0.867	0.5592
0	-0.833	0.53406
0	-0.782	0.50893
0	-0.748	0.4838
0	-0.714	0.46495
0	-0.68	0.43982
0	-0.646	0.42097
0	-0.629	0.40212
0	-0.595	0.38327
0	-0.561	0.36442
0	-0.544	0.35185
0	-0.51	0.333
0	-0.493	0.32044
0	-0.459	0.30159
2	-0.442	0.28902
2	-0.408	0.27646
2	-0.357	0.26389
2	-0.323	0.25761
2	-0.272	0.24504
2	-0.238	0.23876
2	-0.204	0.23247
2	-0.17	0.22619
2	-0.136	0.21991
0	-0.119	0.21991
0	-0.102	0.21363
0	-0.085	0.21363
0	-0.068	0.20734
0	-0.051	0.20734
0	-0.034	0.20734
0	-0.017	0.20106
0	0	0.20106
0	0	0.20106
0	0.017	0.20106
0	0.034	0.20734
1	0.051	0.20734
1	0.034	0.20734
1	0.034	0.20734
1	0.034	0.20734
1	0.017	0.21363
1	0.017	0.21363
1	0.017	0.21363
1	0.017	0.21363
1	0	0.21363
1	0	0.21363
1	0	0.21363
1	0	0.21363
1	0	0.21363
1	0	0.21363
1	0	0.21363
1	0	0.21363
1	0	0.21363
1	-0.017	0.21363
1	-0.017	0.21363
1	-0.017	0.21363
1	-0.017	0.21363
1	-0.034	0.20734
1	-0.034	0.20734
1	-0.034	0.20734
1	-0.051	0.20734
1	-0.051	0.20106
1	-0.051	0.20106
1	-0.051	0.20106
1	-0.068	0.20106
1	-0.068	0.19478
1	-0.068	0.19478
1	-0.085	0.18849
1	-0.085	0.18849
1	-0.085	0.18849
1	-0.102	0.18221
1	-0.102	0.18221
1	-0.102	0.17593
1	-0.119	0.16964
1	-0.119	0.16964
1	-0.136	0.16336
1	-0.136	0.15708
1	-0.153	0.15708
1	-0.153	0.15079
1	-0.17	0.14451
1	-0.17	0.13823
1	-0.187	0.13195
1	-0.187	0.13195
1	-0.17	0.12566
1	-0.136	0.11938
1	-0.102	0.1131
1	-0.068	0.1131
1	-0.051	0.10681
1	-0.017	0.10681
1	0	0.10681
1	0	0.10681
1	0.017	0.10681
1	0.017	0.10681
1	0.034	0.1131
1	0.034	0.1131
1	0.051	0.1131
1	0.051	0.1131
1	0.068	0.11938
1	0.068	0.11938
1	0.085	0.11938
1	0.085	0.12566
1	0.102	0.12566
1	0.102	0.13195
1	0.119	0.13195
1	0.136	0.13823
1	0.136	0.14451
1	0.153	0.14451
1	0.153	0.15079
1	0.17	0.15708
1	0.187	0.16336
1	0.204	0.16964
1	0.204	0.17593
1	0.204	0.18221
1	0.238	0.18849
1	0.272	0.19478
1	0.306	0.20734
1	0.323	0.21363
1	0.34	0.22619
1	0.357	0.23876
1	0.374	0.24504
1	0.391	0.25761
1	0.408	0.27017
1	0.442	0.28274
1	0.459	0.29531
1	0.476	0.31416
1	0.493	0.32672
1	0.527	0.33929
1	0.544	0.35814
1	0.578	0.37699
1	0.612	0.39583
1	0.629	0.41469
1	0.663	0.43353
1	0.697	0.45238
1	0.731	0.47752
1	0.765	0.49637
1	0.799	0.5215
1	0.833	0.54663
1	0.884	0.57176
1	0.918	0.59689
1	0.969	0.62831
1	1.003	0.65973
1	1.054	0.69114
0	1.105	0.72256
0	1.156	0.75397
0	1.207	0.79167
0	1.258	0.82937
0	1.309	0.86707
0	1.377	0.91105
0	1.428	0.94875
0	1.496	0.99273
0	1.564	1.043
0	1.615	1.087
0	1.683	1.1372
0	1.751	1.1938
0	1.819	1.2441
0	1.904	1.3006
0	1.972	1.3572
0	2.04	1.42
0	2.108	1.4828
0	2.193	1.5456
0	2.261	1.6148
0	2.329	1.6839
0	2.414	1.753
0	2.482	1.8284
0	2.55	1.9038
0	2.618	1.9792
0	2.686	2.0609
0	2.754	2.1425
0	2.805	2.2242
0	2.873	2.3122
0	2.924	2.4001
0	2.958	2.4881
0	3.009	2.5761
0	3.043	2.6703
0	3.077	2.7583
0	3.094	2.8525
0	3.111	2.9468
0	3.111	3.041
0	3.128	3.1353
0	3.111	3.2295
0	3.111	3.3238
0	3.077	3.4117
0	3.06	3.506
0	3.026	3.6002
0	2.992	3.6882
0	2.941	3.7761
0	2.89	3.8641
0	2.839	3.9521
0	2.788	4.04
0	2.72	4.1217
0	2.652	4.2034
0	2.584	4.2788
0	2.516	4.3542
0	2.448	4.4296
0	2.38	4.505
0	2.295	4.5741
0	2.227	4.6432
0	2.142	4.706
0	2.074	4.7752
0	1.989	4.8317
0	1.921	4.8945
0	1.853	4.9511
0	1.768	5.0014
0	1.7	5.0579
0	1.632	5.1082
0	1.564	5.1521
0	1.496	5.2024
0	1.428	5.2464
0	1.36	5.2841
0	1.292	5.3281
0	1.241	5.3658
0	1.173	5.4035
0	1.122	5.4349
0	1.071	5.4726
0	1.02	5.504
0	0.952	5.5291
0	0.901	5.5605
2	0.867	5.5857
2	0.833	5.6108
2	0.799	5.6359
2	0.782	5.6611
2	0.765	5.6862
2	0.731	5.705
2	0.714	5.7302
2	0.697	5.749
2	0.68	5.7742
2	0.663	5.793
2	0.646	5.8119
2	0.646	5.8307
2	0.629	5.8496
2	0.612	5.8684
2	0.612	5.8873
0	0.578	5.9061
0	0.544	5.925
0	0.527	5.9375
0	0.493	5.9564
0	0.476	5.9689
0	0.459	5.9815
0	0.425	6.0004
0	0.408	6.0129
0	0.391	6.0255
0	0.374	6.0381
0	0.357	6.0443
1	0.34	6.0569
1	0.306	6.0695
1	0.272	6.0758
1	0.238	6.082
1	0.187	6.0883
1	0.153	6.0946
1	0.119	6.1009
1	0.102	6.1009
1	0.068	6.1072
1	0.034	6.1072
1	0	6.1072
1	-0.017	6.1072
1	-0.051	6.1072
1	-0.085	6.1072
1	-0.119	6.1009
1	-0.153	6.0946
1	-0.187	6.0883
0	-0.204	6.082
0	-0.221	6.0758
0	-0.238	6.0695
0	-0.255	6.0632
0	-0.272	6.0569
0	-0.289	6.0443
0	-0.306	6.0381
0	-0.323	6.0318
0	-0.34	6.0192
0	-0.357	6.0066
0	-0.374	5.9941
0	-0.391	5.9878
0	-0.425	5.9752
2	-0.442	5.9564
2	-0.442	5.9438
2	-0.459	5.9313
2	-0.459	5.9187
2	-0.459	5.9061
2	-0.476	5.8873
2	-0.476	5.8747
2	-0.493	5.8621
2	-0.493	5.8433
2	-0.51	5.8307
2	-0.527	5.8119
2	-0.544	5.7993
2	-0.561	5.7805
2	-0.561	5.7616
2	-0.578	5.749
2	-0.612	5.7302
2	-0.629	5.7113
2	-0.646	5.6925
2	-0.663	5.6736
2	-0.68	5.6485
0	-0.731	5.6297
0	-0.782	5.6045
0	-0.833	5.5794
0	-0.867	5.5543
0	-0.918	5.5291
0	-0.969	5.4977
0	-1.037	5.4663
0	-1.088	5.4349
0	-1.139	5.4035
0	-1.19	5.3658
0	-1.258	5.3343
0	-1.326	5.2904
0	-1.377	5.2527
0	-1.445	5.2087
0	-1.513	5.1647
0	-1.581	5.1207
0	-1.649	5.0705
0	-1.717	5.0202
0	-1.785	4.9637
0	-1.853	4.9134
0	-1.938	4.8568
0	-2.006	4.794
0	-2.074	4.7312
0	-2.159	4.6683
0	-2.227	4.6055
0	-2.295	4.5364
0	-2.38	4.4673
0	-2.448	4.3919
0	-2.516	4.3165
0	-2.584	4.2411
0	-2.652	4.1594
0	-2.703	4.084
0	-2.771	4.0023
0	-2.822	3.9144
0	-2.873	3.8327
0	-2.907	3.7447
0	-2.941	3.6568
0	-2.975	3.5688
0	-3.009	3.4745
0	-3.026	3.3866
0	-3.043	3.2923
0	-3.043	3.2044
0	-3.043	3.1101
0	-3.043	3.0159
0	-3.026	2.9279
0	-3.009	2.84
0	-2.975	2.7457
0	-2.941	2.6578
0	-2.907	2.5698
0	-2.856	2.4818
0	-2.805	2.4001
0	-2.754	2.3122
0	-2.703	2.2305
0	-2.635	2.1488
0	-2.567	2.0734
0	-2.499	1.998
0	-2.431	1.9226
1	-2.363	1.8472
1	-2.312	1.7781
1	-2.244	1.709
1	-2.193	1.6462
1	-2.142	1.5771
1	-2.091	1.5142
1	-2.023	1.4514
1	-1.972	1.3948
1	-1.921	1.332
1	-1.87	1.2755
1	-1.819	1.2189
1	-1.768	1.1687
1	-1.717	1.1121
0	-1.649	1.0618
0	-1.581	1.0179
0	-1.513	0.9676
0	-1.462	0.92362
0	-1.394	0.87963
0	-1.343	0.84193
0	-1.292	0.79795
0	-1.224	0.76026
0	-1.173	0.72256
0	-1.122	0.69114
0	-1.088	0.65973
0	-1.037	0.62203
0	-0.986	0.59689
0	-0.952	0.56548
0	-0.918	0.53406
0	-0.867	0.50893
0	-0.833	0.4838
2	-0.799	0.45867
2	-0.748	0.43353
2	-0.697	0.41469
2	-0.646	0.38955
2	-0.595	0.3707
2	-0.544	0.35814
2	-0.51	0.33929
2	-0.459	0.32672
2	-0.408	0.31416
2	-0.374	0.30159
2	-0.323	0.28902
0	-0.306	0.27646
0	-0.289	0.27017
0	-0.272	0.26389
0	-0.255	0.25132
0	-0.238	0.24504
0	-0.204	0.23876
0	-0.187	0.23247
0	-0.17	0.22619
0	-0.153	0.21991
0	-0.136	0.21991
0	-0.119	0.21363
0	-0.102	0.20734
2	-0.102	0.20734
2	-0.051	0.20106
2	-0.017	0.20106
2	0	0.20106
2	0.034	0.20106
2	0.068	0.20106
2	0.102	0.20734
2	0.136	0.20734
2	0.17	0.21363
2	0.17	0.21991
2	0.17	0.22619
2	0.17	0.23247
2	0.153	0.23876
2	0.153	0.23876
2	0.153	0.24504
2	0.153	0.25132
2	0.17	0.25761
2	0.187	0.26389
2	0.221	0.27017
2	0.238	0.27646
2	0.255	0.28274
2	0.272	0.28902
2	0.289	0.30159
2	0.323	0.30787
2	0.34	0.32044
2	0.374	0.333
2	0.391	0.33929
2	0.425	0.35185
2	0.442	0.36442
2	0.476	0.38327
2	0.493	0.39583
2	0.527	0.41469
2	0.561	0.42725
2	0.595	0.4461
2	0.629	0.46495
2	0.663	0.4838
2	0.697	0.50265
2	0.731	0.52778
2	0.765	0.54663
2	0.816	0.57176
2	0.85	0.59689
2	0.884	0.62203
2	0.935	0.65344
2	0.986	0.67858
2	1.037	0.70999
2	1.071	0.74141
2	1.122	0.7791
2	1.19	0.81052
2	1.241	0.84822
2	1.292	0.88592
2	1.36	0.92362
2	1.411	0.9676
2	1.479	1.0116
2	1.547	1.0556
2	1.598	1.1058
2	1.666	1.1561
2	1.734	1.2064
2	1.819	1.2566
2	1.887	1.3132
2	1.955	1.3697
2	2.023	1.4325
2	2.108	1.4954
2	2.176	1.5582
2	2.244	1.6273
2	2.329	1.6964
2	2.397	1.7655
2	2.465	1.841
2	2.533	1.9101
2	2.601	1.9917
2	2.669	2.0671
2	2.737	2.1488
2	2.788	2.2368
2	2.856	2.3185
2	2.907	2.4064
2	2.941	2.4944
2	2.992	2.5823
2	3.026	2.6703
2	3.043	2.7646
2	3.077	2.8588
2	3.094	2.9468
2	3.094	3.041
2	3.094	3.1353
2	3.094	3.2295
2	3.077	3.3238
2	3.06	3.4117
2	3.043	3.506
2	3.009	3.6002
2	2.975	3.6882
2	2.924	3.7761
2	2.873	3.8641
2	2.822	3.9521
2	2.771	4.0338
2	2.703	4.1154
2	2.635	4.1971
2	2.567	4.2725
2	2.499	4.3542
2	2.431	4.4233
2	2.363	4.4987
2	2.278	4.5678
2	2.21	4.6369
2	2.125	4.6998
2	2.057	4.7626
2	1.972	4.8254
2	1.904	4.882
1	1.836	4.9385
1	1.734	4.9951
1	1.649	5.0453
1	1.547	5.0893
1	1.462	5.1396
1	1.377	5.1773
1	1.292	5.2213
1	1.207	5.2589
1	1.122	5.2904
1	1.037	5.3218
1	0.952	5.3532
1	0.867	5.3846
1	0.799	5.4097
1	0.714	5.4286
1	0.646	5.4537
0	0.578	5.4663
0	0.527	5.4851
0	0.476	5.504
0	0.425	5.5166
0	0.374	5.5291
0	0.323	5.5354
0	0.272	5.548
0	0.221	5.5543
0	0.17	5.5605
0	0.119	5.5668
0	0.068	5.5668
0	0.017	5.5731
0	-0.017	5.5731
0	-0.051	5.5668
0	-0.102	5.5668
0	-0.153	5.5605
0	-0.204	5.5543
0	-0.255	5.548
2	-0.306	5.5417
2	-0.34	5.5291
2	-0.374	5.5228
2	-0.391	5.5103
2	-0.425	5.4977
2	-0.459	5.4851
2	-0.493	5.4663
0	-0.544	5.4537
0	-0.612	5.4349
0	-0.663	5.416
0	-0.714	5.3909
0	-0.782	5.372
0	-0.833	5.3469
0	-0.901	5.3218
0	-0.952	5.2904
0	-1.02	5.2589
0	-1.088	5.2275
0	-1.156	5.1961
0	-1.224	5.1584
0	-1.292	5.1207
0	-1.36	5.083
0	-1.428	5.039
0	-1.496	4.9951
0	-1.564	4.9511
0	-1.632	4.9008
0	-1.717	4.8506
0	-1.785	4.8003
0	-1.853	4.7437
0	-1.938	4.6872
0	-2.006	4.6306
0	-2.074	4.5678
0	-2.159	4.505
0	-2.227	4.4359
0	-2.295	4.3667
0	-2.363	4.2976
0	-2.431	4.2285
0	-2.499	4.1531
0	-2.55	4.0777
0	-2.618	3.996
0	-2.669	3.9207
0	-2.72	3.839
0	-2.754	3.7573
0	-2.805	3.6693
0	-2.839	3.5877
0	-2.856	3.4997
0	-2.89	3.418
1	-2.907	3.33
1	-2.924	3.2421
1	-2.958	3.1541
1	-2.975	3.0599
1	-2.975	2.9719
1	-2.975	2.8839
1	-2.975	2.796
1	-2.975	2.7017
1	-2.958	2.6138
1	-2.924	2.5258
1	-2.907	2.4378
1	-2.873	2.3499
1	-2.839	2.2682
1	-2.788	2.1802
1	-2.754	2.0986
1	-2.703	2.0169
1	-2.652	1.9352
1	-2.601	1.8535
1	-2.55	1.7781
1	-2.499	1.7027
1	-2.431	1.6273
1	-2.38	1.5582
1	-2.329	1.4828
1	-2.278	1.4137
1	-2.21	1.3509
1	-2.159	1.2817
1	-2.108	1.2189
0	-2.04	1.1561
0	-1.972	1.0933
0	-1.904	1.0367
0	-1.836	0.98016
0	-1.785	0.92362
0	-1.717	0.87335
0	-1.666	0.82309
0	-1.615	0.77282
0	-1.547	0.72256
0	-1.513	0.67858
0	-1.462	0.63459
0	-1.411	0.59061
0	-1.377	0.54663
0	-1.326	0.50893
0	-1.292	0.46495
0	-1.258	0.42725
0	-1.241	0.38955
0	-1.207	0.35185
0	-1.173	0.32044
0	-1.156	0.28274
0	-1.139	0.25132
0	-1.122	0.21363
0	-1.105	0.18221
0	-1.088	0.15079
0	-1.088	0.1131
0	-1.071	0.08168
0	-1.071	0.050265
2	-1.054	0.018849
2	-1.037	6.2705
2	-1.02	6.2391
2	-1.003	6.2077
2	-0.986	6.1763
2	-0.986	6.1449
2	-0.969	6.1197
0	-0.986	6.0883
0	-1.003	6.0569
0	-1.02	6.0255
0	-1.037	5.9941
0	-1.054	5.9627
0	-1.071	5.9313
0	-1.105	5.8998
0	-1.139	5.8684
0	-1.156	5.8307
0	-1.19	5.793
0	-1.241	5.7616
0	-1.275	5.7239
0	-1.309	5.6799
0	-1.36	5.6422
0	-1.394	5.5982
0	-1.445	5.5605
0	-1.496	5.5103
0	-1.547	5.4663
0	-1.598	5.4223
0	-1.666	5.372
0	-1.717	5.3218
0	-1.785	5.2652
0	-1.853	5.215
0	-1.904	5.1584
0	-1.972	5.0956
0	-2.057	5.039
0	-2.125	4.9762
0	-2.193	4.9071
0	-2.261	4.8443
0	-2.346	4.7752
0	-2.414	4.6998
0	-2.482	4.6244
0	-2.55	4.549
0	-2.635	4.4736
0	-2.703	4.3919
0	-2.771	4.3102
0	-2.839	4.2285
0	-2.907	4.1406
0	-2.958	4.0526
0	-3.009	3.9646
0	-3.06	3.8704
0	-3.111	3.7761
0	-3.145	3.6819
0	-3.179	3.5877
0	-3.213	3.4934
2	-3.23	3.3929
2	-3.23	3.2986
2	-3.213	3.1981
2	-3.196	3.1038
2	-3.162	3.0096
2	-3.128	2.9154
2	-3.094	2.8211
2	-3.043	2.7269
2	-2.992	2.6389
2	-2.924	2.5509
2	-2.856	2.463
0	-2.805	2.375
0	-2.754	2.2933
0	-2.686	2.2117
0	-2.635	2.13
0	-2.567	2.0483
0	-2.499	1.9729
0	-2.431	1.9038
0	-2.346	1.8284
0	-2.278	1.7593
0	-2.21	1.6902
0	-2.125	1.6273
0	-2.057	1.5645
0	-1.972	1.5017
0	-1.904	1.4451
0	-1.819	1.3886
0	-1.751	1.332
0	-1.683	1.2817
0	-1.598	1.2315
0	-1.53	1.1875
0	-1.462	1.1435
0	-1.394	1.0995
0	-1.326	1.0556
0	-1.258	1.0179
0	-1.207	0.98016
0	-1.139	0.94246
0	-1.071	0.91105
0	-1.02	0.87963
0	-0.952	0.84822
0	-0.901	0.82309
0	-0.85	0.79795
0	-0.799	0.77282
0	-0.748	0.74769
0	-0.697	0.72256
0	-0.646	0.70371
0	-0.595	0.68486
0	-0.544	0.67229
2	-0.493	0.65344
2	-0.425	0.64088
2	-0.374	0.62831
2	-0.306	0.61574
2	-0.238	0.60946
2	-0.17	0.60318
2	-0.119	0.59689
2	-0.051	0.59689
2	0	0.59061
2	0.051	0.59689
0	0.102	0.59689
0	0.136	0.60318
0	0.187	0.60318
1	0.221	0.60946
1	0.255	0.62203
1	0.272	0.62831
1	0.289	0.63459
1	0.323	0.64716
1	0.34	0.65344
1	0.374	0.66601
1	0.391	0.67858
1	0.425	0.69114
1	0.459	0.70371
1	0.476	0.71627
1	0.51	0.73512
1	0.544	0.74769
1	0.578	0.76654
1	0.612	0.78539
1	0.646	0.80424
0	0.697	0.82309
0	0.748	0.84822
0	0.799	0.86707
0	0.867	0.89848
0	0.918	0.92362
0	0.986	0.94875
0	1.037	0.98016
0	1.105	1.0116
0	1.173	1.0493
0	1.241	1.087
0	1.309	1.1247
0	1.377	1.1624
0	1.445	1.2064
0	1.513	1.2503
0	1.581	1.2943
0	1.649	1.3446
0	1.717	1.3948
0	1.802	1.4514
0	1.87	1.5079
0	1.938	1.5645
0	2.023	1.621
0	2.091	1.6839
0	2.159	1.7467
0	2.244	1.8158
0	2.312	1.8849
0	2.38	1.954
0	2.448	2.0232
0	2.516	2.0986
0	2.567	2.174
0	2.635	2.2556
0	2.686	2.3373
0	2.737	2.419
0	2.788	2.5007
0	2.822	2.5823
0	2.856	2.6703
0	2.89	2.7583
0	2.907	2.8462
0	2.924	2.9279
0	2.941	3.0222
0	2.941	3.1101
0	2.941	3.1981
0	2.924	3.2861
0	2.907	3.374
0	2.89	3.462
0	2.873	3.5437
0	2.839	3.6316
0	2.788	3.7196
0	2.754	3.8013
0	2.703	3.883
0	2.635	3.9646
0	2.584	4.04
2	2.516	4.1154
2	2.482	4.1908
2	2.431	4.2662
2	2.38	4.3416
2	2.329	4.4107
2	2.278	4.4798
2	2.227	4.549
2	2.159	4.6118
0	2.091	4.6746
0	2.006	4.7375
0	1.938	4.8003
0	1.87	4.8568
0	1.785	4.9134
0	1.717	4.9637
0	1.632	5.0139
0	1.564	5.0642
0	1.496	5.1082
0	1.428	5.1521
0	1.36	5.1961
0	1.292	5.2338
0	1.224	5.2715
0	1.173	5.3092
0	1.105	5.3469
0	1.037	5.3783
0	0.986	5.4097
0	0.935	5.4349
0	0.867	5.4663
0	0.816	5.4914
0	0.765	5.5166
0	0.714	5.5354
0	0.663	5.5543
0	0.612	5.5794
0	0.561	5.592
2	0.527	5.6108
2	0.493	5.6234
2	0.459	5.6422
2	0.442	5.6548
2	0.425	5.6674
2	0.391	5.6799
2	0.374	5.6925
2	0.357	5.705
2	0.34	5.7113
2	0.306	5.7239
2	0.289	5.7365
2	0.272	5.7428
2	0.255	5.749
2	0.238	5.7553
2	0.221	5.7679
2	0.204	5.7742
2	0.187	5.7805
2	0.17	5.7867
2	0.153	5.7867
2	0.136	5.793
2	0.136	5.7993
2	0.119	5.8056
2	0.102	5.8056
2	0.085	5.8119
2	0.068	5.8119
2	0.068	5.8119
2	0.051	5.8182
2	0.034	5.8182
2	0.017	5.8182
2	0	5.8182
2	0	5.8182
2	0	5.8182
2	-0.017	5.8182
2	-0.034	5.8182
2	-0.034	5.8182
2	-0.051	5.8119
2	-0.068	5.8119
2	-0.085	5.8119
2	-0.102	5.8056
2	-0.102	5.8056
2	-0.119	5.7993
2	-0.136	5.793
2	-0.153	5.793
2	-0.17	5.7867
2	-0.187	5.7805
2	-0.204	5.7742
2	-0.221	5.7679
2	-0.238	5.7616
2	-0.255	5.7553
2	-0.272	5.7428
2	-0.289	5.7365
2	-0.306	5.7302
2	-0.323	5.7176
2	-0.34	5.7113
0	-0.391	5.6988
0	-0.425	5.6862
0	-0.459	5.6736
0	-0.51	5.6548
0	-0.561	5.6422
0	-0.595	5.6234
0	-0.646	5.6045
0	-0.697	5.5857
0	-0.748	5.5605
0	-0.782	5.5417
0	-0.833	5.5166
0	-0.901	5.4851
0	-0.952	5.46
0	-1.003	5.4286
0	-1.054	5.3972
0	-1.122	5.3658
0	-1.173	5.3343
0	-1.241	5.2966
0	-1.292	5.2589
0	-1.36	5.215
0	-1.428	5.1773
0	-1.496	5.1333
0	-1.564	5.083
0	-1.632	5.039
0	-1.7	4.9888
0	-1.785	4.9322
0	-1.853	4.8757
0	-1.921	4.8191
0	-1.989	4.7626
0	-2.074	4.6998
0	-2.142	4.6369
0	-2.21	4.5741
0	-2.295	4.505
0	-2.363	4.4359
0	-2.431	4.3605
1	-2.499	4.2851
1	-2.584	4.2097
1	-2.669	4.1343
1	-2.754	4.0526
1	-2.822	3.9646
1	-2.907	3.883
1	-2.958	3.795
1	-3.026	3.7008
1	-3.077	3.6128
1	-3.128	3.5185
1	-3.179	3.4243
1	-3.213	3.3238
1	-3.247	3.2295
1	-3.264	3.129
1	-3.281	3.0347
1	-3.281	2.9342
1	-3.281	2.8337
1	-3.281	2.7394
1	-3.264	2.6389
1	-3.247	2.5384
1	-3.213	2.4441
1	-3.179	2.3499
1	-3.145	2.2494
1	-3.111	2.1551
1	-3.06	2.0671
1	-3.009	1.9729
1	-2.958	1.8849
1	-2.907	1.797
1	-2.856	1.709
1	-2.788	1.621
1	-2.737	1.5394
0	-2.669	1.4577
0	-2.584	1.3823
0	-2.516	1.3006
0	-2.448	1.2315
0	-2.363	1.1561
0	-2.295	1.087
0	-2.227	1.0179
0	-2.176	0.94875
0	-2.108	0.88592
0	-2.057	0.82309
0	-1.989	0.76654
0	-1.938	0.70371
0	-1.904	0.64716
0	-1.853	0.59061
0	-1.819	0.53406
0	-1.768	0.47752
2	-1.734	0.42725
2	-1.683	0.37699
2	-1.649	0.32672
2	-1.598	0.27646
2	-1.564	0.22619
2	-1.53	0.18221
2	-1.496	0.13823
2	-1.462	0.094246
2	-1.428	0.050265
2	-1.411	0.0062831
2	-1.394	6.2454
0	-1.394	6.2077
0	-1.394	6.1637
0	-1.411	6.1197
0	-1.428	6.0758
0	-1.445	6.0318
0	-1.462	5.9878
0	-1.479	5.9438
0	-1.513	5.8998
0	-1.53	5.8559
0	-1.564	5.8119
0	-1.598	5.7616
0	-1.632	5.7113
0	-1.683	5.6611
0	-1.717	5.6108
0	-1.768	5.5605
0	-1.819	5.504
0	-1.87	5.4474
0	-1.921	5.3909
0	-1.989	5.3343
0	-2.04	5.2715
0	-2.108	5.2087
0	-2.176	5.1459
0	-2.244	5.0767
0	-2.312	5.0076
0	-2.38	4.9385
0	-2.465	4.8631
0	-2.533	4.7877
0	-2.601	4.7123
0	-2.686	4.6306
0	-2.754	4.549
0	-2.822	4.4673
0	-2.89	4.3793
0	-2.958	4.2914
0	-3.026	4.2034
0	-3.094	4.1091
0	-3.145	4.0149
0	-3.196	3.9207
0	-3.247	3.8264
0	-3.298	3.7259
0	-3.332	3.6254
[truncated: 5,162 more rows]
