# Supplementary material for: Skilled motor control of an inverted pendulum implies low entropy of states but high entropy of actions
Source: PLoS Comput Biol. 2023 Jan 6;19(1):e1010810. doi: 10.1371/journal.pcbi.1010810 (PMC9851554; doi:10.1371/journal.pcbi.1010810)
Supplement: S2 File — The dataset within the file contains the data collected during the experiment. Each CSV file named “FRI_p_l.csv” corresponds to a different trial, where “p” stands for an unique numerical participant’s identifier and “l” stands for pendulum length (where “2” corresponds to 0.2, “3” to 0.3 m, “4” to 0.4 m, etc.). In every file, rows correspond to subsequent time steps, sampled with a frequency of 0.017 s. For every recorded time step, each column contains: the action selected by the trial’s participant (“action”). The value 0 corresponds to a “no action”, the value 1 represents an action that pushes the pendulum towards the clockwise direction and the value 2 corresponds to an action that pushes the pendulum towards the anti-clockwise direction.the angular velocity of the pendulum at that time step (“ang. velocity”), measured in rad s−1.the angle of the pendulum at that time step (“angle”), measured in rad with values in the interval [0, 2π) rad. The angle 0 rad corresponds to the pendulum oriented in its upright position.the single utility value associated to the whole trial (“utility”). (ZIP) [file pcbi.1010810.s002.zip › ExperimentalData/FRI_4_9.csv]

action	angular vel.	angle	trial utility
0	0	3.2358	-9.6251
0	0	3.2358
0	0	3.2358
0	0	3.2358
0	0	3.2358
0	-0.017	3.2358
0	-0.017	3.2358
0	-0.017	3.2358
0	-0.017	3.2358
0	-0.017	3.2358
0	-0.034	3.2295
0	-0.034	3.2295
0	-0.034	3.2295
0	-0.034	3.2295
0	-0.034	3.2295
0	-0.034	3.2232
0	-0.051	3.2232
0	-0.051	3.2232
0	-0.051	3.2232
0	-0.051	3.217
0	-0.051	3.217
0	-0.051	3.217
0	-0.068	3.2107
0	-0.068	3.2107
0	-0.068	3.2107
0	-0.068	3.2044
0	-0.068	3.2044
0	-0.068	3.2044
0	-0.068	3.1981
0	-0.068	3.1981
0	-0.085	3.1918
0	-0.085	3.1918
0	-0.085	3.1918
0	-0.085	3.1855
0	-0.085	3.1855
0	-0.085	3.1793
0	-0.085	3.1793
0	-0.085	3.173
0	-0.085	3.173
2	-0.085	3.1667
2	-0.085	3.1667
2	-0.068	3.1667
2	-0.068	3.1604
2	-0.051	3.1604
2	-0.051	3.1604
2	-0.034	3.1541
2	-0.034	3.1541
2	-0.017	3.1541
2	-0.017	3.1541
2	0	3.1541
2	0	3.1541
2	0	3.1541
2	0	3.1541
2	0.017	3.1541
2	0.017	3.1541
2	0.034	3.1541
2	0.034	3.1541
2	0.051	3.1541
2	0.051	3.1604
2	0.068	3.1604
2	0.068	3.1604
2	0.085	3.1667
2	0.085	3.1667
2	0.085	3.173
2	0.102	3.173
2	0.102	3.1793
2	0.119	3.1793
2	0.119	3.1855
2	0.136	3.1855
0	0.136	3.1918
0	0.119	3.1981
0	0.119	3.1981
1	0.119	3.2044
1	0.119	3.2107
1	0.102	3.2107
1	0.085	3.217
1	0.085	3.217
1	0.068	3.217
1	0.051	3.2232
1	0.034	3.2232
1	0.034	3.2232
1	0.017	3.2232
1	0	3.2232
1	0	3.2295
1	0	3.2295
1	-0.017	3.2232
1	-0.017	3.2232
1	-0.034	3.2232
1	-0.051	3.2232
1	-0.068	3.2232
1	-0.068	3.217
1	-0.085	3.217
1	-0.102	3.2107
1	-0.102	3.2107
1	-0.119	3.2044
1	-0.136	3.2044
1	-0.136	3.1981
1	-0.153	3.1918
1	-0.153	3.1855
1	-0.17	3.1855
1	-0.187	3.1793
1	-0.187	3.173
1	-0.204	3.1667
1	-0.204	3.1604
1	-0.221	3.1541
1	-0.238	3.1478
1	-0.238	3.1353
1	-0.255	3.129
1	-0.255	3.1227
1	-0.272	3.1164
1	-0.272	3.1038
1	-0.272	3.0976
1	-0.289	3.0913
1	-0.289	3.0787
1	-0.306	3.0724
1	-0.306	3.0599
1	-0.306	3.0536
1	-0.323	3.041
1	-0.323	3.0347
1	-0.323	3.0222
1	-0.34	3.0096
1	-0.34	3.0033
1	-0.34	2.9908
1	-0.34	2.9782
1	-0.357	2.9719
1	-0.357	2.9593
1	-0.357	2.9468
1	-0.357	2.9342
1	-0.357	2.9279
1	-0.357	2.9154
1	-0.357	2.9028
1	-0.357	2.8902
1	-0.357	2.8839
1	-0.357	2.8714
1	-0.357	2.8588
1	-0.357	2.8462
1	-0.357	2.8337
1	-0.357	2.8274
1	-0.357	2.8148
1	-0.357	2.8023
1	-0.357	2.7897
1	-0.357	2.7834
1	-0.357	2.7708
1	-0.34	2.7583
1	-0.34	2.752
1	-0.34	2.7394
1	-0.34	2.7269
1	-0.323	2.7206
1	-0.323	2.708
1	-0.323	2.6955
1	-0.323	2.6892
1	-0.306	2.6766
1	-0.306	2.6703
1	-0.289	2.6578
1	-0.289	2.6515
1	-0.289	2.6389
1	-0.272	2.6326
1	-0.272	2.6263
1	-0.255	2.6138
1	-0.255	2.6075
1	-0.238	2.6012
1	-0.238	2.5949
1	-0.221	2.5886
1	-0.221	2.5761
1	-0.204	2.5698
1	-0.204	2.5635
1	-0.187	2.5572
1	-0.187	2.5509
1	-0.17	2.5509
1	-0.17	2.5447
0	-0.153	2.5384
0	-0.119	2.5321
0	-0.102	2.5321
0	-0.085	2.5258
0	-0.068	2.5258
0	-0.051	2.5195
0	-0.034	2.5195
0	-0.017	2.5195
0	0	2.5195
0	0.017	2.5195
0	0.034	2.5195
0	0.051	2.5195
0	0.068	2.5258
2	0.085	2.5258
2	0.119	2.5321
2	0.136	2.5321
2	0.17	2.5384
2	0.204	2.5447
2	0.221	2.5509
2	0.255	2.5572
2	0.289	2.5698
2	0.306	2.5761
2	0.34	2.5886
2	0.357	2.5949
2	0.391	2.6075
2	0.408	2.62
2	0.442	2.6326
2	0.459	2.6452
2	0.493	2.664
2	0.51	2.6766
2	0.527	2.6955
2	0.561	2.708
2	0.578	2.7269
2	0.595	2.7457
2	0.629	2.7646
2	0.646	2.7834
2	0.663	2.8023
2	0.68	2.8211
2	0.697	2.8462
2	0.714	2.8651
2	0.731	2.8902
2	0.748	2.9091
2	0.765	2.9342
2	0.782	2.9593
2	0.799	2.9782
2	0.816	3.0033
2	0.816	3.0284
2	0.833	3.0536
2	0.85	3.0787
2	0.85	3.1038
2	0.867	3.129
2	0.867	3.1604
2	0.884	3.1855
2	0.884	3.2107
2	0.901	3.2358
2	0.901	3.2672
2	0.901	3.2923
2	0.901	3.3175
2	0.901	3.3489
2	0.901	3.374
2	0.901	3.4054
2	0.901	3.4306
2	0.901	3.4557
2	0.901	3.4871
2	0.901	3.5122
2	0.901	3.5374
2	0.884	3.5688
2	0.884	3.5939
2	0.884	3.6191
2	0.867	3.6442
2	0.867	3.6756
2	0.85	3.7008
2	0.85	3.7259
2	0.833	3.751
2	0.816	3.7761
2	0.816	3.8013
2	0.799	3.8264
2	0.782	3.8515
2	0.782	3.8704
2	0.765	3.8955
2	0.748	3.9207
2	0.731	3.9395
2	0.714	3.9646
2	0.697	3.9835
2	0.68	4.0023
2	0.663	4.0275
2	0.646	4.0463
2	0.629	4.0652
2	0.612	4.084
2	0.595	4.1029
2	0.578	4.1217
2	0.561	4.1343
2	0.544	4.1531
2	0.51	4.172
2	0.493	4.1845
2	0.476	4.2034
2	0.459	4.216
2	0.442	4.2285
2	0.408	4.2411
2	0.391	4.2537
0	0.357	4.2662
0	0.34	4.2788
0	0.306	4.2851
0	0.272	4.2976
0	0.238	4.3039
0	0.204	4.3102
0	0.187	4.3165
0	0.153	4.3228
0	0.119	4.3228
0	0.085	4.3291
0	0.051	4.3291
0	0.017	4.3353
0	0	4.3353
0	-0.017	4.3353
0	-0.051	4.3291
0	-0.085	4.3291
0	-0.119	4.3228
0	-0.136	4.3228
0	-0.17	4.3165
0	-0.204	4.3102
1	-0.238	4.3039
1	-0.272	4.2976
1	-0.323	4.2851
1	-0.357	4.2788
1	-0.391	4.2662
1	-0.425	4.2537
1	-0.476	4.2411
1	-0.51	4.2222
1	-0.544	4.2097
1	-0.578	4.1908
1	-0.629	4.172
1	-0.663	4.1531
1	-0.697	4.1343
1	-0.731	4.1091
1	-0.765	4.0903
1	-0.799	4.0652
1	-0.833	4.04
1	-0.867	4.0149
1	-0.901	3.9835
1	-0.935	3.9583
1	-0.969	3.9269
1	-1.003	3.9018
1	-1.037	3.8704
1	-1.071	3.839
1	-1.088	3.8013
1	-1.122	3.7699
1	-1.156	3.7384
1	-1.173	3.7008
1	-1.207	3.6631
1	-1.224	3.6254
1	-1.258	3.5877
1	-1.275	3.5499
1	-1.292	3.5122
1	-1.309	3.4745
1	-1.326	3.4369
1	-1.36	3.3929
1	-1.36	3.3552
1	-1.377	3.3112
1	-1.394	3.2672
1	-1.411	3.2295
1	-1.411	3.1855
1	-1.428	3.1416
1	-1.428	3.0976
1	-1.445	3.0536
1	-1.445	3.0096
1	-1.445	2.9656
1	-1.445	2.9216
1	-1.445	2.8777
1	-1.445	2.8337
1	-1.445	2.7897
1	-1.445	2.7457
1	-1.445	2.7017
1	-1.428	2.664
1	-1.428	2.62
1	-1.411	2.5761
1	-1.411	2.5321
1	-1.394	2.4881
1	-1.377	2.4504
1	-1.377	2.4064
1	-1.36	2.3687
1	-1.343	2.3247
1	-1.326	2.287
1	-1.309	2.2431
1	-1.292	2.2054
1	-1.275	2.1677
1	-1.258	2.13
1	-1.224	2.0923
1	-1.207	2.0546
0	-1.173	2.0169
0	-1.156	1.9855
0	-1.122	1.9478
0	-1.088	1.9163
0	-1.054	1.8849
0	-1.02	1.8535
0	-0.986	1.8221
0	-0.952	1.7907
0	-0.918	1.7655
0	-0.884	1.7404
0	-0.85	1.709
0	-0.816	1.6839
0	-0.782	1.6587
0	-0.748	1.6399
0	-0.714	1.6148
0	-0.68	1.5959
0	-0.646	1.5708
0	-0.612	1.5519
0	-0.578	1.5331
0	-0.561	1.5205
0	-0.527	1.5017
0	-0.493	1.4891
0	-0.459	1.4703
0	-0.425	1.4577
0	-0.391	1.4451
0	-0.357	1.4325
0	-0.323	1.4263
0	-0.289	1.4137
0	-0.255	1.4074
0	-0.221	1.4011
0	-0.187	1.3948
0	-0.153	1.3886
0	-0.119	1.3823
0	-0.085	1.3823
0	-0.051	1.376
0	-0.017	1.376
0	0	1.376
0	0.034	1.376
0	0.051	1.376
0	0.085	1.3823
0	0.119	1.3823
0	0.153	1.3886
0	0.187	1.3948
0	0.221	1.4011
0	0.255	1.4074
0	0.289	1.4137
0	0.323	1.4263
0	0.357	1.4388
0	0.391	1.4451
0	0.425	1.4577
2	0.459	1.4703
2	0.493	1.4891
2	0.544	1.5017
2	0.578	1.5205
2	0.612	1.5394
2	0.663	1.5582
2	0.697	1.5771
2	0.748	1.6022
2	0.782	1.621
2	0.833	1.6462
2	0.867	1.6713
2	0.918	1.7027
2	0.952	1.7279
2	1.003	1.7593
2	1.037	1.7907
2	1.071	1.8221
2	1.122	1.8535
2	1.156	1.8912
2	1.207	1.9226
2	1.241	1.9603
2	1.275	1.998
2	1.309	2.0357
2	1.36	2.0797
2	1.394	2.1174
2	1.428	2.1614
2	1.462	2.2054
2	1.496	2.2494
2	1.53	2.2996
2	1.564	2.3436
2	1.598	2.3939
2	1.632	2.4378
2	1.649	2.4881
2	1.683	2.5384
2	1.7	2.5886
2	1.734	2.6452
2	1.751	2.6955
2	1.785	2.7457
2	1.802	2.8023
2	1.819	2.8588
2	1.836	2.9091
2	1.853	2.9656
2	1.853	3.0222
2	1.87	3.0787
2	1.887	3.1353
2	1.887	3.1918
2	1.887	3.2484
2	1.887	3.3049
2	1.904	3.3615
2	1.904	3.418
2	1.887	3.4745
2	1.887	3.5311
2	1.887	3.5939
2	1.87	3.6505
2	1.87	3.707
2	1.853	3.7573
2	1.853	3.8138
2	1.836	3.8704
2	1.819	3.9269
2	1.802	3.9835
2	1.785	4.0338
2	1.768	4.0903
2	1.751	4.1406
2	1.717	4.1908
2	1.7	4.2474
2	1.683	4.2976
2	1.666	4.3479
2	1.632	4.3982
2	1.615	4.4484
2	1.581	4.4924
2	1.564	4.5427
2	1.547	4.5867
2	1.513	4.6369
2	1.496	4.6809
2	1.462	4.7249
2	1.445	4.7689
2	1.411	4.8129
2	1.394	4.8506
2	1.36	4.8945
2	1.343	4.9385
2	1.309	4.9762
2	1.292	5.0139
2	1.275	5.0516
2	1.241	5.0893
2	1.224	5.127
2	1.207	5.1647
2	1.173	5.2024
2	1.156	5.2401
2	1.139	5.2715
2	1.122	5.3092
2	1.105	5.3406
2	1.088	5.372
2	1.071	5.4035
2	1.054	5.4349
0	1.02	5.4663
0	1.003	5.4977
0	0.969	5.5291
1	0.952	5.5605
1	0.918	5.5857
1	0.884	5.6171
1	0.867	5.6422
1	0.833	5.6674
1	0.799	5.6925
1	0.782	5.7176
1	0.748	5.7365
1	0.731	5.7616
1	0.697	5.7805
1	0.68	5.8056
1	0.646	5.8244
1	0.629	5.8433
1	0.595	5.8621
1	0.578	5.881
1	0.561	5.8998
1	0.544	5.9124
1	0.51	5.9313
1	0.493	5.9438
1	0.476	5.9627
1	0.459	5.9752
1	0.442	5.9878
1	0.425	6.0004
1	0.408	6.0129
1	0.374	6.0255
1	0.357	6.0381
1	0.34	6.0506
1	0.323	6.0569
1	0.323	6.0695
1	0.306	6.0758
1	0.289	6.0883
1	0.272	6.0946
1	0.255	6.1009
1	0.238	6.1135
1	0.221	6.1197
1	0.204	6.126
1	0.187	6.1323
1	0.187	6.1386
1	0.17	6.1449
1	0.153	6.1449
1	0.136	6.1512
1	0.119	6.1574
1	0.119	6.1574
1	0.102	6.1637
1	0.085	6.1637
1	0.068	6.17
1	0.068	6.17
1	0.051	6.1763
1	0.034	6.1763
1	0.017	6.1763
1	0.017	6.1763
1	0	6.1763
1	0	6.1763
1	0	6.1763
1	-0.017	6.1763
1	-0.034	6.1763
1	-0.051	6.1763
1	-0.051	6.17
1	-0.068	6.17
1	-0.085	6.17
1	-0.102	6.1637
1	-0.102	6.1637
1	-0.119	6.1574
1	-0.136	6.1512
1	-0.153	6.1512
1	-0.153	6.1449
0	-0.17	6.1386
2	-0.17	6.1323
2	-0.17	6.126
2	-0.17	6.126
2	-0.153	6.1197
2	-0.153	6.1135
2	-0.153	6.1072
2	-0.153	6.1009
2	-0.153	6.1009
2	-0.136	6.0946
2	-0.136	6.0883
2	-0.136	6.0883
2	-0.136	6.082
2	-0.136	6.0758
2	-0.136	6.0758
2	-0.119	6.0695
2	-0.119	6.0632
2	-0.119	6.0632
2	-0.119	6.0569
2	-0.119	6.0506
2	-0.119	6.0506
2	-0.119	6.0443
2	-0.119	6.0443
2	-0.119	6.0381
2	-0.119	6.0318
2	-0.119	6.0318
2	-0.119	6.0255
2	-0.119	6.0255
2	-0.102	6.0192
2	-0.102	6.0192
2	-0.102	6.0129
2	-0.102	6.0066
2	-0.102	6.0066
2	-0.102	6.0004
2	-0.102	6.0004
2	-0.102	5.9941
2	-0.102	5.9941
2	-0.119	5.9878
2	-0.119	5.9815
2	-0.119	5.9815
2	-0.119	5.9752
2	-0.119	5.9752
2	-0.119	5.9689
2	-0.119	5.9689
2	-0.119	5.9627
2	-0.119	5.9564
2	-0.119	5.9564
2	-0.119	5.9501
2	-0.119	5.9501
2	-0.119	5.9438
2	-0.119	5.9375
2	-0.136	5.9375
2	-0.136	5.9313
2	-0.136	5.925
2	-0.136	5.925
2	-0.136	5.9187
2	-0.136	5.9124
2	-0.153	5.9061
2	-0.153	5.9061
2	-0.153	5.8998
2	-0.153	5.8936
2	-0.153	5.8873
2	-0.17	5.8873
2	-0.17	5.881
2	-0.17	5.8747
2	-0.17	5.8684
2	-0.17	5.8621
2	-0.187	5.8559
2	-0.187	5.8496
2	-0.187	5.8433
2	-0.204	5.837
2	-0.204	5.8307
2	-0.204	5.8244
2	-0.238	5.8182
2	-0.255	5.8119
2	-0.272	5.8056
2	-0.306	5.793
2	-0.323	5.7867
2	-0.34	5.7742
2	-0.357	5.7616
2	-0.374	5.7553
2	-0.391	5.7428
2	-0.408	5.7302
2	-0.425	5.7176
2	-0.442	5.705
2	-0.459	5.6862
2	-0.476	5.6736
2	-0.493	5.6611
2	-0.527	5.6422
2	-0.544	5.6297
2	-0.561	5.6108
2	-0.578	5.592
2	-0.595	5.5731
2	-0.629	5.5543
2	-0.646	5.5354
2	-0.663	5.5166
2	-0.697	5.4977
2	-0.714	5.4789
2	-0.731	5.4537
2	-0.765	5.4286
2	-0.782	5.4097
2	-0.816	5.3846
2	-0.833	5.3595
2	-0.867	5.3343
2	-0.884	5.3092
2	-0.918	5.2778
2	-0.952	5.2527
2	-0.969	5.2213
2	-1.02	5.1898
2	-1.054	5.1584
2	-1.088	5.127
2	-1.122	5.0956
2	-1.173	5.0579
2	-1.207	5.0265
2	-1.241	4.9888
2	-1.292	4.9511
2	-1.326	4.9071
2	-1.377	4.8694
2	-1.411	4.8254
2	-1.462	4.7814
2	-1.496	4.7375
2	-1.53	4.6935
2	-1.581	4.6432
2	-1.615	4.5992
2	-1.666	4.549
2	-1.7	4.4987
2	-1.751	4.4421
2	-1.785	4.3919
2	-1.819	4.3353
2	-1.853	4.2851
2	-1.904	4.2285
2	-1.938	4.1657
2	-1.972	4.1091
2	-2.006	4.0463
2	-2.04	3.9898
2	-2.074	3.9269
2	-2.108	3.8641
2	-2.125	3.8013
2	-2.159	3.7322
2	-2.193	3.6693
2	-2.21	3.6002
2	-2.227	3.5374
2	-2.244	3.4683
2	-2.261	3.3992
2	-2.278	3.33
2	-2.295	3.2609
2	-2.295	3.1918
2	-2.295	3.1227
2	-2.295	3.0536
2	-2.278	2.9845
2	-2.278	2.9216
2	-2.261	2.8525
2	-2.261	2.7834
2	-2.244	2.7143
2	-2.227	2.6452
2	-2.21	2.5823
2	-2.193	2.5132
2	-2.159	2.4504
2	-2.142	2.3813
2	-2.125	2.3185
2	-2.091	2.2556
2	-2.057	2.1928
2	-2.04	2.13
2	-2.006	2.0734
2	-1.972	2.0106
2	-1.938	1.954
2	-1.904	1.8912
2	-1.887	1.8347
2	-1.853	1.7781
2	-1.819	1.7279
2	-1.785	1.6713
2	-1.751	1.621
2	-1.717	1.5645
2	-1.683	1.5142
2	-1.649	1.464
2	-1.615	1.4137
2	-1.581	1.3697
2	-1.547	1.3195
2	-1.513	1.2755
2	-1.479	1.2315
2	-1.445	1.1875
2	-1.411	1.1435
2	-1.377	1.0995
2	-1.343	1.0618
2	-1.326	1.0179
2	-1.292	0.98016
2	-1.258	0.94246
2	-1.241	0.90477
2	-1.207	0.86707
2	-1.19	0.82937
2	-1.156	0.79795
2	-1.139	0.76026
2	-1.105	0.72884
2	-1.071	0.69114
2	-1.037	0.65973
2	-1.02	0.62831
2	-0.986	0.60318
2	-0.952	0.57176
2	-0.935	0.54035
2	-0.901	0.51521
2	-0.884	0.49008
2	-0.85	0.45867
2	-0.833	0.43353
2	-0.799	0.4084
2	-0.782	0.38955
2	-0.765	0.36442
2	-0.748	0.33929
2	-0.714	0.32044
2	-0.697	0.29531
2	-0.68	0.27646
2	-0.663	0.25761
2	-0.646	0.23876
2	-0.629	0.21991
2	-0.612	0.20106
2	-0.595	0.18221
2	-0.578	0.16336
2	-0.561	0.14451
2	-0.561	0.12566
2	-0.544	0.1131
2	-0.527	0.094246
2	-0.51	0.08168
2	-0.51	0.062831
2	-0.493	0.050265
2	-0.476	0.031415
2	-0.476	0.018849
2	-0.459	0.0062831
2	-0.459	6.2705
2	-0.442	6.258
2	-0.442	6.2454
2	-0.425	6.2328
2	-0.425	6.2203
2	-0.408	6.2077
2	-0.408	6.1951
2	-0.391	6.1826
2	-0.391	6.17
2	-0.391	6.1574
2	-0.391	6.1449
2	-0.374	6.1323
2	-0.374	6.126
2	-0.374	6.1135
2	-0.374	6.1009
2	-0.357	6.0883
2	-0.357	6.0758
2	-0.357	6.0695
2	-0.357	6.0569
2	-0.357	6.0443
2	-0.357	6.0318
2	-0.357	6.0255
2	-0.357	6.0129
2	-0.357	6.0004
2	-0.357	5.9941
2	-0.357	5.9815
2	-0.357	5.9689
2	-0.357	5.9564
2	-0.357	5.9501
2	-0.357	5.9375
2	-0.357	5.925
2	-0.357	5.9124
2	-0.374	5.9061
2	-0.374	5.8936
0	-0.374	5.881
0	-0.391	5.8684
0	-0.408	5.8559
0	-0.425	5.8433
0	-0.442	5.8307
0	-0.442	5.8182
0	-0.459	5.8056
0	-0.476	5.7867
0	-0.493	5.7742
1	-0.51	5.7553
1	-0.544	5.7428
1	-0.561	5.7239
1	-0.595	5.705
1	-0.612	5.6925
1	-0.646	5.6736
1	-0.68	5.6485
1	-0.697	5.6297
1	-0.731	5.6108
1	-0.765	5.5857
1	-0.782	5.5605
1	-0.816	5.5354
1	-0.85	5.5103
1	-0.884	5.4851
1	-0.918	5.46
1	-0.952	5.4286
1	-0.986	5.4035
1	-1.02	5.372
1	-1.054	5.3406
1	-1.088	5.3092
1	-1.122	5.2715
1	-1.156	5.2401
1	-1.207	5.2024
1	-1.241	5.1647
0	-1.275	5.127
0	-1.292	5.0893
0	-1.326	5.0516
0	-1.36	5.0076
0	-1.394	4.9699
0	-1.428	4.926
0	-1.462	4.882
0	-1.479	4.838
0	-1.513	4.794
0	-1.547	4.7437
0	-1.581	4.6998
0	-1.615	4.6495
0	-1.649	4.5992
0	-1.683	4.549
0	-1.717	4.4987
0	-1.751	4.4484
0	-1.768	4.3919
0	-1.802	4.3416
0	-1.836	4.2851
0	-1.87	4.2285
0	-1.887	4.172
0	-1.921	4.1154
0	-1.955	4.0589
0	-1.972	3.996
0	-1.989	3.9395
0	-2.023	3.8767
0	-2.04	3.8201
0	-2.057	3.7573
0	-2.074	3.6945
0	-2.091	3.6316
0	-2.108	3.5688
0	-2.108	3.506
0	-2.125	3.4431
0	-2.142	3.374
0	-2.142	3.3112
0	-2.142	3.2484
0	-2.142	3.1855
0	-2.142	3.1164
0	-2.142	3.0536
0	-2.142	2.9908
0	-2.125	2.9216
0	-2.125	2.8588
0	-2.108	2.796
0	-2.091	2.7332
0	-2.074	2.6703
0	-2.057	2.6075
0	-2.04	2.5447
0	-2.023	2.4881
0	-2.006	2.4253
0	-1.972	2.3624
0	-1.955	2.3059
0	-1.921	2.2494
0	-1.904	2.1865
0	-1.87	2.13
0	-1.836	2.0734
0	-1.819	2.0232
0	-1.785	1.9666
0	-1.751	1.9163
0	-1.717	1.8598
0	-1.683	1.8095
0	-1.649	1.7593
0	-1.615	1.709
1	-1.581	1.665
1	-1.564	1.6148
1	-1.53	1.5708
1	-1.513	1.5205
1	-1.479	1.4765
1	-1.462	1.4325
1	-1.428	1.3886
1	-1.411	1.3446
1	-1.377	1.3069
1	-1.36	1.2629
1	-1.343	1.2252
1	-1.309	1.1812
1	-1.292	1.1435
1	-1.275	1.1058
1	-1.241	1.0681
0	-1.224	1.0304
0	-1.19	0.99273
0	-1.156	0.95503
0	-1.139	0.92362
0	-1.105	0.8922
0	-1.088	0.8545
0	-1.054	0.82309
0	-1.037	0.79167
0	-1.003	0.76026
0	-0.986	0.72884
0	-0.969	0.70371
0	-0.935	0.67229
0	-0.918	0.64716
0	-0.901	0.61574
0	-0.884	0.59061
2	-0.867	0.56548
2	-0.833	0.54035
2	-0.799	0.51521
2	-0.782	0.49008
2	-0.748	0.46495
2	-0.731	0.4461
2	-0.714	0.42097
2	-0.68	0.40212
2	-0.663	0.38327
2	-0.646	0.35814
2	-0.629	0.33929
2	-0.595	0.32044
2	-0.578	0.30787
2	-0.561	0.28902
2	-0.544	0.27017
2	-0.527	0.25132
2	-0.51	0.23876
2	-0.493	0.22619
2	-0.476	0.20734
2	-0.459	0.19478
2	-0.442	0.18221
2	-0.425	0.16964
2	-0.408	0.15708
2	-0.391	0.14451
2	-0.391	0.13195
2	-0.374	0.11938
2	-0.357	0.10681
2	-0.34	0.094246
2	-0.34	0.087963
2	-0.323	0.075397
2	-0.306	0.062831
2	-0.306	0.056548
2	-0.289	0.050265
2	-0.272	0.037699
2	-0.272	0.031415
2	-0.255	0.025132
2	-0.255	0.012566
2	-0.238	0.0062831
2	-0.221	0
2	-0.221	6.2768
2	-0.204	6.2705
2	-0.204	6.2642
2	-0.187	6.258
2	-0.187	6.2517
2	-0.17	6.2454
2	-0.17	6.2391
2	-0.17	6.2328
2	-0.153	6.2265
2	-0.153	6.2265
2	-0.136	6.2203
2	-0.136	6.214
2	-0.119	6.214
2	-0.119	6.2077
2	-0.119	6.2014
2	-0.102	6.2014
2	-0.102	6.1951
2	-0.085	6.1951
2	-0.085	6.1889
2	-0.085	6.1889
2	-0.068	6.1826
2	-0.068	6.1826
2	-0.068	6.1826
2	-0.051	6.1763
2	-0.051	6.1763
2	-0.051	6.1763
2	-0.034	6.1763
2	-0.034	6.17
2	-0.034	6.17
2	-0.017	6.17
2	-0.017	6.17
2	-0.017	6.17
2	-0.017	6.17
2	0	6.1637
2	0	6.1637
2	0	6.1637
2	0	6.1637
2	0	6.1637
2	0	6.1637
2	0.017	6.17
2	0.017	6.17
2	0.017	6.17
2	0.034	6.17
2	0.034	6.17
2	0.034	6.17
2	0.034	6.1763
2	0.051	6.1763
2	0.051	6.1763
2	0.051	6.1763
2	0.051	6.1826
2	0.034	6.1826
2	0.017	6.1826
2	0.017	6.1826
2	0	6.1826
2	0	6.1826
2	0	6.1826
2	0	6.1826
2	0	6.1826
2	0	6.1826
2	0	6.1826
2	0	6.1826
2	0	6.1826
2	0	6.1826
2	0	6.1826
2	-0.017	6.1826
2	-0.017	6.1826
2	-0.017	6.1826
2	-0.017	6.1826
2	-0.017	6.1826
2	-0.034	6.1826
2	-0.034	6.1763
2	-0.034	6.1763
2	-0.034	6.1763
2	-0.034	6.1763
2	-0.051	6.17
1	-0.051	6.17
1	-0.068	6.17
1	-0.068	6.17
1	-0.085	6.1637
1	-0.102	6.1637
1	-0.119	6.1574
1	-0.119	6.1512
1	-0.136	6.1512
1	-0.153	6.1449
1	-0.17	6.1386
1	-0.187	6.1323
1	-0.187	6.126
1	-0.204	6.1197
0	-0.204	6.1135
0	-0.221	6.1072
0	-0.221	6.1009
0	-0.221	6.0946
2	-0.238	6.0883
2	-0.238	6.082
2	-0.238	6.0758
2	-0.221	6.0695
2	-0.221	6.0569
2	-0.221	6.0506
2	-0.221	6.0443
2	-0.221	6.0381
2	-0.221	6.0318
2	-0.221	6.0255
2	-0.221	6.0192
2	-0.221	6.0129
2	-0.221	6.0066
2	-0.221	6.0004
2	-0.221	5.9941
2	-0.221	5.9815
2	-0.221	5.9752
2	-0.221	5.9689
2	-0.221	5.9627
2	-0.221	5.9564
2	-0.221	5.9501
2	-0.221	5.9438
2	-0.221	5.9375
2	-0.238	5.9313
2	-0.238	5.9187
2	-0.238	5.9124
2	-0.238	5.9061
2	-0.238	5.8998
2	-0.238	5.8936
2	-0.255	5.881
2	-0.255	5.8747
2	-0.255	5.8684
2	-0.255	5.8621
2	-0.272	5.8496
2	-0.272	5.8433
2	-0.272	5.837
2	-0.289	5.8244
2	-0.289	5.8182
2	-0.289	5.8056
2	-0.306	5.7993
2	-0.306	5.793
2	-0.306	5.7805
2	-0.323	5.7679
2	-0.323	5.7616
2	-0.34	5.749
2	-0.34	5.7428
2	-0.357	5.7302
2	-0.357	5.7176
2	-0.374	5.705
2	-0.374	5.6988
2	-0.391	5.6862
2	-0.391	5.6736
2	-0.408	5.6611
2	-0.408	5.6485
2	-0.442	5.6359
2	-0.476	5.6234
2	-0.51	5.6045
2	-0.527	5.592
2	-0.561	5.5731
2	-0.578	5.5543
2	-0.612	5.5354
2	-0.629	5.5166
2	-0.646	5.4977
2	-0.68	5.4789
2	-0.697	5.46
2	-0.714	5.4349
2	-0.748	5.416
2	-0.765	5.3909
2	-0.799	5.3658
2	-0.816	5.3406
2	-0.85	5.3155
2	-0.884	5.2904
2	-0.901	5.2652
2	-0.935	5.2401
2	-0.969	5.2087
2	-0.986	5.1773
2	-1.02	5.1459
2	-1.054	5.1144
2	-1.088	5.083
2	-1.105	5.0516
2	-1.139	5.0202
2	-1.173	4.9825
2	-1.207	4.9448
2	-1.241	4.9071
2	-1.275	4.8694
2	-1.309	4.8317
2	-1.326	4.794
2	-1.36	4.75
2	-1.394	4.7123
2	-1.445	4.6683
2	-1.479	4.6244
2	-1.53	4.5804
2	-1.564	4.5301
2	-1.598	4.4861
2	-1.649	4.4359
2	-1.683	4.3856
2	-1.734	4.3353
2	-1.768	4.2788
2	-1.802	4.2285
2	-1.836	4.172
2	-1.87	4.1154
2	-1.904	4.0589
2	-1.938	4.0023
2	-1.972	3.9395
2	-2.006	3.883
2	-2.04	3.8201
2	-2.074	3.7573
2	-2.091	3.6945
2	-2.125	3.6316
2	-2.142	3.5688
2	-2.159	3.506
2	-2.176	3.4369
2	-2.193	3.374
2	-2.21	3.3049
2	-2.227	3.2421
2	-2.227	3.173
2	-2.244	3.1038
2	-2.244	3.0347
2	-2.244	2.9719
2	-2.261	2.9028
2	-2.244	2.8337
2	-2.244	2.7646
2	-2.244	2.6955
2	-2.244	2.6326
2	-2.227	2.5635
2	-2.21	2.4944
2	-2.21	2.4316
2	-2.193	2.3624
2	-2.176	2.2996
2	-2.159	2.2305
2	-2.142	2.1677
2	-2.108	2.1048
2	-2.091	2.042
2	-2.074	1.9792
2	-2.057	1.9163
2	-2.023	1.8535
2	-1.989	1.797
2	-1.955	1.7341
2	-1.921	1.6776
2	-1.887	1.621
2	-1.853	1.5645
2	-1.819	1.5079
2	-1.785	1.4577
2	-1.751	1.4011
2	-1.717	1.3509
2	-1.683	1.3006
2	-1.649	1.2503
2	-1.615	1.2001
2	-1.581	1.1498
2	-1.547	1.1058
2	-1.513	1.0556
2	-1.496	1.0116
2	-1.462	0.9676
2	-1.428	0.92362
2	-1.411	0.87963
2	-1.377	0.84193
2	-1.36	0.79795
2	-1.326	0.76026
2	-1.309	0.71627
2	-1.275	0.67858
2	-1.241	0.64088
2	-1.224	0.60318
2	-1.19	0.56548
2	-1.156	0.52778
2	-1.139	0.49637
2	-1.105	0.46495
2	-1.088	0.42725
2	-1.071	0.39583
2	-1.037	0.36442
2	-1.02	0.333
2	-1.003	0.30159
2	-0.986	0.27017
2	-0.969	0.24504
2	-0.952	0.21363
2	-0.935	0.18849
2	-0.918	0.15708
2	-0.901	0.13195
2	-0.884	0.10053
2	-0.884	0.075397
2	-0.867	0.050265
2	-0.85	0.025132
2	-0.85	0
2	-0.833	6.258
2	-0.833	6.2328
2	-0.816	6.2077
2	-0.816	6.1826
2	-0.799	6.1574
2	-0.799	6.1323
2	-0.799	6.1072
2	-0.799	6.082
2	-0.799	6.0569
2	-0.799	6.0381
2	-0.782	6.0129
2	-0.782	5.9878
2	-0.782	5.9627
2	-0.799	5.9375
2	-0.799	5.9124
2	-0.799	5.8936
2	-0.799	5.8684
2	-0.799	5.8433
2	-0.816	5.8182
2	-0.816	5.793
2	-0.816	5.7679
2	-0.833	5.7428
2	-0.833	5.7176
2	-0.85	5.6925
2	-0.85	5.6674
2	-0.867	5.6422
2	-0.884	5.6171
2	-0.884	5.5857
0	-0.901	5.5605
0	-0.935	5.5354
0	-0.952	5.504
0	-0.969	5.4726
0	-1.003	5.4474
0	-1.02	5.416
0	-1.054	5.3846
0	-1.071	5.3532
0	-1.105	5.3218
0	-1.122	5.2841
0	-1.156	5.2527
0	-1.19	5.215
0	-1.207	5.1773
0	-1.241	5.1396
0	-1.275	5.1019
0	-1.309	5.0642
0	-1.326	5.0265
0	-1.36	4.9825
0	-1.394	4.9448
0	-1.428	4.9008
0	-1.462	4.8568
0	-1.496	4.8129
0	-1.53	4.7689
0	-1.564	4.7186
0	-1.598	4.6746
0	-1.615	4.6244
0	-1.649	4.5741
0	-1.683	4.5238
0	-1.717	4.4736
0	-1.751	4.4233
0	-1.785	4.3667
0	-1.819	4.3102
0	-1.836	4.2599
0	-1.87	4.2034
0	-1.904	4.1468
0	-1.921	4.0903
0	-1.955	4.0275
0	-1.972	3.9709
0	-1.989	3.9081
0	-2.023	3.8515
0	-2.04	3.7887
0	-2.057	3.7259
0	-2.074	3.6631
0	-2.091	3.6002
0	-2.108	3.5374
0	-2.108	3.4745
0	-2.125	3.4117
0	-2.125	3.3489
0	-2.125	3.2861
0	-2.142	3.217
0	-2.142	3.1541
0	-2.142	3.0913
0	-2.125	3.0284
0	-2.125	2.9656
0	-2.125	2.8965
0	-2.108	2.8337
0	-2.091	2.7708
0	-2.074	2.708
0	-2.057	2.6452
0	-2.04	2.5823
0	-2.023	2.5258
0	-2.006	2.463
0	-1.989	2.4001
0	-1.955	2.3436
0	-1.938	2.287
0	-1.904	2.2242
0	-1.887	2.1677
0	-1.853	2.1111
0	-1.819	2.0546
1	-1.785	2.0043
1	-1.768	1.9478
1	-1.751	1.8975
1	-1.717	1.8472
1	-1.7	1.7907
1	-1.666	1.7404
1	-1.649	1.6902
1	-1.615	1.6399
1	-1.598	1.5959
1	-1.581	1.5456
1	-1.547	1.5017
1	-1.53	1.4514
0	-1.496	1.4074
0	-1.462	1.3634
0	-1.428	1.3195
0	-1.394	1.2755
0	-1.36	1.2378
0	-1.326	1.1938
0	-1.292	1.1561
0	-1.258	1.1184
0	-1.224	1.0807
0	-1.207	1.043
0	-1.173	1.0053
0	-1.139	0.97388
0	-1.122	0.93618
0	-1.088	0.90477
0	-1.071	0.87335
0	-1.037	0.84193
0	-1.02	0.81052
0	-0.986	0.7791
0	-0.969	0.74769
2	-0.935	0.72256
2	-0.918	0.69114
2	-0.884	0.66601
2	-0.85	0.64088
2	-0.816	0.61574
2	-0.799	0.59061
2	-0.765	0.56548
2	-0.731	0.54035
2	-0.714	0.5215
2	-0.68	0.49637
2	-0.663	0.47752
2	-0.629	0.45867
2	-0.612	0.43982
2	-0.595	0.42097
2	-0.561	0.40212
2	-0.544	0.38955
2	-0.527	0.3707
2	-0.51	0.35185
2	-0.476	0.33929
2	-0.459	0.32672
2	-0.442	0.31416
2	-0.425	0.30159
2	-0.408	0.28902
2	-0.391	0.27646
2	-0.374	0.26389
2	-0.357	0.25132
2	-0.323	0.23876
2	-0.306	0.23247
2	-0.289	0.21991
2	-0.289	0.21363
2	-0.272	0.20734
2	-0.255	0.19478
2	-0.238	0.18849
2	-0.221	0.18221
2	-0.204	0.17593
2	-0.187	0.16964
2	-0.17	0.16336
2	-0.153	0.15708
2	-0.136	0.15079
2	-0.136	0.15079
2	-0.119	0.14451
2	-0.102	0.14451
2	-0.085	0.13823
2	-0.068	0.13823
2	-0.068	0.13195
2	-0.051	0.13195
2	-0.034	0.13195
2	-0.017	0.13195
2	0	0.12566
2	0	0.12566
2	0	0.12566
2	0.017	0.12566
2	0.034	0.13195
2	0.051	0.13195
2	0.051	0.13195
2	0.068	0.13195
2	0.085	0.13823
2	0.102	0.13823
2	0.119	0.14451
2	0.119	0.14451
2	0.136	0.15079
2	0.153	0.15708
2	0.17	0.16336
2	0.187	0.16964
2	0.204	0.16964
2	0.204	0.17593
2	0.204	0.18849
2	0.204	0.19478
2	0.204	0.20106
2	0.204	0.20734
2	0.204	0.21363
2	0.221	0.21991
2	0.221	0.22619
2	0.221	0.23247
2	0.238	0.23876
2	0.238	0.24504
2	0.255	0.25132
2	0.255	0.26389
2	0.272	0.27017
2	0.272	0.27646
2	0.289	0.28902
2	0.306	0.29531
2	0.306	0.30787
2	0.323	0.31416
2	0.323	0.32672
2	0.34	0.333
2	0.357	0.34557
2	0.357	0.35814
2	0.374	0.3707
2	0.391	0.37699
2	0.391	0.38955
2	0.408	0.40212
2	0.425	0.41469
2	0.442	0.42725
2	0.459	0.4461
2	0.459	0.45867
2	0.476	0.47123
2	0.493	0.4838
2	0.51	0.50265
2	0.527	0.51521
2	0.544	0.53406
2	0.561	0.55291
2	0.578	0.56548
2	0.595	0.58433
2	0.612	0.60318
2	0.629	0.62203
2	0.646	0.64088
2	0.68	0.66601
2	0.697	0.68486
2	0.714	0.70371
2	0.731	0.72884
2	0.765	0.74769
2	0.782	0.77282
2	0.799	0.79795
2	0.833	0.82309
2	0.85	0.84822
2	0.884	0.87335
2	0.901	0.89848
2	0.935	0.9299
2	0.952	0.95503
2	0.986	0.98645
2	1.003	1.0179
2	1.037	1.0493
2	1.071	1.0807
2	1.088	1.1121
2	1.122	1.1435
2	1.156	1.1812
2	1.19	1.2126
2	1.224	1.2503
2	1.241	1.288
2	1.275	1.3257
2	1.309	1.3634
2	1.343	1.4074
2	1.377	1.4451
2	1.411	1.4891
2	1.445	1.5331
2	1.479	1.5771
2	1.513	1.621
2	1.547	1.665
2	1.564	1.7153
2	1.598	1.7593
2	1.632	1.8095
2	1.666	1.8598
2	1.7	1.9101
2	1.734	1.9603
2	1.751	2.0169
2	1.785	2.0671
2	1.819	2.1237
2	1.836	2.1802
2	1.87	2.2368
2	1.887	2.2933
2	1.921	2.3499
2	1.938	2.4064
2	1.955	2.463
2	1.972	2.5258
2	1.989	2.5823
2	2.006	2.6452
2	2.023	2.7017
2	2.04	2.7646
2	2.04	2.8274
2	2.057	2.8902
2	2.057	2.9531
2	2.057	3.0159
2	2.074	3.0724
2	2.074	3.1353
1	2.057	3.1981
1	2.057	3.2609
1	2.04	3.3238
1	2.023	3.3866
1	2.006	3.4431
1	1.972	3.506
1	1.955	3.5625
1	1.938	3.6254
1	1.904	3.6819
1	1.87	3.7384
1	1.853	3.795
1	1.819	3.8515
1	1.785	3.9018
1	1.751	3.9583
1	1.717	4.0086
1	1.683	4.0589
1	1.649	4.1091
1	1.598	4.1594
1	1.564	4.2097
1	1.53	4.2537
1	1.479	4.2976
1	1.445	4.3416
1	1.411	4.3856
1	1.36	4.4296
1	1.326	4.4673
1	1.275	4.505
1	1.241	4.5427
1	1.19	4.5804
1	1.156	4.6181
1	1.105	4.6495
1	1.071	4.6872
1	1.02	4.7186
1	0.986	4.75
1	0.935	4.7752
0	0.901	4.8066
0	0.867	4.8317
0	0.833	4.8568
0	0.799	4.882
0	0.765	4.9071
0	0.731	4.926
0	0.697	4.9511
0	0.68	4.9699
0	0.646	4.9888
0	0.612	5.0076
0	0.578	5.0265
0	0.544	5.0453
0	0.51	5.0642
0	0.476	5.0767
0	0.442	5.0893
0	0.425	5.1019
2	0.391	5.1144
2	0.374	5.127
2	0.34	5.1396
2	0.323	5.1459
2	0.306	5.1584
2	0.272	5.1647
2	0.255	5.1773
2	0.238	5.1836
2	0.221	5.1898
2	0.204	5.1961
2	0.17	5.2024
2	0.153	5.2087
2	0.136	5.215
2	0.119	5.215
2	0.102	5.2213
2	0.068	5.2213
2	0.051	5.2275
2	0.034	5.2275
2	0.017	5.2275
2	0	5.2275
2	0	5.2275
2	-0.034	5.2275
2	-0.051	5.2275
2	-0.068	5.2213
2	-0.085	5.2213
2	-0.102	5.2213
2	-0.119	5.215
2	-0.153	5.2087
2	-0.17	5.2024
2	-0.187	5.2024
2	-0.204	5.1961
2	-0.221	5.1898
2	-0.255	5.1773
2	-0.272	5.171
2	-0.289	5.1647
2	-0.306	5.1521
2	-0.34	5.1459
2	-0.357	5.1333
2	-0.374	5.1207
2	-0.391	5.1082
2	-0.425	5.0956
2	-0.442	5.083
2	-0.459	5.0705
2	-0.476	5.0579
2	-0.51	5.039
2	-0.527	5.0265
0	-0.561	5.0076
0	-0.595	4.9888
0	-0.629	4.9699
0	-0.663	4.9511
0	-0.68	4.9322
0	-0.714	4.9134
1	-0.748	4.8883
1	-0.799	4.8631
1	-0.833	4.8443
1	-0.884	4.8129
1	-0.918	4.7877
1	-0.952	4.7626
1	-1.003	4.7312
1	-1.037	4.6998
1	-1.088	4.6683
1	-1.122	4.6306
1	-1.173	4.5992
1	-1.207	4.5615
1	-1.258	4.5238
1	-1.292	4.4861
1	-1.326	4.4484
1	-1.377	4.4044
1	-1.411	4.3667
1	-1.445	4.3228
1	-1.496	4.2788
1	-1.53	4.2348
1	-1.564	4.1845
1	-1.598	4.1343
1	-1.632	4.0903
1	-1.666	4.04
1	-1.7	3.9898
1	-1.734	3.9332
1	-1.768	3.883
1	-1.802	3.8264
1	-1.836	3.7761
1	-1.853	3.7196
1	-1.887	3.6631
1	-1.904	3.6065
1	-1.921	3.5499
1	-1.955	3.4871
1	-1.972	3.4306
1	-1.989	3.3677
1	-2.006	3.3112
1	-2.006	3.2484
1	-2.023	3.1918
1	-2.023	3.129
1	-2.04	3.0661
1	-2.04	3.0033
1	-2.04	2.9405
1	-2.04	2.8839
1	-2.04	2.8211
1	-2.04	2.7583
1	-2.04	2.6955
1	-2.023	2.6389
1	-2.023	2.5761
1	-2.006	2.5132
1	-1.989	2.4567
1	-1.989	2.3939
1	-1.972	2.3373
1	-1.955	2.2745
1	-1.938	2.2179
1	-1.921	2.1614
1	-1.887	2.0986
1	-1.87	2.042
1	-1.853	1.9917
1	-1.836	1.9352
1	-1.802	1.8786
1	-1.785	1.8221
1	-1.751	1.7718
1	-1.734	1.7216
1	-1.7	1.665
1	-1.683	1.6148
1	-1.649	1.5645
1	-1.632	1.5142
1	-1.598	1.464
1	-1.581	1.42
1	-1.564	1.3697
1	-1.53	1.3257
1	-1.513	1.2817
1	-1.479	1.2315
1	-1.462	1.1875
1	-1.445	1.1435
0	-1.411	1.1058
0	-1.377	1.0618
0	-1.343	1.0179
0	-1.326	0.98016
0	-1.292	0.94246
2	-1.258	0.89848
2	-1.224	0.86079
2	-1.19	0.82937
2	-1.156	0.79167
2	-1.122	0.75397
2	-1.088	0.72256
2	-1.071	0.69114
2	-1.037	0.65973
2	-1.003	0.62831
2	-0.969	0.59689
2	-0.952	0.57176
2	-0.918	0.54035
2	-0.901	0.51521
2	-0.867	0.4838
2	-0.85	0.45867
2	-0.816	0.43353
2	-0.799	0.4084
2	-0.782	0.38955
2	-0.748	0.36442
2	-0.731	0.33929
2	-0.714	0.32044
2	-0.697	0.29531
2	-0.68	0.27646
2	-0.663	0.25761
2	-0.646	0.23876
2	-0.629	0.21991
2	-0.612	0.20106
2	-0.595	0.18221
2	-0.578	0.16336
2	-0.561	0.14451
2	-0.544	0.13195
2	-0.527	0.1131
2	-0.527	0.094246
2	-0.51	0.08168
2	-0.493	0.069114
2	-0.476	0.050265
2	-0.476	0.037699
2	-0.459	0.025132
2	-0.459	0.0062831
2	-0.442	6.2768
2	-0.442	6.2642
2	-0.425	6.2517
2	-0.425	6.2391
2	-0.408	6.2265
2	-0.408	6.214
2	-0.391	6.2014
2	-0.391	6.1889
2	-0.391	6.1763
2	-0.374	6.1637
2	-0.374	6.1512
2	-0.374	6.1449
2	-0.357	6.1323
2	-0.357	6.1197
2	-0.357	6.1072
2	-0.357	6.1009
2	-0.357	6.0883
2	-0.34	6.0758
2	-0.34	6.0632
2	-0.34	6.0569
2	-0.34	6.0443
2	-0.34	6.0318
2	-0.34	6.0255
2	-0.34	6.0129
2	-0.34	6.0004
2	-0.34	5.9941
2	-0.34	5.9815
2	-0.34	5.9689
2	-0.34	5.9627
2	-0.34	5.9501
2	-0.34	5.9375
2	-0.34	5.9313
2	-0.357	5.9187
2	-0.357	5.9061
2	-0.357	5.8998
2	-0.357	5.8873
2	-0.357	5.8747
0	-0.374	5.8621
0	-0.391	5.8496
0	-0.408	5.8433
0	-0.408	5.8307
0	-0.425	5.8119
0	-0.442	5.7993
0	-0.459	5.7867
0	-0.476	5.7742
0	-0.493	5.7553
0	-0.51	5.7428
0	-0.527	5.7302
0	-0.544	5.7113
0	-0.561	5.6925
0	-0.578	5.6736
0	-0.595	5.6611
0	-0.612	5.6422
0	-0.646	5.6234
0	-0.663	5.6045
0	-0.68	5.5794
0	-0.697	5.5605
0	-0.731	5.5417
0	-0.748	5.5166
0	-0.765	5.4914
0	-0.799	5.4726
0	-0.816	5.4474
0	-0.833	5.4223
0	-0.867	5.3972
0	-0.884	5.3658
0	-0.918	5.3406
0	-0.952	5.3155
0	-0.969	5.2841
0	-1.003	5.2527
0	-1.02	5.2213
0	-1.054	5.1898
0	-1.088	5.1584
0	-1.122	5.127
0	-1.139	5.0893
0	-1.173	5.0579
0	-1.207	5.0202
0	-1.241	4.9825
0	-1.275	4.9448
0	-1.309	4.9071
0	-1.326	4.8694
0	-1.36	4.8254
0	-1.394	4.7877
0	-1.428	4.7437
0	-1.462	4.6998
0	-1.496	4.6558
0	-1.53	4.6055
0	-1.564	4.5615
0	-1.598	4.5113
0	-1.632	4.4673
0	-1.649	4.417
1	-1.683	4.3667
1	-1.717	4.3165
1	-1.768	4.2599
1	-1.802	4.2097
1	-1.836	4.1531
1	-1.87	4.0966
1	-1.904	4.04
1	-1.938	3.9835
1	-1.972	3.9207
1	-2.006	3.8641
1	-2.04	3.8013
1	-2.057	3.7384
1	-2.091	3.6756
1	-2.108	3.6128
1	-2.142	3.5499
1	-2.159	3.4871
1	-2.176	3.4243
1	-2.193	3.3552
1	-2.21	3.2923
1	-2.21	3.2232
1	-2.227	3.1541
1	-2.227	3.0913
1	-2.244	3.0222
1	-2.244	2.9531
1	-2.244	2.8839
1	-2.244	2.8211
1	-2.244	2.752
1	-2.227	2.6829
1	-2.227	2.62
1	-2.21	2.5509
1	-2.21	2.4818
1	-2.193	2.419
1	-2.176	2.3499
0	-2.142	2.287
0	-2.125	2.2242
0	-2.091	2.1614
0	-2.057	2.0986
0	-2.04	2.0357
0	-2.006	1.9729
0	-1.972	1.9163
0	-1.938	1.8535
0	-1.904	1.797
0	-1.87	1.7404
0	-1.836	1.6839
0	-1.802	1.6273
0	-1.768	1.5771
0	-1.734	1.5205
0	-1.7	1.4703
0	-1.666	1.42
0	-1.632	1.3697
0	-1.598	1.3195
0	-1.564	1.2755
0	-1.53	1.2252
0	-1.496	1.1812
2	-1.479	1.1372
2	-1.428	1.0933
2	-1.394	1.0493
2	-1.36	1.0116
2	-1.309	0.9676
2	-1.275	0.9299
2	-1.241	0.8922
2	-1.207	0.8545
2	-1.173	0.8168
2	-1.139	0.78539
2	-1.105	0.74769
2	-1.071	0.71627
2	-1.037	0.68486
2	-1.02	0.65344
2	-0.986	0.62203
2	-0.952	0.59061
2	-0.935	0.56548
2	-0.901	0.53406
2	-0.867	0.50893
2	-0.85	0.4838
2	-0.833	0.45867
2	-0.799	0.43353
2	-0.782	0.4084
2	-0.748	0.38955
2	-0.731	0.36442
2	-0.714	0.33929
2	-0.697	0.32044
2	-0.68	0.30159
2	-0.646	0.28274
2	-0.629	0.25761
2	-0.612	0.23876
2	-0.595	0.21991
2	-0.578	0.20734
2	-0.561	0.18849
2	-0.561	0.16964
2	-0.544	0.15079
2	-0.527	0.13823
2	-0.51	0.11938
2	-0.493	0.10681
2	-0.493	0.087963
2	-0.476	0.075397
2	-0.459	0.062831
2	-0.442	0.050265
2	-0.442	0.037699
2	-0.425	0.018849
2	-0.425	0.0062831
2	-0.408	6.2768
2	-0.408	6.2642
2	-0.391	6.2517
2	-0.391	6.2454
2	-0.374	6.2328
2	-0.374	6.2203
2	-0.357	6.2077
2	-0.357	6.1951
2	-0.357	6.1889
2	-0.34	6.1763
2	-0.34	6.1637
2	-0.34	6.1574
2	-0.323	6.1449
2	-0.323	6.1323
2	-0.323	6.126
2	-0.323	6.1135
2	-0.306	6.1072
2	-0.306	6.0946
2	-0.306	6.0883
2	-0.306	6.0758
2	-0.306	6.0695
2	-0.306	6.0569
2	-0.289	6.0506
2	-0.289	6.0381
2	-0.289	6.0318
2	-0.289	6.0192
[truncated: 5,162 more rows]
