# Supplementary material for: Skilled motor control of an inverted pendulum implies low entropy of states but high entropy of actions
Source: PLoS Comput Biol. 2023 Jan 6;19(1):e1010810. doi: 10.1371/journal.pcbi.1010810 (PMC9851554; doi:10.1371/journal.pcbi.1010810)
Supplement: S2 File — The dataset within the file contains the data collected during the experiment. Each CSV file named “FRI_p_l.csv” corresponds to a different trial, where “p” stands for an unique numerical participant’s identifier and “l” stands for pendulum length (where “2” corresponds to 0.2, “3” to 0.3 m, “4” to 0.4 m, etc.). In every file, rows correspond to subsequent time steps, sampled with a frequency of 0.017 s. For every recorded time step, each column contains: the action selected by the trial’s participant (“action”). The value 0 corresponds to a “no action”, the value 1 represents an action that pushes the pendulum towards the clockwise direction and the value 2 corresponds to an action that pushes the pendulum towards the anti-clockwise direction.the angular velocity of the pendulum at that time step (“ang. velocity”), measured in rad s−1.the angle of the pendulum at that time step (“angle”), measured in rad with values in the interval [0, 2π) rad. The angle 0 rad corresponds to the pendulum oriented in its upright position.the single utility value associated to the whole trial (“utility”). (ZIP) [file pcbi.1010810.s002.zip › ExperimentalData/FRI_4_8.csv]

action	angular vel.	angle	trial utility
0	0	3.2358	-5.1406
0	0	3.2358
0	0	3.2358
0	0	3.2358
0	-0.017	3.2358
0	-0.017	3.2358
0	-0.017	3.2358
0	-0.017	3.2358
0	-0.017	3.2358
0	-0.034	3.2358
0	-0.034	3.2295
0	-0.034	3.2295
0	-0.034	3.2295
0	-0.034	3.2295
0	-0.051	3.2232
0	-0.051	3.2232
0	-0.051	3.2232
0	-0.051	3.2232
0	-0.051	3.217
0	-0.068	3.217
0	-0.068	3.217
0	-0.068	3.2107
0	-0.068	3.2107
0	-0.068	3.2107
0	-0.068	3.2044
0	-0.068	3.2044
0	-0.085	3.1981
0	-0.085	3.1981
0	-0.085	3.1981
0	-0.085	3.1918
0	-0.085	3.1918
0	-0.085	3.1855
0	-0.085	3.1855
0	-0.085	3.1793
0	-0.102	3.1793
0	-0.102	3.173
0	-0.102	3.173
0	-0.102	3.1667
0	-0.102	3.1667
0	-0.102	3.1604
0	-0.102	3.1604
0	-0.102	3.1541
0	-0.102	3.1541
0	-0.102	3.1478
0	-0.102	3.1478
0	-0.102	3.1416
0	-0.102	3.1416
1	-0.102	3.1353
1	-0.119	3.129
1	-0.119	3.129
1	-0.136	3.1227
1	-0.136	3.1227
1	-0.153	3.1164
1	-0.153	3.1101
1	-0.17	3.1038
1	-0.17	3.0976
1	-0.187	3.0913
1	-0.187	3.0913
1	-0.204	3.085
1	-0.204	3.0724
1	-0.221	3.0661
1	-0.221	3.0599
1	-0.238	3.0536
1	-0.238	3.0473
1	-0.238	3.041
1	-0.255	3.0347
1	-0.255	3.0222
1	-0.255	3.0159
1	-0.272	3.0096
1	-0.272	2.997
1	-0.272	2.9908
1	-0.289	2.9845
1	-0.289	2.9719
1	-0.289	2.9656
1	-0.289	2.9593
1	-0.289	2.9468
1	-0.306	2.9405
1	-0.306	2.9279
1	-0.306	2.9216
1	-0.306	2.9091
1	-0.306	2.9028
1	-0.306	2.8902
1	-0.306	2.8839
1	-0.306	2.8714
1	-0.306	2.8651
1	-0.306	2.8525
1	-0.306	2.8462
1	-0.306	2.8337
1	-0.306	2.8274
1	-0.306	2.8148
1	-0.306	2.8085
1	-0.289	2.796
1	-0.289	2.7897
1	-0.289	2.7771
1	-0.289	2.7708
1	-0.289	2.7646
1	-0.272	2.752
1	-0.272	2.7457
1	-0.272	2.7332
1	-0.272	2.7269
1	-0.255	2.7206
1	-0.255	2.7143
1	-0.255	2.7017
1	-0.238	2.6955
1	-0.238	2.6892
1	-0.238	2.6829
1	-0.221	2.6766
1	-0.221	2.664
1	-0.204	2.6578
0	-0.187	2.6515
0	-0.17	2.6452
0	-0.153	2.6452
0	-0.136	2.6389
0	-0.119	2.6326
0	-0.102	2.6326
0	-0.085	2.6263
0	-0.068	2.6263
0	-0.051	2.62
0	-0.034	2.62
0	-0.017	2.62
0	0	2.62
0	0.017	2.62
0	0.034	2.62
0	0.051	2.62
2	0.068	2.6263
2	0.085	2.6263
2	0.119	2.6326
2	0.153	2.6326
2	0.17	2.6389
2	0.204	2.6452
2	0.238	2.6515
2	0.255	2.6578
2	0.289	2.6703
2	0.306	2.6766
2	0.34	2.6892
2	0.374	2.7017
2	0.391	2.708
2	0.425	2.7206
2	0.442	2.7332
2	0.459	2.752
2	0.493	2.7646
2	0.51	2.7771
2	0.544	2.796
2	0.561	2.8148
2	0.578	2.8274
2	0.595	2.8462
2	0.629	2.8651
2	0.646	2.8839
2	0.663	2.9028
2	0.68	2.9279
2	0.697	2.9468
2	0.714	2.9656
2	0.731	2.9908
2	0.748	3.0096
2	0.748	3.0347
2	0.765	3.0599
2	0.782	3.0787
2	0.799	3.1038
2	0.799	3.129
2	0.816	3.1541
2	0.816	3.1793
2	0.833	3.2044
2	0.833	3.2295
2	0.85	3.2546
2	0.85	3.2798
2	0.85	3.3049
2	0.85	3.33
2	0.85	3.3552
2	0.85	3.3866
2	0.85	3.4117
2	0.85	3.4369
2	0.85	3.462
2	0.85	3.4871
2	0.85	3.5122
2	0.85	3.5374
2	0.833	3.5625
2	0.833	3.5877
2	0.833	3.6128
2	0.816	3.6379
2	0.816	3.6631
2	0.799	3.6882
2	0.782	3.7133
2	0.782	3.7384
2	0.765	3.7573
2	0.748	3.7824
2	0.748	3.8076
2	0.731	3.8264
2	0.714	3.8515
2	0.697	3.8704
2	0.68	3.8892
2	0.663	3.9144
2	0.646	3.9332
2	0.629	3.9521
2	0.612	3.9709
2	0.595	3.9898
2	0.578	4.0086
2	0.561	4.0275
2	0.544	4.04
0	0.51	4.0589
0	0.476	4.0714
0	0.442	4.084
0	0.425	4.1029
0	0.391	4.1091
0	0.357	4.1217
0	0.323	4.1343
0	0.289	4.1406
0	0.255	4.1531
0	0.221	4.1594
0	0.204	4.1657
0	0.17	4.172
0	0.136	4.1783
0	0.102	4.1783
0	0.068	4.1845
0	0.034	4.1845
0	0	4.1845
0	-0.017	4.1845
0	-0.051	4.1845
0	-0.085	4.1845
0	-0.119	4.1783
0	-0.136	4.172
0	-0.17	4.172
0	-0.204	4.1657
0	-0.238	4.1594
0	-0.272	4.1468
0	-0.306	4.1406
0	-0.34	4.128
0	-0.357	4.1217
0	-0.391	4.1091
0	-0.425	4.0966
0	-0.459	4.084
0	-0.493	4.0652
1	-0.51	4.0526
1	-0.561	4.0338
1	-0.595	4.0212
1	-0.629	4.0023
1	-0.663	3.9772
1	-0.714	3.9583
1	-0.748	3.9395
1	-0.782	3.9144
1	-0.816	3.8892
1	-0.85	3.8641
1	-0.884	3.839
1	-0.918	3.8076
1	-0.952	3.7824
1	-0.986	3.751
1	-1.02	3.7196
1	-1.037	3.6945
1	-1.071	3.6568
1	-1.105	3.6254
1	-1.122	3.5939
1	-1.156	3.5562
1	-1.173	3.5248
1	-1.207	3.4871
1	-1.224	3.4494
1	-1.241	3.4117
1	-1.258	3.374
1	-1.275	3.3363
1	-1.292	3.2986
1	-1.309	3.2609
1	-1.326	3.217
1	-1.343	3.1793
1	-1.343	3.1416
1	-1.36	3.0976
1	-1.36	3.0599
1	-1.36	3.0159
1	-1.377	2.9719
1	-1.377	2.9342
1	-1.377	2.8902
1	-1.377	2.8525
1	-1.377	2.8085
1	-1.377	2.7646
1	-1.36	2.7269
1	-1.36	2.6829
1	-1.343	2.6452
1	-1.343	2.6012
1	-1.326	2.5635
1	-1.326	2.5258
1	-1.309	2.4818
1	-1.292	2.4441
1	-1.275	2.4064
1	-1.258	2.3687
1	-1.241	2.331
1	-1.224	2.2933
1	-1.207	2.2556
1	-1.19	2.2179
1	-1.173	2.1802
1	-1.139	2.1488
1	-1.122	2.1111
1	-1.105	2.0797
1	-1.071	2.0483
1	-1.054	2.0169
1	-1.02	1.9855
1	-1.003	1.954
1	-0.986	1.9226
1	-0.952	1.8912
1	-0.918	1.8661
1	-0.901	1.841
1	-0.867	1.8095
1	-0.85	1.7844
1	-0.816	1.7593
1	-0.799	1.7341
1	-0.765	1.709
1	-0.731	1.6902
1	-0.714	1.665
1	-0.68	1.6462
1	-0.663	1.6273
1	-0.629	1.6085
1	-0.595	1.5896
1	-0.578	1.5708
1	-0.544	1.5519
1	-0.51	1.5394
1	-0.493	1.5205
1	-0.459	1.5079
1	-0.442	1.4954
1	-0.408	1.4828
1	-0.374	1.4703
1	-0.357	1.4577
1	-0.323	1.4451
0	-0.289	1.4388
0	-0.255	1.4263
0	-0.204	1.42
0	-0.17	1.4137
0	-0.136	1.4137
0	-0.102	1.4074
0	-0.068	1.4011
0	-0.034	1.4011
0	0	1.4011
0	0.034	1.4011
0	0.068	1.4011
0	0.102	1.4074
0	0.136	1.4137
0	0.17	1.4137
0	0.221	1.42
0	0.255	1.4263
0	0.289	1.4388
0	0.323	1.4451
0	0.357	1.4577
0	0.408	1.4703
0	0.442	1.4828
0	0.476	1.4954
0	0.51	1.5142
0	0.544	1.5268
0	0.578	1.5456
0	0.629	1.5645
0	0.663	1.5833
0	0.697	1.6022
0	0.731	1.6273
0	0.765	1.6462
0	0.816	1.6713
0	0.85	1.6964
0	0.884	1.7216
0	0.918	1.753
2	0.952	1.7781
2	1.003	1.8095
2	1.054	1.841
2	1.088	1.8724
2	1.139	1.9038
2	1.19	1.9415
2	1.224	1.9792
2	1.275	2.0169
2	1.309	2.0546
2	1.36	2.0923
2	1.394	2.1362
2	1.445	2.1802
2	1.479	2.2242
2	1.513	2.2682
2	1.547	2.3122
2	1.598	2.3624
2	1.632	2.4064
2	1.666	2.4567
2	1.683	2.507
2	1.717	2.5635
2	1.751	2.6138
2	1.785	2.664
2	1.802	2.7206
2	1.819	2.7771
2	1.853	2.8274
2	1.87	2.8839
2	1.887	2.9405
2	1.904	2.997
2	1.921	3.0599
2	1.921	3.1164
2	1.938	3.173
2	1.938	3.2295
2	1.938	3.2923
2	1.955	3.3489
2	1.955	3.4054
2	1.938	3.4683
2	1.938	3.5248
2	1.938	3.5814
2	1.921	3.6442
2	1.921	3.7008
2	1.904	3.7573
2	1.887	3.8138
2	1.87	3.8704
2	1.853	3.9269
2	1.836	3.9835
2	1.819	4.04
2	1.802	4.0903
2	1.785	4.1468
2	1.751	4.2034
2	1.734	4.2537
2	1.717	4.3039
2	1.683	4.3542
2	1.649	4.4044
2	1.632	4.4547
2	1.598	4.505
2	1.581	4.5553
2	1.547	4.5992
2	1.513	4.6432
2	1.496	4.6935
2	1.462	4.7375
2	1.428	4.7814
2	1.411	4.8254
2	1.377	4.8631
2	1.36	4.9071
2	1.326	4.9448
2	1.292	4.9888
2	1.275	5.0265
2	1.241	5.0642
2	1.224	5.1019
2	1.19	5.1396
2	1.173	5.171
2	1.156	5.2087
2	1.122	5.2401
2	1.105	5.2778
2	1.088	5.3092
2	1.054	5.3406
2	1.037	5.372
2	1.02	5.4035
0	0.986	5.4349
0	0.969	5.4663
0	0.935	5.4914
0	0.901	5.5228
0	0.884	5.548
0	0.85	5.5731
0	0.833	5.5982
1	0.816	5.6234
1	0.782	5.6485
1	0.748	5.6736
1	0.714	5.6925
1	0.68	5.7176
1	0.646	5.7365
1	0.629	5.7553
1	0.595	5.7742
1	0.561	5.793
1	0.544	5.8056
1	0.51	5.8244
1	0.476	5.837
1	0.459	5.8496
1	0.425	5.8684
1	0.408	5.881
1	0.374	5.8936
1	0.357	5.8998
1	0.34	5.9124
1	0.306	5.925
1	0.289	5.9313
1	0.255	5.9375
1	0.238	5.9501
1	0.221	5.9564
1	0.204	5.9627
1	0.17	5.9689
1	0.153	5.9752
1	0.136	5.9752
1	0.102	5.9815
1	0.085	5.9815
1	0.068	5.9878
1	0.051	5.9878
1	0.034	5.9878
1	0	5.9941
1	0	5.9941
1	-0.017	5.9878
1	-0.034	5.9878
1	-0.068	5.9878
1	-0.085	5.9878
1	-0.102	5.9815
0	-0.119	5.9815
0	-0.119	5.9752
0	-0.136	5.9689
0	-0.153	5.9689
0	-0.153	5.9627
0	-0.17	5.9564
0	-0.187	5.9501
0	-0.204	5.9438
0	-0.204	5.9375
0	-0.221	5.9313
0	-0.238	5.925
0	-0.255	5.9187
0	-0.255	5.9061
0	-0.272	5.8998
0	-0.289	5.8936
0	-0.306	5.881
0	-0.323	5.8747
0	-0.323	5.8621
0	-0.34	5.8559
0	-0.357	5.8433
0	-0.374	5.8307
0	-0.391	5.8182
0	-0.408	5.8056
0	-0.425	5.793
0	-0.442	5.7805
0	-0.459	5.7679
0	-0.476	5.749
0	-0.493	5.7365
0	-0.527	5.7239
0	-0.544	5.705
0	-0.561	5.6862
0	-0.578	5.6736
0	-0.595	5.6548
0	-0.629	5.6359
0	-0.646	5.6171
0	-0.663	5.5982
0	-0.697	5.5731
0	-0.714	5.5543
0	-0.748	5.5291
0	-0.765	5.5103
0	-0.799	5.4851
0	-0.816	5.46
0	-0.85	5.4349
0	-0.884	5.4097
0	-0.901	5.3846
0	-0.935	5.3532
0	-0.969	5.3281
0	-0.986	5.2966
0	-1.02	5.2652
0	-1.054	5.2338
0	-1.088	5.2024
0	-1.122	5.1647
0	-1.156	5.1333
0	-1.19	5.0956
1	-1.224	5.0642
1	-1.275	5.0265
1	-1.309	4.9825
1	-1.36	4.9448
1	-1.411	4.9008
1	-1.445	4.8568
1	-1.496	4.8129
1	-1.547	4.7689
1	-1.598	4.7249
1	-1.632	4.6746
1	-1.683	4.6244
1	-1.734	4.5741
1	-1.785	4.5175
1	-1.819	4.4673
1	-1.87	4.4107
1	-1.921	4.3542
1	-1.955	4.2914
1	-2.006	4.2348
1	-2.04	4.172
1	-2.091	4.1091
1	-2.125	4.0463
1	-2.159	3.9835
1	-2.193	3.9144
0	-2.227	3.8515
0	-2.244	3.7824
0	-2.261	3.7133
0	-2.278	3.6442
0	-2.295	3.5814
0	-2.312	3.506
0	-2.329	3.4369
0	-2.329	3.3677
0	-2.346	3.2986
0	-2.346	3.2295
0	-2.346	3.1604
0	-2.346	3.085
0	-2.329	3.0159
0	-2.329	2.9468
0	-2.312	2.8777
0	-2.312	2.8085
0	-2.295	2.7394
0	-2.278	2.6703
0	-2.261	2.6012
0	-2.227	2.5321
0	-2.21	2.463
0	-2.193	2.4001
0	-2.159	2.3373
0	-2.125	2.2682
0	-2.108	2.2054
0	-2.074	2.1425
0	-2.04	2.0797
0	-2.006	2.0232
0	-1.972	1.9603
0	-1.921	1.9038
0	-1.887	1.8472
0	-1.853	1.7907
0	-1.819	1.7341
0	-1.785	1.6776
0	-1.734	1.6273
0	-1.7	1.5708
0	-1.666	1.5205
0	-1.632	1.4703
0	-1.581	1.4263
0	-1.547	1.376
0	-1.513	1.332
0	-1.479	1.288
0	-1.445	1.2441
0	-1.411	1.2001
0	-1.36	1.1561
0	-1.326	1.1184
0	-1.292	1.0744
0	-1.258	1.0367
0	-1.241	0.99901
0	-1.207	0.96131
0	-1.173	0.9299
0	-1.139	0.8922
0	-1.105	0.86079
0	-1.088	0.82309
0	-1.054	0.79167
0	-1.02	0.76026
0	-1.003	0.72884
0	-0.969	0.70371
0	-0.952	0.67229
0	-0.935	0.64088
0	-0.901	0.61574
0	-0.884	0.59061
0	-0.867	0.5592
0	-0.85	0.53406
0	-0.816	0.50893
0	-0.799	0.4838
0	-0.782	0.45867
0	-0.765	0.43982
0	-0.748	0.41469
0	-0.748	0.38955
0	-0.731	0.3707
0	-0.714	0.34557
0	-0.697	0.32672
2	-0.68	0.30787
2	-0.663	0.28274
2	-0.646	0.26389
2	-0.629	0.24504
2	-0.612	0.22619
2	-0.595	0.20734
2	-0.561	0.18849
2	-0.544	0.17593
2	-0.527	0.15708
2	-0.51	0.14451
2	-0.51	0.12566
2	-0.493	0.1131
2	-0.476	0.094246
2	-0.459	0.08168
2	-0.442	0.069114
2	-0.442	0.056548
2	-0.425	0.043982
2	-0.408	0.031415
2	-0.391	0.018849
2	-0.391	0.0062831
2	-0.374	6.2768
2	-0.374	6.2642
2	-0.357	6.2517
2	-0.34	6.2454
2	-0.34	6.2328
2	-0.323	6.2203
2	-0.323	6.214
2	-0.323	6.2014
2	-0.306	6.1951
2	-0.306	6.1826
2	-0.289	6.1763
2	-0.289	6.1637
2	-0.289	6.1574
2	-0.272	6.1449
2	-0.272	6.1386
2	-0.272	6.1323
2	-0.255	6.1197
2	-0.255	6.1135
2	-0.255	6.1072
2	-0.255	6.1009
2	-0.255	6.0883
2	-0.238	6.082
2	-0.238	6.0758
2	-0.238	6.0695
2	-0.238	6.0632
2	-0.238	6.0506
2	-0.238	6.0443
2	-0.238	6.0381
2	-0.238	6.0318
2	-0.238	6.0255
2	-0.238	6.0192
2	-0.238	6.0066
2	-0.238	6.0004
2	-0.238	5.9941
2	-0.238	5.9878
2	-0.238	5.9815
2	-0.238	5.9752
2	-0.238	5.9689
2	-0.238	5.9564
2	-0.238	5.9501
2	-0.238	5.9438
2	-0.238	5.9375
2	-0.238	5.9313
2	-0.238	5.925
2	-0.255	5.9124
2	-0.255	5.9061
2	-0.255	5.8998
2	-0.255	5.8936
2	-0.255	5.881
2	-0.272	5.8747
2	-0.272	5.8684
2	-0.272	5.8559
2	-0.289	5.8496
2	-0.289	5.8433
2	-0.289	5.8307
2	-0.306	5.8244
2	-0.306	5.8119
2	-0.306	5.8056
2	-0.323	5.793
2	-0.323	5.7805
2	-0.34	5.7742
2	-0.34	5.7616
2	-0.357	5.749
2	-0.357	5.7428
0	-0.374	5.7302
0	-0.408	5.7176
0	-0.425	5.705
0	-0.442	5.6925
1	-0.459	5.6799
1	-0.493	5.6611
1	-0.527	5.6485
1	-0.561	5.6297
1	-0.595	5.6171
1	-0.629	5.5982
1	-0.663	5.5794
1	-0.697	5.5543
1	-0.731	5.5354
1	-0.765	5.5103
1	-0.799	5.4914
1	-0.833	5.4663
1	-0.867	5.4412
1	-0.901	5.4097
1	-0.952	5.3846
1	-0.986	5.3532
1	-1.02	5.3218
1	-1.071	5.2904
1	-1.105	5.2589
1	-1.156	5.2275
1	-1.19	5.1898
1	-1.241	5.1521
1	-1.275	5.1144
1	-1.326	5.0767
1	-1.36	5.0328
1	-1.411	4.9951
1	-1.462	4.9511
1	-1.513	4.9071
1	-1.547	4.8568
1	-1.598	4.8129
1	-1.649	4.7626
1	-1.7	4.7123
1	-1.734	4.6621
1	-1.785	4.6055
1	-1.836	4.5553
1	-1.87	4.4987
1	-1.921	4.4421
1	-1.972	4.3793
1	-2.006	4.3228
1	-2.057	4.2599
1	-2.091	4.1971
1	-2.142	4.1343
1	-2.176	4.0652
1	-2.21	4.0023
0	-2.244	3.9332
0	-2.261	3.8641
0	-2.295	3.8013
0	-2.312	3.7259
0	-2.329	3.6568
0	-2.346	3.5877
0	-2.363	3.5185
0	-2.38	3.4494
0	-2.38	3.374
0	-2.38	3.3049
0	-2.397	3.2295
0	-2.397	3.1604
0	-2.397	3.085
0	-2.38	3.0159
0	-2.38	2.9405
0	-2.363	2.8714
0	-2.363	2.8023
0	-2.346	2.7332
0	-2.329	2.6578
0	-2.312	2.5886
0	-2.278	2.5195
0	-2.261	2.4504
0	-2.227	2.3876
0	-2.21	2.3185
0	-2.176	2.2494
0	-2.142	2.1865
0	-2.108	2.1237
0	-2.074	2.0609
0	-2.04	1.998
0	-2.006	1.9352
0	-1.972	1.8786
0	-1.938	1.8158
0	-1.904	1.7593
0	-1.853	1.7027
0	-1.819	1.6462
0	-1.785	1.5959
0	-1.751	1.5394
0	-1.7	1.4891
0	-1.666	1.4388
0	-1.632	1.3886
0	-1.598	1.3383
0	-1.564	1.288
0	-1.513	1.2441
0	-1.479	1.2001
0	-1.445	1.1561
0	-1.411	1.1121
0	-1.377	1.0681
0	-1.343	1.0304
0	-1.309	0.98645
0	-1.275	0.94875
0	-1.258	0.91105
0	-1.224	0.87335
0	-1.19	0.83565
0	-1.173	0.80424
0	-1.139	0.76654
2	-1.105	0.73512
2	-1.071	0.69742
2	-1.037	0.66601
2	-1.003	0.63459
2	-0.969	0.60318
2	-0.952	0.57805
2	-0.918	0.54663
2	-0.884	0.5215
2	-0.85	0.49637
2	-0.833	0.47123
2	-0.799	0.4461
2	-0.765	0.42097
2	-0.748	0.39583
2	-0.731	0.37699
2	-0.697	0.35185
2	-0.68	0.333
2	-0.646	0.31416
2	-0.629	0.29531
2	-0.612	0.27646
2	-0.595	0.25761
2	-0.578	0.23876
2	-0.544	0.21991
2	-0.527	0.20734
2	-0.51	0.18849
2	-0.493	0.17593
2	-0.476	0.15708
2	-0.459	0.14451
2	-0.442	0.13195
2	-0.442	0.11938
2	-0.425	0.10681
2	-0.408	0.094246
2	-0.391	0.08168
2	-0.374	0.069114
2	-0.374	0.056548
2	-0.357	0.043982
2	-0.34	0.031415
2	-0.323	0.025132
2	-0.323	0.012566
2	-0.306	0.0062831
2	-0.306	6.2768
2	-0.289	6.2705
2	-0.272	6.258
2	-0.272	6.2517
2	-0.255	6.2454
2	-0.255	6.2391
2	-0.238	6.2265
2	-0.238	6.2203
2	-0.221	6.214
2	-0.221	6.2077
2	-0.204	6.2014
2	-0.204	6.1951
2	-0.204	6.1889
2	-0.187	6.1826
2	-0.187	6.1763
2	-0.17	6.17
2	-0.17	6.1637
2	-0.17	6.1574
2	-0.153	6.1512
2	-0.153	6.1512
2	-0.153	6.1449
2	-0.153	6.1386
2	-0.136	6.1323
2	-0.136	6.1323
2	-0.136	6.126
2	-0.119	6.1197
2	-0.119	6.1197
2	-0.119	6.1135
2	-0.119	6.1135
2	-0.102	6.1072
2	-0.102	6.1009
2	-0.102	6.1009
2	-0.102	6.0946
2	-0.102	6.0946
2	-0.085	6.0883
2	-0.085	6.0883
2	-0.085	6.082
2	-0.085	6.082
2	-0.085	6.082
2	-0.085	6.0758
2	-0.068	6.0758
2	-0.068	6.0695
2	-0.068	6.0695
2	-0.068	6.0695
2	-0.068	6.0632
2	-0.068	6.0632
2	-0.068	6.0569
2	-0.068	6.0569
2	-0.051	6.0569
2	-0.051	6.0506
2	-0.051	6.0506
2	-0.051	6.0506
2	-0.051	6.0506
2	-0.051	6.0443
2	-0.051	6.0443
2	-0.051	6.0443
2	-0.051	6.0381
2	-0.051	6.0381
2	-0.051	6.0381
2	-0.051	6.0381
2	-0.051	6.0318
2	-0.034	6.0318
2	-0.034	6.0318
2	-0.034	6.0318
2	-0.034	6.0255
2	-0.034	6.0255
2	-0.034	6.0255
2	-0.034	6.0255
2	-0.034	6.0255
2	-0.034	6.0192
2	-0.034	6.0192
2	-0.034	6.0192
2	-0.034	6.0192
2	-0.034	6.0192
2	-0.034	6.0129
2	-0.034	6.0129
2	-0.034	6.0129
2	-0.034	6.0129
2	-0.034	6.0129
2	-0.034	6.0066
2	-0.034	6.0066
2	-0.034	6.0066
2	-0.034	6.0066
2	-0.034	6.0066
2	-0.034	6.0004
2	-0.034	6.0004
2	-0.034	6.0004
2	-0.034	6.0004
2	-0.034	6.0004
2	-0.034	5.9941
2	-0.034	5.9941
2	-0.034	5.9941
2	-0.034	5.9941
2	-0.034	5.9941
2	-0.034	5.9878
2	-0.034	5.9878
2	-0.034	5.9878
2	-0.034	5.9878
2	-0.034	5.9878
2	-0.034	5.9815
2	-0.034	5.9815
2	-0.034	5.9815
2	-0.034	5.9815
2	-0.051	5.9752
2	-0.051	5.9752
2	-0.051	5.9752
2	-0.051	5.9752
2	-0.051	5.9689
2	-0.051	5.9689
2	-0.051	5.9689
2	-0.051	5.9689
2	-0.051	5.9627
2	-0.051	5.9627
2	-0.051	5.9627
2	-0.051	5.9564
2	-0.051	5.9564
2	-0.068	5.9564
2	-0.068	5.9501
2	-0.068	5.9501
2	-0.068	5.9501
2	-0.068	5.9438
2	-0.068	5.9438
2	-0.068	5.9375
2	-0.068	5.9375
2	-0.085	5.9375
2	-0.085	5.9313
2	-0.085	5.9313
2	-0.085	5.925
2	-0.085	5.925
2	-0.085	5.9187
2	-0.102	5.9187
2	-0.119	5.9124
2	-0.136	5.9124
2	-0.153	5.9061
2	-0.153	5.8998
2	-0.17	5.8936
2	-0.187	5.8936
2	-0.204	5.8873
2	-0.221	5.881
2	-0.238	5.8684
2	-0.238	5.8621
2	-0.255	5.8559
2	-0.272	5.8496
2	-0.289	5.837
2	-0.306	5.8307
2	-0.323	5.8182
2	-0.34	5.8119
2	-0.357	5.7993
2	-0.374	5.7867
2	-0.391	5.7742
2	-0.408	5.7616
2	-0.425	5.749
2	-0.442	5.7365
2	-0.459	5.7239
2	-0.493	5.7113
2	-0.51	5.6925
2	-0.527	5.6799
2	-0.544	5.6611
2	-0.578	5.6422
2	-0.595	5.6297
2	-0.612	5.6108
2	-0.646	5.592
2	-0.68	5.5668
2	-0.714	5.548
2	-0.748	5.5291
2	-0.782	5.504
2	-0.816	5.4789
2	-0.85	5.4537
2	-0.884	5.4286
2	-0.935	5.4035
2	-0.969	5.372
2	-1.003	5.3406
2	-1.054	5.3092
2	-1.088	5.2778
2	-1.122	5.2464
2	-1.173	5.2087
2	-1.207	5.1773
2	-1.258	5.1396
2	-1.292	5.0956
2	-1.343	5.0579
2	-1.394	5.0202
2	-1.428	4.9762
2	-1.479	4.9322
2	-1.53	4.8883
2	-1.581	4.838
2	-1.615	4.7877
2	-1.666	4.7437
2	-1.717	4.6872
2	-1.768	4.6369
2	-1.802	4.5867
2	-1.853	4.5301
2	-1.904	4.4736
2	-1.938	4.417
2	-1.972	4.3542
2	-2.006	4.2976
2	-2.04	4.2348
2	-2.074	4.172
2	-2.091	4.1091
2	-2.125	4.0463
2	-2.159	3.9835
2	-2.176	3.9144
2	-2.21	3.8515
2	-2.227	3.7824
2	-2.244	3.7196
2	-2.261	3.6505
2	-2.278	3.5814
2	-2.295	3.5122
2	-2.312	3.4431
2	-2.312	3.374
2	-2.329	3.3049
2	-2.329	3.2358
2	-2.329	3.1604
2	-2.329	3.0913
2	-2.329	3.0222
2	-2.312	2.9531
2	-2.312	2.8839
2	-2.295	2.8148
2	-2.278	2.7457
2	-2.261	2.6766
2	-2.244	2.6075
2	-2.227	2.5447
2	-2.193	2.4755
2	-2.176	2.4064
2	-2.142	2.3436
2	-2.125	2.2808
2	-2.091	2.2179
2	-2.057	2.1551
2	-2.023	2.0923
2	-1.989	2.0294
2	-1.955	1.9729
2	-1.921	1.9163
2	-1.887	1.8598
2	-1.853	1.8033
2	-1.802	1.7467
2	-1.768	1.6902
2	-1.734	1.6399
2	-1.7	1.5896
2	-1.649	1.5394
2	-1.615	1.4891
2	-1.581	1.4388
2	-1.547	1.3948
2	-1.496	1.3446
2	-1.462	1.3006
2	-1.428	1.2566
2	-1.394	1.2126
2	-1.36	1.1749
2	-1.326	1.131
2	-1.292	1.0933
2	-1.258	1.0556
2	-1.224	1.0179
2	-1.19	0.98016
2	-1.156	0.94875
2	-1.122	0.91105
2	-1.105	0.87963
2	-1.071	0.84822
2	-1.037	0.81052
2	-1.02	0.78539
2	-0.986	0.75397
2	-0.952	0.72256
2	-0.935	0.69114
2	-0.918	0.66601
2	-0.884	0.64088
2	-0.867	0.60946
2	-0.85	0.58433
2	-0.816	0.5592
2	-0.799	0.53406
2	-0.782	0.51521
2	-0.765	0.49008
2	-0.748	0.46495
2	-0.731	0.4461
2	-0.714	0.42097
2	-0.697	0.40212
2	-0.68	0.37699
2	-0.663	0.35814
2	-0.663	0.33929
2	-0.646	0.32044
2	-0.629	0.30159
2	-0.629	0.28274
2	-0.612	0.26389
2	-0.595	0.24504
2	-0.578	0.22619
2	-0.544	0.20734
2	-0.527	0.19478
2	-0.51	0.17593
2	-0.493	0.16336
2	-0.476	0.14451
2	-0.476	0.13195
2	-0.459	0.11938
2	-0.442	0.10053
2	-0.425	0.087963
2	-0.408	0.075397
2	-0.391	0.062831
2	-0.391	0.050265
2	-0.374	0.043982
2	-0.357	0.031415
2	-0.357	0.018849
2	-0.34	0.0062831
2	-0.323	0
2	-0.323	6.2705
2	-0.306	6.2642
2	-0.306	6.2517
2	-0.289	6.2454
2	-0.289	6.2328
2	-0.272	6.2265
2	-0.272	6.2203
2	-0.255	6.2077
2	-0.255	6.2014
2	-0.238	6.1951
2	-0.238	6.1889
2	-0.221	6.1826
2	-0.221	6.17
2	-0.221	6.1637
2	-0.204	6.1574
2	-0.204	6.1512
2	-0.204	6.1449
2	-0.187	6.1386
2	-0.187	6.1323
2	-0.187	6.126
2	-0.187	6.1197
2	-0.17	6.1197
2	-0.17	6.1135
2	-0.17	6.1072
2	-0.17	6.1009
2	-0.153	6.0946
2	-0.153	6.0883
2	-0.153	6.0883
2	-0.153	6.082
2	-0.153	6.0758
2	-0.153	6.0695
2	-0.153	6.0695
2	-0.136	6.0632
2	-0.136	6.0569
2	-0.136	6.0506
2	-0.136	6.0506
2	-0.136	6.0443
2	-0.136	6.0381
2	-0.136	6.0381
2	-0.136	6.0318
2	-0.136	6.0255
2	-0.136	6.0255
2	-0.136	6.0192
2	-0.136	6.0129
2	-0.136	6.0129
2	-0.136	6.0066
2	-0.136	6.0004
2	-0.136	6.0004
2	-0.136	5.9941
2	-0.136	5.9878
2	-0.136	5.9878
2	-0.136	5.9815
0	-0.136	5.9752
0	-0.153	5.9752
0	-0.17	5.9689
0	-0.17	5.9627
1	-0.187	5.9564
1	-0.204	5.9501
1	-0.238	5.9438
1	-0.255	5.9375
1	-0.272	5.9313
1	-0.306	5.9187
1	-0.323	5.9124
1	-0.34	5.8998
1	-0.374	5.8873
1	-0.391	5.8747
1	-0.425	5.8621
1	-0.442	5.8496
1	-0.476	5.837
1	-0.493	5.8244
1	-0.527	5.8056
1	-0.544	5.793
1	-0.578	5.7742
1	-0.612	5.7553
1	-0.629	5.7365
1	-0.663	5.7176
1	-0.697	5.6925
1	-0.731	5.6736
1	-0.765	5.6485
1	-0.799	5.6297
1	-0.816	5.6045
1	-0.85	5.5794
1	-0.884	5.5543
1	-0.918	5.5228
1	-0.969	5.4977
1	-1.003	5.4663
1	-1.037	5.4349
1	-1.071	5.4035
1	-1.105	5.372
1	-1.156	5.3343
1	-1.19	5.3029
1	-1.241	5.2652
1	-1.275	5.2275
1	-1.326	5.1836
1	-1.36	5.1459
1	-1.411	5.1019
1	-1.445	5.0642
1	-1.496	5.0202
1	-1.547	4.9699
1	-1.581	4.926
1	-1.632	4.8757
0	-1.666	4.8254
0	-1.7	4.7752
0	-1.734	4.7249
0	-1.785	4.6683
0	-1.819	4.6181
0	-1.853	4.5615
0	-1.887	4.505
0	-1.921	4.4484
0	-1.955	4.3919
0	-1.989	4.3291
0	-2.023	4.2662
0	-2.057	4.2097
0	-2.091	4.1468
0	-2.125	4.084
0	-2.142	4.0149
0	-2.176	3.9521
0	-2.193	3.8892
0	-2.227	3.8201
0	-2.244	3.751
0	-2.261	3.6882
0	-2.278	3.6191
0	-2.295	3.5499
0	-2.312	3.4808
0	-2.312	3.4117
0	-2.329	3.3363
0	-2.329	3.2672
0	-2.329	3.1981
0	-2.329	3.129
0	-2.329	3.0599
0	-2.329	2.9908
0	-2.312	2.9154
0	-2.312	2.8462
0	-2.295	2.7771
0	-2.278	2.708
0	-2.261	2.6452
0	-2.244	2.5761
0	-2.21	2.507
0	-2.193	2.4441
0	-2.159	2.375
0	-2.142	2.3122
0	-2.108	2.2494
0	-2.074	2.1865
0	-2.04	2.1237
0	-2.006	2.0609
0	-1.972	1.998
0	-1.938	1.9415
0	-1.904	1.8849
0	-1.87	1.8284
0	-1.836	1.7718
0	-1.802	1.7153
0	-1.751	1.665
0	-1.717	1.6085
0	-1.683	1.5582
0	-1.649	1.5079
0	-1.598	1.4577
0	-1.564	1.4137
0	-1.53	1.3634
0	-1.496	1.3195
0	-1.445	1.2755
0	-1.411	1.2315
0	-1.377	1.1875
0	-1.343	1.1498
0	-1.309	1.1058
0	-1.275	1.0681
0	-1.241	1.0304
0	-1.207	0.99273
0	-1.173	0.96131
0	-1.156	0.92362
0	-1.122	0.88592
0	-1.088	0.8545
0	-1.054	0.82309
0	-1.037	0.79167
0	-1.003	0.76026
0	-0.986	0.72884
2	-0.952	0.70371
2	-0.918	0.67229
2	-0.884	0.64716
2	-0.85	0.62203
2	-0.816	0.59061
2	-0.799	0.57176
2	-0.765	0.54663
2	-0.731	0.5215
2	-0.697	0.50265
2	-0.68	0.47752
2	-0.646	0.45867
2	-0.612	0.43982
2	-0.595	0.42097
2	-0.561	0.40212
2	-0.544	0.38955
2	-0.51	0.3707
2	-0.493	0.35814
2	-0.476	0.33929
2	-0.442	0.32672
2	-0.425	0.31416
2	-0.408	0.30159
2	-0.374	0.28902
2	-0.357	0.27646
2	-0.34	0.27017
2	-0.323	0.25761
2	-0.306	0.24504
2	-0.289	0.23876
2	-0.255	0.23247
2	-0.238	0.21991
2	-0.221	0.21363
2	-0.204	0.20734
2	-0.187	0.20106
2	-0.17	0.19478
2	-0.153	0.19478
2	-0.136	0.18849
2	-0.119	0.18221
2	-0.102	0.18221
2	-0.085	0.17593
2	-0.068	0.17593
2	-0.051	0.16964
2	-0.034	0.16964
2	-0.017	0.16964
2	0	0.16964
2	0	0.16964
2	0.017	0.16964
2	0.034	0.16964
1	0.034	0.16964
1	0.034	0.16964
1	0.034	0.17593
1	0.034	0.17593
1	0.017	0.17593
1	0.017	0.17593
1	0.017	0.17593
1	0.017	0.17593
1	0.017	0.17593
1	0	0.18221
1	0	0.18221
1	0	0.18221
1	0	0.18221
1	0	0.18221
1	0	0.18221
1	0	0.18221
1	0	0.18221
1	0	0.18221
1	0	0.18221
1	-0.017	0.18221
1	-0.017	0.17593
1	-0.017	0.17593
1	-0.017	0.17593
1	-0.017	0.17593
1	-0.034	0.17593
1	-0.034	0.17593
1	-0.034	0.17593
1	-0.034	0.16964
1	-0.034	0.16964
1	-0.051	0.16964
1	-0.051	0.16964
1	-0.051	0.16336
1	-0.051	0.16336
1	-0.051	0.16336
1	-0.068	0.15708
1	-0.068	0.15708
1	-0.068	0.15708
1	-0.068	0.15079
1	-0.085	0.15079
1	-0.085	0.14451
1	-0.085	0.14451
1	-0.085	0.13823
1	-0.102	0.13823
1	-0.102	0.13195
1	-0.102	0.13195
1	-0.119	0.12566
1	-0.119	0.12566
1	-0.119	0.11938
1	-0.136	0.1131
1	-0.136	0.1131
0	-0.136	0.10681
0	-0.119	0.10681
0	-0.119	0.10053
0	-0.119	0.094246
0	-0.119	0.094246
0	-0.119	0.087963
0	-0.102	0.087963
0	-0.102	0.08168
0	-0.102	0.075397
2	-0.102	0.075397
2	-0.085	0.069114
2	-0.068	0.069114
2	-0.068	0.069114
2	-0.051	0.062831
2	-0.034	0.062831
2	-0.017	0.062831
2	-0.017	0.062831
2	0	0.062831
2	0	0.062831
2	0.017	0.062831
2	0.017	0.062831
2	0.034	0.062831
2	0.051	0.062831
2	0.068	0.069114
2	0.068	0.069114
2	0.085	0.075397
2	0.102	0.075397
0	0.102	0.08168
0	0.102	0.08168
0	0.102	0.087963
0	0.119	0.087963
1	0.119	0.094246
1	0.102	0.094246
1	0.102	0.10053
1	0.102	0.10053
1	0.085	0.10681
1	0.085	0.10681
1	0.085	0.1131
1	0.068	0.1131
1	0.068	0.11938
1	0.068	0.11938
1	0.051	0.11938
1	0.051	0.12566
1	0.051	0.12566
1	0.034	0.12566
1	0.034	0.12566
1	0.034	0.13195
1	0.017	0.13195
1	0.017	0.13195
1	0.017	0.13195
1	0.017	0.13195
1	0	0.13195
1	0	0.13195
1	0	0.13195
1	0	0.13195
1	0	0.13195
1	0	0.13195
1	-0.017	0.13195
1	-0.017	0.13195
1	-0.017	0.13195
1	-0.017	0.13195
1	-0.034	0.13195
1	-0.034	0.12566
1	-0.034	0.12566
1	-0.051	0.12566
1	-0.051	0.12566
1	-0.051	0.11938
1	-0.068	0.11938
1	-0.068	0.11938
1	-0.068	0.1131
1	-0.085	0.1131
1	-0.085	0.1131
1	-0.085	0.10681
0	-0.085	0.10681
0	-0.085	0.10053
0	-0.085	0.10053
0	-0.068	0.094246
0	-0.068	0.094246
0	-0.068	0.094246
0	-0.068	0.087963
0	-0.051	0.087963
0	-0.051	0.087963
0	-0.051	0.08168
0	-0.051	0.08168
0	-0.051	0.08168
0	-0.051	0.08168
0	-0.034	0.075397
1	-0.034	0.075397
1	-0.051	0.075397
1	-0.051	0.075397
1	-0.051	0.069114
1	-0.068	0.069114
1	-0.068	0.069114
1	-0.085	0.062831
1	-0.085	0.062831
1	-0.102	0.056548
1	-0.102	0.056548
0	-0.102	0.050265
0	-0.102	0.050265
0	-0.102	0.043982
0	-0.102	0.043982
0	-0.102	0.037699
0	-0.085	0.037699
0	-0.085	0.031415
0	-0.085	0.031415
0	-0.085	0.025132
0	-0.085	0.025132
0	-0.085	0.018849
0	-0.085	0.018849
0	-0.085	0.012566
0	-0.085	0.012566
0	-0.085	0.0062831
0	-0.085	0.0062831
0	-0.085	0.0062831
0	-0.085	0
0	-0.085	0
0	-0.085	6.2768
0	-0.085	6.2768
2	-0.085	6.2768
2	-0.068	6.2705
2	-0.068	6.2705
2	-0.051	6.2642
2	-0.051	6.2642
2	-0.034	6.2642
2	-0.017	6.2642
2	-0.017	6.2642
2	0	6.2642
2	0	6.258
2	0	6.258
2	0	6.2642
2	0.017	6.2642
2	0.017	6.2642
2	0.034	6.2642
2	0.051	6.2642
2	0.051	6.2642
2	0.068	6.2705
2	0.068	6.2705
2	0.085	6.2768
2	0.085	6.2768
2	0.102	6.2831
2	0.119	0
0	0.119	0.0062831
0	0.119	0.0062831
0	0.119	0.012566
0	0.119	0.012566
0	0.119	0.018849
0	0.119	0.025132
0	0.119	0.025132
0	0.119	0.031415
0	0.119	0.031415
1	0.119	0.037699
1	0.119	0.043982
1	0.102	0.043982
1	0.102	0.050265
1	0.085	0.050265
1	0.085	0.050265
1	0.068	0.056548
1	0.068	0.056548
1	0.051	0.062831
1	0.051	0.062831
1	0.034	0.062831
1	0.034	0.062831
1	0.017	0.062831
1	0.017	0.069114
1	0.017	0.069114
1	0	0.069114
1	0	0.069114
1	0	0.069114
1	0	0.069114
1	-0.017	0.069114
1	-0.017	0.069114
0	-0.017	0.062831
0	-0.017	0.062831
0	-0.017	0.062831
0	-0.017	0.062831
0	0	0.062831
0	0	0.062831
0	0	0.062831
0	0	0.062831
0	0	0.062831
0	0	0.062831
0	0	0.062831
0	0	0.062831
0	0	0.062831
0	0	0.062831
0	0	0.062831
0	0	0.062831
0	0	0.062831
1	0.017	0.062831
1	0	0.062831
1	0	0.062831
1	0	0.062831
1	0	0.062831
1	-0.017	0.062831
1	-0.017	0.062831
1	-0.034	0.062831
1	-0.034	0.062831
1	-0.051	0.056548
1	-0.051	0.056548
1	-0.051	0.056548
1	-0.068	0.050265
1	-0.068	0.050265
0	-0.068	0.050265
0	-0.068	0.043982
0	-0.068	0.043982
0	-0.068	0.043982
0	-0.068	0.037699
0	-0.068	0.037699
0	-0.068	0.037699
0	-0.068	0.031415
0	-0.068	0.031415
0	-0.051	0.031415
0	-0.051	0.025132
0	-0.051	0.025132
0	-0.051	0.025132
0	-0.051	0.018849
0	-0.051	0.018849
0	-0.051	0.018849
0	-0.051	0.012566
0	-0.051	0.012566
0	-0.051	0.012566
0	-0.051	0.012566
0	-0.051	0.0062831
0	-0.051	0.0062831
0	-0.051	0.0062831
0	-0.051	0
0	-0.051	0
0	-0.051	0
0	-0.051	0
0	-0.051	6.2768
0	-0.051	6.2768
0	-0.051	6.2768
0	-0.051	6.2768
0	-0.051	6.2705
0	-0.051	6.2705
0	-0.051	6.2705
2	-0.051	6.2642
2	-0.034	6.2642
2	-0.034	6.2642
2	-0.017	6.2642
2	-0.017	6.2642
2	0	6.2642
2	0	6.2642
0	0	6.2642
0	0	6.2642
0	0	6.2642
0	0	6.2642
0	0	6.2642
0	0	6.2642
0	0	6.2642
0	0	6.2642
0	0	6.2642
0	0	6.258
0	0	6.258
0	0	6.258
0	0	6.258
0	0	6.258
0	0	6.258
0	0	6.258
0	0	6.258
0	0	6.258
0	0	6.258
0	0	6.258
0	0	6.258
0	0	6.258
0	-0.017	6.258
0	-0.017	6.258
0	-0.017	6.258
0	-0.017	6.2517
0	-0.017	6.2517
0	-0.017	6.2517
0	-0.017	6.2517
0	-0.017	6.2517
0	-0.017	6.2517
2	-0.017	6.2517
2	-0.017	6.2517
2	0	6.2517
2	0	6.2517
2	0	6.2517
2	0.017	6.2517
2	0.017	6.2517
2	0.034	6.2517
2	0.034	6.2517
0	0.034	6.2517
0	0.034	6.258
0	0.034	6.258
0	0.034	6.258
0	0.034	6.258
0	0.034	6.258
0	0.034	6.2642
0	0.034	6.2642
0	0.034	6.2642
0	0.034	6.2642
0	0.034	6.2642
0	0.034	6.2642
0	0.034	6.2705
0	0.034	6.2705
0	0.034	6.2705
0	0.034	6.2705
0	0.034	6.2705
0	0.017	6.2705
0	0.017	6.2768
0	0.017	6.2768
0	0.017	6.2768
0	0.017	6.2768
0	0.017	6.2768
0	0.017	6.2768
0	0.017	6.2768
0	0.017	0
0	0.017	0
0	0.017	0
0	0.017	0
0	0.017	0
0	0.017	0
0	0.017	0.0062831
0	0.017	0.0062831
0	0.017	0.0062831
0	0.034	0.0062831
1	0.034	0.0062831
1	0.017	0.0062831
1	0	0.0062831
1	0	0.0062831
1	0	0.0062831
1	0	0.0062831
1	-0.017	0.0062831
1	-0.017	0.0062831
1	-0.034	0.0062831
1	-0.051	0.0062831
0	-0.051	0.0062831
0	-0.051	0
0	-0.051	0
0	-0.051	0
0	-0.051	0
0	-0.051	6.2768
0	-0.051	6.2768
0	-0.051	6.2768
0	-0.051	6.2768
0	-0.051	6.2705
0	-0.051	6.2705
0	-0.051	6.2705
0	-0.051	6.2705
0	-0.051	6.2642
0	-0.051	6.2642
0	-0.051	6.2642
0	-0.051	6.2642
0	-0.051	6.258
0	-0.051	6.258
0	-0.051	6.258
0	-0.051	6.2517
2	-0.051	6.2517
2	-0.034	6.2517
2	-0.034	6.2517
2	-0.017	6.2517
2	-0.017	6.2454
2	0	6.2454
2	0	6.2454
2	0	6.2454
2	0	6.2454
0	0	6.2454
0	0	6.2454
0	0	6.2454
0	0	6.2454
0	0	6.2454
0	0	6.2517
0	0	6.2517
0	0	6.2517
0	0	6.2517
0	0	6.2517
0	0	6.2517
0	0	6.2517
0	0	6.2517
0	0	6.2517
0	0	6.2454
0	0	6.2454
0	0	6.2454
0	0	6.2454
0	0	6.2454
0	0	6.2454
0	0	6.2454
0	0	6.2454
0	0	6.2454
0	0	6.2454
0	-0.017	6.2454
0	-0.017	6.2454
0	-0.017	6.2454
0	-0.017	6.2454
0	-0.017	6.2454
2	-0.017	6.2391
2	0	6.2391
2	0	6.2391
2	0	6.2391
2	0	6.2391
2	0.017	6.2391
2	0.017	6.2391
2	0.034	6.2454
0	0.034	6.2454
0	0.017	6.2454
0	0.017	6.2454
0	0.017	6.2454
0	0.017	6.2454
0	0.017	6.2454
0	0.017	6.2517
0	0.017	6.2517
0	0.017	6.2517
0	0.017	6.2517
0	0.017	6.2517
0	0.017	6.2517
0	0.017	6.2517
0	0.017	6.2517
0	0.017	6.2517
0	0.017	6.258
0	0	6.258
0	0	6.258
0	0	6.258
0	0	6.258
0	0	6.258
0	0	6.258
0	0	6.258
0	0	6.258
0	0	6.258
0	0	6.258
0	0	6.258
0	0	6.258
0	0	6.258
0	0	6.258
0	0	6.258
0	0	6.258
0	0	6.258
0	0	6.258
0	0	6.258
0	0	6.258
0	0	6.258
0	0	6.258
0	0	6.258
0	0	6.258
0	0	6.258
0	0	6.258
0	0	6.258
0	0	6.258
0	0	6.258
0	0	6.258
0	0	6.258
0	0	6.258
0	0	6.258
0	0	6.258
0	0	6.258
0	0	6.258
0	0	6.258
0	0	6.258
0	0	6.258
0	0	6.258
0	0	6.258
0	0	6.258
0	-0.017	6.258
2	-0.017	6.2517
2	0	6.2517
2	0	6.2517
2	0	6.2517
2	0.017	6.2517
0	0.017	6.258
0	0	6.258
0	0	6.258
0	0	6.258
0	0	6.258
0	0	6.258
0	0	6.258
0	0	6.258
0	0	6.258
0	0	6.258
0	0	6.258
0	0	6.258
0	0	6.258
0	0	6.258
0	0	6.258
0	0	6.258
0	0	6.258
0	0	6.258
0	0	6.258
0	0	6.258
0	0	6.258
0	0	6.258
0	0	6.258
0	0	6.258
0	0	6.258
0	0	6.258
0	0	6.258
0	0	6.258
0	0	6.258
0	0	6.258
0	0	6.258
0	0	6.258
0	0	6.258
0	0	6.258
0	0	6.258
0	0	6.258
0	0	6.258
0	0	6.258
0	0	6.258
0	0	6.258
0	0	6.258
0	0	6.258
0	0	6.258
0	-0.017	6.2517
0	-0.017	6.2517
0	-0.017	6.2517
2	-0.017	6.2517
2	0	6.2517
2	0	6.2517
2	0	6.2517
0	0	6.2517
0	0	6.2517
0	0	6.2517
0	0	6.2517
0	0	6.2517
0	0	6.2517
0	0	6.2517
0	0	6.2517
0	0	6.2517
0	0	6.2517
0	0	6.2517
0	0	6.2517
0	0	6.2517
0	0	6.2517
0	0	6.2517
0	0	6.2517
0	0	6.2517
0	0	6.2517
0	0	6.2517
0	0	6.2517
0	0	6.2517
0	0	6.2517
0	-0.017	6.2517
0	-0.017	6.2454
0	-0.017	6.2454
0	-0.017	6.2454
0	-0.017	6.2454
0	-0.017	6.2454
0	-0.017	6.2454
0	-0.017	6.2454
0	-0.017	6.2454
0	-0.017	6.2454
0	-0.017	6.2391
0	-0.017	6.2391
0	-0.017	6.2391
0	-0.034	6.2391
0	-0.034	6.2391
0	-0.034	6.2391
2	-0.034	6.2328
2	-0.017	6.2328
2	-0.017	6.2328
2	0	6.2328
2	0	6.2328
2	0	6.2328
2	0	6.2328
0	0	6.2328
0	0	6.2328
0	0	6.2328
0	0	6.2328
0	0	6.2328
0	0	6.2328
0	0	6.2328
0	0	6.2328
0	0	6.2328
0	0	6.2328
0	0	6.2328
0	0	6.2328
0	0	6.2328
0	0	6.2328
0	0	6.2328
0	0	6.2328
0	-0.017	6.2328
0	-0.017	6.2328
0	-0.017	6.2328
0	-0.017	6.2265
0	-0.017	6.2265
0	-0.017	6.2265
0	-0.017	6.2265
0	-0.017	6.2265
[truncated: 5,162 more rows]
