# Supplementary material for: Skilled motor control of an inverted pendulum implies low entropy of states but high entropy of actions
Source: PLoS Comput Biol. 2023 Jan 6;19(1):e1010810. doi: 10.1371/journal.pcbi.1010810 (PMC9851554; doi:10.1371/journal.pcbi.1010810)
Supplement: S2 File — The dataset within the file contains the data collected during the experiment. Each CSV file named “FRI_p_l.csv” corresponds to a different trial, where “p” stands for an unique numerical participant’s identifier and “l” stands for pendulum length (where “2” corresponds to 0.2, “3” to 0.3 m, “4” to 0.4 m, etc.). In every file, rows correspond to subsequent time steps, sampled with a frequency of 0.017 s. For every recorded time step, each column contains: the action selected by the trial’s participant (“action”). The value 0 corresponds to a “no action”, the value 1 represents an action that pushes the pendulum towards the clockwise direction and the value 2 corresponds to an action that pushes the pendulum towards the anti-clockwise direction.the angular velocity of the pendulum at that time step (“ang. velocity”), measured in rad s−1.the angle of the pendulum at that time step (“angle”), measured in rad with values in the interval [0, 2π) rad. The angle 0 rad corresponds to the pendulum oriented in its upright position.the single utility value associated to the whole trial (“utility”). (ZIP) [file pcbi.1010810.s002.zip › ExperimentalData/FRI_27_5.csv]

action	angular vel.	angle	trial utility
0	0	3.2358	-19.7793
0	0	3.2358
0	-0.017	3.2358
0	-0.017	3.2358
0	-0.017	3.2358
0	-0.034	3.2358
0	-0.034	3.2358
0	-0.034	3.2358
0	-0.051	3.2295
0	-0.051	3.2295
0	-0.051	3.2295
0	-0.068	3.2232
0	-0.068	3.2232
0	-0.068	3.2232
0	-0.068	3.217
0	-0.085	3.217
0	-0.085	3.2107
0	-0.085	3.2107
0	-0.085	3.2107
0	-0.102	3.2044
0	-0.102	3.2044
0	-0.102	3.1981
0	-0.102	3.1918
0	-0.119	3.1918
0	-0.119	3.1855
0	-0.119	3.1855
0	-0.119	3.1793
0	-0.119	3.1793
0	-0.119	3.173
0	-0.119	3.1667
0	-0.119	3.1667
0	-0.136	3.1604
0	-0.136	3.1541
2	-0.136	3.1541
2	-0.119	3.1478
2	-0.102	3.1416
2	-0.085	3.1416
2	-0.068	3.1416
2	-0.051	3.1353
2	-0.034	3.1353
2	-0.017	3.1353
2	0	3.1353
2	0	3.1353
2	0.017	3.1353
2	0.034	3.1353
2	0.051	3.1353
2	0.068	3.1353
2	0.085	3.1416
2	0.102	3.1416
2	0.119	3.1478
2	0.119	3.1478
2	0.136	3.1541
2	0.153	3.1604
2	0.17	3.1667
2	0.187	3.173
2	0.204	3.1793
2	0.221	3.1855
2	0.221	3.1918
2	0.238	3.1981
0	0.238	3.2044
1	0.238	3.2107
1	0.204	3.217
1	0.187	3.2232
1	0.17	3.2295
1	0.153	3.2358
1	0.119	3.2421
1	0.102	3.2421
1	0.085	3.2484
1	0.051	3.2484
1	0.034	3.2484
1	0.017	3.2484
1	0	3.2484
1	-0.017	3.2484
1	-0.034	3.2484
1	-0.068	3.2484
1	-0.085	3.2484
1	-0.102	3.2421
1	-0.136	3.2358
1	-0.153	3.2358
1	-0.17	3.2295
1	-0.204	3.2232
1	-0.221	3.217
1	-0.238	3.2107
1	-0.255	3.2044
1	-0.272	3.1918
1	-0.289	3.1855
1	-0.323	3.173
0	-0.323	3.1667
0	-0.323	3.1541
0	-0.323	3.1478
0	-0.323	3.1353
0	-0.323	3.1227
0	-0.323	3.1164
0	-0.323	3.1038
0	-0.306	3.0976
0	-0.306	3.085
0	-0.306	3.0787
0	-0.306	3.0661
0	-0.306	3.0599
1	-0.289	3.0473
1	-0.306	3.041
1	-0.306	3.0284
1	-0.323	3.0222
1	-0.323	3.0096
1	-0.34	3.0033
1	-0.34	2.9908
1	-0.357	2.9782
1	-0.357	2.9656
1	-0.357	2.9593
1	-0.374	2.9468
1	-0.374	2.9342
1	-0.374	2.9216
1	-0.374	2.9091
1	-0.391	2.9028
1	-0.391	2.8902
1	-0.391	2.8777
1	-0.391	2.8651
1	-0.391	2.8525
1	-0.391	2.84
1	-0.374	2.8274
1	-0.374	2.8148
1	-0.374	2.8085
1	-0.374	2.796
1	-0.374	2.7834
1	-0.357	2.7708
1	-0.357	2.7583
1	-0.357	2.752
1	-0.34	2.7394
1	-0.34	2.7269
1	-0.323	2.7206
1	-0.323	2.708
1	-0.306	2.7017
1	-0.306	2.6892
1	-0.289	2.6829
1	-0.272	2.6703
1	-0.272	2.664
1	-0.255	2.6578
1	-0.238	2.6452
1	-0.238	2.6389
1	-0.221	2.6326
1	-0.204	2.6263
1	-0.187	2.62
1	-0.17	2.6138
1	-0.17	2.6075
1	-0.153	2.6012
1	-0.136	2.6012
1	-0.119	2.5949
1	-0.102	2.5949
1	-0.085	2.5886
1	-0.068	2.5886
1	-0.068	2.5823
1	-0.051	2.5823
1	-0.034	2.5823
1	-0.017	2.5823
1	0	2.5761
1	0	2.5761
1	0.017	2.5823
0	0.051	2.5823
0	0.085	2.5823
0	0.119	2.5886
0	0.136	2.5886
0	0.17	2.5949
0	0.204	2.6012
0	0.238	2.6075
0	0.272	2.6138
0	0.289	2.6263
0	0.323	2.6326
0	0.357	2.6452
0	0.374	2.6578
0	0.408	2.6703
0	0.442	2.6829
0	0.459	2.6955
0	0.493	2.708
0	0.51	2.7269
2	0.527	2.7394
2	0.578	2.7583
2	0.612	2.7771
2	0.646	2.796
2	0.68	2.8148
2	0.714	2.8337
2	0.748	2.8588
2	0.782	2.8777
2	0.816	2.9028
2	0.833	2.9279
2	0.867	2.9531
2	0.901	2.9845
2	0.918	3.0096
2	0.935	3.041
2	0.969	3.0661
2	0.986	3.0976
2	1.003	3.129
2	1.02	3.1541
2	1.02	3.1855
2	1.037	3.217
2	1.054	3.2484
2	1.054	3.2798
2	1.071	3.3175
2	1.071	3.3489
2	1.071	3.3803
2	1.071	3.4117
2	1.071	3.4431
2	1.071	3.4745
2	1.054	3.506
2	1.054	3.5374
2	1.037	3.5688
2	1.037	3.6002
2	1.02	3.6316
2	1.003	3.6631
2	0.986	3.6945
2	0.969	3.7259
2	0.952	3.7573
2	0.935	3.7824
2	0.918	3.8138
2	0.901	3.839
2	0.867	3.8641
2	0.85	3.8892
2	0.816	3.9144
2	0.799	3.9395
2	0.765	3.9646
2	0.731	3.9898
2	0.714	4.0086
2	0.68	4.0338
2	0.646	4.0526
2	0.612	4.0714
2	0.578	4.0903
2	0.544	4.1029
2	0.51	4.1217
2	0.476	4.1343
2	0.442	4.1531
0	0.391	4.1657
0	0.34	4.1783
0	0.289	4.1845
0	0.238	4.1908
0	0.187	4.2034
0	0.136	4.2034
0	0.085	4.2097
0	0.034	4.2097
0	0	4.2097
0	-0.051	4.2097
0	-0.119	4.2097
0	-0.17	4.2034
0	-0.221	4.1971
0	-0.272	4.1908
0	-0.323	4.1783
0	-0.374	4.172
0	-0.425	4.1594
0	-0.476	4.1406
1	-0.527	4.128
1	-0.595	4.1091
1	-0.663	4.0903
1	-0.714	4.0714
1	-0.782	4.0463
1	-0.85	4.0212
1	-0.901	3.996
1	-0.969	3.9709
1	-1.02	3.9395
1	-1.088	3.9081
1	-1.139	3.8767
1	-1.19	3.839
1	-1.258	3.8013
1	-1.309	3.7636
1	-1.36	3.7196
1	-1.394	3.6819
1	-1.445	3.6379
1	-1.496	3.5939
1	-1.53	3.5499
1	-1.564	3.4997
1	-1.598	3.4557
1	-1.632	3.4054
1	-1.666	3.3552
1	-1.683	3.3049
1	-1.717	3.2546
1	-1.734	3.2044
1	-1.751	3.1478
1	-1.768	3.0976
1	-1.785	3.041
1	-1.785	2.9908
1	-1.785	2.9342
1	-1.785	2.8777
1	-1.785	2.8274
1	-1.785	2.7708
1	-1.785	2.7206
1	-1.768	2.664
1	-1.751	2.6138
1	-1.734	2.5572
1	-1.717	2.507
1	-1.7	2.4567
1	-1.683	2.4064
1	-1.649	2.3562
1	-1.615	2.3059
1	-1.598	2.2556
1	-1.564	2.2117
1	-1.53	2.1614
1	-1.496	2.1174
1	-1.462	2.0734
1	-1.411	2.0294
1	-1.377	1.9855
1	-1.343	1.9478
1	-1.292	1.9038
1	-1.258	1.8661
0	-1.207	1.8284
0	-1.139	1.797
0	-1.088	1.7593
0	-1.02	1.7279
0	-0.969	1.7027
0	-0.901	1.6713
0	-0.833	1.6462
0	-0.782	1.621
0	-0.714	1.5959
0	-0.663	1.5771
0	-0.595	1.5582
0	-0.544	1.5394
0	-0.476	1.5268
0	-0.425	1.5142
0	-0.357	1.5017
0	-0.306	1.4891
0	-0.238	1.4828
0	-0.187	1.4765
0	-0.119	1.4703
0	-0.051	1.464
0	0	1.464
0	0.051	1.464
0	0.102	1.4703
0	0.17	1.4703
0	0.221	1.4765
0	0.289	1.4891
0	0.34	1.4954
0	0.408	1.5079
0	0.459	1.5205
0	0.527	1.5331
0	0.578	1.5519
0	0.646	1.5708
0	0.697	1.5896
0	0.765	1.6148
0	0.816	1.6399
0	0.884	1.665
0	0.935	1.6902
0	1.003	1.7216
0	1.054	1.753
0	1.105	1.7844
0	1.173	1.8158
0	1.224	1.8535
0	1.292	1.8912
0	1.343	1.9352
0	1.394	1.9729
0	1.445	2.0169
0	1.496	2.0609
0	1.547	2.1048
0	1.598	2.1551
0	1.649	2.2054
2	1.7	2.2556
2	1.751	2.3059
2	1.819	2.3624
2	1.87	2.4127
2	1.921	2.4755
2	1.972	2.5321
2	2.023	2.5949
2	2.074	2.6515
2	2.108	2.7143
2	2.142	2.7834
2	2.176	2.8462
2	2.21	2.9154
2	2.244	2.9782
2	2.261	3.0473
2	2.278	3.1164
2	2.295	3.1855
2	2.312	3.2546
2	2.312	3.3238
2	2.312	3.3929
2	2.312	3.462
2	2.312	3.5311
2	2.295	3.6002
2	2.278	3.6693
2	2.261	3.7384
2	2.244	3.8076
2	2.227	3.8767
2	2.193	3.9395
2	2.159	4.0086
2	2.142	4.0714
0	2.091	4.1343
0	2.023	4.1971
0	1.972	4.2599
0	1.921	4.3165
0	1.87	4.373
0	1.802	4.4296
0	1.751	4.4798
0	1.683	4.5364
0	1.632	4.5867
0	1.564	4.6306
0	1.513	4.6809
0	1.445	4.7249
0	1.377	4.7689
0	1.326	4.8066
0	1.258	4.8443
0	1.207	4.882
0	1.139	4.9197
0	1.088	4.9511
0	1.02	4.9825
0	0.969	5.0139
0	0.918	5.0453
0	0.85	5.0705
0	0.799	5.0956
0	0.748	5.1207
0	0.68	5.1396
0	0.629	5.1584
0	0.578	5.1773
0	0.527	5.1961
0	0.476	5.2087
0	0.425	5.2275
0	0.374	5.2338
0	0.323	5.2464
0	0.272	5.2589
0	0.221	5.2652
0	0.17	5.2715
0	0.119	5.2715
0	0.068	5.2778
0	0.017	5.2778
0	-0.017	5.2778
0	-0.068	5.2778
0	-0.119	5.2715
0	-0.17	5.2652
0	-0.221	5.2589
0	-0.272	5.2527
1	-0.323	5.2464
1	-0.391	5.2338
1	-0.459	5.2213
1	-0.527	5.2024
1	-0.595	5.1898
1	-0.663	5.171
1	-0.748	5.1459
1	-0.816	5.1207
1	-0.884	5.0956
0	-0.935	5.0705
0	-0.986	5.039
0	-1.054	5.0076
0	-1.105	4.9762
0	-1.173	4.9448
0	-1.224	4.9071
0	-1.275	4.8694
0	-1.343	4.8317
0	-1.394	4.7877
0	-1.462	4.7437
0	-1.513	4.6998
0	-1.581	4.6558
0	-1.632	4.6055
0	-1.7	4.5553
0	-1.751	4.505
0	-1.802	4.4484
0	-1.87	4.3919
0	-1.921	4.3353
0	-1.972	4.2788
0	-2.023	4.216
0	-2.074	4.1594
0	-2.125	4.0903
1	-2.176	4.0275
1	-2.244	3.9646
1	-2.295	3.8955
1	-2.346	3.8264
1	-2.397	3.751
1	-2.448	3.6819
1	-2.499	3.6065
1	-2.533	3.5311
1	-2.567	3.4494
1	-2.601	3.374
1	-2.618	3.2986
1	-2.652	3.217
1	-2.669	3.1353
1	-2.669	3.0536
1	-2.686	2.9782
1	-2.686	2.8965
1	-2.686	2.8148
1	-2.686	2.7332
1	-2.669	2.6515
1	-2.652	2.5761
1	-2.635	2.4944
1	-2.618	2.4127
1	-2.584	2.3373
1	-2.55	2.2619
1	-2.516	2.1802
1	-2.482	2.1048
1	-2.448	2.0357
1	-2.414	1.9603
0	-2.346	1.8912
0	-2.295	1.8158
0	-2.227	1.753
0	-2.176	1.6839
0	-2.108	1.621
0	-2.057	1.5582
0	-1.989	1.4954
0	-1.921	1.4388
0	-1.87	1.3823
0	-1.802	1.3257
0	-1.751	1.2692
0	-1.7	1.2189
0	-1.632	1.1687
0	-1.581	1.1184
0	-1.53	1.0744
0	-1.479	1.0304
0	-1.428	0.98645
0	-1.377	0.94246
0	-1.326	0.89848
0	-1.275	0.86079
0	-1.224	0.82309
0	-1.19	0.78539
0	-1.139	0.75397
0	-1.105	0.71627
0	-1.071	0.68486
0	-1.02	0.65344
0	-0.986	0.62203
0	-0.952	0.59689
0	-0.918	0.56548
0	-0.884	0.54035
2	-0.85	0.50893
2	-0.816	0.4838
2	-0.765	0.46495
2	-0.731	0.43982
2	-0.68	0.42097
2	-0.646	0.39583
2	-0.612	0.37699
2	-0.561	0.36442
2	-0.527	0.34557
2	-0.493	0.32672
0	-0.476	0.31416
0	-0.459	0.30159
0	-0.442	0.28902
0	-0.425	0.27646
0	-0.408	0.26389
0	-0.391	0.25132
0	-0.374	0.23876
0	-0.357	0.22619
1	-0.34	0.21363
1	-0.34	0.20734
1	-0.357	0.19478
1	-0.357	0.18221
1	-0.357	0.16964
1	-0.374	0.16336
1	-0.374	0.15079
1	-0.374	0.13823
1	-0.391	0.12566
1	-0.391	0.1131
1	-0.408	0.10053
1	-0.408	0.087963
0	-0.408	0.075397
0	-0.408	0.062831
0	-0.408	0.050265
0	-0.391	0.037699
0	-0.391	0.025132
0	-0.391	0.012566
0	-0.391	0.0062831
0	-0.391	6.2768
0	-0.391	6.2642
0	-0.391	6.2517
0	-0.391	6.2391
0	-0.408	6.2265
0	-0.408	6.214
0	-0.408	6.2014
0	-0.408	6.1889
0	-0.425	6.1763
2	-0.425	6.1637
2	-0.408	6.1512
2	-0.408	6.1386
2	-0.408	6.126
2	-0.391	6.1135
2	-0.391	6.1009
2	-0.374	6.0883
0	-0.391	6.0758
0	-0.408	6.0632
0	-0.425	6.0506
0	-0.425	6.0381
0	-0.442	6.0255
0	-0.459	6.0129
0	-0.476	6.0004
0	-0.493	5.9815
0	-0.51	5.9689
0	-0.527	5.9501
0	-0.544	5.9375
0	-0.578	5.9187
0	-0.595	5.8998
0	-0.612	5.881
0	-0.646	5.8621
0	-0.663	5.8433
0	-0.68	5.8244
0	-0.714	5.7993
0	-0.748	5.7805
0	-0.765	5.7553
0	-0.799	5.7302
0	-0.833	5.7113
0	-0.867	5.6799
0	-0.901	5.6548
0	-0.935	5.6297
0	-0.969	5.5982
0	-1.003	5.5668
0	-1.054	5.5354
0	-1.088	5.504
0	-1.139	5.4726
0	-1.173	5.4349
0	-1.224	5.4035
0	-1.258	5.3658
0	-1.309	5.3281
0	-1.36	5.2841
0	-1.411	5.2401
0	-1.462	5.2024
0	-1.513	5.1521
0	-1.564	5.1082
0	-1.632	5.0579
0	-1.683	5.0076
0	-1.734	4.9574
0	-1.802	4.9071
0	-1.853	4.8506
0	-1.921	4.794
0	-1.972	4.7375
0	-2.023	4.6746
0	-2.091	4.6118
0	-2.142	4.549
0	-2.21	4.4798
0	-2.261	4.417
0	-2.312	4.3479
0	-2.38	4.2788
0	-2.431	4.2034
0	-2.482	4.128
0	-2.516	4.0526
0	-2.567	3.9772
0	-2.618	3.9018
0	-2.652	3.8201
0	-2.686	3.7384
0	-2.72	3.6568
0	-2.737	3.5751
0	-2.754	3.4934
0	-2.771	3.4117
0	-2.788	3.33
0	-2.805	3.2421
0	-2.805	3.1604
0	-2.805	3.0724
0	-2.788	2.9908
0	-2.771	2.9091
0	-2.754	2.8211
0	-2.737	2.7394
0	-2.703	2.6578
0	-2.686	2.5761
0	-2.652	2.4944
0	-2.601	2.419
0	-2.567	2.3436
0	-2.516	2.2619
0	-2.465	2.1865
0	-2.414	2.1174
0	-2.363	2.042
0	-2.312	1.9729
0	-2.244	1.9038
0	-2.193	1.8347
0	-2.142	1.7718
0	-2.074	1.709
0	-2.006	1.6462
0	-1.955	1.5896
0	-1.887	1.5268
0	-1.836	1.4765
0	-1.768	1.42
0	-1.717	1.3697
0	-1.649	1.3132
0	-1.598	1.2692
0	-1.53	1.2189
0	-1.479	1.1749
0	-1.428	1.131
0	-1.36	1.087
0	-1.309	1.0493
0	-1.258	1.0116
0	-1.207	0.97388
0	-1.156	0.93618
0	-1.105	0.90477
0	-1.071	0.86707
0	-1.02	0.83565
0	-0.969	0.80424
0	-0.935	0.7791
0	-0.884	0.74769
0	-0.85	0.72256
0	-0.816	0.69742
0	-0.765	0.67229
0	-0.731	0.65344
0	-0.697	0.62831
0	-0.663	0.60946
0	-0.629	0.59061
0	-0.595	0.57176
0	-0.561	0.55291
0	-0.527	0.54035
0	-0.493	0.5215
0	-0.476	0.50893
0	-0.442	0.49637
0	-0.408	0.47752
0	-0.391	0.46495
0	-0.357	0.45867
0	-0.323	0.4461
0	-0.306	0.43353
0	-0.272	0.42725
0	-0.255	0.42097
0	-0.221	0.41469
0	-0.204	0.40212
0	-0.187	0.39583
2	-0.153	0.39583
2	-0.119	0.38955
2	-0.085	0.38327
0	-0.051	0.38327
0	-0.034	0.38327
0	-0.017	0.38327
0	0	0.38327
0	0.017	0.38327
0	0.034	0.38327
0	0.068	0.38327
0	0.085	0.38327
0	0.102	0.38955
0	0.136	0.39583
0	0.153	0.39583
1	0.17	0.40212
1	0.187	0.4084
1	0.187	0.41469
1	0.204	0.42097
1	0.204	0.42725
1	0.221	0.43353
1	0.221	0.43982
1	0.238	0.4461
1	0.238	0.45238
1	0.255	0.46495
1	0.272	0.47123
1	0.272	0.47752
1	0.289	0.49008
1	0.306	0.49637
0	0.323	0.50893
0	0.357	0.51521
0	0.391	0.52778
0	0.425	0.54035
0	0.459	0.55291
0	0.476	0.57176
0	0.51	0.58433
1	0.544	0.60318
1	0.561	0.61574
1	0.595	0.63459
1	0.612	0.65344
1	0.629	0.67229
1	0.646	0.69114
1	0.663	0.70999
1	0.697	0.73512
1	0.714	0.75397
1	0.748	0.7791
1	0.765	0.79795
1	0.799	0.82309
1	0.833	0.84822
1	0.85	0.87335
1	0.884	0.89848
1	0.918	0.92362
1	0.952	0.95503
1	0.986	0.98645
0	1.037	1.0116
0	1.088	1.043
0	1.139	1.0807
0	1.19	1.1121
0	1.241	1.1498
0	1.292	1.1875
0	1.343	1.2315
0	1.411	1.2692
0	1.462	1.3132
0	1.513	1.3572
0	1.581	1.4074
0	1.632	1.4514
0	1.7	1.5017
0	1.751	1.5582
0	1.819	1.6085
0	1.87	1.665
0	1.938	1.7216
0	1.989	1.7844
0	2.04	1.841
0	2.108	1.9038
0	2.159	1.9729
0	2.21	2.0357
0	2.261	2.1048
0	2.312	2.174
0	2.363	2.2431
0	2.397	2.3122
0	2.448	2.3876
0	2.482	2.463
0	2.516	2.5384
0	2.55	2.6138
0	2.567	2.6892
0	2.601	2.7646
0	2.618	2.8462
0	2.635	2.9279
0	2.635	3.0033
0	2.635	3.085
0	2.635	3.1604
0	2.635	3.2421
0	2.635	3.3238
0	2.618	3.3992
0	2.601	3.4808
0	2.567	3.5562
0	2.55	3.6316
0	2.516	3.707
0	2.482	3.7824
0	2.431	3.8578
0	2.397	3.9332
0	2.346	4.0023
0	2.295	4.0714
0	2.244	4.1406
0	2.193	4.2097
0	2.142	4.2725
2	2.091	4.3353
2	2.04	4.3982
2	2.006	4.461
2	1.955	4.5175
2	1.921	4.5804
2	1.87	4.6369
2	1.819	4.6935
2	1.785	4.7437
2	1.734	4.8003
2	1.7	4.8506
2	1.649	4.9008
2	1.598	4.9511
2	1.564	4.9951
2	1.513	5.0453
2	1.479	5.0893
2	1.445	5.1333
2	1.394	5.1773
2	1.36	5.2213
2	1.326	5.2589
2	1.292	5.2966
2	1.258	5.3343
0	1.207	5.372
0	1.156	5.4097
0	1.122	5.4474
0	1.071	5.4789
0	1.037	5.5103
0	0.986	5.5417
0	0.952	5.5668
0	0.918	5.5982
0	0.867	5.6234
0	0.833	5.6485
0	0.799	5.6736
0	0.765	5.6988
0	0.731	5.7239
0	0.697	5.7428
0	0.68	5.7679
1	0.646	5.7867
1	0.595	5.8056
1	0.561	5.8244
1	0.51	5.837
1	0.476	5.8559
1	0.425	5.8684
1	0.391	5.881
1	0.357	5.8936
1	0.306	5.8998
1	0.272	5.9124
1	0.238	5.9187
1	0.204	5.925
1	0.153	5.9313
1	0.119	5.9375
1	0.085	5.9375
1	0.051	5.9375
1	0.017	5.9438
0	0	5.9438
0	0	5.9438
0	-0.034	5.9438
0	-0.051	5.9375
0	-0.068	5.9375
0	-0.085	5.9375
0	-0.102	5.9313
0	-0.136	5.925
0	-0.153	5.925
0	-0.17	5.9187
0	-0.187	5.9124
0	-0.221	5.9061
0	-0.238	5.8998
0	-0.255	5.8936
0	-0.272	5.881
0	-0.306	5.8747
0	-0.323	5.8621
0	-0.357	5.8559
2	-0.374	5.8433
2	-0.391	5.8307
2	-0.391	5.8182
2	-0.408	5.8056
2	-0.425	5.793
2	-0.425	5.7805
2	-0.442	5.7679
0	-0.476	5.7553
0	-0.51	5.7365
0	-0.527	5.7239
0	-0.561	5.705
0	-0.595	5.6925
0	-0.629	5.6736
0	-0.663	5.6485
0	-0.697	5.6297
0	-0.731	5.6108
0	-0.782	5.5857
0	-0.816	5.5605
0	-0.85	5.5354
0	-0.901	5.5103
0	-0.935	5.4851
0	-0.986	5.4537
0	-1.02	5.4223
0	-1.071	5.3909
0	-1.122	5.3595
0	-1.156	5.3218
0	-1.207	5.2904
0	-1.258	5.2527
0	-1.309	5.2087
0	-1.36	5.171
0	-1.428	5.127
0	-1.479	5.083
0	-1.53	5.039
0	-1.581	4.9951
0	-1.649	4.9448
0	-1.7	4.8945
0	-1.751	4.8443
0	-1.819	4.7877
0	-1.87	4.7312
0	-1.938	4.6746
0	-1.989	4.6181
0	-2.057	4.5553
0	-2.108	4.4924
0	-2.176	4.4296
0	-2.227	4.3605
0	-2.278	4.2914
0	-2.329	4.2222
0	-2.38	4.1531
0	-2.431	4.0777
0	-2.482	4.0086
0	-2.516	3.9332
0	-2.567	3.8578
0	-2.601	3.7761
0	-2.635	3.7008
0	-2.652	3.6191
0	-2.686	3.5374
0	-2.703	3.4557
0	-2.72	3.374
0	-2.72	3.2923
0	-2.737	3.2107
0	-2.737	3.129
0	-2.737	3.0473
0	-2.72	2.9656
0	-2.703	2.8839
0	-2.686	2.8023
0	-2.669	2.7206
0	-2.635	2.6452
0	-2.601	2.5635
0	-2.567	2.4881
0	-2.533	2.4064
0	-2.482	2.331
0	-2.448	2.2619
0	-2.397	2.1865
0	-2.346	2.1174
0	-2.295	2.0483
0	-2.227	1.9792
0	-2.176	1.9101
0	-2.108	1.8472
0	-2.057	1.7844
0	-1.989	1.7216
0	-1.938	1.665
0	-1.87	1.6085
0	-1.819	1.5519
0	-1.751	1.4954
0	-1.7	1.4451
1	-1.632	1.3948
1	-1.598	1.3446
1	-1.547	1.3006
1	-1.513	1.2503
1	-1.462	1.2064
1	-1.428	1.1624
1	-1.377	1.1247
1	-1.343	1.0807
1	-1.309	1.043
0	-1.258	0.99901
0	-1.207	0.9676
0	-1.156	0.9299
0	-1.105	0.8922
0	-1.071	0.86079
0	-1.02	0.82937
0	-0.969	0.79795
0	-0.935	0.77282
0	-0.884	0.74141
0	-0.85	0.71627
0	-0.816	0.69114
0	-0.765	0.66601
0	-0.731	0.64716
0	-0.697	0.62203
0	-0.663	0.60318
0	-0.629	0.58433
0	-0.595	0.56548
0	-0.561	0.54663
0	-0.527	0.53406
0	-0.493	0.51521
0	-0.476	0.50265
0	-0.442	0.4838
0	-0.408	0.47123
0	-0.391	0.45867
2	-0.357	0.45238
2	-0.323	0.43982
2	-0.272	0.42725
2	-0.238	0.42097
2	-0.187	0.41469
2	-0.153	0.4084
2	-0.119	0.4084
2	-0.068	0.40212
2	-0.034	0.40212
2	0	0.40212
2	0.034	0.40212
2	0.068	0.40212
2	0.102	0.4084
2	0.153	0.4084
2	0.187	0.41469
0	0.221	0.42097
0	0.238	0.42725
0	0.272	0.43353
0	0.289	0.4461
0	0.323	0.45238
1	0.34	0.46495
1	0.357	0.47752
1	0.357	0.4838
1	0.374	0.49637
1	0.391	0.50893
1	0.408	0.5215
1	0.425	0.53406
1	0.425	0.54663
1	0.442	0.5592
1	0.459	0.57176
1	0.476	0.59061
1	0.493	0.60318
1	0.51	0.62203
1	0.527	0.63459
0	0.578	0.65344
0	0.612	0.67229
0	0.646	0.69114
0	0.68	0.70999
0	0.714	0.72884
0	0.765	0.75397
0	0.799	0.7791
0	0.85	0.80424
0	0.884	0.82937
0	0.935	0.8545
0	0.986	0.88592
0	1.02	0.91733
0	1.071	0.94875
0	1.122	0.98016
0	1.173	1.0116
0	1.224	1.0493
0	1.275	1.087
0	1.326	1.1247
0	1.377	1.1687
0	1.445	1.2126
0	1.496	1.2566
0	1.547	1.3006
0	1.615	1.3509
0	1.666	1.4011
0	1.717	1.4514
0	1.785	1.5017
0	1.836	1.5582
0	1.904	1.6148
0	1.955	1.6713
0	2.023	1.7341
0	2.074	1.7907
0	2.125	1.8535
0	2.193	1.9226
0	2.244	1.9855
0	2.295	2.0546
0	2.346	2.1237
0	2.397	2.1991
0	2.448	2.2682
0	2.482	2.3436
0	2.533	2.419
0	2.567	2.4944
0	2.601	2.5761
0	2.618	2.6515
0	2.652	2.7332
0	2.669	2.8148
0	2.686	2.8902
0	2.686	2.9719
0	2.703	3.0536
0	2.703	3.1353
2	2.703	3.217
2	2.703	3.2986
2	2.703	3.3803
2	2.703	3.462
2	2.703	3.5437
2	2.686	3.6254
2	2.669	3.707
2	2.652	3.7824
2	2.635	3.8641
2	2.601	3.9458
2	2.567	4.0212
2	2.55	4.0966
2	2.499	4.172
2	2.465	4.2474
2	2.431	4.3228
2	2.38	4.3982
2	2.346	4.4673
2	2.295	4.5364
2	2.261	4.6055
2	2.21	4.6746
2	2.159	4.7375
2	2.125	4.8003
2	2.074	4.8694
2	2.04	4.926
2	1.989	4.9888
2	1.955	5.0453
2	1.904	5.1082
2	1.87	5.1647
2	1.836	5.2213
2	1.802	5.2715
2	1.768	5.3281
0	1.717	5.3783
0	1.666	5.4286
0	1.615	5.4789
0	1.581	5.5291
0	1.53	5.5731
0	1.496	5.6234
0	1.462	5.6674
0	1.428	5.7113
0	1.394	5.749
0	1.36	5.793
0	1.343	5.837
0	1.309	5.8747
0	1.292	5.9124
1	1.275	5.9501
1	1.241	5.9878
1	1.207	6.0255
1	1.173	6.0632
1	1.139	6.0946
1	1.122	6.1323
1	1.088	6.1637
1	1.071	6.1951
1	1.054	6.2265
1	1.02	6.258
1	1.003	0.0062831
1	1.003	0.037699
1	0.986	0.069114
1	0.969	0.10053
1	0.986	0.12566
1	1.02	0.15708
1	1.037	0.18849
1	1.071	0.21991
1	1.105	0.25132
1	1.139	0.28902
1	1.173	0.32044
1	1.207	0.35814
1	1.224	0.39583
1	1.241	0.43353
1	1.275	0.47123
1	1.309	0.50893
1	1.326	0.54663
1	1.36	0.59061
1	1.394	0.63459
1	1.428	0.67229
1	1.479	0.71627
1	1.513	0.76026
1	1.547	0.81052
1	1.598	0.8545
1	1.649	0.90477
1	1.683	0.95503
1	1.734	1.0053
1	1.785	1.0618
1	1.836	1.1184
1	1.904	1.1749
1	1.955	1.2315
1	2.006	1.288
1	2.057	1.3509
1	2.125	1.4137
1	2.176	1.4765
1	2.244	1.5456
1	2.295	1.6148
1	2.363	1.6839
1	2.414	1.753
1	2.465	1.8284
1	2.533	1.9038
1	2.584	1.9792
1	2.635	2.0609
1	2.686	2.1425
1	2.737	2.2242
1	2.771	2.3059
1	2.822	2.3876
1	2.856	2.4755
1	2.89	2.5572
1	2.924	2.6452
1	2.941	2.7332
1	2.958	2.8274
1	2.975	2.9154
1	2.992	3.0033
1	2.992	3.0913
1	2.992	3.1855
1	2.975	3.2735
1	2.941	3.3615
1	2.907	3.4494
1	2.873	3.5374
1	2.822	3.6254
1	2.771	3.707
1	2.72	3.7887
1	2.669	3.8704
0	2.618	3.9521
0	2.584	4.0275
0	2.533	4.1029
0	2.482	4.1783
0	2.431	4.2537
0	2.363	4.3291
0	2.312	4.3982
0	2.244	4.4673
0	2.193	4.5301
0	2.125	4.5992
0	2.074	4.6621
0	2.006	4.7249
0	1.955	4.7814
0	1.887	4.838
0	1.819	4.8945
0	1.768	4.9511
0	1.7	5.0014
0	1.649	5.0516
0	1.598	5.1019
0	1.53	5.1521
0	1.479	5.1961
0	1.428	5.2401
0	1.377	5.2841
0	1.326	5.3218
0	1.275	5.3595
0	1.224	5.3972
0	1.19	5.4349
0	1.139	5.4726
0	1.105	5.504
0	1.054	5.5354
0	1.02	5.5668
0	0.969	5.5982
0	0.935	5.6297
0	0.901	5.6548
0	0.867	5.6799
0	0.833	5.7113
0	0.799	5.7302
0	0.765	5.7553
0	0.748	5.7805
0	0.714	5.7993
0	0.68	5.8244
0	0.663	5.8433
0	0.629	5.8621
0	0.612	5.881
0	0.578	5.8998
0	0.561	5.9187
0	0.544	5.9375
0	0.527	5.9501
1	0.51	5.9689
1	0.476	5.9815
1	0.442	5.9941
1	0.408	6.0066
1	0.374	6.0192
1	0.34	6.0318
1	0.306	6.0381
1	0.272	6.0506
1	0.255	6.0569
1	0.221	6.0632
1	0.187	6.0695
0	0.17	6.0758
0	0.17	6.082
0	0.153	6.0883
0	0.136	6.0946
0	0.136	6.0946
0	0.119	6.1009
0	0.102	6.1072
0	0.102	6.1072
0	0.085	6.1135
0	0.085	6.1135
0	0.068	6.1135
2	0.051	6.1197
2	0.068	6.1197
2	0.068	6.1197
2	0.085	6.126
2	0.085	6.126
2	0.085	6.1323
0	0.085	6.1323
0	0.068	6.1386
0	0.068	6.1386
0	0.051	6.1386
0	0.051	6.1449
0	0.034	6.1449
0	0.034	6.1449
0	0.034	6.1449
0	0.017	6.1512
0	0.017	6.1512
0	0	6.1512
1	0	6.1512
1	-0.017	6.1512
1	-0.034	6.1512
1	-0.068	6.1449
1	-0.085	6.1449
1	-0.102	6.1386
1	-0.136	6.1386
0	-0.136	6.1323
0	-0.153	6.126
0	-0.153	6.126
0	-0.17	6.1197
0	-0.187	6.1135
0	-0.187	6.1072
0	-0.204	6.1009
0	-0.204	6.0946
0	-0.221	6.0883
0	-0.238	6.082
0	-0.238	6.0758
0	-0.255	6.0632
0	-0.272	6.0569
0	-0.289	6.0506
0	-0.306	6.0381
0	-0.306	6.0318
0	-0.323	6.0192
0	-0.34	6.0066
0	-0.357	6.0004
0	-0.374	5.9878
0	-0.391	5.9752
0	-0.408	5.9627
0	-0.425	5.9501
0	-0.442	5.9375
0	-0.476	5.925
2	-0.493	5.9061
2	-0.493	5.8936
2	-0.51	5.881
2	-0.51	5.8621
0	-0.527	5.8496
0	-0.561	5.8307
0	-0.595	5.8119
0	-0.612	5.793
0	-0.646	5.7742
0	-0.68	5.7553
0	-0.697	5.7365
0	-0.731	5.7113
0	-0.765	5.6925
0	-0.799	5.6674
0	-0.833	5.6422
0	-0.867	5.6171
0	-0.901	5.592
0	-0.952	5.5605
0	-0.986	5.5291
0	-1.02	5.504
0	-1.071	5.4726
0	-1.105	5.4349
0	-1.156	5.4035
0	-1.207	5.3658
0	-1.258	5.3281
0	-1.292	5.2904
0	-1.343	5.2527
0	-1.394	5.2087
0	-1.445	5.1647
0	-1.513	5.1207
0	-1.564	5.0767
0	-1.615	5.0265
0	-1.666	4.9762
0	-1.734	4.926
0	-1.785	4.8757
0	-1.853	4.8191
0	-1.904	4.7626
0	-1.972	4.706
0	-2.023	4.6432
0	-2.091	4.5804
0	-2.142	4.5175
0	-2.193	4.4547
0	-2.261	4.3856
0	-2.312	4.3165
0	-2.363	4.2474
0	-2.414	4.172
0	-2.465	4.1029
0	-2.516	4.0275
0	-2.55	3.9521
0	-2.601	3.8704
0	-2.635	3.795
0	-2.669	3.7133
0	-2.703	3.6316
0	-2.72	3.5499
0	-2.737	3.4683
0	-2.754	3.3866
0	-2.771	3.3049
0	-2.771	3.2232
0	-2.771	3.1353
0	-2.771	3.0536
0	-2.754	2.9719
0	-2.754	2.8902
0	-2.737	2.8023
0	-2.703	2.7206
0	-2.686	2.6452
0	-2.652	2.5635
0	-2.618	2.4818
0	-2.567	2.4064
0	-2.533	2.331
0	-2.482	2.2556
0	-2.431	2.1802
2	-2.38	2.1048
2	-2.312	2.0357
2	-2.244	1.9666
2	-2.159	1.9038
2	-2.091	1.8347
2	-2.023	1.7718
2	-1.938	1.7153
2	-1.87	1.6587
0	-1.802	1.6022
0	-1.734	1.5519
0	-1.683	1.4954
0	-1.615	1.4451
0	-1.564	1.4011
0	-1.496	1.3509
0	-1.445	1.3069
0	-1.377	1.2692
0	-1.326	1.2252
0	-1.275	1.1875
0	-1.207	1.1498
0	-1.156	1.1121
0	-1.105	1.0807
0	-1.054	1.0493
0	-1.003	1.0179
0	-0.952	0.98645
0	-0.901	0.96131
0	-0.85	0.9299
0	-0.799	0.90477
0	-0.748	0.88592
0	-0.714	0.86079
0	-0.663	0.84193
0	-0.612	0.82309
0	-0.578	0.80424
0	-0.527	0.78539
0	-0.493	0.77282
0	-0.442	0.75397
0	-0.408	0.74141
0	-0.357	0.72884
0	-0.323	0.72256
0	-0.289	0.70999
0	-0.238	0.70371
0	-0.204	0.69742
0	-0.17	0.69114
0	-0.119	0.68486
0	-0.085	0.68486
0	-0.051	0.67858
0	-0.017	0.67858
0	0	0.67858
0	0.051	0.67858
0	0.085	0.68486
0	0.119	0.68486
0	0.153	0.69114
0	0.204	0.69742
0	0.238	0.70371
0	0.272	0.70999
0	0.323	0.72256
0	0.357	0.72884
0	0.391	0.74141
0	0.442	0.75397
0	0.476	0.76654
0	0.527	0.78539
0	0.561	0.79795
0	0.612	0.8168
0	0.646	0.83565
0	0.697	0.8545
0	0.731	0.87963
0	0.782	0.90477
0	0.833	0.92362
0	0.884	0.95503
0	0.935	0.98016
0	0.986	1.0116
0	1.037	1.0367
0	1.088	1.0681
0	1.139	1.1058
0	1.19	1.1372
0	1.241	1.1749
0	1.292	1.2126
0	1.36	1.2566
0	1.411	1.2943
0	1.462	1.3383
0	1.53	1.3823
0	1.581	1.4325
0	1.649	1.4828
0	1.7	1.5331
0	1.768	1.5833
0	1.819	1.6399
0	1.887	1.6902
0	1.938	1.753
0	1.989	1.8095
0	2.057	1.8724
0	2.108	1.9352
0	2.159	1.998
0	2.21	2.0609
0	2.261	2.13
0	2.312	2.1991
0	2.363	2.2682
0	2.397	2.3436
0	2.448	2.4127
0	2.482	2.4881
0	2.516	2.5635
0	2.55	2.6389
0	2.567	2.7143
0	2.584	2.796
0	2.601	2.8714
0	2.618	2.9531
0	2.618	3.0284
0	2.635	3.1101
0	2.618	3.1918
0	2.618	3.2672
0	2.601	3.3489
0	2.584	3.4243
0	2.567	3.4997
0	2.55	3.5814
0	2.516	3.6568
0	2.482	3.7322
0	2.448	3.8076
0	2.414	3.8767
0	2.363	3.9521
0	2.312	4.0212
0	2.278	4.0903
0	2.227	4.1594
0	2.159	4.2222
0	2.108	4.2851
0	2.057	4.3479
0	1.989	4.4107
0	1.938	4.4736
0	1.87	4.5301
0	1.819	4.5867
0	1.751	4.6369
0	1.7	4.6935
0	1.632	4.7437
0	1.581	4.7877
0	1.513	4.838
0	1.462	4.882
0	1.394	4.926
0	1.343	4.9637
0	1.275	5.0014
0	1.224	5.039
0	1.156	5.0767
0	1.105	5.1144
0	1.054	5.1459
0	1.003	5.1773
0	0.935	5.2024
1	0.884	5.2338
1	0.816	5.2589
1	0.748	5.2841
1	0.68	5.3029
1	0.629	5.3218
1	0.561	5.3406
1	0.493	5.3595
1	0.425	5.372
0	0.374	5.3846
0	0.34	5.3972
0	0.289	5.4035
0	0.238	5.416
0	0.204	5.4223
0	0.153	5.4286
0	0.102	5.4286
0	0.068	5.4349
0	0.017	5.4349
0	-0.017	5.4349
0	-0.051	5.4349
0	-0.102	5.4286
0	-0.153	5.4286
0	-0.187	5.4223
0	-0.238	5.416
0	-0.289	5.4097
0	-0.323	5.3972
0	-0.374	5.3846
0	-0.425	5.372
0	-0.476	5.3595
0	-0.51	5.3469
0	-0.561	5.3281
0	-0.612	5.3092
0	-0.663	5.2904
0	-0.714	5.2715
0	-0.765	5.2464
0	-0.816	5.2275
0	-0.867	5.1961
0	-0.918	5.171
0	-0.969	5.1459
0	-1.037	5.1144
0	-1.088	5.083
0	-1.139	5.0453
0	-1.19	5.0139
0	-1.258	4.9762
0	-1.309	4.9385
0	-1.36	4.8945
0	-1.428	4.8568
0	-1.479	4.8129
0	-1.547	4.7626
0	-1.598	4.7186
0	-1.666	4.6683
0	-1.717	4.6181
0	-1.785	4.5615
2	-1.836	4.5113
2	-1.887	4.4547
2	-1.921	4.3982
2	-1.955	4.3353
2	-2.006	4.2788
2	-2.04	4.216
2	-2.074	4.1531
2	-2.108	4.0903
2	-2.125	4.0275
2	-2.159	3.9646
2	-2.193	3.9018
2	-2.21	3.8327
2	-2.227	3.7636
2	-2.244	3.7008
2	-2.261	3.6316
2	-2.261	3.5625
2	-2.278	3.4934
2	-2.278	3.4243
2	-2.278	3.3552
2	-2.261	3.2861
2	-2.261	3.2232
2	-2.244	3.1541
2	-2.227	3.085
2	-2.193	3.0222
2	-2.176	2.9531
2	-2.142	2.8902
2	-2.108	2.8274
0	-2.091	2.7646
0	-2.057	2.7017
0	-2.04	2.6389
0	-2.006	2.5761
0	-1.972	2.5195
0	-1.938	2.4567
0	-1.887	2.4001
0	-1.853	2.3436
0	-1.802	2.287
0	-1.751	2.2368
0	-1.7	2.1802
2	-1.649	2.13
2	-1.581	2.086
2	-1.513	2.0357
2	-1.445	1.9917
2	-1.377	1.9478
2	-1.309	1.9101
2	-1.224	1.8724
2	-1.156	1.8347
2	-1.088	1.8033
2	-1.003	1.7718
2	-0.935	1.7404
2	-0.85	1.7153
2	-0.782	1.6902
2	-0.697	1.665
2	-0.629	1.6462
2	-0.544	1.6273
2	-0.476	1.6148
2	-0.391	1.5959
2	-0.323	1.5896
2	-0.238	1.5771
2	-0.17	1.5708
2	-0.085	1.5708
2	-0.017	1.5645
2	0.051	1.5645
2	0.119	1.5708
2	0.204	1.5771
2	0.272	1.5833
2	0.357	1.5896
0	0.408	1.6022
0	0.476	1.6148
0	0.527	1.6336
0	0.595	1.6462
0	0.646	1.665
0	0.714	1.6902
0	0.765	1.709
0	0.833	1.7341
0	0.884	1.7593
0	0.935	1.7907
0	1.003	1.8158
0	1.054	1.8472
0	1.122	1.8786
0	1.173	1.9163
0	1.224	1.954
0	1.275	1.9917
0	1.326	2.0294
0	1.394	2.0734
0	1.445	2.1111
0	1.479	2.1551
0	1.53	2.2054
0	1.581	2.2494
0	1.632	2.2996
0	1.666	2.3499
0	1.717	2.4001
0	1.751	2.4504
0	1.785	2.507
0	1.819	2.5572
0	1.853	2.6138
0	1.87	2.6703
1	1.904	2.7269
1	1.904	2.7834
1	1.904	2.84
1	1.904	2.9028
1	1.904	2.9593
1	1.887	3.0159
1	1.887	3.0724
1	1.87	3.129
1	1.853	3.1855
1	1.836	3.2421
1	1.802	3.2923
1	1.768	3.3489
1	1.751	3.3992
1	1.717	3.4557
1	1.666	3.506
1	1.632	3.5562
1	1.598	3.6002
1	1.547	3.6505
1	1.496	3.6945
1	1.445	3.7384
1	1.394	3.7824
1	1.343	3.8264
0	1.309	3.8641
0	1.258	3.9018
0	1.224	3.9395
0	1.173	3.9772
0	1.122	4.0149
0	1.088	4.0463
0	1.037	4.0777
0	0.986	4.1091
0	0.935	4.1343
0	0.884	4.1657
0	0.833	4.1908
0	0.782	4.216
0	0.731	4.2348
0	0.663	4.2599
0	0.612	4.2788
0	0.561	4.2976
0	0.51	4.3102
0	0.442	4.3291
0	0.391	4.3416
0	0.34	4.3479
0	0.272	4.3605
0	0.221	4.3667
0	0.17	4.373
0	0.102	4.3793
0	0.051	4.3793
0	0	4.3793
0	-0.051	4.3793
0	-0.102	4.3793
0	-0.153	4.373
0	-0.221	4.3667
0	-0.272	4.3605
0	-0.323	4.3542
0	-0.374	4.3416
0	-0.442	4.3291
0	-0.493	4.3165
0	-0.544	4.2976
0	-0.595	4.2788
0	-0.663	4.2599
0	-0.714	4.2411
0	-0.765	4.2222
0	-0.816	4.1971
0	-0.867	4.172
0	-0.918	4.1406
0	-0.969	4.1154
0	-1.02	4.084
0	-1.071	4.0526
0	-1.105	4.0212
0	-1.156	3.9835
0	-1.207	3.9521
0	-1.241	3.9144
0	-1.275	3.8767
0	-1.326	3.839
0	-1.36	3.795
0	-1.394	3.7573
0	-1.428	3.7133
0	-1.462	3.6693
0	-1.479	3.6254
0	-1.513	3.5814
0	-1.53	3.5311
1	-1.547	3.4871
1	-1.581	3.4369
1	-1.615	3.3929
1	-1.649	3.3426
1	-1.683	3.2923
1	-1.7	3.2421
1	-1.717	3.1855
1	-1.734	3.1353
1	-1.751	3.085
1	-1.768	3.0284
1	-1.768	2.9782
1	-1.768	2.9216
1	-1.768	2.8714
1	-1.768	2.8148
1	-1.768	2.7646
1	-1.751	2.7143
1	-1.751	2.6578
1	-1.734	2.6075
1	-1.717	2.5572
1	-1.7	2.5007
1	-1.683	2.4504
1	-1.649	2.4001
1	-1.632	2.3499
1	-1.598	2.3059
1	-1.564	2.2556
1	-1.53	2.2117
1	-1.496	2.1614
1	-1.462	2.1174
1	-1.428	2.0734
1	-1.394	2.0294
1	-1.36	1.9917
1	-1.309	1.9478
1	-1.275	1.9101
1	-1.241	1.8724
1	-1.19	1.8347
1	-1.156	1.8033
1	-1.105	1.7655
1	-1.054	1.7341
1	-1.02	1.7027
1	-0.969	1.6713
1	-0.935	1.6462
1	-0.884	1.6148
1	-0.85	1.5896
1	-0.799	1.5645
1	-0.748	1.5394
1	-0.714	1.5205
1	-0.663	1.5017
1	-0.629	1.4765
1	-0.578	1.4577
1	-0.527	1.4451
1	-0.493	1.4263
1	-0.442	1.4137
1	-0.408	1.4011
1	-0.357	1.3886
1	-0.323	1.376
1	-0.272	1.3697
1	-0.238	1.3634
1	-0.187	1.3572
1	-0.153	1.3509
1	-0.102	1.3446
1	-0.068	1.3446
1	-0.017	1.3383
1	0	1.3383
0	0.068	1.3446
0	0.119	1.3446
0	0.187	1.3509
0	0.238	1.3572
0	0.289	1.3634
0	0.357	1.376
0	0.408	1.3886
0	0.476	1.4011
0	0.527	1.4137
0	0.595	1.4325
0	0.646	1.4514
0	0.714	1.4703
0	0.765	1.4954
0	0.833	1.5205
0	0.884	1.5456
0	0.952	1.5708
0	1.003	1.6022
0	1.071	1.6336
0	1.122	1.665
0	1.19	1.7027
0	1.241	1.7404
0	1.309	1.7781
0	1.36	1.8158
0	1.411	1.8598
0	1.479	1.9038
0	1.53	1.9478
0	1.581	1.9917
0	1.632	2.042
0	1.683	2.0923
0	1.734	2.1425
0	1.785	2.1991
0	1.836	2.2556
0	1.87	2.3059
0	1.921	2.3687
0	1.955	2.4253
2	1.989	2.4818
2	2.04	2.5447
2	2.091	2.6075
2	2.142	2.6703
2	2.176	2.7332
2	2.21	2.8023
2	2.244	2.8714
2	2.278	2.9405
2	2.295	3.0033
2	2.329	3.0787
2	2.346	3.1478
2	2.346	3.217
2	2.363	3.2861
2	2.363	3.3615
2	2.363	3.4306
2	2.363	3.4997
2	2.346	3.5751
2	2.346	3.6442
2	2.329	3.7133
2	2.312	3.7824
2	2.278	3.8515
2	2.261	3.9207
2	2.227	3.9898
2	2.193	4.0526
2	2.159	4.1217
2	2.125	4.1845
2	2.091	4.2474
2	2.057	4.3102
0	1.989	4.373
0	1.938	4.4296
0	1.87	4.4861
0	1.819	4.5427
0	1.751	4.5992
0	1.7	4.6495
0	1.632	4.6998
0	1.581	4.75
0	1.513	4.794
0	1.445	4.838
0	1.394	4.882
0	1.326	4.926
0	1.275	4.9637
0	1.224	5.0014
0	1.156	5.039
0	1.105	5.0705
0	1.037	5.1019
0	0.986	5.1333
0	0.935	5.1647
0	0.884	5.1898
0	0.833	5.215
0	0.782	5.2401
0	0.731	5.2652
0	0.68	5.2841
0	0.629	5.3029
0	0.578	5.3218
0	0.527	5.3406
0	0.476	5.3532
0	0.425	5.3658
0	0.374	5.3783
0	0.34	5.3909
0	0.289	5.4035
0	0.238	5.4097
0	0.187	5.416
0	0.153	5.4223
0	0.102	5.4223
0	0.051	5.4286
0	0.017	5.4286
0	-0.017	5.4286
0	-0.068	5.4286
0	-0.102	5.4223
0	-0.153	5.4223
0	-0.204	5.416
0	-0.238	5.4097
0	-0.289	5.3972
0	-0.34	5.3909
0	-0.374	5.3783
0	-0.425	5.3658
0	-0.476	5.3532
0	-0.527	5.3406
0	-0.578	5.3218
0	-0.629	5.3029
0	-0.68	5.2841
0	-0.731	5.2589
0	-0.782	5.2401
0	-0.833	5.215
0	-0.884	5.1898
0	-0.935	5.1647
0	-0.986	5.1333
0	-1.037	5.1019
0	-1.088	5.0705
0	-1.156	5.0328
0	-1.207	5.0014
0	-1.258	4.9637
0	-1.326	4.926
0	-1.377	4.882
0	-1.445	4.838
0	-1.496	4.794
0	-1.564	4.75
0	-1.615	4.6998
0	-1.683	4.6558
0	-1.734	4.5992
0	-1.785	4.549
0	-1.853	4.4924
0	-1.904	4.4359
0	-1.972	4.3793
0	-2.023	4.3165
0	-2.074	4.2537
0	-2.125	4.1908
1	-2.176	4.128
1	-2.244	4.0652
1	-2.295	3.996
1	-2.363	3.9207
1	-2.414	3.8515
1	-2.465	3.7761
1	-2.516	3.7008
1	-2.567	3.6254
1	-2.601	3.5499
1	-2.635	3.4683
1	-2.669	3.3929
1	-2.703	3.3112
1	-2.72	3.2295
1	-2.737	3.1478
1	-2.754	3.0599
1	-2.754	2.9782
1	-2.771	2.8965
1	-2.754	2.8148
1	-2.754	2.7332
1	-2.737	2.6452
1	-2.72	2.5635
1	-2.703	2.4818
1	-2.686	2.4001
1	-2.652	2.3247
1	-2.635	2.2431
1	-2.601	2.1614
1	-2.55	2.086
1	-2.516	2.0106
1	-2.482	1.9352
1	-2.431	1.8598
1	-2.397	1.7907
0	-2.329	1.7153
0	-2.278	1.6462
0	-2.21	1.5771
0	-2.159	1.5142
0	-2.091	1.4514
0	-2.023	1.3886
0	-1.972	1.3257
0	-1.904	1.2692
0	-1.853	1.2126
0	-1.802	1.1561
0	-1.751	1.1058
[truncated: 5,162 more rows]
