# Supplementary material for: Skilled motor control of an inverted pendulum implies low entropy of states but high entropy of actions
Source: PLoS Comput Biol. 2023 Jan 6;19(1):e1010810. doi: 10.1371/journal.pcbi.1010810 (PMC9851554; doi:10.1371/journal.pcbi.1010810)
Supplement: S2 File — The dataset within the file contains the data collected during the experiment. Each CSV file named “FRI_p_l.csv” corresponds to a different trial, where “p” stands for an unique numerical participant’s identifier and “l” stands for pendulum length (where “2” corresponds to 0.2, “3” to 0.3 m, “4” to 0.4 m, etc.). In every file, rows correspond to subsequent time steps, sampled with a frequency of 0.017 s. For every recorded time step, each column contains: the action selected by the trial’s participant (“action”). The value 0 corresponds to a “no action”, the value 1 represents an action that pushes the pendulum towards the clockwise direction and the value 2 corresponds to an action that pushes the pendulum towards the anti-clockwise direction.the angular velocity of the pendulum at that time step (“ang. velocity”), measured in rad s−1.the angle of the pendulum at that time step (“angle”), measured in rad with values in the interval [0, 2π) rad. The angle 0 rad corresponds to the pendulum oriented in its upright position.the single utility value associated to the whole trial (“utility”). (ZIP) [file pcbi.1010810.s002.zip › ExperimentalData/FRI_8_5.csv]

action	angular vel.	angle	trial utility
0	0	3.2358	-16.1523
0	0	3.2358
0	-0.017	3.2358
0	-0.017	3.2358
0	-0.017	3.2358
0	-0.034	3.2358
0	-0.034	3.2358
0	-0.034	3.2358
0	-0.051	3.2295
0	-0.051	3.2295
0	-0.051	3.2295
0	-0.068	3.2232
0	-0.068	3.2232
0	-0.068	3.2232
0	-0.068	3.217
0	-0.085	3.217
0	-0.085	3.2107
0	-0.085	3.2107
0	-0.085	3.2107
0	-0.102	3.2044
0	-0.102	3.2044
0	-0.102	3.1981
0	-0.102	3.1918
0	-0.119	3.1918
0	-0.119	3.1855
0	-0.119	3.1855
0	-0.119	3.1793
0	-0.119	3.1793
0	-0.119	3.173
0	-0.119	3.1667
0	-0.119	3.1667
0	-0.136	3.1604
0	-0.136	3.1541
0	-0.136	3.1541
0	-0.136	3.1478
0	-0.136	3.1416
0	-0.136	3.1416
0	-0.136	3.1353
0	-0.136	3.129
0	-0.136	3.129
0	-0.136	3.1227
0	-0.136	3.1164
2	-0.119	3.1164
2	-0.102	3.1101
2	-0.085	3.1101
2	-0.068	3.1038
2	-0.051	3.1038
2	-0.034	3.1038
2	-0.017	3.0976
2	0	3.0976
2	0	3.0976
2	0.017	3.0976
2	0.034	3.1038
2	0.051	3.1038
2	0.068	3.1038
2	0.102	3.1101
2	0.119	3.1101
2	0.136	3.1164
2	0.153	3.1164
2	0.17	3.1227
2	0.187	3.129
2	0.204	3.1353
2	0.221	3.1416
2	0.221	3.1478
2	0.238	3.1541
2	0.255	3.1667
2	0.272	3.173
2	0.289	3.1793
2	0.306	3.1918
2	0.306	3.1981
2	0.323	3.2107
2	0.34	3.217
2	0.34	3.2295
2	0.357	3.2421
2	0.374	3.2546
2	0.374	3.2609
2	0.391	3.2735
2	0.391	3.2861
2	0.391	3.2986
2	0.408	3.3112
2	0.408	3.3238
2	0.408	3.3363
2	0.425	3.3489
2	0.425	3.3615
2	0.425	3.374
2	0.425	3.3866
2	0.425	3.3992
2	0.425	3.4117
2	0.425	3.4243
2	0.425	3.4431
2	0.425	3.4557
2	0.425	3.4683
2	0.408	3.4808
2	0.408	3.4934
2	0.408	3.506
2	0.408	3.5185
2	0.391	3.5311
2	0.391	3.5374
2	0.374	3.5499
2	0.374	3.5625
2	0.357	3.5751
2	0.357	3.5877
2	0.34	3.5939
2	0.323	3.6065
2	0.323	3.6191
2	0.306	3.6254
2	0.289	3.6379
2	0.289	3.6442
2	0.272	3.6505
2	0.255	3.6631
2	0.238	3.6693
2	0.221	3.6756
0	0.187	3.6819
0	0.17	3.6882
0	0.136	3.6945
0	0.102	3.6945
1	0.068	3.7008
1	0.017	3.7008
1	-0.017	3.7008
1	-0.051	3.7008
1	-0.102	3.6945
1	-0.153	3.6945
1	-0.204	3.6882
1	-0.255	3.6819
1	-0.289	3.6693
1	-0.34	3.6631
1	-0.391	3.6505
1	-0.425	3.6379
1	-0.476	3.6254
1	-0.527	3.6065
1	-0.561	3.5939
1	-0.612	3.5751
1	-0.646	3.5562
1	-0.68	3.5374
1	-0.731	3.5122
1	-0.765	3.4934
1	-0.799	3.4683
1	-0.833	3.4431
1	-0.867	3.418
1	-0.901	3.3929
1	-0.935	3.3615
1	-0.952	3.3363
1	-0.986	3.3049
1	-1.003	3.2735
1	-1.037	3.2421
1	-1.054	3.2107
1	-1.071	3.1793
1	-1.088	3.1478
1	-1.105	3.1164
1	-1.122	3.085
1	-1.122	3.0473
1	-1.139	3.0159
1	-1.139	2.9782
1	-1.156	2.9468
1	-1.156	2.9091
1	-1.156	2.8777
1	-1.156	2.84
1	-1.156	2.8085
1	-1.139	2.7708
1	-1.139	2.7394
1	-1.122	2.7017
1	-1.122	2.6703
1	-1.105	2.6326
1	-1.088	2.6012
1	-1.071	2.5698
1	-1.054	2.5384
1	-1.037	2.507
1	-1.02	2.4755
1	-1.003	2.4441
1	-0.969	2.4127
1	-0.952	2.3876
1	-0.918	2.3562
1	-0.901	2.331
1	-0.867	2.2996
1	-0.833	2.2745
1	-0.799	2.2494
1	-0.782	2.2242
1	-0.748	2.2054
1	-0.714	2.1802
1	-0.68	2.1614
1	-0.646	2.1425
1	-0.612	2.1237
1	-0.578	2.1048
1	-0.544	2.086
1	-0.493	2.0734
1	-0.459	2.0546
1	-0.425	2.042
1	-0.391	2.0294
1	-0.357	2.0169
0	-0.289	2.0106
0	-0.238	1.998
0	-0.187	1.9917
0	-0.136	1.9917
0	-0.085	1.9855
0	-0.017	1.9855
0	0.017	1.9855
0	0.068	1.9855
0	0.119	1.9855
2	0.187	1.9917
2	0.255	1.998
2	0.323	2.0106
2	0.391	2.0169
2	0.459	2.0294
2	0.527	2.0483
2	0.595	2.0671
2	0.663	2.086
2	0.731	2.1048
2	0.799	2.13
2	0.867	2.1551
2	0.935	2.1802
2	1.003	2.2117
2	1.054	2.2431
2	1.122	2.2745
2	1.19	2.3122
2	1.241	2.3436
2	1.292	2.3813
2	1.36	2.4253
2	1.411	2.463
2	1.462	2.507
2	1.513	2.5509
2	1.564	2.6012
2	1.598	2.6452
2	1.649	2.6955
2	1.683	2.7457
2	1.717	2.796
2	1.751	2.8525
2	1.785	2.9028
2	1.819	2.9593
2	1.836	3.0159
2	1.853	3.0724
2	1.87	3.1227
2	1.887	3.1855
2	1.904	3.2421
2	1.904	3.2986
2	1.921	3.3552
2	1.921	3.4117
2	1.904	3.4683
2	1.904	3.5248
2	1.904	3.5877
2	1.887	3.6442
2	1.87	3.7008
2	1.853	3.7573
2	1.836	3.8076
2	1.802	3.8641
2	1.785	3.9207
2	1.751	3.9709
2	1.717	4.0275
2	1.7	4.0777
2	1.666	4.128
2	1.615	4.1783
2	1.581	4.2222
2	1.547	4.2725
2	1.513	4.3165
2	1.462	4.3605
2	1.428	4.4044
2	1.377	4.4484
2	1.343	4.4924
2	1.292	4.5301
2	1.258	4.5678
2	1.207	4.6055
2	1.173	4.6432
2	1.122	4.6746
2	1.071	4.7123
2	1.037	4.7437
2	0.986	4.7689
2	0.952	4.8003
2	0.901	4.8317
0	0.833	4.8568
0	0.782	4.882
0	0.714	4.9008
0	0.663	4.926
0	0.612	4.9448
0	0.544	4.9574
0	0.493	4.9762
0	0.425	4.9888
0	0.374	5.0014
0	0.306	5.0139
0	0.255	5.0202
0	0.204	5.0265
0	0.136	5.0328
0	0.085	5.039
0	0.034	5.039
0	-0.017	5.039
0	-0.068	5.039
0	-0.119	5.0328
0	-0.187	5.0328
0	-0.238	5.0265
0	-0.289	5.0139
0	-0.357	5.0076
0	-0.408	4.9951
0	-0.459	4.9825
0	-0.527	4.9637
0	-0.578	4.9511
0	-0.646	4.9322
0	-0.697	4.9071
0	-0.765	4.8883
0	-0.816	4.8631
0	-0.884	4.838
0	-0.935	4.8129
0	-0.986	4.7814
0	-1.054	4.75
0	-1.105	4.7186
0	-1.173	4.6809
0	-1.224	4.6495
0	-1.292	4.6118
0	-1.343	4.5678
0	-1.411	4.5301
1	-1.462	4.4861
1	-1.547	4.4421
1	-1.615	4.3919
1	-1.683	4.3416
1	-1.751	4.2914
1	-1.819	4.2348
1	-1.887	4.1783
1	-1.955	4.1217
1	-2.023	4.0589
1	-2.091	4.0023
1	-2.142	3.9395
1	-2.193	3.8704
1	-2.261	3.8013
1	-2.312	3.7322
1	-2.346	3.6631
1	-2.397	3.5939
1	-2.431	3.5185
1	-2.465	3.4494
1	-2.499	3.374
1	-2.533	3.2986
1	-2.55	3.2232
1	-2.567	3.1416
1	-2.584	3.0661
1	-2.584	2.9908
1	-2.584	2.9091
1	-2.584	2.8337
1	-2.584	2.752
1	-2.584	2.6766
1	-2.567	2.6012
1	-2.55	2.5195
1	-2.516	2.4441
1	-2.499	2.3687
1	-2.465	2.2933
1	-2.431	2.2242
1	-2.397	2.1488
1	-2.363	2.0797
1	-2.329	2.0043
1	-2.295	1.9352
1	-2.244	1.8661
1	-2.21	1.8033
1	-2.159	1.7341
1	-2.125	1.6713
1	-2.074	1.6085
1	-2.023	1.5456
1	-1.989	1.4828
1	-1.938	1.4263
1	-1.887	1.3697
0	-1.836	1.3132
0	-1.785	1.2566
0	-1.717	1.2064
0	-1.666	1.1561
0	-1.615	1.1058
0	-1.547	1.0556
0	-1.496	1.0116
0	-1.445	0.9676
0	-1.394	0.92362
0	-1.36	0.87963
0	-1.309	0.84193
0	-1.258	0.80424
0	-1.224	0.76654
0	-1.173	0.72884
0	-1.139	0.69742
0	-1.105	0.65973
0	-1.054	0.62831
0	-1.02	0.59689
0	-0.986	0.56548
0	-0.969	0.53406
0	-0.935	0.50893
0	-0.901	0.47752
0	-0.867	0.45238
0	-0.85	0.42725
0	-0.816	0.40212
2	-0.799	0.37699
2	-0.765	0.35185
2	-0.731	0.333
2	-0.697	0.30787
2	-0.663	0.28902
2	-0.629	0.27017
2	-0.595	0.25132
2	-0.561	0.23247
2	-0.527	0.21991
2	-0.493	0.20106
2	-0.476	0.18849
2	-0.442	0.16964
2	-0.425	0.15708
2	-0.391	0.14451
2	-0.374	0.13823
2	-0.34	0.12566
2	-0.323	0.1131
2	-0.289	0.10681
2	-0.272	0.094246
2	-0.255	0.087963
2	-0.221	0.08168
2	-0.204	0.075397
2	-0.187	0.069114
2	-0.17	0.062831
2	-0.153	0.056548
2	-0.119	0.050265
2	-0.102	0.050265
2	-0.085	0.043982
2	-0.068	0.043982
2	-0.051	0.037699
2	-0.034	0.037699
2	-0.017	0.037699
2	0	0.037699
2	0	0.037699
2	0.034	0.037699
2	0.051	0.037699
2	0.068	0.043982
2	0.085	0.043982
2	0.102	0.050265
2	0.119	0.050265
2	0.136	0.056548
2	0.153	0.062831
2	0.187	0.062831
0	0.187	0.069114
0	0.187	0.075397
0	0.187	0.08168
0	0.204	0.087963
1	0.204	0.094246
1	0.187	0.10053
1	0.187	0.10681
1	0.17	0.1131
1	0.17	0.11938
1	0.153	0.12566
1	0.153	0.12566
1	0.136	0.13195
1	0.136	0.13823
1	0.119	0.14451
1	0.119	0.14451
1	0.102	0.15079
1	0.102	0.15079
1	0.102	0.15708
1	0.085	0.15708
1	0.085	0.16336
1	0.068	0.16336
1	0.068	0.16964
1	0.068	0.16964
1	0.051	0.16964
1	0.051	0.17593
1	0.051	0.17593
1	0.034	0.17593
1	0.034	0.17593
1	0.034	0.18221
1	0.017	0.18221
1	0.017	0.18221
1	0.017	0.18221
1	0.017	0.18221
1	0	0.18221
1	0	0.18221
1	0	0.18221
1	0	0.18221
1	0	0.18221
1	0	0.18221
1	-0.017	0.18221
1	-0.017	0.18221
1	-0.017	0.18221
1	-0.017	0.18221
1	-0.034	0.18221
1	-0.034	0.17593
1	-0.034	0.17593
1	-0.051	0.17593
1	-0.051	0.17593
1	-0.051	0.16964
1	-0.068	0.16964
1	-0.068	0.16964
1	-0.068	0.16336
1	-0.085	0.16336
1	-0.085	0.15708
0	-0.085	0.15708
0	-0.068	0.15708
2	-0.051	0.15079
2	-0.034	0.15079
2	0	0.15079
2	0	0.15079
2	0.034	0.15079
2	0.051	0.15079
2	0.085	0.15079
2	0.102	0.15708
2	0.136	0.16336
2	0.153	0.16336
2	0.187	0.16964
2	0.204	0.17593
2	0.238	0.18221
2	0.255	0.18849
2	0.289	0.20106
2	0.323	0.20734
2	0.34	0.21991
2	0.34	0.23247
2	0.34	0.23876
2	0.34	0.25132
2	0.357	0.26389
2	0.374	0.27017
2	0.391	0.28274
2	0.408	0.29531
2	0.425	0.30787
2	0.442	0.32044
2	0.459	0.333
2	0.476	0.35185
2	0.493	0.36442
2	0.527	0.38327
2	0.544	0.39583
2	0.561	0.41469
2	0.595	0.43353
2	0.612	0.45238
2	0.646	0.47123
2	0.68	0.49008
2	0.697	0.50893
2	0.731	0.53406
2	0.765	0.55291
2	0.799	0.57805
2	0.833	0.60318
2	0.867	0.62831
2	0.901	0.65344
2	0.935	0.68486
2	0.969	0.70999
2	1.003	0.74141
2	1.054	0.77282
2	1.088	0.80424
2	1.139	0.83565
2	1.19	0.87335
2	1.207	0.91105
2	1.241	0.94875
2	1.275	0.98645
2	1.309	1.0241
2	1.343	1.0618
2	1.377	1.1058
2	1.411	1.1498
2	1.462	1.1938
2	1.496	1.2378
2	1.53	1.2817
2	1.581	1.3257
2	1.615	1.376
2	1.666	1.4263
2	1.7	1.4765
2	1.751	1.5268
2	1.785	1.5833
2	1.836	1.6336
2	1.87	1.6902
2	1.921	1.7467
2	1.955	1.8095
2	2.006	1.8661
2	2.04	1.9289
2	2.074	1.9917
2	2.108	2.0546
2	2.142	2.1174
2	2.176	2.1802
2	2.21	2.2494
2	2.244	2.3185
2	2.261	2.3813
2	2.295	2.4504
2	2.312	2.5195
2	2.329	2.5886
2	2.329	2.664
2	2.346	2.7332
2	2.346	2.8023
2	2.346	2.8714
2	2.346	2.9468
2	2.329	3.0159
2	2.329	3.085
2	2.312	3.1541
2	2.295	3.2232
2	2.261	3.2923
2	2.227	3.3615
2	2.21	3.4243
2	2.159	3.4934
2	2.125	3.5562
2	2.091	3.6191
2	2.04	3.6819
2	1.989	3.7447
2	1.938	3.8013
2	1.87	3.8578
2	1.819	3.9144
2	1.768	3.9709
2	1.7	4.0212
2	1.632	4.0714
2	1.564	4.1217
2	1.496	4.1657
2	1.428	4.2097
2	1.36	4.2537
2	1.292	4.2914
2	1.224	4.3291
2	1.139	4.3667
2	1.071	4.3982
2	1.003	4.4296
2	0.918	4.461
2	0.85	4.4861
2	0.765	4.5113
2	0.697	4.5364
2	0.612	4.5553
2	0.544	4.5741
2	0.476	4.5867
2	0.391	4.5992
2	0.323	4.6118
2	0.238	4.6181
2	0.17	4.6244
2	0.085	4.6306
2	0.017	4.6306
2	-0.051	4.6306
2	-0.119	4.6306
2	-0.204	4.6244
2	-0.272	4.6181
2	-0.357	4.6055
2	-0.425	4.593
2	-0.51	4.5804
2	-0.578	4.5615
2	-0.646	4.5427
2	-0.731	4.5238
2	-0.799	4.4987
2	-0.884	4.4736
2	-0.952	4.4484
2	-1.02	4.417
2	-1.088	4.3856
2	-1.173	4.3542
2	-1.241	4.3165
2	-1.309	4.2788
2	-1.377	4.2348
2	-1.445	4.1908
2	-1.513	4.1468
2	-1.581	4.1029
2	-1.649	4.0526
2	-1.7	4.0023
2	-1.768	3.9521
2	-1.819	3.8955
2	-1.887	3.839
2	-1.938	3.7824
2	-1.989	3.7259
2	-2.023	3.6631
2	-2.074	3.6002
2	-2.108	3.5374
2	-2.142	3.4745
2	-2.176	3.4117
2	-2.21	3.3426
2	-2.244	3.2735
2	-2.261	3.2107
2	-2.278	3.1416
2	-2.295	3.0724
2	-2.295	3.0033
2	-2.295	2.9342
2	-2.312	2.8651
2	-2.295	2.796
2	-2.295	2.7269
2	-2.278	2.6578
2	-2.261	2.5886
2	-2.244	2.5195
2	-2.227	2.4504
2	-2.21	2.3876
2	-2.176	2.3185
2	-2.142	2.2556
2	-2.108	2.1928
2	-2.074	2.13
2	-2.04	2.0671
2	-2.006	2.0043
2	-1.972	1.9415
2	-1.921	1.8849
2	-1.887	1.8284
2	-1.836	1.7718
2	-1.802	1.7153
2	-1.751	1.665
2	-1.7	1.6148
2	-1.666	1.5645
2	-1.615	1.5142
2	-1.564	1.464
2	-1.53	1.42
2	-1.479	1.3697
2	-1.445	1.3257
2	-1.394	1.2817
2	-1.36	1.2441
2	-1.309	1.2001
2	-1.275	1.1624
2	-1.241	1.1247
2	-1.207	1.087
2	-1.156	1.0556
2	-1.122	1.0179
2	-1.088	0.98645
2	-1.054	0.95503
2	-1.02	0.92362
2	-0.986	0.8922
2	-0.969	0.86079
2	-0.935	0.82937
2	-0.901	0.80424
2	-0.884	0.7791
2	-0.85	0.75397
2	-0.833	0.72884
2	-0.799	0.70371
2	-0.782	0.67858
2	-0.765	0.65344
2	-0.731	0.62831
2	-0.714	0.60946
2	-0.697	0.59061
2	-0.68	0.56548
2	-0.663	0.54663
2	-0.646	0.52778
2	-0.646	0.50893
2	-0.629	0.4838
2	-0.612	0.46495
2	-0.612	0.45238
2	-0.595	0.43353
2	-0.578	0.41469
2	-0.561	0.39583
2	-0.544	0.37699
2	-0.51	0.36442
2	-0.493	0.34557
2	-0.476	0.333
2	-0.459	0.32044
2	-0.442	0.30787
2	-0.425	0.28902
2	-0.408	0.27646
2	-0.374	0.27017
2	-0.34	0.25761
2	-0.306	0.24504
2	-0.272	0.23876
2	-0.238	0.23247
2	-0.221	0.22619
2	-0.187	0.21991
2	-0.153	0.21363
2	-0.119	0.20734
0	-0.119	0.20106
0	-0.102	0.20106
0	-0.085	0.19478
0	-0.068	0.19478
1	-0.068	0.19478
1	-0.068	0.18849
1	-0.068	0.18849
1	-0.085	0.18221
1	-0.085	0.18221
1	-0.085	0.17593
1	-0.102	0.17593
1	-0.102	0.17593
1	-0.102	0.16964
1	-0.119	0.16336
1	-0.119	0.16336
1	-0.119	0.15708
1	-0.136	0.15708
1	-0.136	0.15079
1	-0.136	0.14451
1	-0.153	0.13823
1	-0.153	0.13823
1	-0.17	0.13195
1	-0.17	0.12566
1	-0.187	0.11938
1	-0.187	0.1131
1	-0.204	0.10681
1	-0.204	0.10053
1	-0.221	0.094246
1	-0.238	0.087963
1	-0.238	0.08168
1	-0.255	0.075397
1	-0.272	0.062831
1	-0.272	0.056548
1	-0.289	0.043982
0	-0.289	0.037699
2	-0.289	0.031415
2	-0.272	0.018849
2	-0.255	0.012566
2	-0.238	0.0062831
2	-0.221	0
2	-0.204	6.2768
2	-0.187	6.2705
2	-0.17	6.2642
2	-0.153	6.258
2	-0.136	6.2517
2	-0.119	6.2517
2	-0.119	6.2454
2	-0.102	6.2391
2	-0.085	6.2391
2	-0.068	6.2391
2	-0.051	6.2328
2	-0.034	6.2328
2	-0.034	6.2328
2	-0.017	6.2328
2	0	6.2328
2	0	6.2265
2	0	6.2328
2	0.017	6.2328
2	0.034	6.2328
2	0.051	6.2328
2	0.068	6.2328
2	0.068	6.2391
2	0.085	6.2391
2	0.102	6.2454
2	0.119	6.2454
2	0.136	6.2517
2	0.136	6.2517
2	0.153	6.258
2	0.17	6.2642
2	0.187	6.2705
2	0.204	6.2768
0	0.204	0
1	0.204	0.0062831
1	0.187	0.012566
1	0.17	0.018849
1	0.153	0.025132
1	0.136	0.025132
1	0.136	0.031415
1	0.119	0.037699
1	0.102	0.037699
1	0.085	0.043982
1	0.068	0.043982
1	0.068	0.050265
1	0.051	0.050265
1	0.034	0.050265
1	0.017	0.050265
1	0.017	0.050265
1	0	0.056548
1	0	0.056548
1	-0.017	0.050265
1	-0.017	0.050265
1	-0.034	0.050265
1	-0.051	0.050265
1	-0.068	0.050265
1	-0.068	0.043982
1	-0.085	0.043982
1	-0.102	0.037699
1	-0.119	0.037699
1	-0.136	0.031415
1	-0.136	0.025132
1	-0.153	0.025132
1	-0.17	0.018849
1	-0.187	0.012566
1	-0.17	0.0062831
1	-0.153	0
1	-0.136	6.2768
1	-0.119	6.2768
1	-0.102	6.2705
1	-0.085	6.2705
1	-0.068	6.2642
1	-0.068	6.2642
1	-0.051	6.2642
1	-0.034	6.258
1	-0.017	6.258
1	0	6.258
1	0	6.258
1	0.017	6.258
1	0.034	6.258
1	0.051	6.2642
1	0.051	6.2642
1	0.068	6.2642
1	0.085	6.2705
1	0.102	6.2705
1	0.119	6.2768
1	0.136	6.2768
1	0.153	0
1	0.17	0.0062831
1	0.187	0.012566
1	0.204	0.018849
1	0.221	0.025132
1	0.238	0.031415
1	0.221	0.037699
1	0.221	0.043982
1	0.238	0.050265
1	0.238	0.056548
1	0.238	0.069114
1	0.238	0.075397
1	0.238	0.08168
1	0.255	0.087963
1	0.255	0.10053
1	0.255	0.10681
1	0.272	0.1131
1	0.272	0.11938
1	0.289	0.13195
1	0.289	0.13823
1	0.306	0.15079
1	0.306	0.15708
1	0.323	0.16964
1	0.323	0.17593
1	0.34	0.18849
1	0.357	0.20106
1	0.357	0.20734
1	0.374	0.21991
1	0.391	0.23247
1	0.408	0.24504
1	0.425	0.25761
1	0.442	0.27017
1	0.459	0.28274
1	0.476	0.30159
1	0.493	0.31416
1	0.51	0.32672
1	0.527	0.34557
1	0.527	0.35814
1	0.544	0.37699
1	0.544	0.39583
1	0.544	0.4084
1	0.561	0.42725
1	0.561	0.4461
1	0.578	0.45867
1	0.595	0.47752
1	0.595	0.49637
1	0.612	0.51521
1	0.629	0.53406
1	0.646	0.55291
1	0.663	0.57176
1	0.68	0.59061
1	0.697	0.61574
0	0.731	0.63459
0	0.765	0.65973
0	0.799	0.68486
0	0.833	0.70371
0	0.884	0.73512
0	0.918	0.76026
0	0.952	0.78539
0	1.003	0.8168
0	1.037	0.84822
2	1.088	0.87963
2	1.156	0.91733
2	1.224	0.94875
2	1.275	0.98645
2	1.343	1.0304
2	1.411	1.0681
2	1.479	1.1121
2	1.547	1.1624
2	1.632	1.2064
2	1.7	1.2566
2	1.768	1.3069
2	1.836	1.3634
2	1.921	1.42
2	1.989	1.4828
2	2.074	1.5394
2	2.142	1.6022
2	2.21	1.6713
2	2.295	1.7404
2	2.363	1.8095
2	2.431	1.8786
2	2.516	1.954
2	2.584	2.0294
2	2.652	2.1111
2	2.72	2.1928
2	2.771	2.2745
2	2.839	2.3562
2	2.89	2.4441
2	2.941	2.5321
2	2.992	2.62
2	3.026	2.708
2	3.06	2.8023
2	3.094	2.8965
2	3.128	2.9908
2	3.145	3.085
2	3.162	3.1793
2	3.162	3.2735
2	3.179	3.3677
2	3.179	3.462
2	3.162	3.5625
2	3.145	3.6568
2	3.128	3.751
2	3.111	3.8453
0	3.077	3.9332
0	3.026	4.0275
0	2.975	4.1154
0	2.924	4.2034
0	2.873	4.2914
0	2.805	4.3793
0	2.754	4.461
0	2.686	4.5427
0	2.635	4.6244
0	2.567	4.6998
0	2.499	4.7814
0	2.448	4.8506
0	2.38	4.926
0	2.329	4.9951
0	2.261	5.0642
0	2.21	5.1333
0	2.159	5.2024
0	2.108	5.2652
0	2.057	5.3281
0	2.006	5.3846
0	1.955	5.4474
0	1.904	5.504
0	1.87	5.5605
0	1.836	5.6171
0	1.802	5.6736
0	1.768	5.7239
0	1.734	5.7805
0	1.7	5.8307
0	1.683	5.881
1	1.649	5.9313
1	1.615	5.9815
1	1.581	6.0318
1	1.547	6.0758
1	1.53	6.126
1	1.496	6.17
1	1.479	6.214
1	1.462	6.258
1	1.445	0.018849
1	1.428	0.062831
1	1.411	0.10681
1	1.411	0.14451
1	1.394	0.18849
1	1.394	0.23247
1	1.394	0.27646
1	1.394	0.31416
1	1.394	0.35814
1	1.411	0.40212
1	1.411	0.43982
1	1.428	0.4838
1	1.428	0.52778
1	1.445	0.57176
1	1.462	0.61574
1	1.479	0.65973
1	1.513	0.70371
1	1.53	0.75397
1	1.547	0.79795
1	1.581	0.84193
1	1.615	0.8922
1	1.632	0.94246
1	1.666	0.99273
1	1.7	1.043
1	1.734	1.0933
1	1.785	1.1498
1	1.819	1.2001
1	1.853	1.2566
1	1.904	1.3132
1	1.938	1.3697
1	1.972	1.4325
1	2.023	1.4891
0	2.074	1.5519
0	2.142	1.6148
0	2.193	1.6839
0	2.261	1.7467
0	2.312	1.8158
0	2.363	1.8849
0	2.431	1.9603
0	2.482	2.0357
0	2.533	2.1111
0	2.584	2.1865
0	2.618	2.2619
0	2.669	2.3436
0	2.703	2.4253
0	2.737	2.507
0	2.771	2.5886
0	2.805	2.6766
0	2.822	2.7583
0	2.839	2.8462
0	2.856	2.9279
0	2.873	3.0159
0	2.873	3.1038
0	2.873	3.1918
0	2.856	3.2735
0	2.856	3.3615
0	2.839	3.4494
0	2.805	3.5311
0	2.788	3.6191
0	2.754	3.7008
0	2.72	3.7824
0	2.686	3.8641
0	2.635	3.9458
0	2.584	4.0212
0	2.533	4.0966
0	2.482	4.172
0	2.431	4.2474
0	2.38	4.3228
0	2.329	4.3919
0	2.261	4.461
0	2.21	4.5301
0	2.142	4.593
0	2.074	4.6558
0	2.023	4.7186
0	1.955	4.7814
0	1.904	4.838
0	1.836	4.8945
0	1.785	4.9511
0	1.717	5.0014
0	1.666	5.0516
0	1.598	5.1019
0	1.547	5.1459
0	1.496	5.1961
0	1.445	5.2401
0	1.394	5.2841
0	1.343	5.3218
0	1.292	5.3658
0	1.241	5.4035
0	1.19	5.4412
0	1.156	5.4726
0	1.105	5.5103
0	1.071	5.5417
0	1.02	5.5731
2	0.986	5.6045
2	0.969	5.6297
2	0.952	5.6611
2	0.935	5.6925
2	0.918	5.7176
2	0.901	5.7428
2	0.884	5.7742
2	0.867	5.7993
2	0.867	5.8244
2	0.85	5.8496
2	0.833	5.8747
2	0.833	5.8998
2	0.833	5.925
2	0.816	5.9501
0	0.799	5.9752
0	0.782	6.0004
2	0.765	6.0255
2	0.765	6.0506
2	0.782	6.0695
2	0.782	6.0946
2	0.782	6.1197
2	0.799	6.1449
2	0.799	6.1637
2	0.816	6.1889
0	0.799	6.214
0	0.799	6.2391
0	0.799	6.2642
0	0.799	0.0062831
0	0.799	0.031415
0	0.799	0.056548
0	0.799	0.075397
0	0.816	0.10053
0	0.816	0.12566
0	0.816	0.15079
1	0.833	0.17593
1	0.833	0.20106
1	0.833	0.22619
1	0.816	0.25132
1	0.816	0.27646
1	0.816	0.30159
1	0.833	0.32672
1	0.833	0.35185
1	0.833	0.37699
1	0.833	0.40212
1	0.85	0.42725
1	0.85	0.45238
1	0.867	0.47752
1	0.884	0.50893
1	0.901	0.53406
1	0.901	0.5592
1	0.918	0.59061
1	0.935	0.61574
1	0.952	0.64716
1	0.986	0.67229
1	1.003	0.70371
1	1.02	0.73512
1	1.054	0.76654
1	1.071	0.79795
1	1.105	0.82937
1	1.122	0.86707
1	1.156	0.89848
1	1.19	0.93618
1	1.224	0.97388
1	1.258	1.0116
1	1.292	1.0493
1	1.326	1.087
1	1.36	1.1247
1	1.394	1.1687
1	1.445	1.2126
1	1.479	1.2566
1	1.513	1.3006
1	1.564	1.3509
1	1.598	1.3948
1	1.649	1.4451
1	1.683	1.4954
1	1.734	1.5456
1	1.768	1.6022
1	1.819	1.6525
1	1.853	1.709
1	1.904	1.7655
1	1.938	1.8221
1	1.989	1.8849
0	2.04	1.9415
0	2.091	2.0043
0	2.142	2.0671
0	2.193	2.1362
0	2.244	2.1991
0	2.295	2.2682
0	2.329	2.3373
0	2.38	2.4127
0	2.414	2.4818
0	2.448	2.5572
0	2.482	2.6326
0	2.499	2.7017
0	2.516	2.7771
0	2.533	2.8588
0	2.55	2.9342
0	2.567	3.0096
0	2.567	3.085
0	2.567	3.1667
0	2.567	3.2421
2	2.55	3.3175
2	2.55	3.3929
2	2.55	3.4745
2	2.55	3.5499
2	2.533	3.6254
2	2.516	3.7008
2	2.499	3.7761
2	2.482	3.8515
2	2.448	3.9269
2	2.414	3.996
2	2.397	4.0714
2	2.346	4.1406
2	2.312	4.216
2	2.278	4.2851
2	2.244	4.3479
2	2.193	4.417
2	2.159	4.4798
2	2.108	4.549
2	2.074	4.6118
0	2.006	4.6683
0	1.938	4.7312
0	1.887	4.7877
0	1.819	4.8443
0	1.768	4.9008
0	1.7	4.9511
0	1.649	5.0014
0	1.581	5.0516
0	1.53	5.0956
0	1.479	5.1396
0	1.411	5.1836
0	1.36	5.2275
0	1.309	5.2652
0	1.258	5.3092
0	1.207	5.3469
0	1.173	5.3783
0	1.122	5.416
0	1.071	5.4474
0	1.02	5.4789
0	0.986	5.5103
0	0.952	5.5417
0	0.901	5.5668
0	0.867	5.592
0	0.833	5.6171
0	0.782	5.6422
0	0.748	5.6674
0	0.714	5.6925
0	0.68	5.7113
0	0.663	5.7302
0	0.629	5.749
0	0.595	5.7679
0	0.561	5.7867
0	0.544	5.8056
0	0.51	5.8182
0	0.476	5.837
0	0.459	5.8496
0	0.425	5.8621
0	0.408	5.8747
0	0.391	5.8873
0	0.357	5.8998
2	0.34	5.9124
2	0.34	5.9187
2	0.323	5.9313
2	0.323	5.9438
2	0.323	5.9501
2	0.323	5.9627
2	0.323	5.9689
2	0.306	5.9815
2	0.306	5.9878
2	0.306	6.0004
2	0.306	6.0066
2	0.306	6.0192
2	0.306	6.0318
2	0.306	6.0381
2	0.323	6.0506
2	0.323	6.0569
2	0.323	6.0695
2	0.323	6.0758
2	0.323	6.0883
2	0.34	6.1009
2	0.34	6.1072
2	0.34	6.1197
2	0.357	6.1323
2	0.357	6.1386
2	0.374	6.1512
2	0.374	6.1637
2	0.391	6.1763
2	0.391	6.1889
2	0.408	6.2014
2	0.425	6.214
2	0.425	6.2265
2	0.442	6.2391
2	0.459	6.2517
0	0.459	6.2642
0	0.459	0
0	0.459	0.012566
0	0.459	0.025132
1	0.459	0.037699
1	0.442	0.050265
1	0.425	0.069114
1	0.425	0.08168
1	0.408	0.094246
1	0.408	0.10681
1	0.391	0.11938
1	0.374	0.12566
1	0.374	0.13823
1	0.374	0.15079
1	0.357	0.16336
1	0.357	0.17593
1	0.34	0.18221
1	0.34	0.19478
1	0.34	0.20734
1	0.34	0.21363
1	0.323	0.22619
1	0.323	0.23876
1	0.323	0.24504
1	0.323	0.25761
1	0.323	0.26389
1	0.323	0.27646
1	0.323	0.28902
1	0.323	0.29531
1	0.323	0.30787
1	0.323	0.31416
1	0.34	0.32672
1	0.34	0.33929
1	0.34	0.34557
1	0.34	0.35814
1	0.357	0.3707
1	0.357	0.37699
1	0.357	0.38955
1	0.374	0.40212
1	0.374	0.41469
1	0.391	0.42725
1	0.391	0.43982
1	0.408	0.4461
1	0.408	0.45867
1	0.425	0.47123
1	0.442	0.49008
1	0.442	0.50265
1	0.459	0.51521
1	0.476	0.52778
1	0.493	0.54663
1	0.51	0.5592
1	0.527	0.57176
1	0.544	0.59061
1	0.561	0.60946
1	0.578	0.62203
1	0.595	0.64088
1	0.612	0.65973
1	0.629	0.67858
1	0.646	0.69742
1	0.68	0.71627
1	0.697	0.74141
1	0.731	0.76026
1	0.748	0.78539
1	0.782	0.80424
1	0.799	0.82937
1	0.833	0.8545
1	0.867	0.87963
1	0.884	0.91105
1	0.918	0.93618
1	0.952	0.96131
1	0.986	0.99273
1	1.02	1.0241
1	1.054	1.0556
1	1.088	1.087
1	1.139	1.1184
1	1.173	1.1561
1	1.207	1.1938
1	1.241	1.2315
1	1.292	1.2692
1	1.326	1.3069
0	1.377	1.3446
0	1.445	1.3886
0	1.496	1.4325
0	1.564	1.4828
0	1.615	1.5268
0	1.683	1.5771
0	1.734	1.6273
0	1.802	1.6839
0	1.853	1.7404
0	1.921	1.797
0	1.972	1.8535
0	2.023	1.9163
0	2.074	1.9729
0	2.142	2.0357
0	2.193	2.1048
0	2.227	2.1677
0	2.278	2.2368
0	2.329	2.3059
0	2.363	2.3813
0	2.414	2.4504
0	2.448	2.5258
0	2.465	2.5949
0	2.499	2.6703
2	2.533	2.7457
2	2.567	2.8274
2	2.584	2.9028
2	2.618	2.9782
2	2.635	3.0599
2	2.652	3.1416
2	2.669	3.217
2	2.686	3.2986
2	2.686	3.3803
2	2.686	3.462
2	2.669	3.5437
2	2.669	3.6191
2	2.652	3.7008
2	2.635	3.7824
2	2.601	3.8578
2	2.584	3.9395
0	2.533	4.0149
0	2.482	4.0903
0	2.431	4.1657
0	2.38	4.2348
0	2.329	4.3102
0	2.261	4.3793
0	2.21	4.4421
0	2.142	4.5113
0	2.091	4.5741
0	2.023	4.6369
0	1.972	4.6935
0	1.904	4.7563
2	1.836	4.8129
2	1.802	4.8631
2	1.751	4.9197
2	1.717	4.9699
2	1.666	5.0202
2	1.632	5.0705
2	1.598	5.1207
2	1.547	5.171
2	1.513	5.215
2	1.479	5.2589
2	1.445	5.3029
0	1.394	5.3469
0	1.343	5.3846
0	1.292	5.4286
0	1.258	5.4663
0	1.207	5.504
0	1.173	5.5417
0	1.122	5.5731
0	1.088	5.6045
0	1.054	5.6422
0	1.02	5.6674
0	0.986	5.6988
0	0.952	5.7302
0	0.918	5.7553
0	0.884	5.7867
0	0.867	5.8119
0	0.833	5.837
0	0.799	5.8621
0	0.782	5.8873
0	0.765	5.9124
0	0.731	5.9313
0	0.714	5.9564
0	0.697	5.9752
0	0.68	5.9941
0	0.663	6.0192
0	0.646	6.0381
0	0.629	6.0569
0	0.629	6.0758
0	0.612	6.0946
0	0.595	6.1135
0	0.595	6.1323
0	0.578	6.1512
0	0.578	6.1637
2	0.561	6.1826
2	0.578	6.2014
2	0.595	6.2203
2	0.595	6.2391
2	0.612	6.258
0	0.612	6.2768
0	0.612	0.012566
0	0.612	0.031415
0	0.612	0.050265
0	0.629	0.069114
0	0.629	0.087963
0	0.629	0.10681
0	0.646	0.12566
1	0.646	0.14451
1	0.646	0.16336
1	0.629	0.18221
1	0.629	0.20106
1	0.629	0.21991
1	0.629	0.23876
1	0.612	0.25761
1	0.612	0.27646
1	0.612	0.29531
1	0.629	0.31416
1	0.629	0.333
1	0.629	0.35185
1	0.629	0.3707
1	0.646	0.38955
1	0.646	0.4084
1	0.646	0.42725
1	0.663	0.45238
1	0.68	0.47123
1	0.68	0.49008
1	0.697	0.51521
1	0.714	0.53406
1	0.731	0.55291
1	0.748	0.57805
1	0.765	0.60318
1	0.782	0.62203
1	0.799	0.64716
1	0.816	0.67229
1	0.833	0.69742
1	0.867	0.72256
1	0.884	0.74769
1	0.901	0.7791
1	0.935	0.80424
1	0.969	0.83565
1	0.986	0.86079
1	1.02	0.8922
1	1.054	0.92362
1	1.088	0.95503
0	1.139	0.99273
0	1.19	1.0241
0	1.241	1.0618
0	1.292	1.0995
0	1.343	1.1372
0	1.394	1.1812
0	1.445	1.2252
0	1.496	1.2692
0	1.564	1.3132
0	1.615	1.3634
0	1.683	1.4137
0	1.734	1.464
0	1.802	1.5142
0	1.853	1.5708
0	1.921	1.6273
0	1.972	1.6839
0	2.023	1.7467
0	2.091	1.8095
0	2.142	1.8724
0	2.193	1.9352
0	2.261	2.0043
0	2.312	2.0734
0	2.363	2.1425
0	2.397	2.2179
0	2.448	2.287
0	2.499	2.3624
0	2.533	2.4378
0	2.567	2.5132
0	2.601	2.5949
0	2.618	2.6703
0	2.652	2.752
0	2.669	2.8274
0	2.686	2.9091
0	2.686	2.9908
0	2.703	3.0724
0	2.703	3.1541
0	2.686	3.2358
0	2.686	3.3175
0	2.669	3.3992
0	2.652	3.4745
0	2.635	3.5562
0	2.601	3.6379
0	2.567	3.7133
0	2.533	3.7887
0	2.499	3.8641
0	2.448	3.9395
0	2.397	4.0149
0	2.363	4.084
0	2.312	4.1531
0	2.244	4.2222
0	2.193	4.2914
0	2.142	4.3542
0	2.074	4.417
0	2.023	4.4798
0	1.955	4.5427
0	1.904	4.5992
0	1.836	4.6558
0	1.785	4.7123
0	1.717	4.7626
0	1.666	4.8129
0	1.598	4.8631
0	1.547	4.9134
0	1.479	4.9574
0	1.428	5.0014
0	1.36	5.039
0	1.309	5.083
0	1.258	5.1207
0	1.19	5.1584
0	1.139	5.1961
0	1.088	5.2275
0	1.037	5.2589
0	0.986	5.2904
0	0.935	5.3218
0	0.884	5.3469
0	0.833	5.372
0	0.782	5.3972
2	0.748	5.4223
2	0.714	5.4412
2	0.68	5.4663
2	0.663	5.4851
2	0.629	5.504
2	0.612	5.5228
0	0.561	5.5417
0	0.527	5.5543
0	0.493	5.5731
0	0.442	5.5857
0	0.408	5.5982
0	0.374	5.6108
0	0.34	5.6234
0	0.289	5.6297
0	0.255	5.6422
0	0.221	5.6485
2	0.187	5.6548
2	0.17	5.6611
2	0.153	5.6674
2	0.136	5.6674
2	0.119	5.6736
2	0.102	5.6799
2	0.085	5.6799
0	0.051	5.6799
0	0.017	5.6862
0	0	5.6862
2	-0.034	5.6862
2	-0.051	5.6799
2	-0.068	5.6799
2	-0.085	5.6736
2	-0.102	5.6736
2	-0.119	5.6674
2	-0.153	5.6674
2	-0.17	5.6611
2	-0.187	5.6548
2	-0.204	5.6485
2	-0.221	5.6422
2	-0.238	5.6359
2	-0.255	5.6297
2	-0.272	5.6171
2	-0.306	5.6108
2	-0.323	5.5982
2	-0.34	5.592
2	-0.374	5.5794
2	-0.391	5.5668
2	-0.408	5.5543
2	-0.442	5.5417
2	-0.459	5.5291
2	-0.476	5.5166
2	-0.51	5.4977
0	-0.544	5.4851
0	-0.595	5.4663
0	-0.646	5.4474
0	-0.68	5.4286
0	-0.731	5.4035
0	-0.782	5.3846
0	-0.816	5.3595
0	-0.867	5.3343
0	-0.918	5.3029
0	-0.969	5.2778
0	-1.02	5.2464
1	-1.071	5.215
1	-1.139	5.1836
1	-1.207	5.1459
1	-1.275	5.1082
1	-1.343	5.0705
1	-1.428	5.0265
1	-1.496	4.9825
1	-1.564	4.9385
1	-1.649	4.8883
1	-1.717	4.838
1	-1.785	4.7877
1	-1.87	4.7312
1	-1.938	4.6746
1	-2.023	4.6118
1	-2.091	4.5553
1	-2.159	4.4861
1	-2.244	4.4233
1	-2.312	4.3542
1	-2.38	4.2851
1	-2.448	4.2097
1	-2.516	4.1343
1	-2.584	4.0589
1	-2.635	3.9772
1	-2.703	3.9018
1	-2.754	3.8201
1	-2.805	3.7322
1	-2.856	3.6505
1	-2.89	3.5625
1	-2.924	3.4745
1	-2.958	3.3866
1	-2.992	3.2986
1	-3.009	3.2044
1	-3.026	3.1164
1	-3.043	3.0222
1	-3.043	2.9342
1	-3.043	2.84
1	-3.043	2.752
0	-3.009	2.6578
0	-2.975	2.5698
0	-2.941	2.4818
0	-2.907	2.3939
0	-2.856	2.3059
0	-2.805	2.2179
0	-2.754	2.1362
0	-2.703	2.0546
0	-2.652	1.9729
0	-2.601	1.8975
0	-2.533	1.8158
0	-2.482	1.7404
0	-2.414	1.6713
0	-2.346	1.5959
0	-2.295	1.5268
0	-2.227	1.4577
0	-2.176	1.3948
0	-2.108	1.3257
0	-2.057	1.2629
0	-1.989	1.2064
0	-1.938	1.1435
0	-1.887	1.087
0	-1.836	1.0304
0	-1.785	0.97388
0	-1.734	0.92362
0	-1.683	0.87335
0	-1.632	0.82309
0	-1.598	0.77282
0	-1.547	0.72884
0	-1.513	0.67858
0	-1.479	0.63459
0	-1.428	0.59061
0	-1.411	0.54663
0	-1.377	0.50893
2	-1.343	0.46495
2	-1.292	0.42725
2	-1.258	0.38955
2	-1.224	0.35185
2	-1.19	0.31416
2	-1.156	0.27646
2	-1.122	0.24504
2	-1.088	0.21363
2	-1.054	0.17593
2	-1.037	0.14451
2	-1.003	0.11938
2	-0.986	0.087963
2	-0.969	0.056548
2	-0.935	0.025132
2	-0.918	0
2	-0.901	6.258
2	-0.901	6.2265
2	-0.884	6.2014
2	-0.867	6.1763
2	-0.867	6.1512
2	-0.85	6.1197
2	-0.85	6.0946
2	-0.85	6.0695
2	-0.833	6.0443
2	-0.833	6.0192
2	-0.833	5.9941
2	-0.833	5.9689
2	-0.833	5.9438
2	-0.85	5.9187
2	-0.85	5.8936
2	-0.85	5.8684
2	-0.867	5.8433
2	-0.867	5.8119
2	-0.884	5.7867
2	-0.901	5.7616
2	-0.918	5.7365
2	-0.918	5.705
2	-0.935	5.6799
2	-0.952	5.6485
0	-1.003	5.6171
0	-1.037	5.592
0	-1.071	5.5543
0	-1.105	5.5228
0	-1.156	5.4914
0	-1.19	5.4537
0	-1.241	5.416
0	-1.292	5.3783
0	-1.326	5.3406
0	-1.377	5.2966
0	-1.428	5.2589
0	-1.479	5.215
0	-1.53	5.1647
0	-1.581	5.1207
0	-1.649	5.0705
0	-1.7	5.0202
0	-1.751	4.9699
0	-1.819	4.9134
0	-1.87	4.8631
0	-1.921	4.8003
0	-1.989	4.7437
0	-2.04	4.6809
0	-2.108	4.6181
0	-2.159	4.5553
0	-2.227	4.4924
0	-2.278	4.4233
0	-2.329	4.3542
0	-2.397	4.2851
0	-2.448	4.2097
0	-2.499	4.1343
0	-2.533	4.0589
0	-2.584	3.9835
0	-2.618	3.9018
0	-2.669	3.8264
0	-2.703	3.7447
0	-2.737	3.6631
0	-2.754	3.5814
0	-2.771	3.4934
0	-2.788	3.4117
0	-2.805	3.33
0	-2.822	3.2421
0	-2.822	3.1604
0	-2.822	3.0724
0	-2.805	2.9908
0	-2.788	2.9028
0	-2.771	2.8211
0	-2.754	2.7394
0	-2.72	2.6578
0	-2.703	2.5761
0	-2.669	2.4944
0	-2.618	2.4127
0	-2.584	2.3373
0	-2.533	2.2556
0	-2.482	2.1802
0	-2.431	2.1111
0	-2.38	2.0357
0	-2.329	1.9666
0	-2.261	1.8975
0	-2.21	1.8284
0	-2.142	1.7655
0	-2.091	1.6964
0	-2.023	1.6399
0	-1.972	1.5771
2	-1.904	1.5205
2	-1.836	1.464
2	-1.751	1.4074
2	-1.683	1.3572
2	-1.598	1.3069
2	-1.53	1.2629
2	-1.445	1.2126
2	-1.377	1.1749
2	-1.309	1.131
2	-1.241	1.0933
2	-1.173	1.0556
2	-1.105	1.0241
0	-1.054	0.99273
0	-1.003	0.96131
0	-0.952	0.9299
0	-0.901	0.90477
0	-0.85	0.87335
0	-0.799	0.84822
0	-0.765	0.82937
0	-0.714	0.80424
0	-0.68	0.78539
0	-0.629	0.76654
0	-0.595	0.74769
0	-0.544	0.72884
0	-0.51	0.70999
0	-0.476	0.69742
0	-0.425	0.68486
0	-0.391	0.67229
0	-0.357	0.65973
0	-0.323	0.64716
0	-0.289	0.64088
0	-0.238	0.63459
0	-0.204	0.62203
0	-0.17	0.61574
0	-0.136	0.61574
0	-0.102	0.60946
0	-0.068	0.60946
0	-0.034	0.60318
0	0	0.60318
0	0.017	0.60318
0	0.051	0.60318
2	0.085	0.60946
2	0.136	0.60946
2	0.187	0.61574
2	0.238	0.62203
2	0.289	0.62831
2	0.34	0.64088
2	0.391	0.65344
2	0.442	0.66601
2	0.493	0.67858
2	0.544	0.69742
2	0.612	0.70999
2	0.663	0.72884
2	0.714	0.75397
2	0.782	0.77282
2	0.833	0.79795
2	0.901	0.82309
2	0.952	0.8545
2	1.02	0.88592
2	1.071	0.91733
2	1.139	0.94875
2	1.207	0.98645
2	1.275	1.0241
2	1.343	1.0618
2	1.411	1.1058
2	1.479	1.1498
2	1.547	1.1938
2	1.615	1.2378
2	1.7	1.288
2	1.768	1.3446
2	1.836	1.3948
2	1.921	1.4514
2	1.989	1.5142
2	2.074	1.5708
2	2.142	1.6399
2	2.21	1.7027
2	2.295	1.7718
2	2.363	1.841
2	2.431	1.9101
2	2.516	1.9855
2	2.584	2.0609
2	2.635	2.1425
2	2.703	2.2242
2	2.771	2.3059
2	2.822	2.3876
2	2.873	2.4755
2	2.924	2.5635
2	2.975	2.6515
2	3.009	2.7394
2	3.043	2.8337
0	3.06	2.9216
0	3.077	3.0159
0	3.077	3.1101
0	3.077	3.2044
0	3.06	3.2923
0	3.043	3.3866
0	3.026	3.4808
0	3.009	3.5688
0	2.975	3.6568
0	2.941	3.7447
0	2.907	3.839
0	2.873	3.9207
0	2.822	4.0086
0	2.771	4.0903
0	2.72	4.172
0	2.669	4.2537
0	2.601	4.3353
0	2.55	4.4107
0	2.499	4.4861
0	2.431	4.5615
0	2.363	4.6369
0	2.312	4.706
0	2.244	4.7752
0	2.193	4.8443
0	2.125	4.9071
0	2.074	4.9699
0	2.006	5.0328
0	1.955	5.0893
0	1.904	5.1459
0	1.836	5.2024
0	1.785	5.2589
0	1.734	5.3155
0	1.683	5.3658
0	1.649	5.416
0	1.598	5.4663
0	1.547	5.5103
0	1.513	5.5543
0	1.479	5.6045
0	1.428	5.6485
0	1.394	5.6862
0	1.36	5.7302
0	1.326	5.7742
1	1.309	5.8119
1	1.258	5.8496
1	1.224	5.8873
1	1.19	5.925
1	1.139	5.9564
1	1.105	5.9941
1	1.071	6.0255
1	1.054	6.0569
1	1.02	6.0883
1	0.986	6.1197
1	0.969	6.1512
1	0.935	6.1763
1	0.918	6.2077
1	0.901	6.2328
1	0.884	6.258
1	0.867	0.0062831
1	0.85	0.031415
1	0.833	0.056548
1	0.816	0.08168
1	0.816	0.10681
1	0.799	0.13195
1	0.799	0.15708
1	0.782	0.17593
1	0.782	0.20106
1	0.782	0.22619
1	0.816	0.25132
1	0.833	0.27646
1	0.867	0.30159
1	0.901	0.32672
1	0.952	0.35814
1	0.986	0.38327
1	1.02	0.41469
1	1.071	0.4461
1	1.105	0.47752
1	1.139	0.51521
1	1.156	0.54663
1	1.19	0.58433
1	1.224	0.62203
1	1.258	0.65973
1	1.309	0.69742
1	1.343	0.73512
1	1.377	0.7791
1	1.428	0.82309
1	1.462	0.86079
1	1.513	0.91105
1	1.564	0.95503
1	1.615	1.0053
1	1.666	1.0493
1	1.717	1.1058
1	1.768	1.1561
1	1.819	1.2126
1	1.87	1.2629
1	1.938	1.3257
1	1.989	1.3823
1	2.057	1.4451
1	2.108	1.5079
1	2.159	1.5708
1	2.227	1.6336
0	2.278	1.7027
[truncated: 5,162 more rows]
