# Supplementary material for: Skilled motor control of an inverted pendulum implies low entropy of states but high entropy of actions
Source: PLoS Comput Biol. 2023 Jan 6;19(1):e1010810. doi: 10.1371/journal.pcbi.1010810 (PMC9851554; doi:10.1371/journal.pcbi.1010810)
Supplement: S2 File — The dataset within the file contains the data collected during the experiment. Each CSV file named “FRI_p_l.csv” corresponds to a different trial, where “p” stands for an unique numerical participant’s identifier and “l” stands for pendulum length (where “2” corresponds to 0.2, “3” to 0.3 m, “4” to 0.4 m, etc.). In every file, rows correspond to subsequent time steps, sampled with a frequency of 0.017 s. For every recorded time step, each column contains: the action selected by the trial’s participant (“action”). The value 0 corresponds to a “no action”, the value 1 represents an action that pushes the pendulum towards the clockwise direction and the value 2 corresponds to an action that pushes the pendulum towards the anti-clockwise direction.the angular velocity of the pendulum at that time step (“ang. velocity”), measured in rad s−1.the angle of the pendulum at that time step (“angle”), measured in rad with values in the interval [0, 2π) rad. The angle 0 rad corresponds to the pendulum oriented in its upright position.the single utility value associated to the whole trial (“utility”). (ZIP) [file pcbi.1010810.s002.zip › ExperimentalData/FRI_25_7.csv]

action	angular vel.	angle	trial utility
0	0	3.2358	-4.2818
0	0	3.2358
0	0	3.2358
0	-0.017	3.2358
0	-0.017	3.2358
0	-0.017	3.2358
0	-0.017	3.2358
0	-0.017	3.2358
0	-0.034	3.2358
0	-0.034	3.2295
0	-0.034	3.2295
0	-0.034	3.2295
0	-0.051	3.2295
0	-0.051	3.2232
0	-0.051	3.2232
0	-0.051	3.2232
0	-0.068	3.2232
0	-0.068	3.217
0	-0.068	3.217
0	-0.068	3.217
0	-0.068	3.2107
2	-0.068	3.2107
2	-0.068	3.2044
2	-0.051	3.2044
2	-0.051	3.2044
2	-0.034	3.1981
2	-0.034	3.1981
2	-0.017	3.1981
2	-0.017	3.1981
2	0	3.1981
2	0	3.1981
2	0	3.1981
2	0	3.1981
2	0.017	3.1981
2	0.017	3.1981
2	0.034	3.1981
2	0.034	3.1981
2	0.051	3.2044
2	0.051	3.2044
2	0.068	3.2044
2	0.068	3.2107
2	0.085	3.2107
2	0.085	3.217
2	0.102	3.217
2	0.102	3.2232
2	0.119	3.2232
2	0.119	3.2295
2	0.136	3.2358
2	0.136	3.2358
2	0.153	3.2421
2	0.153	3.2484
2	0.153	3.2546
2	0.17	3.2546
2	0.17	3.2609
2	0.187	3.2672
2	0.187	3.2735
2	0.187	3.2798
2	0.204	3.2861
2	0.204	3.2923
2	0.204	3.2986
2	0.204	3.3049
2	0.221	3.3112
2	0.221	3.3175
2	0.221	3.3238
2	0.221	3.33
2	0.221	3.3363
2	0.238	3.3489
2	0.238	3.3552
2	0.238	3.3615
2	0.238	3.3677
2	0.238	3.374
2	0.238	3.3803
2	0.238	3.3929
2	0.238	3.3992
2	0.238	3.4054
2	0.238	3.4117
2	0.238	3.418
2	0.238	3.4306
2	0.238	3.4369
2	0.238	3.4431
2	0.238	3.4494
2	0.238	3.4557
2	0.238	3.462
2	0.238	3.4745
2	0.221	3.4808
2	0.221	3.4871
2	0.221	3.4934
2	0.221	3.4997
2	0.221	3.506
2	0.204	3.5122
2	0.204	3.5185
2	0.204	3.5248
0	0.187	3.5311
0	0.17	3.5374
0	0.153	3.5437
0	0.136	3.5499
0	0.119	3.5499
0	0.102	3.5562
0	0.085	3.5562
0	0.068	3.5625
0	0.051	3.5625
0	0.034	3.5625
1	0.017	3.5625
1	0	3.5625
1	-0.034	3.5625
1	-0.051	3.5625
1	-0.085	3.5625
1	-0.119	3.5562
1	-0.153	3.5562
1	-0.17	3.5499
1	-0.204	3.5437
1	-0.238	3.5374
1	-0.255	3.5248
1	-0.289	3.5185
1	-0.306	3.5122
1	-0.34	3.4997
1	-0.374	3.4871
1	-0.391	3.4808
1	-0.425	3.4683
1	-0.442	3.4494
1	-0.459	3.4369
1	-0.493	3.4243
1	-0.51	3.4054
1	-0.544	3.3929
1	-0.561	3.374
1	-0.578	3.3615
1	-0.595	3.3426
1	-0.612	3.3238
1	-0.629	3.3049
1	-0.663	3.2861
1	-0.68	3.2609
1	-0.68	3.2421
1	-0.697	3.2232
1	-0.714	3.1981
1	-0.731	3.1793
1	-0.748	3.1541
1	-0.748	3.1353
1	-0.765	3.1101
1	-0.782	3.085
1	-0.782	3.0599
1	-0.799	3.041
1	-0.799	3.0159
1	-0.799	2.9908
1	-0.799	2.9656
1	-0.816	2.9405
1	-0.816	2.9154
1	-0.816	2.8902
1	-0.816	2.8651
1	-0.816	2.84
1	-0.816	2.8211
1	-0.816	2.796
1	-0.799	2.7708
1	-0.799	2.7457
1	-0.799	2.7206
1	-0.782	2.6955
1	-0.782	2.6703
1	-0.765	2.6515
1	-0.765	2.6263
1	-0.748	2.6012
1	-0.748	2.5823
1	-0.731	2.5572
1	-0.714	2.5384
1	-0.697	2.5132
1	-0.68	2.4944
1	-0.68	2.4755
1	-0.663	2.4504
1	-0.646	2.4316
1	-0.629	2.4127
1	-0.612	2.3939
1	-0.595	2.375
1	-0.578	2.3562
1	-0.544	2.3436
1	-0.527	2.3247
1	-0.51	2.3122
1	-0.493	2.2933
1	-0.476	2.2808
1	-0.442	2.2682
1	-0.425	2.2494
1	-0.408	2.2368
1	-0.391	2.2242
1	-0.357	2.2179
1	-0.34	2.2054
1	-0.323	2.1928
1	-0.289	2.1865
1	-0.272	2.1802
1	-0.238	2.1677
0	-0.204	2.1614
0	-0.17	2.1551
0	-0.136	2.1488
2	-0.102	2.1488
2	-0.051	2.1425
2	0	2.1425
2	0.017	2.1425
2	0.068	2.1425
2	0.119	2.1488
2	0.17	2.1551
2	0.221	2.1614
2	0.255	2.1677
2	0.306	2.174
2	0.357	2.1865
2	0.408	2.1991
2	0.442	2.2117
2	0.493	2.2242
2	0.544	2.2431
2	0.578	2.2556
2	0.629	2.2745
2	0.663	2.2933
2	0.714	2.3185
2	0.748	2.3373
2	0.799	2.3624
2	0.833	2.3876
2	0.884	2.4127
2	0.918	2.4378
2	0.952	2.4693
2	0.986	2.4944
2	1.02	2.5258
2	1.054	2.5572
2	1.088	2.5949
2	1.122	2.6263
2	1.156	2.6578
2	1.19	2.6955
2	1.224	2.7332
2	1.241	2.7708
2	1.275	2.8085
2	1.292	2.8462
2	1.326	2.8839
2	1.343	2.9279
2	1.36	2.9656
2	1.377	3.0096
2	1.394	3.0473
2	1.411	3.0913
2	1.411	3.1353
2	1.428	3.1793
2	1.428	3.2232
2	1.445	3.2609
2	1.445	3.3049
2	1.445	3.3489
2	1.445	3.3929
2	1.445	3.4369
2	1.445	3.4808
2	1.445	3.5248
2	1.428	3.5688
2	1.428	3.6128
2	1.411	3.6568
2	1.411	3.7008
2	1.394	3.7384
2	1.377	3.7824
2	1.36	3.8264
2	1.343	3.8641
2	1.326	3.9018
2	1.309	3.9458
2	1.292	3.9835
2	1.275	4.0212
2	1.241	4.0589
2	1.224	4.0966
2	1.19	4.1343
2	1.173	4.172
2	1.139	4.2034
2	1.122	4.2411
2	1.088	4.2725
2	1.071	4.3039
2	1.037	4.3353
2	1.003	4.3667
2	0.969	4.3982
2	0.952	4.4296
2	0.918	4.4547
2	0.884	4.4798
2	0.85	4.5113
2	0.816	4.5364
2	0.799	4.5615
2	0.765	4.5804
2	0.731	4.6055
2	0.697	4.6244
2	0.663	4.6495
2	0.629	4.6683
2	0.612	4.6872
2	0.578	4.706
2	0.544	4.7186
2	0.51	4.7375
2	0.476	4.75
2	0.442	4.7689
2	0.408	4.7814
2	0.391	4.794
2	0.357	4.8003
0	0.306	4.8129
0	0.272	4.8191
1	0.221	4.8317
1	0.17	4.838
1	0.119	4.838
1	0.068	4.8443
1	0	4.8443
1	-0.034	4.8443
1	-0.085	4.8443
1	-0.136	4.838
1	-0.187	4.8317
1	-0.238	4.8254
1	-0.306	4.8191
1	-0.357	4.8066
1	-0.408	4.794
1	-0.459	4.7814
1	-0.51	4.7689
1	-0.578	4.75
1	-0.629	4.7312
1	-0.68	4.7123
1	-0.731	4.6935
1	-0.782	4.6683
1	-0.833	4.6432
1	-0.901	4.6181
1	-0.952	4.593
1	-1.003	4.5615
1	-1.054	4.5301
1	-1.105	4.4987
1	-1.156	4.461
1	-1.207	4.4296
1	-1.258	4.3919
1	-1.309	4.3479
1	-1.36	4.3102
1	-1.411	4.2662
1	-1.462	4.2222
1	-1.513	4.1783
1	-1.564	4.1343
1	-1.615	4.084
1	-1.649	4.0338
1	-1.7	3.9835
1	-1.734	3.9332
1	-1.785	3.883
1	-1.819	3.8264
1	-1.853	3.7699
1	-1.887	3.7133
1	-1.921	3.6568
1	-1.955	3.6002
1	-1.989	3.5374
1	-2.006	3.4808
1	-2.04	3.418
1	-2.057	3.3552
1	-2.074	3.2923
0	-2.074	3.2295
0	-2.074	3.1667
0	-2.074	3.1101
0	-2.074	3.0473
0	-2.074	2.9845
0	-2.057	2.9216
0	-2.04	2.8588
0	-2.04	2.796
0	-2.023	2.7332
0	-1.989	2.6766
0	-1.972	2.6138
0	-1.955	2.5572
0	-1.921	2.5007
0	-1.904	2.4378
0	-1.87	2.3813
0	-1.836	2.331
0	-1.802	2.2745
0	-1.768	2.2179
0	-1.734	2.1677
0	-1.7	2.1174
0	-1.666	2.0609
0	-1.615	2.0169
0	-1.581	1.9666
0	-1.547	1.9163
0	-1.496	1.8724
0	-1.462	1.8284
0	-1.411	1.7844
0	-1.377	1.7404
0	-1.326	1.7027
0	-1.292	1.665
0	-1.241	1.6273
0	-1.207	1.5896
0	-1.156	1.5519
0	-1.105	1.5205
0	-1.071	1.4828
0	-1.02	1.4514
0	-0.986	1.42
0	-0.935	1.3948
0	-0.901	1.3634
0	-0.85	1.3383
0	-0.816	1.3132
0	-0.765	1.288
0	-0.731	1.2692
0	-0.697	1.2441
0	-0.646	1.2252
0	-0.612	1.2064
0	-0.561	1.1875
0	-0.527	1.1687
0	-0.493	1.1561
0	-0.442	1.1435
0	-0.408	1.131
0	-0.374	1.1184
0	-0.34	1.1058
0	-0.289	1.0995
0	-0.255	1.087
0	-0.221	1.0807
0	-0.187	1.0744
0	-0.136	1.0681
0	-0.102	1.0681
0	-0.068	1.0618
1	-0.034	1.0618
1	0	1.0618
1	0	1.0618
1	0.034	1.0618
1	0.051	1.0618
1	0.085	1.0681
1	0.102	1.0681
1	0.136	1.0744
1	0.17	1.0744
1	0.187	1.0807
1	0.221	1.087
1	0.238	1.0933
1	0.272	1.1058
1	0.289	1.1121
0	0.34	1.1247
0	0.374	1.131
0	0.408	1.1435
0	0.442	1.1561
0	0.493	1.1749
0	0.527	1.1875
2	0.561	1.2064
2	0.612	1.2252
2	0.663	1.2441
2	0.731	1.2629
2	0.782	1.288
2	0.833	1.3132
2	0.884	1.3383
2	0.935	1.3634
2	0.986	1.3948
2	1.037	1.4263
2	1.088	1.4577
2	1.139	1.4891
2	1.207	1.5268
2	1.258	1.5645
2	1.309	1.6022
2	1.36	1.6399
2	1.411	1.6839
2	1.462	1.7279
2	1.513	1.7718
2	1.581	1.8158
2	1.632	1.8661
2	1.683	1.9163
2	1.734	1.9666
2	1.785	2.0232
2	1.819	2.0734
2	1.87	2.13
2	1.921	2.1865
2	1.972	2.2431
2	2.006	2.3059
2	2.057	2.3687
2	2.091	2.4316
2	2.125	2.4944
2	2.159	2.5572
2	2.193	2.62
0	2.21	2.6892
0	2.227	2.7583
0	2.244	2.8211
0	2.261	2.8902
0	2.261	2.9593
0	2.261	3.0284
0	2.261	3.0976
0	2.261	3.1667
0	2.261	3.2295
0	2.261	3.2986
0	2.244	3.3677
0	2.244	3.4369
0	2.227	3.4997
0	2.21	3.5688
0	2.176	3.6379
0	2.159	3.7008
0	2.142	3.7636
0	2.108	3.8264
0	2.074	3.8955
0	2.04	3.9521
0	2.006	4.0149
0	1.972	4.0777
0	1.938	4.1343
0	1.904	4.1908
0	1.87	4.2474
0	1.819	4.3039
0	1.785	4.3605
0	1.751	4.4107
0	1.7	4.4673
0	1.666	4.5175
0	1.615	4.5678
0	1.581	4.6118
0	1.53	4.6621
0	1.479	4.706
0	1.445	4.75
0	1.394	4.794
0	1.36	4.8317
0	1.309	4.8757
0	1.275	4.9134
0	1.224	4.9511
0	1.19	4.9888
0	1.139	5.0202
0	1.105	5.0579
0	1.054	5.0893
0	1.02	5.1207
0	0.986	5.1521
0	0.952	5.1836
0	0.901	5.2087
0	0.867	5.2338
0	0.833	5.2589
0	0.799	5.2841
0	0.765	5.3092
0	0.714	5.3343
0	0.68	5.3532
0	0.646	5.372
0	0.612	5.3909
0	0.578	5.4097
0	0.561	5.4286
0	0.527	5.4474
0	0.493	5.46
0	0.459	5.4726
0	0.425	5.4914
0	0.391	5.504
0	0.374	5.5103
0	0.34	5.5228
0	0.306	5.5354
0	0.272	5.5417
0	0.255	5.548
0	0.221	5.5605
0	0.187	5.5668
0	0.17	5.5731
0	0.136	5.5731
0	0.102	5.5794
0	0.085	5.5794
0	0.051	5.5857
0	0.034	5.5857
0	0	5.5857
0	-0.017	5.5857
0	-0.034	5.5857
0	-0.068	5.5857
0	-0.102	5.5794
0	-0.119	5.5794
0	-0.153	5.5731
0	-0.17	5.5668
0	-0.204	5.5605
0	-0.238	5.5543
0	-0.255	5.548
0	-0.289	5.5417
1	-0.323	5.5291
1	-0.357	5.5166
1	-0.408	5.5103
1	-0.442	5.4914
1	-0.493	5.4789
1	-0.527	5.4663
1	-0.578	5.4474
1	-0.612	5.4286
1	-0.663	5.4097
1	-0.697	5.3909
1	-0.748	5.3658
1	-0.799	5.3469
1	-0.833	5.3218
1	-0.884	5.2966
1	-0.935	5.2652
1	-0.986	5.2401
1	-1.02	5.2087
1	-1.071	5.1773
1	-1.122	5.1396
1	-1.173	5.1082
1	-1.224	5.0705
1	-1.275	5.0328
1	-1.326	4.9951
1	-1.377	4.9511
1	-1.428	4.9134
1	-1.496	4.8694
1	-1.547	4.8191
1	-1.598	4.7752
1	-1.649	4.7249
1	-1.7	4.6746
1	-1.751	4.6244
1	-1.802	4.5678
1	-1.853	4.5113
1	-1.921	4.4547
1	-1.972	4.3982
1	-2.023	4.3353
1	-2.074	4.2788
1	-2.108	4.216
1	-2.159	4.1468
1	-2.21	4.084
1	-2.261	4.0149
1	-2.295	3.9458
1	-2.329	3.8767
1	-2.38	3.8076
1	-2.414	3.7322
1	-2.448	3.6631
1	-2.465	3.5877
1	-2.499	3.5122
1	-2.533	3.4369
1	-2.55	3.3615
0	-2.55	3.2861
0	-2.55	3.2044
0	-2.55	3.129
0	-2.55	3.0536
0	-2.55	2.9782
0	-2.533	2.9028
0	-2.516	2.8211
0	-2.516	2.7457
0	-2.482	2.6703
0	-2.465	2.6012
0	-2.448	2.5258
0	-2.414	2.4504
0	-2.38	2.3813
0	-2.346	2.3059
0	-2.312	2.2368
0	-2.278	2.1677
0	-2.244	2.0986
0	-2.21	2.0357
0	-2.176	1.9666
0	-2.125	1.9038
0	-2.091	1.841
0	-2.04	1.7781
0	-2.006	1.7153
0	-1.955	1.6587
0	-1.904	1.5959
0	-1.87	1.5394
0	-1.819	1.4828
0	-1.785	1.4325
0	-1.734	1.376
0	-1.7	1.3257
0	-1.649	1.2755
0	-1.615	1.2252
0	-1.564	1.1812
0	-1.53	1.131
0	-1.496	1.087
0	-1.445	1.043
0	-1.411	0.99901
0	-1.377	0.95503
0	-1.343	0.91733
0	-1.309	0.87335
0	-1.275	0.83565
0	-1.241	0.79795
0	-1.207	0.76026
0	-1.19	0.72256
0	-1.156	0.69114
0	-1.122	0.65344
0	-1.105	0.62203
0	-1.071	0.59061
0	-1.054	0.55291
0	-1.037	0.5215
0	-1.003	0.49008
0	-0.986	0.46495
0	-0.969	0.43353
2	-0.952	0.40212
2	-0.918	0.37699
2	-0.901	0.34557
2	-0.867	0.32044
2	-0.85	0.29531
2	-0.816	0.27017
2	-0.799	0.24504
2	-0.782	0.21991
2	-0.748	0.20106
2	-0.731	0.17593
2	-0.714	0.15079
2	-0.697	0.13195
2	-0.68	0.1131
2	-0.663	0.087963
2	-0.646	0.069114
2	-0.629	0.050265
2	-0.612	0.031415
2	-0.612	0.012566
2	-0.595	6.2768
2	-0.578	6.258
2	-0.578	6.2454
2	-0.561	6.2265
2	-0.561	6.2077
2	-0.544	6.1951
2	-0.544	6.1763
2	-0.527	6.1574
2	-0.527	6.1449
2	-0.51	6.126
2	-0.51	6.1135
2	-0.51	6.0946
2	-0.51	6.082
2	-0.51	6.0632
2	-0.493	6.0506
2	-0.493	6.0318
2	-0.493	6.0192
2	-0.493	6.0066
2	-0.493	5.9878
2	-0.493	5.9752
2	-0.493	5.9564
2	-0.493	5.9438
2	-0.51	5.9313
2	-0.51	5.9124
2	-0.51	5.8998
2	-0.544	5.881
2	-0.561	5.8621
2	-0.578	5.8496
2	-0.595	5.8307
2	-0.612	5.8119
2	-0.629	5.793
2	-0.646	5.7742
2	-0.663	5.7553
2	-0.697	5.7302
2	-0.714	5.7113
2	-0.731	5.6925
2	-0.765	5.6674
2	-0.782	5.6422
2	-0.816	5.6171
2	-0.833	5.592
2	-0.867	5.5668
2	-0.884	5.5417
2	-0.918	5.5166
2	-0.952	5.4851
2	-0.986	5.46
2	-1.02	5.4286
2	-1.037	5.3972
2	-1.071	5.3658
2	-1.105	5.3281
2	-1.139	5.2966
2	-1.173	5.2589
2	-1.224	5.2275
2	-1.258	5.1898
2	-1.292	5.1521
2	-1.326	5.1082
2	-1.377	5.0705
2	-1.411	5.0265
2	-1.445	4.9825
2	-1.496	4.9385
2	-1.53	4.8945
1	-1.581	4.8443
1	-1.632	4.8003
1	-1.683	4.75
1	-1.734	4.6998
1	-1.785	4.6432
1	-1.836	4.5867
1	-1.887	4.5364
1	-1.938	4.4736
1	-2.006	4.417
1	-2.057	4.3542
1	-2.108	4.2914
1	-2.142	4.2285
1	-2.193	4.1657
1	-2.244	4.0966
1	-2.295	4.0275
1	-2.329	3.9583
1	-2.363	3.8892
1	-2.414	3.8138
1	-2.448	3.7447
0	-2.465	3.6693
0	-2.482	3.5939
0	-2.499	3.5185
0	-2.516	3.4431
0	-2.533	3.3677
0	-2.533	3.2923
0	-2.533	3.217
0	-2.533	3.1416
0	-2.533	3.0599
0	-2.533	2.9845
0	-2.516	2.9091
0	-2.499	2.8337
0	-2.482	2.7583
0	-2.465	2.6829
0	-2.448	2.6138
0	-2.431	2.5384
0	-2.397	2.463
0	-2.363	2.3939
0	-2.346	2.3247
0	-2.312	2.2494
0	-2.278	2.1802
0	-2.227	2.1174
0	-2.193	2.0483
0	-2.159	1.9855
0	-2.108	1.9163
0	-2.074	1.8535
0	-2.023	1.797
0	-1.989	1.7341
0	-1.938	1.6713
0	-1.904	1.6148
0	-1.853	1.5582
0	-1.819	1.5017
0	-1.768	1.4514
0	-1.734	1.3948
0	-1.683	1.3446
0	-1.649	1.2943
0	-1.598	1.2503
0	-1.564	1.2001
0	-1.513	1.1561
0	-1.479	1.1058
0	-1.445	1.0618
1	-1.394	1.0241
1	-1.377	0.98016
1	-1.36	0.93618
1	-1.326	0.89848
1	-1.309	0.86079
1	-1.292	0.8168
1	-1.258	0.7791
0	-1.241	0.74141
0	-1.207	0.70371
0	-1.173	0.67229
2	-1.156	0.63459
2	-1.122	0.60318
2	-1.071	0.56548
2	-1.037	0.53406
2	-1.003	0.50265
2	-0.986	0.47123
2	-0.952	0.4461
2	-0.918	0.41469
2	-0.884	0.38955
2	-0.867	0.36442
2	-0.833	0.33929
2	-0.799	0.31416
2	-0.782	0.28902
2	-0.765	0.26389
2	-0.731	0.24504
2	-0.714	0.21991
2	-0.697	0.20106
2	-0.68	0.17593
2	-0.646	0.15708
2	-0.629	0.13823
2	-0.612	0.11938
2	-0.595	0.10053
2	-0.578	0.08168
2	-0.578	0.062831
2	-0.561	0.050265
2	-0.544	0.031415
2	-0.527	0.012566
2	-0.51	0
2	-0.51	6.2642
2	-0.493	6.2517
2	-0.476	6.2391
2	-0.476	6.2203
2	-0.459	6.2077
2	-0.459	6.1951
2	-0.442	6.1826
2	-0.442	6.1637
2	-0.442	6.1512
2	-0.425	6.1386
2	-0.425	6.126
2	-0.425	6.1135
2	-0.408	6.1009
2	-0.408	6.0883
2	-0.408	6.0758
2	-0.408	6.0632
2	-0.408	6.0506
0	-0.408	6.0381
0	-0.425	6.0255
0	-0.425	6.0129
0	-0.442	6.0004
0	-0.459	5.9878
0	-0.476	5.9689
0	-0.476	5.9564
0	-0.493	5.9438
0	-0.51	5.925
1	-0.527	5.9124
1	-0.544	5.8936
1	-0.578	5.8747
1	-0.612	5.8621
1	-0.629	5.8433
1	-0.663	5.8182
1	-0.697	5.7993
1	-0.731	5.7805
1	-0.765	5.7553
1	-0.799	5.7302
1	-0.833	5.705
1	-0.867	5.6799
1	-0.901	5.6548
1	-0.935	5.6297
1	-0.969	5.5982
1	-1.003	5.5668
1	-1.054	5.5354
1	-1.088	5.504
1	-1.139	5.4726
1	-1.173	5.4349
1	-1.224	5.4035
1	-1.258	5.3658
1	-1.309	5.3218
1	-1.36	5.2841
1	-1.394	5.2401
1	-1.445	5.1961
1	-1.496	5.1521
1	-1.547	5.1082
1	-1.598	5.0642
1	-1.649	5.0139
1	-1.7	4.9637
1	-1.751	4.9071
1	-1.802	4.8568
1	-1.87	4.8003
1	-1.921	4.7437
1	-1.972	4.6872
1	-2.023	4.6244
0	-2.057	4.5615
0	-2.108	4.4987
0	-2.142	4.4359
0	-2.193	4.373
0	-2.227	4.3039
0	-2.261	4.2348
0	-2.295	4.172
0	-2.329	4.0966
0	-2.363	4.0275
0	-2.397	3.9583
0	-2.431	3.883
0	-2.448	3.8138
0	-2.482	3.7384
0	-2.499	3.6631
0	-2.516	3.5877
0	-2.533	3.5122
0	-2.55	3.4369
0	-2.55	3.3552
0	-2.567	3.2798
0	-2.567	3.2044
0	-2.567	3.1227
0	-2.567	3.0473
0	-2.55	2.9719
0	-2.55	2.8965
0	-2.533	2.8211
0	-2.516	2.7394
0	-2.499	2.664
0	-2.482	2.5949
0	-2.448	2.5195
0	-2.414	2.4441
0	-2.397	2.375
0	-2.363	2.2996
0	-2.329	2.2305
0	-2.295	2.1614
0	-2.244	2.0923
0	-2.21	2.0232
0	-2.176	1.9603
0	-2.125	1.8912
0	-2.091	1.8284
0	-2.04	1.7655
0	-2.006	1.709
0	-1.955	1.6462
0	-1.921	1.5896
0	-1.87	1.5331
0	-1.836	1.4765
0	-1.785	1.42
0	-1.751	1.3697
2	-1.7	1.3195
2	-1.649	1.2692
2	-1.598	1.2189
2	-1.547	1.1687
2	-1.496	1.1247
2	-1.445	1.0807
2	-1.394	1.0367
2	-1.343	0.99901
2	-1.292	0.95503
2	-1.241	0.91733
2	-1.207	0.87963
2	-1.156	0.84822
2	-1.105	0.81052
2	-1.071	0.7791
2	-1.02	0.74769
2	-0.986	0.71627
2	-0.952	0.68486
2	-0.901	0.65973
2	-0.867	0.63459
2	-0.833	0.60318
2	-0.799	0.58433
2	-0.765	0.5592
2	-0.731	0.53406
2	-0.697	0.51521
2	-0.663	0.49008
2	-0.629	0.47123
2	-0.595	0.45238
2	-0.561	0.43982
2	-0.544	0.42097
2	-0.51	0.40212
2	-0.476	0.38955
2	-0.459	0.37699
2	-0.425	0.36442
2	-0.391	0.35185
2	-0.374	0.33929
2	-0.34	0.32672
2	-0.323	0.31416
2	-0.289	0.30787
2	-0.272	0.29531
2	-0.238	0.28902
2	-0.221	0.28274
2	-0.204	0.27646
2	-0.17	0.27017
2	-0.153	0.26389
2	-0.136	0.25761
2	-0.102	0.25761
2	-0.085	0.25132
2	-0.068	0.25132
2	-0.034	0.25132
2	-0.017	0.24504
2	0	0.24504
2	0.017	0.24504
2	0.034	0.25132
2	0.051	0.25132
0	0.068	0.25132
0	0.068	0.25761
1	0.085	0.25761
1	0.085	0.25761
1	0.085	0.26389
1	0.085	0.26389
1	0.085	0.27017
1	0.085	0.27017
1	0.085	0.27646
1	0.085	0.27646
1	0.085	0.28274
1	0.085	0.28274
1	0.085	0.28902
1	0.085	0.28902
1	0.085	0.28902
1	0.085	0.29531
1	0.085	0.29531
1	0.085	0.30159
1	0.085	0.30159
1	0.102	0.30787
1	0.102	0.30787
1	0.102	0.31416
1	0.102	0.31416
1	0.102	0.32044
1	0.102	0.32044
1	0.102	0.32672
1	0.102	0.32672
1	0.102	0.333
1	0.119	0.33929
1	0.119	0.33929
1	0.119	0.34557
1	0.119	0.34557
1	0.119	0.35185
1	0.136	0.35814
1	0.136	0.35814
1	0.136	0.36442
1	0.136	0.3707
1	0.136	0.3707
1	0.153	0.37699
1	0.153	0.38327
1	0.153	0.38955
1	0.153	0.38955
1	0.17	0.39583
1	0.17	0.40212
1	0.17	0.4084
1	0.187	0.41469
1	0.187	0.42097
1	0.187	0.42725
1	0.204	0.43353
1	0.204	0.43982
0	0.221	0.4461
2	0.238	0.45238
2	0.272	0.45867
2	0.306	0.47123
2	0.34	0.47752
2	0.374	0.49008
2	0.391	0.50265
2	0.425	0.51521
2	0.459	0.52778
2	0.493	0.54035
2	0.527	0.5592
2	0.561	0.57176
2	0.595	0.59061
2	0.629	0.60946
2	0.68	0.62831
2	0.714	0.65344
2	0.748	0.67229
2	0.782	0.69742
2	0.816	0.72256
2	0.867	0.74769
2	0.901	0.77282
2	0.952	0.80424
2	0.986	0.82937
2	1.037	0.86079
2	1.071	0.8922
2	1.122	0.9299
2	1.173	0.96131
2	1.207	0.99901
2	1.258	1.0367
2	1.309	1.0744
2	1.36	1.1121
2	1.411	1.1561
2	1.462	1.2001
2	1.513	1.2441
2	1.564	1.288
2	1.615	1.3383
2	1.666	1.3886
2	1.717	1.4388
2	1.768	1.4891
2	1.819	1.5456
2	1.887	1.6022
2	1.938	1.6587
2	1.989	1.7153
2	2.04	1.7781
2	2.091	1.841
2	2.142	1.9038
2	2.193	1.9666
2	2.244	2.0357
2	2.295	2.1048
2	2.329	2.174
2	2.38	2.2431
2	2.431	2.3185
2	2.465	2.3939
2	2.499	2.463
2	2.533	2.5384
2	2.567	2.62
2	2.601	2.6955
2	2.635	2.7771
2	2.652	2.8525
0	2.669	2.9342
0	2.669	3.0159
0	2.669	3.0976
0	2.669	3.173
0	2.669	3.2546
0	2.652	3.3363
0	2.652	3.418
0	2.635	3.4934
0	2.618	3.5751
0	2.584	3.6505
0	2.567	3.7322
0	2.533	3.8076
0	2.516	3.883
0	2.482	3.9583
0	2.448	4.0338
0	2.414	4.1029
0	2.38	4.1783
0	2.329	4.2474
0	2.295	4.3165
0	2.261	4.3856
0	2.21	4.4547
0	2.176	4.5175
0	2.125	4.5867
0	2.074	4.6495
0	2.04	4.7123
0	1.989	4.7689
0	1.955	4.8317
0	1.904	4.8883
0	1.87	4.9448
0	1.819	5.0014
1	1.785	5.0516
1	1.734	5.1082
1	1.683	5.1584
1	1.632	5.2087
1	1.581	5.2589
1	1.53	5.3029
1	1.479	5.3469
1	1.428	5.3909
1	1.394	5.4349
1	1.343	5.4789
1	1.309	5.5166
1	1.258	5.5543
1	1.224	5.592
1	1.19	5.6297
1	1.139	5.6674
1	1.105	5.6988
1	1.071	5.7302
1	1.037	5.7616
1	1.003	5.793
1	0.969	5.8244
1	0.952	5.8559
1	0.918	5.881
1	0.884	5.9124
1	0.867	5.9375
1	0.833	5.9627
1	0.816	5.9878
1	0.782	6.0129
1	0.765	6.0318
1	0.748	6.0569
1	0.714	6.082
1	0.697	6.1009
1	0.68	6.1197
1	0.663	6.1449
1	0.646	6.1637
1	0.629	6.1826
1	0.612	6.2014
1	0.595	6.2203
1	0.578	6.2391
1	0.578	6.2517
1	0.561	6.2705
1	0.544	0.0062831
1	0.544	0.025132
1	0.527	0.037699
1	0.51	0.056548
1	0.51	0.069114
1	0.493	0.087963
1	0.493	0.10053
1	0.476	0.1131
1	0.476	0.13195
1	0.476	0.14451
1	0.459	0.15708
1	0.459	0.17593
1	0.459	0.18849
1	0.459	0.20106
1	0.459	0.21363
1	0.442	0.22619
1	0.442	0.24504
1	0.442	0.25761
1	0.442	0.27017
1	0.442	0.28274
1	0.442	0.29531
1	0.442	0.30787
0	0.459	0.32672
0	0.476	0.33929
0	0.493	0.35185
0	0.51	0.3707
2	0.527	0.38327
2	0.544	0.40212
2	0.578	0.41469
2	0.612	0.43353
2	0.629	0.45238
2	0.663	0.47123
2	0.697	0.49637
2	0.731	0.51521
2	0.765	0.54035
2	0.799	0.56548
2	0.833	0.58433
2	0.867	0.61574
2	0.901	0.64088
2	0.935	0.66601
2	0.986	0.69742
2	1.02	0.72884
2	1.054	0.76026
2	1.105	0.79167
2	1.139	0.82309
2	1.19	0.86079
2	1.224	0.89848
2	1.275	0.93618
2	1.326	0.97388
2	1.36	1.0116
2	1.411	1.0556
2	1.462	1.0995
2	1.513	1.1435
2	1.564	1.1875
2	1.615	1.2378
2	1.666	1.288
2	1.717	1.3383
2	1.768	1.3886
2	1.819	1.4451
2	1.87	1.5017
2	1.921	1.5582
2	1.989	1.6148
2	2.04	1.6776
2	2.091	1.7404
2	2.142	1.8033
2	2.193	1.8661
2	2.244	1.9352
2	2.295	2.0043
2	2.346	2.0734
0	2.38	2.1425
0	2.414	2.2179
0	2.448	2.287
0	2.465	2.3624
0	2.499	2.4378
0	2.533	2.5132
0	2.55	2.5886
0	2.567	2.664
0	2.584	2.7457
0	2.601	2.8211
0	2.601	2.9028
0	2.618	2.9782
0	2.618	3.0599
0	2.618	3.1353
0	2.618	3.217
0	2.618	3.2923
0	2.601	3.374
0	2.584	3.4494
0	2.567	3.5311
0	2.55	3.6065
0	2.533	3.6819
0	2.499	3.7573
0	2.482	3.8327
0	2.448	3.9081
0	2.414	3.9835
0	2.38	4.0526
0	2.346	4.1217
0	2.312	4.1971
0	2.278	4.2662
0	2.227	4.3291
0	2.193	4.3982
0	2.142	4.461
0	2.108	4.5301
0	2.057	4.5867
0	2.023	4.6495
0	1.972	4.7123
0	1.921	4.7689
0	1.887	4.8254
0	1.836	4.882
0	1.802	4.9385
0	1.751	4.9951
0	1.717	5.0453
0	1.666	5.0956
1	1.632	5.1459
1	1.581	5.1961
1	1.53	5.2401
1	1.479	5.2841
1	1.428	5.3281
1	1.394	5.372
1	1.343	5.416
1	1.292	5.4537
1	1.258	5.4914
1	1.207	5.5291
1	1.173	5.5668
1	1.139	5.5982
1	1.088	5.6359
1	1.054	5.6674
1	1.02	5.6988
1	0.986	5.7302
1	0.952	5.7553
1	0.918	5.7867
1	0.884	5.8119
1	0.85	5.8433
1	0.833	5.8684
1	0.799	5.8936
1	0.765	5.9124
1	0.748	5.9375
1	0.714	5.9627
1	0.697	5.9815
1	0.663	6.0004
1	0.646	6.0192
1	0.629	6.0381
1	0.595	6.0569
1	0.578	6.0758
1	0.561	6.0946
1	0.544	6.1135
1	0.527	6.126
1	0.51	6.1449
1	0.493	6.1574
1	0.476	6.1763
1	0.459	6.1889
1	0.442	6.2014
1	0.425	6.214
1	0.408	6.2265
1	0.391	6.2391
1	0.391	6.2517
1	0.374	6.2642
1	0.357	6.2768
1	0.34	0
1	0.34	0.012566
1	0.323	0.025132
1	0.306	0.031415
1	0.306	0.043982
1	0.289	0.050265
1	0.289	0.062831
1	0.272	0.069114
1	0.272	0.075397
1	0.255	0.087963
1	0.255	0.094246
1	0.238	0.10053
1	0.238	0.10681
1	0.238	0.1131
1	0.221	0.12566
1	0.221	0.13195
1	0.221	0.13823
1	0.204	0.14451
1	0.204	0.15079
1	0.204	0.15708
1	0.187	0.16336
1	0.187	0.16964
1	0.187	0.17593
1	0.187	0.18221
1	0.17	0.18221
1	0.17	0.18849
1	0.17	0.19478
1	0.17	0.20106
1	0.17	0.20734
1	0.153	0.21363
1	0.153	0.21363
1	0.153	0.21991
1	0.153	0.22619
1	0.153	0.23247
1	0.153	0.23876
1	0.153	0.23876
1	0.153	0.24504
1	0.153	0.25132
1	0.153	0.25761
1	0.153	0.25761
1	0.153	0.26389
1	0.136	0.27017
1	0.136	0.27017
1	0.136	0.27646
1	0.153	0.28274
1	0.153	0.28902
1	0.153	0.28902
1	0.153	0.29531
1	0.153	0.30159
1	0.153	0.30787
1	0.153	0.30787
1	0.153	0.31416
1	0.153	0.32044
1	0.153	0.32672
1	0.153	0.32672
1	0.153	0.333
1	0.17	0.33929
1	0.17	0.34557
1	0.17	0.35185
1	0.17	0.35814
1	0.17	0.36442
1	0.187	0.36442
1	0.187	0.3707
1	0.187	0.37699
1	0.187	0.38327
1	0.204	0.38955
1	0.204	0.39583
1	0.204	0.40212
1	0.221	0.4084
1	0.221	0.41469
1	0.221	0.42097
1	0.238	0.42725
1	0.238	0.43982
1	0.238	0.4461
1	0.255	0.45238
0	0.272	0.45867
0	0.289	0.47123
0	0.306	0.47752
0	0.323	0.49008
0	0.34	0.49637
2	0.374	0.50893
2	0.408	0.5215
2	0.442	0.53406
2	0.476	0.54663
2	0.51	0.56548
2	0.544	0.57805
2	0.578	0.59689
2	0.612	0.61574
2	0.646	0.63459
2	0.68	0.65344
2	0.714	0.67229
2	0.765	0.69742
2	0.799	0.72256
2	0.833	0.74769
2	0.884	0.77282
2	0.918	0.79795
2	0.952	0.82309
2	1.003	0.8545
2	1.054	0.88592
2	1.088	0.91733
2	1.139	0.95503
2	1.19	0.98645
2	1.224	1.0241
2	1.275	1.0618
2	1.326	1.0995
2	1.377	1.1435
2	1.428	1.1875
2	1.479	1.2315
2	1.53	1.2755
2	1.581	1.3195
2	1.632	1.3697
2	1.683	1.42
2	1.734	1.4703
2	1.802	1.5268
2	1.853	1.5771
2	1.904	1.6336
2	1.955	1.6964
2	2.006	1.753
2	2.057	1.8158
2	2.108	1.8786
0	2.159	1.9415
0	2.193	2.0106
0	2.227	2.0734
0	2.261	2.1425
0	2.295	2.2117
0	2.329	2.2808
0	2.363	2.3499
0	2.38	2.419
0	2.414	2.4944
0	2.431	2.5698
0	2.465	2.6389
0	2.482	2.7143
0	2.482	2.7897
0	2.499	2.8651
0	2.516	2.9405
0	2.516	3.0159
0	2.516	3.0913
0	2.516	3.1667
0	2.516	3.2421
0	2.499	3.3175
0	2.499	3.3929
0	2.482	3.4683
0	2.465	3.5437
0	2.448	3.6191
0	2.431	3.6882
0	2.397	3.7636
0	2.363	3.8327
0	2.346	3.9081
0	2.312	3.9772
0	2.278	4.0463
0	2.244	4.1154
0	2.21	4.1783
0	2.159	4.2474
0	2.125	4.3102
0	2.074	4.373
0	2.04	4.4359
0	1.989	4.4987
0	1.955	4.5553
0	1.904	4.6118
0	1.87	4.6683
0	1.819	4.7249
0	1.785	4.7814
0	1.734	4.8317
0	1.7	4.8883
0	1.649	4.9385
0	1.615	4.9825
0	1.564	5.0328
0	1.53	5.0767
0	1.479	5.127
0	1.445	5.171
0	1.411	5.215
0	1.36	5.2527
0	1.326	5.2966
0	1.292	5.3343
0	1.258	5.372
0	1.224	5.4097
0	1.19	5.4474
0	1.156	5.4851
0	1.139	5.5166
0	1.105	5.5543
0	1.071	5.5857
0	1.054	5.6171
0	1.02	5.6485
1	0.986	5.6799
1	0.952	5.705
1	0.918	5.7365
1	0.884	5.7616
1	0.85	5.793
1	0.833	5.8182
1	0.799	5.8433
1	0.765	5.8621
1	0.731	5.8873
1	0.714	5.9061
1	0.68	5.9313
1	0.663	5.9501
1	0.629	5.9689
1	0.612	5.9878
1	0.578	6.0066
1	0.561	6.0255
1	0.544	6.0381
1	0.51	6.0569
1	0.493	6.0695
1	0.476	6.0883
1	0.459	6.1009
1	0.442	6.1135
1	0.408	6.126
1	0.391	6.1386
1	0.374	6.1512
1	0.357	6.1637
1	0.34	6.1763
1	0.323	6.1826
1	0.306	6.1951
1	0.306	6.2014
1	0.289	6.214
1	0.272	6.2203
1	0.255	6.2265
1	0.238	6.2391
1	0.221	6.2454
1	0.221	6.2517
1	0.204	6.258
1	0.187	6.2642
1	0.17	6.2705
1	0.17	6.2768
1	0.153	0
1	0.136	0
1	0.136	0.0062831
1	0.119	0.012566
1	0.102	0.012566
1	0.102	0.018849
1	0.085	0.018849
1	0.085	0.025132
1	0.068	0.025132
1	0.051	0.025132
1	0.051	0.031415
1	0.034	0.031415
1	0.034	0.031415
1	0.017	0.031415
1	0	0.031415
1	0	0.031415
1	0	0.031415
1	0	0.031415
1	-0.017	0.031415
1	-0.034	0.031415
1	-0.034	0.031415
1	-0.051	0.031415
1	-0.051	0.025132
1	-0.068	0.025132
1	-0.085	0.025132
1	-0.085	0.018849
1	-0.102	0.018849
1	-0.102	0.012566
1	-0.119	0.012566
1	-0.136	0.0062831
1	-0.136	0
1	-0.153	6.2831
1	-0.17	6.2768
0	-0.17	6.2705
0	-0.17	6.2642
0	-0.17	6.258
0	-0.17	6.2517
2	-0.17	6.2517
2	-0.153	6.2454
2	-0.153	6.2391
2	-0.136	6.2328
2	-0.136	6.2265
2	-0.119	6.2265
2	-0.119	6.2203
2	-0.102	6.2203
2	-0.085	6.214
2	-0.085	6.214
2	-0.068	6.2077
2	-0.068	6.2077
2	-0.051	6.2077
2	-0.051	6.2014
2	-0.034	6.2014
2	-0.034	6.2014
2	-0.034	6.2014
2	-0.017	6.1951
2	-0.017	6.1951
2	0	6.1951
2	0	6.1951
2	0	6.1951
2	0	6.1951
2	0.017	6.1951
2	0.017	6.2014
2	0.034	6.2014
2	0.034	6.2014
2	0.051	6.2014
2	0.051	6.2014
2	0.068	6.2077
2	0.068	6.2077
2	0.085	6.2077
2	0.085	6.214
2	0.102	6.214
2	0.102	6.2203
0	0.102	6.2203
0	0.102	6.2265
0	0.102	6.2265
0	0.102	6.2328
0	0.102	6.2328
0	0.085	6.2391
0	0.085	6.2391
0	0.085	6.2454
1	0.085	6.2454
1	0.068	6.2517
1	0.068	6.2517
1	0.051	6.2517
1	0.034	6.258
1	0.017	6.258
1	0.017	6.258
1	0	6.258
1	0	6.258
0	0	6.258
0	0	6.258
0	0	6.258
0	0	6.258
0	0	6.258
0	0	6.258
0	0	6.258
0	0	6.258
0	0	6.258
0	0	6.258
0	0	6.258
0	-0.017	6.2517
0	-0.017	6.2517
0	-0.017	6.2517
0	-0.017	6.2517
0	-0.017	6.2517
0	-0.017	6.2517
0	-0.017	6.2517
0	-0.017	6.2517
0	-0.017	6.2517
0	-0.017	6.2454
0	-0.017	6.2454
0	-0.017	6.2454
0	-0.017	6.2454
0	-0.017	6.2454
0	-0.034	6.2454
0	-0.034	6.2454
0	-0.034	6.2391
2	-0.034	6.2391
2	-0.017	6.2391
2	-0.017	6.2391
2	0	6.2391
2	0	6.2391
2	0	6.2391
2	0.017	6.2391
2	0.017	6.2391
2	0.034	6.2391
2	0.034	6.2391
2	0.051	6.2454
2	0.068	6.2454
2	0.068	6.2454
2	0.085	6.2517
2	0.085	6.2517
0	0.085	6.258
0	0.085	6.258
0	0.085	6.258
0	0.085	6.2642
0	0.085	6.2642
0	0.085	6.2705
0	0.085	6.2705
0	0.085	6.2768
0	0.085	6.2768
0	0.085	0
0	0.085	0
0	0.085	0
0	0.085	0.0062831
1	0.085	0.0062831
1	0.068	0.012566
1	0.068	0.012566
1	0.051	0.012566
1	0.034	0.018849
1	0.034	0.018849
1	0.017	0.018849
1	0.017	0.018849
0	0.017	0.018849
0	0.017	0.018849
0	0.017	0.018849
0	0.017	0.025132
0	0.017	0.025132
0	0.017	0.025132
0	0.017	0.025132
0	0.017	0.025132
0	0.017	0.025132
0	0.017	0.025132
0	0.017	0.025132
0	0.017	0.031415
0	0.017	0.031415
0	0.034	0.031415
1	0.034	0.031415
1	0.017	0.031415
1	0	0.031415
1	0	0.031415
1	0	0.031415
1	0	0.031415
1	-0.017	0.031415
1	-0.034	0.031415
1	-0.034	0.031415
1	-0.051	0.031415
1	-0.051	0.025132
1	-0.068	0.025132
1	-0.085	0.025132
1	-0.085	0.018849
1	-0.102	0.018849
0	-0.102	0.012566
0	-0.102	0.012566
0	-0.102	0.0062831
0	-0.102	0.0062831
0	-0.102	0
0	-0.102	0
0	-0.102	6.2768
0	-0.102	6.2768
0	-0.102	6.2705
0	-0.102	6.2705
0	-0.102	6.2642
0	-0.102	6.2642
0	-0.102	6.258
0	-0.102	6.258
0	-0.102	6.2517
0	-0.102	6.2517
0	-0.102	6.2454
0	-0.102	6.2454
2	-0.102	6.2391
2	-0.102	6.2391
2	-0.085	6.2328
2	-0.068	6.2328
2	-0.068	6.2265
2	-0.051	6.2265
2	-0.051	6.2265
2	-0.034	6.2265
2	-0.034	6.2203
2	-0.017	6.2203
2	-0.017	6.2203
2	0	6.2203
2	0	6.2203
2	0	6.2203
2	0	6.2203
2	0.017	6.2203
2	0.034	6.2203
0	0.017	6.2203
0	0.017	6.2265
0	0.017	6.2265
0	0.017	6.2265
0	0.017	6.2265
0	0.017	6.2265
0	0.017	6.2265
0	0	6.2265
0	0	6.2265
0	0	6.2265
0	0	6.2265
0	0	6.2265
0	0	6.2265
0	0	6.2265
0	0	6.2265
0	0	6.2265
0	0	6.2265
0	0	6.2265
0	0	6.2265
0	0	6.2265
0	0	6.2265
0	0	6.2265
0	0	6.2265
0	-0.017	6.2265
0	-0.017	6.2265
0	-0.017	6.2265
0	-0.017	6.2265
0	-0.017	6.2265
0	-0.017	6.2203
0	-0.017	6.2203
2	-0.034	6.2203
2	-0.017	6.2203
2	-0.017	6.2203
2	0	6.2203
2	0	6.2203
2	0	6.2203
2	0.017	6.2203
2	0.017	6.2203
2	0.034	6.2203
2	0.034	6.2203
2	0.051	6.2265
2	0.051	6.2265
0	0.051	6.2265
0	0.051	6.2265
0	0.051	6.2328
0	0.051	6.2328
0	0.051	6.2328
0	0.034	6.2391
0	0.034	6.2391
0	0.034	6.2391
0	0.034	6.2391
0	0.034	6.2391
0	0.034	6.2454
0	0.034	6.2454
0	0.034	6.2454
0	0.034	6.2454
0	0.034	6.2454
0	0.034	6.2517
0	0.017	6.2517
0	0.017	6.2517
0	0.017	6.2517
0	0.017	6.2517
0	0.017	6.2517
0	0.017	6.2517
0	0.017	6.258
0	0.017	6.258
0	0.017	6.258
0	0.017	6.258
0	0.017	6.258
0	0.017	6.258
0	0.017	6.258
0	0.017	6.258
0	0.017	6.258
0	0.017	6.2642
0	0.017	6.2642
0	0	6.2642
0	0	6.2642
0	0	6.2642
0	0	6.2642
0	0	6.2642
0	0	6.2642
0	0	6.2642
0	0	6.2642
0	0	6.2642
0	0	6.2642
0	0	6.2642
0	0	6.2642
0	0	6.2642
0	0	6.2642
0	0	6.2642
0	0	6.2642
0	0	6.2705
0	0	6.2705
0	0	6.2705
0	0	6.2705
0	0	6.2705
0	0	6.2705
0	0	6.2705
0	0	6.2705
0	0	6.2705
0	0	6.2705
0	0	6.2705
0	0	6.2705
0	0	6.2705
0	0	6.2705
0	0	6.2705
0	0	6.2705
0	0	6.2705
0	0	6.2705
0	0	6.2705
0	0	6.2705
0	0	6.2705
0	0	6.2705
0	0	6.2705
0	0	6.2705
0	0	6.2705
0	0	6.2705
0	0	6.2642
0	0	6.2642
0	0	6.2642
0	0	6.2642
0	0	6.2642
0	0	6.2642
0	0	6.2642
0	0	6.2642
0	0	6.2642
0	0	6.2642
0	0	6.2642
0	0	6.2642
0	0	6.2642
0	0	6.2642
0	0	6.2642
2	0	6.2642
2	0	6.2642
2	0	6.2642
2	0	6.2642
2	0.017	6.2642
2	0.034	6.2642
2	0.034	6.2642
2	0.051	6.2642
0	0.051	6.2705
0	0.051	6.2705
0	0.051	6.2705
0	0.051	6.2705
0	0.051	6.2768
0	0.051	6.2768
0	0.051	6.2768
0	0.051	0
0	0.051	0
0	0.051	0
0	0.051	0
0	0.051	0.0062831
0	0.051	0.0062831
0	0.051	0.0062831
0	0.051	0.0062831
0	0.051	0.012566
1	0.051	0.012566
1	0.034	0.012566
1	0.034	0.012566
1	0.017	0.018849
1	0	0.018849
1	0	0.018849
1	0	0.018849
1	0	0.018849
1	-0.017	0.018849
1	-0.034	0.012566
0	-0.034	0.012566
0	-0.034	0.012566
0	-0.034	0.012566
0	-0.034	0.012566
0	-0.017	0.012566
0	-0.017	0.0062831
0	-0.017	0.0062831
0	-0.017	0.0062831
0	-0.017	0.0062831
0	-0.017	0.0062831
0	-0.017	0.0062831
0	-0.017	0.0062831
0	-0.017	0
0	-0.017	0
0	-0.017	0
0	-0.017	0
0	-0.017	0
0	-0.017	0
0	-0.017	0
0	-0.017	6.2768
0	-0.017	6.2768
0	-0.017	6.2768
0	-0.017	6.2768
0	-0.017	6.2768
0	-0.017	6.2768
0	-0.017	6.2768
0	-0.017	6.2705
0	-0.017	6.2705
0	-0.017	6.2705
0	-0.017	6.2705
0	-0.017	6.2705
0	-0.017	6.2705
0	-0.017	6.2705
0	-0.017	6.2642
0	-0.017	6.2642
0	-0.034	6.2642
0	-0.034	6.2642
0	-0.034	6.2642
0	-0.034	6.2642
0	-0.034	6.258
0	-0.034	6.258
0	-0.034	6.258
0	-0.034	6.258
2	-0.034	6.258
2	-0.017	6.258
2	-0.017	6.2517
2	0	6.2517
2	0	6.2517
2	0	6.2517
2	0.017	6.2517
2	0.017	6.258
2	0.034	6.258
0	0.034	6.258
0	0.034	6.258
0	0.034	6.258
0	0.034	6.2642
0	0.034	6.2642
0	0.034	6.2642
0	0.034	6.2642
0	0.034	6.2642
0	0.034	6.2642
0	0.034	6.2705
0	0.034	6.2705
0	0.034	6.2705
0	0.017	6.2705
0	0.017	6.2705
0	0.017	6.2705
0	0.017	6.2768
0	0.017	6.2768
0	0.017	6.2768
0	0.017	6.2768
0	0.017	6.2768
0	0.017	6.2768
0	0.017	6.2768
0	0.017	0
0	0.017	0
[truncated: 5,162 more rows]
