# Supplementary material for: Skilled motor control of an inverted pendulum implies low entropy of states but high entropy of actions
Source: PLoS Comput Biol. 2023 Jan 6;19(1):e1010810. doi: 10.1371/journal.pcbi.1010810 (PMC9851554; doi:10.1371/journal.pcbi.1010810)
Supplement: S2 File — The dataset within the file contains the data collected during the experiment. Each CSV file named “FRI_p_l.csv” corresponds to a different trial, where “p” stands for an unique numerical participant’s identifier and “l” stands for pendulum length (where “2” corresponds to 0.2, “3” to 0.3 m, “4” to 0.4 m, etc.). In every file, rows correspond to subsequent time steps, sampled with a frequency of 0.017 s. For every recorded time step, each column contains: the action selected by the trial’s participant (“action”). The value 0 corresponds to a “no action”, the value 1 represents an action that pushes the pendulum towards the clockwise direction and the value 2 corresponds to an action that pushes the pendulum towards the anti-clockwise direction.the angular velocity of the pendulum at that time step (“ang. velocity”), measured in rad s−1.the angle of the pendulum at that time step (“angle”), measured in rad with values in the interval [0, 2π) rad. The angle 0 rad corresponds to the pendulum oriented in its upright position.the single utility value associated to the whole trial (“utility”). (ZIP) [file pcbi.1010810.s002.zip › ExperimentalData/FRI_18_7.csv]

action	angular vel.	angle	trial utility
0	0	3.2358	-3.3815
0	0	3.2358
0	0	3.2358
0	-0.017	3.2358
0	-0.017	3.2358
0	-0.017	3.2358
0	-0.017	3.2358
0	-0.017	3.2358
0	-0.034	3.2358
0	-0.034	3.2295
0	-0.034	3.2295
0	-0.034	3.2295
0	-0.051	3.2295
0	-0.051	3.2232
0	-0.051	3.2232
0	-0.051	3.2232
0	-0.068	3.2232
0	-0.068	3.217
0	-0.068	3.217
0	-0.068	3.217
0	-0.068	3.2107
0	-0.068	3.2107
0	-0.085	3.2044
0	-0.085	3.2044
0	-0.085	3.1981
0	-0.085	3.1981
0	-0.085	3.1981
0	-0.085	3.1918
0	-0.102	3.1918
0	-0.102	3.1855
0	-0.102	3.1855
0	-0.102	3.1793
0	-0.102	3.1793
0	-0.102	3.173
0	-0.102	3.173
0	-0.102	3.1667
2	-0.102	3.1604
2	-0.102	3.1604
2	-0.085	3.1541
2	-0.068	3.1541
2	-0.068	3.1541
2	-0.051	3.1478
2	-0.034	3.1478
2	-0.034	3.1478
2	-0.017	3.1478
2	0	3.1478
2	0	3.1478
2	0	3.1478
2	0.017	3.1478
2	0.017	3.1478
2	0.034	3.1478
2	0.051	3.1478
2	0.051	3.1478
2	0.068	3.1541
2	0.068	3.1541
2	0.085	3.1604
2	0.102	3.1604
2	0.102	3.1667
2	0.119	3.1667
2	0.136	3.173
2	0.136	3.173
2	0.153	3.1793
2	0.153	3.1855
2	0.17	3.1918
2	0.17	3.1981
2	0.187	3.2044
2	0.187	3.2044
2	0.204	3.2107
2	0.204	3.217
2	0.221	3.2295
2	0.221	3.2358
2	0.238	3.2421
2	0.238	3.2484
2	0.255	3.2546
2	0.255	3.2609
2	0.255	3.2735
2	0.272	3.2798
2	0.272	3.2861
2	0.272	3.2986
2	0.272	3.3049
2	0.289	3.3112
2	0.289	3.3238
2	0.289	3.33
2	0.289	3.3426
2	0.289	3.3489
2	0.306	3.3615
2	0.306	3.3677
2	0.306	3.374
2	0.306	3.3866
2	0.306	3.3929
2	0.306	3.4054
2	0.306	3.4117
2	0.306	3.4243
2	0.306	3.4306
2	0.306	3.4431
2	0.306	3.4494
2	0.306	3.462
2	0.289	3.4683
2	0.289	3.4808
2	0.289	3.4871
2	0.289	3.4997
2	0.289	3.506
2	0.272	3.5122
2	0.272	3.5248
2	0.272	3.5311
2	0.272	3.5374
2	0.255	3.5499
2	0.255	3.5562
2	0.255	3.5625
2	0.238	3.5688
2	0.238	3.5814
2	0.221	3.5877
2	0.221	3.5939
2	0.204	3.6002
2	0.204	3.6065
2	0.204	3.6128
2	0.187	3.6191
2	0.187	3.6254
2	0.17	3.6316
2	0.17	3.6316
2	0.153	3.6379
2	0.136	3.6442
2	0.136	3.6505
2	0.119	3.6505
2	0.119	3.6568
2	0.102	3.6631
2	0.102	3.6631
2	0.085	3.6693
2	0.068	3.6693
2	0.068	3.6693
2	0.051	3.6756
2	0.051	3.6756
2	0.034	3.6756
2	0.017	3.6756
2	0.017	3.6819
2	0	3.6819
2	0	3.6819
2	0	3.6819
0	-0.017	3.6819
1	-0.051	3.6756
1	-0.085	3.6756
1	-0.119	3.6693
1	-0.153	3.6693
1	-0.17	3.6631
1	-0.204	3.6568
1	-0.238	3.6505
1	-0.272	3.6442
1	-0.306	3.6316
1	-0.34	3.6254
1	-0.374	3.6128
1	-0.408	3.6002
1	-0.425	3.5877
1	-0.459	3.5751
1	-0.493	3.5562
1	-0.527	3.5437
1	-0.544	3.5248
1	-0.578	3.5122
1	-0.595	3.4934
1	-0.629	3.4745
1	-0.646	3.4557
1	-0.68	3.4369
1	-0.697	3.4117
1	-0.714	3.3929
1	-0.748	3.3677
1	-0.765	3.3489
1	-0.782	3.3238
1	-0.799	3.2986
1	-0.816	3.2735
1	-0.833	3.2484
1	-0.85	3.2232
1	-0.867	3.1981
1	-0.884	3.173
1	-0.884	3.1478
1	-0.901	3.1164
1	-0.918	3.0913
1	-0.918	3.0661
1	-0.918	3.0347
1	-0.935	3.0096
1	-0.935	2.9782
1	-0.935	2.9531
1	-0.935	2.9216
1	-0.952	2.8902
1	-0.952	2.8651
1	-0.952	2.8337
1	-0.935	2.8085
1	-0.935	2.7771
1	-0.935	2.752
1	-0.935	2.7206
1	-0.918	2.6955
1	-0.918	2.664
1	-0.901	2.6389
1	-0.901	2.6138
1	-0.884	2.5823
1	-0.867	2.5572
1	-0.867	2.5321
1	-0.85	2.507
1	-0.833	2.4818
1	-0.816	2.4567
1	-0.799	2.4316
1	-0.782	2.4064
1	-0.765	2.3813
1	-0.748	2.3624
1	-0.731	2.3373
1	-0.714	2.3185
1	-0.68	2.2933
1	-0.663	2.2745
1	-0.646	2.2556
1	-0.629	2.2368
1	-0.595	2.2179
1	-0.578	2.1991
1	-0.544	2.1802
1	-0.527	2.1677
1	-0.51	2.1488
1	-0.476	2.1362
1	-0.459	2.1237
0	-0.425	2.1111
0	-0.374	2.0986
0	-0.34	2.086
0	-0.306	2.0734
0	-0.272	2.0671
0	-0.238	2.0609
0	-0.187	2.0546
0	-0.153	2.0483
0	-0.119	2.042
0	-0.085	2.0357
0	-0.034	2.0357
0	0	2.0357
0	0.017	2.0357
0	0.051	2.0357
0	0.102	2.042
0	0.136	2.042
0	0.17	2.0483
0	0.204	2.0546
2	0.255	2.0609
2	0.289	2.0671
2	0.34	2.0797
2	0.391	2.0923
2	0.442	2.1048
2	0.493	2.1174
2	0.544	2.1362
2	0.578	2.1488
2	0.629	2.1677
2	0.68	2.1865
2	0.731	2.2117
2	0.765	2.2368
2	0.816	2.2556
2	0.85	2.2808
2	0.901	2.3122
2	0.952	2.3373
2	0.986	2.3687
2	1.02	2.4001
2	1.071	2.4316
2	1.105	2.463
2	1.139	2.4944
2	1.173	2.5321
2	1.207	2.5698
2	1.241	2.6012
2	1.275	2.6389
2	1.309	2.6829
2	1.343	2.7206
2	1.36	2.7646
2	1.394	2.8023
2	1.411	2.8462
2	1.445	2.8902
2	1.462	2.9342
2	1.479	2.9782
2	1.496	3.0222
2	1.513	3.0661
2	1.513	3.1101
2	1.53	3.1604
2	1.547	3.2044
2	1.547	3.2484
2	1.547	3.2986
2	1.564	3.3426
2	1.564	3.3929
2	1.564	3.4369
2	1.547	3.4871
2	1.547	3.5311
2	1.547	3.5814
2	1.53	3.6254
2	1.53	3.6693
2	1.513	3.7196
2	1.496	3.7636
2	1.479	3.8076
2	1.462	3.8515
2	1.445	3.8955
2	1.428	3.9395
2	1.411	3.9835
2	1.394	4.0275
2	1.36	4.0652
2	1.343	4.1091
2	1.309	4.1468
2	1.292	4.1845
2	1.258	4.2222
2	1.241	4.2599
2	1.207	4.2976
2	1.173	4.3353
2	1.156	4.373
2	1.122	4.4044
2	1.088	4.4359
2	1.054	4.4736
2	1.037	4.505
2	1.003	4.5364
2	0.969	4.5615
2	0.935	4.593
2	0.901	4.6181
2	0.867	4.6495
2	0.833	4.6746
2	0.816	4.6998
2	0.782	4.7186
2	0.748	4.7437
2	0.714	4.7689
2	0.68	4.7877
2	0.646	4.8066
0	0.612	4.8254
0	0.561	4.8443
0	0.527	4.8631
0	0.476	4.8757
0	0.442	4.8883
0	0.391	4.9008
0	0.357	4.9134
0	0.306	4.926
0	0.272	4.9322
0	0.221	4.9448
0	0.187	4.9511
0	0.136	4.9511
0	0.102	4.9574
0	0.068	4.9574
0	0.017	4.9637
0	0	4.9637
0	-0.051	4.9637
0	-0.085	4.9574
0	-0.136	4.9574
0	-0.17	4.9511
0	-0.221	4.9448
0	-0.255	4.9385
0	-0.289	4.926
0	-0.34	4.9197
1	-0.374	4.9071
1	-0.442	4.8945
1	-0.493	4.882
1	-0.544	4.8631
1	-0.595	4.8506
1	-0.646	4.8317
1	-0.697	4.8066
1	-0.748	4.7877
1	-0.816	4.7626
1	-0.867	4.7375
1	-0.918	4.7123
1	-0.969	4.6809
1	-1.02	4.6495
1	-1.071	4.6181
1	-1.139	4.5867
1	-1.19	4.549
1	-1.241	4.5175
1	-1.292	4.4798
1	-1.343	4.4359
1	-1.394	4.3982
1	-1.445	4.3542
1	-1.496	4.3102
1	-1.547	4.2599
1	-1.598	4.216
1	-1.649	4.1657
1	-1.7	4.1154
1	-1.734	4.0652
1	-1.785	4.0086
1	-1.819	3.9583
1	-1.87	3.9018
1	-1.904	3.8453
1	-1.938	3.7887
1	-1.972	3.7259
1	-2.006	3.6693
1	-2.04	3.6065
1	-2.074	3.5437
1	-2.091	3.4808
1	-2.125	3.418
1	-2.142	3.3552
1	-2.159	3.2861
1	-2.176	3.2232
1	-2.193	3.1604
1	-2.193	3.0913
1	-2.21	3.0222
1	-2.21	2.9593
1	-2.21	2.8902
1	-2.21	2.8274
1	-2.21	2.7583
1	-2.193	2.6955
1	-2.193	2.6263
1	-2.176	2.5635
1	-2.159	2.4944
1	-2.142	2.4316
1	-2.125	2.3687
1	-2.108	2.2996
1	-2.091	2.2368
1	-2.057	2.174
1	-2.04	2.1174
1	-2.006	2.0546
1	-1.989	1.9917
1	-1.955	1.9352
1	-1.921	1.8786
1	-1.887	1.8158
0	-1.853	1.7593
0	-1.802	1.709
0	-1.768	1.6525
0	-1.717	1.6022
0	-1.683	1.5519
0	-1.632	1.5017
0	-1.598	1.4514
0	-1.547	1.4011
0	-1.496	1.3572
0	-1.462	1.3132
0	-1.411	1.2692
0	-1.377	1.2252
0	-1.343	1.1875
0	-1.292	1.1435
0	-1.258	1.1058
0	-1.224	1.0681
0	-1.173	1.0367
0	-1.139	0.99901
0	-1.105	0.9676
0	-1.071	0.9299
0	-1.037	0.89848
0	-1.003	0.86707
0	-0.969	0.84193
0	-0.935	0.81052
2	-0.901	0.7791
2	-0.867	0.75397
2	-0.833	0.72884
2	-0.782	0.70371
2	-0.748	0.68486
2	-0.714	0.65973
2	-0.663	0.64088
2	-0.629	0.62203
2	-0.595	0.60318
2	-0.561	0.58433
0	-0.527	0.56548
0	-0.51	0.55291
0	-0.493	0.53406
0	-0.476	0.5215
0	-0.442	0.50893
0	-0.425	0.49637
0	-0.408	0.4838
0	-0.391	0.47123
0	-0.357	0.45867
0	-0.34	0.4461
0	-0.323	0.43353
0	-0.306	0.42725
0	-0.289	0.41469
0	-0.272	0.4084
0	-0.255	0.40212
0	-0.238	0.38955
0	-0.221	0.38327
0	-0.204	0.37699
1	-0.187	0.3707
1	-0.187	0.36442
1	-0.187	0.35814
1	-0.187	0.35185
1	-0.17	0.34557
1	-0.17	0.34557
1	-0.17	0.33929
1	-0.17	0.333
0	-0.153	0.32672
0	-0.136	0.32044
0	-0.119	0.32044
0	-0.119	0.31416
0	-0.102	0.31416
0	-0.085	0.30787
0	-0.068	0.30787
0	-0.068	0.30159
0	-0.051	0.30159
0	-0.034	0.30159
0	-0.017	0.30159
0	-0.017	0.29531
0	0	0.29531
0	0	0.29531
0	0.017	0.29531
0	0.017	0.30159
1	0.034	0.30159
1	0.034	0.30159
1	0.034	0.30159
1	0.034	0.30159
1	0.051	0.30787
1	0.051	0.30787
1	0.051	0.30787
1	0.051	0.30787
1	0.051	0.31416
1	0.051	0.31416
1	0.051	0.31416
1	0.051	0.32044
1	0.051	0.32044
1	0.051	0.32044
1	0.068	0.32672
1	0.068	0.32672
1	0.068	0.32672
1	0.068	0.333
1	0.068	0.333
1	0.068	0.333
1	0.068	0.33929
1	0.085	0.33929
1	0.085	0.34557
1	0.085	0.34557
1	0.085	0.34557
1	0.085	0.35185
1	0.102	0.35185
1	0.102	0.35814
1	0.102	0.35814
1	0.102	0.36442
1	0.102	0.36442
1	0.119	0.3707
1	0.119	0.37699
1	0.119	0.37699
1	0.119	0.38327
1	0.136	0.38327
1	0.136	0.38955
1	0.136	0.39583
1	0.136	0.40212
1	0.153	0.40212
1	0.153	0.4084
0	0.17	0.41469
2	0.187	0.42097
2	0.221	0.42725
2	0.255	0.43353
2	0.272	0.43982
2	0.306	0.45238
2	0.34	0.45867
2	0.374	0.47123
2	0.408	0.4838
2	0.425	0.49637
2	0.459	0.50893
2	0.493	0.5215
2	0.527	0.54035
2	0.561	0.5592
2	0.595	0.57176
2	0.629	0.59061
2	0.663	0.60946
2	0.697	0.63459
2	0.748	0.65344
2	0.782	0.67858
2	0.816	0.70371
2	0.85	0.72884
2	0.901	0.75397
2	0.935	0.7791
2	0.986	0.81052
2	1.02	0.84193
2	1.071	0.87335
2	1.105	0.90477
2	1.156	0.94246
2	1.207	0.97388
2	1.241	1.0116
2	1.292	1.0493
2	1.343	1.0933
2	1.394	1.131
2	1.445	1.1749
2	1.496	1.2189
2	1.547	1.2629
2	1.598	1.3132
2	1.649	1.3634
2	1.7	1.4137
2	1.751	1.464
2	1.819	1.5205
2	1.87	1.5708
2	1.921	1.6336
2	1.972	1.6902
2	2.023	1.7467
2	2.074	1.8095
2	2.125	1.8724
2	2.176	1.9415
2	2.227	2.0043
2	2.278	2.0734
0	2.312	2.1425
0	2.346	2.2117
0	2.38	2.287
0	2.414	2.3562
0	2.431	2.4316
0	2.465	2.5007
0	2.482	2.5761
0	2.499	2.6515
0	2.516	2.7269
0	2.533	2.8023
0	2.55	2.8839
0	2.55	2.9593
0	2.567	3.0347
0	2.567	3.1101
0	2.567	3.1918
0	2.55	3.2672
0	2.55	3.3426
0	2.533	3.418
0	2.516	3.4934
0	2.499	3.5688
0	2.482	3.6442
0	2.465	3.7196
0	2.431	3.795
0	2.397	3.8641
0	2.38	3.9395
0	2.346	4.0086
0	2.312	4.0777
0	2.278	4.1468
0	2.227	4.216
0	2.193	4.2851
0	2.159	4.3479
0	2.108	4.4107
0	2.074	4.4736
0	2.023	4.5364
0	1.989	4.5992
0	1.938	4.6558
0	1.887	4.7123
0	1.853	4.7689
0	1.802	4.8254
0	1.768	4.882
0	1.717	4.9322
0	1.683	4.9825
0	1.632	5.0328
0	1.598	5.083
0	1.547	5.127
0	1.513	5.1773
0	1.479	5.2213
0	1.445	5.2652
0	1.394	5.3092
0	1.36	5.3469
0	1.326	5.3909
0	1.292	5.4286
0	1.258	5.4663
0	1.241	5.504
0	1.207	5.5417
1	1.173	5.5794
1	1.139	5.6171
1	1.105	5.6485
1	1.054	5.6799
1	1.02	5.7113
1	0.986	5.7428
1	0.952	5.7742
1	0.918	5.7993
1	0.901	5.8307
1	0.867	5.8559
1	0.833	5.881
1	0.799	5.9061
1	0.782	5.9313
1	0.748	5.9564
1	0.731	5.9752
1	0.697	6.0004
1	0.68	6.0192
1	0.663	6.0381
1	0.629	6.0569
1	0.612	6.0758
1	0.595	6.0946
1	0.578	6.1135
1	0.561	6.1323
1	0.544	6.1449
1	0.527	6.1637
1	0.51	6.1826
1	0.493	6.1951
1	0.476	6.2077
1	0.459	6.2265
1	0.442	6.2391
1	0.442	6.2517
1	0.425	6.2642
1	0.408	6.2768
1	0.391	0.0062831
1	0.391	0.018849
1	0.374	0.031415
1	0.357	0.043982
1	0.357	0.050265
1	0.34	0.062831
1	0.34	0.075397
1	0.323	0.08168
1	0.323	0.094246
1	0.306	0.10681
1	0.306	0.1131
1	0.306	0.12566
1	0.289	0.13195
1	0.289	0.13823
1	0.289	0.15079
1	0.306	0.15708
1	0.306	0.16964
1	0.323	0.17593
1	0.323	0.18849
1	0.34	0.19478
1	0.34	0.20734
1	0.357	0.21991
1	0.357	0.23247
1	0.374	0.23876
1	0.374	0.25132
1	0.391	0.26389
1	0.408	0.27646
1	0.408	0.28902
1	0.425	0.30159
1	0.442	0.31416
1	0.459	0.32672
1	0.459	0.33929
1	0.476	0.35814
1	0.493	0.3707
1	0.51	0.38955
1	0.527	0.40212
1	0.544	0.42097
1	0.561	0.43353
1	0.578	0.45238
1	0.595	0.47123
1	0.612	0.49008
1	0.646	0.50893
1	0.663	0.52778
1	0.68	0.54663
1	0.697	0.57176
1	0.731	0.59061
1	0.748	0.61574
1	0.782	0.64088
1	0.799	0.65973
1	0.833	0.68486
1	0.85	0.70999
1	0.884	0.74141
1	0.918	0.76654
1	0.935	0.79167
1	0.969	0.82309
1	1.003	0.8545
1	1.037	0.88592
1	1.071	0.91733
1	1.105	0.94875
1	1.139	0.98016
1	1.173	1.0179
1	1.207	1.0556
1	1.241	1.0933
1	1.292	1.131
1	1.326	1.1687
1	1.36	1.2064
1	1.411	1.2503
1	1.445	1.2943
1	1.479	1.3383
1	1.53	1.3823
1	1.564	1.4325
1	1.615	1.4765
1	1.649	1.5268
1	1.7	1.5771
1	1.734	1.6273
1	1.785	1.6839
1	1.819	1.7341
1	1.853	1.7907
1	1.904	1.8472
1	1.938	1.9038
1	1.972	1.9666
1	2.023	2.0232
1	2.057	2.086
1	2.091	2.1488
1	2.125	2.2117
1	2.159	2.2745
1	2.193	2.3436
1	2.21	2.4064
1	2.244	2.4755
1	2.261	2.5447
1	2.295	2.6138
1	2.312	2.6829
1	2.329	2.752
1	2.329	2.8211
1	2.346	2.8902
1	2.346	2.9593
1	2.363	3.0347
1	2.363	3.1038
1	2.363	3.173
1	2.363	3.2484
1	2.346	3.3175
1	2.346	3.3866
1	2.329	3.4557
1	2.312	3.5248
1	2.295	3.5939
1	2.261	3.6631
1	2.244	3.7322
1	2.227	3.8013
1	2.193	3.8641
1	2.159	3.9332
1	2.125	3.996
1	2.091	4.0589
1	2.057	4.1217
1	2.023	4.1845
1	1.989	4.2474
1	1.938	4.3039
1	1.904	4.3605
1	1.853	4.417
1	1.819	4.4736
1	1.768	4.5301
1	1.734	4.5804
1	1.683	4.6306
1	1.649	4.6809
1	1.598	4.7312
1	1.564	4.7814
1	1.513	4.8254
1	1.462	4.8694
1	1.428	4.9134
1	1.377	4.9574
1	1.343	4.9951
1	1.292	5.039
1	1.258	5.0767
1	1.224	5.1144
1	1.173	5.1521
1	1.139	5.1836
1	1.105	5.2213
1	1.071	5.2527
1	1.02	5.2841
1	0.986	5.3155
1	0.952	5.3406
1	0.918	5.372
1	0.884	5.3972
1	0.85	5.4223
1	0.816	5.4474
1	0.782	5.4726
1	0.765	5.4977
1	0.731	5.5228
1	0.697	5.5417
1	0.663	5.5605
1	0.646	5.5857
1	0.612	5.6045
1	0.595	5.6234
1	0.561	5.6359
1	0.544	5.6548
1	0.51	5.6736
1	0.493	5.6862
1	0.459	5.6988
1	0.442	5.7113
1	0.408	5.7302
1	0.391	5.7365
1	0.374	5.749
1	0.357	5.7616
1	0.323	5.7742
1	0.306	5.7805
1	0.289	5.793
1	0.272	5.7993
1	0.255	5.8056
1	0.221	5.8182
1	0.204	5.8244
1	0.187	5.8307
1	0.17	5.837
1	0.153	5.837
2	0.136	5.8433
2	0.136	5.8496
2	0.119	5.8496
2	0.119	5.8559
2	0.102	5.8621
2	0.102	5.8621
2	0.102	5.8684
2	0.085	5.8684
2	0.085	5.8747
2	0.085	5.8747
2	0.068	5.881
2	0.068	5.881
2	0.068	5.881
2	0.068	5.8873
2	0.051	5.8873
2	0.051	5.8873
2	0.051	5.8873
2	0.034	5.8936
2	0.034	5.8936
2	0.034	5.8936
2	0.034	5.8936
2	0.017	5.8936
2	0.017	5.8998
2	0.017	5.8998
2	0.017	5.8998
2	0	5.8998
2	0	5.8998
2	0	5.8998
2	0	5.8998
2	0	5.8998
2	0	5.8998
2	0	5.8998
2	0	5.8998
2	-0.017	5.8998
2	-0.017	5.8998
2	-0.017	5.8998
2	-0.034	5.8936
2	-0.034	5.8936
2	-0.034	5.8936
2	-0.034	5.8936
2	-0.051	5.8936
2	-0.051	5.8873
2	-0.051	5.8873
2	-0.051	5.8873
2	-0.068	5.881
2	-0.068	5.881
2	-0.068	5.881
2	-0.085	5.8747
2	-0.085	5.8747
2	-0.085	5.8684
2	-0.102	5.8684
2	-0.102	5.8621
0	-0.119	5.8621
0	-0.136	5.8559
0	-0.153	5.8496
1	-0.17	5.8496
1	-0.204	5.8433
1	-0.221	5.837
1	-0.255	5.8244
1	-0.289	5.8182
1	-0.323	5.8119
1	-0.357	5.7993
1	-0.391	5.7867
1	-0.408	5.7742
1	-0.442	5.7616
1	-0.476	5.749
1	-0.51	5.7302
1	-0.544	5.7176
1	-0.578	5.6988
1	-0.612	5.6799
1	-0.646	5.6611
1	-0.697	5.6422
1	-0.731	5.6234
1	-0.765	5.5982
1	-0.799	5.5731
1	-0.85	5.548
1	-0.884	5.5228
0	-0.918	5.4977
0	-0.935	5.4663
0	-0.969	5.4412
0	-1.003	5.4097
0	-1.037	5.3783
0	-1.071	5.3469
0	-1.105	5.3155
0	-1.139	5.2778
0	-1.173	5.2464
0	-1.207	5.2087
0	-1.258	5.171
0	-1.292	5.1333
0	-1.326	5.0956
0	-1.36	5.0516
0	-1.411	5.0139
0	-1.445	4.9699
0	-1.479	4.926
0	-1.53	4.8757
0	-1.564	4.8317
0	-1.615	4.7814
0	-1.649	4.7375
0	-1.7	4.6872
0	-1.734	4.6306
0	-1.785	4.5804
0	-1.819	4.5238
0	-1.87	4.4673
0	-1.904	4.4107
0	-1.938	4.3542
0	-1.989	4.2976
0	-2.023	4.2348
0	-2.057	4.172
0	-2.091	4.1091
0	-2.125	4.0463
0	-2.159	3.9835
0	-2.193	3.9207
0	-2.21	3.8515
0	-2.244	3.7824
0	-2.261	3.7196
0	-2.278	3.6505
0	-2.295	3.5814
0	-2.312	3.5122
0	-2.329	3.4431
0	-2.346	3.3677
0	-2.346	3.2986
0	-2.346	3.2295
0	-2.346	3.1604
0	-2.346	3.085
0	-2.346	3.0159
0	-2.346	2.9468
0	-2.329	2.8777
0	-2.312	2.8023
0	-2.295	2.7332
0	-2.278	2.664
0	-2.261	2.6012
0	-2.227	2.5321
0	-2.21	2.463
0	-2.176	2.4001
0	-2.142	2.331
0	-2.108	2.2682
0	-2.074	2.2054
0	-2.04	2.1425
0	-2.006	2.0797
0	-1.972	2.0232
0	-1.921	1.9666
0	-1.887	1.9038
0	-1.836	1.8535
0	-1.802	1.797
0	-1.751	1.7404
0	-1.717	1.6902
0	-1.666	1.6399
0	-1.632	1.5896
0	-1.581	1.5394
0	-1.547	1.4954
0	-1.496	1.4451
0	-1.462	1.4011
0	-1.411	1.3572
0	-1.36	1.3195
0	-1.326	1.2755
0	-1.292	1.2378
0	-1.241	1.2001
0	-1.207	1.1624
0	-1.156	1.1247
0	-1.122	1.0933
0	-1.088	1.0618
0	-1.054	1.0241
0	-1.02	0.99273
0	-0.969	0.9676
0	-0.935	0.93618
0	-0.901	0.91105
0	-0.867	0.87963
0	-0.833	0.8545
0	-0.799	0.82937
0	-0.782	0.80424
0	-0.748	0.78539
0	-0.714	0.76026
0	-0.68	0.74141
0	-0.646	0.72256
2	-0.629	0.69742
2	-0.595	0.68486
2	-0.544	0.66601
2	-0.51	0.64716
2	-0.476	0.63459
2	-0.442	0.62203
0	-0.408	0.60946
0	-0.391	0.59689
0	-0.357	0.58433
0	-0.34	0.57176
0	-0.323	0.5592
0	-0.289	0.55291
0	-0.272	0.54663
0	-0.255	0.53406
0	-0.221	0.52778
0	-0.204	0.5215
0	-0.187	0.51521
0	-0.153	0.50893
0	-0.136	0.50893
0	-0.119	0.50265
0	-0.102	0.49637
0	-0.085	0.49637
1	-0.051	0.49637
1	-0.051	0.49008
1	-0.034	0.49008
1	-0.034	0.49008
1	-0.017	0.49008
1	-0.017	0.4838
1	0	0.4838
1	0	0.4838
1	0	0.4838
1	0	0.4838
1	0.017	0.4838
1	0.017	0.49008
1	0.034	0.49008
1	0.034	0.49008
1	0.051	0.49008
1	0.051	0.49008
1	0.068	0.49637
1	0.068	0.49637
1	0.085	0.50265
1	0.085	0.50265
1	0.102	0.50893
1	0.119	0.50893
1	0.119	0.51521
1	0.136	0.51521
1	0.136	0.5215
1	0.153	0.52778
1	0.153	0.53406
1	0.17	0.53406
0	0.187	0.54035
0	0.221	0.54663
0	0.238	0.55291
2	0.255	0.56548
2	0.289	0.57176
2	0.323	0.57805
2	0.357	0.59061
2	0.391	0.60318
2	0.442	0.61574
2	0.476	0.62831
2	0.51	0.64716
2	0.544	0.65973
2	0.578	0.67858
2	0.629	0.69742
2	0.663	0.71627
2	0.697	0.73512
2	0.748	0.76026
2	0.782	0.7791
2	0.833	0.80424
2	0.867	0.82937
2	0.918	0.86079
2	0.952	0.88592
2	1.003	0.91733
2	1.037	0.94875
2	1.088	0.98016
2	1.139	1.0116
2	1.19	1.0493
2	1.241	1.087
2	1.292	1.1247
2	1.326	1.1624
2	1.377	1.2064
2	1.428	1.2441
2	1.496	1.288
2	1.547	1.3383
2	1.598	1.3823
2	1.649	1.4325
0	1.683	1.4828
0	1.734	1.5331
0	1.768	1.5896
0	1.819	1.6399
0	1.853	1.6964
0	1.904	1.753
0	1.938	1.8095
0	1.972	1.8661
0	2.023	1.9289
0	2.057	1.9917
0	2.091	2.0546
0	2.125	2.1174
0	2.159	2.1802
0	2.193	2.2494
0	2.227	2.3122
0	2.261	2.3813
0	2.278	2.4504
0	2.312	2.5195
0	2.329	2.5886
0	2.346	2.6578
0	2.363	2.7332
0	2.38	2.8023
0	2.397	2.8714
0	2.397	2.9468
0	2.414	3.0159
0	2.414	3.0913
0	2.414	3.1667
0	2.414	3.2358
0	2.397	3.3112
0	2.397	3.3803
0	2.38	3.4557
0	2.363	3.5248
0	2.346	3.5939
0	2.329	3.6631
0	2.295	3.7322
0	2.278	3.8013
0	2.244	3.8704
0	2.21	3.9395
0	2.176	4.0023
0	2.142	4.0714
0	2.108	4.1343
0	2.074	4.1971
0	2.023	4.2599
0	1.989	4.3165
0	1.955	4.3793
0	1.904	4.4359
0	1.87	4.4924
0	1.819	4.549
0	1.785	4.6055
0	1.734	4.6558
0	1.7	4.706
0	1.649	4.7563
0	1.598	4.8066
0	1.564	4.8568
0	1.513	4.9008
0	1.479	4.9448
0	1.428	4.9888
0	1.394	5.0328
0	1.343	5.0767
0	1.309	5.1144
0	1.275	5.1521
0	1.224	5.1898
0	1.19	5.2275
0	1.156	5.2652
0	1.122	5.2966
0	1.088	5.3343
0	1.054	5.3658
0	1.02	5.3972
0	0.986	5.4223
0	0.952	5.4537
0	0.918	5.4851
0	0.884	5.5103
0	0.85	5.5354
0	0.833	5.5605
0	0.799	5.5857
0	0.765	5.6108
0	0.748	5.6359
0	0.714	5.6548
0	0.697	5.6799
0	0.663	5.6988
0	0.646	5.7176
0	0.629	5.7365
0	0.595	5.7553
0	0.578	5.7742
0	0.561	5.793
0	0.544	5.8056
2	0.527	5.8244
2	0.51	5.8433
2	0.51	5.8559
2	0.493	5.8684
2	0.493	5.8873
2	0.493	5.8998
2	0.493	5.9187
2	0.476	5.9313
2	0.476	5.9438
2	0.476	5.9627
0	0.459	5.9752
0	0.459	5.9878
0	0.442	6.0004
0	0.425	6.0129
0	0.408	6.0318
0	0.408	6.0381
0	0.391	6.0506
0	0.391	6.0632
0	0.374	6.0758
0	0.374	6.0883
0	0.357	6.1009
0	0.357	6.1135
0	0.34	6.1197
0	0.34	6.1323
0	0.34	6.1449
0	0.323	6.1512
0	0.323	6.1637
1	0.323	6.17
1	0.306	6.1826
1	0.289	6.1889
1	0.272	6.2014
1	0.255	6.2077
1	0.238	6.214
1	0.221	6.2203
1	0.204	6.2265
1	0.204	6.2328
1	0.187	6.2391
1	0.17	6.2454
1	0.153	6.2517
1	0.153	6.258
1	0.136	6.2642
1	0.119	6.2642
1	0.102	6.2705
1	0.102	6.2705
1	0.085	6.2768
1	0.068	6.2768
1	0.068	6.2831
1	0.051	0
1	0.034	0
1	0.034	0
1	0.017	0
1	0	0
1	0	0
1	0	0
1	-0.017	0
1	-0.017	0
1	-0.034	0
1	-0.051	0
1	-0.068	6.2831
0	-0.068	6.2768
0	-0.068	6.2768
0	-0.068	6.2768
0	-0.068	6.2705
0	-0.068	6.2705
0	-0.068	6.2705
0	-0.068	6.2642
0	-0.068	6.2642
0	-0.068	6.2642
0	-0.068	6.258
0	-0.068	6.258
0	-0.068	6.2517
0	-0.068	6.2517
0	-0.068	6.2517
0	-0.068	6.2454
0	-0.068	6.2454
2	-0.068	6.2454
2	-0.068	6.2391
2	-0.051	6.2391
2	-0.034	6.2391
2	-0.034	6.2328
2	-0.017	6.2328
2	-0.017	6.2328
2	0	6.2328
2	0	6.2328
2	0	6.2328
2	0	6.2328
2	0.017	6.2328
2	0.034	6.2328
0	0.017	6.2391
0	0.017	6.2391
0	0.017	6.2391
0	0.017	6.2391
0	0.017	6.2391
0	0.017	6.2391
0	0.017	6.2391
0	0.017	6.2391
0	0.017	6.2454
0	0.017	6.2454
0	0	6.2454
0	0	6.2454
0	0	6.2454
0	0	6.2454
0	0	6.2454
0	0	6.2454
0	0	6.2454
0	0	6.2454
0	0	6.2454
0	0	6.2454
0	0	6.2454
0	0	6.2454
2	0	6.2454
2	0	6.2454
2	0.017	6.2454
2	0.017	6.2454
0	0.017	6.2454
0	0.017	6.2517
0	0.017	6.2517
0	0.017	6.2517
0	0.017	6.2517
0	0.017	6.2517
0	0.017	6.2517
0	0.017	6.2517
0	0.017	6.2517
0	0	6.2517
0	0	6.258
0	0	6.258
0	0	6.258
0	0	6.258
0	0	6.258
0	0	6.258
0	0	6.258
0	0	6.258
0	0	6.258
0	0	6.258
0	0	6.258
0	0	6.258
1	0	6.258
1	0	6.258
1	-0.017	6.258
1	-0.017	6.258
1	-0.034	6.258
1	-0.051	6.2517
0	-0.051	6.2517
0	-0.051	6.2517
0	-0.051	6.2517
0	-0.051	6.2454
0	-0.051	6.2454
0	-0.051	6.2454
0	-0.068	6.2391
0	-0.068	6.2391
0	-0.068	6.2391
0	-0.068	6.2328
0	-0.068	6.2328
0	-0.068	6.2328
2	-0.068	6.2265
2	-0.068	6.2265
2	-0.051	6.2265
2	-0.051	6.2203
2	-0.034	6.2203
2	-0.034	6.2203
2	-0.017	6.2203
2	0	6.2203
2	0	6.2203
2	0	6.2203
2	0	6.2203
2	0.017	6.2203
2	0.017	6.2203
2	0.034	6.2203
2	0.034	6.2203
2	0.051	6.2203
2	0.051	6.2265
2	0.068	6.2265
2	0.068	6.2265
2	0.085	6.2328
2	0.085	6.2328
2	0.102	6.2391
2	0.119	6.2391
2	0.119	6.2454
2	0.136	6.2517
2	0.136	6.2517
0	0.136	6.258
0	0.136	6.2642
0	0.136	6.2642
0	0.136	6.2705
0	0.136	6.2768
0	0.136	6.2768
0	0.136	0
0	0.136	0.0062831
0	0.136	0.012566
0	0.136	0.012566
1	0.136	0.018849
1	0.136	0.025132
1	0.119	0.025132
1	0.102	0.031415
1	0.102	0.031415
1	0.085	0.037699
1	0.085	0.037699
1	0.068	0.043982
1	0.068	0.043982
1	0.051	0.043982
1	0.034	0.050265
1	0.034	0.050265
1	0.017	0.050265
1	0.017	0.050265
1	0	0.050265
1	0	0.050265
1	0	0.050265
1	0	0.050265
1	-0.017	0.050265
1	-0.017	0.050265
1	-0.034	0.050265
1	-0.051	0.050265
1	-0.051	0.043982
1	-0.068	0.043982
1	-0.068	0.043982
0	-0.068	0.037699
0	-0.068	0.037699
0	-0.068	0.037699
0	-0.068	0.031415
0	-0.068	0.031415
0	-0.068	0.025132
0	-0.068	0.025132
0	-0.068	0.025132
0	-0.051	0.018849
0	-0.051	0.018849
0	-0.051	0.018849
0	-0.051	0.018849
0	-0.051	0.012566
0	-0.051	0.012566
0	-0.051	0.012566
0	-0.051	0.0062831
0	-0.051	0.0062831
0	-0.051	0.0062831
0	-0.051	0
0	-0.051	0
0	-0.051	0
0	-0.051	0
0	-0.051	6.2768
0	-0.051	6.2768
0	-0.051	6.2768
0	-0.051	6.2705
0	-0.051	6.2705
2	-0.051	6.2705
2	-0.034	6.2705
2	-0.034	6.2642
2	-0.017	6.2642
2	0	6.2642
2	0	6.2642
2	0	6.2642
2	0	6.2642
2	0.017	6.2642
0	0.017	6.2642
0	0.017	6.2642
0	0.017	6.2705
0	0.017	6.2705
0	0.017	6.2705
0	0.017	6.2705
0	0.017	6.2705
0	0.017	6.2705
0	0.017	6.2705
0	0.017	6.2705
0	0.017	6.2705
0	0.017	6.2768
0	0.017	6.2768
0	0.017	6.2768
0	0.017	6.2768
0	0.017	6.2768
0	0.017	6.2768
0	0.017	6.2768
0	0.017	6.2768
0	0.017	6.2768
0	0.017	6.2831
0	0.017	0
0	0.017	0
0	0.017	0
0	0.017	0
0	0.017	0
0	0.017	0
0	0.017	0
0	0.017	0
0	0.017	0
0	0.017	0
0	0.017	0.0062831
0	0.017	0.0062831
0	0.017	0.0062831
0	0.017	0.0062831
0	0.017	0.0062831
0	0.017	0.0062831
0	0.017	0.0062831
0	0.017	0.0062831
0	0.017	0.0062831
0	0.017	0.012566
0	0.017	0.012566
0	0.017	0.012566
0	0.017	0.012566
0	0.017	0.012566
0	0.017	0.012566
1	0.017	0.012566
1	0.017	0.012566
1	0	0.018849
1	0	0.018849
1	0	0.018849
1	-0.017	0.012566
1	-0.034	0.012566
1	-0.034	0.012566
0	-0.034	0.012566
0	-0.034	0.012566
0	-0.034	0.0062831
0	-0.034	0.0062831
0	-0.034	0.0062831
0	-0.034	0.0062831
0	-0.034	0.0062831
0	-0.034	0
0	-0.034	0
0	-0.034	0
0	-0.034	0
0	-0.034	0
0	-0.034	6.2768
0	-0.034	6.2768
0	-0.034	6.2768
0	-0.034	6.2768
0	-0.034	6.2768
0	-0.034	6.2705
0	-0.034	6.2705
0	-0.034	6.2705
0	-0.034	6.2705
0	-0.034	6.2705
0	-0.034	6.2642
0	-0.034	6.2642
0	-0.034	6.2642
2	-0.034	6.2642
2	-0.034	6.2642
2	-0.017	6.2642
2	0	6.258
2	0	6.258
2	0	6.258
2	0.017	6.258
0	0.017	6.2642
0	0.017	6.2642
0	0	6.2642
0	0	6.2642
0	0	6.2642
0	0	6.2642
0	0	6.2642
0	0	6.2642
0	0	6.2642
0	0	6.2642
0	0	6.2642
0	0	6.2642
0	0	6.2642
0	0	6.2642
0	0	6.2642
0	0	6.2642
0	0	6.2705
0	0	6.2705
0	0	6.2705
0	0	6.2705
0	0	6.2705
0	0	6.2705
0	0	6.2705
0	0	6.2705
0	0	6.2705
0	0	6.2705
0	0	6.2705
0	0	6.2705
0	0	6.2705
0	0	6.2705
0	0	6.2705
0	0	6.2705
0	0	6.2705
0	0	6.2705
0	0	6.2705
0	0	6.2705
0	0	6.2705
0	0	6.2705
0	0	6.2705
0	0	6.2705
0	0	6.2705
0	0	6.2705
0	0	6.2705
0	0	6.2705
0	0	6.2705
0	0	6.2705
0	0	6.2705
0	0	6.2705
0	0	6.2705
0	0	6.2642
0	0	6.2642
0	0	6.2642
0	0	6.2642
0	0	6.2642
0	0	6.2642
0	0	6.2642
0	0	6.2642
0	0	6.2642
0	0	6.2642
0	0	6.2642
0	0	6.2642
0	0	6.2642
0	0	6.2642
0	-0.017	6.2642
2	-0.017	6.2642
2	0	6.258
2	0	6.258
2	0	6.2642
2	0.017	6.2642
0	0.017	6.2642
0	0.017	6.2642
0	0.017	6.2642
0	0.017	6.2642
0	0.017	6.2642
0	0.017	6.2642
0	0.017	6.2642
0	0.017	6.2642
0	0.017	6.2705
0	0.017	6.2705
0	0.017	6.2705
0	0.017	6.2705
0	0.017	6.2705
0	0	6.2705
0	0	6.2705
0	0	6.2705
0	0	6.2705
0	0	6.2705
0	0	6.2705
0	0	6.2705
0	0	6.2768
0	0	6.2768
0	0	6.2768
0	0	6.2768
0	0	6.2768
0	0	6.2768
0	0	6.2768
0	0	6.2768
0	0	6.2768
0	0	6.2768
0	0	6.2768
0	0	6.2768
0	0	6.2768
0	0	6.2768
0	0	6.2768
0	0	6.2768
0	0	6.2831
0	0	0
0	0	0
0	0	0
0	0	0
0	0	0
0	0	0
0	0	0
0	0	0
0	0	0
0	0	0
0	0	0
0	0	0
1	0	0
1	0	0
1	0	0
1	-0.017	0
1	-0.017	0
1	-0.034	0
0	-0.034	0
0	-0.034	6.2831
0	-0.034	6.2768
0	-0.034	6.2768
0	-0.034	6.2768
0	-0.034	6.2768
0	-0.034	6.2705
0	-0.034	6.2705
0	-0.034	6.2705
0	-0.034	6.2705
0	-0.034	6.2705
0	-0.034	6.2642
0	-0.034	6.2642
0	-0.034	6.2642
0	-0.034	6.2642
0	-0.034	6.258
0	-0.034	6.258
0	-0.034	6.258
2	-0.051	6.258
2	-0.034	6.258
2	-0.017	6.2517
2	-0.017	6.2517
2	0	6.2517
2	0	6.2517
2	0	6.2517
2	0.017	6.2517
2	0.017	6.2517
2	0.034	6.258
2	0.051	6.258
2	0.051	6.258
2	0.068	6.258
2	0.085	6.2642
0	0.068	6.2642
0	0.068	6.2705
0	0.068	6.2705
0	0.068	6.2705
0	0.068	6.2768
0	0.068	6.2768
0	0.068	0
0	0.068	0
0	0.068	0
0	0.068	0.0062831
0	0.068	0.0062831
0	0.068	0.012566
0	0.068	0.012566
0	0.068	0.012566
0	0.085	0.018849
0	0.085	0.018849
0	0.085	0.025132
1	0.085	0.025132
1	0.068	0.025132
1	0.051	0.031415
1	0.051	0.031415
1	0.034	0.031415
1	0.034	0.031415
1	0.017	0.037699
1	0.017	0.037699
1	0	0.037699
1	0	0.037699
1	0	0.037699
1	-0.017	0.037699
1	-0.017	0.037699
1	-0.034	0.031415
1	-0.051	0.031415
1	-0.051	0.031415
0	-0.051	0.031415
0	-0.051	0.025132
0	-0.051	0.025132
0	-0.051	0.025132
0	-0.051	0.025132
0	-0.051	0.018849
0	-0.051	0.018849
0	-0.051	0.018849
0	-0.051	0.018849
0	-0.034	0.012566
0	-0.034	0.012566
0	-0.034	0.012566
0	-0.034	0.012566
2	-0.034	0.0062831
2	-0.034	0.0062831
2	-0.017	0.0062831
2	0	0.0062831
2	0	0.0062831
2	0	0.0062831
0	0	0.0062831
0	0	0.0062831
0	0	0.0062831
0	0	0.0062831
0	0	0.0062831
0	0	0.0062831
0	0	0.0062831
0	0	0.0062831
0	0	0.012566
0	0	0.012566
0	0.017	0.012566
0	0.017	0.012566
0	0.017	0.012566
0	0.017	0.012566
0	0.017	0.012566
0	0.017	0.012566
0	0.017	0.012566
0	0.017	0.012566
0	0.017	0.012566
0	0.017	0.018849
1	0.017	0.018849
1	0	0.018849
1	0	0.018849
1	0	0.018849
1	-0.017	0.018849
1	-0.017	0.018849
0	-0.017	0.012566
0	-0.017	0.012566
0	-0.017	0.012566
0	-0.017	0.012566
0	-0.017	0.012566
0	-0.017	0.012566
0	-0.017	0.012566
0	-0.017	0.012566
0	-0.017	0.012566
0	-0.017	0.0062831
0	-0.017	0.0062831
0	-0.017	0.0062831
0	-0.017	0.0062831
0	-0.017	0.0062831
0	-0.017	0.0062831
0	-0.017	0.0062831
0	-0.017	0.0062831
0	-0.017	0.0062831
2	-0.017	0.0062831
2	0	0
2	0	0
2	0.017	0.0062831
0	0.017	0.0062831
0	0.017	0.0062831
0	0.017	0.0062831
0	0.017	0.0062831
0	0.017	0.0062831
0	0.017	0.0062831
0	0.017	0.0062831
0	0.017	0.0062831
0	0.017	0.0062831
0	0.017	0.0062831
0	0.017	0.012566
0	0.017	0.012566
0	0.017	0.012566
0	0.017	0.012566
0	0.017	0.012566
0	0.017	0.012566
0	0.017	0.012566
0	0.017	0.012566
0	0.017	0.012566
0	0.017	0.018849
0	0.017	0.018849
0	0.017	0.018849
0	0.017	0.018849
0	0.017	0.018849
1	0.017	0.018849
1	0.017	0.018849
1	0	0.025132
1	0	0.025132
1	0	0.025132
0	0	0.018849
0	0	0.018849
0	0	0.018849
0	0	0.018849
0	0	0.018849
0	0	0.018849
0	0	0.018849
0	0	0.018849
0	0	0.018849
0	0	0.018849
0	0	0.018849
0	0	0.018849
0	0	0.018849
0	0	0.018849
0	0	0.018849
0	0	0.018849
0	0	0.018849
0	0	0.018849
0	0	0.025132
0	0	0.025132
0	0	0.025132
0	0	0.025132
0	0	0.025132
0	0	0.025132
0	0	0.025132
0	0.017	0.025132
0	0.017	0.025132
0	0.017	0.025132
1	0.017	0.025132
1	0	0.025132
1	0	0.025132
1	0	0.025132
1	-0.017	0.025132
1	-0.017	0.025132
1	-0.034	0.025132
1	-0.034	0.025132
1	-0.051	0.025132
1	-0.068	0.018849
1	-0.068	0.018849
0	-0.068	0.012566
0	-0.068	0.012566
0	-0.068	0.012566
0	-0.068	0.0062831
0	-0.068	0.0062831
0	-0.068	0.0062831
0	-0.068	0
0	-0.068	0
0	-0.068	6.2768
0	-0.068	6.2768
0	-0.068	6.2768
0	-0.068	6.2705
0	-0.068	6.2705
0	-0.068	6.2705
0	-0.068	6.2642
0	-0.068	6.2642
0	-0.068	6.258
0	-0.068	6.258
0	-0.068	6.258
2	-0.068	6.2517
2	-0.068	6.2517
2	-0.051	6.2517
2	-0.051	6.2454
2	-0.034	6.2454
2	-0.017	6.2454
2	-0.017	6.2454
0	-0.017	6.2454
0	-0.017	6.2454
0	-0.017	6.2391
0	-0.017	6.2391
0	-0.017	6.2391
0	-0.017	6.2391
0	-0.017	6.2391
0	-0.034	6.2391
0	-0.034	6.2328
2	-0.034	6.2328
2	-0.017	6.2328
2	-0.017	6.2328
2	0	6.2328
2	0	6.2328
2	0	6.2328
0	0	6.2328
0	0	6.2328
0	0	6.2328
0	0	6.2328
0	0	6.2328
0	0	6.2328
0	0	6.2328
0	0	6.2328
0	0	6.2328
0	0	6.2328
0	0	6.2328
0	0	6.2328
0	-0.017	6.2328
0	-0.017	6.2328
0	-0.017	6.2265
0	-0.017	6.2265
0	-0.017	6.2265
2	-0.017	6.2265
2	-0.017	6.2265
2	0	6.2265
2	0	6.2265
2	0	6.2265
2	0.017	6.2265
0	0	6.2265
0	0	6.2265
0	0	6.2265
0	0	6.2265
0	0	6.2265
0	0	6.2265
0	0	6.2265
0	0	6.2265
2	0	6.2265
2	0	6.2265
2	0	6.2265
2	0.017	6.2265
2	0.034	6.2328
2	0.034	6.2328
2	0.051	6.2328
2	0.051	6.2328
0	0.051	6.2391
0	0.051	6.2391
0	0.051	6.2391
0	0.051	6.2391
0	0.051	6.2454
0	0.051	6.2454
0	0.051	6.2454
0	0.034	6.2454
0	0.034	6.2517
0	0.034	6.2517
0	0.034	6.2517
0	0.034	6.2517
0	0.034	6.258
0	0.034	6.258
0	0.034	6.258
0	0.034	6.258
0	0.034	6.258
0	0.034	6.258
0	0.034	6.2642
0	0.034	6.2642
0	0.034	6.2642
0	0.034	6.2642
1	0.034	6.2642
1	0.017	6.2642
1	0	6.2705
1	0	6.2705
1	0	6.2705
1	-0.017	6.2642
0	-0.017	6.2642
0	-0.017	6.2642
0	-0.017	6.2642
0	-0.017	6.2642
0	-0.017	6.2642
0	-0.017	6.2642
0	-0.017	6.2642
0	-0.017	6.258
0	-0.017	6.258
0	-0.017	6.258
0	-0.017	6.258
0	-0.034	6.258
0	-0.034	6.258
0	-0.034	6.2517
0	-0.034	6.2517
0	-0.034	6.2517
0	-0.034	6.2517
0	-0.034	6.2517
2	-0.034	6.2454
2	-0.017	6.2454
2	-0.017	6.2454
2	0	6.2454
2	0	6.2454
2	0	6.2454
2	0.017	6.2454
2	0.017	6.2454
0	0.017	6.2454
0	0.017	6.2454
0	0.017	6.2517
0	0.017	6.2517
0	0.017	6.2517
0	0.017	6.2517
0	0.017	6.2517
0	0.017	6.2517
0	0	6.2517
0	0	6.2517
0	0	6.2517
0	0	6.2517
0	0	6.2517
0	0	6.258
0	0	6.258
0	0	6.258
2	0	6.258
2	0.017	6.258
2	0.017	6.258
2	0.034	6.258
2	0.034	6.258
2	0.051	6.258
0	0.051	6.2642
0	0.051	6.2642
0	0.051	6.2642
0	0.051	6.2705
0	0.051	6.2705
0	0.051	6.2705
0	0.051	6.2705
[truncated: 5,162 more rows]
