# Supplementary material for: Skilled motor control of an inverted pendulum implies low entropy of states but high entropy of actions
Source: PLoS Comput Biol. 2023 Jan 6;19(1):e1010810. doi: 10.1371/journal.pcbi.1010810 (PMC9851554; doi:10.1371/journal.pcbi.1010810)
Supplement: S2 File — The dataset within the file contains the data collected during the experiment. Each CSV file named “FRI_p_l.csv” corresponds to a different trial, where “p” stands for an unique numerical participant’s identifier and “l” stands for pendulum length (where “2” corresponds to 0.2, “3” to 0.3 m, “4” to 0.4 m, etc.). In every file, rows correspond to subsequent time steps, sampled with a frequency of 0.017 s. For every recorded time step, each column contains: the action selected by the trial’s participant (“action”). The value 0 corresponds to a “no action”, the value 1 represents an action that pushes the pendulum towards the clockwise direction and the value 2 corresponds to an action that pushes the pendulum towards the anti-clockwise direction.the angular velocity of the pendulum at that time step (“ang. velocity”), measured in rad s−1.the angle of the pendulum at that time step (“angle”), measured in rad with values in the interval [0, 2π) rad. The angle 0 rad corresponds to the pendulum oriented in its upright position.the single utility value associated to the whole trial (“utility”). (ZIP) [file pcbi.1010810.s002.zip › ExperimentalData/FRI_16_8.csv]

action	angular vel.	angle	trial utility
0	0	3.2358	-5.1527
0	0	3.2358
0	0	3.2358
0	0	3.2358
0	-0.017	3.2358
0	-0.017	3.2358
0	-0.017	3.2358
0	-0.017	3.2358
0	-0.017	3.2358
0	-0.034	3.2358
0	-0.034	3.2295
0	-0.034	3.2295
0	-0.034	3.2295
0	-0.034	3.2295
0	-0.051	3.2232
0	-0.051	3.2232
0	-0.051	3.2232
0	-0.051	3.2232
0	-0.051	3.217
1	-0.068	3.217
1	-0.068	3.217
1	-0.085	3.2107
1	-0.102	3.2107
1	-0.119	3.2044
1	-0.119	3.2044
1	-0.136	3.1981
1	-0.153	3.1918
1	-0.153	3.1855
1	-0.17	3.1855
1	-0.187	3.1793
1	-0.204	3.173
1	-0.204	3.1667
1	-0.221	3.1604
1	-0.221	3.1541
1	-0.238	3.1416
1	-0.255	3.1353
1	-0.255	3.129
1	-0.272	3.1227
1	-0.272	3.1101
1	-0.289	3.1038
1	-0.289	3.0976
1	-0.306	3.085
1	-0.306	3.0787
1	-0.323	3.0661
1	-0.323	3.0536
1	-0.34	3.0473
1	-0.34	3.0347
1	-0.34	3.0284
1	-0.357	3.0159
1	-0.357	3.0033
1	-0.357	2.9908
1	-0.357	2.9845
1	-0.374	2.9719
1	-0.374	2.9593
1	-0.374	2.9468
1	-0.374	2.9342
1	-0.374	2.9216
1	-0.374	2.9154
1	-0.374	2.9028
1	-0.391	2.8902
1	-0.391	2.8777
1	-0.391	2.8651
1	-0.391	2.8525
1	-0.374	2.84
1	-0.374	2.8337
1	-0.374	2.8211
1	-0.374	2.8085
1	-0.374	2.796
1	-0.374	2.7834
1	-0.374	2.7708
1	-0.357	2.7646
1	-0.357	2.752
1	-0.357	2.7394
1	-0.357	2.7269
1	-0.34	2.7206
1	-0.34	2.708
1	-0.34	2.6955
1	-0.323	2.6892
1	-0.323	2.6766
1	-0.323	2.6703
1	-0.306	2.6578
1	-0.306	2.6452
1	-0.289	2.6389
1	-0.289	2.6326
1	-0.272	2.62
1	-0.272	2.6138
1	-0.255	2.6075
1	-0.255	2.5949
1	-0.238	2.5886
0	-0.221	2.5823
0	-0.204	2.5761
2	-0.187	2.5698
2	-0.153	2.5635
2	-0.119	2.5572
2	-0.085	2.5572
2	-0.051	2.5572
2	-0.034	2.5509
2	0	2.5509
2	0.017	2.5509
2	0.051	2.5509
2	0.085	2.5572
2	0.102	2.5572
2	0.136	2.5635
2	0.17	2.5698
2	0.204	2.5761
2	0.238	2.5823
2	0.255	2.5886
2	0.289	2.5949
2	0.323	2.6075
2	0.34	2.6138
2	0.374	2.6263
2	0.408	2.6389
2	0.425	2.6515
2	0.459	2.664
2	0.493	2.6829
2	0.51	2.6955
2	0.544	2.7143
2	0.561	2.7269
2	0.595	2.7457
2	0.612	2.7646
2	0.629	2.7834
2	0.663	2.8023
2	0.68	2.8211
2	0.697	2.8462
2	0.714	2.8651
2	0.748	2.8902
2	0.765	2.9091
2	0.782	2.9342
2	0.799	2.9593
2	0.816	2.9845
2	0.816	3.0096
2	0.833	3.0347
2	0.85	3.0599
2	0.867	3.085
2	0.867	3.1101
2	0.884	3.1353
2	0.901	3.1667
2	0.901	3.1918
2	0.918	3.217
2	0.918	3.2484
2	0.918	3.2735
2	0.918	3.2986
2	0.935	3.33
2	0.935	3.3552
2	0.935	3.3866
2	0.935	3.4117
2	0.935	3.4431
2	0.935	3.4683
2	0.918	3.4997
2	0.918	3.5248
2	0.918	3.5562
2	0.918	3.5814
2	0.901	3.6128
2	0.901	3.6379
2	0.884	3.6631
2	0.884	3.6882
2	0.867	3.7196
2	0.85	3.7447
2	0.85	3.7699
2	0.833	3.795
2	0.816	3.8201
2	0.799	3.8453
2	0.782	3.8704
2	0.765	3.8892
2	0.765	3.9144
2	0.748	3.9395
2	0.714	3.9583
2	0.697	3.9835
2	0.68	4.0023
2	0.663	4.0212
2	0.646	4.04
2	0.629	4.0652
2	0.612	4.084
2	0.578	4.0966
2	0.561	4.1154
2	0.544	4.1343
2	0.527	4.1531
2	0.493	4.1657
2	0.476	4.1783
2	0.459	4.1971
2	0.425	4.2097
2	0.408	4.2222
2	0.391	4.2348
2	0.357	4.2474
2	0.34	4.2537
2	0.323	4.2662
2	0.289	4.2725
2	0.272	4.2851
2	0.238	4.2914
2	0.221	4.2976
2	0.187	4.3039
2	0.17	4.3102
0	0.136	4.3165
1	0.102	4.3165
1	0.051	4.3228
1	0.017	4.3228
1	-0.017	4.3228
1	-0.068	4.3228
1	-0.102	4.3165
1	-0.153	4.3165
1	-0.204	4.3102
1	-0.238	4.3039
1	-0.289	4.2914
1	-0.323	4.2851
1	-0.374	4.2725
1	-0.425	4.2599
1	-0.459	4.2474
1	-0.51	4.2348
1	-0.544	4.216
1	-0.595	4.2034
1	-0.629	4.1845
1	-0.68	4.1594
1	-0.714	4.1406
1	-0.765	4.1154
1	-0.799	4.0966
1	-0.833	4.0714
1	-0.884	4.0463
1	-0.918	4.0149
1	-0.952	3.9898
1	-0.986	3.9583
1	-1.037	3.9269
1	-1.071	3.8955
1	-1.105	3.8641
1	-1.139	3.8327
1	-1.173	3.795
1	-1.207	3.7573
1	-1.224	3.7259
1	-1.258	3.6882
1	-1.292	3.6442
1	-1.309	3.6065
1	-1.343	3.5688
1	-1.36	3.5248
1	-1.394	3.4871
1	-1.411	3.4431
1	-1.428	3.3992
1	-1.445	3.3552
1	-1.462	3.3112
1	-1.479	3.2672
1	-1.496	3.2232
1	-1.496	3.1793
1	-1.513	3.1353
1	-1.53	3.085
1	-1.53	3.041
1	-1.53	2.997
1	-1.53	2.9468
1	-1.547	2.9028
1	-1.53	2.8588
1	-1.53	2.8085
1	-1.53	2.7646
1	-1.53	2.7143
1	-1.513	2.6703
1	-1.513	2.6263
1	-1.496	2.5823
1	-1.496	2.5321
1	-1.479	2.4881
1	-1.462	2.4441
1	-1.445	2.4001
1	-1.428	2.3562
1	-1.411	2.3122
1	-1.394	2.2745
1	-1.377	2.2305
1	-1.36	2.1865
1	-1.343	2.1488
1	-1.309	2.1111
1	-1.292	2.0671
1	-1.275	2.0294
1	-1.241	1.9917
1	-1.224	1.954
1	-1.19	1.9163
1	-1.173	1.8849
1	-1.139	1.8472
1	-1.105	1.8158
1	-1.088	1.7844
1	-1.054	1.7467
1	-1.037	1.7153
1	-1.003	1.6839
1	-0.969	1.6587
1	-0.952	1.6273
1	-0.918	1.6022
1	-0.901	1.5708
1	-0.867	1.5456
1	-0.833	1.5205
1	-0.816	1.4954
1	-0.782	1.4703
1	-0.748	1.4451
1	-0.731	1.4263
1	-0.697	1.4011
1	-0.68	1.3823
1	-0.646	1.3634
1	-0.612	1.3446
1	-0.595	1.3257
1	-0.561	1.3069
1	-0.544	1.288
1	-0.51	1.2755
1	-0.493	1.2566
1	-0.459	1.2441
1	-0.442	1.2315
1	-0.408	1.2189
1	-0.391	1.2064
1	-0.357	1.1938
1	-0.34	1.1812
1	-0.306	1.1749
1	-0.289	1.1624
1	-0.255	1.1561
1	-0.238	1.1498
1	-0.221	1.1435
1	-0.187	1.1372
0	-0.153	1.131
0	-0.119	1.1247
0	-0.085	1.1184
0	-0.051	1.1184
0	-0.017	1.1184
0	0	1.1184
0	0.034	1.1184
0	0.068	1.1184
0	0.102	1.1247
0	0.136	1.1247
0	0.17	1.131
0	0.204	1.1372
0	0.238	1.1435
2	0.272	1.1498
2	0.306	1.1624
2	0.357	1.1687
2	0.408	1.1812
2	0.442	1.1938
2	0.493	1.2064
2	0.544	1.2252
2	0.578	1.2441
2	0.629	1.2629
2	0.68	1.2817
2	0.714	1.3006
2	0.765	1.3257
2	0.816	1.3446
2	0.85	1.3697
2	0.901	1.4011
2	0.952	1.4263
2	1.003	1.4577
2	1.037	1.4891
2	1.088	1.5205
2	1.139	1.5519
2	1.19	1.5896
2	1.224	1.6273
2	1.275	1.665
2	1.326	1.7027
2	1.377	1.7404
2	1.411	1.7844
2	1.462	1.8284
2	1.513	1.8724
2	1.547	1.9226
2	1.598	1.9666
2	1.649	2.0169
2	1.683	2.0671
2	1.734	2.1174
2	1.768	2.1677
2	1.802	2.2242
2	1.853	2.2808
2	1.887	2.3373
2	1.921	2.3939
2	1.955	2.4504
2	1.989	2.5132
2	2.006	2.5698
2	2.04	2.6326
2	2.074	2.6955
2	2.091	2.7583
2	2.108	2.8211
2	2.142	2.8839
2	2.159	2.9468
2	2.159	3.0159
2	2.176	3.0787
2	2.193	3.1416
2	2.193	3.2107
2	2.21	3.2735
2	2.21	3.3426
2	2.21	3.4117
2	2.21	3.4745
2	2.193	3.5437
2	2.193	3.6065
2	2.176	3.6756
2	2.176	3.7384
2	2.159	3.8076
2	2.142	3.8704
2	2.125	3.9332
2	2.108	3.996
2	2.091	4.0589
2	2.074	4.1217
2	2.04	4.1845
2	2.023	4.2474
2	1.989	4.3039
2	1.972	4.3667
2	1.938	4.4233
2	1.921	4.4861
2	1.887	4.5427
2	1.853	4.5992
2	1.836	4.6495
2	1.802	4.706
2	1.768	4.7626
0	1.734	4.8129
0	1.7	4.8631
0	1.666	4.9197
0	1.615	4.9637
0	1.581	5.0139
0	1.547	5.0642
0	1.513	5.1082
0	1.479	5.1521
0	1.445	5.1961
0	1.411	5.2401
0	1.377	5.2841
0	1.343	5.3218
0	1.309	5.3658
0	1.292	5.4035
0	1.258	5.4412
0	1.224	5.4789
0	1.207	5.5166
0	1.173	5.5543
0	1.156	5.5857
0	1.122	5.6234
1	1.105	5.6548
1	1.071	5.6862
1	1.037	5.7176
1	1.003	5.749
1	0.986	5.7805
1	0.952	5.8119
1	0.935	5.837
1	0.901	5.8684
1	0.867	5.8936
1	0.85	5.9187
1	0.833	5.9438
1	0.799	5.9689
1	0.782	5.9941
1	0.765	6.0192
1	0.748	6.0381
1	0.731	6.0632
1	0.714	6.082
1	0.697	6.1072
1	0.68	6.126
1	0.663	6.1449
1	0.646	6.1637
1	0.629	6.1826
1	0.612	6.2014
1	0.595	6.2203
1	0.595	6.2391
1	0.578	6.258
1	0.561	6.2768
1	0.561	0.012566
1	0.544	0.025132
1	0.544	0.043982
1	0.527	0.056548
1	0.527	0.075397
1	0.51	0.087963
1	0.51	0.10681
1	0.493	0.11938
1	0.493	0.13823
1	0.493	0.15079
1	0.493	0.16964
1	0.476	0.18221
1	0.476	0.19478
1	0.476	0.21363
1	0.476	0.22619
1	0.476	0.23876
1	0.476	0.25132
1	0.476	0.27017
1	0.476	0.28274
1	0.476	0.29531
1	0.476	0.31416
1	0.493	0.32672
1	0.51	0.33929
1	0.527	0.35814
1	0.527	0.3707
1	0.544	0.38955
1	0.561	0.4084
1	0.578	0.42725
1	0.595	0.43982
1	0.612	0.45867
1	0.629	0.47752
1	0.646	0.49637
1	0.663	0.51521
1	0.68	0.54035
1	0.697	0.5592
1	0.714	0.57805
1	0.731	0.60318
1	0.765	0.62831
1	0.782	0.64716
1	0.799	0.67229
1	0.833	0.69742
1	0.85	0.72256
1	0.884	0.74769
1	0.901	0.7791
1	0.935	0.80424
1	0.952	0.82937
1	0.986	0.86079
1	1.003	0.8922
1	1.037	0.92362
2	1.071	0.95503
2	1.105	0.98645
2	1.156	1.0241
2	1.19	1.0556
2	1.241	1.0933
2	1.275	1.131
2	1.326	1.1687
2	1.36	1.2126
2	1.411	1.2566
2	1.462	1.2943
2	1.496	1.3446
2	1.547	1.3886
2	1.598	1.4325
2	1.649	1.4828
2	1.683	1.5331
2	1.734	1.5833
2	1.785	1.6399
2	1.836	1.6964
2	1.87	1.7467
2	1.921	1.8095
2	1.972	1.8661
2	2.006	1.9226
2	2.057	1.9855
2	2.091	2.0483
2	2.142	2.1111
2	2.176	2.1802
2	2.227	2.2431
2	2.261	2.3122
2	2.295	2.3813
2	2.329	2.4504
2	2.363	2.5195
2	2.38	2.5886
2	2.414	2.664
2	2.448	2.7394
2	2.465	2.8085
2	2.482	2.8839
2	2.499	2.9593
2	2.516	3.0347
2	2.516	3.1101
2	2.533	3.1855
2	2.533	3.2609
0	2.533	3.3426
0	2.516	3.418
0	2.516	3.4934
0	2.499	3.5688
0	2.482	3.6442
0	2.448	3.7133
0	2.431	3.7887
0	2.414	3.8641
0	2.38	3.9332
0	2.346	4.0086
0	2.312	4.0777
0	2.295	4.1468
0	2.261	4.216
0	2.227	4.2788
0	2.176	4.3479
0	2.142	4.4107
0	2.108	4.4736
0	2.074	4.5427
0	2.04	4.5992
0	1.989	4.6621
0	1.955	4.7186
0	1.921	4.7814
0	1.887	4.838
0	1.836	4.8945
0	1.802	4.9511
0	1.768	5.0014
0	1.734	5.0579
1	1.7	5.1082
1	1.649	5.1584
1	1.598	5.2087
1	1.564	5.2527
1	1.513	5.3029
1	1.479	5.3469
1	1.445	5.3909
1	1.394	5.4349
1	1.36	5.4726
1	1.326	5.5166
1	1.292	5.5543
1	1.258	5.592
1	1.224	5.6297
1	1.19	5.6674
1	1.156	5.6988
1	1.122	5.7365
1	1.088	5.7679
1	1.071	5.7993
1	1.037	5.8307
1	1.003	5.8621
1	0.986	5.8936
1	0.952	5.925
1	0.935	5.9501
1	0.918	5.9815
1	0.901	6.0066
1	0.867	6.0318
1	0.85	6.0632
1	0.833	6.0883
1	0.816	6.1135
1	0.799	6.1386
1	0.782	6.1574
1	0.765	6.1826
1	0.765	6.2077
1	0.748	6.2328
1	0.731	6.2517
1	0.731	6.2768
1	0.714	0.012566
1	0.697	0.031415
1	0.697	0.056548
1	0.68	0.075397
0	0.697	0.10053
0	0.697	0.11938
0	0.697	0.13823
0	0.697	0.16336
0	0.714	0.18221
2	0.714	0.20106
2	0.731	0.22619
2	0.748	0.25132
2	0.765	0.27017
2	0.799	0.29531
2	0.816	0.32044
2	0.833	0.34557
2	0.867	0.3707
2	0.884	0.39583
2	0.901	0.42097
2	0.935	0.45238
2	0.952	0.47752
2	0.986	0.50893
2	1.02	0.54035
2	1.037	0.57176
2	1.071	0.60318
2	1.105	0.63459
2	1.139	0.67229
2	1.173	0.70371
2	1.207	0.74141
2	1.241	0.7791
2	1.275	0.8168
2	1.309	0.8545
2	1.36	0.89848
2	1.394	0.93618
2	1.428	0.98016
2	1.479	1.0241
2	1.513	1.0681
2	1.564	1.1184
2	1.598	1.1624
2	1.649	1.2126
2	1.7	1.2629
2	1.734	1.3132
2	1.785	1.3697
2	1.836	1.42
2	1.87	1.4765
2	1.921	1.5331
2	1.972	1.5959
2	2.023	1.6525
0	2.057	1.7153
0	2.091	1.7781
0	2.125	1.841
0	2.159	1.9038
0	2.193	1.9729
0	2.227	2.0357
0	2.261	2.1048
0	2.295	2.174
0	2.312	2.2431
0	2.346	2.3122
0	2.363	2.3813
0	2.397	2.4567
0	2.414	2.5258
0	2.431	2.6012
0	2.448	2.6766
0	2.465	2.7457
0	2.482	2.8211
0	2.482	2.8965
0	2.499	2.9719
0	2.499	3.0473
0	2.499	3.1227
0	2.499	3.1981
0	2.482	3.2735
0	2.482	3.3489
0	2.465	3.4243
0	2.465	3.4934
0	2.448	3.5688
0	2.431	3.6442
0	2.397	3.7133
0	2.38	3.7887
0	2.363	3.8578
0	2.329	3.9269
0	2.295	3.996
0	2.278	4.0652
0	2.244	4.1343
0	2.21	4.2034
0	2.176	4.2662
0	2.142	4.3353
0	2.091	4.3982
0	2.057	4.461
0	2.023	4.5238
0	1.989	4.5804
0	1.955	4.6432
0	1.904	4.6998
0	1.87	4.7563
0	1.836	4.8129
0	1.802	4.8631
1	1.751	4.9197
1	1.717	4.9699
1	1.666	5.0202
1	1.615	5.0705
1	1.564	5.1207
1	1.53	5.1647
1	1.479	5.215
1	1.445	5.2589
1	1.394	5.2966
1	1.36	5.3406
1	1.309	5.3783
1	1.275	5.4223
1	1.241	5.46
1	1.19	5.4914
1	1.156	5.5291
1	1.122	5.5668
1	1.088	5.5982
1	1.054	5.6297
1	1.02	5.6611
1	0.986	5.6925
1	0.952	5.7239
1	0.935	5.749
1	0.901	5.7805
1	0.867	5.8056
1	0.85	5.8307
1	0.816	5.8559
1	0.799	5.881
1	0.765	5.9061
1	0.748	5.925
1	0.714	5.9501
1	0.697	5.9689
1	0.68	5.9941
1	0.663	6.0129
1	0.629	6.0318
1	0.612	6.0506
1	0.595	6.0695
1	0.578	6.0883
1	0.561	6.1072
1	0.544	6.1197
1	0.527	6.1386
1	0.51	6.1574
1	0.51	6.17
1	0.493	6.1826
1	0.476	6.2014
1	0.459	6.214
1	0.442	6.2265
1	0.442	6.2391
1	0.425	6.2517
1	0.408	6.2705
1	0.408	6.2831
1	0.391	0.0062831
1	0.391	0.018849
1	0.374	0.031415
1	0.357	0.043982
1	0.357	0.056548
1	0.357	0.062831
1	0.34	0.075397
1	0.34	0.087963
1	0.323	0.094246
1	0.323	0.10681
1	0.323	0.11938
1	0.306	0.12566
1	0.306	0.13823
1	0.306	0.14451
1	0.289	0.15708
1	0.289	0.16336
1	0.289	0.16964
1	0.289	0.18221
1	0.272	0.18849
1	0.272	0.20106
1	0.272	0.20734
1	0.272	0.21363
1	0.272	0.22619
1	0.272	0.23247
1	0.272	0.23876
1	0.272	0.25132
1	0.272	0.25761
1	0.272	0.26389
1	0.272	0.27017
1	0.272	0.28274
1	0.272	0.28902
1	0.272	0.29531
1	0.272	0.30787
1	0.272	0.31416
1	0.272	0.32044
1	0.272	0.333
1	0.272	0.33929
1	0.272	0.34557
1	0.272	0.35814
1	0.289	0.36442
1	0.289	0.3707
1	0.289	0.38327
1	0.289	0.38955
1	0.289	0.40212
1	0.306	0.4084
1	0.306	0.42097
1	0.306	0.42725
1	0.323	0.43982
2	0.34	0.4461
2	0.357	0.45867
2	0.391	0.47123
2	0.408	0.4838
2	0.442	0.49637
2	0.476	0.50893
2	0.493	0.5215
2	0.527	0.54035
2	0.561	0.5592
2	0.595	0.57176
2	0.612	0.59061
2	0.646	0.60946
2	0.68	0.63459
2	0.714	0.65344
2	0.748	0.67229
2	0.782	0.69742
2	0.816	0.72256
2	0.85	0.74769
2	0.884	0.77282
2	0.918	0.79795
2	0.952	0.82937
2	1.003	0.86079
2	1.037	0.8922
2	1.071	0.92362
2	1.105	0.95503
2	1.156	0.98645
2	1.19	1.0241
2	1.241	1.0618
2	1.275	1.0995
2	1.326	1.1372
2	1.36	1.1812
2	1.411	1.2189
2	1.462	1.2629
2	1.496	1.3069
2	1.547	1.3572
2	1.598	1.4011
2	1.632	1.4514
2	1.683	1.5017
2	1.734	1.5519
2	1.785	1.6022
2	1.819	1.6587
2	1.87	1.7153
2	1.921	1.7718
2	1.972	1.8284
2	2.006	1.8912
2	2.057	1.954
2	2.091	2.0169
2	2.142	2.0797
2	2.176	2.1425
2	2.227	2.2117
2	2.261	2.2745
2	2.295	2.3436
2	2.329	2.4127
2	2.363	2.4881
2	2.397	2.5572
2	2.414	2.6263
2	2.448	2.7017
2	2.465	2.7771
2	2.499	2.8525
2	2.516	2.9279
0	2.516	3.0033
0	2.516	3.0787
0	2.516	3.1541
0	2.516	3.2295
0	2.516	3.3049
0	2.499	3.3803
0	2.482	3.4557
0	2.465	3.5311
0	2.448	3.6065
0	2.431	3.6756
0	2.414	3.751
0	2.397	3.8264
0	2.363	3.8955
0	2.346	3.9646
0	2.312	4.0338
0	2.278	4.1029
0	2.244	4.172
0	2.21	4.2411
0	2.176	4.3039
0	2.142	4.373
0	2.108	4.4359
0	2.057	4.4987
0	2.023	4.5615
0	1.989	4.6181
1	1.955	4.6809
1	1.904	4.7375
1	1.853	4.794
1	1.802	4.8506
1	1.751	4.9008
1	1.717	4.9574
1	1.666	5.0076
1	1.615	5.0579
1	1.564	5.1019
1	1.53	5.1521
1	1.479	5.1961
1	1.445	5.2401
1	1.394	5.2841
1	1.36	5.3218
1	1.309	5.3658
1	1.275	5.4035
1	1.224	5.4412
1	1.19	5.4789
1	1.156	5.5103
1	1.122	5.548
1	1.088	5.5794
1	1.054	5.6108
1	1.02	5.6422
1	0.986	5.6736
1	0.952	5.705
1	0.918	5.7302
1	0.901	5.7616
1	0.867	5.7867
1	0.833	5.8119
1	0.816	5.837
1	0.782	5.8621
1	0.765	5.881
1	0.731	5.9061
1	0.714	5.9313
1	0.68	5.9501
1	0.663	5.9689
1	0.646	5.9878
1	0.629	6.0066
1	0.595	6.0255
1	0.578	6.0443
1	0.561	6.0632
1	0.544	6.082
1	0.527	6.0946
1	0.51	6.1135
1	0.493	6.126
1	0.476	6.1449
1	0.459	6.1574
1	0.442	6.17
1	0.442	6.1826
1	0.425	6.1951
1	0.408	6.2077
1	0.391	6.2203
1	0.374	6.2328
1	0.374	6.2454
1	0.357	6.258
1	0.34	6.2705
1	0.34	6.2768
1	0.323	0.0062831
1	0.323	0.012566
1	0.306	0.025132
1	0.306	0.031415
1	0.289	0.043982
1	0.289	0.050265
1	0.272	0.062831
1	0.272	0.069114
1	0.255	0.075397
1	0.255	0.08168
1	0.238	0.094246
1	0.238	0.10053
1	0.238	0.10681
1	0.221	0.1131
1	0.221	0.11938
1	0.221	0.12566
1	0.204	0.13195
1	0.204	0.13823
1	0.204	0.14451
1	0.187	0.15079
1	0.187	0.15708
1	0.187	0.16336
1	0.187	0.16964
1	0.187	0.17593
1	0.17	0.18221
1	0.17	0.18849
1	0.17	0.19478
1	0.17	0.20106
1	0.17	0.20106
1	0.17	0.20734
1	0.153	0.21363
1	0.153	0.21991
1	0.153	0.22619
1	0.153	0.22619
1	0.153	0.23247
1	0.153	0.23876
1	0.153	0.24504
1	0.153	0.25132
1	0.153	0.25132
1	0.153	0.25761
1	0.153	0.26389
1	0.153	0.27017
1	0.153	0.27017
1	0.153	0.27646
1	0.153	0.28274
1	0.153	0.28902
1	0.153	0.28902
1	0.153	0.29531
1	0.153	0.30159
1	0.153	0.30787
1	0.153	0.30787
1	0.153	0.31416
1	0.153	0.32044
1	0.153	0.32672
1	0.153	0.333
1	0.17	0.333
1	0.17	0.33929
1	0.17	0.34557
1	0.17	0.35185
1	0.17	0.35814
1	0.17	0.36442
1	0.17	0.36442
0	0.187	0.3707
2	0.204	0.37699
2	0.238	0.38327
2	0.255	0.39583
2	0.272	0.40212
2	0.306	0.4084
2	0.323	0.42097
2	0.357	0.43353
2	0.374	0.43982
2	0.408	0.45238
2	0.425	0.46495
2	0.459	0.47752
2	0.493	0.49637
2	0.51	0.50893
2	0.544	0.52778
2	0.578	0.54663
2	0.595	0.5592
2	0.629	0.57805
2	0.663	0.59689
2	0.697	0.62203
2	0.731	0.64088
2	0.765	0.66601
2	0.799	0.69114
2	0.833	0.70999
2	0.867	0.74141
2	0.901	0.76654
2	0.935	0.79167
2	0.969	0.82309
2	1.003	0.8545
2	1.054	0.87963
2	1.088	0.91733
2	1.122	0.94875
2	1.173	0.98016
2	1.207	1.0179
2	1.241	1.0556
2	1.292	1.0933
2	1.326	1.131
2	1.377	1.1749
2	1.428	1.2189
2	1.462	1.2629
2	1.513	1.3069
2	1.564	1.3509
2	1.598	1.4011
2	1.649	1.4514
2	1.7	1.5017
2	1.751	1.5519
2	1.785	1.6022
2	1.836	1.6587
2	1.887	1.7153
2	1.938	1.7718
2	1.972	1.8284
2	2.023	1.8912
2	2.057	1.954
2	2.108	2.0169
2	2.142	2.0797
2	2.193	2.1425
2	2.227	2.2117
2	2.261	2.2808
2	2.312	2.3499
2	2.346	2.419
2	2.38	2.4881
2	2.397	2.5635
0	2.414	2.6326
0	2.431	2.708
0	2.448	2.7834
0	2.465	2.8525
0	2.465	2.9279
0	2.482	3.0033
0	2.482	3.0787
0	2.482	3.1541
0	2.482	3.2295
0	2.465	3.2986
0	2.465	3.374
0	2.448	3.4494
0	2.431	3.5248
0	2.414	3.5939
0	2.397	3.6693
0	2.38	3.7384
0	2.346	3.8138
0	2.329	3.883
0	2.295	3.9521
0	2.278	4.0212
0	2.244	4.0903
0	2.21	4.1531
0	2.176	4.2222
0	2.142	4.2851
0	2.108	4.3479
0	2.074	4.4107
0	2.023	4.4736
0	1.989	4.5364
0	1.955	4.593
0	1.921	4.6558
0	1.87	4.7123
0	1.836	4.7689
0	1.802	4.8191
0	1.768	4.8757
0	1.717	4.926
0	1.683	4.9762
1	1.649	5.0265
1	1.598	5.0767
1	1.564	5.127
1	1.513	5.171
1	1.462	5.215
1	1.428	5.2589
1	1.377	5.3029
1	1.343	5.3469
1	1.309	5.3846
1	1.258	5.4223
1	1.224	5.46
1	1.19	5.4977
1	1.156	5.5354
1	1.122	5.5668
1	1.088	5.5982
1	1.054	5.6297
1	1.02	5.6611
1	0.986	5.6925
1	0.952	5.7239
1	0.918	5.749
1	0.884	5.7805
1	0.867	5.8056
1	0.833	5.8307
1	0.816	5.8559
1	0.782	5.881
1	0.765	5.9061
1	0.731	5.925
1	0.714	5.9501
1	0.697	5.9689
1	0.663	5.9878
1	0.646	6.0129
1	0.629	6.0318
1	0.612	6.0506
1	0.595	6.0695
1	0.578	6.082
1	0.561	6.1009
1	0.544	6.1197
1	0.527	6.1323
1	0.51	6.1512
1	0.493	6.1637
1	0.476	6.1826
1	0.459	6.1951
1	0.442	6.2077
1	0.442	6.2203
1	0.425	6.2328
1	0.408	6.2454
1	0.408	6.258
1	0.391	6.2705
1	0.374	0
1	0.374	0.012566
1	0.357	0.025132
1	0.357	0.031415
1	0.34	0.043982
1	0.34	0.056548
1	0.323	0.062831
1	0.323	0.075397
1	0.306	0.087963
1	0.306	0.094246
1	0.306	0.10681
1	0.289	0.1131
1	0.289	0.11938
1	0.289	0.13195
1	0.272	0.13823
1	0.272	0.15079
1	0.272	0.15708
1	0.255	0.16336
1	0.255	0.16964
1	0.255	0.18221
1	0.255	0.18849
1	0.255	0.19478
1	0.238	0.20106
1	0.238	0.21363
1	0.238	0.21991
1	0.238	0.22619
1	0.238	0.23247
1	0.238	0.23876
1	0.238	0.25132
1	0.238	0.25761
1	0.238	0.26389
1	0.238	0.27017
1	0.238	0.27646
1	0.238	0.28274
1	0.238	0.29531
1	0.238	0.30159
1	0.238	0.30787
1	0.238	0.31416
1	0.238	0.32044
1	0.238	0.32672
1	0.238	0.33929
1	0.255	0.34557
1	0.255	0.35185
1	0.255	0.35814
1	0.255	0.3707
1	0.255	0.37699
1	0.255	0.38327
1	0.272	0.38955
0	0.289	0.40212
0	0.289	0.4084
0	0.306	0.42097
0	0.323	0.42725
2	0.34	0.43982
2	0.374	0.45238
2	0.391	0.45867
2	0.425	0.47123
2	0.442	0.49008
2	0.476	0.50265
2	0.51	0.51521
2	0.527	0.53406
2	0.561	0.54663
2	0.595	0.56548
2	0.629	0.58433
2	0.646	0.60318
2	0.68	0.62203
2	0.714	0.64716
2	0.748	0.66601
2	0.782	0.69114
2	0.816	0.71627
2	0.85	0.74141
2	0.884	0.76654
2	0.918	0.79167
2	0.969	0.82309
2	1.003	0.8545
2	1.037	0.88592
2	1.071	0.91733
2	1.122	0.94875
2	1.156	0.98016
2	1.19	1.0179
2	1.241	1.0556
2	1.275	1.0933
2	1.326	1.131
2	1.36	1.1749
2	1.411	1.2126
2	1.462	1.2566
2	1.496	1.3006
2	1.547	1.3509
2	1.598	1.3948
2	1.649	1.4451
2	1.683	1.4954
2	1.734	1.5456
2	1.785	1.6022
2	1.836	1.6525
2	1.87	1.709
2	1.921	1.7655
2	1.972	1.8284
2	2.006	1.8849
2	2.057	1.9478
2	2.091	2.0106
2	2.142	2.0734
2	2.176	2.1362
2	2.227	2.2054
2	2.261	2.2745
2	2.295	2.3436
2	2.329	2.4127
2	2.363	2.4818
2	2.397	2.5509
2	2.431	2.6263
0	2.448	2.7017
0	2.448	2.7708
0	2.465	2.8462
0	2.465	2.9216
0	2.482	2.997
0	2.482	3.0724
0	2.482	3.1478
0	2.482	3.217
0	2.465	3.2923
0	2.465	3.3677
0	2.448	3.4431
0	2.431	3.5185
0	2.431	3.5877
0	2.397	3.6631
0	2.38	3.7322
0	2.363	3.8076
1	2.329	3.8767
1	2.295	3.9458
1	2.261	4.0149
1	2.21	4.084
1	2.176	4.1468
1	2.125	4.216
1	2.091	4.2788
1	2.04	4.3416
1	1.989	4.3982
1	1.955	4.461
1	1.904	4.5175
1	1.853	4.5741
1	1.802	4.6306
1	1.751	4.6809
1	1.7	4.7312
1	1.666	4.7877
1	1.615	4.8317
1	1.564	4.882
1	1.513	4.926
1	1.462	4.9762
1	1.428	5.0202
1	1.377	5.0579
1	1.326	5.1019
1	1.275	5.1396
1	1.241	5.1773
1	1.19	5.215
1	1.156	5.2527
1	1.105	5.2841
1	1.071	5.3155
1	1.02	5.3469
1	0.986	5.3783
1	0.952	5.4097
1	0.901	5.4349
1	0.867	5.46
1	0.833	5.4914
1	0.799	5.5103
1	0.765	5.5354
1	0.714	5.5605
1	0.68	5.5794
1	0.646	5.5982
1	0.612	5.6171
1	0.578	5.6359
1	0.561	5.6548
1	0.527	5.6736
1	0.493	5.6862
1	0.459	5.705
1	0.425	5.7176
1	0.391	5.7302
1	0.374	5.7428
1	0.34	5.749
1	0.306	5.7616
1	0.289	5.7679
1	0.255	5.7805
1	0.221	5.7867
1	0.204	5.793
1	0.17	5.7993
1	0.136	5.8056
1	0.119	5.8056
1	0.085	5.8119
1	0.051	5.8119
1	0.034	5.8119
1	0	5.8119
1	0	5.8119
1	-0.034	5.8119
1	-0.051	5.8119
1	-0.085	5.8119
1	-0.119	5.8056
0	-0.136	5.8056
0	-0.153	5.7993
2	-0.17	5.793
2	-0.17	5.7867
2	-0.187	5.7805
2	-0.187	5.7742
2	-0.187	5.7742
2	-0.204	5.7679
2	-0.204	5.7553
2	-0.221	5.749
2	-0.221	5.7428
2	-0.238	5.7365
2	-0.255	5.7302
2	-0.255	5.7239
2	-0.272	5.7113
2	-0.272	5.705
2	-0.289	5.6988
2	-0.289	5.6862
2	-0.306	5.6799
2	-0.323	5.6674
2	-0.323	5.6611
2	-0.34	5.6485
2	-0.357	5.6359
2	-0.374	5.6297
2	-0.374	5.6171
2	-0.391	5.6045
2	-0.425	5.592
2	-0.459	5.5794
2	-0.493	5.5605
2	-0.527	5.548
2	-0.561	5.5291
2	-0.595	5.5103
2	-0.629	5.4914
2	-0.68	5.4726
2	-0.714	5.4537
2	-0.748	5.4286
2	-0.782	5.4097
2	-0.816	5.3846
2	-0.867	5.3595
2	-0.901	5.3343
2	-0.935	5.3029
2	-0.986	5.2715
2	-1.02	5.2464
2	-1.071	5.215
2	-1.105	5.1773
2	-1.156	5.1459
2	-1.19	5.1082
2	-1.241	5.0705
2	-1.292	5.0328
2	-1.326	4.9951
2	-1.377	4.9511
2	-1.428	4.9134
2	-1.462	4.8694
2	-1.513	4.8254
2	-1.564	4.7752
2	-1.615	4.7312
2	-1.649	4.6809
2	-1.7	4.6306
2	-1.751	4.5741
2	-1.802	4.5238
2	-1.836	4.4673
2	-1.887	4.4107
2	-1.938	4.3542
2	-1.972	4.2976
2	-2.023	4.2348
2	-2.057	4.172
2	-2.108	4.1091
2	-2.142	4.0463
2	-2.176	3.9835
2	-2.21	3.9144
2	-2.244	3.8515
2	-2.278	3.7824
2	-2.312	3.7133
2	-2.346	3.6442
2	-2.363	3.5688
2	-2.397	3.4997
2	-2.414	3.4243
2	-2.431	3.3552
2	-2.448	3.2798
2	-2.448	3.2044
2	-2.448	3.1353
2	-2.448	3.0599
2	-2.431	2.9845
2	-2.431	2.9154
2	-2.414	2.84
2	-2.414	2.7646
2	-2.397	2.6955
2	-2.38	2.6263
2	-2.346	2.5509
2	-2.329	2.4818
2	-2.295	2.4127
2	-2.278	2.3436
2	-2.244	2.2745
2	-2.21	2.2054
2	-2.193	2.1425
2	-2.159	2.0734
2	-2.125	2.0106
2	-2.074	1.9478
2	-2.04	1.8849
2	-2.006	1.8284
2	-1.972	1.7655
2	-1.938	1.709
2	-1.887	1.6462
2	-1.853	1.5896
2	-1.819	1.5394
2	-1.785	1.4828
2	-1.734	1.4325
2	-1.7	1.376
2	-1.666	1.3257
2	-1.632	1.2755
2	-1.598	1.2315
2	-1.564	1.1812
2	-1.53	1.1372
2	-1.496	1.087
2	-1.462	1.043
2	-1.428	0.99901
2	-1.394	0.96131
2	-1.36	0.91733
2	-1.326	0.87963
2	-1.292	0.83565
2	-1.275	0.79795
2	-1.241	0.76026
2	-1.207	0.72256
2	-1.173	0.68486
2	-1.139	0.65344
2	-1.105	0.61574
2	-1.071	0.58433
2	-1.037	0.55291
2	-1.02	0.5215
2	-0.986	0.49008
2	-0.952	0.46495
2	-0.935	0.43353
2	-0.901	0.4084
2	-0.884	0.37699
2	-0.85	0.35185
2	-0.833	0.32672
2	-0.816	0.30159
2	-0.782	0.27646
2	-0.765	0.25761
2	-0.748	0.23247
2	-0.731	0.20734
2	-0.714	0.18849
2	-0.697	0.16964
2	-0.68	0.14451
2	-0.663	0.12566
2	-0.646	0.10681
2	-0.629	0.087963
2	-0.612	0.069114
2	-0.612	0.050265
2	-0.595	0.031415
2	-0.578	0.012566
2	-0.578	6.2768
2	-0.561	6.2642
2	-0.544	6.2454
2	-0.544	6.2265
2	-0.527	6.214
2	-0.527	6.1951
2	-0.527	6.1826
2	-0.51	6.1637
2	-0.51	6.1512
2	-0.51	6.1323
2	-0.493	6.1197
2	-0.493	6.1009
2	-0.493	6.0883
2	-0.493	6.0695
2	-0.493	6.0569
2	-0.476	6.0443
2	-0.51	6.0255
2	-0.527	6.0129
2	-0.544	5.9941
2	-0.561	5.9815
2	-0.578	5.9627
2	-0.612	5.9438
2	-0.629	5.925
2	-0.646	5.9061
2	-0.68	5.8873
2	-0.697	5.8621
2	-0.731	5.8433
2	-0.748	5.8182
2	-0.782	5.7993
2	-0.799	5.7742
2	-0.833	5.749
2	-0.867	5.7239
2	-0.901	5.6988
2	-0.918	5.6674
2	-0.952	5.6422
2	-0.986	5.6108
2	-1.02	5.5794
2	-1.054	5.548
2	-1.088	5.5166
2	-1.122	5.4851
2	-1.156	5.4474
2	-1.207	5.416
2	-1.241	5.3783
2	-1.275	5.3406
2	-1.326	5.2966
2	-1.36	5.2589
2	-1.394	5.215
2	-1.445	5.171
2	-1.479	5.127
2	-1.53	5.083
2	-1.581	5.039
2	-1.615	4.9888
2	-1.666	4.9385
2	-1.717	4.8883
2	-1.751	4.838
2	-1.802	4.7814
2	-1.853	4.7249
2	-1.904	4.6683
2	-1.938	4.6118
2	-1.989	4.5553
2	-2.04	4.4924
2	-2.091	4.4296
2	-2.125	4.3667
2	-2.176	4.3039
2	-2.21	4.2348
2	-2.261	4.172
2	-2.295	4.1029
2	-2.329	4.0338
2	-2.38	3.9583
2	-2.414	3.8892
2	-2.431	3.8138
2	-2.448	3.7447
2	-2.465	3.6693
2	-2.482	3.5939
2	-2.499	3.5185
2	-2.516	3.4431
2	-2.516	3.3677
2	-2.533	3.2923
2	-2.533	3.217
2	-2.533	3.1416
2	-2.533	3.0599
2	-2.516	2.9845
2	-2.516	2.9091
2	-2.499	2.8337
2	-2.482	2.7583
2	-2.482	2.6829
2	-2.448	2.6138
2	-2.431	2.5384
2	-2.414	2.463
2	-2.38	2.3939
2	-2.363	2.3185
2	-2.329	2.2494
2	-2.295	2.1802
2	-2.261	2.1111
2	-2.227	2.042
2	-2.193	1.9792
2	-2.159	1.9101
2	-2.125	1.8472
2	-2.091	1.7844
2	-2.04	1.7216
2	-2.006	1.6587
2	-1.955	1.6022
2	-1.904	1.5456
2	-1.87	1.4891
2	-1.819	1.4325
2	-1.768	1.376
2	-1.717	1.3257
2	-1.666	1.2755
2	-1.632	1.2252
2	-1.581	1.1749
2	-1.53	1.131
2	-1.496	1.0807
2	-1.445	1.0367
2	-1.411	0.99273
2	-1.36	0.95503
2	-1.326	0.91105
2	-1.275	0.87335
2	-1.241	0.83565
2	-1.207	0.79795
2	-1.173	0.76026
2	-1.122	0.72884
2	-1.088	0.69742
2	-1.054	0.65973
2	-1.02	0.62831
2	-1.003	0.59689
2	-0.969	0.57176
2	-0.935	0.54035
2	-0.901	0.51521
2	-0.867	0.4838
2	-0.85	0.45867
2	-0.816	0.43353
2	-0.799	0.4084
2	-0.765	0.38955
2	-0.748	0.36442
2	-0.714	0.33929
2	-0.697	0.32044
2	-0.68	0.30159
2	-0.663	0.27646
2	-0.629	0.25761
2	-0.612	0.23876
2	-0.595	0.21991
2	-0.578	0.20734
2	-0.561	0.18849
2	-0.544	0.16964
2	-0.527	0.15708
2	-0.51	0.13823
2	-0.493	0.12566
2	-0.476	0.10681
2	-0.459	0.094246
2	-0.459	0.08168
2	-0.442	0.069114
2	-0.425	0.050265
2	-0.408	0.037699
2	-0.408	0.025132
2	-0.391	0.018849
2	-0.374	0.0062831
2	-0.374	6.2768
2	-0.357	6.2642
2	-0.357	6.2517
2	-0.34	6.2454
2	-0.323	6.2328
2	-0.323	6.2203
2	-0.323	6.214
2	-0.306	6.2014
2	-0.306	6.1951
2	-0.289	6.1826
2	-0.289	6.1763
2	-0.272	6.17
2	-0.272	6.1574
2	-0.272	6.1512
2	-0.272	6.1449
2	-0.255	6.1323
2	-0.255	6.126
2	-0.255	6.1197
2	-0.238	6.1072
2	-0.238	6.1009
2	-0.238	6.0946
2	-0.238	6.0883
2	-0.238	6.082
2	-0.238	6.0758
2	-0.221	6.0695
2	-0.221	6.0569
2	-0.221	6.0506
2	-0.221	6.0443
2	-0.221	6.0381
2	-0.221	6.0318
2	-0.221	6.0255
2	-0.221	6.0192
2	-0.221	6.0129
2	-0.221	6.0066
2	-0.221	6.0004
2	-0.221	5.9941
2	-0.221	5.9815
2	-0.221	5.9752
2	-0.221	5.9689
2	-0.221	5.9627
2	-0.221	5.9564
2	-0.221	5.9501
2	-0.221	5.9438
2	-0.221	5.9375
2	-0.238	5.9313
2	-0.238	5.9187
2	-0.238	5.9124
2	-0.238	5.9061
2	-0.238	5.8998
2	-0.255	5.8936
0	-0.255	5.881
0	-0.272	5.8747
0	-0.289	5.8684
1	-0.306	5.8559
1	-0.34	5.8496
1	-0.357	5.837
1	-0.391	5.8244
1	-0.408	5.8119
1	-0.442	5.7993
1	-0.459	5.7867
1	-0.493	5.7742
1	-0.527	5.7553
1	-0.544	5.7428
1	-0.578	5.7239
1	-0.612	5.705
1	-0.646	5.6862
1	-0.663	5.6674
1	-0.697	5.6422
1	-0.731	5.6234
1	-0.765	5.5982
1	-0.799	5.5794
1	-0.833	5.5543
1	-0.867	5.5291
1	-0.901	5.4977
1	-0.935	5.4726
1	-0.986	5.4412
1	-1.02	5.4097
1	-1.054	5.3783
1	-1.088	5.3469
1	-1.139	5.3155
1	-1.173	5.2778
1	-1.224	5.2464
1	-1.258	5.2087
1	-1.309	5.1647
1	-1.343	5.127
1	-1.394	5.0893
1	-1.428	5.0453
1	-1.479	5.0014
1	-1.53	4.9574
1	-1.564	4.9071
1	-1.615	4.8568
1	-1.666	4.8129
1	-1.717	4.7563
1	-1.751	4.706
1	-1.802	4.6558
1	-1.853	4.5992
1	-1.904	4.5427
1	-1.938	4.4861
1	-1.989	4.4233
1	-2.04	4.3667
1	-2.074	4.3039
1	-2.125	4.2411
1	-2.159	4.172
1	-2.21	4.1091
1	-2.244	4.04
1	-2.278	3.9709
1	-2.312	3.9018
1	-2.346	3.8327
1	-2.38	3.7636
0	-2.397	3.6882
0	-2.414	3.6191
0	-2.431	3.5437
0	-2.448	3.4745
0	-2.448	3.3992
0	-2.465	3.3238
0	-2.465	3.2484
0	-2.465	3.173
0	-2.465	3.1038
0	-2.465	3.0284
0	-2.448	2.9531
0	-2.448	2.8777
0	-2.431	2.8085
0	-2.414	2.7332
0	-2.397	2.6578
0	-2.38	2.5886
0	-2.363	2.5195
0	-2.329	2.4441
0	-2.312	2.375
0	-2.278	2.3059
0	-2.261	2.2368
0	-2.227	2.174
0	-2.193	2.1048
0	-2.159	2.042
0	-2.125	1.9729
0	-2.091	1.9101
0	-2.04	1.8472
0	-2.006	1.7907
0	-1.972	1.7279
0	-1.938	1.6713
0	-1.904	1.6148
2	-1.853	1.5582
2	-1.802	1.5017
2	-1.768	1.4451
2	-1.717	1.3948
2	-1.666	1.3446
2	-1.615	1.2943
2	-1.564	1.2441
2	-1.53	1.2001
2	-1.479	1.1561
2	-1.428	1.1121
2	-1.394	1.0681
2	-1.343	1.0241
2	-1.309	0.98645
2	-1.258	0.94875
2	-1.224	0.91105
2	-1.19	0.87335
2	-1.139	0.83565
2	-1.105	0.80424
2	-1.071	0.77282
2	-1.037	0.74141
2	-1.003	0.70999
2	-0.969	0.67858
2	-0.935	0.64716
2	-0.901	0.62203
2	-0.867	0.59689
2	-0.833	0.57176
2	-0.799	0.54663
2	-0.765	0.5215
2	-0.748	0.49637
2	-0.714	0.47752
2	-0.68	0.45238
2	-0.663	0.43353
2	-0.629	0.41469
2	-0.612	0.39583
2	-0.578	0.37699
2	-0.561	0.35814
2	-0.544	0.34557
2	-0.51	0.32672
2	-0.493	0.31416
2	-0.476	0.29531
2	-0.442	0.28274
2	-0.425	0.27017
2	-0.408	0.25761
2	-0.391	0.24504
2	-0.374	0.23247
2	-0.34	0.22619
2	-0.323	0.21363
2	-0.306	0.20106
2	-0.289	0.19478
2	-0.272	0.18221
2	-0.255	0.17593
2	-0.238	0.16964
2	-0.221	0.16336
2	-0.204	0.15708
2	-0.187	0.15079
2	-0.17	0.14451
2	-0.17	0.13823
2	-0.153	0.13195
2	-0.136	0.12566
0	-0.119	0.12566
1	-0.119	0.11938
1	-0.136	0.1131
1	-0.136	0.1131
1	-0.136	0.10681
1	-0.153	0.10053
1	-0.153	0.10053
1	-0.153	0.094246
1	-0.17	0.087963
1	-0.17	0.08168
1	-0.17	0.075397
1	-0.187	0.069114
1	-0.187	0.062831
1	-0.204	0.062831
1	-0.204	0.050265
1	-0.221	0.043982
1	-0.221	0.037699
1	-0.238	0.031415
1	-0.238	0.025132
1	-0.255	0.018849
0	-0.255	0.012566
2	-0.255	0
2	-0.238	6.2768
2	-0.221	6.2705
2	-0.221	6.2642
2	-0.204	6.258
2	-0.204	6.2517
2	-0.187	6.2454
2	-0.187	6.2391
2	-0.17	6.2328
2	-0.17	6.2265
2	-0.153	6.2203
2	-0.153	6.2203
2	-0.136	6.214
2	-0.136	6.2077
2	-0.119	6.2077
2	-0.119	6.2014
2	-0.119	6.1951
2	-0.102	6.1951
2	-0.102	6.1889
2	-0.085	6.1889
2	-0.085	6.1826
2	-0.085	6.1826
2	-0.068	6.1763
2	-0.068	6.1763
2	-0.051	6.1763
2	-0.051	6.17
2	-0.051	6.17
2	-0.034	6.17
2	-0.034	6.17
2	-0.034	6.1637
2	-0.017	6.1637
2	-0.017	6.1637
2	-0.017	6.1637
2	0	6.1637
2	0	6.1637
2	0	6.1637
2	0	6.1637
2	0	6.1637
2	0	6.1637
2	0.017	6.1637
2	0.017	6.1637
2	0.017	6.1637
2	0.034	6.17
2	0.034	6.17
2	0.034	6.17
2	0.051	6.17
2	0.051	6.17
2	0.068	6.1763
2	0.068	6.1763
2	0.068	6.1763
2	0.085	6.1826
2	0.085	6.1826
2	0.085	6.1889
2	0.102	6.1889
0	0.102	6.1951
0	0.085	6.1951
0	0.085	6.2014
0	0.085	6.2014
0	0.085	6.2077
0	0.085	6.2077
0	0.085	6.2077
0	0.068	6.214
0	0.068	6.214
0	0.068	6.2203
0	0.068	6.2203
0	0.068	6.2203
0	0.068	6.2265
0	0.068	6.2265
0	0.051	6.2265
0	0.051	6.2328
0	0.051	6.2328
0	0.051	6.2328
0	0.051	6.2391
0	0.051	6.2391
0	0.051	6.2391
0	0.051	6.2391
0	0.051	6.2454
0	0.051	6.2454
0	0.051	6.2454
0	0.034	6.2454
0	0.034	6.2517
0	0.034	6.2517
0	0.034	6.2517
0	0.034	6.2517
0	0.034	6.258
0	0.034	6.258
0	0.034	6.258
0	0.034	6.258
0	0.034	6.258
0	0.034	6.2642
0	0.034	6.2642
0	0.034	6.2642
0	0.034	6.2642
0	0.034	6.2642
0	0.034	6.2642
0	0.034	6.2705
0	0.034	6.2705
0	0.034	6.2705
0	0.034	6.2705
0	0.034	6.2705
0	0.034	6.2768
0	0.034	6.2768
0	0.034	6.2768
0	0.034	6.2768
1	0.034	6.2768
1	0.017	6.2768
1	0	6.2768
1	0	6.2768
1	0	6.2768
1	0	6.2768
1	-0.017	6.2768
1	-0.034	6.2768
1	-0.034	6.2768
0	-0.034	6.2768
0	-0.034	6.2768
0	-0.034	6.2705
0	-0.034	6.2705
0	-0.034	6.2705
0	-0.034	6.2705
0	-0.034	6.2642
0	-0.034	6.2642
0	-0.034	6.2642
0	-0.034	6.2642
0	-0.051	6.258
0	-0.051	6.258
0	-0.051	6.258
0	-0.051	6.258
2	-0.051	6.2517
2	-0.034	6.2517
2	-0.034	6.2517
2	-0.017	6.2517
2	-0.017	6.2517
2	0	6.2517
2	0	6.2517
2	0	6.2517
2	0.017	6.2517
2	0.017	6.2517
2	0.034	6.2517
2	0.034	6.2517
2	0.051	6.2517
2	0.051	6.258
2	0.068	6.258
0	0.068	6.258
[truncated: 5,162 more rows]
