# Supplementary material for: Skilled motor control of an inverted pendulum implies low entropy of states but high entropy of actions
Source: PLoS Comput Biol. 2023 Jan 6;19(1):e1010810. doi: 10.1371/journal.pcbi.1010810 (PMC9851554; doi:10.1371/journal.pcbi.1010810)
Supplement: S3 File — The file contains the results of the information-theoretic analysis of the aforementioned data. Each row of the spreadsheet represents a different trial. For each trial, the columns contain: pendulum length (“Pend. Length”).trial’s utility (“Utility”).entropy of the state (“H(S)”).conditional entropy of action given state (“H(A|S)”).conditional entropy of next state given action (“H(S’|A)”).mutual information between action and next state (“I(A;S’)”). (CSV) [file pcbi.1010810.s003.csv]

Pen. Length	Utility	H(S)	H(A|S)	H(S'|A)	I(A;S')
2	-19.448	12.445	0.11611	11.145	1.2981
2	-19.801	12.585	0.070687	11.158	1.426
2	-19.423	12.462	0.095318	11.168	1.2926
2	-19.366	12.489	0.099527	11.186	1.3024
2	-19.768	12.528	0.074364	11.152	1.3746
2	-19.426	12.482	0.098511	11.023	1.4578
2	-19.935	12.589	0.075381	11.234	1.3538
2	-19.833	12.571	0.095594	11.273	1.297
2	-19.748	12.627	0.081672	11.17	1.4561
2	-19.203	12.494	0.098051	11.232	1.26
2	-19.896	12.555	0.087704	11.271	1.2825
2	-18.42	12.255	0.15192	10.932	1.3206
2	-19.128	12.502	0.10205	11.103	1.3974
2	-19.735	12.478	0.09293	11.179	1.2974
2	-19.462	12.596	0.066522	11.111	1.4843
2	-18.421	12.218	0.18672	10.836	1.3796
2	-19.51	12.602	0.08216	11.123	1.4772
2	-18.906	12.479	0.097864	11.253	1.2249
2	-19.579	12.592	0.051921	11.305	1.2854
2	-19.652	12.565	0.076038	11.29	1.2727
2	-19.039	12.451	0.11007	11.129	1.3206
2	-19.805	12.657	0.056368	11.206	1.4492
2	-19.067	12.41	0.11179	11.171	1.2426
2	-19.095	12.347	0.13315	11.137	1.2082
2	-19.802	12.599	0.089297	11.161	1.4369
2	-19.453	12.606	0.071573	11.123	1.4819
2	-19.789	12.493	0.078366	11.563	0.92824
2	-19.882	12.64	0.050857	11.306	1.3373
2	-19.783	12.611	0.085164	11.112	1.4978
2	-19.891	12.639	0.038004	11.441	1.1968
2	-17.523	12.151	0.15631	10.775	1.3738
2	-19.914	12.554	0.065014	11.443	1.1099
2	-19.547	12.568	0.083083	11.571	0.99486
2	-18.798	12.239	0.13921	11.097	1.1399
2	-19.922	12.652	0.065906	11.27	1.3852
2	-19.586	12.633	0.051548	11.218	1.4137
3	-16.73	12.052	0.1721	10.803	1.2475
3	-18.18	12.269	0.12121	10.893	1.3786
3	-17.733	12.069	0.1874	10.8	1.2676
3	-19.727	12.531	0.10103	11.055	1.4754
3	-19.146	12.434	0.12506	11.038	1.3951
3	-14.46	11.686	0.2488	10.391	1.2918
3	-19.785	12.551	0.080644	11.085	1.4655
3	-19.56	12.602	0.075787	11.264	1.3375
3	-18.188	12.123	0.19299	10.754	1.368
3	-17.952	12.172	0.19385	10.863	1.3069
3	-19.886	12.525	0.093655	11.076	1.4481
3	-11.229	10.659	0.36279	9.5287	1.125
3	-17.712	12.208	0.12247	10.883	1.3241
3	-11.797	10.804	0.31849	9.7424	1.0572
3	-17.434	12.193	0.17293	10.81	1.3819
3	-18.311	12.263	0.17301	10.877	1.384
3	-18.277	12.373	0.12294	10.998	1.3743
3	-15.984	11.901	0.23877	10.795	1.1034
3	-14.515	11.492	0.27565	10.329	1.1604
3	-18.741	12.236	0.13026	10.924	1.3101
3	-9.6789	10.365	0.43412	9.3122	1.0473
3	-19.603	12.582	0.077019	11.091	1.4906
3	-19	12.296	0.13451	10.928	1.3706
3	-14.56	11.389	0.30014	10.2	1.1857
3	-16.369	11.917	0.19056	10.542	1.3725
3	-19.396	12.531	0.094113	11.063	1.4676
3	-19.402	12.418	0.12914	11.305	1.1118
3	-19.2	12.497	0.085719	11.008	1.4905
3	-19.607	12.581	0.083008	11.092	1.4883
3	-19.645	12.492	0.079424	11.255	1.2384
3	-17.013	11.991	0.18433	10.711	1.2789
3	-18.681	12.357	0.10163	11.159	1.1966
3	-19.673	12.572	0.081336	11.218	1.3529
3	-9.8993	10.164	0.41472	9.2133	0.94494
3	-19.911	12.546	0.093377	11.165	1.3852
3	-18.294	12.27	0.16654	10.922	1.3468
4	-12.179	10.757	0.3645	9.6179	1.1349
4	-17.008	11.939	0.15528	10.64	1.3017
4	-17.539	12.13	0.15447	10.821	1.3083
4	-18.419	12.236	0.18362	10.872	1.3632
4	-19.356	12.46	0.12239	11.024	1.4346
4	-15.191	11.671	0.23691	10.39	1.2787
4	-19.644	12.446	0.11026	10.975	1.4706
4	-18.118	12.149	0.21924	10.81	1.3377
4	-17.354	12.04	0.23175	10.703	1.3361
4	-17.66	11.987	0.20046	10.706	1.2795
4	-19.36	12.375	0.10055	11.084	1.2901
4	-7.75	9.6841	0.56338	8.7226	0.95507
4	-7.4259	9.5329	0.48395	8.6416	0.88461
4	-2.9113	7.8208	0.6458	7.1826	0.62783
4	-6.757	9.4714	0.53862	8.5022	0.96236
4	-3.5046	8.1811	0.71691	7.3069	0.86464
4	-9.7691	10.211	0.43008	9.0732	1.1322
4	-10.689	10.092	0.4129	9.0782	1.0079
4	-10.07	10.248	0.37431	9.277	0.96539
4	-15.491	11.637	0.21928	10.423	1.2117
4	-4.0334	7.9473	0.55599	7.2185	0.71867
4	-19.691	12.567	0.088873	11.088	1.4782
4	-14.979	11.619	0.22883	10.306	1.3106
4	-4.416	8.7642	0.61701	7.9437	0.81211
4	-18.442	12.245	0.14988	10.83	1.4144
4	-5.5785	8.9159	0.62354	8.0318	0.876
4	-19.823	12.5	0.10058	11.215	1.2839
4	-18.56	12.324	0.14042	10.929	1.3947
4	-19.102	12.454	0.1328	11.006	1.4476
4	-19.561	12.429	0.13164	11.203	1.2259
4	-2.0611	7.4162	0.63233	6.8519	0.55296
4	-15.98	11.803	0.24893	10.52	1.2818
4	-19.711	12.587	0.080328	11.213	1.3737
4	-7.72	9.5186	0.43987	8.672	0.83983
4	-19.059	12.413	0.1036	10.953	1.4591
4	-14.044	11.437	0.25652	10.212	1.2218
5	-12.424	11.059	0.39078	9.8898	1.1667
5	-17.053	11.842	0.19716	10.634	1.2066
5	-18.527	12.238	0.12909	11.049	1.1893
5	-19.221	12.227	0.16833	10.87	1.3569
5	-9.683	10.331	0.42223	9.2997	1.0271
5	-5.2173	8.1415	0.50629	7.426	0.70666
5	-18.502	12.198	0.11137	10.777	1.4209
5	-16.152	11.763	0.30571	10.486	1.2765
5	-12.902	11.151	0.40589	9.9504	1.1979
5	-18.344	12.144	0.20845	10.849	1.2949
5	-19.261	12.254	0.13847	10.872	1.3817
5	-3.2215	7.3162	0.63922	6.7645	0.54107
5	-2.6731	7.4017	0.60637	6.8112	0.58001
5	-4.7936	7.8151	0.54226	7.1408	0.66478
5	-4.5469	8.2396	0.56901	7.4188	0.81217
5	-3.4459	7.9991	0.60963	7.2398	0.74981
5	-6.1246	8.2152	0.62226	7.3346	0.87156
5	-3.1442	7.1865	0.54504	6.5924	0.58379
5	-3.0074	7.8562	0.70549	7.1478	0.69896
5	-10.699	10.554	0.35151	9.3968	1.1537
5	-5.9453	8.5299	0.5086	7.706	0.81585
5	-19.498	12.46	0.12363	11.017	1.4438
5	-7.149	9.3756	0.47286	8.3926	0.97673
5	-3.4646	7.4464	0.62571	6.7562	0.67989
5	-9.2821	10.061	0.41032	8.9666	1.0893
5	-3.7385	7.8527	0.64571	7.1321	0.71111
5	-19.779	12.456	0.11125	11.288	1.1686
5	-17.268	12.144	0.15641	10.739	1.4055
5	-18.609	12.334	0.15527	10.932	1.4019
5	-18.816	12.048	0.18382	10.785	1.2624
5	-2.3558	6.5626	0.59925	6.0869	0.46317
5	-10.553	10.665	0.34623	9.5994	1.0622
5	-19.149	12.435	0.11253	11.06	1.3754
5	-3.3583	7.4215	0.54379	6.8525	0.55865
5	-19.317	12.488	0.10441	11.042	1.4463
5	-10.335	9.8019	0.35699	8.8233	0.97331
6	-3.2979	7.7141	0.59799	6.9958	0.70852
6	-15.574	11.516	0.23734	10.29	1.2285
6	-9.4296	10.166	0.42543	9.0951	1.0662
6	-7.2116	9.7064	0.53869	8.6837	1.0171
6	-6.9439	9.1543	0.48249	8.275	0.8726
6	-8.7575	9.3921	0.36844	8.2603	1.1256
6	-16.451	11.634	0.22798	10.288	1.3442
6	-16.194	11.802	0.28467	10.498	1.3033
6	-11.139	10.668	0.45221	9.4939	1.1707
6	-6.8417	9.3831	0.654	8.4921	0.88482
6	-17.083	12.042	0.16444	10.755	1.2865
6	-2.3411	6.4751	0.65271	5.8933	0.56938
6	-5.0676	8.0519	0.48043	7.3433	0.69953
6	-3.0138	6.3658	0.62203	5.8865	0.4667
6	-2.4992	6.8493	0.54034	6.2419	0.59574
6	-2.3085	7.5038	0.63408	6.7509	0.74125
6	-11.273	9.861	0.29352	8.5906	1.2652
6	-3.2297	6.607	0.5284	6.0237	0.57268
6	-2.6919	6.4945	0.57177	5.9946	0.48747
6	-11.975	10.63	0.36101	9.5687	1.0581
6	-4.0141	7.2065	0.50805	6.5182	0.6775
6	-19.517	12.475	0.091025	11.025	1.4509
6	-5.2039	8.405	0.55031	7.6081	0.78859
6	-1.3467	7.0247	0.67357	6.3865	0.62696
6	-8.5489	9.4299	0.48106	8.4254	0.99843
6	-8.272	8.9337	0.46948	7.935	0.99157
6	-19.72	12.44	0.13059	11.121	1.32
6	-12.556	10.427	0.32089	9.2109	1.2126
6	-8.7742	10.078	0.47983	8.9928	1.0802
6	-15.328	11.712	0.19076	10.402	1.3087
6	-1.3907	5.9042	0.61816	5.526	0.36459
6	-9.0716	10.067	0.42077	9.0925	0.96939
6	-19.075	12.243	0.15499	10.988	1.2544
6	-6.863	7.5476	0.53414	6.9618	0.57567
6	-19.502	12.51	0.099698	11.04	1.4707
6	-13.489	11.08	0.29735	9.8977	1.18
7	-3.6873	7.271	0.64148	6.6365	0.62444
7	-8.8741	10.071	0.42951	8.9915	1.076
7	-13.023	10.816	0.29706	9.6567	1.1566
7	-5.1387	8.4176	0.5999	7.5726	0.83746
7	-3.1438	7.1951	0.57328	6.6183	0.56666
7	-6.9684	8.6732	0.46945	7.8399	0.82632
7	-7.3243	9.4122	0.58927	8.3912	1.0161
7	-8.6129	9.7343	0.70422	8.7757	0.9539
7	-13.633	11.3	0.32535	10.012	1.2863
7	-12.41	10.842	0.48516	9.6981	1.1417
7	-17.422	12.019	0.14756	10.751	1.2684
7	-2.4253	5.9891	0.60793	5.5518	0.42455
7	-4.0667	7.6446	0.56572	6.9682	0.66722
7	-1.6808	5.9295	0.59995	5.4993	0.41738
7	-1.4387	6.3752	0.62957	5.8809	0.48235
7	-2.7257	7.1467	0.70858	6.4902	0.64612
7	-5.4074	7.2654	0.48213	6.4409	0.81446
7	-3.3815	6.6503	0.55093	6.1048	0.53426
7	-3.0414	6.7092	0.58768	6.1628	0.53527
7	-6.6197	8.989	0.46003	8.0978	0.8849
7	-1.1918	5.7804	0.60421	5.4013	0.3659
7	-18.89	12.257	0.16155	10.847	1.4109
7	-1.3078	6.2782	0.67637	5.7829	0.48276
7	-1.5954	7.1715	0.65744	6.5002	0.66102
7	-4.2818	7.8294	0.56686	7.0442	0.77634
7	-5.7855	8.2138	0.54361	7.3145	0.89138
7	-19.705	12.27	0.19622	11.072	1.1993
7	-8.3245	8.9683	0.4812	8.0609	0.90105
7	-11.654	10.687	0.36999	9.4796	1.2047
7	-17.401	12.034	0.16428	10.678	1.3563
7	-2.2295	6.3604	0.77984	5.9419	0.40653
7	-5.0268	8.3228	0.51661	7.5739	0.74116
7	-19.422	12.415	0.11286	11.115	1.3033
7	-3.8438	7.0115	0.48049	6.4776	0.52332
7	-19.483	12.422	0.11638	11.006	1.4169
7	-7.1066	8.5036	0.51388	7.6314	0.86486
8	-2.1611	6.0711	0.63761	5.5406	0.51885
8	-10.228	10.342	0.28634	9.2163	1.1228
8	-7.4719	8.8402	0.48273	8.0339	0.79973
8	-5.1406	8.1381	0.56919	7.2965	0.83361
8	-11.191	10.195	0.32124	9.2291	0.96194
8	-1.368	5.6919	0.60892	5.2678	0.41082
8	-5.4764	8.5701	0.53014	7.6237	0.93934
8	-11.856	10.688	0.44384	9.5881	1.0973
8	-7.3438	9.2271	0.68654	8.2454	0.97591
8	-6.8124	8.6757	0.52893	7.8511	0.8177
8	-18.268	12.207	0.1666	10.814	1.3937
8	-2.4764	5.4307	0.55802	5.0422	0.37471
8	-2.167	6.1247	0.56713	5.6874	0.42497
8	-2.7305	6.1789	0.54723	5.6627	0.50348
8	-3.9062	7.5725	0.5669	6.8337	0.7295
8	-5.1527	7.8723	0.57392	6.9789	0.88478
8	-2.906	6.3952	0.55882	5.7824	0.601
8	-2.184	6.2076	0.55069	5.7334	0.462
8	-1.951	5.9567	0.61311	5.546	0.398
8	-12.703	10.789	0.34066	9.6847	1.102
8	-1.567	5.6034	0.55231	5.1687	0.42127
8	-18.485	12.159	0.20667	10.807	1.3526
8	-5.0672	8.1497	0.61974	7.3454	0.79633
8	-2.6868	6.2049	0.58365	5.7325	0.46074
8	-3.1166	7.3843	0.6623	6.695	0.67965
8	-3.8638	6.7723	0.53122	6.1053	0.65605
8	-19.674	12.317	0.11275	11.317	1.0003
8	-6.0226	7.8724	0.3967	7.0485	0.81485
8	-7.2836	8.5125	0.45379	7.5599	0.94538
8	-17.387	11.998	0.17777	10.742	1.2567
8	-2.5991	5.7958	0.50983	5.39	0.39272
8	-3.899	7.4535	0.57994	6.8762	0.56775
8	-17.814	11.915	0.249	10.744	1.1717
8	-2.3371	5.9299	0.52056	5.4989	0.41823
8	-19.127	12.365	0.12956	10.956	1.4102
8	-11.607	10.272	0.34249	9.184	1.0847
9	-3.7589	6.823	0.54306	6.2288	0.58334
9	-4.4415	8.2255	0.47635	7.3908	0.8269
9	-6.2062	8.3936	0.52017	7.4951	0.89102
9	-9.6251	9.6423	0.44258	8.5714	1.0661
9	-4.4975	7.8162	0.56595	7.0314	0.77609
9	-1.5499	5.6609	0.52713	5.1895	0.45804
9	-3.0484	7.6754	0.75674	6.8823	0.78567
9	-12.977	10.901	0.46659	9.7621	1.1364
9	-12.985	11.061	0.37954	9.9057	1.1534
9	-4.3368	7.6115	0.63992	6.9273	0.67504
9	-17.756	12.199	0.1269	10.785	1.4147
9	-2.9285	5.1519	0.55599	4.7437	0.39376
9	-3.0882	6.6466	0.53809	6.1073	0.52805
9	-2.9772	5.8828	0.52842	5.3785	0.49151
9	-4.6281	7.0191	0.41097	6.3757	0.63289
9	-1.3054	5.0034	0.57685	4.6273	0.35975
9	-1.3852	5.4097	0.58699	4.9513	0.44452
9	-2.151	5.9319	0.69625	5.4643	0.45483
9	-2.3802	6.0908	0.64923	5.6503	0.42809
9	-5.2925	8.7941	0.53988	7.8476	0.93984
9	-3.4944	6.3105	0.51988	5.6828	0.61579
9	-18.182	12.189	0.18677	10.836	1.3536
9	-5.7177	8.1213	0.55129	7.2559	0.85736
9	-5.9082	8.0742	0.59579	7.2911	0.77491
9	-4.4184	7.2596	0.58661	6.5992	0.65238
9	-2.5675	5.9513	0.6417	5.4044	0.53417
9	-19.506	12.227	0.21099	11.121	1.1061
9	-3.9212	7.2848	0.54631	6.6361	0.63883
9	-8.8659	9.4156	0.46916	8.3918	1.0185
9	-11.631	10.607	0.28545	9.5637	1.0403
9	-3.6137	5.5767	0.5592	5.164	0.39913
9	-5.5704	7.8383	0.43989	7.1801	0.6495
9	-19.547	12.157	0.19087	10.967	1.1911
9	-2.144	5.7333	0.51223	5.3153	0.40593
9	-19.923	12.45	0.13155	11	1.4517
9	-3.4767	6.6607	0.53268	6.1152	0.53429
